# Supplementary material for: Continuous Infusion Pressure Measurement in Predefined Interfascial and Intramuscular Tissue Conditions: An Ex Vivo Pilot Study
Source: J Clin Med. 2026 Apr 26;15(9):3301. doi: 10.3390/jcm15093301 (PMC13164366; doi:10.3390/jcm15093301)
Supplement: Supplementary file 1 [file jcm-15-03301-s001.zip]

Archive with 61 entries (61 files):
- 5 ml h basic.xlsx
- fascia 1.xlsx
- fascia 10.xlsx
- fascia 11.xlsx
- fascia 12.xlsx
- fascia 13.xlsx
- fascia 14.xlsx
- fascia 15.xlsx
- fascia 16.xlsx
- fascia 17.xlsx
- fascia 18.xlsx
- fascia 19.xlsx
- fascia 2.xlsx
- fascia 20.xlsx
- fascia 21.xlsx
- fascia 22.xlsx
- fascia 23.xlsx
- fascia 24.xlsx
- fascia 25.xlsx
- fascia 26.xlsx
- fascia 27.xlsx
- fascia 28.xlsx
- fascia 29.xlsx
- fascia 3.xlsx
- fascia 30.xlsx
- fascia 4.xlsx
- fascia 5.xlsx
- fascia 6.xlsx
- fascia 7.xlsx
- fascia 8.xlsx
- fascia 9.xlsx
- muscle 1.xlsx
- muscle 10.xlsx
- muscle 11.xlsx
- muscle 12.xlsx
- muscle 13.xlsx
- muscle 14.xlsx
- muscle 15.xlsx
- muscle 16.xlsx
- muscle 17.xlsx
- muscle 18.xlsx
- muscle 19.xlsx
- muscle 2.xlsx
- muscle 20.xlsx
- muscle 21.xlsx
- muscle 22.xlsx
- muscle 23.xlsx
- muscle 24.xlsx
- muscle 25.xlsx
- muscle 26.xlsx
- muscle 27.xlsx
- muscle 28.xlsx
- muscle 29.xlsx
- muscle 3.xlsx
- muscle 30.xlsx
- muscle 4.xlsx
- muscle 5.xlsx
- muscle 6.xlsx
- muscle 7.xlsx
- muscle 8.xlsx
- muscle 9.xlsx
