# Supplementary material for: Continuous Infusion Pressure Measurement in Predefined Interfascial and Intramuscular Tissue Conditions: An Ex Vivo Pilot Study
Source: J Clin Med. 2026 Apr 26;15(9):3301. doi: 10.3390/jcm15093301 (PMC13164366; doi:10.3390/jcm15093301)
Supplement: Supplementary file 1 [file jcm-15-03301-s001.zip › 5 ml h basic.xlsx]

## Sheet: Recording
Timestamp	DeviceTime	Pressure(bar)	ButtonState	Event	Pressure(PSI)	PressureRAW
00:00:00.000	20031	0.00183	1		0.0265419	1683854
00:00:00.001	20041	0.00182	1		0.0263969	1683825
00:00:00.010	20051	0.0021	1		0.0304579	1684764
00:00:00.021	20061	0.00209	1		0.0303129	1684742
00:00:00.030	20071	0.00218	1		0.0316182	1685021
00:00:00.040	20081	0.00202	1		0.0292976	1684501
00:00:00.050	20091	0.00168	1		0.0243663	1683344
00:00:00.060	20101	0.00205	1		0.0297327	1684584
00:00:00.070	20111	0.00232	1		0.0336487	1685496
00:00:00.080	20121	0.00208	1		0.0301678	1684695
00:00:00.090	20131	0.00215	1		0.0311831	1684928
00:00:00.100	20141	0.00193	1		0.0279923	1684187
00:00:00.111	20151	0.00175	1		0.0253816	1683582
00:00:00.120	20161	0.00255	1		0.0369846	1686269
00:00:00.130	20171	0.00189	1		0.0274121	1684050
00:00:00.140	20181	0.00194	1		0.0281373	1684222
00:00:00.150	20191	0.00217	1		0.0314732	1685016
00:00:00.160	20201	0.00196	1		0.0284274	1684310
00:00:00.170	20211	0.00163	1		0.0236411	1683182
00:00:00.180	20221	0.00211	1		0.030603	1684803
00:00:00.190	20231	0.002	0		0.0290075	1684430
00:00:00.200	20241	0.0022	0		0.0319083	1685104
00:00:00.209	20251	0.00197	0		0.0285724	1684332
00:00:00.219	20261	0.00205	0		0.0297327	1684611
00:00:00.229	20271	0.00214	0		0.0310381	1684906
00:00:00.239	20281	0.00223	0		0.0323434	1685210
00:00:00.249	20291	0.00207	0		0.0300228	1684665
00:00:00.259	20301	0.00203	0		0.0294427	1684543
00:00:00.269	20311	0.00185	0		0.026832	1683918
00:00:00.279	20321	0.00191	0		0.0277022	1684134
00:00:00.289	20331	0.00214	0		0.0310381	1684908
00:00:00.299	20341	0.00216	0		0.0313281	1684984
00:00:00.309	20351	0.00205	0		0.0297327	1684594
00:00:00.319	20361	0.00229	0		0.0332136	1685410
00:00:00.329	20371	0.00182	0		0.0263969	1683823
00:00:00.339	20381	0.00215	0		0.0311831	1684933
00:00:00.349	20391	0.00196	0		0.0284274	1684310
00:00:00.359	20401	0.00214	0		0.0310381	1684899
00:00:00.369	20411	0.00188	0		0.0272671	1684043
00:00:00.379	20421	0.0021	0		0.0304579	1684754
00:00:00.389	20431	0.00204	0		0.0295877	1684555
00:00:00.399	20441	0.00215	0		0.0311831	1684943
00:00:00.409	20451	0.00185	0		0.026832	1683930
00:00:00.419	20461	0.00232	0		0.0336487	1685501
00:00:00.429	20471	0.00199	0		0.0288625	1684410
00:00:00.439	20481	0.00228	0		0.0330686	1685371
00:00:00.448	20491	0.00206	0		0.0298778	1684640
00:00:00.458	20501	0.00236	0		0.0342289	1685631
00:00:00.468	20511	0.00198	0		0.0287175	1684354
00:00:00.478	20521	0.00184	0		0.0266869	1683906
00:00:00.488	20531	0.00196	0		0.0284274	1684293
00:00:00.498	20541	0.00196	0		0.0284274	1684283
00:00:00.508	20551	0.00191	0		0.0277022	1684134
00:00:00.518	20561	0.00217	0		0.0314732	1684992
00:00:00.528	20571	0.0017	0		0.0246564	1683422
00:00:00.538	20581	0.0022	0		0.0319083	1685117
00:00:00.548	20591	0.00171	0		0.0248014	1683466
00:00:00.558	20601	0.00212	0		0.030748	1684842
00:00:00.568	20611	0.00211	0		0.030603	1684786
00:00:00.578	20621	0.00215	0		0.0311831	1684921
00:00:00.588	20631	0.00192	0		0.0278472	1684178
00:00:00.598	20641	0.00233	0		0.0337938	1685552
00:00:00.608	20651	0.00195	0		0.0282823	1684249
00:00:00.618	20661	0.00214	0		0.0310381	1684901
00:00:00.628	20671	0.00212	0		0.030748	1684830
00:00:00.638	20681	0.00206	0		0.0298778	1684628
00:00:00.648	20691	0.00201	0		0.0291526	1684469
00:00:00.658	20701	0.00218	0		0.0316182	1685028
00:00:00.668	20711	0.00161	0		0.0233511	1683136
00:00:00.678	20721	0.00211	0		0.030603	1684788
00:00:00.688	20731	0.0019	0		0.0275572	1684087
00:00:00.698	20741	0.002	0		0.0290075	1684420
00:00:00.708	20751	0.00179	0		0.0259617	1683712
00:00:00.717	20761	0.00224	0		0.0324884	1685251
00:00:00.727	20771	0.00192	0		0.0278472	1684148
00:00:00.738	20781	0.00181	0		0.0262518	1683788
00:00:00.747	20791	0.00166	0		0.0240763	1683290
00:00:00.757	20801	0.00178	0		0.0258167	1683688
00:00:00.767	20811	0.00171	0		0.0248014	1683449
00:00:00.777	20821	0.00206	0		0.0298778	1684636
00:00:00.787	20831	0.00136	0		0.0197251	1682283
00:00:00.797	20841	0.00143	0		0.0207404	1682519
00:00:00.807	20851	0.00193	0		0.0279923	1684202
00:00:00.817	20861	0.00197	0		0.0285724	1684322
00:00:00.834	20871	0.00183	0		0.0265419	1683876
00:00:00.837	20881	0.0018	0		0.0261068	1683771
00:00:00.847	20891	0.00176	0		0.0255266	1683622
00:00:00.857	20901	0.00201	0		0.0291526	1684462
00:00:00.867	20911	0.00188	0		0.0272671	1684033
00:00:00.877	20921	0.00205	0		0.0297327	1684609
00:00:00.887	20931	0.00183	0		0.0265419	1683862
00:00:00.897	20941	0.00213	0		0.030893	1684872
00:00:00.907	20951	0.00161	0		0.0233511	1683136
00:00:00.917	20961	0.002	0		0.0290075	1684447
00:00:00.927	20971	0.00204	0		0.0295877	1684562
00:00:00.937	20981	0.0021	0		0.0304579	1684776
00:00:00.947	20991	0.00186	0		0.026977	1683962
00:00:00.956	21001	0.00201	0		0.0291526	1684467
00:00:00.967	21011	0.00214	0		0.0310381	1684889
00:00:00.976	21021	0.00218	0		0.0316182	1685050
00:00:00.986	21031	0.00147	0		0.0213205	1682656
00:00:00.996	21041	0.00173	0		0.0250915	1683525
00:00:01.006	21051	0.00166	0		0.0240763	1683280
00:00:01.016	21061	0.00226	0		0.0327785	1685300
00:00:01.026	21071	0.00158	0		0.022916	1683009
00:00:01.036	21081	0.00242	0		0.0350991	1685840
00:00:01.046	21091	0.00187	0		0.0271221	1683996
00:00:01.056	21101	0.0022	0		0.0319083	1685095
00:00:01.066	21111	0.00182	0		0.0263969	1683842
00:00:01.076	21121	0.00199	0		0.0288625	1684393
00:00:01.086	21131	0.00192	0		0.0278472	1684151
00:00:01.096	21141	0.00213	0		0.030893	1684877
00:00:01.106	21151	0.00189	0		0.0274121	1684080
00:00:01.116	21161	0.00216	0		0.0313281	1684962
00:00:01.127	21171	0.00172	0		0.0249465	1683484
00:00:01.136	21181	0.00164	0		0.0237862	1683234
00:00:01.146	21191	0.00193	0		0.0279923	1684205
00:00:01.156	21201	0.00228	0		0.0330686	1685374
00:00:01.166	21211	0.00192	0		0.0278472	1684151
00:00:01.176	21221	0.00173	0		0.0250915	1683515
00:00:01.186	21231	0.00198	0		0.0287175	1684359
00:00:01.196	21241	0.00225	0		0.0326335	1685259
00:00:01.206	21251	0.00169	0		0.0245114	1683391
00:00:01.216	21261	0.00226	0		0.0327785	1685295
00:00:01.225	21271	0.00214	0		0.0310381	1684901
00:00:01.236	21281	0.00206	0		0.0298778	1684633
00:00:01.245	21291	0.00164	0		0.0237862	1683217
00:00:01.256	21301	0.00215	0		0.0311831	1684928
00:00:01.265	21311	0.00213	0		0.030893	1684857
00:00:01.276	21321	0.00205	0		0.0297327	1684616
00:00:01.285	21331	0.00189	0		0.0274121	1684060
00:00:01.295	21341	0.00188	0		0.0272671	1684036
00:00:01.305	21351	0.0017	0		0.0246564	1683437
00:00:01.315	21361	0.00184	0		0.0266869	1683903
00:00:01.325	21371	0.00203	0		0.0294427	1684540
00:00:01.335	21381	0.00178	0		0.0258167	1683700
00:00:01.345	21391	0.0022	0		0.0319083	1685095
00:00:01.355	21401	0.00238	0		0.034519	1685702
00:00:01.365	21411	0.00199	0		0.0288625	1684386
00:00:01.375	21421	0.00202	0		0.0292976	1684491
00:00:01.385	21431	0.00176	0		0.0255266	1683612
00:00:01.395	21441	0.00189	0		0.0274121	1684053
00:00:01.405	21451	0.00196	0		0.0284274	1684295
00:00:01.415	21461	0.00215	0		0.0311831	1684945
00:00:01.425	21471	0.0019	0		0.0275572	1684089
00:00:01.435	21481	0.00198	0		0.0287175	1684352
00:00:01.445	21491	0.00179	0		0.0259617	1683725
00:00:01.455	21501	0.00216	0		0.0313281	1684960
00:00:01.464	21511	0.00185	0		0.026832	1683943
00:00:01.475	21521	0.00217	0		0.0314732	1684994
00:00:01.485	21531	0.00173	0		0.0250915	1683520
00:00:01.495	21541	0.00212	0		0.030748	1684832
00:00:01.504	21551	0.00168	0		0.0243663	1683361
00:00:01.514	21561	0.00181	0		0.0262518	1683810
00:00:01.524	21571	0.00216	0		0.0313281	1684984
00:00:01.534	21581	0.00201	0		0.0291526	1684462
00:00:01.544	21591	0.00197	0		0.0285724	1684342
00:00:01.554	21601	0.0025	0		0.0362594	1686127
00:00:01.564	21611	0.00186	0		0.026977	1683974
00:00:01.574	21621	0.00203	0		0.0294427	1684538
00:00:01.584	21631	0.00194	0		0.0281373	1684246
00:00:01.594	21641	0.00231	0		0.0335037	1685469
00:00:01.604	21651	0.002	0		0.0290075	1684430
00:00:01.614	21661	0.00178	0		0.0258167	1683705
00:00:01.624	21671	0.00179	0		0.0259617	1683744
00:00:01.634	21681	0.0021	0		0.0304579	1684754
00:00:01.644	21691	0.00193	0		0.0279923	1684202
00:00:01.654	21701	0.00209	0		0.0303129	1684725
00:00:01.664	21711	0.00193	0		0.0279923	1684190
00:00:01.674	21721	0.00183	0		0.0265419	1683869
00:00:01.684	21731	0.002	0		0.0290075	1684418
00:00:01.694	21741	0.00195	0		0.0282823	1684276
00:00:01.704	21751	0.00179	0		0.0259617	1683712
00:00:01.714	21761	0.00218	0		0.0316182	1685021
00:00:01.724	21771	0.00193	0		0.0279923	1684192
00:00:01.733	21781	0.00177	0		0.0256717	1683649
00:00:01.743	21791	0.00194	0		0.0281373	1684222
00:00:01.753	21801	0.00215	0		0.0311831	1684952
00:00:01.764	21811	0.00203	0		0.0294427	1684535
00:00:01.773	21821	0.00155	0		0.0224808	1682928
00:00:01.783	21831	0.00185	0		0.026832	1683913
00:00:01.793	21841	0.00217	0		0.0314732	1684989
00:00:01.803	21851	0.00206	0		0.0298778	1684631
00:00:01.813	21861	0.00188	0		0.0272671	1684031
00:00:01.823	21871	0.00183	0		0.0265419	1683857
00:00:01.833	21881	0.00195	0		0.0282823	1684271
00:00:01.843	21891	0.00178	0		0.0258167	1683698
00:00:01.853	21901	0.00206	0		0.0298778	1684631
00:00:01.863	21911	0.00193	0		0.0279923	1684192
00:00:01.873	21921	0.00201	0		0.0291526	1684459
00:00:01.883	21931	0.00168	0		0.0243663	1683364
00:00:01.893	21941	0.00214	0		0.0310381	1684911
00:00:01.903	21951	0.00168	0		0.0243663	1683349
00:00:01.913	21961	0.00225	0		0.0326335	1685286
00:00:01.923	21971	0.00172	0		0.0249465	1683479
00:00:01.933	21981	0.00179	0		0.0259617	1683742
00:00:01.943	21991	0.00186	0		0.026977	1683972
00:00:01.953	22001	0.00197	0		0.0285724	1684337
00:00:01.964	22011	0.00186	0		0.026977	1683977
00:00:01.973	22021	0.00203	0		0.0294427	1684528
00:00:01.983	22031	0.00198	0		0.0287175	1684369
00:00:01.993	22041	0.00207	0		0.0300228	1684683
00:00:02.002	22051	0.00169	0		0.0245114	1683393
00:00:02.013	22061	0.002	0		0.0290075	1684418
00:00:02.022	22071	0.00211	0		0.030603	1684788
00:00:02.033	22081	0.00194	0		0.0281373	1684224
00:00:02.042	22091	0.00199	0		0.0288625	1684408
00:00:02.053	22101	0.00201	0		0.0291526	1684479
00:00:02.062	22111	0.00223	0		0.0323434	1685195
00:00:02.072	22121	0.00217	0		0.0314732	1684992
00:00:02.082	22131	0.00168	0		0.0243663	1683368
00:00:02.092	22141	0.00183	0		0.0265419	1683864
00:00:02.102	22151	0.00186	0		0.026977	1683974
00:00:02.112	22161	0.00222	0		0.0321984	1685166
00:00:02.122	22171	0.00205	0		0.0297327	1684609
00:00:02.132	22181	0.00177	0		0.0256717	1683671
00:00:02.142	22191	0.00199	0		0.0288625	1684398
00:00:02.152	22201	0.00199	0		0.0288625	1684383
00:00:02.162	22211	0.00181	0		0.0262518	1683798
00:00:02.172	22221	0.00204	0		0.0295877	1684557
00:00:02.182	22231	0.00185	0		0.026832	1683930
00:00:02.192	22241	0.002	0		0.0290075	1684430
00:00:02.202	22251	0.00159	0		0.023061	1683048
00:00:02.212	22261	0.00199	0		0.0288625	1684413
00:00:02.222	22271	0.00184	0		0.0266869	1683889
00:00:02.232	22281	0.00232	0		0.0336487	1685496
00:00:02.242	22291	0.00165	0		0.0239312	1683275
00:00:02.252	22301	0.00177	0		0.0256717	1683668
00:00:02.261	22311	0.00204	0		0.0295877	1684555
00:00:02.271	22321	0.00201	0		0.0291526	1684476
00:00:02.281	22331	0.002	0		0.0290075	1684427
00:00:02.291	22341	0.00184	0		0.0266869	1683886
00:00:02.301	22351	0.00187	0		0.0271221	1683999
00:00:02.312	22361	0.00194	0		0.0281373	1684217
00:00:02.321	22371	0.00195	0		0.0282823	1684254
00:00:02.331	22381	0.00195	0		0.0282823	1684251
00:00:02.341	22391	0.00217	0		0.0314732	1684992
00:00:02.351	22401	0.00206	0		0.0298778	1684640
00:00:02.361	22411	0.00183	0		0.0265419	1683872
00:00:02.371	22421	0.00188	0		0.0272671	1684016
00:00:02.381	22431	0.00201	0		0.0291526	1684457
00:00:02.391	22441	0.00214	0		0.0310381	1684901
00:00:02.401	22451	0.00189	0		0.0274121	1684048
00:00:02.411	22461	0.00225	0		0.0326335	1685271
00:00:02.421	22471	0.00192	0		0.0278472	1684160
00:00:02.431	22481	0.00184	0		0.0266869	1683881
00:00:02.441	22491	0.00191	0		0.0277022	1684136
00:00:02.451	22501	0.00165	0		0.0239312	1683263
00:00:02.461	22511	0.00176	0		0.0255266	1683629
00:00:02.471	22521	0.00216	0		0.0313281	1684982
00:00:02.483	22531	0.00192	0		0.0278472	1684153
00:00:02.491	22541	0.00217	0		0.0314732	1685019
00:00:02.501	22551	0.00186	0		0.026977	1683972
00:00:02.511	22561	0.00163	0		0.0236411	1683195
00:00:02.521	22571	0.00206	0		0.0298778	1684648
00:00:02.531	22581	0.00188	0		0.0272671	1684033
00:00:02.540	22591	0.0019	0		0.0275572	1684087
00:00:02.551	22601	0.00209	0		0.0303129	1684732
00:00:02.561	22611	0.00211	0		0.030603	1684810
00:00:02.570	22621	0.00196	0		0.0284274	1684312
00:00:02.580	22631	0.00179	0		0.0259617	1683732
00:00:02.590	22641	0.00188	0		0.0272671	1684018
00:00:02.600	22651	0.00171	0		0.0248014	1683454
00:00:02.611	22661	0.00189	0		0.0274121	1684063
00:00:02.620	22671	0.00193	0		0.0279923	1684214
00:00:02.630	22681	0.00176	0		0.0255266	1683614
00:00:02.640	22691	0.00187	0		0.0271221	1683984
00:00:02.651	22701	0.00184	0		0.0266869	1683889
00:00:02.660	22711	0.00177	0		0.0256717	1683668
00:00:02.670	22721	0.00233	0		0.0337938	1685528
00:00:02.680	22731	0.00235	0		0.0340839	1685614
00:00:02.690	22741	0.00219	0		0.0317633	1685060
00:00:02.700	22751	0.00241	0		0.0349541	1685803
00:00:02.710	22761	0.00222	0		0.0321984	1685161
00:00:02.720	22771	0.00205	0		0.0297327	1684616
00:00:02.730	22781	0.00201	0		0.0291526	1684476
00:00:02.740	22791	0.00216	0		0.0313281	1684984
00:00:02.750	22801	0.00217	0		0.0314732	1685019
00:00:02.760	22811	0.0022	0		0.0319083	1685099
00:00:02.771	22821	0.0021	0		0.0304579	1684784
00:00:02.779	22831	0.00211	0		0.030603	1684818
00:00:02.789	22841	0.00226	0		0.0327785	1685290
00:00:02.799	22851	0.00233	0		0.0337938	1685548
00:00:02.809	22861	0.0023	0		0.0333587	1685423
00:00:02.819	22871	0.00224	0		0.0324884	1685251
00:00:02.829	22881	0.00216	0		0.0313281	1684977
00:00:02.839	22891	0.00242	0		0.0350991	1685828
00:00:02.849	22901	0.00227	0		0.0329236	1685352
00:00:02.859	22911	0.00245	0		0.0355342	1685931
00:00:02.869	22921	0.00235	0		0.0340839	1685592
00:00:02.879	22931	0.00262	0		0.0379999	1686518
00:00:02.889	22941	0.00239	0		0.034664	1685734
00:00:02.899	22951	0.00223	0		0.0323434	1685190
00:00:02.909	22961	0.00229	0		0.0332136	1685413
00:00:02.919	22971	0.00222	0		0.0321984	1685170
00:00:02.929	22981	0.00189	0		0.0274121	1684072
00:00:02.939	22991	0.00218	0		0.0316182	1685048
00:00:02.949	23001	0.00209	0		0.0303129	1684749
00:00:02.959	23011	0.00216	0		0.0313281	1684972
00:00:02.969	23021	0.00227	0		0.0329236	1685332
00:00:02.979	23031	0.00227	0		0.0329236	1685325
00:00:02.989	23041	0.00209	0		0.0303129	1684732
00:00:02.999	23051	0.00225	0		0.0326335	1685276
00:00:03.008	23061	0.00231	0		0.0335037	1685462
00:00:03.018	23071	0.00217	0		0.0314732	1685001
00:00:03.028	23081	0.00212	0		0.030748	1684837
00:00:03.038	23091	0.00218	0		0.0316182	1685028
00:00:03.048	23101	0.00199	0		0.0288625	1684396
00:00:03.058	23111	0.00231	0		0.0335037	1685467
00:00:03.068	23121	0.00213	0		0.030893	1684877
00:00:03.078	23131	0.0022	0		0.0319083	1685117
00:00:03.088	23141	0.00229	0		0.0332136	1685408
00:00:03.098	23151	0.00225	0		0.0326335	1685273
00:00:03.108	23161	0.00239	0		0.034664	1685736
00:00:03.118	23171	0.00266	0		0.03858	1686658
00:00:03.128	23181	0.00221	0		0.0320533	1685131
00:00:03.138	23191	0.0025	0		0.0362594	1686117
00:00:03.148	23201	0.00215	0		0.0311831	1684923
00:00:03.158	23211	0.00227	0		0.0329236	1685349
00:00:03.168	23221	0.00232	0		0.0336487	1685508
00:00:03.178	23231	0.00224	0		0.0324884	1685224
00:00:03.188	23241	0.00227	0		0.0329236	1685337
00:00:03.198	23251	0.00227	0		0.0329236	1685335
00:00:03.208	23261	0.00235	0		0.0340839	1685606
00:00:03.218	23271	0.00224	0		0.0324884	1685232
00:00:03.228	23281	0.00215	0		0.0311831	1684950
00:00:03.238	23291	0.00233	0		0.0337938	1685535
00:00:03.248	23301	0.00246	0		0.0356793	1685984
00:00:03.258	23311	0.00232	0		0.0336487	1685491
00:00:03.268	23321	0.00214	0		0.0310381	1684889
00:00:03.278	23331	0.00213	0		0.030893	1684874
00:00:03.287	23341	0.00218	0		0.0316182	1685048
00:00:03.297	23351	0.00235	0		0.0340839	1685611
00:00:03.307	23361	0.00206	0		0.0298778	1684638
00:00:03.317	23371	0.00196	0		0.0284274	1684295
00:00:03.327	23381	0.00228	0		0.0330686	1685374
00:00:03.337	23391	0.00205	0		0.0297327	1684589
00:00:03.347	23401	0.0022	0		0.0319083	1685092
00:00:03.357	23411	0.00238	0		0.034519	1685699
00:00:03.367	23421	0.00199	0		0.0288625	1684405
00:00:03.377	23431	0.00213	0		0.030893	1684857
00:00:03.387	23441	0.00211	0		0.030603	1684810
00:00:03.397	23451	0.00223	0		0.0323434	1685188
00:00:03.407	23461	0.00197	0		0.0285724	1684320
00:00:03.417	23471	0.00214	0		0.0310381	1684891
00:00:03.428	23481	0.002	0		0.0290075	1684449
00:00:03.437	23491	0.00213	0		0.030893	1684859
00:00:03.447	23501	0.00231	0		0.0335037	1685489
00:00:03.457	23511	0.00237	0		0.0343739	1685680
00:00:03.467	23521	0.00227	0		0.0329236	1685349
00:00:03.477	23531	0.00244	0		0.0353892	1685904
00:00:03.487	23541	0.00237	0		0.0343739	1685665
00:00:03.497	23551	0.00228	0		0.0330686	1685381
00:00:03.507	23561	0.0023	0		0.0333587	1685442
00:00:03.517	23571	0.00249	0		0.0361144	1686065
00:00:03.526	23581	0.00235	0		0.0340839	1685611
00:00:03.536	23591	0.00256	0		0.0371297	1686303
00:00:03.546	23601	0.00216	0		0.0313281	1684965
00:00:03.556	23611	0.00272	0		0.0394503	1686846
00:00:03.566	23621	0.00235	0		0.0340839	1685601
00:00:03.576	23631	0.00231	0		0.0335037	1685457
00:00:03.586	23641	0.00196	0		0.0284274	1684293
00:00:03.596	23651	0.00249	0		0.0361144	1686082
00:00:03.606	23661	0.00196	0		0.0284274	1684312
00:00:03.616	23671	0.00219	0		0.0317633	1685065
00:00:03.626	23681	0.00208	0		0.0301678	1684700
00:00:03.636	23691	0.00244	0		0.0353892	1685906
00:00:03.646	23701	0.00231	0		0.0335037	1685474
00:00:03.656	23711	0.00232	0		0.0336487	1685503
00:00:03.666	23721	0.00227	0		0.0329236	1685347
00:00:03.676	23731	0.00226	0		0.0327785	1685312
00:00:03.686	23741	0.00207	0		0.0300228	1684673
00:00:03.696	23751	0.00218	0		0.0316182	1685050
00:00:03.706	23761	0.00192	0		0.0278472	1684160
00:00:03.716	23771	0.00226	0		0.0327785	1685295
00:00:03.726	23781	0.00229	0		0.0332136	1685391
00:00:03.736	23791	0.00223	0		0.0323434	1685210
00:00:03.746	23801	0.00215	0		0.0311831	1684928
00:00:03.756	23811	0.00233	0		0.0337938	1685538
00:00:03.766	23821	0.0024	0		0.034809	1685768
00:00:03.777	23831	0.00238	0		0.034519	1685709
00:00:03.785	23841	0.00243	0		0.0352442	1685887
00:00:03.795	23851	0.00272	0		0.0394503	1686851
00:00:03.805	23861	0.00218	0		0.0316182	1685021
00:00:03.815	23871	0.00254	0		0.0368396	1686237
00:00:03.825	23881	0.00234	0		0.0339388	1685589
00:00:03.835	23891	0.00225	0		0.0326335	1685276
00:00:03.845	23901	0.00205	0		0.0297327	1684599
00:00:03.855	23911	0.00218	0		0.0316182	1685038
00:00:03.865	23921	0.00218	0		0.0316182	1685038
00:00:03.875	23931	0.0024	0		0.034809	1685773
00:00:03.885	23941	0.0023	0		0.0333587	1685447
00:00:03.895	23951	0.00257	0		0.0372747	1686352
00:00:03.905	23961	0.00197	0		0.0285724	1684337
00:00:03.915	23971	0.00246	0		0.0356793	1685984
00:00:03.925	23981	0.00234	0		0.0339388	1685557
00:00:03.935	23991	0.00254	0		0.0368396	1686239
00:00:03.945	24001	0.00192	0		0.0278472	1684160
00:00:03.955	24011	0.00249	0		0.0361144	1686082
00:00:03.965	24021	0.00212	0		0.030748	1684842
00:00:03.975	24031	0.00225	0		0.0326335	1685278
00:00:03.985	24041	0.00238	0		0.034519	1685692
00:00:03.995	24051	0.0023	0		0.0333587	1685450
00:00:04.005	24061	0.00224	0		0.0324884	1685222
00:00:04.014	24071	0.00239	0		0.034664	1685734
00:00:04.024	24081	0.00229	0		0.0332136	1685410
00:00:04.034	24091	0.00234	0		0.0339388	1685572
00:00:04.044	24101	0.00215	0		0.0311831	1684935
00:00:04.054	24111	0.00257	0		0.0372747	1686342
00:00:04.064	24121	0.00223	0		0.0323434	1685210
00:00:04.074	24131	0.00227	0		0.0329236	1685339
00:00:04.084	24141	0.00216	0		0.0313281	1684960
00:00:04.096	24151	0.00238	0		0.034519	1685707
00:00:04.104	24161	0.00221	0		0.0320533	1685139
00:00:04.114	24171	0.00254	0		0.0368396	1686249
00:00:04.124	24181	0.00224	0		0.0324884	1685234
00:00:04.134	24191	0.0024	0		0.034809	1685790
00:00:04.144	24201	0.00211	0		0.030603	1684786
00:00:04.154	24211	0.00286	0		0.0414808	1687325
00:00:04.164	24221	0.00204	0		0.0295877	1684567
00:00:04.174	24231	0.00201	0		0.0291526	1684471
00:00:04.184	24241	0.00213	0		0.030893	1684879
00:00:04.194	24251	0.00251	0		0.0364045	1686158
00:00:04.204	24261	0.00216	0		0.0313281	1684970
00:00:04.214	24271	0.00242	0		0.0350991	1685838
00:00:04.224	24281	0.00216	0		0.0313281	1684960
00:00:04.234	24291	0.0022	0		0.0319083	1685090
00:00:04.244	24301	0.00221	0		0.0320533	1685151
00:00:04.254	24311	0.00231	0		0.0335037	1685469
00:00:04.264	24321	0.00207	0		0.0300228	1684658
00:00:04.273	24331	0.00254	0		0.0368396	1686234
00:00:04.284	24341	0.00241	0		0.0349541	1685803
00:00:04.293	24351	0.00249	0		0.0361144	1686082
00:00:04.303	24361	0.00227	0		0.0329236	1685332
00:00:04.313	24371	0.00265	0		0.038435	1686602
00:00:04.323	24381	0.00236	0		0.0342289	1685636
00:00:04.333	24391	0.00202	0		0.0292976	1684486
00:00:04.343	24401	0.00251	0		0.0364045	1686136
00:00:04.353	24411	0.0023	0		0.0333587	1685435
00:00:04.363	24421	0.00199	0		0.0288625	1684410
00:00:04.373	24431	0.00256	0		0.0371297	1686298
00:00:04.383	24441	0.00206	0		0.0298778	1684626
00:00:04.393	24451	0.00203	0		0.0294427	1684538
00:00:04.403	24461	0.00207	0		0.0300228	1684678
00:00:04.413	24471	0.00229	0		0.0332136	1685406
00:00:04.423	24481	0.0019	0		0.0275572	1684104
00:00:04.433	24491	0.00237	0		0.0343739	1685663
00:00:04.443	24501	0.00205	0		0.0297327	1684589
00:00:04.453	24511	0.00269	0		0.0390151	1686736
00:00:04.463	24521	0.00198	0		0.0287175	1684366
00:00:04.473	24531	0.00243	0		0.0352442	1685877
00:00:04.483	24541	0.0022	0		0.0319083	1685095
00:00:04.493	24551	0.00231	0		0.0335037	1685472
00:00:04.503	24561	0.0023	0		0.0333587	1685423
00:00:04.513	24571	0.00264	0		0.03829	1686575
00:00:04.522	24581	0.0023	0		0.0333587	1685425
00:00:04.532	24591	0.00206	0		0.0298778	1684636
00:00:04.542	24601	0.00206	0		0.0298778	1684648
00:00:04.552	24611	0.00228	0		0.0330686	1685369
00:00:04.562	24621	0.00227	0		0.0329236	1685325
00:00:04.572	24631	0.00237	0		0.0343739	1685690
00:00:04.582	24641	0.00198	0		0.0287175	1684352
00:00:04.592	24651	0.00223	0		0.0323434	1685212
00:00:04.603	24661	0.00247	0		0.0358243	1686009
00:00:04.612	24671	0.00252	0		0.0365495	1686178
00:00:04.622	24681	0.00203	0		0.0294427	1684528
00:00:04.632	24691	0.00224	0		0.0324884	1685229
00:00:04.642	24701	0.00211	0		0.030603	1684803
00:00:04.652	24711	0.00234	0		0.0339388	1685565
00:00:04.662	24721	0.00226	0		0.0327785	1685293
00:00:04.672	24731	0.00219	0		0.0317633	1685068
00:00:04.682	24741	0.00209	0		0.0303129	1684727
00:00:04.692	24751	0.00218	0		0.0316182	1685021
00:00:04.702	24761	0.00238	0		0.034519	1685704
00:00:04.712	24771	0.00232	0		0.0336487	1685501
00:00:04.722	24781	0.00223	0		0.0323434	1685215
00:00:04.732	24791	0.00224	0		0.0324884	1685251
00:00:04.742	24801	0.00227	0		0.0329236	1685330
00:00:04.752	24811	0.00194	0		0.0281373	1684229
00:00:04.762	24821	0.00192	0		0.0278472	1684180
00:00:04.771	24831	0.00211	0		0.030603	1684793
00:00:04.781	24841	0.00195	0		0.0282823	1684266
00:00:04.792	24851	0.0024	0		0.034809	1685775
00:00:04.801	24861	0.00224	0		0.0324884	1685241
00:00:04.811	24871	0.00252	0		0.0365495	1686171
00:00:04.821	24881	0.00205	0		0.0297327	1684584
00:00:04.831	24891	0.0024	0		0.034809	1685761
00:00:04.841	24901	0.0021	0		0.0304579	1684764
00:00:04.851	24911	0.00219	0		0.0317633	1685068
00:00:04.861	24921	0.00204	0		0.0295877	1684577
00:00:04.871	24931	0.00257	0		0.0372747	1686357
00:00:04.881	24941	0.00241	0		0.0349541	1685803
00:00:04.891	24951	0.00255	0		0.0369846	1686271
00:00:04.901	24961	0.00216	0		0.0313281	1684967
00:00:04.911	24971	0.00221	0		0.0320533	1685151
00:00:04.921	24981	0.00218	0		0.0316182	1685021
00:00:04.931	24991	0.00219	0		0.0317633	1685063
00:00:04.941	25001	0.00197	0		0.0285724	1684320
00:00:04.951	25011	0.00223	0		0.0323434	1685210
00:00:04.961	25021	0.00258	0		0.0374197	1686393
00:00:04.971	25031	0.00195	0		0.0282823	1684266
00:00:04.981	25041	0.00211	0		0.030603	1684798
00:00:04.990	25051	0.00257	0		0.0372747	1686340
00:00:05.000	25061	0.00196	0		0.0284274	1684305
00:00:05.010	25071	0.00238	0		0.034519	1685702
00:00:05.020	25081	0.00186	0		0.026977	1683972
00:00:05.030	25091	0.00223	0		0.0323434	1685205
00:00:05.040	25101	0.0021	0		0.0304579	1684754
00:00:05.050	25111	0.00232	0		0.0336487	1685511
00:00:05.060	25121	0.00218	0		0.0316182	1685036
00:00:05.070	25131	0.00228	0		0.0330686	1685374
00:00:05.080	25141	0.00224	0		0.0324884	1685241
00:00:05.090	25151	0.00267	0		0.0387251	1686675
00:00:05.100	25161	0.00222	0		0.0321984	1685178
00:00:05.110	25171	0.00243	0		0.0352442	1685862
00:00:05.120	25181	0.00225	0		0.0326335	1685271
00:00:05.130	25191	0.00257	0		0.0372747	1686352
00:00:05.140	25201	0.00217	0		0.0314732	1685014
00:00:05.150	25211	0.0022	0		0.0319083	1685102
00:00:05.160	25221	0.00225	0		0.0326335	1685261
00:00:05.170	25231	0.00257	0		0.0372747	1686344
00:00:05.180	25241	0.00202	0		0.0292976	1684496
00:00:05.190	25251	0.00256	0		0.0371297	1686313
00:00:05.200	25261	0.00204	0		0.0295877	1684565
00:00:05.210	25271	0.00256	0		0.0371297	1686320
00:00:05.220	25281	0.00211	0		0.030603	1684803
00:00:05.230	25291	0.00256	0		0.0371297	1686303
00:00:05.239	25301	0.00222	0		0.0321984	1685158
00:00:05.249	25311	0.0022	0		0.0319083	1685090
00:00:05.260	25321	0.00224	0		0.0324884	1685246
00:00:05.269	25331	0.00229	0		0.0332136	1685420
00:00:05.279	25341	0.00228	0		0.0330686	1685366
00:00:05.289	25351	0.00234	0		0.0339388	1685587
00:00:05.299	25361	0.00237	0		0.0343739	1685665
00:00:05.309	25371	0.00249	0		0.0361144	1686073
00:00:05.319	25381	0.00218	0		0.0316182	1685024
00:00:05.329	25391	0.00224	0		0.0324884	1685237
00:00:05.339	25401	0.00253	0		0.0366945	1686224
00:00:05.349	25411	0.00232	0		0.0336487	1685501
00:00:05.359	25421	0.00228	0		0.0330686	1685369
00:00:05.369	25431	0.00243	0		0.0352442	1685872
00:00:05.379	25441	0.00231	0		0.0335037	1685479
00:00:05.389	25451	0.00232	0		0.0336487	1685506
00:00:05.399	25461	0.00212	0		0.030748	1684845
00:00:05.409	25471	0.00214	0		0.0310381	1684894
00:00:05.419	25481	0.00216	0		0.0313281	1684967
00:00:05.429	25491	0.00224	0		0.0324884	1685234
00:00:05.439	25501	0.00212	0		0.030748	1684823
00:00:05.449	25511	0.00226	0		0.0327785	1685295
00:00:05.459	25521	0.00221	0		0.0320533	1685141
00:00:05.469	25531	0.00228	0		0.0330686	1685374
00:00:05.478	25541	0.00249	0		0.0361144	1686065
00:00:05.488	25551	0.00219	0		0.0317633	1685065
00:00:05.499	25561	0.00243	0		0.0352442	1685877
00:00:05.509	25571	0.00223	0		0.0323434	1685210
00:00:05.518	25581	0.00189	0		0.0274121	1684060
00:00:05.528	25591	0.00215	0		0.0311831	1684928
00:00:05.539	25601	0.00217	0		0.0314732	1685014
00:00:05.548	25611	0.00209	0		0.0303129	1684720
00:00:05.558	25621	0.00234	0		0.0339388	1685587
00:00:05.568	25631	0.00228	0		0.0330686	1685379
00:00:05.578	25641	0.00211	0		0.030603	1684786
00:00:05.588	25651	0.0022	0		0.0319083	1685114
00:00:05.598	25661	0.00221	0		0.0320533	1685129
00:00:05.608	25671	0.00205	0		0.0297327	1684591
00:00:05.618	25681	0.00231	0		0.0335037	1685469
00:00:05.628	25691	0.00222	0		0.0321984	1685166
00:00:05.638	25701	0.00238	0		0.034519	1685702
00:00:05.648	25711	0.00205	0		0.0297327	1684606
00:00:05.658	25721	0.00236	0		0.0342289	1685655
00:00:05.668	25731	0.00216	0		0.0313281	1684960
00:00:05.678	25741	0.00221	0		0.0320533	1685121
00:00:05.688	25751	0.00217	0		0.0314732	1684997
00:00:05.698	25761	0.00217	0		0.0314732	1684999
00:00:05.708	25771	0.00255	0		0.0369846	1686291
00:00:05.718	25781	0.00215	0		0.0311831	1684940
00:00:05.729	25791	0.00213	0		0.030893	1684877
00:00:05.737	25801	0.00231	0		0.0335037	1685457
00:00:05.747	25811	0.00221	0		0.0320533	1685126
00:00:05.757	25821	0.00244	0		0.0353892	1685921
00:00:05.767	25831	0.00204	0		0.0295877	1684582
00:00:05.777	25841	0.0025	0		0.0362594	1686119
00:00:05.787	25851	0.00231	0		0.0335037	1685472
00:00:05.797	25861	0.00227	0		0.0329236	1685325
00:00:05.807	25871	0.00211	0		0.030603	1684815
00:00:05.817	25881	0.0023	0		0.0333587	1685455
00:00:05.827	25891	0.00248	0		0.0359694	1686053
00:00:05.837	25901	0.00258	0		0.0374197	1686381
00:00:05.847	25911	0.00234	0		0.0339388	1685587
00:00:05.857	25921	0.00219	0		0.0317633	1685082
00:00:05.867	25931	0.00235	0		0.0340839	1685594
00:00:05.877	25941	0.0023	0		0.0333587	1685452
00:00:05.887	25951	0.00214	0		0.0310381	1684918
00:00:05.897	25961	0.00211	0		0.030603	1684815
00:00:05.907	25971	0.00227	0		0.0329236	1685335
00:00:05.917	25981	0.00228	0		0.0330686	1685369
00:00:05.927	25991	0.00246	0		0.0356793	1685965
00:00:05.937	26001	0.00201	0		0.0291526	1684467
00:00:05.947	26011	0.00227	0		0.0329236	1685354
00:00:05.957	26021	0.00204	0		0.0295877	1684569
00:00:05.967	26031	0.00232	0		0.0336487	1685513
00:00:05.976	26041	0.00259	0		0.0375648	1686401
00:00:05.987	26051	0.00238	0		0.034519	1685721
00:00:05.996	26061	0.00216	0		0.0313281	1684957
00:00:06.006	26071	0.0021	0		0.0304579	1684759
00:00:06.016	26081	0.00248	0		0.0359694	1686029
00:00:06.026	26091	0.0025	0		0.0362594	1686112
00:00:06.036	26101	0.00202	0		0.0292976	1684491
00:00:06.046	26111	0.00236	0		0.0342289	1685626
00:00:06.056	26121	0.00242	0		0.0350991	1685833
00:00:06.066	26131	0.00208	0		0.0301678	1684703
00:00:06.076	26141	0.00242	0		0.0350991	1685842
00:00:06.086	26151	0.00254	0		0.0368396	1686239
00:00:06.096	26161	0.00248	0		0.0359694	1686043
00:00:06.106	26171	0.00227	0		0.0329236	1685342
00:00:06.116	26181	0.00215	0		0.0311831	1684952
00:00:06.126	26191	0.00225	0		0.0326335	1685288
00:00:06.136	26201	0.00219	0		0.0317633	1685070
00:00:06.146	26211	0.00234	0		0.0339388	1685557
00:00:06.156	26221	0.00251	0		0.0364045	1686131
00:00:06.166	26231	0.00231	0		0.0335037	1685474
00:00:06.176	26241	0.00238	0		0.034519	1685702
00:00:06.186	26251	0.00207	0		0.0300228	1684653
00:00:06.196	26261	0.00242	0		0.0350991	1685845
00:00:06.205	26271	0.00209	0		0.0303129	1684725
00:00:06.215	26281	0.00258	0		0.0374197	1686389
00:00:06.225	26291	0.00229	0		0.0332136	1685398
00:00:06.235	26301	0.00222	0		0.0321984	1685170
00:00:06.245	26311	0.00219	0		0.0317633	1685082
00:00:06.255	26321	0.00233	0		0.0337938	1685540
00:00:06.265	26331	0.00214	0		0.0310381	1684894
00:00:06.275	26341	0.00246	0		0.0356793	1685987
00:00:06.285	26351	0.00221	0		0.0320533	1685134
00:00:06.295	26361	0.00243	0		0.0352442	1685877
00:00:06.305	26371	0.00275	0		0.0398854	1686943
00:00:06.315	26381	0.00241	0		0.0349541	1685811
00:00:06.325	26391	0.00228	0		0.0330686	1685379
00:00:06.335	26401	0.0023	0		0.0333587	1685450
00:00:06.345	26411	0.00193	0		0.0279923	1684195
00:00:06.355	26421	0.00233	0		0.0337938	1685528
00:00:06.365	26431	0.00258	0		0.0374197	1686371
00:00:06.375	26441	0.00251	0		0.0364045	1686151
00:00:06.385	26451	0.0023	0		0.0333587	1685423
00:00:06.395	26461	0.00259	0		0.0375648	1686408
00:00:06.405	26471	0.00257	0		0.0372747	1686357
00:00:06.415	26481	0.00242	0		0.0350991	1685845
00:00:06.425	26491	0.00255	0		0.0369846	1686264
00:00:06.435	26501	0.00262	0		0.0379999	1686516
00:00:06.445	26511	0.00224	0		0.0324884	1685254
00:00:06.455	26521	0.00221	0		0.0320533	1685126
00:00:06.464	26531	0.00237	0		0.0343739	1685668
00:00:06.475	26541	0.00244	0		0.0353892	1685911
00:00:06.484	26551	0.0024	0		0.034809	1685780
00:00:06.494	26561	0.00266	0		0.03858	1686655
00:00:06.504	26571	0.00261	0		0.0378548	1686494
00:00:06.514	26581	0.00291	0		0.042206	1687477
00:00:06.524	26591	0.00225	0		0.0326335	1685283
00:00:06.534	26601	0.00235	0		0.0340839	1685614
00:00:06.544	26611	0.00233	0		0.0337938	1685538
00:00:06.554	26621	0.0024	0		0.034809	1685790
00:00:06.564	26631	0.00236	0		0.0342289	1685655
00:00:06.574	26641	0.00263	0		0.0381449	1686555
00:00:06.584	26651	0.00224	0		0.0324884	1685244
00:00:06.594	26661	0.00245	0		0.0355342	1685940
00:00:06.604	26671	0.00238	0		0.034519	1685697
00:00:06.614	26681	0.00231	0		0.0335037	1685484
00:00:06.624	26691	0.00234	0		0.0339388	1685572
00:00:06.634	26701	0.00236	0		0.0342289	1685631
00:00:06.644	26711	0.00232	0		0.0336487	1685491
00:00:06.654	26721	0.00229	0		0.0332136	1685393
00:00:06.665	26731	0.00219	0		0.0317633	1685065
00:00:06.674	26741	0.00272	0		0.0394503	1686837
00:00:06.684	26751	0.0024	0		0.034809	1685788
00:00:06.694	26761	0.00248	0		0.0359694	1686055
00:00:06.704	26771	0.00253	0		0.0366945	1686212
00:00:06.713	26781	0.00255	0		0.0369846	1686269
00:00:06.723	26791	0.00232	0		0.0336487	1685499
00:00:06.733	26801	0.00223	0		0.0323434	1685202
00:00:06.743	26811	0.00234	0		0.0339388	1685557
00:00:06.754	26821	0.00233	0		0.0337938	1685550
00:00:06.763	26831	0.00223	0		0.0323434	1685219
00:00:06.773	26841	0.00228	0		0.0330686	1685386
00:00:06.783	26851	0.00226	0		0.0327785	1685308
00:00:06.793	26861	0.00274	0		0.0397403	1686931
00:00:06.803	26871	0.00205	0		0.0297327	1684584
00:00:06.813	26881	0.00263	0		0.0381449	1686562
00:00:06.823	26891	0.00214	0		0.0310381	1684886
00:00:06.833	26901	0.00256	0		0.0371297	1686315
00:00:06.843	26911	0.00205	0		0.0297327	1684594
00:00:06.853	26921	0.00241	0		0.0349541	1685796
00:00:06.863	26931	0.00221	0		0.0320533	1685129
00:00:06.873	26941	0.00232	0		0.0336487	1685501
00:00:06.883	26951	0.00259	0		0.0375648	1686401
00:00:06.893	26961	0.00261	0		0.0378548	1686472
00:00:06.903	26971	0.00237	0		0.0343739	1685687
00:00:06.913	26981	0.00264	0		0.03829	1686594
00:00:06.923	26991	0.0021	0		0.0304579	1684781
00:00:06.933	27001	0.00278	0		0.0403205	1687039
00:00:06.943	27011	0.0025	0		0.0362594	1686124
00:00:06.952	27021	0.00245	0		0.0355342	1685955
00:00:06.962	27031	0.00234	0		0.0339388	1685570
00:00:06.972	27041	0.0027	0		0.0391602	1686798
00:00:06.982	27051	0.00239	0		0.034664	1685748
00:00:06.992	27061	0.00287	0		0.0416258	1687337
00:00:07.002	27071	0.00224	0		0.0324884	1685241
00:00:07.012	27081	0.00261	0		0.0378548	1686482
00:00:07.025	27091	0.00218	0		0.0316182	1685024
00:00:07.032	27101	0.00257	0		0.0372747	1686340
00:00:07.042	27111	0.00247	0		0.0358243	1685994
00:00:07.052	27121	0.00281	0		0.0407556	1687136
00:00:07.062	27131	0.00216	0		0.0313281	1684975
00:00:07.072	27141	0.00261	0		0.0378548	1686477
00:00:07.082	27151	0.0024	0		0.034809	1685770
00:00:07.092	27161	0.00273	0		0.0395953	1686869
00:00:07.102	27171	0.00235	0		0.0340839	1685594
00:00:07.112	27181	0.00263	0		0.0381449	1686560
00:00:07.122	27191	0.00237	0		0.0343739	1685665
00:00:07.132	27201	0.00237	0		0.0343739	1685675
00:00:07.142	27211	0.00267	0		0.0387251	1686668
00:00:07.153	27221	0.0025	0		0.0362594	1686095
00:00:07.162	27231	0.00248	0		0.0359694	1686053
00:00:07.172	27241	0.00261	0		0.0378548	1686487
00:00:07.182	27251	0.00226	0		0.0327785	1685298
00:00:07.192	27261	0.00227	0		0.0329236	1685325
00:00:07.202	27271	0.00231	0		0.0335037	1685469
00:00:07.212	27281	0.00256	0		0.0371297	1686310
00:00:07.221	27291	0.00271	0		0.0393052	1686824
00:00:07.231	27301	0.00259	0		0.0375648	1686408
00:00:07.241	27311	0.00243	0		0.0352442	1685887
00:00:07.251	27321	0.0026	0		0.0377098	1686445
00:00:07.261	27331	0.00229	0		0.0332136	1685401
00:00:07.271	27341	0.0028	0		0.0406106	1687132
00:00:07.281	27351	0.00234	0		0.0339388	1685572
00:00:07.291	27361	0.00277	0		0.0401754	1687012
00:00:07.301	27371	0.00219	0		0.0317633	1685060
00:00:07.311	27381	0.00267	0		0.0387251	1686697
00:00:07.321	27391	0.00239	0		0.034664	1685726
00:00:07.331	27401	0.00267	0		0.0387251	1686697
00:00:07.341	27411	0.00223	0		0.0323434	1685217
00:00:07.351	27421	0.00251	0		0.0364045	1686139
00:00:07.361	27431	0.00231	0		0.0335037	1685457
00:00:07.680	27441	0.00246	0		0.0356793	1685970
00:00:07.682	27451	0.00252	0		0.0365495	1686166
00:00:07.683	27461	0.00277	0		0.0401754	1687012
00:00:07.684	27471	0.00258	0		0.0374197	1686381
00:00:07.684	27481	0.00256	0		0.0371297	1686322
00:00:07.685	27491	0.00207	0		0.0300228	1684663
00:00:07.686	27501	0.00258	0		0.0374197	1686386
00:00:07.686	27511	0.00234	0		0.0339388	1685577
00:00:07.687	27521	0.00262	0		0.0379999	1686523
00:00:07.688	27531	0.00219	0		0.0317633	1685080
00:00:07.688	27541	0.00251	0		0.0364045	1686139
00:00:07.689	27551	0.0026	0		0.0377098	1686442
00:00:07.689	27561	0.00279	0		0.0404655	1687090
00:00:07.690	27571	0.00246	0		0.0356793	1685992
00:00:07.690	27581	0.00225	0		0.0326335	1685283
00:00:07.691	27591	0.00258	0		0.0374197	1686389
00:00:07.692	27601	0.00242	0		0.0350991	1685842
00:00:07.692	27611	0.00272	0		0.0394503	1686864
00:00:07.693	27621	0.00276	0		0.0400304	1686997
00:00:07.693	27631	0.00232	0		0.0336487	1685501
00:00:07.694	27641	0.00275	0		0.0398854	1686958
00:00:07.695	27651	0.00239	0		0.034664	1685758
00:00:07.695	27661	0.00246	0		0.0356793	1685992
00:00:07.696	27671	0.00246	0		0.0356793	1685970
00:00:07.696	27681	0.00262	0		0.0379999	1686516
00:00:07.697	27691	0.0024	0		0.034809	1685761
00:00:07.697	27701	0.00257	0		0.0372747	1686330
00:00:07.698	27711	0.00268	0		0.0388701	1686719
00:00:07.698	27721	0.00271	0		0.0393052	1686805
00:00:07.699	27731	0.00258	0		0.0374197	1686381
00:00:07.699	27741	0.00268	0		0.0388701	1686726
00:00:07.701	27751	0.00258	0		0.0374197	1686393
00:00:07.702	27761	0.00232	0		0.0336487	1685511
00:00:07.703	27771	0.0023	0		0.0333587	1685447
00:00:07.709	27781	0.00289	0		0.0419159	1687403
00:00:07.719	27791	0.00233	0		0.0337938	1685540
00:00:07.729	27801	0.00267	0		0.0387251	1686675
00:00:07.739	27811	0.00247	0		0.0358243	1686019
00:00:07.749	27821	0.00272	0		0.0394503	1686851
00:00:07.759	27831	0.00239	0		0.034664	1685726
00:00:07.769	27841	0.00271	0		0.0393052	1686805
00:00:07.779	27851	0.00267	0		0.0387251	1686687
00:00:07.789	27861	0.00242	0		0.0350991	1685833
00:00:07.799	27871	0.00245	0		0.0355342	1685933
00:00:07.809	27881	0.00257	0		0.0372747	1686357
00:00:07.819	27891	0.00252	0		0.0365495	1686193
00:00:07.829	27901	0.00269	0		0.0390151	1686734
00:00:07.839	27911	0.00234	0		0.0339388	1685589
00:00:07.849	27921	0.00271	0		0.0393052	1686812
00:00:07.859	27931	0.00247	0		0.0358243	1686021
00:00:07.869	27941	0.00282	0		0.0409006	1687173
00:00:07.879	27951	0.00229	0		0.0332136	1685403
00:00:07.889	27961	0.00257	0		0.0372747	1686349
00:00:07.899	27971	0.0027	0		0.0391602	1686798
00:00:07.909	27981	0.00268	0		0.0388701	1686717
00:00:07.918	27991	0.00264	0		0.03829	1686570
00:00:07.929	28001	0.00271	0		0.0393052	1686807
00:00:07.938	28011	0.00264	0		0.03829	1686570
00:00:07.948	28021	0.00286	0		0.0414808	1687308
00:00:07.958	28031	0.00256	0		0.0371297	1686310
00:00:07.968	28041	0.00286	0		0.0414808	1687335
00:00:07.978	28051	0.00244	0		0.0353892	1685916
00:00:07.988	28061	0.00273	0		0.0395953	1686876
00:00:07.998	28071	0.00245	0		0.0355342	1685931
00:00:08.008	28081	0.0026	0		0.0377098	1686447
00:00:08.018	28091	0.00275	0		0.0398854	1686945
00:00:08.028	28101	0.00284	0		0.0411907	1687242
00:00:08.038	28111	0.00251	0		0.0364045	1686158
00:00:08.048	28121	0.00274	0		0.0397403	1686909
00:00:08.058	28131	0.00282	0		0.0409006	1687190
00:00:08.068	28141	0.00255	0		0.0369846	1686291
00:00:08.079	28151	0.00266	0		0.03858	1686660
00:00:08.088	28161	0.00259	0		0.0375648	1686413
00:00:08.098	28171	0.00246	0		0.0356793	1685982
00:00:08.108	28181	0.00288	0		0.0417709	1687394
00:00:08.118	28191	0.00242	0		0.0350991	1685855
00:00:08.128	28201	0.00293	0		0.042496	1687548
00:00:08.138	28211	0.00297	0		0.0430762	1687690
00:00:08.148	28221	0.00289	0		0.0419159	1687423
00:00:08.158	28231	0.0026	0		0.0377098	1686438
00:00:08.168	28241	0.00259	0		0.0375648	1686396
00:00:08.178	28251	0.00261	0		0.0378548	1686474
00:00:08.187	28261	0.00273	0		0.0395953	1686883
00:00:08.197	28271	0.00293	0		0.042496	1687563
00:00:08.207	28281	0.00265	0		0.038435	1686624
00:00:08.217	28291	0.00275	0		0.0398854	1686958
00:00:08.227	28301	0.00293	0		0.042496	1687567
00:00:08.237	28311	0.00256	0		0.0371297	1686313
00:00:08.247	28321	0.00277	0		0.0401754	1687024
00:00:08.257	28331	0.00251	0		0.0364045	1686134
00:00:08.267	28341	0.00308	0		0.0446716	1688046
00:00:08.278	28351	0.00242	0		0.0350991	1685852
00:00:08.287	28361	0.00249	0		0.0361144	1686078
00:00:08.297	28371	0.00259	0		0.0375648	1686411
00:00:08.307	28381	0.003	0		0.0435113	1687795
00:00:08.317	28391	0.00262	0		0.0379999	1686504
00:00:08.327	28401	0.00272	0		0.0394503	1686849
00:00:08.337	28411	0.00255	0		0.0369846	1686269
00:00:08.347	28421	0.00279	0		0.0404655	1687078
00:00:08.357	28431	0.00276	0		0.0400304	1686980
00:00:08.367	28441	0.00285	0		0.0413357	1687274
00:00:08.377	28451	0.00266	0		0.03858	1686638
00:00:08.387	28461	0.00269	0		0.0390151	1686744
00:00:08.397	28471	0.00289	0		0.0419159	1687413
00:00:08.407	28481	0.00274	0		0.0397403	1686923
00:00:08.417	28491	0.00259	0		0.0375648	1686425
00:00:08.427	28501	0.00295	0		0.0427861	1687619
00:00:08.436	28511	0.0025	0		0.0362594	1686122
00:00:08.446	28521	0.00282	0		0.0409006	1687176
00:00:08.456	28531	0.00257	0		0.0372747	1686342
00:00:08.466	28541	0.00284	0		0.0411907	1687237
00:00:08.477	28551	0.00261	0		0.0378548	1686467
00:00:08.486	28561	0.00281	0		0.0407556	1687156
00:00:08.496	28571	0.00277	0		0.0401754	1687012
00:00:08.507	28581	0.00283	0		0.0410457	1687215
00:00:08.516	28591	0.00236	0		0.0342289	1685643
00:00:08.526	28601	0.00266	0		0.03858	1686638
00:00:08.536	28611	0.00255	0		0.0369846	1686278
00:00:08.546	28621	0.00275	0		0.0398854	1686965
00:00:08.556	28631	0.00282	0		0.0409006	1687193
00:00:08.566	28641	0.00262	0		0.0379999	1686499
00:00:08.576	28651	0.00263	0		0.0381449	1686550
00:00:08.586	28661	0.00282	0		0.0409006	1687200
00:00:08.596	28671	0.00253	0		0.0366945	1686227
00:00:08.606	28681	0.00291	0		0.042206	1687494
00:00:08.616	28691	0.00278	0		0.0403205	1687046
00:00:08.626	28701	0.00258	0		0.0374197	1686367
00:00:08.636	28711	0.00273	0		0.0395953	1686866
00:00:08.646	28721	0.0029	0		0.0420609	1687447
00:00:08.656	28731	0.00251	0		0.0364045	1686139
00:00:08.666	28741	0.00287	0		0.0416258	1687364
00:00:08.676	28751	0.00272	0		0.0394503	1686854
00:00:08.686	28761	0.00282	0		0.0409006	1687200
00:00:08.696	28771	0.00258	0		0.0374197	1686374
00:00:08.706	28781	0.00232	0		0.0336487	1685516
00:00:08.716	28791	0.0028	0		0.0406106	1687134
00:00:08.725	28801	0.00303	0		0.0439464	1687898
00:00:08.735	28811	0.00282	0		0.0409006	1687188
00:00:08.746	28821	0.00279	0		0.0404655	1687078
00:00:08.755	28831	0.00262	0		0.0379999	1686499
00:00:08.765	28841	0.00277	0		0.0401754	1687012
00:00:08.775	28851	0.0027	0		0.0391602	1686798
00:00:08.785	28861	0.00289	0		0.0419159	1687418
00:00:08.795	28871	0.00274	0		0.0397403	1686931
00:00:08.805	28881	0.00272	0		0.0394503	1686864
00:00:08.815	28891	0.00285	0		0.0413357	1687296
00:00:08.825	28901	0.00289	0		0.0419159	1687418
00:00:08.835	28911	0.00273	0		0.0395953	1686878
00:00:08.845	28921	0.00266	0		0.03858	1686631
00:00:08.855	28931	0.00278	0		0.0403205	1687039
00:00:08.865	28941	0.0027	0		0.0391602	1686780
00:00:08.875	28951	0.00282	0		0.0409006	1687178
00:00:08.885	28961	0.00277	0		0.0401754	1687026
00:00:08.895	28971	0.00299	0		0.0433663	1687761
00:00:08.905	28981	0.00291	0		0.042206	1687489
00:00:08.915	28991	0.00275	0		0.0398854	1686938
00:00:08.924	29001	0.0027	0		0.0391602	1686783
00:00:08.934	29011	0.00296	0		0.0429312	1687658
00:00:08.945	29021	0.00276	0		0.0400304	1686972
00:00:08.954	29031	0.00252	0		0.0365495	1686190
00:00:08.964	29041	0.00285	0		0.0413357	1687271
00:00:08.974	29051	0.00297	0		0.0430762	1687692
00:00:08.984	29061	0.00286	0		0.0414808	1687320
00:00:08.994	29071	0.00291	0		0.042206	1687482
00:00:09.004	29081	0.00276	0		0.0400304	1686980
00:00:09.014	29091	0.00308	0		0.0446716	1688046
00:00:09.024	29101	0.00262	0		0.0379999	1686501
00:00:09.034	29111	0.00255	0		0.0369846	1686264
00:00:09.044	29121	0.00296	0		0.0429312	1687648
00:00:09.054	29131	0.00275	0		0.0398854	1686953
00:00:09.064	29141	0.00274	0		0.0397403	1686921
00:00:09.074	29151	0.0027	0		0.0391602	1686780
00:00:09.084	29161	0.00276	0		0.0400304	1686985
00:00:09.094	29171	0.00282	0		0.0409006	1687183
00:00:09.104	29181	0.00249	0		0.0361144	1686082
00:00:09.114	29191	0.00268	0		0.0388701	1686717
00:00:09.124	29201	0.0028	0		0.0406106	1687102
00:00:09.134	29211	0.00283	0		0.0410457	1687210
00:00:09.144	29221	0.00238	0		0.034519	1685709
00:00:09.154	29231	0.00278	0		0.0403205	1687061
00:00:09.164	29241	0.00267	0		0.0387251	1686680
00:00:09.173	29251	0.00263	0		0.0381449	1686560
00:00:09.183	29261	0.00295	0		0.0427861	1687631
00:00:09.193	29271	0.00308	0		0.0446716	1688058
00:00:09.203	29281	0.0025	0		0.0362594	1686100
00:00:09.213	29291	0.00243	0		0.0352442	1685869
00:00:09.223	29301	0.00296	0		0.0429312	1687668
00:00:09.233	29311	0.00265	0		0.038435	1686629
00:00:09.243	29321	0.00277	0		0.0401754	1687009
00:00:09.253	29331	0.00321	0		0.0465571	1688479
00:00:09.263	29341	0.00261	0		0.0378548	1686487
00:00:09.273	29351	0.0029	0		0.0420609	1687467
00:00:09.283	29361	0.00275	0		0.0398854	1686938
00:00:09.293	29371	0.00291	0		0.042206	1687487
00:00:09.303	29381	0.00255	0		0.0369846	1686269
00:00:09.313	29391	0.00279	0		0.0404655	1687100
00:00:09.323	29401	0.00264	0		0.03829	1686582
00:00:09.333	29411	0.00285	0		0.0413357	1687288
00:00:09.343	29421	0.00292	0		0.042351	1687504
00:00:09.353	29431	0.00282	0		0.0409006	1687178
00:00:09.363	29441	0.0029	0		0.0420609	1687457
00:00:09.373	29451	0.003	0		0.0435113	1687805
00:00:09.383	29461	0.00285	0		0.0413357	1687274
00:00:09.393	29471	0.00295	0		0.0427861	1687621
00:00:09.403	29481	0.00238	0		0.034519	1685702
00:00:09.412	29491	0.00268	0		0.0388701	1686731
00:00:09.422	29501	0.00236	0		0.0342289	1685628
00:00:09.432	29511	0.00309	0		0.0448167	1688085
00:00:09.442	29521	0.00271	0		0.0393052	1686822
00:00:09.452	29531	0.00304	0		0.0440915	1687937
00:00:09.462	29541	0.00278	0		0.0403205	1687053
00:00:09.474	29551	0.00304	0		0.0440915	1687915
00:00:09.482	29561	0.00294	0		0.0426411	1687594
00:00:09.492	29571	0.00265	0		0.038435	1686624
00:00:09.502	29581	0.00292	0		0.042351	1687536
00:00:09.512	29591	0.00279	0		0.0404655	1687100
00:00:09.522	29601	0.00251	0		0.0364045	1686158
00:00:09.532	29611	0.00303	0		0.0439464	1687883
00:00:09.542	29621	0.00262	0		0.0379999	1686501
00:00:09.552	29631	0.00295	0		0.0427861	1687616
00:00:09.562	29641	0.00271	0		0.0393052	1686832
00:00:09.572	29651	0.00293	0		0.042496	1687543
00:00:09.582	29661	0.00277	0		0.0401754	1687016
00:00:09.592	29671	0.00326	0		0.0472823	1688644
00:00:09.603	29681	0.00259	0		0.0375648	1686396
00:00:09.612	29691	0.00274	0		0.0397403	1686906
00:00:09.622	29701	0.00293	0		0.042496	1687541
00:00:09.632	29711	0.00278	0		0.0403205	1687041
00:00:09.642	29721	0.00244	0		0.0353892	1685906
00:00:09.652	29731	0.00265	0		0.038435	1686604
00:00:09.661	29741	0.0026	0		0.0377098	1686440
00:00:09.671	29751	0.00308	0		0.0446716	1688066
00:00:09.681	29761	0.00279	0		0.0404655	1687092
00:00:09.691	29771	0.00298	0		0.0432212	1687714
00:00:09.701	29781	0.0028	0		0.0406106	1687112
00:00:09.712	29791	0.00303	0		0.0439464	1687883
00:00:09.721	29801	0.00295	0		0.0427861	1687612
00:00:09.731	29811	0.00293	0		0.042496	1687545
00:00:09.741	29821	0.00259	0		0.0375648	1686428
00:00:09.751	29831	0.00274	0		0.0397403	1686914
00:00:09.761	29841	0.00261	0		0.0378548	1686469
00:00:09.772	29851	0.00339	0		0.0491678	1689094
00:00:09.781	29861	0.0029	0		0.0420609	1687460
00:00:09.791	29871	0.00296	0		0.0429312	1687648
00:00:09.801	29881	0.00286	0		0.0414808	1687310
00:00:09.811	29891	0.00301	0		0.0436563	1687830
00:00:09.821	29901	0.003	0		0.0435113	1687788
00:00:09.831	29911	0.00285	0		0.0413357	1687301
00:00:09.841	29921	0.00299	0		0.0433663	1687739
00:00:09.851	29931	0.00297	0		0.0430762	1687700
00:00:09.861	29941	0.00292	0		0.042351	1687531
00:00:09.871	29951	0.00289	0		0.0419159	1687416
00:00:09.881	29961	0.00255	0		0.0369846	1686271
00:00:09.891	29971	0.00288	0		0.0417709	1687394
00:00:09.901	29981	0.0028	0		0.0406106	1687124
00:00:09.910	29991	0.00301	0		0.0436563	1687812
00:00:09.920	30001	0.00266	0		0.03858	1686658
00:00:09.930	30011	0.00269	0		0.0390151	1686756
00:00:09.940	30021	0.00306	0		0.0443815	1687984
00:00:09.951	30031	0.00308	0		0.0446716	1688044
00:00:09.960	30041	0.00243	0		0.0352442	1685877
00:00:09.970	30051	0.00274	0		0.0397403	1686921
00:00:09.980	30061	0.00309	0		0.0448167	1688097
00:00:09.990	30071	0.00311	0		0.0451067	1688166
00:00:10.000	30081	0.00285	0		0.0413357	1687288
00:00:10.010	30091	0.00282	0		0.0409006	1687200
00:00:10.020	30101	0.0027	0		0.0391602	1686768
00:00:10.030	30111	0.00306	0		0.0443815	1687981
00:00:10.040	30121	0.0029	0		0.0420609	1687438
00:00:10.050	30131	0.00299	0		0.0433663	1687744
00:00:10.060	30141	0.00288	0		0.0417709	1687369
00:00:10.070	30151	0.00297	0		0.0430762	1687685
00:00:10.080	30161	0.00258	0		0.0374197	1686374
00:00:10.090	30171	0.00313	0		0.0453968	1688232
00:00:10.100	30181	0.00261	0		0.0378548	1686474
00:00:10.110	30191	0.00336	0		0.0487327	1689001
00:00:10.120	30201	0.00272	0		0.0394503	1686861
00:00:10.130	30211	0.0029	0		0.0420609	1687445
00:00:10.140	30221	0.00301	0		0.0436563	1687825
00:00:10.150	30231	0.0031	0		0.0449617	1688129
00:00:10.160	30241	0.00251	0		0.0364045	1686158
00:00:10.170	30251	0.00303	0		0.0439464	1687891
00:00:10.179	30261	0.00254	0		0.0368396	1686232
00:00:10.189	30271	0.00305	0		0.0442365	1687972
00:00:10.199	30281	0.0031	0		0.0449617	1688134
00:00:10.209	30291	0.00299	0		0.0433663	1687771
00:00:10.219	30301	0.00258	0		0.0374197	1686391
00:00:10.229	30311	0.00326	0		0.0472823	1688656
00:00:10.239	30321	0.00289	0		0.0419159	1687430
00:00:10.249	30331	0.00319	0		0.046267	1688428
00:00:10.259	30341	0.00266	0		0.03858	1686651
00:00:10.269	30351	0.00334	0		0.0484426	1688923
00:00:10.279	30361	0.00278	0		0.0403205	1687039
00:00:10.289	30371	0.00291	0		0.042206	1687492
00:00:10.299	30381	0.00285	0		0.0413357	1687301
00:00:10.309	30391	0.00305	0		0.0442365	1687959
00:00:10.319	30401	0.00304	0		0.0440915	1687935
00:00:10.329	30411	0.00319	0		0.046267	1688435
00:00:10.339	30421	0.00293	0		0.042496	1687548
00:00:10.349	30431	0.00295	0		0.0427861	1687636
00:00:10.359	30441	0.00289	0		0.0419159	1687418
00:00:10.369	30451	0.00312	0		0.0452518	1688186
00:00:10.379	30461	0.00322	0		0.0467021	1688511
00:00:10.389	30471	0.00323	0		0.0468472	1688565
00:00:10.399	30481	0.00276	0		0.0400304	1686987
00:00:10.409	30491	0.00304	0		0.0440915	1687918
00:00:10.419	30501	0.00292	0		0.042351	1687509
00:00:10.429	30511	0.00305	0		0.0442365	1687940
00:00:10.438	30521	0.00272	0		0.0394503	1686837
00:00:10.448	30531	0.00307	0		0.0445266	1688031
00:00:10.458	30541	0.00294	0		0.0426411	1687602
00:00:10.468	30551	0.00297	0		0.0430762	1687687
00:00:10.478	30561	0.00292	0		0.042351	1687516
00:00:10.488	30571	0.00311	0		0.0451067	1688166
00:00:10.498	30581	0.00278	0		0.0403205	1687058
00:00:10.508	30591	0.00308	0		0.0446716	1688053
00:00:10.518	30601	0.00275	0		0.0398854	1686953
00:00:10.528	30611	0.00316	0		0.0458319	1688325
00:00:10.538	30621	0.00297	0		0.0430762	1687687
00:00:10.548	30631	0.00315	0		0.0456869	1688303
00:00:10.558	30641	0.00291	0		0.042206	1687474
00:00:10.568	30651	0.00286	0		0.0414808	1687332
00:00:10.578	30661	0.00284	0		0.0411907	1687264
00:00:10.588	30671	0.003	0		0.0435113	1687773
00:00:10.598	30681	0.00298	0		0.0432212	1687734
00:00:10.608	30691	0.00292	0		0.042351	1687514
00:00:10.618	30701	0.00313	0		0.0453968	1688213
00:00:10.628	30711	0.00299	0		0.0433663	1687771
00:00:10.638	30721	0.003	0		0.0435113	1687798
00:00:10.648	30731	0.00328	0		0.0475724	1688739
00:00:10.658	30741	0.00265	0		0.038435	1686604
00:00:10.668	30751	0.00325	0		0.0471373	1688617
00:00:10.677	30761	0.0031	0		0.0449617	1688122
00:00:10.687	30771	0.00312	0		0.0452518	1688193
00:00:10.697	30781	0.003	0		0.0435113	1687790
00:00:10.707	30791	0.00308	0		0.0446716	1688073
00:00:10.717	30801	0.0028	0		0.0406106	1687102
00:00:10.727	30811	0.00312	0		0.0452518	1688198
00:00:10.737	30821	0.0029	0		0.0420609	1687452
00:00:10.747	30831	0.00292	0		0.042351	1687536
00:00:10.757	30841	0.00303	0		0.0439464	1687903
00:00:10.767	30851	0.00315	0		0.0456869	1688291
00:00:10.777	30861	0.00274	0		0.0397403	1686904
00:00:10.787	30871	0.00316	0		0.0458319	1688337
00:00:10.797	30881	0.00301	0		0.0436563	1687807
00:00:10.807	30891	0.00335	0		0.0485876	1688972
00:00:10.817	30901	0.00263	0		0.0381449	1686550
00:00:10.827	30911	0.00302	0		0.0438014	1687852
00:00:10.837	30921	0.00309	0		0.0448167	1688090
00:00:10.847	30931	0.00318	0		0.046122	1688391
00:00:10.857	30941	0.00303	0		0.0439464	1687886
00:00:10.867	30951	0.00324	0		0.0469922	1688604
00:00:10.877	30961	0.00263	0		0.0381449	1686560
00:00:10.887	30971	0.00307	0		0.0445266	1688024
00:00:10.897	30981	0.00298	0		0.0432212	1687724
00:00:10.907	30991	0.00318	0		0.046122	1688391
00:00:10.917	31001	0.00305	0		0.0442365	1687940
00:00:10.926	31011	0.00329	0		0.0477174	1688754
00:00:10.937	31021	0.00291	0		0.042206	1687477
00:00:10.947	31031	0.00328	0		0.0475724	1688744
00:00:10.956	31041	0.00359	0		0.0520685	1689781
00:00:10.966	31051	0.0031	0		0.0449617	1688122
00:00:10.976	31061	0.0029	0		0.0420609	1687440
00:00:10.986	31071	0.00322	0		0.0467021	1688526
00:00:10.996	31081	0.00309	0		0.0448167	1688100
00:00:11.006	31091	0.00303	0		0.0439464	1687896
00:00:11.016	31101	0.00321	0		0.0465571	1688494
00:00:11.026	31111	0.00295	0		0.0427861	1687616
00:00:11.036	31121	0.00302	0		0.0438014	1687856
00:00:11.046	31131	0.00323	0		0.0468472	1688555
00:00:11.056	31141	0.00307	0		0.0445266	1688014
00:00:11.066	31151	0.0031	0		0.0449617	1688139
00:00:11.078	31161	0.00305	0		0.0442365	1687945
00:00:11.086	31171	0.00303	0		0.0439464	1687896
00:00:11.096	31181	0.00295	0		0.0427861	1687604
00:00:11.106	31191	0.00305	0		0.0442365	1687962
00:00:11.116	31201	0.00267	0		0.0387251	1686692
00:00:11.126	31211	0.00303	0		0.0439464	1687883
00:00:11.136	31221	0.00295	0		0.0427861	1687619
00:00:11.146	31231	0.00326	0		0.0472823	1688653
00:00:11.156	31241	0.00329	0		0.0477174	1688749
00:00:11.166	31251	0.00342	0		0.0496029	1689186
00:00:11.177	31261	0.0032	0		0.0464121	1688448
00:00:11.185	31271	0.00291	0		0.042206	1687494
00:00:11.195	31281	0.00293	0		0.042496	1687570
00:00:11.205	31291	0.0031	0		0.0449617	1688124
00:00:11.215	31301	0.0032	0		0.0464121	1688472
00:00:11.225	31311	0.00312	0		0.0452518	1688203
00:00:11.235	31321	0.00343	0		0.0497479	1689218
00:00:11.245	31331	0.00324	0		0.0469922	1688582
00:00:11.255	31341	0.00325	0		0.0471373	1688629
00:00:11.265	31351	0.00343	0		0.0497479	1689220
00:00:11.275	31361	0.00303	0		0.0439464	1687898
00:00:11.285	31371	0.00329	0		0.0477174	1688771
00:00:11.295	31381	0.00333	0		0.0482976	1688901
00:00:11.305	31391	0.00347	0		0.0503281	1689382
00:00:11.315	31401	0.00289	0		0.0419159	1687411
00:00:11.325	31411	0.00283	0		0.0410457	1687234
00:00:11.335	31421	0.00311	0		0.0451067	1688149
00:00:11.345	31431	0.00316	0		0.0458319	1688337
00:00:11.355	31441	0.00311	0		0.0451067	1688168
00:00:11.365	31451	0.00315	0		0.0456869	1688298
00:00:11.375	31461	0.00307	0		0.0445266	1688039
00:00:11.385	31471	0.003	0		0.0435113	1687783
00:00:11.395	31481	0.00327	0		0.0474273	1688688
00:00:11.405	31491	0.00299	0		0.0433663	1687768
00:00:11.415	31501	0.00307	0		0.0445266	1688031
00:00:11.425	31511	0.00319	0		0.046267	1688421
00:00:11.434	31521	0.00316	0		0.0458319	1688318
00:00:11.444	31531	0.00321	0		0.0465571	1688479
00:00:11.454	31541	0.00312	0		0.0452518	1688193
00:00:11.465	31551	0.00328	0		0.0475724	1688732
00:00:11.475	31561	0.00309	0		0.0448167	1688097
00:00:11.484	31571	0.00294	0		0.0426411	1687594
00:00:11.494	31581	0.00319	0		0.046267	1688430
00:00:11.504	31591	0.00311	0		0.0451067	1688171
00:00:11.514	31601	0.0028	0		0.0406106	1687110
00:00:11.524	31611	0.00322	0		0.0467021	1688516
00:00:11.534	31621	0.00314	0		0.0455418	1688247
00:00:11.544	31631	0.00307	0		0.0445266	1688029
00:00:11.554	31641	0.00287	0		0.0416258	1687337
00:00:11.564	31651	0.00296	0		0.0429312	1687670
00:00:11.574	31661	0.00313	0		0.0453968	1688215
00:00:11.584	31671	0.00323	0		0.0468472	1688553
00:00:11.594	31681	0.00325	0		0.0471373	1688626
00:00:11.604	31691	0.00308	0		0.0446716	1688044
00:00:11.614	31701	0.00326	0		0.0472823	1688675
00:00:11.624	31711	0.0032	0		0.0464121	1688450
00:00:11.634	31721	0.00314	0		0.0455418	1688254
00:00:11.644	31731	0.00308	0		0.0446716	1688058
00:00:11.654	31741	0.00305	0		0.0442365	1687940
00:00:11.663	31751	0.00331	0		0.0480075	1688815
00:00:11.673	31761	0.00329	0		0.0477174	1688773
00:00:11.683	31771	0.00308	0		0.0446716	1688068
00:00:11.693	31781	0.00324	0		0.0469922	1688609
00:00:11.703	31791	0.0035	0		0.0507632	1689475
00:00:11.713	31801	0.00321	0		0.0465571	1688506
00:00:11.723	31811	0.00321	0		0.0465571	1688502
00:00:11.733	31821	0.00312	0		0.0452518	1688190
00:00:11.743	31831	0.00326	0		0.0472823	1688656
00:00:11.753	31841	0.00327	0		0.0474273	1688702
00:00:11.763	31851	0.00319	0		0.046267	1688438
00:00:11.773	31861	0.00326	0		0.0472823	1688666
00:00:11.783	31871	0.00321	0		0.0465571	1688477
00:00:11.793	31881	0.0032	0		0.0464121	1688475
00:00:11.803	31891	0.00297	0		0.0430762	1687680
00:00:11.813	31901	0.00305	0		0.0442365	1687952
00:00:11.823	31911	0.003	0		0.0435113	1687773
00:00:11.833	31921	0.00345	0		0.050038	1689286
00:00:11.843	31931	0.00318	0		0.046122	1688391
00:00:11.853	31941	0.00324	0		0.0469922	1688609
00:00:11.863	31951	0.00327	0		0.0474273	1688705
00:00:11.873	31961	0.00299	0		0.0433663	1687744
00:00:11.883	31971	0.00298	0		0.0432212	1687710
00:00:11.893	31981	0.00337	0		0.0488777	1689045
00:00:11.903	31991	0.00309	0		0.0448167	1688097
00:00:11.912	32001	0.00329	0		0.0477174	1688773
00:00:11.922	32011	0.003	0		0.0435113	1687795
00:00:11.932	32021	0.00328	0		0.0475724	1688741
00:00:11.942	32031	0.00323	0		0.0468472	1688565
00:00:11.952	32041	0.00336	0		0.0487327	1689006
00:00:11.962	32051	0.0033	0		0.0478624	1688790
00:00:11.972	32061	0.00342	0		0.0496029	1689213
00:00:11.982	32071	0.00303	0		0.0439464	1687878
00:00:11.992	32081	0.0032	0		0.0464121	1688467
00:00:12.002	32091	0.00315	0		0.0456869	1688308
00:00:12.012	32101	0.00335	0		0.0485876	1688962
00:00:12.022	32111	0.0033	0		0.0478624	1688810
00:00:12.032	32121	0.00323	0		0.0468472	1688548
00:00:12.042	32131	0.00319	0		0.046267	1688433
00:00:12.052	32141	0.00302	0		0.0438014	1687852
00:00:12.062	32151	0.00351	0		0.0509082	1689499
00:00:12.072	32161	0.00344	0		0.049893	1689262
00:00:12.082	32171	0.00313	0		0.0453968	1688215
00:00:12.092	32181	0.00305	0		0.0442365	1687947
00:00:12.102	32191	0.00338	0		0.0490227	1689060
00:00:12.112	32201	0.00339	0		0.0491678	1689101
00:00:12.122	32211	0.00324	0		0.0469922	1688597
00:00:12.132	32221	0.00324	0		0.0469922	1688582
00:00:12.142	32231	0.00304	0		0.0440915	1687918
00:00:12.152	32241	0.00318	0		0.046122	1688391
00:00:12.162	32251	0.00333	0		0.0482976	1688881
00:00:12.171	32261	0.00353	0		0.0511983	1689560
00:00:12.181	32271	0.00346	0		0.050183	1689320
00:00:12.191	32281	0.00358	0		0.0519235	1689737
00:00:12.201	32291	0.00324	0		0.0469922	1688595
00:00:12.211	32301	0.00318	0		0.046122	1688408
00:00:12.221	32311	0.00308	0		0.0446716	1688044
00:00:12.231	32321	0.00337	0		0.0488777	1689021
00:00:12.241	32331	0.00331	0		0.0480075	1688827
00:00:12.251	32341	0.0034	0		0.0493128	1689125
00:00:12.261	32351	0.00322	0		0.0467021	1688526
00:00:12.271	32361	0.00326	0		0.0472823	1688658
00:00:12.281	32371	0.0034	0		0.0493128	1689142
00:00:12.291	32381	0.00354	0		0.0513433	1689617
00:00:12.301	32391	0.00342	0		0.0496029	1689203
00:00:12.311	32401	0.00344	0		0.049893	1689259
00:00:12.321	32411	0.00306	0		0.0443815	1687991
00:00:12.331	32421	0.00312	0		0.0452518	1688200
00:00:12.341	32431	0.00318	0		0.046122	1688406
00:00:12.351	32441	0.00339	0		0.0491678	1689089
00:00:12.361	32451	0.00321	0		0.0465571	1688492
00:00:12.371	32461	0.00316	0		0.0458319	1688333
00:00:12.381	32471	0.00334	0		0.0484426	1688913
00:00:12.391	32481	0.00355	0		0.0514884	1689624
00:00:12.401	32491	0.00333	0		0.0482976	1688901
00:00:12.411	32501	0.00327	0		0.0474273	1688680
00:00:12.420	32511	0.00307	0		0.0445266	1688031
00:00:12.430	32521	0.00361	0		0.0523586	1689825
00:00:12.440	32531	0.00286	0		0.0414808	1687320
00:00:12.450	32541	0.00339	0		0.0491678	1689082
00:00:12.460	32551	0.00336	0		0.0487327	1688991
00:00:12.470	32561	0.00342	0		0.0496029	1689183
00:00:12.480	32571	0.00307	0		0.0445266	1688009
00:00:12.490	32581	0.00343	0		0.0497479	1689235
00:00:12.500	32591	0.00327	0		0.0474273	1688685
00:00:12.510	32601	0.00343	0		0.0497479	1689245
00:00:12.520	32611	0.00305	0		0.0442365	1687952
00:00:12.530	32621	0.00369	0		0.0535189	1690111
00:00:12.540	32631	0.00299	0		0.0433663	1687761
00:00:12.550	32641	0.00324	0		0.0469922	1688602
00:00:12.560	32651	0.00347	0		0.0503281	1689369
00:00:12.570	32661	0.00344	0		0.049893	1689262
00:00:12.580	32671	0.00332	0		0.0481525	1688852
00:00:12.590	32681	0.00344	0		0.049893	1689252
00:00:12.600	32691	0.00289	0		0.0419159	1687403
00:00:12.610	32701	0.00353	0		0.0511983	1689551
00:00:12.620	32711	0.00309	0		0.0448167	1688105
00:00:12.630	32721	0.00364	0		0.0527937	1689923
00:00:12.640	32731	0.00326	0		0.0472823	1688666
00:00:12.650	32741	0.00322	0		0.0467021	1688516
00:00:12.660	32751	0.00326	0		0.0472823	1688651
00:00:12.669	32761	0.0037	0		0.053664	1690151
00:00:12.679	32771	0.00304	0		0.0440915	1687923
00:00:12.689	32781	0.00346	0		0.050183	1689345
00:00:12.699	32791	0.00347	0		0.0503281	1689352
00:00:12.710	32801	0.0034	0		0.0493128	1689116
00:00:12.719	32811	0.00347	0		0.0503281	1689365
00:00:12.729	32821	0.00333	0		0.0482976	1688881
00:00:12.739	32831	0.00342	0		0.0496029	1689208
00:00:12.749	32841	0.00359	0		0.0520685	1689783
00:00:12.759	32851	0.00355	0		0.0514884	1689629
00:00:12.769	32861	0.00335	0		0.0485876	1688972
00:00:12.779	32871	0.00354	0		0.0513433	1689617
00:00:12.789	32881	0.00349	0		0.0506182	1689438
00:00:12.799	32891	0.00321	0		0.0465571	1688492
00:00:12.809	32901	0.0037	0		0.053664	1690136
00:00:12.819	32911	0.0034	0		0.0493128	1689114
00:00:12.829	32921	0.00362	0		0.0525036	1689852
00:00:12.839	32931	0.00344	0		0.049893	1689276
00:00:12.849	32941	0.00355	0		0.0514884	1689624
00:00:12.859	32951	0.00333	0		0.0482976	1688881
00:00:12.869	32961	0.00343	0		0.0497479	1689220
00:00:12.879	32971	0.00317	0		0.0459769	1688359
00:00:12.889	32981	0.00362	0		0.0525036	1689881
00:00:12.899	32991	0.00332	0		0.0481525	1688869
00:00:12.909	33001	0.00385	0		0.0558395	1690629
00:00:12.919	33011	0.0031	0		0.0449617	1688119
00:00:12.929	33021	0.00325	0		0.0471373	1688636
00:00:12.938	33031	0.00331	0		0.0480075	1688844
00:00:12.949	33041	0.00385	0		0.0558395	1690656
00:00:12.959	33051	0.00294	0		0.0426411	1687572
00:00:12.968	33061	0.00341	0		0.0494579	1689174
00:00:13.028	33071	0.00355	0		0.0514884	1689641
00:00:13.029	33081	0.0037	0		0.053664	1690126
00:00:13.030	33091	0.00308	0		0.0446716	1688048
00:00:13.031	33101	0.00374	0		0.0542441	1690281
00:00:13.031	33111	0.00326	0		0.0472823	1688675
00:00:13.032	33121	0.00365	0		0.0529388	1689982
00:00:13.039	33131	0.00346	0		0.050183	1689340
00:00:13.048	33141	0.00374	0		0.0542441	1690284
00:00:13.058	33151	0.00333	0		0.0482976	1688901
00:00:13.068	33161	0.00344	0		0.049893	1689267
00:00:13.078	33171	0.00314	0		0.0455418	1688252
00:00:13.088	33181	0.00347	0		0.0503281	1689374
00:00:13.098	33191	0.00317	0		0.0459769	1688364
00:00:13.108	33201	0.00363	0		0.0526487	1689903
00:00:13.118	33211	0.00358	0		0.0519235	1689751
00:00:13.338	33221	0.00361	0		0.0523586	1689832
00:00:13.339	33231	0.00339	0		0.0491678	1689097
00:00:13.339	33241	0.0038	0		0.0551143	1690482
00:00:13.340	33251	0.00363	0		0.0526487	1689889
00:00:13.341	33261	0.00328	0		0.0475724	1688717
00:00:13.341	33271	0.00325	0		0.0471373	1688639
00:00:13.342	33281	0.0036	0		0.0522136	1689796
00:00:13.343	33291	0.00352	0		0.0510533	1689529
00:00:13.345	33301	0.00373	0		0.0540991	1690247
00:00:13.346	33311	0.00322	0		0.0467021	1688514
00:00:13.347	33321	0.00357	0		0.0517785	1689707
00:00:13.348	33331	0.0035	0		0.0507632	1689450
00:00:13.348	33341	0.00348	0		0.0504731	1689394
00:00:13.349	33351	0.0032	0		0.0464121	1688470
00:00:13.350	33361	0.00374	0		0.0542441	1690286
00:00:13.350	33371	0.00327	0		0.0474273	1688683
00:00:13.351	33381	0.00378	0		0.0548242	1690411
00:00:13.352	33391	0.00377	0		0.0546792	1690367
00:00:13.353	33401	0.00352	0		0.0510533	1689543
00:00:13.354	33411	0.00343	0		0.0497479	1689215
00:00:13.354	33421	0.0036	0		0.0522136	1689793
00:00:13.355	33431	0.00374	0		0.0542441	1690279
00:00:13.357	33441	0.00398	0		0.057725	1691072
00:00:13.358	33451	0.00335	0		0.0485876	1688964
00:00:13.367	33461	0.00368	0		0.0533739	1690082
00:00:13.377	33471	0.00329	0		0.0477174	1688754
00:00:13.387	33481	0.00374	0		0.0542441	1690284
00:00:13.397	33491	0.00296	0		0.0429312	1687648
00:00:13.407	33501	0.0033	0		0.0478624	1688803
00:00:13.417	33511	0.00328	0		0.0475724	1688724
00:00:13.427	33521	0.00387	0		0.0561296	1690712
00:00:13.437	33531	0.00345	0		0.050038	1689291
00:00:13.447	33541	0.00372	0		0.053954	1690192
00:00:13.457	33551	0.00338	0		0.0490227	1689055
00:00:13.467	33561	0.00393	0		0.0569998	1690903
00:00:13.476	33571	0.00329	0		0.0477174	1688776
00:00:13.486	33581	0.0039	0		0.0565647	1690803
00:00:13.496	33591	0.00347	0		0.0503281	1689350
00:00:13.506	33601	0.00364	0		0.0527937	1689933
00:00:13.516	33611	0.0034	0		0.0493128	1689125
00:00:13.527	33621	0.00339	0		0.0491678	1689094
00:00:13.536	33631	0.00354	0		0.0513433	1689612
00:00:13.547	33641	0.00369	0		0.0535189	1690089
00:00:13.556	33651	0.00344	0		0.049893	1689249
00:00:13.567	33661	0.00375	0		0.0543891	1690291
00:00:13.576	33671	0.00369	0		0.0535189	1690099
00:00:13.587	33681	0.00348	0		0.0504731	1689411
00:00:13.596	33691	0.00358	0		0.0519235	1689727
00:00:13.606	33701	0.00368	0		0.0533739	1690070
00:00:13.616	33711	0.00378	0		0.0548242	1690416
00:00:13.626	33721	0.00366	0		0.0530838	1689996
00:00:13.636	33731	0.00338	0		0.0490227	1689050
00:00:13.646	33741	0.00368	0		0.0533739	1690060
00:00:13.656	33751	0.00316	0		0.0458319	1688328
00:00:13.666	33761	0.00341	0		0.0494579	1689176
00:00:13.676	33771	0.00352	0		0.0510533	1689526
00:00:13.686	33781	0.00378	0		0.0548242	1690394
00:00:13.696	33791	0.00367	0		0.0532288	1690038
00:00:13.706	33801	0.00357	0		0.0517785	1689685
00:00:13.716	33811	0.00392	0		0.0568548	1690864
00:00:13.726	33821	0.00368	0		0.0533739	1690060
00:00:13.767	33831	0.00365	0		0.0529388	1689960
00:00:13.769	33841	0.00329	0		0.0477174	1688776
00:00:13.769	33851	0.00323	0		0.0468472	1688550
00:00:13.770	33861	0.00359	0		0.0520685	1689771
00:00:13.775	33871	0.00349	0		0.0506182	1689433
00:00:13.786	33881	0.00354	0		0.0513433	1689595
00:00:13.795	33891	0.00343	0		0.0497479	1689218
00:00:13.805	33901	0.0037	0		0.053664	1690153
00:00:13.815	33911	0.00355	0		0.0514884	1689641
00:00:13.826	33921	0.00368	0		0.0533739	1690062
00:00:13.836	33931	0.00352	0		0.0510533	1689524
00:00:13.845	33941	0.00374	0		0.0542441	1690267
00:00:13.855	33951	0.00341	0		0.0494579	1689171
00:00:13.865	33961	0.00368	0		0.0533739	1690077
00:00:13.875	33971	0.00354	0		0.0513433	1689595
00:00:13.885	33981	0.00379	0		0.0549693	1690455
00:00:13.895	33991	0.00358	0		0.0519235	1689742
00:00:13.905	34001	0.00344	0		0.049893	1689257
00:00:13.915	34011	0.00364	0		0.0527937	1689928
00:00:13.925	34021	0.00369	0		0.0535189	1690111
00:00:13.935	34031	0.00346	0		0.050183	1689318
00:00:13.945	34041	0.00381	0		0.0552594	1690514
00:00:13.954	34051	0.00354	0		0.0513433	1689614
00:00:13.964	34061	0.0037	0		0.053664	1690136
00:00:13.975	34071	0.00359	0		0.0520685	1689764
00:00:13.984	34081	0.00376	0		0.0545342	1690328
00:00:13.994	34091	0.00352	0		0.0510533	1689526
00:00:14.004	34101	0.00359	0		0.0520685	1689783
00:00:14.014	34111	0.00347	0		0.0503281	1689362
00:00:14.025	34121	0.00382	0		0.0554044	1690536
00:00:14.034	34131	0.00339	0		0.0491678	1689106
00:00:14.044	34141	0.00408	0		0.0591754	1691402
00:00:14.054	34151	0.0038	0		0.0551143	1690472
00:00:14.064	34161	0.00359	0		0.0520685	1689764
00:00:14.074	34171	0.00355	0		0.0514884	1689634
00:00:14.085	34181	0.00388	0		0.0562746	1690742
00:00:14.094	34191	0.00337	0		0.0488777	1689028
00:00:14.104	34201	0.00364	0		0.0527937	1689928
00:00:14.114	34211	0.00342	0		0.0496029	1689183
00:00:14.124	34221	0.00397	0		0.05758	1691038
00:00:14.134	34231	0.00364	0		0.0527937	1689923
00:00:14.144	34241	0.00371	0		0.053809	1690185
00:00:14.154	34251	0.00346	0		0.050183	1689333
00:00:14.164	34261	0.00382	0		0.0554044	1690543
00:00:14.174	34271	0.00334	0		0.0484426	1688945
00:00:14.184	34281	0.00362	0		0.0525036	1689879
00:00:14.194	34291	0.00372	0		0.053954	1690197
00:00:14.204	34301	0.0039	0		0.0565647	1690798
00:00:14.214	34311	0.00347	0		0.0503281	1689350
00:00:14.224	34321	0.00358	0		0.0519235	1689734
00:00:14.234	34331	0.00334	0		0.0484426	1688923
00:00:14.244	34341	0.00379	0		0.0549693	1690431
00:00:14.253	34351	0.00379	0		0.0549693	1690453
00:00:14.263	34361	0.00375	0		0.0543891	1690311
00:00:14.273	34371	0.00346	0		0.050183	1689318
00:00:14.283	34381	0.00373	0		0.0540991	1690242
00:00:14.293	34391	0.00354	0		0.0513433	1689607
00:00:14.303	34401	0.00385	0		0.0558395	1690641
00:00:14.313	34411	0.00383	0		0.0555494	1690563
00:00:14.323	34421	0.00389	0		0.0564197	1690771
00:00:14.333	34431	0.00363	0		0.0526487	1689916
00:00:14.343	34441	0.00388	0		0.0562746	1690727
00:00:14.353	34451	0.00387	0		0.0561296	1690705
00:00:14.363	34461	0.0037	0		0.053664	1690151
00:00:14.373	34471	0.0037	0		0.053664	1690151
00:00:14.383	34481	0.00354	0		0.0513433	1689607
00:00:14.393	34491	0.00384	0		0.0556945	1690605
00:00:14.403	34501	0.0038	0		0.0551143	1690487
00:00:14.413	34511	0.00364	0		0.0527937	1689933
00:00:14.423	34521	0.00372	0		0.053954	1690218
00:00:14.433	34531	0.00381	0		0.0552594	1690509
00:00:14.443	34541	0.00391	0		0.0567097	1690835
00:00:14.453	34551	0.00386	0		0.0559846	1690663
00:00:14.463	34561	0.00377	0		0.0546792	1690382
00:00:14.473	34571	0.00362	0		0.0525036	1689881
00:00:14.483	34581	0.00407	0		0.0590303	1691380
00:00:14.493	34591	0.00396	0		0.0574349	1691006
00:00:14.502	34601	0.00369	0		0.0535189	1690087
00:00:14.512	34611	0.00371	0		0.053809	1690182
00:00:14.522	34621	0.00401	0		0.0581601	1691161
00:00:14.532	34631	0.00391	0		0.0567097	1690852
00:00:14.542	34641	0.00365	0		0.0529388	1689967
00:00:14.552	34651	0.00385	0		0.0558395	1690644
00:00:14.562	34661	0.00386	0		0.0559846	1690661
00:00:14.572	34671	0.00348	0		0.0504731	1689404
00:00:14.582	34681	0.00377	0		0.0546792	1690360
00:00:14.592	34691	0.00412	0		0.0597555	1691536
00:00:14.602	34701	0.00398	0		0.057725	1691080
00:00:14.613	34711	0.00359	0		0.0520685	1689778
00:00:14.622	34721	0.00371	0		0.053809	1690170
00:00:14.632	34731	0.00386	0		0.0559846	1690681
00:00:14.642	34741	0.00391	0		0.0567097	1690840
00:00:14.652	34751	0.00381	0		0.0552594	1690499
00:00:14.662	34761	0.00391	0		0.0567097	1690847
00:00:14.672	34771	0.00381	0		0.0552594	1690517
00:00:14.682	34781	0.00402	0		0.0583052	1691227
00:00:14.692	34791	0.00367	0		0.0532288	1690053
00:00:14.702	34801	0.0037	0		0.053664	1690126
00:00:14.712	34811	0.00377	0		0.0546792	1690357
00:00:14.722	34821	0.00386	0		0.0559846	1690663
00:00:14.732	34831	0.00405	0		0.0587403	1691315
00:00:14.742	34841	0.00362	0		0.0525036	1689864
00:00:14.752	34851	0.00385	0		0.0558395	1690646
00:00:14.761	34861	0.00376	0		0.0545342	1690323
00:00:14.772	34871	0.00377	0		0.0546792	1690379
00:00:14.781	34881	0.00378	0		0.0548242	1690404
00:00:14.791	34891	0.00389	0		0.0564197	1690769
00:00:14.801	34901	0.00368	0		0.0533739	1690062
00:00:14.811	34911	0.00403	0		0.0584502	1691229
00:00:14.821	34921	0.00337	0		0.0488777	1689045
00:00:14.831	34931	0.00415	0		0.0601906	1691646
00:00:14.841	34941	0.00382	0		0.0554044	1690541
00:00:14.851	34951	0.00386	0		0.0559846	1690663
00:00:14.861	34961	0.00392	0		0.0568548	1690864
00:00:14.871	34971	0.004	0		0.0580151	1691156
00:00:14.881	34981	0.00389	0		0.0564197	1690788
00:00:14.891	34991	0.00402	0		0.0583052	1691195
00:00:14.901	35001	0.0038	0		0.0551143	1690485
00:00:14.911	35011	0.00372	0		0.053954	1690192
00:00:14.921	35021	0.00385	0		0.0558395	1690651
00:00:14.931	35031	0.00399	0		0.05787	1691121
00:00:14.941	35041	0.0039	0		0.0565647	1690818
00:00:14.951	35051	0.00381	0		0.0552594	1690512
00:00:14.961	35061	0.00384	0		0.0556945	1690617
00:00:14.971	35071	0.00418	0		0.0606258	1691749
00:00:14.981	35081	0.00412	0		0.0597555	1691548
00:00:14.991	35091	0.00389	0		0.0564197	1690781
00:00:15.001	35101	0.00408	0		0.0591754	1691426
00:00:15.010	35111	0.00411	0		0.0596105	1691512
00:00:15.021	35121	0.00386	0		0.0559846	1690666
00:00:15.030	35131	0.00406	0		0.0588853	1691360
00:00:15.040	35141	0.00393	0		0.0569998	1690913
00:00:15.050	35151	0.0036	0		0.0522136	1689803
00:00:15.060	35161	0.00391	0		0.0567097	1690830
00:00:15.070	35171	0.00392	0		0.0568548	1690869
00:00:15.080	35181	0.00387	0		0.0561296	1690717
00:00:15.090	35191	0.00369	0		0.0535189	1690107
00:00:15.100	35201	0.0038	0		0.0551143	1690470
00:00:15.110	35211	0.00371	0		0.053809	1690187
00:00:15.120	35221	0.00392	0		0.0568548	1690881
00:00:15.130	35231	0.0041	0		0.0594655	1691470
00:00:15.140	35241	0.00408	0		0.0591754	1691404
00:00:15.150	35251	0.00404	0		0.0585952	1691290
00:00:15.160	35261	0.00412	0		0.0597555	1691561
00:00:15.170	35271	0.00389	0		0.0564197	1690786
00:00:15.180	35281	0.00394	0		0.0571449	1690930
00:00:15.190	35291	0.0037	0		0.053664	1690138
00:00:15.200	35301	0.00387	0		0.0561296	1690722
00:00:15.210	35311	0.00392	0		0.0568548	1690879
00:00:15.220	35321	0.00402	0		0.0583052	1691205
00:00:15.230	35331	0.00423	0		0.0613509	1691918
00:00:15.240	35341	0.00399	0		0.05787	1691114
00:00:15.250	35351	0.00405	0		0.0587403	1691325
00:00:15.260	35361	0.00382	0		0.0554044	1690526
00:00:15.269	35371	0.00381	0		0.0552594	1690504
00:00:15.279	35381	0.00378	0		0.0548242	1690411
00:00:15.289	35391	0.0041	0		0.0594655	1691475
00:00:15.299	35401	0.00364	0		0.0527937	1689920
00:00:15.309	35411	0.00392	0		0.0568548	1690881
00:00:15.319	35421	0.00392	0		0.0568548	1690862
00:00:15.329	35431	0.0044	0		0.0638166	1692502
00:00:15.339	35441	0.00383	0		0.0555494	1690573
00:00:15.349	35451	0.00429	0		0.0622212	1692122
00:00:15.359	35461	0.00436	0		0.0632364	1692344
00:00:15.369	35471	0.00407	0		0.0590303	1691389
00:00:15.379	35481	0.0039	0		0.0565647	1690818
00:00:15.389	35491	0.0041	0		0.0594655	1691477
00:00:15.399	35501	0.004	0		0.0580151	1691148
00:00:15.409	35511	0.00382	0		0.0554044	1690546
00:00:15.419	35521	0.0037	0		0.053664	1690124
00:00:15.429	35531	0.00441	0		0.0639616	1692507
00:00:15.439	35541	0.00399	0		0.05787	1691104
00:00:15.449	35551	0.00409	0		0.0593204	1691436
00:00:15.459	35561	0.00439	0		0.0636716	1692448
00:00:15.469	35571	0.00411	0		0.0596105	1691514
00:00:15.479	35581	0.00393	0		0.0569998	1690903
00:00:15.489	35591	0.00396	0		0.0574349	1691009
00:00:15.499	35601	0.00396	0		0.0574349	1691011
00:00:15.509	35611	0.00419	0		0.0607708	1691791
00:00:15.519	35621	0.00418	0		0.0606258	1691764
00:00:15.528	35631	0.00373	0		0.0540991	1690223
00:00:15.538	35641	0.00392	0		0.0568548	1690889
00:00:15.548	35651	0.00414	0		0.0600456	1691602
00:00:15.558	35661	0.0041	0		0.0594655	1691487
00:00:15.568	35671	0.00416	0		0.0603357	1691678
00:00:15.578	35681	0.00392	0		0.0568548	1690891
00:00:15.588	35691	0.00419	0		0.0607708	1691786
00:00:15.598	35701	0.00415	0		0.0601906	1691634
00:00:15.608	35711	0.00412	0		0.0597555	1691553
00:00:15.618	35721	0.00377	0		0.0546792	1690370
00:00:15.628	35731	0.00437	0		0.0633815	1692381
00:00:15.638	35741	0.00407	0		0.0590303	1691384
00:00:15.648	35751	0.00446	0		0.0646868	1692700
00:00:15.658	35761	0.00421	0		0.0610609	1691864
00:00:15.668	35771	0.00429	0		0.0622212	1692122
00:00:15.678	35781	0.00417	0		0.0604807	1691725
00:00:15.688	35791	0.00405	0		0.0587403	1691320
00:00:15.698	35801	0.00417	0		0.0604807	1691710
00:00:15.708	35811	0.00409	0		0.0593204	1691453
00:00:15.718	35821	0.0041	0		0.0594655	1691495
00:00:15.728	35831	0.00411	0		0.0596105	1691509
00:00:15.738	35841	0.00396	0		0.0574349	1691026
00:00:15.748	35851	0.00428	0		0.0620761	1692082
00:00:15.758	35861	0.00402	0		0.0583052	1691195
00:00:15.768	35871	0.00417	0		0.0604807	1691708
00:00:15.778	35881	0.0042	0		0.0609158	1691825
00:00:15.787	35891	0.00455	0		0.0659922	1692994
00:00:15.797	35901	0.00371	0		0.053809	1690163
00:00:15.807	35911	0.0044	0		0.0638166	1692487
00:00:15.817	35921	0.00438	0		0.0635265	1692421
00:00:15.827	35931	0.00429	0		0.0622212	1692102
00:00:15.837	35941	0.00399	0		0.05787	1691126
00:00:15.847	35951	0.00426	0		0.0617861	1692026
00:00:15.859	35961	0.00441	0		0.0639616	1692522
00:00:15.867	35971	0.00433	0		0.0628013	1692251
00:00:15.877	35981	0.00405	0		0.0587403	1691325
00:00:15.887	35991	0.00462	0		0.0670074	1693225
00:00:15.897	36001	0.00392	0		0.0568548	1690862
00:00:15.907	36011	0.00445	0		0.0645418	1692642
00:00:15.917	36021	0.00403	0		0.0584502	1691249
00:00:15.927	36031	0.00438	0		0.0635265	1692412
00:00:15.937	36041	0.00421	0		0.0610609	1691862
00:00:15.947	36051	0.00432	0		0.0626563	1692207
00:00:15.960	36061	0.00418	0		0.0606258	1691740
00:00:15.967	36071	0.00453	0		0.0657021	1692926
00:00:15.977	36081	0.00395	0		0.0572899	1690965
00:00:15.987	36091	0.00441	0		0.0639616	1692522
00:00:15.997	36101	0.00409	0		0.0593204	1691429
00:00:16.007	36111	0.0044	0		0.0638166	1692480
00:00:16.017	36121	0.00385	0		0.0558395	1690656
00:00:16.027	36131	0.00437	0		0.0633815	1692371
00:00:16.037	36141	0.00391	0		0.0567097	1690852
00:00:16.046	36151	0.00429	0		0.0622212	1692112
00:00:16.056	36161	0.00425	0		0.061641	1691997
00:00:16.067	36171	0.00458	0		0.0664273	1693080
00:00:16.076	36181	0.00428	0		0.0620761	1692080
00:00:16.086	36191	0.0044	0		0.0638166	1692497
00:00:16.096	36201	0.00434	0		0.0629464	1692300
00:00:16.106	36211	0.00437	0		0.0633815	1692386
00:00:16.116	36221	0.00392	0		0.0568548	1690876
00:00:16.126	36231	0.00438	0		0.0635265	1692429
00:00:16.136	36241	0.00427	0		0.0619311	1692038
00:00:16.146	36251	0.0044	0		0.0638166	1692490
00:00:16.156	36261	0.00407	0		0.0590303	1691370
00:00:16.166	36271	0.00432	0		0.0626563	1692215
00:00:16.176	36281	0.0041	0		0.0594655	1691473
00:00:16.186	36291	0.0043	0		0.0623662	1692163
00:00:16.196	36301	0.00411	0		0.0596105	1691509
00:00:16.206	36311	0.00441	0		0.0639616	1692527
00:00:16.216	36321	0.00408	0		0.0591754	1691399
00:00:16.226	36331	0.0045	0		0.065267	1692811
00:00:16.236	36341	0.00427	0		0.0619311	1692033
00:00:16.246	36351	0.00416	0		0.0603357	1691691
00:00:16.256	36361	0.00435	0		0.0630914	1692330
00:00:16.266	36371	0.00418	0		0.0606258	1691732
00:00:16.276	36381	0.00446	0		0.0646868	1692681
00:00:16.286	36391	0.00482	0		0.0699082	1693879
00:00:16.296	36401	0.00419	0		0.0607708	1691784
00:00:16.306	36411	0.00458	0		0.0664273	1693080
00:00:16.316	36421	0.00415	0		0.0601906	1691651
00:00:16.325	36431	0.00462	0		0.0670074	1693212
00:00:16.336	36441	0.00438	0		0.0635265	1692404
00:00:16.345	36451	0.00445	0		0.0645418	1692637
00:00:16.355	36461	0.00427	0		0.0619311	1692048
00:00:16.365	36471	0.00434	0		0.0629464	1692281
00:00:16.375	36481	0.0043	0		0.0623662	1692139
00:00:16.385	36491	0.00451	0		0.065412	1692867
00:00:16.395	36501	0.00434	0		0.0629464	1692298
00:00:16.405	36511	0.00466	0		0.0675876	1693349
00:00:16.415	36521	0.00447	0		0.0648319	1692708
00:00:16.425	36531	0.00451	0		0.065412	1692845
00:00:16.435	36541	0.00428	0		0.0620761	1692082
00:00:16.445	36551	0.00432	0		0.0626563	1692210
00:00:16.455	36561	0.00418	0		0.0606258	1691732
00:00:16.465	36571	0.00466	0		0.0675876	1693352
00:00:16.475	36581	0.00425	0		0.061641	1691997
00:00:16.485	36591	0.00462	0		0.0670074	1693212
00:00:16.495	36601	0.00407	0		0.0590303	1691362
00:00:16.505	36611	0.00436	0		0.0632364	1692364
00:00:16.515	36621	0.00402	0		0.0583052	1691227
00:00:16.525	36631	0.00456	0		0.0661372	1693036
00:00:16.535	36641	0.00445	0		0.0645418	1692664
00:00:16.545	36651	0.00467	0		0.0677326	1693386
00:00:16.554	36661	0.00451	0		0.065412	1692852
00:00:16.564	36671	0.00482	0		0.0699082	1693889
00:00:16.574	36681	0.00446	0		0.0646868	1692681
00:00:16.585	36691	0.00434	0		0.0629464	1692268
00:00:16.594	36701	0.00442	0		0.0641067	1692546
00:00:16.604	36711	0.00466	0		0.0675876	1693359
00:00:16.615	36721	0.00464	0		0.0672975	1693276
00:00:16.625	36731	0.00471	0		0.0683128	1693538
00:00:16.634	36741	0.00442	0		0.0641067	1692549
00:00:16.644	36751	0.00476	0		0.0690379	1693696
00:00:16.654	36761	0.00453	0		0.0657021	1692918
00:00:16.664	36771	0.00453	0		0.0657021	1692936
00:00:16.674	36781	0.0045	0		0.065267	1692818
00:00:16.685	36791	0.00493	0		0.0715036	1694259
00:00:16.694	36801	0.00441	0		0.0639616	1692532
00:00:16.704	36811	0.0046	0		0.0667173	1693163
00:00:16.714	36821	0.00431	0		0.0625113	1692197
00:00:16.724	36831	0.00452	0		0.065557	1692887
00:00:16.734	36841	0.00411	0		0.0596105	1691507
00:00:16.744	36851	0.00467	0		0.0677326	1693396
00:00:16.754	36861	0.0044	0		0.0638166	1692497
00:00:16.764	36871	0.00475	0		0.0688929	1693649
00:00:16.774	36881	0.00457	0		0.0662822	1693046
00:00:16.784	36891	0.00462	0		0.0670074	1693217
00:00:16.794	36901	0.00435	0		0.0630914	1692322
00:00:16.804	36911	0.00479	0		0.0694731	1693784
00:00:16.814	36921	0.00436	0		0.0632364	1692357
00:00:16.824	36931	0.00477	0		0.069183	1693730
00:00:16.833	36941	0.0046	0		0.0667173	1693141
00:00:16.844	36951	0.00458	0		0.0664273	1693100
00:00:16.853	36961	0.00462	0		0.0670074	1693239
00:00:16.863	36971	0.00456	0		0.0661372	1693014
00:00:16.873	36981	0.00455	0		0.0659922	1692999
00:00:16.884	36991	0.00447	0		0.0648319	1692730
00:00:16.893	37001	0.00445	0		0.0645418	1692669
00:00:16.903	37011	0.00447	0		0.0648319	1692708
00:00:16.913	37021	0.00431	0		0.0625113	1692200
00:00:16.923	37031	0.00451	0		0.065412	1692867
00:00:16.933	37041	0.00459	0		0.0665723	1693131
00:00:16.943	37051	0.00457	0		0.0662822	1693043
00:00:16.953	37061	0.00445	0		0.0645418	1692637
00:00:16.963	37071	0.00478	0		0.069328	1693767
00:00:16.973	37081	0.00458	0		0.0664273	1693092
00:00:16.983	37091	0.00459	0		0.0665723	1693107
00:00:16.993	37101	0.0041	0		0.0594655	1691473
00:00:17.003	37111	0.00434	0		0.0629464	1692293
00:00:17.014	37121	0.00447	0		0.0648319	1692735
00:00:17.023	37131	0.00443	0		0.0642517	1692600
00:00:17.033	37141	0.00434	0		0.0629464	1692298
00:00:17.043	37151	0.0045	0		0.065267	1692825
00:00:17.053	37161	0.00474	0		0.0687479	1693637
00:00:17.063	37171	0.00481	0		0.0697631	1693857
00:00:17.073	37181	0.00425	0		0.061641	1691989
00:00:17.083	37191	0.00484	0		0.0701982	1693948
00:00:17.093	37201	0.00444	0		0.0643967	1692612
00:00:17.102	37211	0.00455	0		0.0659922	1692994
00:00:17.112	37221	0.00432	0		0.0626563	1692212
00:00:17.123	37231	0.00458	0		0.0664273	1693095
00:00:17.132	37241	0.00438	0		0.0635265	1692404
00:00:17.143	37251	0.00466	0		0.0675876	1693349
00:00:17.152	37261	0.00473	0		0.0686028	1693586
00:00:17.162	37271	0.00459	0		0.0665723	1693112
00:00:17.172	37281	0.0045	0		0.065267	1692823
00:00:17.182	37291	0.00463	0		0.0671525	1693251
00:00:17.192	37301	0.00452	0		0.065557	1692891
00:00:17.202	37311	0.00467	0		0.0677326	1693381
00:00:17.212	37321	0.00457	0		0.0662822	1693068
00:00:17.222	37331	0.00473	0		0.0686028	1693581
00:00:17.232	37341	0.00457	0		0.0662822	1693063
00:00:17.242	37351	0.00483	0		0.0700532	1693943
00:00:17.252	37361	0.00439	0		0.0636716	1692453
00:00:17.262	37371	0.00455	0		0.0659922	1693002
00:00:17.272	37381	0.0047	0		0.0681677	1693487
00:00:17.282	37391	0.00471	0		0.0683128	1693533
00:00:17.292	37401	0.00444	0		0.0643967	1692612
00:00:17.302	37411	0.00477	0		0.069183	1693742
00:00:17.312	37421	0.00451	0		0.065412	1692850
00:00:17.322	37431	0.00492	0		0.0713586	1694225
00:00:17.332	37441	0.00465	0		0.0674425	1693327
00:00:17.342	37451	0.00472	0		0.0684578	1693570
00:00:17.351	37461	0.0045	0		0.065267	1692808
00:00:17.361	37471	0.00458	0		0.0664273	1693102
00:00:17.371	37481	0.00483	0		0.0700532	1693926
00:00:17.382	37491	0.00461	0		0.0668624	1693176
00:00:17.391	37501	0.00451	0		0.065412	1692862
00:00:17.401	37511	0.00493	0		0.0715036	1694261
00:00:17.411	37521	0.0051	0		0.0739692	1694848
00:00:17.421	37531	0.00498	0		0.0722288	1694443
00:00:17.431	37541	0.00505	0		0.073244	1694662
00:00:17.441	37551	0.00466	0		0.0675876	1693362
00:00:17.451	37561	0.00472	0		0.0684578	1693558
00:00:17.461	37571	0.00484	0		0.0701982	1693958
00:00:17.471	37581	0.00472	0		0.0684578	1693575
00:00:17.481	37591	0.00473	0		0.0686028	1693610
00:00:17.491	37601	0.00455	0		0.0659922	1692999
00:00:17.502	37611	0.00465	0		0.0674425	1693310
00:00:17.511	37621	0.00456	0		0.0661372	1693031
00:00:17.521	37631	0.00485	0		0.0703433	1694004
00:00:17.531	37641	0.00482	0		0.0699082	1693892
00:00:17.541	37651	0.00489	0		0.0709234	1694117
00:00:17.551	37661	0.00453	0		0.0657021	1692909
00:00:17.561	37671	0.00476	0		0.0690379	1693703
00:00:17.571	37681	0.00486	0		0.0704883	1694024
00:00:17.581	37691	0.00478	0		0.069328	1693774
00:00:17.591	37701	0.00429	0		0.0622212	1692104
00:00:17.600	37711	0.00476	0		0.0690379	1693698
00:00:17.611	37721	0.00485	0		0.0703433	1693982
00:00:17.621	37731	0.00479	0		0.0694731	1693799
00:00:17.631	37741	0.00477	0		0.069183	1693725
00:00:17.641	37751	0.00446	0		0.0646868	1692688
00:00:17.654	37761	0.00469	0		0.0680227	1693457
00:00:17.660	37771	0.00483	0		0.0700532	1693936
00:00:17.670	37781	0.00488	0		0.0707784	1694102
00:00:17.680	37791	0.0048	0		0.0696181	1693823
00:00:17.691	37801	0.00474	0		0.0687479	1693612
00:00:17.700	37811	0.00473	0		0.0686028	1693595
00:00:17.710	37821	0.00484	0		0.0701982	1693975
00:00:17.720	37831	0.00506	0		0.0733891	1694701
00:00:17.730	37841	0.00484	0		0.0701982	1693977
00:00:17.740	37851	0.0049	0		0.0710685	1694161
00:00:17.750	37861	0.00478	0		0.069328	1693752
00:00:17.760	37871	0.00494	0		0.0716486	1694293
00:00:17.770	37881	0.0047	0		0.0681677	1693504
00:00:17.780	37891	0.00452	0		0.065557	1692899
00:00:17.790	37901	0.00501	0		0.0726639	1694523
00:00:17.800	37911	0.0048	0		0.0696181	1693813
00:00:17.810	37921	0.00491	0		0.0712135	1694183
00:00:17.820	37931	0.00488	0		0.0707784	1694105
00:00:17.830	37941	0.00472	0		0.0684578	1693543
00:00:17.840	37951	0.00511	0		0.0741143	1694867
00:00:17.850	37961	0.00492	0		0.0713586	1694230
00:00:17.859	37971	0.00457	0		0.0662822	1693065
00:00:17.869	37981	0.00504	0		0.073099	1694632
00:00:17.880	37991	0.00498	0		0.0722288	1694433
00:00:17.890	38001	0.00454	0		0.0658471	1692955
00:00:17.899	38011	0.0047	0		0.0681677	1693487
00:00:17.909	38021	0.00472	0		0.0684578	1693567
00:00:17.919	38031	0.00509	0		0.0738242	1694806
00:00:17.929	38041	0.00467	0		0.0677326	1693408
00:00:17.939	38051	0.00513	0		0.0744043	1694941
00:00:17.949	38061	0.00465	0		0.0674425	1693310
00:00:17.959	38071	0.005	0		0.0725188	1694484
00:00:17.969	38081	0.00477	0		0.069183	1693732
00:00:17.979	38091	0.00499	0		0.0723738	1694462
00:00:17.989	38101	0.00515	0		0.0746944	1695004
00:00:17.999	38111	0.00473	0		0.0686028	1693595
00:00:18.009	38121	0.00489	0		0.0709234	1694124
00:00:18.019	38131	0.00495	0		0.0717937	1694318
00:00:18.029	38141	0.00482	0		0.0699082	1693894
00:00:18.039	38151	0.00487	0		0.0706334	1694056
00:00:18.049	38161	0.00485	0		0.0703433	1693985
00:00:18.059	38171	0.00514	0		0.0745494	1694958
00:00:18.069	38181	0.00494	0		0.0716486	1694288
00:00:18.079	38191	0.00492	0		0.0713586	1694225
00:00:18.089	38201	0.00499	0		0.0723738	1694472
00:00:18.099	38211	0.00504	0		0.073099	1694625
00:00:18.108	38221	0.00505	0		0.073244	1694654
00:00:18.119	38231	0.00494	0		0.0716486	1694283
00:00:18.128	38241	0.00485	0		0.0703433	1694007
00:00:18.138	38251	0.00497	0		0.0720837	1694396
00:00:18.149	38261	0.00465	0		0.0674425	1693315
00:00:18.158	38271	0.00478	0		0.069328	1693752
00:00:18.168	38281	0.00534	0		0.0774501	1695644
00:00:18.178	38291	0.00467	0		0.0677326	1693386
00:00:18.189	38301	0.005	0		0.0725188	1694487
00:00:18.198	38311	0.00525	0		0.0761448	1695347
00:00:18.208	38321	0.00484	0		0.0701982	1693975
00:00:18.218	38331	0.00485	0		0.0703433	1693997
00:00:18.228	38341	0.00517	0		0.0749845	1695068
00:00:18.239	38351	0.00466	0		0.0675876	1693374
00:00:18.248	38361	0.0049	0		0.0710685	1694159
00:00:18.258	38371	0.00484	0		0.0701982	1693977
00:00:18.268	38381	0.00499	0		0.0723738	1694452
00:00:18.278	38391	0.0048	0		0.0696181	1693843
00:00:18.289	38401	0.00503	0		0.072954	1694613
00:00:18.298	38411	0.00499	0		0.0723738	1694472
00:00:18.310	38421	0.00491	0		0.0712135	1694198
00:00:18.318	38431	0.00494	0		0.0716486	1694286
00:00:18.328	38441	0.00515	0		0.0746944	1694997
00:00:18.338	38451	0.00487	0		0.0706334	1694053
00:00:18.348	38461	0.00499	0		0.0723738	1694452
00:00:18.358	38471	0.00524	0		0.0759998	1695320
00:00:18.368	38481	0.00538	0		0.0780303	1695769
00:00:18.378	38491	0.00495	0		0.0717937	1694318
00:00:18.388	38501	0.00469	0		0.0680227	1693443
00:00:18.397	38511	0.00522	0		0.0757097	1695237
00:00:18.407	38521	0.00515	0		0.0746944	1694992
00:00:18.417	38531	0.00494	0		0.0716486	1694306
00:00:18.427	38541	0.00515	0		0.0746944	1695004
00:00:18.437	38551	0.00497	0		0.0720837	1694403
00:00:18.447	38561	0.00531	0		0.077015	1695526
00:00:18.457	38571	0.00513	0		0.0744043	1694929
00:00:18.467	38581	0.00519	0		0.0752746	1695151
00:00:18.477	38591	0.00495	0		0.0717937	1694318
00:00:18.487	38601	0.00517	0		0.0749845	1695058
00:00:18.497	38611	0.00519	0		0.0752746	1695132
00:00:18.507	38621	0.00496	0		0.0719387	1694350
00:00:18.517	38631	0.00493	0		0.0715036	1694276
00:00:18.527	38641	0.00555	0		0.0804959	1696335
00:00:18.537	38651	0.00508	0		0.0736791	1694772
00:00:18.547	38661	0.00508	0		0.0736791	1694772
00:00:18.557	38671	0.00526	0		0.0762898	1695369
00:00:18.567	38681	0.00477	0		0.069183	1693740
00:00:18.577	38691	0.00499	0		0.0723738	1694472
00:00:18.587	38701	0.00537	0		0.0778852	1695734
00:00:18.597	38711	0.0054	0		0.0783204	1695826
00:00:18.607	38721	0.00516	0		0.0748395	1695049
00:00:18.617	38731	0.0047	0		0.0681677	1693496
00:00:18.627	38741	0.0052	0		0.0754196	1695181
00:00:18.637	38751	0.00506	0		0.0733891	1694708
00:00:18.647	38761	0.00526	0		0.0762898	1695377
00:00:18.657	38771	0.00501	0		0.0726639	1694543
00:00:18.666	38781	0.0055	0		0.0797707	1696176
00:00:18.677	38791	0.00503	0		0.072954	1694605
00:00:18.686	38801	0.00505	0		0.073244	1694671
00:00:18.697	38811	0.00511	0		0.0741143	1694875
00:00:18.706	38821	0.00531	0		0.077015	1695541
00:00:18.716	38831	0.00521	0		0.0755646	1695220
00:00:18.726	38841	0.00514	0		0.0745494	1694978
00:00:18.736	38851	0.00514	0		0.0745494	1694970
00:00:18.747	38861	0.00546	0		0.0791906	1696058
00:00:18.757	38871	0.00502	0		0.0728089	1694555
00:00:18.766	38881	0.00508	0		0.0736791	1694769
00:00:18.776	38891	0.00511	0		0.0741143	1694884
00:00:18.786	38901	0.00518	0		0.0751295	1695110
00:00:18.796	38911	0.00522	0		0.0757097	1695240
00:00:18.806	38921	0.00511	0		0.0741143	1694867
00:00:18.816	38931	0.00515	0		0.0746944	1695019
00:00:18.826	38941	0.00528	0		0.0765799	1695435
00:00:18.836	38951	0.00506	0		0.0733891	1694701
00:00:18.846	38961	0.00556	0		0.080641	1696372
00:00:18.856	38971	0.00486	0		0.0704883	1694046
00:00:18.866	38981	0.0052	0		0.0754196	1695166
00:00:18.876	38991	0.00518	0		0.0751295	1695117
00:00:18.886	39001	0.0054	0		0.0783204	1695858
00:00:18.895	39011	0.00505	0		0.073244	1694667
00:00:18.905	39021	0.00549	0		0.0796257	1696139
00:00:18.915	39031	0.00487	0		0.0706334	1694063
00:00:18.925	39041	0.00514	0		0.0745494	1694955
00:00:18.935	39051	0.00509	0		0.0738242	1694794
00:00:18.945	39061	0.00552	0		0.0800608	1696254
00:00:18.955	39071	0.00517	0		0.0749845	1695075
00:00:18.965	39081	0.00563	0		0.0816562	1696612
00:00:18.975	39091	0.00535	0		0.0775952	1695668
00:00:18.985	39101	0.00507	0		0.0735341	1694730
00:00:18.995	39111	0.00515	0		0.0746944	1695004
00:00:19.005	39121	0.00527	0		0.0764349	1695406
00:00:19.015	39131	0.00508	0		0.0736791	1694782
00:00:19.025	39141	0.00495	0		0.0717937	1694318
00:00:19.035	39151	0.00503	0		0.072954	1694586
00:00:19.045	39161	0.00535	0		0.0775952	1695671
00:00:19.055	39171	0.00523	0		0.0758547	1695266
00:00:19.065	39181	0.00546	0		0.0791906	1696056
00:00:19.075	39191	0.00512	0		0.0742593	1694894
00:00:19.085	39201	0.00549	0		0.0796257	1696156
00:00:19.095	39211	0.00486	0		0.0704883	1694043
00:00:19.105	39221	0.00546	0		0.0791906	1696056
00:00:19.115	39231	0.00504	0		0.073099	1694642
00:00:19.125	39241	0.00548	0		0.0794807	1696115
00:00:19.135	39251	0.00499	0		0.0723738	1694460
00:00:19.145	39261	0.00529	0		0.0767249	1695470
00:00:19.155	39271	0.0053	0		0.07687	1695511
00:00:19.164	39281	0.00574	0		0.0832516	1696990
00:00:19.174	39291	0.00504	0		0.073099	1694625
00:00:19.184	39301	0.00544	0		0.0789005	1695973
00:00:19.194	39311	0.00525	0		0.0761448	1695333
00:00:19.204	39321	0.00545	0		0.0790455	1695997
00:00:19.214	39331	0.00552	0		0.0800608	1696254
00:00:19.224	39341	0.00544	0		0.0789005	1695992
00:00:19.235	39351	0.00541	0		0.0784654	1695872
00:00:19.244	39361	0.00585	0		0.084847	1697353
00:00:19.254	39371	0.00508	0		0.0736791	1694784
00:00:19.264	39381	0.00545	0		0.0790455	1696002
00:00:19.274	39391	0.0053	0		0.07687	1695521
00:00:19.284	39401	0.00511	0		0.0741143	1694867
00:00:19.294	39411	0.00523	0		0.0758547	1695257
00:00:19.304	39421	0.00508	0		0.0736791	1694752
00:00:19.314	39431	0.00523	0		0.0758547	1695266
00:00:19.324	39441	0.00514	0		0.0745494	1694955
00:00:19.334	39451	0.00511	0		0.0741143	1694862
00:00:19.344	39461	0.00534	0		0.0774501	1695644
00:00:19.354	39471	0.00512	0		0.0742593	1694904
00:00:19.364	39481	0.00549	0		0.0796257	1696139
00:00:19.374	39491	0.00535	0		0.0775952	1695673
00:00:19.384	39501	0.00577	0		0.0836868	1697083
00:00:19.394	39511	0.00509	0		0.0738242	1694811
00:00:19.404	39521	0.00551	0		0.0799158	1696225
00:00:19.413	39531	0.0053	0		0.07687	1695516
00:00:19.423	39541	0.00572	0		0.0829616	1696929
00:00:19.433	39551	0.00507	0		0.0735341	1694723
00:00:19.444	39561	0.00577	0		0.0836868	1697071
00:00:19.455	39571	0.00528	0		0.0765799	1695435
00:00:19.463	39581	0.00546	0		0.0791906	1696054
00:00:19.473	39591	0.00541	0		0.0784654	1695887
00:00:19.483	39601	0.00524	0		0.0759998	1695303
00:00:19.493	39611	0.00537	0		0.0778852	1695754
00:00:19.503	39621	0.00591	0		0.0857173	1697561
00:00:19.513	39631	0.00548	0		0.0794807	1696103
00:00:19.523	39641	0.00544	0		0.0789005	1695970
00:00:19.533	39651	0.00542	0		0.0786104	1695921
00:00:19.543	39661	0.00531	0		0.077015	1695533
00:00:19.553	39671	0.00532	0		0.0771601	1695570
00:00:19.563	39681	0.0055	0		0.0797707	1696169
00:00:19.573	39691	0.00536	0		0.0777402	1695700
00:00:19.583	39701	0.00552	0		0.0800608	1696230
00:00:19.593	39711	0.00534	0		0.0774501	1695656
00:00:19.603	39721	0.00569	0		0.0825265	1696816
00:00:19.613	39731	0.00532	0		0.0771601	1695565
00:00:19.623	39741	0.00526	0		0.0762898	1695364
00:00:19.633	39751	0.00537	0		0.0778852	1695756
00:00:19.643	39761	0.00557	0		0.080786	1696426
00:00:19.653	39771	0.00544	0		0.0789005	1695965
00:00:19.663	39781	0.00575	0		0.0833967	1697015
00:00:19.673	39791	0.00526	0		0.0762898	1695362
00:00:19.683	39801	0.00562	0		0.0815112	1696585
00:00:19.692	39811	0.00539	0		0.0781753	1695811
00:00:19.702	39821	0.00551	0		0.0799158	1696227
00:00:19.712	39831	0.00508	0		0.0736791	1694769
00:00:19.722	39841	0.00548	0		0.0794807	1696112
00:00:19.732	39851	0.00523	0		0.0758547	1695279
00:00:19.742	39861	0.00568	0		0.0823814	1696787
00:00:19.752	39871	0.00532	0		0.0771601	1695585
00:00:19.762	39881	0.0058	0		0.0841219	1697186
00:00:19.772	39891	0.00511	0		0.0741143	1694853
00:00:19.782	39901	0.00565	0		0.0819463	1696690
00:00:19.792	39911	0.00566	0		0.0820913	1696727
00:00:19.802	39921	0.00557	0		0.080786	1696406
00:00:19.812	39931	0.0056	0		0.0812211	1696504
00:00:19.822	39941	0.00575	0		0.0833967	1697000
00:00:19.832	39951	0.0055	0		0.0797707	1696193
00:00:19.842	39961	0.00539	0		0.0781753	1695809
00:00:19.852	39971	0.00556	0		0.080641	1696394
00:00:19.862	39981	0.00576	0		0.0835417	1697064
00:00:19.872	39991	0.00567	0		0.0822364	1696739
00:00:19.882	40001	0.00554	0		0.0803509	1696298
00:00:19.892	40011	0.00544	0		0.0789005	1695961
[truncated: 58,485 more rows]
