# Supplementary material for: Continuous Infusion Pressure Measurement in Predefined Interfascial and Intramuscular Tissue Conditions: An Ex Vivo Pilot Study
Source: J Clin Med. 2026 Apr 26;15(9):3301. doi: 10.3390/jcm15093301 (PMC13164366; doi:10.3390/jcm15093301)
Supplement: Supplementary file 1 [file jcm-15-03301-s001.zip › fascia 1.xlsx]

## Sheet: Recording
Timestamp	DeviceTime	Pressure(bar)	ButtonState	Event	Pressure(PSI)	PressureRAW
00:00:00.000	36007	0.01213	1		0.175931	1718439
00:00:00.002	36017	0.0123	1		0.178396	1719009
00:00:00.003	36027	0.01182	1		0.171435	1717393
00:00:00.005	36037	0.01222	1		0.177236	1718742
00:00:00.014	36047	0.01199	1		0.1739	1717962
00:00:00.024	36057	0.01184	1		0.171725	1717466
00:00:00.034	36067	0.01215	1		0.176221	1718493
00:00:00.056	36077	0.01214	1		0.176076	1718447
00:00:00.058	36087	0.01227	1		0.177961	1718903
00:00:00.064	36097	0.01228	1		0.178106	1718911
00:00:00.074	36107	0.0122	1		0.176946	1718655
00:00:00.084	36117	0.01209	1		0.175351	1718305
00:00:00.094	36127	0.01189	1		0.17245	1717611
00:00:00.104	36137	0.01248	1		0.181007	1719601
00:00:00.114	36147	0.01204	1		0.174625	1718109
00:00:00.124	36157	0.01206	1		0.174915	1718182
00:00:00.134	36167	0.01215	1		0.176221	1718479
00:00:00.144	36177	0.01222	1		0.177236	1718732
00:00:00.154	36187	0.01226	1		0.177816	1718854
00:00:00.164	36197	0.01206	1		0.174915	1718177
00:00:00.174	36207	0.01232	1		0.178686	1719048
00:00:00.183	36217	0.01217	1		0.176511	1718559
00:00:00.194	36227	0.01207	1		0.175061	1718214
00:00:00.204	36237	0.01235	1		0.179122	1719158
00:00:00.214	36247	0.01217	0		0.176511	1718569
00:00:00.223	36257	0.01187	0		0.17216	1717540
00:00:00.233	36267	0.01211	0		0.175641	1718361
00:00:00.243	36277	0.0123	0		0.178396	1718979
00:00:00.254	36287	0.01195	0		0.17332	1717827
00:00:00.264	36297	0.01198	0		0.173755	1717933
00:00:00.274	36307	0.01211	0		0.175641	1718366
00:00:00.283	36317	0.01183	0		0.17158	1717425
00:00:00.295	36327	0.01175	0		0.170419	1717165
00:00:00.306	36337	0.01226	0		0.177816	1718871
00:00:00.313	36347	0.01204	0		0.174625	1718138
00:00:00.323	36357	0.01228	0		0.178106	1718923
00:00:00.333	36367	0.0122	0		0.176946	1718660
00:00:00.343	36377	0.01195	0		0.17332	1717830
00:00:00.354	36387	0.01204	0		0.174625	1718133
00:00:00.363	36397	0.01179	0		0.170999	1717280
00:00:00.373	36407	0.01232	0		0.178686	1719055
00:00:00.383	36417	0.01222	0		0.177236	1718727
00:00:00.393	36427	0.01242	0		0.180137	1719410
00:00:00.403	36437	0.01212	0		0.175786	1718398
00:00:00.413	36447	0.01213	0		0.175931	1718408
00:00:00.423	36457	0.0122	0		0.176946	1718672
00:00:00.433	36467	0.0122	0		0.176946	1718665
00:00:00.443	36477	0.01207	0		0.175061	1718217
00:00:00.453	36487	0.01222	0		0.177236	1718742
00:00:00.463	36497	0.01198	0		0.173755	1717935
00:00:00.473	36507	0.0121	0		0.175496	1718329
00:00:00.482	36517	0.01196	0		0.173465	1717857
00:00:00.492	36527	0.01203	0		0.17448	1718077
00:00:00.503	36537	0.01192	0		0.172885	1717715
00:00:00.512	36547	0.01214	0		0.176076	1718466
00:00:00.522	36557	0.01214	0		0.176076	1718459
00:00:00.532	36567	0.01212	0		0.175786	1718381
00:00:00.542	36577	0.01199	0		0.1739	1717962
00:00:00.552	36587	0.0122	0		0.176946	1718670
00:00:00.562	36597	0.01217	0		0.176511	1718557
00:00:00.572	36607	0.01236	0		0.179267	1719207
00:00:00.582	36617	0.01213	0		0.175931	1718427
00:00:00.592	36627	0.0122	0		0.176946	1718645
00:00:00.602	36637	0.01219	0		0.176801	1718635
00:00:00.614	36647	0.01208	0		0.175206	1718266
00:00:00.622	36657	0.01213	0		0.175931	1718435
00:00:00.632	36667	0.01225	0		0.177671	1718842
00:00:00.642	36677	0.01184	0		0.171725	1717452
00:00:00.652	36687	0.01181	0		0.17129	1717366
00:00:00.664	36697	0.01224	0		0.177526	1718791
00:00:00.672	36707	0.01219	0		0.176801	1718640
00:00:00.682	36717	0.01187	0		0.17216	1717535
00:00:00.692	36727	0.01219	0		0.176801	1718633
00:00:00.702	36737	0.01179	0		0.170999	1717275
00:00:00.712	36747	0.01206	0		0.174915	1718197
00:00:00.721	36757	0.0122	0		0.176946	1718655
00:00:00.731	36767	0.01216	0		0.176366	1718513
00:00:00.741	36777	0.01234	0		0.178977	1719138
00:00:00.752	36787	0.01191	0		0.17274	1717671
00:00:00.761	36797	0.01207	0		0.175061	1718212
00:00:00.771	36807	0.01213	0		0.175931	1718408
00:00:00.781	36817	0.01201	0		0.17419	1718033
00:00:00.791	36827	0.01178	0		0.170854	1717253
00:00:00.801	36837	0.01235	0		0.179122	1719163
00:00:00.811	36847	0.01188	0		0.172305	1717601
00:00:00.821	36857	0.01231	0		0.178541	1719026
00:00:00.831	36867	0.01218	0		0.176656	1718591
00:00:00.841	36877	0.01216	0		0.176366	1718523
00:00:00.851	36887	0.01198	0		0.173755	1717908
00:00:00.861	36897	0.01199	0		0.1739	1717945
00:00:00.871	36907	0.01225	0		0.177671	1718813
00:00:00.881	36917	0.01205	0		0.17477	1718168
00:00:00.891	36927	0.01236	0		0.179267	1719182
00:00:00.901	36937	0.01226	0		0.177816	1718869
00:00:00.911	36947	0.01216	0		0.176366	1718525
00:00:00.921	36957	0.01211	0		0.175641	1718349
00:00:00.931	36967	0.01231	0		0.178541	1719016
00:00:00.941	36977	0.01231	0		0.178541	1719026
00:00:00.951	36987	0.01203	0		0.17448	1718097
00:00:00.961	36997	0.01215	0		0.176221	1718474
00:00:00.971	37007	0.01197	0		0.17361	1717874
00:00:00.981	37017	0.01203	0		0.17448	1718079
00:00:00.992	37027	0.01215	0		0.176221	1718493
00:00:01.001	37037	0.01208	0		0.175206	1718251
00:00:01.011	37047	0.01205	0		0.17477	1718148
00:00:01.021	37057	0.01186	0		0.172015	1717525
00:00:01.030	37067	0.01222	0		0.177236	1718732
00:00:01.040	37077	0.01198	0		0.173755	1717915
00:00:01.050	37087	0.01205	0		0.17477	1718155
00:00:01.060	37097	0.01209	0		0.175351	1718300
00:00:01.070	37107	0.01215	0		0.176221	1718476
00:00:01.080	37117	0.01217	0		0.176511	1718545
00:00:01.091	37127	0.0122	0		0.176946	1718653
00:00:01.100	37137	0.01197	0		0.17361	1717871
00:00:01.110	37147	0.01236	0		0.179267	1719205
00:00:01.120	37157	0.01206	0		0.174915	1718177
00:00:01.130	37167	0.01244	0		0.180427	1719471
00:00:01.140	37177	0.01181	0		0.17129	1717341
00:00:01.150	37187	0.01214	0		0.176076	1718452
00:00:01.160	37197	0.01206	0		0.174915	1718180
00:00:01.170	37207	0.01199	0		0.1739	1717945
00:00:01.180	37217	0.01193	0		0.17303	1717742
00:00:01.190	37227	0.01205	0		0.17477	1718148
00:00:01.200	37237	0.01169	0		0.169549	1716954
00:00:01.210	37247	0.01217	0		0.176511	1718564
00:00:01.220	37257	0.01179	0		0.170999	1717283
00:00:01.230	37267	0.01184	0		0.171725	1717442
00:00:01.240	37277	0.01193	0		0.17303	1717756
00:00:01.249	37287	0.01197	0		0.17361	1717874
00:00:01.260	37297	0.01214	0		0.176076	1718452
00:00:01.269	37307	0.01211	0		0.175641	1718371
00:00:01.279	37317	0.01198	0		0.173755	1717930
00:00:01.289	37327	0.01197	0		0.17361	1717891
00:00:01.299	37337	0.01211	0		0.175641	1718356
00:00:01.309	37347	0.01204	0		0.174625	1718128
00:00:01.319	37357	0.01178	0		0.170854	1717253
00:00:01.329	37367	0.0123	0		0.178396	1718999
00:00:01.340	37377	0.01206	0		0.174915	1718199
00:00:01.349	37387	0.01217	0		0.176511	1718550
00:00:01.359	37397	0.0119	0		0.172595	1717641
00:00:01.369	37407	0.01193	0		0.17303	1717768
00:00:01.379	37417	0.01227	0		0.177961	1718906
00:00:01.389	37427	0.01229	0		0.178251	1718950
00:00:01.399	37437	0.01231	0		0.178541	1719018
00:00:01.409	37447	0.01195	0		0.17332	1717805
00:00:01.419	37457	0.01206	0		0.174915	1718187
00:00:01.429	37467	0.01203	0		0.17448	1718104
00:00:01.439	37477	0.01201	0		0.17419	1718011
00:00:01.449	37487	0.01206	0		0.174915	1718192
00:00:01.459	37497	0.01216	0		0.176366	1718520
00:00:01.471	37507	0.01208	0		0.175206	1718268
00:00:01.479	37517	0.01217	0		0.176511	1718572
00:00:01.489	37527	0.01229	0		0.178251	1718945
00:00:01.499	37537	0.01213	0		0.175931	1718417
00:00:01.509	37547	0.01226	0		0.177816	1718859
00:00:01.519	37557	0.01235	0		0.179122	1719148
00:00:01.528	37567	0.01245	0		0.180572	1719489
00:00:01.539	37577	0.0121	0		0.175496	1718310
00:00:01.549	37587	0.01196	0		0.173465	1717847
00:00:01.558	37597	0.01219	0		0.176801	1718611
00:00:01.568	37607	0.01202	0		0.174335	1718050
00:00:01.579	37617	0.01216	0		0.176366	1718523
00:00:01.588	37627	0.01204	0		0.174625	1718124
00:00:01.598	37637	0.01201	0		0.17419	1718026
00:00:01.608	37647	0.01191	0		0.17274	1717688
00:00:01.618	37657	0.01248	0		0.181007	1719591
00:00:01.628	37667	0.01251	0		0.181442	1719682
00:00:01.639	37677	0.01202	0		0.174335	1718050
00:00:01.648	37687	0.01221	0		0.177091	1718702
00:00:01.658	37697	0.01203	0		0.17448	1718084
00:00:01.668	37707	0.01224	0		0.177526	1718808
00:00:01.678	37717	0.01228	0		0.178106	1718938
00:00:01.688	37727	0.01227	0		0.177961	1718894
00:00:01.698	37737	0.0122	0		0.176946	1718667
00:00:01.708	37747	0.01242	0		0.180137	1719413
00:00:01.718	37757	0.01233	0		0.178831	1719097
00:00:01.728	37767	0.01229	0		0.178251	1718967
00:00:01.738	37777	0.01194	0		0.173175	1717791
00:00:01.749	37787	0.01224	0		0.177526	1718788
00:00:01.758	37797	0.01212	0		0.175786	1718400
00:00:01.768	37807	0.01221	0		0.177091	1718702
00:00:01.778	37817	0.01207	0		0.175061	1718222
00:00:01.788	37827	0.01199	0		0.1739	1717937
00:00:01.797	37837	0.01195	0		0.17332	1717822
00:00:01.807	37847	0.01239	0		0.179702	1719293
00:00:01.818	37857	0.01213	0		0.175931	1718422
00:00:01.827	37867	0.0124	0		0.179847	1719317
00:00:01.846	37877	0.01203	0		0.17448	1718099
00:00:01.847	37887	0.01196	0		0.173465	1717847
00:00:01.857	37897	0.01221	0		0.177091	1718677
00:00:01.867	37907	0.01193	0		0.17303	1717737
00:00:01.877	37917	0.01211	0		0.175641	1718356
00:00:01.888	37927	0.01199	0		0.1739	1717940
00:00:01.898	37937	0.01185	0		0.17187	1717491
00:00:01.907	37947	0.01243	0		0.180282	1719422
00:00:01.917	37957	0.0119	0		0.172595	1717636
00:00:01.927	37967	0.0122	0		0.176946	1718667
00:00:01.938	37977	0.01209	0		0.175351	1718278
00:00:01.947	37987	0.01218	0		0.176656	1718606
00:00:01.957	37997	0.0122	0		0.176946	1718645
00:00:01.967	38007	0.01236	0		0.179267	1719192
00:00:01.977	38017	0.01209	0		0.175351	1718278
00:00:01.987	38027	0.01243	0		0.180282	1719427
00:00:01.997	38037	0.01189	0		0.17245	1717623
00:00:02.007	38047	0.012	0		0.174045	1718001
00:00:02.017	38057	0.01189	0		0.17245	1717630
00:00:02.027	38067	0.01222	0		0.177236	1718727
00:00:02.037	38077	0.01225	0		0.177671	1718813
00:00:02.047	38087	0.0119	0		0.172595	1717636
00:00:02.057	38097	0.01211	0		0.175641	1718342
00:00:02.067	38107	0.01212	0		0.175786	1718398
00:00:02.077	38117	0.01202	0		0.174335	1718065
00:00:02.086	38127	0.01195	0		0.17332	1717825
00:00:02.097	38137	0.01217	0		0.176511	1718552
00:00:02.106	38147	0.01221	0		0.177091	1718704
00:00:02.117	38157	0.01199	0		0.1739	1717945
00:00:02.127	38167	0.01232	0		0.178686	1719053
00:00:02.136	38177	0.01196	0		0.173465	1717844
00:00:02.146	38187	0.01208	0		0.175206	1718263
00:00:02.156	38197	0.01197	0		0.17361	1717888
00:00:02.166	38207	0.01191	0		0.17274	1717693
00:00:02.176	38217	0.01193	0		0.17303	1717759
00:00:02.186	38227	0.01203	0		0.17448	1718092
00:00:02.196	38237	0.01204	0		0.174625	1718126
00:00:02.206	38247	0.0122	0		0.176946	1718650
00:00:02.216	38257	0.01214	0		0.176076	1718447
00:00:02.226	38267	0.01234	0		0.178977	1719141
00:00:02.236	38277	0.01208	0		0.175206	1718261
00:00:02.246	38287	0.01254	0		0.181877	1719785
00:00:02.257	38297	0.01193	0		0.17303	1717749
00:00:02.266	38307	0.01207	0		0.175061	1718217
00:00:02.276	38317	0.01185	0		0.17187	1717486
00:00:02.286	38327	0.0121	0		0.175496	1718312
00:00:02.296	38337	0.01213	0		0.175931	1718410
00:00:02.309	38347	0.01191	0		0.17274	1717675
00:00:02.316	38357	0.01202	0		0.174335	1718062
00:00:02.326	38367	0.01197	0		0.17361	1717888
00:00:02.336	38377	0.01197	0		0.17361	1717884
00:00:02.346	38387	0.01255	0		0.182022	1719836
00:00:02.356	38397	0.01203	0		0.17448	1718099
00:00:02.365	38407	0.01249	0		0.181152	1719648
00:00:02.375	38417	0.01227	0		0.177961	1718898
00:00:02.385	38427	0.01214	0		0.176076	1718442
00:00:02.395	38437	0.01223	0		0.177381	1718759
00:00:02.405	38447	0.01223	0		0.177381	1718761
00:00:02.415	38457	0.01184	0		0.171725	1717449
00:00:02.425	38467	0.01236	0		0.179267	1719195
00:00:02.435	38477	0.01212	0		0.175786	1718378
00:00:02.447	38487	0.01218	0		0.176656	1718599
00:00:02.455	38497	0.01208	0		0.175206	1718270
00:00:02.465	38507	0.01216	0		0.176366	1718510
00:00:02.475	38517	0.01206	0		0.174915	1718195
00:00:02.485	38527	0.01217	0		0.176511	1718557
00:00:02.495	38537	0.01225	0		0.177671	1718842
00:00:02.505	38547	0.01242	0		0.180137	1719413
00:00:02.515	38557	0.01203	0		0.17448	1718089
00:00:02.525	38567	0.0119	0		0.172595	1717639
00:00:02.535	38577	0.01176	0		0.170564	1717167
00:00:02.545	38587	0.01201	0		0.17419	1718023
00:00:02.555	38597	0.01211	0		0.175641	1718356
00:00:02.565	38607	0.01212	0		0.175786	1718381
00:00:02.575	38617	0.01197	0		0.17361	1717898
00:00:02.585	38627	0.01208	0		0.175206	1718261
00:00:02.595	38637	0.01214	0		0.176076	1718457
00:00:02.605	38647	0.01198	0		0.173755	1717923
00:00:02.615	38657	0.01235	0		0.179122	1719160
00:00:02.625	38667	0.01228	0		0.178106	1718923
00:00:02.637	38677	0.01217	0		0.176511	1718545
00:00:02.645	38687	0.01182	0		0.171435	1717381
00:00:02.654	38697	0.01225	0		0.177671	1718827
00:00:02.664	38707	0.01219	0		0.176801	1718628
00:00:02.675	38717	0.01219	0		0.176801	1718611
00:00:02.685	38727	0.01207	0		0.175061	1718234
00:00:02.694	38737	0.01196	0		0.173465	1717852
00:00:02.704	38747	0.01246	0		0.180717	1719528
00:00:02.714	38757	0.0117	0		0.169694	1716974
00:00:02.724	38767	0.01222	0		0.177236	1718729
00:00:02.734	38777	0.01209	0		0.175351	1718305
00:00:02.744	38787	0.01198	0		0.173755	1717928
00:00:02.754	38797	0.01213	0		0.175931	1718410
00:00:02.764	38807	0.01203	0		0.17448	1718082
00:00:02.774	38817	0.01238	0		0.179557	1719268
00:00:02.784	38827	0.01226	0		0.177816	1718849
00:00:02.794	38837	0.01205	0		0.17477	1718148
00:00:02.804	38847	0.01195	0		0.17332	1717825
00:00:02.814	38857	0.01218	0		0.176656	1718608
00:00:02.824	38867	0.0123	0		0.178396	1718991
00:00:02.834	38877	0.01225	0		0.177671	1718830
00:00:02.844	38887	0.01212	0		0.175786	1718395
00:00:02.854	38897	0.01209	0		0.175351	1718300
00:00:02.864	38907	0.01229	0		0.178251	1718974
00:00:02.874	38917	0.01207	0		0.175061	1718214
00:00:02.884	38927	0.01255	0		0.182022	1719849
00:00:02.894	38937	0.01186	0		0.172015	1717503
00:00:02.903	38947	0.01211	0		0.175641	1718368
00:00:02.914	38957	0.01206	0		0.174915	1718197
00:00:02.924	38967	0.01191	0		0.17274	1717671
00:00:02.933	38977	0.01191	0		0.17274	1717685
00:00:02.943	38987	0.01201	0		0.17419	1718026
00:00:02.954	38997	0.01231	0		0.178541	1719036
00:00:02.963	39007	0.01216	0		0.176366	1718525
00:00:02.973	39017	0.01216	0		0.176366	1718530
00:00:02.983	39027	0.0121	0		0.175496	1718327
00:00:02.993	39037	0.01197	0		0.17361	1717901
00:00:03.003	39047	0.01198	0		0.173755	1717928
00:00:03.013	39057	0.01199	0		0.1739	1717940
00:00:03.023	39067	0.01206	0		0.174915	1718192
00:00:03.033	39077	0.01219	0		0.176801	1718623
00:00:03.043	39087	0.01197	0		0.17361	1717898
00:00:03.053	39097	0.0121	0		0.175496	1718317
00:00:03.064	39107	0.01229	0		0.178251	1718947
00:00:03.073	39117	0.01217	0		0.176511	1718552
00:00:03.083	39127	0.01223	0		0.177381	1718754
00:00:03.093	39137	0.01202	0		0.174335	1718050
00:00:03.103	39147	0.01241	0		0.179992	1719356
00:00:03.113	39157	0.01207	0		0.175061	1718219
00:00:03.123	39167	0.01208	0		0.175206	1718239
00:00:03.133	39177	0.01219	0		0.176801	1718626
00:00:03.143	39187	0.01216	0		0.176366	1718510
00:00:03.153	39197	0.01196	0		0.173465	1717844
00:00:03.163	39207	0.0123	0		0.178396	1718999
00:00:03.173	39217	0.01221	0		0.177091	1718702
00:00:03.183	39227	0.01196	0		0.173465	1717844
00:00:03.192	39237	0.01203	0		0.17448	1718077
00:00:03.202	39247	0.01223	0		0.177381	1718774
00:00:03.213	39257	0.01198	0		0.173755	1717915
00:00:03.222	39267	0.01207	0		0.175061	1718236
00:00:03.232	39277	0.01215	0		0.176221	1718481
00:00:03.242	39287	0.01213	0		0.175931	1718417
00:00:03.252	39297	0.0122	0		0.176946	1718643
00:00:03.262	39307	0.01216	0		0.176366	1718535
00:00:03.272	39317	0.01218	0		0.176656	1718599
00:00:03.282	39327	0.01216	0		0.176366	1718528
00:00:03.292	39337	0.01243	0		0.180282	1719442
00:00:03.302	39347	0.01201	0		0.17419	1718006
00:00:03.312	39357	0.01213	0		0.175931	1718415
00:00:03.322	39367	0.01252	0		0.181587	1719746
00:00:03.332	39377	0.0119	0		0.172595	1717663
00:00:03.342	39387	0.01237	0		0.179412	1719239
00:00:03.352	39397	0.01234	0		0.178977	1719116
00:00:03.362	39407	0.01201	0		0.17419	1718008
00:00:03.372	39417	0.01245	0		0.180572	1719506
00:00:03.382	39427	0.01216	0		0.176366	1718540
00:00:03.392	39437	0.01226	0		0.177816	1718847
00:00:03.402	39447	0.01207	0		0.175061	1718234
00:00:03.412	39457	0.01218	0		0.176656	1718582
00:00:03.422	39467	0.01208	0		0.175206	1718270
00:00:03.432	39477	0.01214	0		0.176076	1718454
00:00:03.442	39487	0.01183	0		0.17158	1717432
00:00:03.452	39497	0.01209	0		0.175351	1718288
00:00:03.461	39507	0.01195	0		0.17332	1717815
00:00:03.472	39517	0.01226	0		0.177816	1718867
00:00:03.481	39527	0.01214	0		0.176076	1718457
00:00:03.491	39537	0.01207	0		0.175061	1718231
00:00:03.501	39547	0.01225	0		0.177671	1718820
00:00:03.511	39557	0.01208	0		0.175206	1718268
00:00:03.521	39567	0.01198	0		0.173755	1717925
00:00:03.531	39577	0.01218	0		0.176656	1718584
00:00:03.542	39587	0.01217	0		0.176511	1718550
00:00:03.551	39597	0.01203	0		0.17448	1718099
00:00:03.561	39607	0.01216	0		0.176366	1718523
00:00:03.571	39617	0.01199	0		0.1739	1717959
00:00:03.589	39627	0.0121	0		0.175496	1718322
00:00:03.591	39637	0.01218	0		0.176656	1718604
00:00:03.601	39647	0.01191	0		0.17274	1717697
00:00:03.611	39657	0.01216	0		0.176366	1718525
00:00:03.621	39667	0.01214	0		0.176076	1718459
00:00:03.631	39677	0.01186	0		0.172015	1717518
00:00:03.641	39687	0.01195	0		0.17332	1717805
00:00:03.651	39697	0.01207	0		0.175061	1718212
00:00:03.661	39707	0.012	0		0.174045	1717989
00:00:03.671	39717	0.01219	0		0.176801	1718638
00:00:03.681	39727	0.01194	0		0.173175	1717773
00:00:03.691	39737	0.01215	0		0.176221	1718486
00:00:03.701	39747	0.01242	0		0.180137	1719391
00:00:03.710	39757	0.01233	0		0.178831	1719099
00:00:03.721	39767	0.01238	0		0.179557	1719271
00:00:03.731	39777	0.01249	0		0.181152	1719640
00:00:03.740	39787	0.01224	0		0.177526	1718781
00:00:03.750	39797	0.01236	0		0.179267	1719197
00:00:03.760	39807	0.01236	0		0.179267	1719190
00:00:03.770	39817	0.01209	0		0.175351	1718285
00:00:03.780	39827	0.01216	0		0.176366	1718520
00:00:03.790	39837	0.01214	0		0.176076	1718466
00:00:03.802	39847	0.01226	0		0.177816	1718862
00:00:03.810	39857	0.01226	0		0.177816	1718864
00:00:03.820	39867	0.01202	0		0.174335	1718050
00:00:03.830	39877	0.01227	0		0.177961	1718894
00:00:03.840	39887	0.01227	0		0.177961	1718903
00:00:03.852	39897	0.0122	0		0.176946	1718655
00:00:03.860	39907	0.01209	0		0.175351	1718285
00:00:03.870	39917	0.01218	0		0.176656	1718596
00:00:03.880	39927	0.01204	0		0.174625	1718124
00:00:03.890	39937	0.0124	0		0.179847	1719329
00:00:03.900	39947	0.01216	0		0.176366	1718540
00:00:03.910	39957	0.01223	0		0.177381	1718747
00:00:03.920	39967	0.01208	0		0.175206	1718266
00:00:03.930	39977	0.01223	0		0.177381	1718759
00:00:03.940	39987	0.01197	0		0.17361	1717879
00:00:03.950	39997	0.01249	0		0.181152	1719643
00:00:03.960	40007	0.01229	0		0.178251	1718957
00:00:03.970	40017	0.01232	0		0.178686	1719075
00:00:03.980	40027	0.01217	0		0.176511	1718564
00:00:03.990	40037	0.01239	0		0.179702	1719307
00:00:04.000	40047	0.01208	0		0.175206	1718241
00:00:04.009	40057	0.0123	0		0.178396	1719004
00:00:04.019	40067	0.01207	0		0.175061	1718231
00:00:04.029	40077	0.01191	0		0.17274	1717690
00:00:04.039	40087	0.01238	0		0.179557	1719278
00:00:04.049	40097	0.01255	0		0.182022	1719836
00:00:04.060	40107	0.01213	0		0.175931	1718417
00:00:04.069	40117	0.01224	0		0.177526	1718776
00:00:04.079	40127	0.01217	0		0.176511	1718574
00:00:04.089	40137	0.01241	0		0.179992	1719354
00:00:04.099	40147	0.01221	0		0.177091	1718702
00:00:04.109	40157	0.01197	0		0.17361	1717871
00:00:04.119	40167	0.01212	0		0.175786	1718398
00:00:04.129	40177	0.01212	0		0.175786	1718395
00:00:04.139	40187	0.01219	0		0.176801	1718611
00:00:04.149	40197	0.01208	0		0.175206	1718251
00:00:04.159	40207	0.0121	0		0.175496	1718329
00:00:04.169	40217	0.01223	0		0.177381	1718747
00:00:04.180	40227	0.01202	0		0.174335	1718065
00:00:04.200	40237	0.01202	0		0.174335	1718053
00:00:04.209	40247	0.01219	0		0.176801	1718640
00:00:04.212	40257	0.01265	0		0.183473	1720173
00:00:04.218	40267	0.01235	0		0.179122	1719173
00:00:04.228	40277	0.01246	0		0.180717	1719538
00:00:04.238	40287	0.01197	0		0.17361	1717903
00:00:04.248	40297	0.01225	0		0.177671	1718815
00:00:04.258	40307	0.01219	0		0.176801	1718633
00:00:04.268	40317	0.01251	0		0.181442	1719702
00:00:04.278	40327	0.01234	0		0.178977	1719116
00:00:04.288	40337	0.01203	0		0.17448	1718084
00:00:04.298	40347	0.01217	0		0.176511	1718569
00:00:04.308	40357	0.01248	0		0.181007	1719587
00:00:04.318	40367	0.01226	0		0.177816	1718845
00:00:04.328	40377	0.01213	0		0.175931	1718410
00:00:04.338	40387	0.01216	0		0.176366	1718513
00:00:04.348	40397	0.01239	0		0.179702	1719285
00:00:04.358	40407	0.01221	0		0.177091	1718706
00:00:04.368	40417	0.01205	0		0.17477	1718150
00:00:04.378	40427	0.01215	0		0.176221	1718493
00:00:04.388	40437	0.01245	0		0.180572	1719494
00:00:04.398	40447	0.01219	0		0.176801	1718628
00:00:04.408	40457	0.01209	0		0.175351	1718302
00:00:04.418	40467	0.01197	0		0.17361	1717881
00:00:04.428	40477	0.01207	0		0.175061	1718207
00:00:04.438	40487	0.01215	0		0.176221	1718496
00:00:04.448	40497	0.01243	0		0.180282	1719437
00:00:04.458	40507	0.01205	0		0.17477	1718150
00:00:04.468	40517	0.01192	0		0.172885	1717715
00:00:04.478	40527	0.01216	0		0.176366	1718508
00:00:04.489	40537	0.01226	0		0.177816	1718862
00:00:04.497	40547	0.01214	0		0.176076	1718471
00:00:04.507	40557	0.01247	0		0.180862	1719577
00:00:04.517	40567	0.01218	0		0.176656	1718584
00:00:04.527	40577	0.01234	0		0.178977	1719136
00:00:04.537	40587	0.01241	0		0.179992	1719376
00:00:04.547	40597	0.01211	0		0.175641	1718371
00:00:04.557	40607	0.01202	0		0.174335	1718062
00:00:04.567	40617	0.01199	0		0.1739	1717950
00:00:04.577	40627	0.01218	0		0.176656	1718591
00:00:04.587	40637	0.0121	0		0.175496	1718334
00:00:04.597	40647	0.01214	0		0.176076	1718459
00:00:04.607	40657	0.01211	0		0.175641	1718356
00:00:04.617	40667	0.01196	0		0.173465	1717864
00:00:04.627	40677	0.01228	0		0.178106	1718942
00:00:04.637	40687	0.01207	0		0.175061	1718209
00:00:04.647	40697	0.0124	0		0.179847	1719339
00:00:04.657	40707	0.01228	0		0.178106	1718928
00:00:04.667	40717	0.01216	0		0.176366	1718523
00:00:04.677	40727	0.01222	0		0.177236	1718737
00:00:04.688	40737	0.01231	0		0.178541	1719014
00:00:04.697	40747	0.01219	0		0.176801	1718638
00:00:04.707	40757	0.01234	0		0.178977	1719131
00:00:04.717	40767	0.01233	0		0.178831	1719082
00:00:04.727	40777	0.01245	0		0.180572	1719489
00:00:04.737	40787	0.01212	0		0.175786	1718378
00:00:04.747	40797	0.01212	0		0.175786	1718398
00:00:04.757	40807	0.01228	0		0.178106	1718920
00:00:04.766	40817	0.01243	0		0.180282	1719425
00:00:04.776	40827	0.01252	0		0.181587	1719729
00:00:04.786	40837	0.01194	0		0.173175	1717798
00:00:04.796	40847	0.01187	0		0.17216	1717559
00:00:04.806	40857	0.01206	0		0.174915	1718177
00:00:04.817	40867	0.01219	0		0.176801	1718640
00:00:04.826	40877	0.01223	0		0.177381	1718744
00:00:04.836	40887	0.01212	0		0.175786	1718386
00:00:04.846	40897	0.01214	0		0.176076	1718464
00:00:04.856	40907	0.01204	0		0.174625	1718128
00:00:04.866	40917	0.01196	0		0.173465	1717862
00:00:04.876	40927	0.01212	0		0.175786	1718381
00:00:04.886	40937	0.012	0		0.174045	1718001
00:00:04.896	40947	0.0123	0		0.178396	1718982
00:00:04.906	40957	0.01256	0		0.182167	1719867
00:00:04.916	40967	0.012	0		0.174045	1717999
00:00:04.926	40977	0.01236	0		0.179267	1719205
00:00:04.936	40987	0.01242	0		0.180137	1719383
00:00:04.946	40997	0.0124	0		0.179847	1719344
00:00:04.956	41007	0.01208	0		0.175206	1718244
00:00:04.966	41017	0.01238	0		0.179557	1719266
00:00:04.976	41027	0.01219	0		0.176801	1718640
00:00:04.986	41037	0.01226	0		0.177816	1718852
00:00:04.996	41047	0.01235	0		0.179122	1719163
00:00:05.006	41057	0.01231	0		0.178541	1719028
00:00:05.016	41067	0.0118	0		0.171144	1717305
00:00:05.025	41077	0.01223	0		0.177381	1718759
00:00:05.036	41087	0.01213	0		0.175931	1718415
00:00:05.045	41097	0.01222	0		0.177236	1718722
00:00:05.055	41107	0.0122	0		0.176946	1718662
00:00:05.070	41117	0.01242	0		0.180137	1719386
00:00:05.076	41127	0.01241	0		0.179992	1719356
00:00:05.085	41137	0.01199	0		0.1739	1717969
00:00:05.095	41147	0.01236	0		0.179267	1719190
00:00:05.105	41157	0.01221	0		0.177091	1718697
00:00:05.115	41167	0.01236	0		0.179267	1719190
00:00:05.125	41177	0.012	0		0.174045	1717989
00:00:05.135	41187	0.01219	0		0.176801	1718628
00:00:05.145	41197	0.01225	0		0.177671	1718830
00:00:05.155	41207	0.012	0		0.174045	1717999
00:00:05.165	41217	0.01234	0		0.178977	1719141
00:00:05.175	41227	0.01205	0		0.17477	1718141
00:00:05.185	41237	0.01212	0		0.175786	1718393
00:00:05.195	41247	0.01211	0		0.175641	1718351
00:00:05.205	41257	0.01202	0		0.174335	1718053
00:00:05.215	41267	0.01223	0		0.177381	1718774
00:00:05.225	41277	0.01241	0		0.179992	1719366
00:00:05.235	41287	0.0121	0		0.175496	1718312
00:00:05.245	41297	0.01202	0		0.174335	1718050
00:00:05.255	41307	0.01239	0		0.179702	1719293
00:00:05.265	41317	0.01224	0		0.177526	1718778
00:00:05.275	41327	0.0121	0		0.175496	1718322
00:00:05.285	41337	0.01215	0		0.176221	1718481
00:00:05.295	41347	0.01213	0		0.175931	1718408
00:00:05.304	41357	0.01235	0		0.179122	1719175
00:00:05.314	41367	0.01241	0		0.179992	1719359
00:00:05.324	41377	0.01245	0		0.180572	1719508
00:00:05.335	41387	0.01194	0		0.173175	1717800
00:00:05.351	41397	0.01231	0		0.178541	1719040
00:00:05.354	41407	0.01208	0		0.175206	1718251
00:00:05.364	41417	0.01211	0		0.175641	1718342
00:00:05.374	41427	0.01226	0		0.177816	1718869
00:00:05.384	41437	0.01216	0		0.176366	1718537
00:00:05.394	41447	0.01203	0		0.17448	1718077
00:00:05.404	41457	0.01255	0		0.182022	1719834
00:00:05.414	41467	0.01217	0		0.176511	1718567
00:00:05.424	41477	0.01239	0		0.179702	1719280
00:00:05.434	41487	0.01229	0		0.178251	1718952
00:00:05.444	41497	0.0119	0		0.172595	1717653
00:00:05.454	41507	0.01239	0		0.179702	1719290
00:00:05.464	41517	0.0121	0		0.175496	1718322
00:00:05.474	41527	0.01203	0		0.17448	1718079
00:00:05.484	41537	0.01212	0		0.175786	1718398
00:00:05.494	41547	0.01237	0		0.179412	1719236
00:00:05.504	41557	0.01229	0		0.178251	1718960
00:00:05.514	41567	0.01212	0		0.175786	1718378
00:00:05.524	41577	0.01192	0		0.172885	1717724
00:00:05.534	41587	0.01229	0		0.178251	1718960
00:00:05.544	41597	0.01219	0		0.176801	1718623
00:00:05.554	41607	0.01213	0		0.175931	1718439
00:00:05.564	41617	0.01209	0		0.175351	1718278
00:00:05.574	41627	0.01228	0		0.178106	1718923
00:00:05.583	41637	0.01211	0		0.175641	1718356
00:00:05.593	41647	0.01211	0		0.175641	1718349
00:00:05.603	41657	0.01247	0		0.180862	1719555
00:00:05.613	41667	0.01225	0		0.177671	1718813
00:00:05.623	41677	0.01221	0		0.177091	1718697
00:00:05.633	41687	0.01213	0		0.175931	1718437
00:00:05.643	41697	0.01192	0		0.172885	1717724
00:00:05.654	41707	0.01211	0		0.175641	1718371
00:00:05.663	41717	0.01235	0		0.179122	1719146
00:00:05.673	41727	0.01235	0		0.179122	1719151
00:00:05.683	41737	0.01201	0		0.17419	1718026
00:00:05.693	41747	0.01202	0		0.174335	1718060
00:00:05.704	41757	0.01201	0		0.17419	1718023
00:00:05.713	41767	0.01198	0		0.173755	1717908
00:00:05.723	41777	0.01219	0		0.176801	1718635
00:00:05.733	41787	0.0121	0		0.175496	1718339
00:00:05.743	41797	0.01253	0		0.181732	1719773
00:00:05.753	41807	0.01204	0		0.174625	1718121
00:00:05.763	41817	0.01242	0		0.180137	1719413
00:00:05.773	41827	0.01225	0		0.177671	1718837
00:00:05.783	41837	0.01265	0		0.183473	1720185
00:00:05.793	41847	0.01245	0		0.180572	1719489
00:00:05.803	41857	0.01223	0		0.177381	1718749
00:00:05.813	41867	0.01201	0		0.17419	1718033
00:00:05.823	41877	0.01217	0		0.176511	1718550
00:00:05.833	41887	0.01222	0		0.177236	1718722
00:00:05.842	41897	0.01231	0		0.178541	1719043
00:00:05.854	41907	0.0121	0		0.175496	1718315
00:00:05.862	41917	0.01227	0		0.177961	1718891
00:00:05.872	41927	0.01206	0		0.174915	1718182
00:00:05.882	41937	0.01255	0		0.182022	1719846
00:00:05.892	41947	0.01212	0		0.175786	1718398
00:00:05.903	41957	0.01211	0		0.175641	1718361
00:00:05.912	41967	0.01213	0		0.175931	1718437
00:00:05.922	41977	0.01205	0		0.17477	1718163
00:00:05.932	41987	0.0121	0		0.175496	1718339
00:00:05.942	41997	0.01225	0		0.177671	1718827
00:00:05.952	42007	0.01224	0		0.177526	1718796
00:00:05.962	42017	0.01234	0		0.178977	1719121
00:00:05.972	42027	0.01207	0		0.175061	1718236
00:00:05.982	42037	0.01231	0		0.178541	1719018
00:00:05.992	42047	0.01245	0		0.180572	1719496
00:00:06.002	42057	0.01216	0		0.176366	1718523
00:00:06.012	42067	0.01245	0		0.180572	1719486
00:00:06.022	42077	0.01236	0		0.179267	1719180
00:00:06.032	42087	0.0121	0		0.175496	1718319
00:00:06.042	42097	0.01212	0		0.175786	1718378
00:00:06.052	42107	0.01195	0		0.17332	1717827
00:00:06.062	42117	0.01232	0		0.178686	1719067
00:00:06.072	42127	0.0119	0		0.172595	1717661
00:00:06.082	42137	0.01195	0		0.17332	1717813
00:00:06.092	42147	0.01253	0		0.181732	1719768
00:00:06.102	42157	0.01238	0		0.179557	1719258
00:00:06.112	42167	0.01207	0		0.175061	1718219
00:00:06.122	42177	0.01233	0		0.178831	1719107
00:00:06.132	42187	0.01197	0		0.17361	1717888
00:00:06.141	42197	0.01233	0		0.178831	1719094
00:00:06.152	42207	0.01231	0		0.178541	1719023
00:00:06.162	42217	0.01221	0		0.177091	1718702
00:00:06.171	42227	0.01212	0		0.175786	1718388
00:00:06.183	42237	0.01219	0		0.176801	1718621
00:00:06.206	42247	0.01219	0		0.176801	1718616
00:00:06.216	42257	0.01254	0		0.181877	1719787
00:00:06.224	42267	0.01208	0		0.175206	1718241
00:00:06.226	42277	0.01235	0		0.179122	1719165
00:00:06.231	42287	0.01226	0		0.177816	1718854
00:00:06.243	42297	0.01223	0		0.177381	1718774
00:00:06.251	42307	0.012	0		0.174045	1717977
00:00:06.261	42317	0.01207	0		0.175061	1718217
00:00:06.271	42327	0.01222	0		0.177236	1718722
00:00:06.281	42337	0.01227	0		0.177961	1718906
00:00:06.291	42347	0.01223	0		0.177381	1718756
00:00:06.301	42357	0.01223	0		0.177381	1718756
00:00:06.311	42367	0.01228	0		0.178106	1718938
00:00:06.321	42377	0.01217	0		0.176511	1718572
00:00:06.331	42387	0.01212	0		0.175786	1718383
00:00:06.341	42397	0.01196	0		0.173465	1717857
00:00:06.351	42407	0.01202	0		0.174335	1718043
00:00:06.361	42417	0.01239	0		0.179702	1719300
00:00:06.370	42427	0.0122	0		0.176946	1718665
00:00:06.380	42437	0.01206	0		0.174915	1718177
00:00:06.390	42447	0.01189	0		0.17245	1717618
00:00:06.400	42457	0.01218	0		0.176656	1718604
00:00:06.410	42467	0.01203	0		0.17448	1718099
00:00:06.420	42477	0.01208	0		0.175206	1718270
00:00:06.430	42487	0.01244	0		0.180427	1719467
00:00:06.440	42497	0.01194	0		0.173175	1717776
00:00:06.450	42507	0.01232	0		0.178686	1719053
00:00:06.460	42517	0.01241	0		0.179992	1719359
00:00:06.470	42527	0.01208	0		0.175206	1718263
00:00:06.480	42537	0.01217	0		0.176511	1718567
00:00:06.490	42547	0.01237	0		0.179412	1719227
00:00:06.501	42557	0.0125	0		0.181297	1719675
00:00:06.510	42567	0.0121	0		0.175496	1718307
00:00:06.520	42577	0.01235	0		0.179122	1719158
00:00:06.530	42587	0.01214	0		0.176076	1718469
00:00:06.540	42597	0.01221	0		0.177091	1718694
00:00:06.550	42607	0.01205	0		0.17477	1718170
00:00:06.560	42617	0.01243	0		0.180282	1719430
00:00:06.570	42627	0.01224	0		0.177526	1718800
00:00:06.580	42637	0.01225	0		0.177671	1718835
00:00:06.590	42647	0.0123	0		0.178396	1718984
00:00:06.600	42657	0.01255	0		0.182022	1719824
00:00:06.610	42667	0.0119	0		0.172595	1717656
00:00:06.620	42677	0.01212	0		0.175786	1718393
00:00:06.630	42687	0.01258	0		0.182457	1719940
00:00:06.640	42697	0.01231	0		0.178541	1719031
00:00:06.650	42707	0.01231	0		0.178541	1719016
00:00:06.659	42717	0.01225	0		0.177671	1718842
00:00:06.669	42727	0.01209	0		0.175351	1718293
00:00:06.679	42737	0.01232	0		0.178686	1719077
00:00:06.689	42747	0.01218	0		0.176656	1718601
00:00:06.699	42757	0.01223	0		0.177381	1718774
00:00:06.712	42767	0.0122	0		0.176946	1718660
00:00:06.719	42777	0.01236	0		0.179267	1719182
00:00:06.729	42787	0.01246	0		0.180717	1719538
00:00:06.739	42797	0.01227	0		0.177961	1718908
00:00:06.749	42807	0.01247	0		0.180862	1719557
00:00:06.762	42817	0.01218	0		0.176656	1718577
00:00:06.769	42827	0.01217	0		0.176511	1718557
00:00:06.779	42837	0.01223	0		0.177381	1718756
00:00:06.789	42847	0.01237	0		0.179412	1719234
00:00:06.799	42857	0.01204	0		0.174625	1718133
00:00:06.809	42867	0.01219	0		0.176801	1718621
00:00:06.819	42877	0.01216	0		0.176366	1718520
00:00:06.829	42887	0.01214	0		0.176076	1718442
00:00:06.839	42897	0.01219	0		0.176801	1718611
00:00:06.849	42907	0.01202	0		0.174335	1718070
00:00:06.859	42917	0.01265	0		0.183473	1720161
00:00:06.869	42927	0.0125	0		0.181297	1719677
00:00:06.879	42937	0.01243	0		0.180282	1719425
00:00:06.889	42947	0.01217	0		0.176511	1718562
00:00:06.899	42957	0.01236	0		0.179267	1719185
00:00:06.909	42967	0.01224	0		0.177526	1718805
00:00:06.919	42977	0.01212	0		0.175786	1718386
00:00:06.929	42987	0.01211	0		0.175641	1718351
00:00:06.939	42997	0.01211	0		0.175641	1718342
00:00:06.948	43007	0.01243	0		0.180282	1719437
00:00:06.958	43017	0.01217	0		0.176511	1718550
00:00:06.968	43027	0.01236	0		0.179267	1719197
00:00:06.978	43037	0.01207	0		0.175061	1718207
00:00:06.988	43047	0.01227	0		0.177961	1718881
00:00:06.998	43057	0.01231	0		0.178541	1719021
00:00:07.009	43067	0.01238	0		0.179557	1719261
00:00:07.018	43077	0.01197	0		0.17361	1717874
00:00:07.029	43087	0.01228	0		0.178106	1718933
00:00:07.038	43097	0.01212	0		0.175786	1718388
00:00:07.048	43107	0.01239	0		0.179702	1719288
00:00:07.058	43117	0.01211	0		0.175641	1718346
00:00:07.068	43127	0.01222	0		0.177236	1718729
00:00:07.078	43137	0.01242	0		0.180137	1719396
00:00:07.089	43147	0.01227	0		0.177961	1718894
00:00:07.098	43157	0.01231	0		0.178541	1719026
00:00:07.108	43167	0.01248	0		0.181007	1719611
00:00:07.118	43177	0.01212	0		0.175786	1718405
00:00:07.128	43187	0.01232	0		0.178686	1719053
00:00:07.138	43197	0.01217	0		0.176511	1718550
00:00:07.148	43207	0.01204	0		0.174625	1718111
00:00:07.158	43217	0.01233	0		0.178831	1719104
00:00:07.168	43227	0.01244	0		0.180427	1719459
00:00:07.178	43237	0.01195	0		0.17332	1717815
00:00:07.187	43247	0.01238	0		0.179557	1719249
00:00:07.197	43257	0.01249	0		0.181152	1719648
00:00:07.207	43267	0.01198	0		0.173755	1717915
00:00:07.217	43277	0.01241	0		0.179992	1719356
00:00:07.227	43287	0.01212	0		0.175786	1718393
00:00:07.237	43297	0.01235	0		0.179122	1719148
00:00:07.247	43307	0.01224	0		0.177526	1718800
00:00:07.258	43317	0.01227	0		0.177961	1718894
00:00:07.267	43327	0.01222	0		0.177236	1718729
00:00:07.277	43337	0.01216	0		0.176366	1718508
00:00:07.287	43347	0.0122	0		0.176946	1718650
00:00:07.297	43357	0.01229	0		0.178251	1718947
00:00:07.307	43367	0.0122	0		0.176946	1718672
00:00:07.317	43377	0.0125	0		0.181297	1719667
00:00:07.327	43387	0.01241	0		0.179992	1719361
00:00:07.337	43397	0.01217	0		0.176511	1718542
00:00:07.347	43407	0.01219	0		0.176801	1718618
00:00:07.357	43417	0.0123	0		0.178396	1719004
00:00:07.367	43427	0.01166	0		0.169114	1716854
00:00:07.377	43437	0.01233	0		0.178831	1719089
00:00:07.387	43447	0.01241	0		0.179992	1719369
00:00:07.397	43457	0.01201	0		0.17419	1718031
00:00:07.407	43467	0.01258	0		0.182457	1719928
00:00:07.417	43477	0.01251	0		0.181442	1719711
00:00:07.427	43487	0.01215	0		0.176221	1718503
00:00:07.437	43497	0.01231	0		0.178541	1719016
00:00:07.447	43507	0.01257	0		0.182312	1719891
00:00:07.457	43517	0.01216	0		0.176366	1718537
00:00:07.467	43527	0.01238	0		0.179557	1719263
00:00:07.477	43537	0.01232	0		0.178686	1719067
00:00:07.486	43547	0.01206	0		0.174915	1718182
00:00:07.496	43557	0.01221	0		0.177091	1718697
00:00:07.506	43567	0.0123	0		0.178396	1718989
00:00:07.516	43577	0.01222	0		0.177236	1718722
00:00:07.526	43587	0.01204	0		0.174625	1718128
00:00:07.536	43597	0.01231	0		0.178541	1719026
00:00:07.546	43607	0.01226	0		0.177816	1718876
00:00:07.556	43617	0.01229	0		0.178251	1718950
00:00:07.566	43627	0.01242	0		0.180137	1719393
00:00:07.576	43637	0.01193	0		0.17303	1717768
00:00:07.586	43647	0.01242	0		0.180137	1719381
00:00:07.596	43657	0.01229	0		0.178251	1718957
00:00:07.606	43667	0.01202	0		0.174335	1718062
00:00:07.616	43677	0.01231	0		0.178541	1719011
00:00:07.626	43687	0.01223	0		0.177381	1718747
00:00:07.636	43697	0.01252	0		0.181587	1719731
00:00:07.646	43707	0.01225	0		0.177671	1718832
00:00:07.656	43717	0.01235	0		0.179122	1719175
00:00:07.666	43727	0.01236	0		0.179267	1719197
00:00:07.676	43737	0.01246	0		0.180717	1719530
00:00:07.686	43747	0.01209	0		0.175351	1718293
00:00:07.696	43757	0.01235	0		0.179122	1719175
00:00:07.706	43767	0.01227	0		0.177961	1718879
00:00:07.716	43777	0.0122	0		0.176946	1718653
00:00:07.726	43787	0.01252	0		0.181587	1719724
00:00:07.736	43797	0.01196	0		0.173465	1717844
00:00:07.746	43807	0.01238	0		0.179557	1719249
00:00:07.756	43817	0.01206	0		0.174915	1718175
00:00:07.766	43827	0.01251	0		0.181442	1719689
00:00:07.775	43837	0.01227	0		0.177961	1718908
00:00:07.785	43847	0.01243	0		0.180282	1719425
00:00:07.796	43857	0.01246	0		0.180717	1719547
00:00:07.805	43867	0.01255	0		0.182022	1719829
00:00:07.815	43877	0.01199	0		0.1739	1717959
00:00:07.825	43887	0.01235	0		0.179122	1719160
00:00:07.835	43897	0.01258	0		0.182457	1719933
00:00:07.845	43907	0.01212	0		0.175786	1718376
00:00:07.855	43917	0.0123	0		0.178396	1718979
00:00:07.865	43927	0.01268	0		0.183908	1720281
00:00:07.875	43937	0.01253	0		0.181732	1719768
00:00:07.885	43947	0.01252	0		0.181587	1719729
00:00:07.895	43957	0.01239	0		0.179702	1719293
00:00:07.905	43967	0.01257	0		0.182312	1719911
00:00:07.915	43977	0.01257	0		0.182312	1719908
00:00:07.925	43987	0.01241	0		0.179992	1719351
00:00:07.935	43997	0.01219	0		0.176801	1718628
00:00:07.945	44007	0.01243	0		0.180282	1719445
00:00:07.955	44017	0.01253	0		0.181732	1719765
00:00:07.965	44027	0.01267	0		0.183763	1720222
00:00:07.975	44037	0.01235	0		0.179122	1719163
00:00:07.985	44047	0.01216	0		0.176366	1718540
00:00:07.995	44057	0.01233	0		0.178831	1719099
00:00:08.006	44067	0.0124	0		0.179847	1719339
00:00:08.015	44077	0.01249	0		0.181152	1719636
00:00:08.025	44087	0.01229	0		0.178251	1718945
00:00:08.034	44097	0.01264	0		0.183328	1720121
00:00:08.044	44107	0.01207	0		0.175061	1718217
00:00:08.054	44117	0.01227	0		0.177961	1718896
00:00:08.064	44127	0.01209	0		0.175351	1718275
00:00:08.074	44137	0.01242	0		0.180137	1719393
00:00:08.084	44147	0.01246	0		0.180717	1719525
00:00:08.094	44157	0.01223	0		0.177381	1718771
00:00:08.104	44167	0.0125	0		0.181297	1719670
00:00:08.114	44177	0.0123	0		0.178396	1719001
00:00:08.124	44187	0.0124	0		0.179847	1719339
00:00:08.134	44197	0.01249	0		0.181152	1719626
00:00:08.144	44207	0.01252	0		0.181587	1719746
00:00:08.154	44217	0.01253	0		0.181732	1719768
00:00:08.164	44227	0.01249	0		0.181152	1719636
00:00:08.174	44237	0.01226	0		0.177816	1718854
00:00:08.184	44247	0.01263	0		0.183183	1720117
00:00:08.194	44257	0.01236	0		0.179267	1719190
00:00:08.204	44267	0.0122	0		0.176946	1718650
00:00:08.214	44277	0.0125	0		0.181297	1719675
00:00:08.224	44287	0.0124	0		0.179847	1719315
00:00:08.234	44297	0.01225	0		0.177671	1718830
00:00:08.244	44307	0.01233	0		0.178831	1719109
00:00:08.254	44317	0.01202	0		0.174335	1718062
00:00:08.264	44327	0.01238	0		0.179557	1719266
00:00:08.274	44337	0.01224	0		0.177526	1718796
00:00:08.284	44347	0.01243	0		0.180282	1719430
00:00:08.293	44357	0.01218	0		0.176656	1718579
00:00:08.303	44367	0.01221	0		0.177091	1718687
00:00:08.313	44377	0.01258	0		0.182457	1719943
00:00:08.324	44387	0.01241	0		0.179992	1719378
00:00:08.334	44397	0.01233	0		0.178831	1719097
00:00:08.343	44407	0.01234	0		0.178977	1719136
00:00:08.353	44417	0.01208	0		0.175206	1718266
00:00:08.363	44427	0.01251	0		0.181442	1719714
00:00:08.373	44437	0.01239	0		0.179702	1719312
00:00:08.383	44447	0.0124	0		0.179847	1719327
00:00:08.393	44457	0.01196	0		0.173465	1717859
00:00:08.403	44467	0.01236	0		0.179267	1719205
00:00:08.413	44477	0.01235	0		0.179122	1719148
00:00:08.423	44487	0.01249	0		0.181152	1719640
00:00:08.433	44497	0.0125	0		0.181297	1719677
00:00:08.443	44507	0.01254	0		0.181877	1719785
00:00:08.453	44517	0.01215	0		0.176221	1718498
00:00:08.463	44527	0.01229	0		0.178251	1718950
00:00:08.473	44537	0.01227	0		0.177961	1718901
00:00:08.483	44547	0.01247	0		0.180862	1719567
00:00:08.493	44557	0.01199	0		0.1739	1717967
00:00:08.503	44567	0.01255	0		0.182022	1719819
00:00:08.513	44577	0.0123	0		0.178396	1718999
00:00:08.523	44587	0.01248	0		0.181007	1719594
00:00:08.535	44597	0.01222	0		0.177236	1718709
00:00:08.543	44607	0.01226	0		0.177816	1718862
00:00:08.553	44617	0.01227	0		0.177961	1718903
00:00:08.563	44627	0.01249	0		0.181152	1719648
00:00:08.573	44637	0.01223	0		0.177381	1718749
00:00:08.583	44647	0.01233	0		0.178831	1719111
00:00:08.592	44657	0.01241	0		0.179992	1719354
00:00:08.602	44667	0.01213	0		0.175931	1718420
00:00:08.612	44677	0.01201	0		0.17419	1718028
00:00:08.622	44687	0.01245	0		0.180572	1719501
00:00:08.632	44697	0.01253	0		0.181732	1719753
00:00:08.642	44707	0.01244	0		0.180427	1719452
00:00:08.652	44717	0.01234	0		0.178977	1719121
00:00:08.662	44727	0.01224	0		0.177526	1718786
00:00:08.672	44737	0.01268	0		0.183908	1720254
00:00:08.682	44747	0.0123	0		0.178396	1718989
00:00:08.692	44757	0.01236	0		0.179267	1719182
00:00:08.702	44767	0.01224	0		0.177526	1718778
00:00:08.712	44777	0.01223	0		0.177381	1718769
00:00:08.722	44787	0.01223	0		0.177381	1718774
00:00:08.732	44797	0.01228	0		0.178106	1718918
00:00:08.742	44807	0.01228	0		0.178106	1718933
00:00:08.752	44817	0.01237	0		0.179412	1719214
00:00:08.762	44827	0.01206	0		0.174915	1718180
00:00:08.772	44837	0.01252	0		0.181587	1719743
00:00:08.782	44847	0.01225	0		0.177671	1718842
00:00:08.792	44857	0.01212	0		0.175786	1718398
00:00:08.802	44867	0.01247	0		0.180862	1719579
00:00:08.812	44877	0.01241	0		0.179992	1719361
00:00:08.822	44887	0.01238	0		0.179557	1719249
00:00:08.832	44897	0.01201	0		0.17419	1718008
00:00:08.842	44907	0.01189	0		0.17245	1717603
00:00:08.858	44917	0.01211	0		0.175641	1718351
00:00:08.862	44927	0.01221	0		0.177091	1718699
00:00:08.872	44937	0.01231	0		0.178541	1719016
00:00:08.881	44947	0.01231	0		0.178541	1719018
00:00:08.891	44957	0.01206	0		0.174915	1718185
00:00:08.901	44967	0.01208	0		0.175206	1718246
00:00:08.915	44977	0.01215	0		0.176221	1718488
00:00:08.921	44987	0.01232	0		0.178686	1719077
00:00:08.931	44997	0.01226	0		0.177816	1718854
00:00:08.941	45007	0.01231	0		0.178541	1719031
00:00:08.951	45017	0.01223	0		0.177381	1718754
00:00:08.961	45027	0.01251	0		0.181442	1719699
00:00:08.971	45037	0.01222	0		0.177236	1718732
00:00:08.981	45047	0.01264	0		0.183328	1720148
00:00:08.991	45057	0.01247	0		0.180862	1719555
00:00:09.001	45067	0.01243	0		0.180282	1719425
00:00:09.011	45077	0.01208	0		0.175206	1718266
00:00:09.028	45087	0.01255	0		0.182022	1719819
00:00:09.031	45097	0.01254	0		0.181877	1719785
00:00:09.041	45107	0.01231	0		0.178541	1719014
00:00:09.052	45117	0.01231	0		0.178541	1719036
00:00:09.061	45127	0.01225	0		0.177671	1718832
00:00:09.074	45137	0.01258	0		0.182457	1719930
00:00:09.081	45147	0.01278	0		0.185358	1720609
00:00:09.091	45157	0.01247	0		0.180862	1719562
00:00:09.101	45167	0.01232	0		0.178686	1719065
00:00:09.114	45177	0.01223	0		0.177381	1718749
00:00:09.121	45187	0.01252	0		0.181587	1719733
00:00:09.131	45197	0.01236	0		0.179267	1719195
00:00:09.141	45207	0.01243	0		0.180282	1719427
00:00:09.151	45217	0.01238	0		0.179557	1719273
00:00:09.161	45227	0.01211	0		0.175641	1718361
00:00:09.170	45237	0.01217	0		0.176511	1718545
00:00:09.181	45247	0.01238	0		0.179557	1719268
00:00:09.191	45257	0.01249	0		0.181152	1719621
00:00:09.200	45267	0.01208	0		0.175206	1718261
00:00:09.210	45277	0.01253	0		0.181732	1719770
00:00:09.220	45287	0.0123	0		0.178396	1719009
00:00:09.230	45297	0.01229	0		0.178251	1718950
00:00:09.240	45307	0.01252	0		0.181587	1719743
00:00:09.250	45317	0.01253	0		0.181732	1719765
00:00:09.260	45327	0.01239	0		0.179702	1719293
00:00:09.270	45337	0.01233	0		0.178831	1719102
00:00:09.280	45347	0.01242	0		0.180137	1719396
00:00:09.290	45357	0.01248	0		0.181007	1719584
00:00:09.300	45367	0.01258	0		0.182457	1719930
00:00:09.310	45377	0.01211	0		0.175641	1718359
00:00:09.320	45387	0.01222	0		0.177236	1718714
00:00:09.330	45397	0.0124	0		0.179847	1719329
00:00:09.340	45407	0.01234	0		0.178977	1719131
00:00:09.350	45417	0.01208	0		0.175206	1718239
00:00:09.360	45427	0.01226	0		0.177816	1718867
00:00:09.370	45437	0.01241	0		0.179992	1719347
00:00:09.380	45447	0.01238	0		0.179557	1719266
00:00:09.390	45457	0.01221	0		0.177091	1718692
00:00:09.400	45467	0.01233	0		0.178831	1719094
00:00:09.410	45477	0.01198	0		0.173755	1717930
00:00:09.420	45487	0.01233	0		0.178831	1719094
00:00:09.430	45497	0.01241	0		0.179992	1719356
00:00:09.439	45507	0.0126	0		0.182747	1719999
00:00:09.450	45517	0.0121	0		0.175496	1718307
00:00:09.459	45527	0.01228	0		0.178106	1718942
00:00:09.469	45537	0.0121	0		0.175496	1718327
00:00:09.480	45547	0.0122	0		0.176946	1718653
00:00:09.489	45557	0.01251	0		0.181442	1719694
00:00:09.500	45567	0.01226	0		0.177816	1718849
00:00:09.509	45577	0.01229	0		0.178251	1718965
00:00:09.519	45587	0.01235	0		0.179122	1719163
00:00:09.529	45597	0.01231	0		0.178541	1719033
00:00:09.539	45607	0.01221	0		0.177091	1718699
00:00:09.549	45617	0.01226	0		0.177816	1718854
00:00:09.559	45627	0.0123	0		0.178396	1719004
00:00:09.569	45637	0.01244	0		0.180427	1719462
00:00:09.579	45647	0.01248	0		0.181007	1719596
00:00:09.589	45657	0.01231	0		0.178541	1719038
00:00:09.599	45667	0.01258	0		0.182457	1719938
00:00:09.609	45677	0.01191	0		0.17274	1717683
00:00:09.619	45687	0.01231	0		0.178541	1719018
00:00:09.629	45697	0.01234	0		0.178977	1719136
00:00:09.639	45707	0.01244	0		0.180427	1719467
00:00:09.649	45717	0.01226	0		0.177816	1718854
00:00:09.659	45727	0.0124	0		0.179847	1719342
00:00:09.669	45737	0.01232	0		0.178686	1719065
00:00:09.679	45747	0.01234	0		0.178977	1719143
00:00:09.689	45757	0.01256	0		0.182167	1719869
00:00:09.699	45767	0.01232	0		0.178686	1719050
00:00:09.708	45777	0.01226	0		0.177816	1718862
00:00:09.723	45787	0.01222	0		0.177236	1718732
00:00:09.729	45797	0.01231	0		0.178541	1719026
00:00:09.739	45807	0.01212	0		0.175786	1718388
00:00:09.749	45817	0.01245	0		0.180572	1719494
00:00:09.758	45827	0.01255	0		0.182022	1719841
00:00:09.768	45837	0.01243	0		0.180282	1719427
00:00:09.778	45847	0.01224	0		0.177526	1718776
00:00:09.788	45857	0.01238	0		0.179557	1719266
00:00:09.798	45867	0.01247	0		0.180862	1719555
00:00:09.808	45877	0.0122	0		0.176946	1718670
00:00:09.818	45887	0.01212	0		0.175786	1718395
00:00:09.828	45897	0.01232	0		0.178686	1719058
00:00:09.838	45907	0.01248	0		0.181007	1719601
00:00:09.848	45917	0.01234	0		0.178977	1719119
00:00:09.858	45927	0.01238	0		0.179557	1719276
00:00:09.868	45937	0.01227	0		0.177961	1718884
00:00:09.878	45947	0.01256	0		0.182167	1719858
00:00:09.888	45957	0.01231	0		0.178541	1719023
00:00:09.903	45967	0.01264	0		0.183328	1720119
00:00:09.925	45977	0.01237	0		0.179412	1719236
00:00:09.956	45987	0.01216	0		0.176366	1718528
00:00:09.959	45997	0.01247	0		0.180862	1719577
00:00:09.968	46007	0.01264	0		0.183328	1720136
00:00:09.995	46017	0.01238	0		0.179557	1719249
00:00:09.999	46027	0.01221	0		0.177091	1718684
00:00:10.000	46037	0.01242	0		0.180137	1719408
00:00:10.002	46047	0.01234	0		0.178977	1719143
00:00:10.003	46057	0.01235	0		0.179122	1719160
00:00:10.009	46067	0.01199	0		0.1739	1717947
00:00:10.012	46077	0.0124	0		0.179847	1719339
00:00:10.017	46087	0.01236	0		0.179267	1719190
00:00:10.027	46097	0.01236	0		0.179267	1719180
00:00:10.037	46107	0.01241	0		0.179992	1719356
00:00:10.047	46117	0.01225	0		0.177671	1718815
00:00:10.057	46127	0.01189	0		0.17245	1717634
00:00:10.067	46137	0.0124	0		0.179847	1719337
00:00:10.077	46147	0.01231	0		0.178541	1719026
00:00:10.087	46157	0.01228	0		0.178106	1718940
00:00:10.097	46167	0.01248	0		0.181007	1719582
00:00:10.107	46177	0.01238	0		0.179557	1719266
00:00:10.117	46187	0.01212	0		0.175786	1718403
00:00:10.127	46197	0.01207	0		0.175061	1718236
00:00:10.137	46207	0.01249	0		0.181152	1719638
00:00:10.147	46217	0.01203	0		0.17448	1718094
00:00:10.157	46227	0.01235	0		0.179122	1719178
00:00:10.167	46237	0.01211	0		0.175641	1718368
00:00:10.177	46247	0.01256	0		0.182167	1719867
00:00:10.187	46257	0.01259	0		0.182602	1719960
00:00:10.197	46267	0.01251	0		0.181442	1719685
00:00:10.207	46277	0.01213	0		0.175931	1718410
00:00:10.218	46287	0.01236	0		0.179267	1719197
00:00:10.227	46297	0.01243	0		0.180282	1719422
00:00:10.236	46307	0.01228	0		0.178106	1718942
00:00:10.262	46317	0.01223	0		0.177381	1718744
00:00:10.269	46327	0.01248	0		0.181007	1719584
00:00:10.271	46337	0.01233	0		0.178831	1719080
00:00:10.278	46347	0.01223	0		0.177381	1718766
00:00:10.286	46357	0.01244	0		0.180427	1719467
00:00:10.311	46367	0.01233	0		0.178831	1719092
00:00:10.327	46377	0.01221	0		0.177091	1718702
00:00:10.346	46387	0.01241	0		0.179992	1719376
00:00:10.349	46397	0.01246	0		0.180717	1719538
00:00:10.351	46407	0.01272	0		0.184488	1720415
00:00:10.353	46417	0.01235	0		0.179122	1719153
00:00:10.356	46427	0.01248	0		0.181007	1719601
00:00:10.366	46437	0.01229	0		0.178251	1718952
00:00:10.376	46447	0.01265	0		0.183473	1720156
00:00:10.386	46457	0.01218	0		0.176656	1718608
00:00:10.396	46467	0.01228	0		0.178106	1718916
00:00:10.406	46477	0.01205	0		0.17477	1718158
00:00:10.418	46487	0.01263	0		0.183183	1720090
00:00:10.426	46497	0.0124	0		0.179847	1719339
00:00:10.436	46507	0.01237	0		0.179412	1719241
00:00:10.446	46517	0.01226	0		0.177816	1718859
00:00:10.456	46527	0.01218	0		0.176656	1718586
00:00:10.466	46537	0.01258	0		0.182457	1719935
00:00:10.476	46547	0.0121	0		0.175496	1718337
00:00:10.488	46557	0.01228	0		0.178106	1718923
00:00:10.496	46567	0.0126	0		0.182747	1720004
00:00:10.505	46577	0.01264	0		0.183328	1720131
00:00:10.515	46587	0.0121	0		0.175496	1718322
00:00:10.525	46597	0.01253	0		0.181732	1719775
00:00:10.536	46607	0.01225	0		0.177671	1718815
00:00:10.545	46617	0.01217	0		0.176511	1718557
00:00:10.555	46627	0.01229	0		0.178251	1718957
00:00:10.566	46637	0.01247	0		0.180862	1719562
00:00:10.575	46647	0.01239	0		0.179702	1719298
00:00:10.585	46657	0.01253	0		0.181732	1719763
00:00:10.595	46667	0.01244	0		0.180427	1719452
00:00:10.605	46677	0.01244	0		0.180427	1719452
00:00:10.616	46687	0.01258	0		0.182457	1719923
00:00:10.625	46697	0.01237	0		0.179412	1719234
00:00:10.635	46707	0.01228	0		0.178106	1718940
00:00:10.645	46717	0.01244	0		0.180427	1719459
00:00:10.655	46727	0.0125	0		0.181297	1719655
00:00:10.665	46737	0.01189	0		0.17245	1717625
00:00:10.675	46747	0.01235	0		0.179122	1719153
00:00:10.685	46757	0.01226	0		0.177816	1718854
00:00:10.695	46767	0.01251	0		0.181442	1719709
00:00:10.705	46777	0.01223	0		0.177381	1718744
00:00:10.717	46787	0.01247	0		0.180862	1719555
00:00:10.725	46797	0.01208	0		0.175206	1718239
00:00:10.735	46807	0.01223	0		0.177381	1718769
00:00:10.745	46817	0.01246	0		0.180717	1719523
00:00:10.755	46827	0.01263	0		0.183183	1720094
00:00:10.767	46837	0.01253	0		0.181732	1719763
00:00:10.775	46847	0.01237	0		0.179412	1719217
00:00:10.785	46857	0.01217	0		0.176511	1718567
00:00:10.795	46867	0.01238	0		0.179557	1719278
00:00:10.804	46877	0.01253	0		0.181732	1719782
00:00:10.814	46887	0.01224	0		0.177526	1718776
00:00:10.824	46897	0.01217	0		0.176511	1718572
00:00:10.834	46907	0.01213	0		0.175931	1718425
00:00:10.844	46917	0.01233	0		0.178831	1719089
00:00:10.854	46927	0.01232	0		0.178686	1719072
00:00:10.865	46937	0.0127	0		0.184198	1720349
00:00:10.874	46947	0.01242	0		0.180137	1719391
00:00:10.884	46957	0.01248	0		0.181007	1719609
00:00:10.894	46967	0.01247	0		0.180862	1719552
00:00:10.904	46977	0.0123	0		0.178396	1718999
00:00:10.914	46987	0.01245	0		0.180572	1719501
00:00:10.924	46997	0.01239	0		0.179702	1719293
00:00:10.934	47007	0.01251	0		0.181442	1719699
00:00:10.944	47017	0.01246	0		0.180717	1719540
00:00:10.961	47027	0.0125	0		0.181297	1719660
00:00:10.964	47037	0.01261	0		0.182893	1720033
00:00:10.974	47047	0.01263	0		0.183183	1720085
00:00:10.988	47057	0.01228	0		0.178106	1718940
00:00:10.994	47067	0.01231	0		0.178541	1719014
00:00:11.004	47077	0.01215	0		0.176221	1718491
00:00:11.014	47087	0.01228	0		0.178106	1718925
00:00:11.024	47097	0.01255	0		0.182022	1719844
00:00:11.034	47107	0.01275	0		0.184923	1720491
00:00:11.044	47117	0.01274	0		0.184778	1720469
00:00:11.054	47127	0.01216	0		0.176366	1718525
00:00:11.064	47137	0.0123	0		0.178396	1718996
00:00:11.074	47147	0.01237	0		0.179412	1719224
00:00:11.083	47157	0.01231	0		0.178541	1719036
00:00:11.093	47167	0.01248	0		0.181007	1719587
00:00:11.103	47177	0.01244	0		0.180427	1719454
00:00:11.113	47187	0.01249	0		0.181152	1719638
00:00:11.123	47197	0.01236	0		0.179267	1719207
00:00:11.133	47207	0.01246	0		0.180717	1719545
00:00:11.143	47217	0.01261	0		0.182893	1720021
00:00:11.154	47227	0.01257	0		0.182312	1719903
00:00:11.163	47237	0.01241	0		0.179992	1719351
00:00:11.173	47247	0.01216	0		0.176366	1718518
00:00:11.183	47257	0.01269	0		0.184053	1720300
00:00:11.193	47267	0.01247	0		0.180862	1719562
00:00:11.204	47277	0.01245	0		0.180572	1719498
00:00:11.213	47287	0.01253	0		0.181732	1719760
00:00:11.223	47297	0.01235	0		0.179122	1719148
00:00:11.233	47307	0.01228	0		0.178106	1718933
00:00:11.243	47317	0.01229	0		0.178251	1718972
00:00:11.253	47327	0.01244	0		0.180427	1719469
00:00:11.263	47337	0.0126	0		0.182747	1720011
00:00:11.273	47347	0.01262	0		0.183038	1720068
00:00:11.283	47357	0.01233	0		0.178831	1719089
00:00:11.293	47367	0.01211	0		0.175641	1718359
00:00:11.304	47377	0.01238	0		0.179557	1719266
00:00:11.313	47387	0.0122	0		0.176946	1718675
00:00:11.323	47397	0.01244	0		0.180427	1719474
00:00:11.333	47407	0.0125	0		0.181297	1719665
00:00:11.342	47417	0.01254	0		0.181877	1719800
00:00:11.353	47427	0.01241	0		0.179992	1719371
00:00:11.362	47437	0.01258	0		0.182457	1719945
00:00:11.372	47447	0.01228	0		0.178106	1718925
00:00:11.382	47457	0.01236	0		0.179267	1719197
00:00:11.392	47467	0.01243	0		0.180282	1719435
00:00:11.402	47477	0.01228	0		0.178106	1718928
00:00:11.412	47487	0.01227	0		0.177961	1718908
00:00:11.422	47497	0.01259	0		0.182602	1719965
00:00:11.432	47507	0.01254	0		0.181877	1719814
00:00:11.442	47517	0.0123	0		0.178396	1718991
00:00:11.452	47527	0.01208	0		0.175206	1718239
00:00:11.462	47537	0.01264	0		0.183328	1720124
00:00:11.472	47547	0.01237	0		0.179412	1719214
00:00:11.482	47557	0.01209	0		0.175351	1718275
00:00:11.492	47567	0.01251	0		0.181442	1719685
00:00:11.502	47577	0.01261	0		0.182893	1720031
00:00:11.512	47587	0.01237	0		0.179412	1719222
00:00:11.522	47597	0.0125	0		0.181297	1719675
00:00:11.532	47607	0.01247	0		0.180862	1719555
00:00:11.542	47617	0.01245	0		0.180572	1719506
00:00:11.552	47627	0.01226	0		0.177816	1718874
00:00:11.562	47637	0.01284	0		0.186228	1720797
00:00:11.572	47647	0.01243	0		0.180282	1719440
00:00:11.582	47657	0.01257	0		0.182312	1719896
00:00:11.592	47667	0.0121	0		0.175496	1718310
00:00:11.602	47677	0.01239	0		0.179702	1719283
00:00:11.612	47687	0.01229	0		0.178251	1718952
00:00:11.622	47697	0.01235	0		0.179122	1719170
00:00:11.631	47707	0.01211	0		0.175641	1718344
00:00:11.641	47717	0.01252	0		0.181587	1719729
00:00:11.651	47727	0.01249	0		0.181152	1719616
00:00:11.661	47737	0.01228	0		0.178106	1718911
00:00:11.671	47747	0.01256	0		0.182167	1719881
00:00:11.681	47757	0.01253	0		0.181732	1719782
00:00:11.691	47767	0.01247	0		0.180862	1719555
00:00:11.701	47777	0.01264	0		0.183328	1720124
00:00:11.711	47787	0.01262	0		0.183038	1720063
00:00:11.721	47797	0.01243	0		0.180282	1719430
00:00:11.731	47807	0.01247	0		0.180862	1719574
00:00:11.741	47817	0.01257	0		0.182312	1719889
00:00:11.751	47827	0.01246	0		0.180717	1719530
00:00:11.761	47837	0.01254	0		0.181877	1719800
00:00:11.771	47847	0.01209	0		0.175351	1718290
00:00:11.781	47857	0.01243	0		0.180282	1719427
00:00:11.791	47867	0.01256	0		0.182167	1719877
00:00:11.801	47877	0.01221	0		0.177091	1718699
00:00:11.811	47887	0.01254	0		0.181877	1719787
00:00:11.821	47897	0.01266	0		0.183618	1720207
00:00:11.831	47907	0.01272	0		0.184488	1720393
00:00:11.841	47917	0.01242	0		0.180137	1719393
00:00:11.851	47927	0.01207	0		0.175061	1718231
00:00:11.861	47937	0.01265	0		0.183473	1720153
00:00:11.871	47947	0.01235	0		0.179122	1719163
00:00:11.881	47957	0.01236	0		0.179267	1719205
00:00:11.891	47967	0.0127	0		0.184198	1720332
00:00:11.900	47977	0.01255	0		0.182022	1719839
00:00:11.910	47987	0.01243	0		0.180282	1719442
00:00:11.921	47997	0.01251	0		0.181442	1719707
00:00:11.930	48007	0.01208	0		0.175206	1718253
00:00:11.940	48017	0.01251	0		0.181442	1719702
00:00:11.953	48027	0.01252	0		0.181587	1719743
00:00:11.960	48037	0.0126	0		0.182747	1719987
00:00:11.970	48047	0.01221	0		0.177091	1718704
00:00:11.980	48057	0.01254	0		0.181877	1719785
00:00:11.990	48067	0.01202	0		0.174335	1718055
00:00:12.000	48077	0.01233	0		0.178831	1719097
00:00:12.010	48087	0.01257	0		0.182312	1719886
00:00:12.020	48097	0.01228	0		0.178106	1718911
00:00:12.030	48107	0.01255	0		0.182022	1719827
00:00:12.040	48117	0.01228	0		0.178106	1718930
00:00:12.050	48127	0.01267	0		0.183763	1720246
00:00:12.060	48137	0.01257	0		0.182312	1719911
00:00:12.070	48147	0.01201	0		0.17419	1718026
00:00:12.080	48157	0.01281	0		0.185793	1720717
00:00:12.090	48167	0.01199	0		0.1739	1717937
00:00:12.100	48177	0.01248	0		0.181007	1719601
00:00:12.110	48187	0.01235	0		0.179122	1719158
00:00:12.120	48197	0.01269	0		0.184053	1720310
00:00:12.130	48207	0.01218	0		0.176656	1718591
00:00:12.140	48217	0.01242	0		0.180137	1719410
00:00:12.150	48227	0.01228	0		0.178106	1718935
00:00:12.160	48237	0.01238	0		0.179557	1719254
00:00:12.172	48247	0.01246	0		0.180717	1719535
00:00:12.180	48257	0.01237	0		0.179412	1719217
00:00:12.190	48267	0.01229	0		0.178251	1718957
00:00:12.199	48277	0.01267	0		0.183763	1720241
00:00:12.210	48287	0.01237	0		0.179412	1719224
00:00:12.219	48297	0.01203	0		0.17448	1718077
00:00:12.230	48307	0.01246	0		0.180717	1719523
00:00:12.239	48317	0.01263	0		0.183183	1720112
00:00:12.249	48327	0.01256	0		0.182167	1719862
00:00:12.259	48337	0.01254	0		0.181877	1719787
00:00:12.269	48347	0.01238	0		0.179557	1719278
00:00:12.280	48357	0.01258	0		0.182457	1719921
00:00:12.289	48367	0.01219	0		0.176801	1718628
00:00:12.299	48377	0.01219	0		0.176801	1718638
00:00:12.309	48387	0.01244	0		0.180427	1719469
00:00:12.319	48397	0.01221	0		0.177091	1718677
00:00:12.329	48407	0.01263	0		0.183183	1720092
00:00:12.340	48417	0.01254	0		0.181877	1719800
00:00:12.349	48427	0.01213	0		0.175931	1718420
00:00:12.364	48437	0.01229	0		0.178251	1718960
00:00:12.369	48447	0.01233	0		0.178831	1719102
00:00:12.379	48457	0.01233	0		0.178831	1719094
00:00:12.389	48467	0.01226	0		0.177816	1718852
00:00:12.409	48477	0.0125	0		0.181297	1719667
00:00:12.413	48487	0.01272	0		0.184488	1720415
00:00:12.419	48497	0.01243	0		0.180282	1719430
00:00:12.429	48507	0.01266	0		0.183618	1720202
00:00:12.439	48517	0.01264	0		0.183328	1720148
00:00:12.448	48527	0.01256	0		0.182167	1719877
00:00:12.458	48537	0.01251	0		0.181442	1719699
00:00:12.468	48547	0.01258	0		0.182457	1719928
00:00:12.479	48557	0.01242	0		0.180137	1719396
00:00:12.488	48567	0.01251	0		0.181442	1719697
00:00:12.498	48577	0.01228	0		0.178106	1718925
00:00:12.510	48587	0.01275	0		0.184923	1720508
00:00:12.518	48597	0.01239	0		0.179702	1719302
00:00:12.528	48607	0.0125	0		0.181297	1719670
00:00:12.538	48617	0.01276	0		0.185068	1720538
00:00:12.548	48627	0.01242	0		0.180137	1719393
00:00:12.558	48637	0.01274	0		0.184778	1720457
00:00:12.568	48647	0.01241	0		0.179992	1719351
00:00:12.578	48657	0.01278	0		0.185358	1720592
00:00:12.588	48667	0.01238	0		0.179557	1719268
00:00:12.598	48677	0.01228	0		0.178106	1718918
00:00:12.608	48687	0.01276	0		0.185068	1720525
00:00:12.618	48697	0.01278	0		0.185358	1720592
00:00:12.628	48707	0.01243	0		0.180282	1719418
00:00:12.638	48717	0.01265	0		0.183473	1720158
00:00:12.648	48727	0.01266	0		0.183618	1720197
00:00:12.659	48737	0.01267	0		0.183763	1720224
00:00:12.668	48747	0.01233	0		0.178831	1719104
00:00:12.678	48757	0.01259	0		0.182602	1719962
00:00:12.688	48767	0.01268	0		0.183908	1720268
00:00:12.698	48777	0.01261	0		0.182893	1720036
00:00:12.708	48787	0.01202	0		0.174335	1718060
00:00:12.718	48797	0.01221	0		0.177091	1718699
00:00:12.729	48807	0.01221	0		0.177091	1718697
00:00:12.738	48817	0.01242	0		0.180137	1719410
00:00:12.748	48827	0.01267	0		0.183763	1720237
00:00:12.759	48837	0.01267	0		0.183763	1720229
00:00:12.768	48847	0.01226	0		0.177816	1718876
00:00:12.777	48857	0.01231	0		0.178541	1719011
00:00:12.790	48867	0.01236	0		0.179267	1719180
00:00:12.797	48877	0.01249	0		0.181152	1719621
00:00:12.807	48887	0.01251	0		0.181442	1719714
00:00:12.817	48897	0.01264	0		0.183328	1720141
00:00:12.827	48907	0.01234	0		0.178977	1719131
00:00:12.837	48917	0.01254	0		0.181877	1719807
00:00:12.847	48927	0.01234	0		0.178977	1719116
00:00:12.857	48937	0.01259	0		0.182602	1719957
00:00:12.867	48947	0.01209	0		0.175351	1718273
00:00:12.877	48957	0.01241	0		0.179992	1719347
00:00:12.887	48967	0.01253	0		0.181732	1719765
00:00:12.897	48977	0.01237	0		0.179412	1719224
00:00:12.907	48987	0.01231	0		0.178541	1719016
00:00:12.917	48997	0.01216	0		0.176366	1718540
00:00:12.927	49007	0.01245	0		0.180572	1719496
00:00:12.937	49017	0.01263	0		0.183183	1720112
00:00:12.947	49027	0.01241	0		0.179992	1719376
00:00:12.957	49037	0.01264	0		0.183328	1720131
00:00:12.967	49047	0.01246	0		0.180717	1719528
00:00:12.977	49057	0.01231	0		0.178541	1719040
00:00:12.987	49067	0.01218	0		0.176656	1718582
00:00:12.997	49077	0.01275	0		0.184923	1720503
00:00:13.008	49087	0.01241	0		0.179992	1719354
00:00:13.017	49097	0.01257	0		0.182312	1719889
00:00:13.026	49107	0.01249	0		0.181152	1719618
00:00:13.037	49117	0.0126	0		0.182747	1720006
00:00:13.047	49127	0.01227	0		0.177961	1718881
00:00:13.056	49137	0.01239	0		0.179702	1719305
00:00:13.066	49147	0.01228	0		0.178106	1718942
00:00:13.076	49157	0.01272	0		0.184488	1720403
00:00:13.086	49167	0.01251	0		0.181442	1719682
00:00:13.096	49177	0.01244	0		0.180427	1719459
00:00:13.106	49187	0.01251	0		0.181442	1719685
00:00:13.116	49197	0.01238	0		0.179557	1719258
00:00:13.126	49207	0.01261	0		0.182893	1720043
00:00:13.136	49217	0.01241	0		0.179992	1719356
00:00:13.146	49227	0.01225	0		0.177671	1718842
00:00:13.156	49237	0.01253	0		0.181732	1719782
00:00:13.166	49247	0.01246	0		0.180717	1719540
00:00:13.176	49257	0.01241	0		0.179992	1719359
00:00:13.186	49267	0.01228	0		0.178106	1718930
00:00:13.196	49277	0.01246	0		0.180717	1719516
00:00:13.206	49287	0.01232	0		0.178686	1719058
00:00:13.216	49297	0.01238	0		0.179557	1719263
00:00:13.226	49307	0.01253	0		0.181732	1719756
00:00:13.236	49317	0.01233	0		0.178831	1719080
00:00:13.246	49327	0.0125	0		0.181297	1719675
00:00:13.256	49337	0.01241	0		0.179992	1719374
00:00:13.266	49347	0.01247	0		0.180862	1719557
00:00:13.276	49357	0.01232	0		0.178686	1719050
00:00:13.286	49367	0.01274	0		0.184778	1720477
00:00:13.295	49377	0.01231	0		0.178541	1719036
00:00:13.305	49387	0.01226	0		0.177816	1718869
00:00:13.315	49397	0.01257	0		0.182312	1719916
00:00:13.325	49407	0.01271	0		0.184343	1720374
00:00:13.335	49417	0.01255	0		0.182022	1719817
00:00:13.346	49427	0.01217	0		0.176511	1718552
00:00:13.355	49437	0.01253	0		0.181732	1719758
00:00:13.366	49447	0.01241	0		0.179992	1719349
00:00:13.375	49457	0.01244	0		0.180427	1719449
00:00:13.385	49467	0.01268	0		0.183908	1720271
00:00:13.395	49477	0.01237	0		0.179412	1719234
00:00:13.405	49487	0.01263	0		0.183183	1720090
00:00:13.415	49497	0.01237	0		0.179412	1719239
00:00:13.425	49507	0.01248	0		0.181007	1719599
00:00:13.435	49517	0.01294	0		0.187679	1721146
00:00:13.445	49527	0.01235	0		0.179122	1719160
00:00:13.455	49537	0.01256	0		0.182167	1719874
00:00:13.465	49547	0.01211	0		0.175641	1718351
00:00:13.475	49557	0.01265	0		0.183473	1720163
00:00:13.485	49567	0.01277	0		0.185213	1720557
00:00:13.495	49577	0.01259	0		0.182602	1719974
00:00:13.505	49587	0.01238	0		0.179557	1719251
00:00:13.515	49597	0.01261	0		0.182893	1720036
00:00:13.525	49607	0.01271	0		0.184343	1720374
00:00:13.535	49617	0.0127	0		0.184198	1720339
00:00:13.545	49627	0.01253	0		0.181732	1719756
00:00:13.554	49637	0.01268	0		0.183908	1720281
00:00:13.564	49647	0.01287	0		0.186664	1720909
00:00:13.574	49657	0.01229	0		0.178251	1718947
00:00:13.585	49667	0.01242	0		0.180137	1719391
00:00:13.595	49677	0.0124	0		0.179847	1719337
00:00:13.604	49687	0.01231	0		0.178541	1719021
00:00:13.614	49697	0.01238	0		0.179557	1719249
00:00:13.624	49707	0.01275	0		0.184923	1720511
00:00:13.634	49717	0.01266	0		0.183618	1720210
00:00:13.644	49727	0.01284	0		0.186228	1720805
00:00:13.654	49737	0.01245	0		0.180572	1719484
00:00:13.664	49747	0.01233	0		0.178831	1719094
00:00:13.674	49757	0.01253	0		0.181732	1719773
00:00:13.684	49767	0.01271	0		0.184343	1720364
00:00:13.703	49777	0.01227	0		0.177961	1718886
00:00:13.715	49787	0.0126	0		0.182747	1719987
00:00:13.717	49797	0.01255	0		0.182022	1719829
00:00:13.724	49807	0.01243	0		0.180282	1719427
00:00:13.734	49817	0.01226	0		0.177816	1718862
00:00:13.744	49827	0.01216	0		0.176366	1718508
00:00:13.754	49837	0.01258	0		0.182457	1719948
00:00:13.764	49847	0.01268	0		0.183908	1720281
00:00:13.774	49857	0.01235	0		0.179122	1719160
00:00:13.784	49867	0.01253	0		0.181732	1719782
00:00:13.794	49877	0.01264	0		0.183328	1720124
00:00:13.804	49887	0.01245	0		0.180572	1719496
00:00:13.813	49897	0.01251	0		0.181442	1719714
00:00:13.824	49907	0.01271	0		0.184343	1720359
00:00:13.833	49917	0.01247	0		0.180862	1719567
00:00:13.843	49927	0.01232	0		0.178686	1719045
00:00:13.854	49937	0.01265	0		0.183473	1720185
00:00:13.865	49947	0.01228	0		0.178106	1718925
00:00:13.874	49957	0.01267	0		0.183763	1720219
00:00:13.883	49967	0.01277	0		0.185213	1720587
00:00:13.893	49977	0.01262	0		0.183038	1720055
00:00:13.904	49987	0.01281	0		0.185793	1720714
00:00:13.913	49997	0.01262	0		0.183038	1720055
00:00:13.923	50007	0.01256	0		0.182167	1719864
00:00:13.933	50017	0.01238	0		0.179557	1719263
00:00:13.943	50027	0.01257	0		0.182312	1719916
00:00:13.953	50037	0.01246	0		0.180717	1719533
00:00:13.963	50047	0.01261	0		0.182893	1720019
00:00:13.973	50057	0.01219	0		0.176801	1718623
00:00:13.983	50067	0.01232	0		0.178686	1719075
00:00:13.993	50077	0.01252	0		0.181587	1719733
00:00:14.003	50087	0.01231	0		0.178541	1719026
00:00:14.013	50097	0.01241	0		0.179992	1719364
00:00:14.023	50107	0.01229	0		0.178251	1718969
00:00:14.033	50117	0.01239	0		0.179702	1719283
00:00:14.043	50127	0.0126	0		0.182747	1720001
00:00:14.053	50137	0.0125	0		0.181297	1719675
00:00:14.063	50147	0.01218	0		0.176656	1718606
00:00:14.073	50157	0.01211	0		0.175641	1718368
00:00:14.083	50167	0.01277	0		0.185213	1720582
00:00:14.092	50177	0.01255	0		0.182022	1719831
00:00:14.108	50187	0.0124	0		0.179847	1719325
00:00:14.113	50197	0.01286	0		0.186518	1720867
00:00:14.122	50207	0.01245	0		0.180572	1719501
00:00:14.132	50217	0.01267	0		0.183763	1720246
00:00:14.142	50227	0.01249	0		0.181152	1719633
00:00:14.152	50237	0.01236	0		0.179267	1719192
00:00:14.162	50247	0.01231	0		0.178541	1719018
00:00:14.172	50257	0.0127	0		0.184198	1720344
00:00:14.182	50267	0.01249	0		0.181152	1719640
00:00:14.192	50277	0.01252	0		0.181587	1719743
00:00:14.202	50287	0.01246	0		0.180717	1719525
00:00:14.212	50297	0.01282	0		0.185938	1720724
00:00:14.222	50307	0.01237	0		0.179412	1719236
00:00:14.232	50317	0.01239	0		0.179702	1719305
00:00:14.242	50327	0.0127	0		0.184198	1720330
00:00:14.252	50337	0.01288	0		0.186809	1720948
00:00:14.262	50347	0.01279	0		0.185503	1720631
00:00:14.272	50357	0.01239	0		0.179702	1719307
00:00:14.282	50367	0.01266	0		0.183618	1720200
00:00:14.292	50377	0.01263	0		0.183183	1720107
00:00:14.302	50387	0.01239	0		0.179702	1719293
00:00:14.315	50397	0.01306	0		0.189419	1721533
00:00:14.322	50407	0.01265	0		0.183473	1720166
00:00:14.332	50417	0.01246	0		0.180717	1719542
00:00:14.342	50427	0.01252	0		0.181587	1719743
00:00:14.352	50437	0.01249	0		0.181152	1719640
00:00:14.362	50447	0.01239	0		0.179702	1719312
00:00:14.371	50457	0.01246	0		0.180717	1719530
00:00:14.381	50467	0.01253	0		0.181732	1719770
00:00:14.392	50477	0.01226	0		0.177816	1718864
00:00:14.401	50487	0.01266	0		0.183618	1720190
00:00:14.412	50497	0.01233	0		0.178831	1719102
00:00:14.421	50507	0.01266	0		0.183618	1720200
00:00:14.431	50517	0.0125	0		0.181297	1719655
00:00:14.441	50527	0.01267	0		0.183763	1720232
00:00:14.451	50537	0.01279	0		0.185503	1720650
00:00:14.461	50547	0.01259	0		0.182602	1719965
00:00:14.471	50557	0.01272	0		0.184488	1720413
00:00:14.481	50567	0.01275	0		0.184923	1720508
00:00:14.491	50577	0.01257	0		0.182312	1719896
00:00:14.501	50587	0.01269	0		0.184053	1720288
00:00:14.511	50597	0.01239	0		0.179702	1719300
00:00:14.521	50607	0.01245	0		0.180572	1719508
00:00:14.531	50617	0.01247	0		0.180862	1719555
00:00:14.541	50627	0.01248	0		0.181007	1719596
00:00:14.551	50637	0.0124	0		0.179847	1719325
00:00:14.561	50647	0.01244	0		0.180427	1719464
00:00:14.571	50657	0.01231	0		0.178541	1719038
00:00:14.581	50667	0.01249	0		0.181152	1719626
00:00:14.591	50677	0.0124	0		0.179847	1719322
00:00:14.601	50687	0.01268	0		0.183908	1720271
00:00:14.611	50697	0.01271	0		0.184343	1720383
00:00:14.621	50707	0.01248	0		0.181007	1719613
00:00:14.632	50717	0.01265	0		0.183473	1720158
00:00:14.641	50727	0.0128	0		0.185648	1720670
00:00:14.651	50737	0.01253	0		0.181732	1719756
00:00:14.661	50747	0.01297	0		0.188114	1721234
00:00:14.671	50757	0.01288	0		0.186809	1720938
00:00:14.681	50767	0.01254	0		0.181877	1719787
00:00:14.690	50777	0.0125	0		0.181297	1719658
00:00:14.700	50787	0.01259	0		0.182602	1719974
00:00:14.710	50797	0.01254	0		0.181877	1719809
00:00:14.720	50807	0.01265	0		0.183473	1720185
00:00:14.730	50817	0.0123	0		0.178396	1718979
00:00:14.740	50827	0.01241	0		0.179992	1719376
00:00:14.750	50837	0.01245	0		0.180572	1719494
00:00:14.761	50847	0.01292	0		0.187389	1721058
00:00:14.770	50857	0.0126	0		0.182747	1719987
00:00:14.780	50867	0.01264	0		0.183328	1720121
00:00:14.791	50877	0.01267	0		0.183763	1720237
00:00:14.804	50887	0.01257	0		0.182312	1719889
00:00:14.810	50897	0.01241	0		0.179992	1719378
00:00:14.820	50907	0.01257	0		0.182312	1719916
00:00:14.830	50917	0.01248	0		0.181007	1719604
00:00:14.840	50927	0.01256	0		0.182167	1719856
00:00:14.853	50937	0.01242	0		0.180137	1719410
00:00:14.860	50947	0.01272	0		0.184488	1720405
00:00:14.870	50957	0.01226	0		0.177816	1718859
00:00:14.880	50967	0.01278	0		0.185358	1720619
00:00:14.890	50977	0.01269	0		0.184053	1720308
00:00:14.903	50987	0.01272	0		0.184488	1720413
00:00:14.910	50997	0.01266	0		0.183618	1720197
00:00:14.920	51007	0.01256	0		0.182167	1719869
00:00:14.929	51017	0.01257	0		0.182312	1719889
00:00:14.940	51027	0.01253	0		0.181732	1719756
00:00:14.949	51037	0.01289	0		0.186954	1720967
00:00:14.959	51047	0.01235	0		0.179122	1719168
00:00:14.969	51057	0.01284	0		0.186228	1720822
00:00:14.979	51067	0.01282	0		0.185938	1720743
00:00:14.989	51077	0.01242	0		0.180137	1719403
00:00:14.999	51087	0.01251	0		0.181442	1719702
00:00:15.009	51097	0.01247	0		0.180862	1719552
00:00:15.019	51107	0.01272	0		0.184488	1720405
00:00:15.029	51117	0.01265	0		0.183473	1720178
00:00:15.039	51127	0.0125	0		0.181297	1719655
00:00:15.050	51137	0.01224	0		0.177526	1718798
00:00:15.059	51147	0.01277	0		0.185213	1720555
00:00:15.069	51157	0.0125	0		0.181297	1719675
00:00:15.079	51167	0.01247	0		0.180862	1719572
00:00:15.089	51177	0.01258	0		0.182457	1719930
00:00:15.099	51187	0.0124	0		0.179847	1719315
00:00:15.109	51197	0.01254	0		0.181877	1719785
00:00:15.119	51207	0.01268	0		0.183908	1720278
00:00:15.129	51217	0.01254	0		0.181877	1719802
00:00:15.139	51227	0.01258	0		0.182457	1719935
00:00:15.149	51237	0.01247	0		0.180862	1719557
00:00:15.159	51247	0.01251	0		0.181442	1719711
00:00:15.169	51257	0.01231	0		0.178541	1719036
00:00:15.179	51267	0.01241	0		0.179992	1719378
00:00:15.189	51277	0.01239	0		0.179702	1719295
00:00:15.199	51287	0.01242	0		0.180137	1719413
00:00:15.209	51297	0.01258	0		0.182457	1719923
00:00:15.219	51307	0.0127	0		0.184198	1720327
00:00:15.229	51317	0.0123	0		0.178396	1718996
00:00:15.239	51327	0.01237	0		0.179412	1719217
00:00:15.248	51337	0.01243	0		0.180282	1719422
00:00:15.259	51347	0.0128	0		0.185648	1720665
00:00:15.268	51357	0.01251	0		0.181442	1719711
00:00:15.278	51367	0.01268	0		0.183908	1720266
00:00:15.288	51377	0.01219	0		0.176801	1718630
00:00:15.298	51387	0.01261	0		0.182893	1720019
00:00:15.308	51397	0.01234	0		0.178977	1719136
00:00:15.318	51407	0.01293	0		0.187534	1721107
00:00:15.328	51417	0.01216	0		0.176366	1718528
00:00:15.338	51427	0.01254	0		0.181877	1719800
00:00:15.348	51437	0.01224	0		0.177526	1718796
00:00:15.358	51447	0.01282	0		0.185938	1720748
00:00:15.368	51457	0.01248	0		0.181007	1719596
00:00:15.378	51467	0.01276	0		0.185068	1720538
00:00:15.388	51477	0.0124	0		0.179847	1719322
00:00:15.398	51487	0.01248	0		0.181007	1719604
00:00:15.408	51497	0.01242	0		0.180137	1719410
00:00:15.418	51507	0.01299	0		0.188404	1721315
00:00:15.428	51517	0.01254	0		0.181877	1719809
00:00:15.438	51527	0.01255	0		0.182022	1719836
00:00:15.448	51537	0.0125	0		0.181297	1719655
00:00:15.458	51547	0.01268	0		0.183908	1720268
00:00:15.468	51557	0.01242	0		0.180137	1719408
00:00:15.478	51567	0.0124	0		0.179847	1719342
00:00:15.488	51577	0.01235	0		0.179122	1719153
00:00:15.498	51587	0.01286	0		0.186518	1720869
00:00:15.508	51597	0.01257	0		0.182312	1719903
00:00:15.517	51607	0.01254	0		0.181877	1719787
00:00:15.527	51617	0.01234	0		0.178977	1719134
00:00:15.537	51627	0.0125	0		0.181297	1719655
00:00:15.547	51637	0.01251	0		0.181442	1719714
00:00:15.557	51647	0.01242	0		0.180137	1719413
00:00:15.567	51657	0.01262	0		0.183038	1720053
00:00:15.577	51667	0.01291	0		0.187244	1721031
00:00:15.587	51677	0.01252	0		0.181587	1719726
00:00:15.597	51687	0.0126	0		0.182747	1720016
00:00:15.607	51697	0.01248	0		0.181007	1719596
00:00:15.617	51707	0.01261	0		0.182893	1720033
00:00:15.627	51717	0.01278	0		0.185358	1720597
00:00:15.637	51727	0.01255	0		0.182022	1719844
00:00:15.647	51737	0.01262	0		0.183038	1720058
00:00:15.657	51747	0.01286	0		0.186518	1720872
00:00:15.667	51757	0.01251	0		0.181442	1719711
00:00:15.677	51767	0.01258	0		0.182457	1719928
00:00:15.687	51777	0.0125	0		0.181297	1719675
00:00:15.697	51787	0.0126	0		0.182747	1719994
00:00:15.707	51797	0.01262	0		0.183038	1720063
00:00:15.717	51807	0.01248	0		0.181007	1719584
00:00:15.727	51817	0.01287	0		0.186664	1720904
00:00:15.737	51827	0.01259	0		0.182602	1719972
00:00:15.747	51837	0.01249	0		0.181152	1719626
00:00:15.757	51847	0.01254	0		0.181877	1719800
00:00:15.767	51857	0.01263	0		0.183183	1720094
00:00:15.777	51867	0.0126	0		0.182747	1719987
00:00:15.786	51877	0.01228	0		0.178106	1718913
00:00:15.796	51887	0.01281	0		0.185793	1720719
00:00:15.806	51897	0.01268	0		0.183908	1720273
00:00:15.816	51907	0.01285	0		0.186373	1720842
00:00:15.826	51917	0.01234	0		0.178977	1719143
00:00:15.836	51927	0.01273	0		0.184633	1720445
00:00:15.846	51937	0.01246	0		0.180717	1719525
00:00:15.856	51947	0.01269	0		0.184053	1720312
00:00:15.866	51957	0.01256	0		0.182167	1719877
00:00:15.876	51967	0.0124	0		0.179847	1719339
00:00:15.888	51977	0.01259	0		0.182602	1719974
00:00:15.896	51987	0.01285	0		0.186373	1720840
00:00:15.906	51997	0.01265	0		0.183473	1720185
00:00:15.916	52007	0.01287	0		0.186664	1720901
00:00:15.926	52017	0.01251	0		0.181442	1719692
00:00:15.936	52027	0.01262	0		0.183038	1720058
00:00:15.946	52037	0.01226	0		0.177816	1718847
00:00:15.956	52047	0.01275	0		0.184923	1720508
00:00:15.966	52057	0.01258	0		0.182457	1719930
00:00:15.976	52067	0.01244	0		0.180427	1719449
00:00:15.986	52077	0.01243	0		0.180282	1719430
00:00:15.996	52087	0.01239	0		0.179702	1719280
00:00:16.006	52097	0.01258	0		0.182457	1719940
00:00:16.016	52107	0.01234	0		0.178977	1719116
00:00:16.026	52117	0.01259	0		0.182602	1719955
00:00:16.036	52127	0.01254	0		0.181877	1719802
00:00:16.045	52137	0.01234	0		0.178977	1719116
00:00:16.056	52147	0.01264	0		0.183328	1720143
00:00:16.065	52157	0.0124	0		0.179847	1719334
00:00:16.075	52167	0.01255	0		0.182022	1719849
00:00:16.085	52177	0.01264	0		0.183328	1720146
00:00:16.095	52187	0.01235	0		0.179122	1719170
00:00:16.105	52197	0.01244	0		0.180427	1719464
00:00:16.115	52207	0.0127	0		0.184198	1720347
00:00:16.125	52217	0.01249	0		0.181152	1719645
00:00:16.135	52227	0.01273	0		0.184633	1720425
00:00:16.145	52237	0.0125	0		0.181297	1719675
00:00:16.155	52247	0.01289	0		0.186954	1720987
00:00:16.165	52257	0.01225	0		0.177671	1718823
00:00:16.175	52267	0.01258	0		0.182457	1719933
00:00:16.185	52277	0.01254	0		0.181877	1719785
00:00:16.195	52287	0.01257	0		0.182312	1719884
00:00:16.205	52297	0.01254	0		0.181877	1719790
00:00:16.215	52307	0.01262	0		0.183038	1720053
00:00:16.225	52317	0.01248	0		0.181007	1719596
00:00:16.235	52327	0.01282	0		0.185938	1720729
00:00:16.245	52337	0.01268	0		0.183908	1720259
00:00:16.255	52347	0.01243	0		0.180282	1719440
00:00:16.265	52357	0.01243	0		0.180282	1719432
00:00:16.275	52367	0.01262	0		0.183038	1720065
00:00:16.285	52377	0.01242	0		0.180137	1719386
00:00:16.295	52387	0.01298	0		0.188259	1721276
00:00:16.305	52397	0.01239	0		0.179702	1719288
00:00:16.315	52407	0.01242	0		0.180137	1719391
00:00:16.325	52417	0.01203	0		0.17448	1718075
00:00:16.334	52427	0.01286	0		0.186518	1720889
00:00:16.345	52437	0.01217	0		0.176511	1718547
00:00:16.354	52447	0.01285	0		0.186373	1720855
00:00:16.364	52457	0.01243	0		0.180282	1719425
00:00:16.375	52467	0.01256	0		0.182167	1719858
00:00:16.384	52477	0.01252	0		0.181587	1719729
00:00:16.394	52487	0.01255	0		0.182022	1719829
00:00:16.404	52497	0.01271	0		0.184343	1720361
00:00:16.414	52507	0.0125	0		0.181297	1719653
00:00:16.424	52517	0.01241	0		0.179992	1719366
00:00:16.434	52527	0.01264	0		0.183328	1720119
00:00:16.444	52537	0.01264	0		0.183328	1720119
00:00:16.454	52547	0.01225	0		0.177671	1718842
00:00:16.464	52557	0.01284	0		0.186228	1720807
00:00:16.474	52567	0.01264	0		0.183328	1720131
00:00:16.484	52577	0.01239	0		0.179702	1719305
00:00:16.494	52587	0.01259	0		0.182602	1719979
00:00:16.504	52597	0.01275	0		0.184923	1720503
00:00:16.514	52607	0.01242	0		0.180137	1719403
00:00:16.524	52617	0.01258	0		0.182457	1719938
00:00:16.534	52627	0.01306	0		0.189419	1721550
00:00:16.544	52637	0.01272	0		0.184488	1720418
00:00:16.554	52647	0.01272	0		0.184488	1720415
00:00:16.564	52657	0.01259	0		0.182602	1719974
00:00:16.574	52667	0.01275	0		0.184923	1720489
00:00:16.584	52677	0.01268	0		0.183908	1720266
00:00:16.594	52687	0.01315	0		0.190725	1721859
00:00:16.604	52697	0.0127	0		0.184198	1720322
00:00:16.613	52707	0.01245	0		0.180572	1719484
00:00:16.624	52717	0.01249	0		0.181152	1719618
00:00:16.633	52727	0.0127	0		0.184198	1720332
00:00:16.643	52737	0.01272	0		0.184488	1720398
00:00:16.653	52747	0.01259	0		0.182602	1719974
00:00:16.663	52757	0.01253	0		0.181732	1719753
00:00:16.673	52767	0.01246	0		0.180717	1719535
00:00:16.683	52777	0.01267	0		0.183763	1720239
00:00:16.693	52787	0.01286	0		0.186518	1720864
00:00:16.703	52797	0.01278	0		0.185358	1720597
00:00:16.713	52807	0.01273	0		0.184633	1720435
00:00:16.723	52817	0.01337	0		0.193915	1722580
00:00:16.733	52827	0.0127	0		0.184198	1720352
00:00:16.743	52837	0.01213	0		0.175931	1718432
00:00:16.753	52847	0.01237	0		0.179412	1719236
00:00:16.763	52857	0.0129	0		0.187099	1721019
00:00:16.773	52867	0.01246	0		0.180717	1719523
00:00:16.783	52877	0.01244	0		0.180427	1719449
00:00:16.793	52887	0.0127	0		0.184198	1720352
00:00:16.803	52897	0.01257	0		0.182312	1719901
00:00:16.813	52907	0.01278	0		0.185358	1720597
00:00:16.823	52917	0.01243	0		0.180282	1719442
00:00:16.833	52927	0.01271	0		0.184343	1720357
00:00:16.843	52937	0.0126	0		0.182747	1720006
00:00:16.853	52947	0.01267	0		0.183763	1720229
00:00:16.863	52957	0.01276	0		0.185068	1720521
00:00:16.873	52967	0.0128	0		0.185648	1720670
00:00:16.883	52977	0.01273	0		0.184633	1720428
00:00:16.893	52987	0.0127	0		0.184198	1720332
00:00:16.902	52997	0.01212	0		0.175786	1718383
00:00:16.912	53007	0.01241	0		0.179992	1719376
00:00:16.923	53017	0.01276	0		0.185068	1720543
00:00:16.932	53027	0.01265	0		0.183473	1720173
00:00:16.942	53037	0.01241	0		0.179992	1719356
00:00:16.952	53047	0.01277	0		0.185213	1720582
00:00:16.962	53057	0.01264	0		0.183328	1720131
00:00:16.972	53067	0.0135	0		0.195801	1723009
00:00:16.982	53077	0.01255	0		0.182022	1719836
00:00:16.992	53087	0.01261	0		0.182893	1720036
00:00:17.002	53097	0.01251	0		0.181442	1719694
00:00:17.012	53107	0.01287	0		0.186664	1720901
00:00:17.027	53117	0.01268	0		0.183908	1720281
00:00:17.032	53127	0.01278	0		0.185358	1720614
00:00:17.042	53137	0.01271	0		0.184343	1720357
00:00:17.052	53147	0.01268	0		0.183908	1720283
00:00:17.062	53157	0.01264	0		0.183328	1720134
00:00:17.072	53167	0.01282	0		0.185938	1720731
00:00:17.082	53177	0.01246	0		0.180717	1719518
00:00:17.092	53187	0.0124	0		0.179847	1719344
00:00:17.102	53197	0.01246	0		0.180717	1719545
00:00:17.112	53207	0.01372	0		0.198992	1723768
00:00:17.122	53217	0.01236	0		0.179267	1719192
00:00:17.132	53227	0.01254	0		0.181877	1719809
00:00:17.142	53237	0.01238	0		0.179557	1719251
00:00:17.152	53247	0.01253	0		0.181732	1719751
00:00:17.162	53257	0.01256	0		0.182167	1719862
00:00:17.172	53267	0.01262	0		0.183038	1720075
00:00:17.181	53277	0.0125	0		0.181297	1719655
00:00:17.191	53287	0.01257	0		0.182312	1719901
00:00:17.201	53297	0.01269	0		0.184053	1720295
00:00:17.211	53307	0.01254	0		0.181877	1719805
00:00:17.221	53317	0.01263	0		0.183183	1720092
00:00:17.231	53327	0.0134	0		0.194351	1722700
00:00:17.241	53337	0.01265	0		0.183473	1720175
00:00:17.251	53347	0.01239	0		0.179702	1719290
00:00:17.261	53357	0.01237	0		0.179412	1719219
00:00:17.271	53367	0.01237	0		0.179412	1719234
00:00:17.281	53377	0.01264	0		0.183328	1720134
00:00:17.291	53387	0.01279	0		0.185503	1720641
00:00:17.301	53397	0.01256	0		0.182167	1719881
00:00:17.311	53407	0.01285	0		0.186373	1720824
00:00:17.321	53417	0.01261	0		0.182893	1720036
00:00:17.331	53427	0.01282	0		0.185938	1720753
00:00:17.341	53437	0.01242	0		0.180137	1719405
00:00:17.355	53447	0.01257	0		0.182312	1719884
00:00:17.361	53457	0.01264	0		0.183328	1720143
00:00:17.371	53467	0.01249	0		0.181152	1719621
00:00:17.381	53477	0.01307	0		0.189564	1721594
00:00:17.391	53487	0.01277	0		0.185213	1720557
00:00:17.401	53497	0.01255	0		0.182022	1719819
00:00:17.411	53507	0.01291	0		0.187244	1721051
00:00:17.421	53517	0.01283	0		0.186083	1720765
00:00:17.431	53527	0.01267	0		0.183763	1720219
00:00:17.440	53537	0.01262	0		0.183038	1720058
00:00:17.451	53547	0.01286	0		0.186518	1720857
00:00:17.460	53557	0.01249	0		0.181152	1719626
00:00:17.471	53567	0.01243	0		0.180282	1719422
00:00:17.480	53577	0.01267	0		0.183763	1720249
00:00:17.490	53587	0.01267	0		0.183763	1720249
00:00:17.500	53597	0.01291	0		0.187244	1721051
00:00:17.510	53607	0.01266	0		0.183618	1720205
00:00:17.520	53617	0.01283	0		0.186083	1720783
00:00:17.530	53627	0.01272	0		0.184488	1720405
00:00:17.540	53637	0.01278	0		0.185358	1720594
00:00:17.550	53647	0.01249	0		0.181152	1719626
00:00:17.560	53657	0.0126	0		0.182747	1720011
00:00:17.570	53667	0.01288	0		0.186809	1720928
00:00:17.580	53677	0.01275	0		0.184923	1720518
00:00:17.590	53687	0.01249	0		0.181152	1719623
00:00:17.600	53697	0.01264	0		0.183328	1720131
00:00:17.610	53707	0.0126	0		0.182747	1719992
00:00:17.620	53717	0.01272	0		0.184488	1720410
00:00:17.630	53727	0.01237	0		0.179412	1719234
00:00:17.640	53737	0.01267	0		0.183763	1720249
00:00:17.652	53747	0.01259	0		0.182602	1719977
00:00:17.660	53757	0.01265	0		0.183473	1720168
00:00:17.670	53767	0.01241	0		0.179992	1719378
00:00:17.680	53777	0.01261	0		0.182893	1720048
00:00:17.689	53787	0.01281	0		0.185793	1720707
00:00:17.700	53797	0.01256	0		0.182167	1719881
00:00:17.709	53807	0.01252	0		0.181587	1719724
00:00:17.719	53817	0.01271	0		0.184343	1720357
00:00:17.729	53827	0.01215	0		0.176221	1718491
00:00:17.739	53837	0.01264	0		0.183328	1720148
00:00:17.749	53847	0.01313	0		0.190435	1721793
00:00:17.759	53857	0.0127	0		0.184198	1720325
00:00:17.769	53867	0.01277	0		0.185213	1720557
00:00:17.779	53877	0.01271	0		0.184343	1720386
00:00:17.789	53887	0.01264	0		0.183328	1720131
00:00:17.799	53897	0.01236	0		0.179267	1719205
00:00:17.809	53907	0.01277	0		0.185213	1720577
00:00:17.819	53917	0.01251	0		0.181442	1719692
00:00:17.829	53927	0.01245	0		0.180572	1719503
00:00:17.839	53937	0.01236	0		0.179267	1719205
00:00:17.849	53947	0.01259	0		0.182602	1719970
00:00:17.859	53957	0.01262	0		0.183038	1720080
00:00:17.869	53967	0.01296	0		0.187969	1721210
00:00:17.879	53977	0.01265	0		0.183473	1720168
00:00:17.889	53987	0.01285	0		0.186373	1720855
00:00:17.899	53997	0.01272	0		0.184488	1720418
00:00:17.909	54007	0.01249	0		0.181152	1719631
00:00:17.919	54017	0.01253	0		0.181732	1719770
00:00:17.929	54027	0.01259	0		0.182602	1719957
00:00:17.939	54037	0.01267	0		0.183763	1720237
00:00:17.949	54047	0.01247	0		0.180862	1719560
00:00:17.962	54057	0.01284	0		0.186228	1720800
00:00:17.969	54067	0.01247	0		0.180862	1719574
00:00:17.979	54077	0.01274	0		0.184778	1720462
00:00:17.988	54087	0.01256	0		0.182167	1719858
00:00:17.998	54097	0.01272	0		0.184488	1720420
00:00:18.008	54107	0.01263	0		0.183183	1720092
00:00:18.018	54117	0.0129	0		0.187099	1720997
00:00:18.029	54127	0.01273	0		0.184633	1720428
00:00:18.038	54137	0.01264	0		0.183328	1720146
00:00:18.048	54147	0.01264	0		0.183328	1720121
00:00:18.059	54157	0.01238	0		0.179557	1719249
00:00:18.068	54167	0.01275	0		0.184923	1720489
00:00:18.078	54177	0.01254	0		0.181877	1719790
00:00:18.088	54187	0.01299	0		0.188404	1721303
00:00:18.098	54197	0.01297	0		0.188114	1721239
00:00:18.108	54207	0.0128	0		0.185648	1720668
00:00:18.118	54217	0.01225	0		0.177671	1718840
00:00:18.128	54227	0.01277	0		0.185213	1720579
00:00:18.138	54237	0.01257	0		0.182312	1719886
00:00:18.148	54247	0.01261	0		0.182893	1720028
00:00:18.158	54257	0.01278	0		0.185358	1720601
00:00:18.168	54267	0.01264	0		0.183328	1720146
00:00:18.178	54277	0.01247	0		0.180862	1719557
00:00:18.188	54287	0.01285	0		0.186373	1720855
00:00:18.198	54297	0.01257	0		0.182312	1719886
00:00:18.208	54307	0.01268	0		0.183908	1720285
00:00:18.217	54317	0.01269	0		0.184053	1720288
00:00:18.227	54327	0.01256	0		0.182167	1719862
00:00:18.238	54337	0.0128	0		0.185648	1720672
00:00:18.247	54347	0.01294	0		0.187679	1721158
00:00:18.258	54357	0.01244	0		0.180427	1719447
00:00:18.267	54367	0.01253	0		0.181732	1719768
00:00:18.277	54377	0.01279	0		0.185503	1720653
00:00:18.287	54387	0.01268	0		0.183908	1720254
00:00:18.298	54397	0.01278	0		0.185358	1720597
00:00:18.307	54407	0.01252	0		0.181587	1719716
00:00:18.317	54417	0.01259	0		0.182602	1719974
00:00:18.327	54427	0.01257	0		0.182312	1719886
00:00:18.337	54437	0.01322	0		0.19174	1722079
00:00:18.347	54447	0.01279	0		0.185503	1720645
00:00:18.357	54457	0.01277	0		0.185213	1720577
00:00:18.367	54467	0.01266	0		0.183618	1720190
00:00:18.377	54477	0.01282	0		0.185938	1720743
00:00:18.387	54487	0.01258	0		0.182457	1719923
00:00:18.397	54497	0.01251	0		0.181442	1719699
00:00:18.407	54507	0.01263	0		0.183183	1720112
00:00:18.417	54517	0.01274	0		0.184778	1720467
00:00:18.427	54527	0.01278	0		0.185358	1720621
00:00:18.437	54537	0.0126	0		0.182747	1720004
00:00:18.447	54547	0.01271	0		0.184343	1720381
00:00:18.457	54557	0.01281	0		0.185793	1720709
00:00:18.467	54567	0.01245	0		0.180572	1719508
00:00:18.477	54577	0.01276	0		0.185068	1720545
00:00:18.487	54587	0.01285	0		0.186373	1720838
00:00:18.497	54597	0.01287	0		0.186664	1720923
00:00:18.506	54607	0.01316	0		0.19087	1721886
00:00:18.516	54617	0.01287	0		0.186664	1720916
00:00:18.526	54627	0.01287	0		0.186664	1720891
00:00:18.536	54637	0.01284	0		0.186228	1720795
00:00:18.546	54647	0.01285	0		0.186373	1720824
00:00:18.556	54657	0.01263	0		0.183183	1720104
00:00:18.567	54667	0.01262	0		0.183038	1720060
00:00:18.576	54677	0.01283	0		0.186083	1720756
00:00:18.586	54687	0.01245	0		0.180572	1719491
00:00:18.596	54697	0.01321	0		0.191595	1722055
00:00:18.606	54707	0.01285	0		0.186373	1720847
00:00:18.616	54717	0.01295	0		0.187824	1721166
00:00:18.626	54727	0.01299	0		0.188404	1721325
00:00:18.636	54737	0.01277	0		0.185213	1720570
00:00:18.646	54747	0.01253	0		0.181732	1719782
00:00:18.656	54757	0.01265	0		0.183473	1720180
00:00:18.666	54767	0.01269	0		0.184053	1720308
00:00:18.676	54777	0.01252	0		0.181587	1719726
00:00:18.686	54787	0.01283	0		0.186083	1720785
00:00:18.696	54797	0.01296	0		0.187969	1721220
00:00:18.706	54807	0.01251	0		0.181442	1719689
00:00:18.716	54817	0.01281	0		0.185793	1720702
00:00:18.726	54827	0.01274	0		0.184778	1720486
00:00:18.736	54837	0.01286	0		0.186518	1720872
00:00:18.745	54847	0.01272	0		0.184488	1720408
00:00:18.756	54857	0.01295	0		0.187824	1721173
00:00:18.766	54867	0.01253	0		0.181732	1719756
00:00:18.776	54877	0.01265	0		0.183473	1720161
00:00:18.785	54887	0.01269	0		0.184053	1720317
00:00:18.795	54897	0.01273	0		0.184633	1720450
00:00:18.805	54907	0.01264	0		0.183328	1720143
00:00:18.815	54917	0.0128	0		0.185648	1720670
00:00:18.825	54927	0.01277	0		0.185213	1720587
00:00:18.835	54937	0.01268	0		0.183908	1720266
00:00:18.845	54947	0.01283	0		0.186083	1720788
00:00:18.855	54957	0.01306	0		0.189419	1721533
00:00:18.865	54967	0.01267	0		0.183763	1720239
00:00:18.875	54977	0.01261	0		0.182893	1720021
00:00:18.885	54987	0.01227	0		0.177961	1718891
00:00:18.895	54997	0.01271	0		0.184343	1720359
00:00:18.905	55007	0.01265	0		0.183473	1720173
00:00:18.915	55017	0.01279	0		0.185503	1720643
00:00:18.925	55027	0.01292	0		0.187389	1721087
00:00:18.935	55037	0.01266	0		0.183618	1720192
00:00:18.945	55047	0.01248	0		0.181007	1719584
00:00:18.955	55057	0.01268	0		0.183908	1720276
00:00:18.965	55067	0.01244	0		0.180427	1719474
00:00:18.975	55077	0.0126	0		0.182747	1719999
00:00:18.985	55087	0.01287	0		0.186664	1720891
00:00:18.995	55097	0.01274	0		0.184778	1720464
00:00:19.005	55107	0.01268	0		0.183908	1720254
00:00:19.015	55117	0.01268	0		0.183908	1720254
00:00:19.025	55127	0.01251	0		0.181442	1719704
00:00:19.035	55137	0.01266	0		0.183618	1720188
00:00:19.045	55147	0.0127	0		0.184198	1720334
00:00:19.055	55157	0.01246	0		0.180717	1719538
00:00:19.067	55167	0.01261	0		0.182893	1720036
00:00:19.074	55177	0.01287	0		0.186664	1720896
00:00:19.084	55187	0.01241	0		0.179992	1719347
00:00:19.095	55197	0.01283	0		0.186083	1720758
00:00:19.104	55207	0.01279	0		0.185503	1720650
00:00:19.115	55217	0.01258	0		0.182457	1719943
00:00:19.124	55227	0.01287	0		0.186664	1720918
00:00:19.134	55237	0.01304	0		0.189129	1721462
00:00:19.144	55247	0.0127	0		0.184198	1720349
00:00:19.154	55257	0.01249	0		0.181152	1719640
00:00:19.164	55267	0.01259	0		0.182602	1719977
00:00:19.174	55277	0.01268	0		0.183908	1720278
00:00:19.184	55287	0.01293	0		0.187534	1721097
00:00:19.194	55297	0.01284	0		0.186228	1720790
00:00:19.204	55307	0.01302	0		0.188839	1721425
00:00:19.216	55317	0.01272	0		0.184488	1720393
00:00:19.224	55327	0.01294	0		0.187679	1721134
00:00:19.234	55337	0.01285	0		0.186373	1720852
00:00:19.244	55347	0.01259	0		0.182602	1719965
00:00:19.254	55357	0.01243	0		0.180282	1719445
00:00:19.264	55367	0.0126	0		0.182747	1720014
00:00:19.274	55377	0.0126	0		0.182747	1720009
00:00:19.284	55387	0.01246	0		0.180717	1719523
00:00:19.296	55397	0.01267	0		0.183763	1720244
00:00:19.303	55407	0.01257	0		0.182312	1719916
00:00:19.313	55417	0.01286	0		0.186518	1720857
00:00:19.323	55427	0.01257	0		0.182312	1719889
00:00:19.333	55437	0.01267	0		0.183763	1720241
00:00:19.349	55447	0.01258	0		0.182457	1719933
00:00:19.353	55457	0.01314	0		0.19058	1721812
00:00:19.364	55467	0.01279	0		0.185503	1720636
00:00:19.373	55477	0.01293	0		0.187534	1721109
00:00:19.383	55487	0.01274	0		0.184778	1720464
00:00:19.393	55497	0.0131	0		0.189999	1721687
00:00:19.403	55507	0.01249	0		0.181152	1719618
00:00:19.413	55517	0.01266	0		0.183618	1720207
00:00:19.423	55527	0.01255	0		0.182022	1719841
00:00:19.433	55537	0.0128	0		0.185648	1720658
00:00:19.443	55547	0.01249	0		0.181152	1719621
00:00:19.453	55557	0.01275	0		0.184923	1720501
00:00:19.463	55567	0.01299	0		0.188404	1721293
00:00:19.473	55577	0.01247	0		0.180862	1719552
00:00:19.483	55587	0.01265	0		0.183473	1720163
00:00:19.493	55597	0.01275	0		0.184923	1720489
00:00:19.503	55607	0.01265	0		0.183473	1720175
00:00:19.513	55617	0.01312	0		0.190289	1721741
00:00:19.523	55627	0.01247	0		0.180862	1719560
00:00:19.533	55637	0.01283	0		0.186083	1720765
00:00:19.543	55647	0.01261	0		0.182893	1720031
00:00:19.553	55657	0.01278	0		0.185358	1720601
00:00:19.563	55667	0.01256	0		0.182167	1719864
00:00:19.572	55677	0.01285	0		0.186373	1720832
00:00:19.582	55687	0.01268	0		0.183908	1720263
00:00:19.593	55697	0.01269	0		0.184053	1720312
00:00:19.603	55707	0.01244	0		0.180427	1719447
00:00:19.613	55717	0.01296	0		0.187969	1721215
00:00:19.622	55727	0.01267	0		0.183763	1720222
00:00:19.633	55737	0.01263	0		0.183183	1720099
00:00:19.642	55747	0.01284	0		0.186228	1720800
00:00:19.654	55757	0.0125	0		0.181297	1719660
00:00:19.662	55767	0.01251	0		0.181442	1719704
00:00:19.672	55777	0.01271	0		0.184343	1720383
00:00:19.682	55787	0.01244	0		0.180427	1719467
00:00:19.692	55797	0.01268	0		0.183908	1720263
00:00:19.703	55807	0.01264	0		0.183328	1720143
00:00:19.712	55817	0.01266	0		0.183618	1720212
00:00:19.723	55827	0.01299	0		0.188404	1721300
00:00:19.732	55837	0.01267	0		0.183763	1720251
00:00:19.742	55847	0.0128	0		0.185648	1720655
00:00:19.752	55857	0.01275	0		0.184923	1720511
00:00:19.762	55867	0.01295	0		0.187824	1721178
00:00:19.773	55877	0.01276	0		0.185068	1720528
00:00:19.782	55887	0.01255	0		0.182022	1719824
00:00:19.792	55897	0.01286	0		0.186518	1720877
00:00:19.802	55907	0.01258	0		0.182457	1719940
00:00:19.812	55917	0.01301	0		0.188694	1721374
00:00:19.822	55927	0.01272	0		0.184488	1720403
00:00:19.832	55937	0.01255	0		0.182022	1719836
00:00:19.841	55947	0.01243	0		0.180282	1719432
00:00:19.853	55957	0.0128	0		0.185648	1720685
00:00:19.861	55967	0.01269	0		0.184053	1720293
00:00:19.872	55977	0.01275	0		0.184923	1720501
00:00:19.881	55987	0.01252	0		0.181587	1719719
[truncated: 63,898 more rows]
