# Supplementary material for: Continuous Infusion Pressure Measurement in Predefined Interfascial and Intramuscular Tissue Conditions: An Ex Vivo Pilot Study
Source: J Clin Med. 2026 Apr 26;15(9):3301. doi: 10.3390/jcm15093301 (PMC13164366; doi:10.3390/jcm15093301)
Supplement: Supplementary file 1 [file jcm-15-03301-s001.zip › fascia 10.xlsx]

## Sheet: Recording
Timestamp	DeviceTime	Pressure(bar)	ButtonState	Event	Pressure(PSI)	PressureRAW
00:00:00.000	35189	0.00631	1		0.0915188	1698879
00:00:00.001	35199	0.00577	1		0.0836868	1697086
00:00:00.009	35209	0.00595	1		0.0862974	1697688
00:00:00.019	35219	0.00598	1		0.0867325	1697803
00:00:00.029	35229	0.00603	1		0.0874577	1697970
00:00:00.039	35239	0.0057	1		0.0826715	1696846
00:00:00.049	35249	0.00594	1		0.0861524	1697659
00:00:00.059	35259	0.00566	1		0.0820913	1696729
00:00:00.069	35269	0.00589	1		0.0854272	1697473
00:00:00.079	35279	0.00596	1		0.0864425	1697732
00:00:00.089	35289	0.00573	1		0.0831066	1696951
00:00:00.099	35299	0.00602	1		0.0873127	1697930
00:00:00.109	35309	0.00604	1		0.0876028	1697994
00:00:00.119	35319	0.00612	1		0.0887631	1698250
00:00:00.129	35329	0.0061	1		0.088473	1698181
00:00:00.139	35339	0.00587	1		0.0851371	1697421
00:00:00.148	35349	0.00602	1		0.0873127	1697906
00:00:00.158	35359	0.00598	1		0.0867325	1697781
00:00:00.168	35369	0.00602	0		0.0873127	1697930
00:00:00.178	35379	0.00568	0		0.0823814	1696767
00:00:00.189	35389	0.00608	0		0.0881829	1698108
00:00:00.198	35399	0.00588	0		0.0852822	1697436
00:00:00.209	35409	0.00608	0		0.0881829	1698125
00:00:00.218	35419	0.00581	0		0.0842669	1697228
00:00:00.228	35429	0.00617	0		0.0894883	1698441
00:00:00.238	35439	0.00585	0		0.084847	1697367
00:00:00.249	35449	0.00597	0		0.0865875	1697759
00:00:00.258	35459	0.00571	0		0.0828165	1696875
00:00:00.268	35469	0.00575	0		0.0833967	1697005
00:00:00.278	35479	0.00565	0		0.0819463	1696678
00:00:00.288	35489	0.0062	0		0.0899234	1698529
00:00:00.298	35499	0.00573	0		0.0831066	1696956
00:00:00.308	35509	0.00593	0		0.0860074	1697627
00:00:00.318	35519	0.00594	0		0.0861524	1697654
00:00:00.328	35529	0.00617	0		0.0894883	1698441
00:00:00.338	35539	0.00607	0		0.0880379	1698086
00:00:00.348	35549	0.00588	0		0.0852822	1697458
00:00:00.358	35559	0.00596	0		0.0864425	1697717
00:00:00.368	35569	0.00579	0		0.0839768	1697154
00:00:00.378	35579	0.00601	0		0.0871677	1697877
00:00:00.388	35589	0.00602	0		0.0873127	1697926
00:00:00.398	35599	0.00602	0		0.0873127	1697913
00:00:00.408	35609	0.00573	0		0.0831066	1696936
00:00:00.418	35619	0.00605	0		0.0877478	1698014
00:00:00.428	35629	0.00584	0		0.084702	1697304
00:00:00.438	35639	0.00597	0		0.0865875	1697742
00:00:00.447	35649	0.00609	0		0.088328	1698162
00:00:00.458	35659	0.00586	0		0.0849921	1697382
00:00:00.468	35669	0.00593	0		0.0860074	1697607
00:00:00.477	35679	0.00581	0		0.0842669	1697223
00:00:00.488	35689	0.00582	0		0.0844119	1697257
00:00:00.497	35699	0.00602	0		0.0873127	1697933
00:00:00.507	35709	0.00623	0		0.0903585	1698610
00:00:00.517	35719	0.00608	0		0.0881829	1698122
00:00:00.527	35729	0.00579	0		0.0839768	1697154
00:00:00.537	35739	0.00607	0		0.0880379	1698098
00:00:00.547	35749	0.00611	0		0.088618	1698238
00:00:00.557	35759	0.00586	0		0.0849921	1697377
00:00:00.567	35769	0.00625	0		0.0906486	1698691
00:00:00.577	35779	0.00596	0		0.0864425	1697725
00:00:00.587	35789	0.0057	0		0.0826715	1696836
00:00:00.597	35799	0.00582	0		0.0844119	1697264
00:00:00.607	35809	0.00602	0		0.0873127	1697913
00:00:00.617	35819	0.00609	0		0.088328	1698149
00:00:00.627	35829	0.00568	0		0.0823814	1696784
00:00:00.637	35839	0.00572	0		0.0829616	1696914
00:00:00.647	35849	0.00588	0		0.0852822	1697450
00:00:00.657	35859	0.00593	0		0.0860074	1697607
00:00:00.667	35869	0.00591	0		0.0857173	1697553
00:00:00.677	35879	0.00605	0		0.0877478	1698037
00:00:00.687	35889	0.00616	0		0.0893432	1698397
00:00:00.697	35899	0.00622	0		0.0902134	1698600
00:00:00.706	35909	0.00605	0		0.0877478	1698028
00:00:00.716	35919	0.00548	0		0.0794807	1696115
00:00:00.726	35929	0.00597	0		0.0865875	1697759
00:00:00.737	35939	0.00613	0		0.0889081	1698284
00:00:00.747	35949	0.00627	0		0.0909386	1698752
00:00:00.756	35959	0.00614	0		0.0890531	1698336
00:00:00.766	35969	0.00569	0		0.0825265	1696828
00:00:00.776	35979	0.00574	0		0.0832516	1696988
00:00:00.786	35989	0.00602	0		0.0873127	1697916
00:00:00.796	35999	0.0059	0		0.0855722	1697512
00:00:00.806	36009	0.006	0		0.0870226	1697855
00:00:00.816	36019	0.00604	0		0.0876028	1697997
00:00:00.826	36029	0.00577	0		0.0836868	1697090
00:00:00.836	36039	0.00602	0		0.0873127	1697930
00:00:00.846	36049	0.0059	0		0.0855722	1697509
00:00:00.856	36059	0.00575	0		0.0833967	1697027
00:00:00.866	36069	0.00596	0		0.0864425	1697732
00:00:00.876	36079	0.00613	0		0.0889081	1698294
00:00:00.886	36089	0.00584	0		0.084702	1697328
00:00:00.896	36099	0.00605	0		0.0877478	1698024
00:00:00.906	36109	0.0059	0		0.0855722	1697512
00:00:00.916	36119	0.00563	0		0.0816562	1696617
00:00:00.926	36129	0.00576	0		0.0835417	1697056
00:00:00.936	36139	0.00581	0		0.0842669	1697208
00:00:00.946	36149	0.00591	0		0.0857173	1697541
00:00:00.956	36159	0.00603	0		0.0874577	1697950
00:00:00.966	36169	0.00569	0		0.0825265	1696821
00:00:00.976	36179	0.00577	0		0.0836868	1697086
00:00:00.986	36189	0.00582	0		0.0844119	1697267
00:00:00.996	36199	0.00592	0		0.0858623	1697570
00:00:01.006	36209	0.00588	0		0.0852822	1697446
00:00:01.015	36219	0.00573	0		0.0831066	1696951
00:00:01.025	36229	0.00587	0		0.0851371	1697426
00:00:01.035	36239	0.00604	0		0.0876028	1697975
00:00:01.046	36249	0.00586	0		0.0849921	1697401
00:00:01.056	36259	0.00579	0		0.0839768	1697164
00:00:01.065	36269	0.00597	0		0.0865875	1697747
00:00:01.076	36279	0.00625	0		0.0906486	1698691
00:00:01.085	36289	0.00603	0		0.0874577	1697970
00:00:01.095	36299	0.00603	0		0.0874577	1697952
00:00:01.105	36309	0.00609	0		0.088328	1698147
00:00:01.115	36319	0.00621	0		0.0900684	1698568
00:00:01.125	36329	0.00563	0		0.0816562	1696619
00:00:01.135	36339	0.00639	0		0.0926791	1699154
00:00:01.145	36349	0.00598	0		0.0867325	1697798
00:00:01.156	36359	0.00629	0		0.0912287	1698838
00:00:01.165	36369	0.00611	0		0.088618	1698235
00:00:01.175	36379	0.00575	0		0.0833967	1697024
00:00:01.185	36389	0.00573	0		0.0831066	1696944
00:00:01.195	36399	0.00594	0		0.0861524	1697654
00:00:01.205	36409	0.00577	0		0.0836868	1697098
00:00:01.215	36419	0.00593	0		0.0860074	1697607
00:00:01.225	36429	0.00608	0		0.0881829	1698110
00:00:01.235	36439	0.00609	0		0.088328	1698167
00:00:01.245	36449	0.00574	0		0.0832516	1696997
00:00:01.255	36459	0.00585	0		0.084847	1697360
00:00:01.265	36469	0.00591	0		0.0857173	1697556
00:00:01.275	36479	0.00625	0		0.0906486	1698698
00:00:01.285	36489	0.00598	0		0.0867325	1697786
00:00:01.295	36499	0.00576	0		0.0835417	1697059
00:00:01.305	36509	0.00593	0		0.0860074	1697612
00:00:01.314	36519	0.00626	0		0.0907936	1698722
00:00:01.324	36529	0.00613	0		0.0889081	1698301
00:00:01.334	36539	0.00625	0		0.0906486	1698693
00:00:01.345	36549	0.00601	0		0.0871677	1697901
00:00:01.355	36559	0.00569	0		0.0825265	1696799
00:00:01.364	36569	0.00577	0		0.0836868	1697071
00:00:01.375	36579	0.00622	0		0.0902134	1698602
00:00:01.385	36589	0.00586	0		0.0849921	1697372
00:00:01.394	36599	0.00585	0		0.084847	1697365
00:00:01.404	36609	0.00565	0		0.0819463	1696695
00:00:01.414	36619	0.00603	0		0.0874577	1697967
00:00:01.424	36629	0.00573	0		0.0831066	1696948
00:00:01.434	36639	0.00582	0		0.0844119	1697237
00:00:01.444	36649	0.00585	0		0.084847	1697360
00:00:01.454	36659	0.00603	0		0.0874577	1697960
00:00:01.464	36669	0.006	0		0.0870226	1697869
00:00:01.474	36679	0.00578	0		0.0838318	1697125
00:00:01.484	36689	0.00589	0		0.0854272	1697480
00:00:01.494	36699	0.00605	0		0.0877478	1698016
00:00:01.504	36709	0.0061	0		0.088473	1698191
00:00:01.514	36719	0.00615	0		0.0891982	1698353
00:00:01.524	36729	0.00574	0		0.0832516	1696997
00:00:01.534	36739	0.00592	0		0.0858623	1697600
00:00:01.544	36749	0.00549	0		0.0796257	1696142
00:00:01.554	36759	0.00619	0		0.0897783	1698480
00:00:01.564	36769	0.00596	0		0.0864425	1697715
00:00:01.574	36779	0.0061	0		0.088473	1698196
00:00:01.584	36789	0.00588	0		0.0852822	1697453
00:00:01.594	36799	0.00615	0		0.0891982	1698360
00:00:01.604	36809	0.00561	0		0.0813661	1696558
00:00:01.613	36819	0.00619	0		0.0897783	1698500
00:00:01.624	36829	0.00611	0		0.088618	1698211
00:00:01.634	36839	0.00598	0		0.0867325	1697801
00:00:01.644	36849	0.006	0		0.0870226	1697840
00:00:01.654	36859	0.00629	0		0.0912287	1698823
00:00:01.663	36869	0.00581	0		0.0842669	1697220
00:00:01.673	36879	0.00617	0		0.0894883	1698426
00:00:01.683	36889	0.00605	0		0.0877478	1698019
00:00:01.693	36899	0.00609	0		0.088328	1698167
00:00:01.704	36909	0.00592	0		0.0858623	1697602
00:00:01.713	36919	0.00637	0		0.092389	1699103
00:00:01.723	36929	0.00587	0		0.0851371	1697411
00:00:01.733	36939	0.00632	0		0.0916638	1698916
00:00:01.743	36949	0.00603	0		0.0874577	1697962
00:00:01.753	36959	0.00609	0		0.088328	1698154
00:00:01.763	36969	0.00596	0		0.0864425	1697717
00:00:01.773	36979	0.00607	0		0.0880379	1698078
00:00:01.783	36989	0.00582	0		0.0844119	1697242
00:00:01.793	36999	0.00608	0		0.0881829	1698127
00:00:01.803	37009	0.00594	0		0.0861524	1697654
00:00:01.813	37019	0.00626	0		0.0907936	1698732
00:00:01.823	37029	0.00598	0		0.0867325	1697771
00:00:01.833	37039	0.00627	0		0.0909386	1698759
00:00:01.843	37049	0.00594	0		0.0861524	1697654
00:00:01.853	37059	0.0065	0		0.0942745	1699534
00:00:01.863	37069	0.00593	0		0.0860074	1697612
00:00:01.873	37079	0.00611	0		0.088618	1698218
00:00:01.883	37089	0.00586	0		0.0849921	1697377
00:00:01.893	37099	0.00626	0		0.0907936	1698715
00:00:01.903	37109	0.00616	0		0.0893432	1698397
00:00:01.913	37119	0.00652	0		0.0945646	1699583
00:00:01.922	37129	0.00613	0		0.0889081	1698306
00:00:01.932	37139	0.00626	0		0.0907936	1698730
00:00:01.943	37149	0.00601	0		0.0871677	1697889
00:00:01.953	37159	0.00602	0		0.0873127	1697911
00:00:01.962	37169	0.00624	0		0.0905035	1698647
00:00:01.972	37179	0.00604	0		0.0876028	1697975
00:00:01.982	37189	0.00623	0		0.0903585	1698620
00:00:01.992	37199	0.00631	0		0.0915188	1698894
00:00:02.002	37209	0.00626	0		0.0907936	1698715
00:00:02.012	37219	0.00618	0		0.0896333	1698456
00:00:02.022	37229	0.00647	0		0.0938394	1699443
00:00:02.032	37239	0.00591	0		0.0857173	1697558
00:00:02.042	37249	0.0062	0		0.0899234	1698534
00:00:02.052	37259	0.00657	0		0.0952898	1699776
00:00:02.062	37269	0.00614	0		0.0890531	1698328
00:00:02.072	37279	0.00665	0		0.0964501	1700039
00:00:02.082	37289	0.00595	0		0.0862974	1697683
00:00:02.092	37299	0.00646	0		0.0936944	1699404
00:00:02.102	37309	0.00609	0		0.088328	1698147
00:00:02.112	37319	0.00625	0		0.0906486	1698710
00:00:02.122	37329	0.00591	0		0.0857173	1697544
00:00:02.132	37339	0.00631	0		0.0915188	1698889
00:00:02.142	37349	0.00608	0		0.0881829	1698135
00:00:02.152	37359	0.00661	0		0.0958699	1699909
00:00:02.162	37369	0.00602	0		0.0873127	1697913
00:00:02.172	37379	0.00624	0		0.0905035	1698654
00:00:02.182	37389	0.00631	0		0.0915188	1698901
00:00:02.191	37399	0.0063	0		0.0913737	1698852
00:00:02.201	37409	0.00643	0		0.0932592	1699284
00:00:02.212	37419	0.00655	0		0.0949997	1699696
00:00:02.221	37429	0.00607	0		0.0880379	1698091
00:00:02.232	37439	0.0063	0		0.0913737	1698855
00:00:02.242	37449	0.0062	0		0.0899234	1698512
00:00:02.251	37459	0.00635	0		0.0920989	1699030
00:00:02.261	37469	0.00639	0		0.0926791	1699159
00:00:02.271	37479	0.00619	0		0.0897783	1698482
00:00:02.281	37489	0.00614	0		0.0890531	1698326
00:00:02.291	37499	0.00645	0		0.0935493	1699368
00:00:02.301	37509	0.00607	0		0.0880379	1698081
00:00:02.311	37519	0.00632	0		0.0916638	1698918
00:00:02.321	37529	0.00635	0		0.0920989	1699020
00:00:02.331	37539	0.00639	0		0.0926791	1699154
00:00:02.341	37549	0.00664	0		0.096305	1699994
00:00:02.351	37559	0.00654	0		0.0948547	1699656
00:00:02.361	37569	0.00609	0		0.088328	1698154
00:00:02.371	37579	0.00647	0		0.0938394	1699419
00:00:02.381	37589	0.00629	0		0.0912287	1698838
00:00:02.391	37599	0.00662	0		0.096015	1699926
00:00:02.403	37609	0.00635	0		0.0920989	1699015
00:00:02.411	37619	0.00646	0		0.0936944	1699409
00:00:02.421	37629	0.00632	0		0.0916638	1698933
00:00:02.431	37639	0.00627	0		0.0909386	1698752
00:00:02.441	37649	0.0059	0		0.0855722	1697504
00:00:02.451	37659	0.00655	0		0.0949997	1699703
00:00:02.460	37669	0.00632	0		0.0916638	1698928
00:00:02.471	37679	0.00658	0		0.0954348	1699816
00:00:02.480	37689	0.00635	0		0.0920989	1699037
00:00:02.491	37699	0.00656	0		0.0951447	1699750
00:00:02.500	37709	0.00626	0		0.0907936	1698735
00:00:02.511	37719	0.00661	0		0.0958699	1699887
00:00:02.521	37729	0.00632	0		0.0916638	1698933
00:00:02.530	37739	0.00646	0		0.0936944	1699407
00:00:02.541	37749	0.0064	0		0.0928241	1699186
00:00:02.550	37759	0.00669	0		0.0970302	1700171
00:00:02.560	37769	0.00646	0		0.0936944	1699407
00:00:02.570	37779	0.00656	0		0.0951447	1699718
00:00:02.580	37789	0.00651	0		0.0944195	1699563
00:00:02.590	37799	0.00643	0		0.0932592	1699309
00:00:02.600	37809	0.00619	0		0.0897783	1698495
00:00:02.610	37819	0.00631	0		0.0915188	1698882
00:00:02.620	37829	0.00633	0		0.0918089	1698951
00:00:02.630	37839	0.00665	0		0.0964501	1700021
00:00:02.640	37849	0.00621	0		0.0900684	1698544
00:00:02.650	37859	0.00649	0		0.0941295	1699507
00:00:02.660	37869	0.00601	0		0.0871677	1697889
00:00:02.670	37879	0.00631	0		0.0915188	1698894
00:00:02.680	37889	0.00647	0		0.0938394	1699424
00:00:02.690	37899	0.00679	0		0.0984806	1700507
00:00:02.700	37909	0.0064	0		0.0928241	1699199
00:00:02.710	37919	0.0065	0		0.0942745	1699527
00:00:02.720	37929	0.0062	0		0.0899234	1698536
00:00:02.730	37939	0.00663	0		0.09616	1699975
00:00:02.740	37949	0.00627	0		0.0909386	1698752
00:00:02.750	37959	0.00658	0		0.0954348	1699811
00:00:02.759	37969	0.00615	0		0.0891982	1698350
00:00:02.770	37979	0.00646	0		0.0936944	1699404
00:00:02.780	37989	0.00626	0		0.0907936	1698715
00:00:02.790	37999	0.00644	0		0.0934043	1699331
00:00:02.799	38009	0.00632	0		0.0916638	1698936
00:00:02.809	38019	0.00663	0		0.09616	1699967
00:00:02.820	38029	0.0062	0		0.0899234	1698514
00:00:02.830	38039	0.00642	0		0.0931142	1699279
00:00:02.839	38049	0.00657	0		0.0952898	1699767
00:00:02.850	38059	0.00688	0		0.0997859	1700821
00:00:02.860	38069	0.00632	0		0.0916638	1698913
00:00:02.869	38079	0.00696	0		0.100946	1701078
00:00:02.880	38089	0.00669	0		0.0970302	1700181
00:00:02.890	38099	0.00598	0		0.0867325	1697786
00:00:02.899	38109	0.00611	0		0.088618	1698220
00:00:02.909	38119	0.00646	0		0.0936944	1699414
00:00:02.919	38129	0.00623	0		0.0903585	1698612
00:00:02.929	38139	0.00644	0		0.0934043	1699338
00:00:02.939	38149	0.00637	0		0.092389	1699096
00:00:02.949	38159	0.00638	0		0.0925341	1699135
00:00:02.959	38169	0.00656	0		0.0951447	1699745
00:00:02.969	38179	0.00661	0		0.0958699	1699904
00:00:02.979	38189	0.00639	0		0.0926791	1699152
00:00:02.989	38199	0.0067	0		0.0971753	1700193
00:00:02.999	38209	0.00636	0		0.092244	1699057
00:00:03.009	38219	0.00686	0		0.0994959	1700757
00:00:03.019	38229	0.00648	0		0.0939844	1699463
00:00:03.028	38239	0.00624	0		0.0905035	1698673
00:00:03.039	38249	0.00621	0		0.0900684	1698568
00:00:03.048	38259	0.0066	0		0.0957249	1699882
00:00:03.059	38269	0.00648	0		0.0939844	1699461
00:00:03.069	38279	0.00683	0		0.0990607	1700630
00:00:03.079	38289	0.00669	0		0.0970302	1700154
00:00:03.089	38299	0.00658	0		0.0954348	1699816
00:00:03.098	38309	0.00636	0		0.092244	1699074
00:00:03.108	38319	0.00679	0		0.0984806	1700510
00:00:03.118	38329	0.00625	0		0.0906486	1698683
00:00:03.129	38339	0.00636	0		0.092244	1699076
00:00:03.138	38349	0.0064	0		0.0928241	1699208
00:00:03.149	38359	0.00682	0		0.0989157	1700593
00:00:03.159	38369	0.00633	0		0.0918089	1698959
00:00:03.168	38379	0.00647	0		0.0938394	1699448
00:00:03.178	38389	0.00642	0		0.0931142	1699272
00:00:03.189	38399	0.00676	0		0.0980455	1700404
00:00:03.198	38409	0.00589	0		0.0854272	1697482
00:00:03.208	38419	0.00608	0		0.0881829	1698137
00:00:03.218	38429	0.00639	0		0.0926791	1699177
00:00:03.229	38439	0.00647	0		0.0938394	1699443
00:00:03.239	38449	0.00663	0		0.09616	1699967
00:00:03.248	38459	0.00673	0		0.0976104	1700304
00:00:03.258	38469	0.00675	0		0.0979005	1700382
00:00:03.268	38479	0.00667	0		0.0967401	1700105
00:00:03.278	38489	0.00632	0		0.0916638	1698921
00:00:03.288	38499	0.00624	0		0.0905035	1698659
00:00:03.298	38509	0.00644	0		0.0934043	1699323
00:00:03.308	38519	0.00677	0		0.0981905	1700439
00:00:03.318	38529	0.0063	0		0.0913737	1698850
00:00:03.328	38539	0.00646	0		0.0936944	1699390
00:00:03.338	38549	0.00634	0		0.0919539	1698981
00:00:03.347	38559	0.00689	0		0.099931	1700848
00:00:03.358	38569	0.00636	0		0.092244	1699054
00:00:03.368	38579	0.00654	0		0.0948547	1699679
00:00:03.377	38589	0.00628	0		0.0910837	1698796
00:00:03.388	38599	0.00657	0		0.0952898	1699762
00:00:03.397	38609	0.0066	0		0.0957249	1699867
00:00:03.408	38619	0.00659	0		0.0955798	1699835
00:00:03.417	38629	0.00658	0		0.0954348	1699794
00:00:03.428	38639	0.00667	0		0.0967401	1700110
00:00:03.437	38649	0.00652	0		0.0945646	1699590
00:00:03.447	38659	0.00662	0		0.096015	1699936
00:00:03.457	38669	0.00652	0		0.0945646	1699595
00:00:03.467	38679	0.00666	0		0.0965951	1700075
00:00:03.477	38689	0.00672	0		0.0974653	1700272
00:00:03.487	38699	0.00672	0		0.0974653	1700257
00:00:03.497	38709	0.00663	0		0.09616	1699958
00:00:03.507	38719	0.00658	0		0.0954348	1699791
00:00:03.517	38729	0.00685	0		0.0993508	1700706
00:00:03.528	38739	0.00674	0		0.0977554	1700341
00:00:03.537	38749	0.00672	0		0.0974653	1700280
00:00:03.547	38759	0.0067	0		0.0971753	1700215
00:00:03.557	38769	0.00667	0		0.0967401	1700100
00:00:03.567	38779	0.00629	0		0.0912287	1698825
00:00:03.577	38789	0.00687	0		0.0996409	1700759
00:00:03.587	38799	0.00682	0		0.0989157	1700608
00:00:03.597	38809	0.00669	0		0.0970302	1700181
00:00:03.607	38819	0.00649	0		0.0941295	1699495
00:00:03.617	38829	0.00652	0		0.0945646	1699595
00:00:03.627	38839	0.00671	0		0.0973203	1700242
00:00:03.637	38849	0.00659	0		0.0955798	1699843
00:00:03.647	38859	0.00702	0		0.101816	1701277
00:00:03.657	38869	0.00652	0		0.0945646	1699605
00:00:03.666	38879	0.00687	0		0.0996409	1700779
00:00:03.677	38889	0.00673	0		0.0976104	1700319
00:00:03.686	38899	0.00679	0		0.0984806	1700522
00:00:03.697	38909	0.00664	0		0.096305	1699997
00:00:03.707	38919	0.00659	0		0.0955798	1699825
00:00:03.716	38929	0.00685	0		0.0993508	1700696
00:00:03.726	38939	0.00663	0		0.09616	1699967
00:00:03.736	38949	0.0068	0		0.0986256	1700544
00:00:03.747	38959	0.00683	0		0.0990607	1700630
00:00:03.756	38969	0.00642	0		0.0931142	1699265
00:00:03.766	38979	0.00702	0		0.101816	1701263
00:00:03.776	38989	0.00682	0		0.0989157	1700593
00:00:03.786	38999	0.00678	0		0.0983356	1700478
00:00:03.796	39009	0.00677	0		0.0981905	1700444
00:00:03.807	39019	0.00677	0		0.0981905	1700424
00:00:03.816	39029	0.00691	0		0.100221	1700919
00:00:03.826	39039	0.00661	0		0.0958699	1699887
00:00:03.836	39049	0.00678	0		0.0983356	1700466
00:00:03.846	39059	0.00651	0		0.0944195	1699581
00:00:03.856	39069	0.00694	0		0.100656	1701004
00:00:03.866	39079	0.00685	0		0.0993508	1700701
00:00:03.876	39089	0.00676	0		0.0980455	1700404
00:00:03.886	39099	0.00685	0		0.0993508	1700711
00:00:03.896	39109	0.00677	0		0.0981905	1700434
00:00:03.906	39119	0.00656	0		0.0951447	1699750
00:00:03.916	39129	0.00688	0		0.0997859	1700791
00:00:03.926	39139	0.00669	0		0.0970302	1700176
00:00:03.936	39149	0.00681	0		0.0987707	1700564
00:00:03.946	39159	0.00657	0		0.0952898	1699759
00:00:03.956	39169	0.0069	0		0.100076	1700865
00:00:03.966	39179	0.00697	0		0.101091	1701112
00:00:03.976	39189	0.0067	0		0.0971753	1700195
00:00:03.986	39199	0.00691	0		0.100221	1700916
00:00:03.996	39209	0.00674	0		0.0977554	1700346
00:00:04.005	39219	0.00671	0		0.0973203	1700253
00:00:04.015	39229	0.00701	0		0.101671	1701243
00:00:04.025	39239	0.0069	0		0.100076	1700862
00:00:04.035	39249	0.00686	0		0.0994959	1700730
00:00:04.046	39259	0.00698	0		0.101236	1701127
00:00:04.056	39269	0.00715	0		0.103702	1701728
00:00:04.065	39279	0.00672	0		0.0974653	1700272
00:00:04.075	39289	0.00673	0		0.0976104	1700311
00:00:04.085	39299	0.00684	0		0.0992058	1700657
00:00:04.095	39309	0.00714	0		0.103557	1701681
00:00:04.105	39319	0.00675	0		0.0979005	1700370
00:00:04.115	39329	0.00695	0		0.100801	1701044
00:00:04.125	39339	0.00683	0		0.0990607	1700625
00:00:04.135	39349	0.00685	0		0.0993508	1700708
00:00:04.145	39359	0.00682	0		0.0989157	1700593
00:00:04.155	39369	0.00711	0		0.103122	1701564
00:00:04.165	39379	0.00711	0		0.103122	1701593
00:00:04.175	39389	0.00696	0		0.100946	1701080
00:00:04.185	39399	0.00706	0		0.102397	1701395
00:00:04.195	39409	0.00677	0		0.0981905	1700422
00:00:04.205	39419	0.00701	0		0.101671	1701243
00:00:04.215	39429	0.00704	0		0.102107	1701358
00:00:04.225	39439	0.00674	0		0.0977554	1700328
00:00:04.235	39449	0.00695	0		0.100801	1701048
00:00:04.245	39459	0.0068	0		0.0986256	1700527
00:00:04.255	39469	0.00711	0		0.103122	1701578
00:00:04.264	39479	0.00715	0		0.103702	1701706
00:00:04.275	39489	0.00697	0		0.101091	1701119
00:00:04.285	39499	0.00714	0		0.103557	1701674
00:00:04.295	39509	0.00715	0		0.103702	1701716
00:00:04.305	39519	0.00671	0		0.0973203	1700222
00:00:04.314	39529	0.00706	0		0.102397	1701427
00:00:04.324	39539	0.00707	0		0.102542	1701431
00:00:04.335	39549	0.00725	0		0.105152	1702051
00:00:04.345	39559	0.00667	0		0.0967401	1700092
00:00:04.355	39569	0.00676	0		0.0980455	1700404
00:00:04.364	39579	0.00697	0		0.101091	1701105
00:00:04.374	39589	0.00694	0		0.100656	1701012
00:00:04.384	39599	0.00689	0		0.099931	1700845
00:00:04.395	39609	0.00692	0		0.100366	1700948
00:00:04.405	39619	0.00714	0		0.103557	1701684
00:00:04.414	39629	0.00717	0		0.103992	1701767
00:00:04.424	39639	0.00718	0		0.104137	1701814
00:00:04.434	39649	0.00695	0		0.100801	1701029
00:00:04.444	39659	0.00704	0		0.102107	1701351
00:00:04.454	39669	0.00715	0		0.103702	1701723
00:00:04.464	39679	0.00683	0		0.0990607	1700627
00:00:04.474	39689	0.00705	0		0.102252	1701370
00:00:04.484	39699	0.00663	0		0.09616	1699980
00:00:04.494	39709	0.00713	0		0.103412	1701662
00:00:04.504	39719	0.00687	0		0.0996409	1700779
00:00:04.514	39729	0.00683	0		0.0990607	1700632
00:00:04.524	39739	0.00705	0		0.102252	1701392
00:00:04.534	39749	0.00699	0		0.101381	1701192
00:00:04.544	39759	0.00669	0		0.0970302	1700173
00:00:04.554	39769	0.0072	0		0.104427	1701892
00:00:04.564	39779	0.00712	0		0.103267	1701600
00:00:04.573	39789	0.0074	0		0.107328	1702537
00:00:04.584	39799	0.00701	0		0.101671	1701236
00:00:04.594	39809	0.00697	0		0.101091	1701102
00:00:04.604	39819	0.00682	0		0.0989157	1700622
00:00:04.613	39829	0.00691	0		0.100221	1700919
00:00:04.623	39839	0.00673	0		0.0976104	1700297
00:00:04.634	39849	0.00711	0		0.103122	1701586
00:00:04.643	39859	0.0068	0		0.0986256	1700529
00:00:04.653	39869	0.0072	0		0.104427	1701880
00:00:04.663	39879	0.00681	0		0.0987707	1700581
00:00:04.673	39889	0.00722	0		0.104717	1701936
00:00:04.683	39899	0.00719	0		0.104282	1701850
00:00:04.693	39909	0.00699	0		0.101381	1701177
00:00:04.703	39919	0.00686	0		0.0994959	1700733
00:00:04.715	39929	0.00724	0		0.105007	1702002
00:00:04.723	39939	0.00716	0		0.103847	1701747
00:00:04.733	39949	0.00717	0		0.103992	1701774
00:00:04.743	39959	0.00702	0		0.101816	1701267
00:00:04.753	39969	0.00761	0		0.110374	1703254
00:00:04.763	39979	0.00701	0		0.101671	1701245
00:00:04.773	39989	0.00737	0		0.106893	1702466
00:00:04.783	39999	0.00723	0		0.104862	1701973
00:00:04.793	40009	0.00728	0		0.105587	1702164
00:00:04.803	40019	0.00702	0		0.101816	1701292
00:00:04.813	40029	0.00699	0		0.101381	1701177
00:00:04.823	40039	0.007	0		0.101526	1701206
00:00:04.833	40049	0.00732	0		0.106168	1702284
00:00:04.843	40059	0.00733	0		0.106313	1702303
00:00:04.852	40069	0.00727	0		0.105442	1702129
00:00:04.863	40079	0.00707	0		0.102542	1701439
00:00:04.873	40089	0.00737	0		0.106893	1702449
00:00:04.882	40099	0.00691	0		0.100221	1700897
00:00:04.893	40109	0.00732	0		0.106168	1702296
00:00:04.902	40119	0.00705	0		0.102252	1701365
00:00:04.913	40129	0.00718	0		0.104137	1701799
00:00:04.922	40139	0.00682	0		0.0989157	1700593
00:00:04.932	40149	0.00733	0		0.106313	1702323
00:00:04.942	40159	0.00706	0		0.102397	1701395
00:00:04.952	40169	0.00737	0		0.106893	1702449
00:00:04.963	40179	0.00699	0		0.101381	1701179
00:00:04.973	40189	0.00732	0		0.106168	1702294
00:00:04.982	40199	0.00715	0		0.103702	1701703
00:00:04.992	40209	0.00726	0		0.105297	1702093
00:00:05.002	40219	0.00716	0		0.103847	1701733
00:00:05.012	40229	0.00716	0		0.103847	1701750
00:00:05.022	40239	0.00701	0		0.101671	1701231
00:00:05.032	40249	0.00765	0		0.110954	1703405
00:00:05.042	40259	0.00709	0		0.102832	1701520
00:00:05.052	40269	0.00741	0		0.107473	1702593
00:00:05.064	40279	0.00695	0		0.100801	1701031
00:00:05.072	40289	0.00724	0		0.105007	1702000
00:00:05.082	40299	0.00701	0		0.101671	1701233
00:00:05.092	40309	0.00738	0		0.107038	1702498
00:00:05.102	40319	0.00711	0		0.103122	1701583
00:00:05.112	40329	0.00751	0		0.108923	1702934
00:00:05.122	40339	0.00724	0		0.105007	1702019
00:00:05.132	40349	0.00723	0		0.104862	1701970
00:00:05.142	40359	0.00723	0		0.104862	1701985
00:00:05.152	40369	0.00736	0		0.106748	1702427
00:00:05.162	40379	0.00722	0		0.104717	1701938
00:00:05.172	40389	0.00741	0		0.107473	1702591
00:00:05.182	40399	0.0071	0		0.102977	1701547
00:00:05.191	40409	0.00757	0		0.109794	1703110
00:00:05.201	40419	0.00693	0		0.100511	1700963
00:00:05.212	40429	0.00748	0		0.108488	1702804
00:00:05.222	40439	0.00708	0		0.102687	1701463
00:00:05.232	40449	0.00728	0		0.105587	1702154
00:00:05.242	40459	0.00717	0		0.103992	1701782
00:00:05.251	40469	0.00758	0		0.109939	1703152
00:00:05.261	40479	0.00722	0		0.104717	1701938
00:00:05.271	40489	0.00715	0		0.103702	1701713
00:00:05.281	40499	0.00713	0		0.103412	1701642
00:00:05.291	40509	0.00744	0		0.107908	1702691
00:00:05.301	40519	0.00733	0		0.106313	1702311
00:00:05.311	40529	0.00722	0		0.104717	1701946
00:00:05.321	40539	0.00721	0		0.104572	1701921
00:00:05.331	40549	0.00727	0		0.105442	1702102
00:00:05.341	40559	0.00713	0		0.103412	1701632
00:00:05.351	40569	0.00751	0		0.108923	1702926
00:00:05.361	40579	0.00733	0		0.106313	1702313
00:00:05.371	40589	0.00753	0		0.109213	1702980
00:00:05.381	40599	0.00744	0		0.107908	1702691
00:00:05.391	40609	0.00748	0		0.108488	1702804
00:00:05.401	40619	0.00712	0		0.103267	1701613
00:00:05.411	40629	0.00778	0		0.112839	1703829
00:00:05.421	40639	0.00732	0		0.106168	1702294
00:00:05.431	40649	0.0078	0		0.113129	1703904
00:00:05.441	40659	0.00708	0		0.102687	1701490
00:00:05.451	40669	0.0075	0		0.108778	1702877
00:00:05.460	40679	0.00725	0		0.105152	1702034
00:00:05.471	40689	0.00739	0		0.107183	1702505
00:00:05.480	40699	0.0074	0		0.107328	1702547
00:00:05.490	40709	0.00757	0		0.109794	1703110
00:00:05.500	40719	0.00722	0		0.104717	1701963
00:00:05.511	40729	0.00769	0		0.111534	1703540
00:00:05.521	40739	0.00741	0		0.107473	1702579
00:00:05.530	40749	0.00744	0		0.107908	1702679
00:00:05.540	40759	0.00749	0		0.108633	1702841
00:00:05.550	40769	0.00782	0		0.113419	1703956
00:00:05.560	40779	0.0074	0		0.107328	1702559
00:00:05.570	40789	0.00754	0		0.109358	1703007
00:00:05.580	40799	0.00729	0		0.105732	1702183
00:00:05.590	40809	0.00754	0		0.109358	1703017
00:00:05.600	40819	0.00742	0		0.107618	1702630
00:00:05.610	40829	0.00758	0		0.109939	1703152
00:00:05.620	40839	0.00736	0		0.106748	1702424
00:00:05.630	40849	0.00733	0		0.106313	1702318
00:00:05.640	40859	0.00738	0		0.107038	1702500
00:00:05.650	40869	0.00768	0		0.111389	1703495
00:00:05.660	40879	0.00728	0		0.105587	1702139
00:00:05.670	40889	0.00756	0		0.109648	1703081
00:00:05.680	40899	0.00771	0		0.111824	1703596
00:00:05.690	40909	0.00729	0		0.105732	1702169
00:00:05.700	40919	0.00728	0		0.105587	1702134
00:00:05.710	40929	0.00777	0		0.112694	1703780
00:00:05.720	40939	0.00742	0		0.107618	1702625
00:00:05.730	40949	0.00744	0		0.107908	1702701
00:00:05.740	40959	0.00749	0		0.108633	1702868
00:00:05.750	40969	0.00718	0		0.104137	1701811
00:00:05.760	40979	0.0075	0		0.108778	1702880
00:00:05.770	40989	0.00769	0		0.111534	1703532
00:00:05.779	40999	0.00758	0		0.109939	1703159
00:00:05.790	41009	0.00758	0		0.109939	1703171
00:00:05.800	41019	0.00742	0		0.107618	1702618
00:00:05.809	41029	0.0077	0		0.111679	1703562
00:00:05.819	41039	0.00749	0		0.108633	1702863
00:00:05.829	41049	0.0075	0		0.108778	1702887
00:00:05.839	41059	0.00726	0		0.105297	1702088
00:00:05.849	41069	0.00765	0		0.110954	1703400
00:00:05.859	41079	0.00719	0		0.104282	1701840
00:00:05.869	41089	0.00736	0		0.106748	1702411
00:00:05.879	41099	0.00736	0		0.106748	1702417
00:00:05.890	41109	0.00749	0		0.108633	1702850
00:00:05.899	41119	0.00742	0		0.107618	1702608
00:00:05.909	41129	0.00726	0		0.105297	1702095
00:00:05.919	41139	0.00757	0		0.109794	1703137
00:00:05.929	41149	0.00759	0		0.110084	1703181
00:00:05.939	41159	0.0077	0		0.111679	1703564
00:00:05.949	41169	0.00775	0		0.112404	1703718
00:00:05.959	41179	0.00725	0		0.105152	1702049
00:00:05.969	41189	0.00796	0		0.11545	1704419
00:00:05.979	41199	0.00751	0		0.108923	1702912
00:00:05.989	41209	0.00764	0		0.110809	1703345
00:00:05.999	41219	0.00743	0		0.107763	1702652
00:00:06.009	41229	0.00753	0		0.109213	1702997
00:00:06.019	41239	0.00724	0		0.105007	1702014
00:00:06.029	41249	0.00739	0		0.107183	1702525
00:00:06.039	41259	0.00768	0		0.111389	1703476
00:00:06.049	41269	0.00797	0		0.115595	1704475
00:00:06.059	41279	0.00738	0		0.107038	1702476
00:00:06.068	41289	0.00795	0		0.115305	1704404
00:00:06.079	41299	0.0076	0		0.110229	1703220
00:00:06.089	41309	0.00771	0		0.111824	1703591
00:00:06.098	41319	0.00765	0		0.110954	1703393
00:00:06.108	41329	0.00747	0		0.108343	1702799
00:00:06.118	41339	0.00791	0		0.114725	1704257
00:00:06.128	41349	0.00771	0		0.111824	1703593
00:00:06.138	41359	0.00763	0		0.110664	1703321
00:00:06.148	41369	0.00779	0		0.112984	1703860
00:00:06.158	41379	0.00779	0		0.112984	1703863
00:00:06.168	41389	0.00757	0		0.109794	1703134
00:00:06.178	41399	0.00766	0		0.111099	1703410
00:00:06.188	41409	0.00793	0		0.115015	1704333
00:00:06.198	41419	0.00751	0		0.108923	1702914
00:00:06.208	41429	0.00755	0		0.109503	1703041
00:00:06.218	41439	0.0074	0		0.107328	1702559
00:00:06.228	41449	0.00764	0		0.110809	1703367
00:00:06.238	41459	0.0078	0		0.113129	1703900
00:00:06.248	41469	0.00768	0		0.111389	1703505
00:00:06.258	41479	0.0075	0		0.108778	1702904
00:00:06.268	41489	0.00773	0		0.112114	1703664
00:00:06.278	41499	0.0076	0		0.110229	1703213
00:00:06.288	41509	0.00783	0		0.113565	1703983
00:00:06.298	41519	0.0076	0		0.110229	1703230
00:00:06.308	41529	0.00761	0		0.110374	1703254
00:00:06.318	41539	0.0075	0		0.108778	1702892
00:00:06.328	41549	0.0079	0		0.11458	1704233
00:00:06.338	41559	0.00782	0		0.113419	1703956
00:00:06.347	41569	0.00772	0		0.111969	1703625
00:00:06.358	41579	0.00765	0		0.110954	1703380
00:00:06.367	41589	0.00759	0		0.110084	1703191
00:00:06.378	41599	0.00796	0		0.11545	1704433
00:00:06.387	41609	0.00764	0		0.110809	1703367
00:00:06.397	41619	0.00796	0		0.11545	1704433
00:00:06.407	41629	0.00774	0		0.112259	1703694
00:00:06.417	41639	0.00751	0		0.108923	1702926
00:00:06.427	41649	0.00775	0		0.112404	1703726
00:00:06.438	41659	0.00779	0		0.112984	1703863
00:00:06.447	41669	0.00769	0		0.111534	1703535
00:00:06.457	41679	0.0079	0		0.11458	1704228
00:00:06.467	41689	0.00782	0		0.113419	1703971
00:00:06.477	41699	0.00768	0		0.111389	1703498
00:00:06.487	41709	0.00799	0		0.115885	1704536
00:00:06.497	41719	0.00793	0		0.115015	1704331
00:00:06.507	41729	0.00753	0		0.109213	1702992
00:00:06.517	41739	0.00787	0		0.114145	1704142
00:00:06.527	41749	0.00802	0		0.11632	1704638
00:00:06.537	41759	0.00783	0		0.113565	1703995
00:00:06.547	41769	0.00774	0		0.112259	1703709
00:00:06.557	41779	0.00776	0		0.112549	1703765
00:00:06.567	41789	0.00787	0		0.114145	1704130
00:00:06.577	41799	0.00811	0		0.117626	1704949
00:00:06.587	41809	0.00792	0		0.11487	1704294
00:00:06.597	41819	0.00769	0		0.111534	1703518
00:00:06.607	41829	0.00787	0		0.114145	1704130
00:00:06.617	41839	0.00773	0		0.112114	1703669
00:00:06.627	41849	0.00765	0		0.110954	1703393
00:00:06.637	41859	0.00797	0		0.115595	1704477
00:00:06.647	41869	0.00798	0		0.11574	1704492
00:00:06.657	41879	0.00786	0		0.114	1704095
00:00:06.666	41889	0.00795	0		0.115305	1704409
00:00:06.676	41899	0.0077	0		0.111679	1703554
00:00:06.686	41909	0.00784	0		0.11371	1704024
00:00:06.697	41919	0.00785	0		0.113855	1704059
00:00:06.707	41929	0.00796	0		0.11545	1704441
00:00:06.716	41939	0.00783	0		0.113565	1704010
00:00:06.726	41949	0.00787	0		0.114145	1704144
00:00:06.736	41959	0.00779	0		0.112984	1703873
00:00:06.746	41969	0.00856	0		0.124152	1706441
00:00:06.757	41979	0.00789	0		0.114435	1704213
00:00:06.766	41989	0.008	0		0.11603	1704551
00:00:06.776	41999	0.0078	0		0.113129	1703902
00:00:06.786	42009	0.00794	0		0.11516	1704362
00:00:06.796	42019	0.00767	0		0.111244	1703446
00:00:06.806	42029	0.00795	0		0.115305	1704402
00:00:06.816	42039	0.00765	0		0.110954	1703390
00:00:06.826	42049	0.008	0		0.11603	1704551
00:00:06.836	42059	0.00829	0		0.120236	1705524
00:00:06.846	42069	0.00805	0		0.116755	1704745
00:00:06.856	42079	0.00801	0		0.116175	1704594
00:00:06.866	42089	0.00783	0		0.113565	1703993
00:00:06.876	42099	0.00796	0		0.11545	1704448
00:00:06.886	42109	0.00817	0		0.118496	1705147
00:00:06.896	42119	0.00808	0		0.11719	1704841
00:00:06.906	42129	0.00808	0		0.11719	1704824
00:00:06.916	42139	0.00819	0		0.118786	1705196
00:00:06.926	42149	0.00807	0		0.117045	1704790
00:00:06.936	42159	0.0081	0		0.117481	1704885
00:00:06.945	42169	0.00793	0		0.115015	1704345
00:00:06.955	42179	0.00803	0		0.116465	1704667
00:00:06.965	42189	0.00807	0		0.117045	1704804
00:00:06.975	42199	0.00807	0		0.117045	1704790
00:00:06.985	42209	0.00842	0		0.122122	1705961
00:00:06.996	42219	0.00805	0		0.116755	1704731
00:00:07.006	42229	0.00803	0		0.116465	1704682
00:00:07.015	42239	0.00784	0		0.11371	1704029
00:00:07.025	42249	0.00768	0		0.111389	1703493
00:00:07.035	42259	0.00802	0		0.11632	1704630
00:00:07.045	42269	0.00812	0		0.117771	1704978
00:00:07.055	42279	0.00826	0		0.119801	1705436
00:00:07.065	42289	0.00784	0		0.11371	1704029
00:00:07.075	42299	0.00821	0		0.119076	1705255
00:00:07.085	42309	0.00785	0		0.113855	1704066
00:00:07.095	42319	0.00823	0		0.119366	1705321
00:00:07.105	42329	0.00815	0		0.118206	1705056
00:00:07.115	42339	0.00841	0		0.121977	1705944
00:00:07.125	42349	0.00817	0		0.118496	1705132
00:00:07.135	42359	0.00832	0		0.120671	1705655
00:00:07.145	42369	0.00804	0		0.11661	1704711
00:00:07.155	42379	0.00814	0		0.118061	1705034
00:00:07.165	42389	0.00805	0		0.116755	1704748
00:00:07.175	42399	0.00809	0		0.117335	1704873
00:00:07.185	42409	0.00828	0		0.120091	1705519
00:00:07.195	42419	0.00864	0		0.125313	1706710
00:00:07.205	42429	0.00798	0		0.11574	1704490
00:00:07.214	42439	0.008	0		0.11603	1704558
00:00:07.225	42449	0.00816	0		0.118351	1705088
00:00:07.235	42459	0.00801	0		0.116175	1704606
00:00:07.245	42469	0.00801	0		0.116175	1704598
00:00:07.255	42479	0.00811	0		0.117626	1704949
00:00:07.264	42489	0.00786	0		0.114	1704108
00:00:07.274	42499	0.00853	0		0.123717	1706336
00:00:07.284	42509	0.00795	0		0.115305	1704394
00:00:07.294	42519	0.00814	0		0.118061	1705032
00:00:07.304	42529	0.00816	0		0.118351	1705088
00:00:07.314	42539	0.00828	0		0.120091	1705497
00:00:07.324	42549	0.00803	0		0.116465	1704665
00:00:07.334	42559	0.00821	0		0.119076	1705274
00:00:07.344	42569	0.00809	0		0.117335	1704853
00:00:07.355	42579	0.00823	0		0.119366	1705328
00:00:07.364	42589	0.0083	0		0.120381	1705558
00:00:07.374	42599	0.00805	0		0.116755	1704726
00:00:07.384	42609	0.00853	0		0.123717	1706353
00:00:07.394	42619	0.00824	0		0.119511	1705375
00:00:07.404	42629	0.00828	0		0.120091	1705505
00:00:07.414	42639	0.00842	0		0.122122	1705973
00:00:07.424	42649	0.00819	0		0.118786	1705196
00:00:07.434	42659	0.00816	0		0.118351	1705093
00:00:07.444	42669	0.00812	0		0.117771	1704954
00:00:07.454	42679	0.00843	0		0.122267	1706025
00:00:07.464	42689	0.0082	0		0.118931	1705230
00:00:07.474	42699	0.0084	0		0.121832	1705902
00:00:07.484	42709	0.00803	0		0.116465	1704665
00:00:07.494	42719	0.00815	0		0.118206	1705061
00:00:07.504	42729	0.00821	0		0.119076	1705257
00:00:07.513	42739	0.00807	0		0.117045	1704799
00:00:07.524	42749	0.0081	0		0.117481	1704885
00:00:07.534	42759	0.00809	0		0.117335	1704870
00:00:07.544	42769	0.00837	0		0.121397	1705795
00:00:07.554	42779	0.0082	0		0.118931	1705238
00:00:07.563	42789	0.00847	0		0.122847	1706150
00:00:07.574	42799	0.00831	0		0.120526	1705600
00:00:07.583	42809	0.00807	0		0.117045	1704816
00:00:07.593	42819	0.00825	0		0.119656	1705399
00:00:07.604	42829	0.00837	0		0.121397	1705812
00:00:07.613	42839	0.00841	0		0.121977	1705941
00:00:07.623	42849	0.00853	0		0.123717	1706331
00:00:07.633	42859	0.00836	0		0.121252	1705777
00:00:07.643	42869	0.00816	0		0.118351	1705098
00:00:07.653	42879	0.00843	0		0.122267	1706008
00:00:07.663	42889	0.00844	0		0.122412	1706054
00:00:07.673	42899	0.00863	0		0.125168	1706666
00:00:07.683	42909	0.00831	0		0.120526	1705613
00:00:07.693	42919	0.0083	0		0.120381	1705571
00:00:07.703	42929	0.00826	0		0.119801	1705434
00:00:07.713	42939	0.00846	0		0.122702	1706093
00:00:07.723	42949	0.00855	0		0.124007	1706409
00:00:07.733	42959	0.00847	0		0.122847	1706150
00:00:07.743	42969	0.00833	0		0.120816	1705667
00:00:07.753	42979	0.00852	0		0.123572	1706319
00:00:07.763	42989	0.00847	0		0.122847	1706130
00:00:07.773	42999	0.00844	0		0.122412	1706037
00:00:07.783	43009	0.00824	0		0.119511	1705358
00:00:07.793	43019	0.00836	0		0.121252	1705787
00:00:07.803	43029	0.00838	0		0.121542	1705826
00:00:07.813	43039	0.00852	0		0.123572	1706306
00:00:07.823	43049	0.00818	0		0.118641	1705164
00:00:07.833	43059	0.00828	0		0.120091	1705492
00:00:07.843	43069	0.00839	0		0.121687	1705858
00:00:07.852	43079	0.00853	0		0.123717	1706353
00:00:07.862	43089	0.00828	0		0.120091	1705514
00:00:07.872	43099	0.00845	0		0.122557	1706076
00:00:07.882	43109	0.00822	0		0.119221	1705301
00:00:07.892	43119	0.0085	0		0.123282	1706255
00:00:07.902	43129	0.00851	0		0.123427	1706267
00:00:07.912	43139	0.00853	0		0.123717	1706341
00:00:07.922	43149	0.00821	0		0.119076	1705265
00:00:07.933	43159	0.00835	0		0.121106	1705738
00:00:07.943	43169	0.00849	0		0.123137	1706208
00:00:07.952	43179	0.00847	0		0.122847	1706155
00:00:07.962	43189	0.00879	0		0.127488	1707201
00:00:07.972	43199	0.00886	0		0.128503	1707468
00:00:07.982	43209	0.00862	0		0.125023	1706635
00:00:07.992	43219	0.00874	0		0.126763	1707035
00:00:08.002	43229	0.00832	0		0.120671	1705655
00:00:08.012	43239	0.00848	0		0.122992	1706169
00:00:08.022	43249	0.00824	0		0.119511	1705370
00:00:08.032	43259	0.00858	0		0.124442	1706527
00:00:08.044	43269	0.00843	0		0.122267	1706022
00:00:08.052	43279	0.00826	0		0.119801	1705446
00:00:08.062	43289	0.00831	0		0.120526	1705600
00:00:08.071	43299	0.00891	0		0.129229	1707622
00:00:08.082	43309	0.00829	0		0.120236	1705546
00:00:08.092	43319	0.00852	0		0.123572	1706306
00:00:08.103	43329	0.00832	0		0.120671	1705650
00:00:08.112	43339	0.00852	0		0.123572	1706309
00:00:08.122	43349	0.0085	0		0.123282	1706235
00:00:08.131	43359	0.0089	0		0.129084	1707576
00:00:08.142	43369	0.00851	0		0.123427	1706267
00:00:08.152	43379	0.00856	0		0.124152	1706458
00:00:08.162	43389	0.00842	0		0.122122	1705983
00:00:08.172	43399	0.00861	0		0.124877	1706615
00:00:08.181	43409	0.00862	0		0.125023	1706642
00:00:08.191	43419	0.00889	0		0.128939	1707564
00:00:08.201	43429	0.00864	0		0.125313	1706720
00:00:08.211	43439	0.00854	0		0.123862	1706363
00:00:08.221	43449	0.00864	0		0.125313	1706720
00:00:08.231	43459	0.00865	0		0.125458	1706758
00:00:08.241	43469	0.00841	0		0.121977	1705929
00:00:08.251	43479	0.00876	0		0.127053	1707128
00:00:08.261	43489	0.00856	0		0.124152	1706451
00:00:08.271	43499	0.00889	0		0.128939	1707554
00:00:08.281	43509	0.00844	0		0.122412	1706030
00:00:08.291	43519	0.00877	0		0.127198	1707140
00:00:08.301	43529	0.0085	0		0.123282	1706233
00:00:08.311	43539	0.00886	0		0.128503	1707463
00:00:08.321	43549	0.00849	0		0.123137	1706226
00:00:08.331	43559	0.00881	0		0.127778	1707272
00:00:08.341	43569	0.00831	0		0.120526	1705590
00:00:08.351	43579	0.00903	0		0.130969	1708023
00:00:08.361	43589	0.00868	0		0.125893	1706849
00:00:08.371	43599	0.00861	0		0.124877	1706612
00:00:08.380	43609	0.00871	0		0.126328	1706934
00:00:08.391	43619	0.00925	0		0.13416	1708767
00:00:08.401	43629	0.00877	0		0.127198	1707160
00:00:08.411	43639	0.00859	0		0.124587	1706537
00:00:08.420	43649	0.00863	0		0.125168	1706664
00:00:08.430	43659	0.0089	0		0.129084	1707596
00:00:08.441	43669	0.0087	0		0.126183	1706900
00:00:08.450	43679	0.00923	0		0.13387	1708676
00:00:08.460	43689	0.00881	0		0.127778	1707297
00:00:08.470	43699	0.00887	0		0.128648	1707495
00:00:08.480	43709	0.00852	0		0.123572	1706309
00:00:08.490	43719	0.009	0		0.130534	1707917
00:00:08.500	43729	0.00857	0		0.124297	1706485
00:00:08.510	43739	0.00905	0		0.131259	1708101
00:00:08.520	43749	0.00832	0		0.120671	1705643
00:00:08.530	43759	0.00873	0		0.126618	1707005
00:00:08.540	43769	0.00877	0		0.127198	1707138
00:00:08.550	43779	0.00896	0		0.129954	1707791
00:00:08.560	43789	0.00882	0		0.127923	1707326
00:00:08.570	43799	0.00871	0		0.126328	1706934
00:00:08.580	43809	0.0086	0		0.124732	1706573
00:00:08.590	43819	0.00886	0		0.128503	1707463
00:00:08.600	43829	0.00877	0		0.127198	1707157
00:00:08.612	43839	0.00881	0		0.127778	1707272
00:00:08.620	43849	0.0086	0		0.124732	1706588
00:00:08.630	43859	0.00905	0		0.131259	1708094
00:00:08.640	43869	0.00891	0		0.129229	1707608
00:00:08.650	43879	0.00934	0		0.135465	1709074
00:00:08.660	43889	0.00893	0		0.129519	1707679
00:00:08.670	43899	0.00885	0		0.128358	1707412
00:00:08.680	43909	0.0088	0		0.127633	1707255
00:00:08.689	43919	0.00902	0		0.130824	1707974
00:00:08.700	43929	0.0088	0		0.127633	1707236
00:00:08.709	43939	0.00902	0		0.130824	1707988
00:00:08.720	43949	0.00893	0		0.129519	1707691
00:00:08.729	43959	0.00891	0		0.129229	1707605
00:00:08.740	43969	0.00882	0		0.127923	1707333
00:00:08.749	43979	0.00907	0		0.131549	1708140
00:00:08.759	43989	0.00859	0		0.124587	1706556
00:00:08.769	43999	0.00894	0		0.129664	1707735
00:00:08.779	44009	0.0087	0		0.126183	1706912
00:00:08.789	44019	0.00902	0		0.130824	1707998
00:00:08.799	44029	0.00883	0		0.128068	1707343
00:00:08.809	44039	0.00899	0		0.130389	1707895
00:00:08.819	44049	0.00878	0		0.127343	1707167
00:00:08.829	44059	0.00901	0		0.130679	1707959
00:00:08.839	44069	0.00865	0		0.125458	1706763
00:00:08.849	44079	0.00889	0		0.128939	1707559
00:00:08.859	44089	0.00915	0		0.13271	1708439
00:00:08.869	44099	0.00871	0		0.126328	1706949
00:00:08.879	44109	0.00874	0		0.126763	1707040
00:00:08.889	44119	0.00902	0		0.130824	1708003
00:00:08.899	44129	0.00855	0		0.124007	1706399
00:00:08.909	44139	0.00913	0		0.132419	1708365
00:00:08.919	44149	0.00873	0		0.126618	1707013
00:00:08.929	44159	0.00897	0		0.130099	1707809
00:00:08.939	44169	0.00859	0		0.124587	1706559
00:00:08.948	44179	0.00877	0		0.127198	1707138
00:00:08.958	44189	0.00868	0		0.125893	1706853
00:00:08.969	44199	0.00917	0		0.133	1708488
00:00:08.979	44209	0.00873	0		0.126618	1707027
00:00:08.989	44219	0.00911	0		0.132129	1708299
00:00:08.998	44229	0.00872	0		0.126473	1706969
00:00:09.009	44239	0.00903	0		0.130969	1708030
00:00:09.018	44249	0.0088	0		0.127633	1707245
00:00:09.029	44259	0.00893	0		0.129519	1707698
00:00:09.039	44269	0.00871	0		0.126328	1706937
00:00:09.048	44279	0.00926	0		0.134305	1708787
00:00:09.058	44289	0.00896	0		0.129954	1707779
00:00:09.068	44299	0.00903	0		0.130969	1708028
00:00:09.078	44309	0.00917	0		0.133	1708478
00:00:09.088	44319	0.00891	0		0.129229	1707627
00:00:09.098	44329	0.00916	0		0.132855	1708449
00:00:09.108	44339	0.00912	0		0.132274	1708309
00:00:09.118	44349	0.00919	0		0.13329	1708554
00:00:09.128	44359	0.00918	0		0.133145	1708522
00:00:09.138	44369	0.00896	0		0.129954	1707779
00:00:09.148	44379	0.00917	0		0.133	1708483
00:00:09.158	44389	0.00905	0		0.131259	1708099
00:00:09.168	44399	0.00907	0		0.131549	1708152
00:00:09.178	44409	0.009	0		0.130534	1707925
00:00:09.188	44419	0.00906	0		0.131404	1708118
00:00:09.198	44429	0.00907	0		0.131549	1708162
00:00:09.208	44439	0.00945	0		0.137061	1709442
00:00:09.218	44449	0.009	0		0.130534	1707937
00:00:09.228	44459	0.00913	0		0.132419	1708346
00:00:09.238	44469	0.00929	0		0.13474	1708898
00:00:09.248	44479	0.00939	0		0.13619	1709243
00:00:09.258	44489	0.00901	0		0.130679	1707939
00:00:09.268	44499	0.00924	0		0.134015	1708713
00:00:09.278	44509	0.00881	0		0.127778	1707284
00:00:09.287	44519	0.00906	0		0.131404	1708133
00:00:09.297	44529	0.00906	0		0.131404	1708133
00:00:09.308	44539	0.00917	0		0.133	1708493
00:00:09.317	44549	0.00885	0		0.128358	1707417
00:00:09.327	44559	0.00923	0		0.13387	1708681
00:00:09.338	44569	0.00855	0		0.124007	1706399
00:00:09.347	44579	0.00888	0		0.128793	1707524
00:00:09.357	44589	0.0089	0		0.129084	1707571
00:00:09.367	44599	0.00915	0		0.13271	1708419
00:00:09.377	44609	0.00889	0		0.128939	1707554
00:00:09.387	44619	0.00905	0		0.131259	1708089
00:00:09.398	44629	0.00894	0		0.129664	1707708
00:00:09.407	44639	0.00935	0		0.13561	1709111
00:00:09.417	44649	0.00929	0		0.13474	1708882
00:00:09.427	44659	0.00905	0		0.131259	1708086
00:00:09.437	44669	0.00904	0		0.131114	1708040
00:00:09.447	44679	0.0094	0		0.136335	1709277
00:00:09.457	44689	0.00905	0		0.131259	1708091
00:00:09.468	44699	0.00932	0		0.135175	1709003
00:00:09.477	44709	0.00887	0		0.128648	1707485
00:00:09.487	44719	0.00906	0		0.131404	1708116
00:00:09.497	44729	0.00896	0		0.129954	1707777
00:00:09.507	44739	0.00918	0		0.133145	1708517
00:00:09.517	44749	0.00924	0		0.134015	1708711
00:00:09.527	44759	0.00921	0		0.13358	1708627
00:00:09.537	44769	0.00897	0		0.130099	1707834
00:00:09.547	44779	0.00935	0		0.13561	1709086
00:00:09.557	44789	0.00893	0		0.129519	1707691
00:00:09.566	44799	0.00928	0		0.134595	1708848
00:00:09.577	44809	0.00913	0		0.132419	1708365
00:00:09.587	44819	0.00928	0		0.134595	1708845
00:00:09.596	44829	0.00897	0		0.130099	1707836
00:00:09.607	44839	0.00927	0		0.13445	1708814
00:00:09.616	44849	0.00927	0		0.13445	1708833
00:00:09.627	44859	0.00933	0		0.13532	1709040
00:00:09.637	44869	0.009	0		0.130534	1707937
00:00:09.646	44879	0.00964	0		0.139816	1710062
00:00:09.657	44889	0.00913	0		0.132419	1708353
00:00:09.666	44899	0.00927	0		0.13445	1708814
00:00:09.676	44909	0.00912	0		0.132274	1708324
00:00:09.686	44919	0.00918	0		0.133145	1708522
00:00:09.696	44929	0.00893	0		0.129519	1707689
00:00:09.707	44939	0.00915	0		0.13271	1708439
00:00:09.716	44949	0.00912	0		0.132274	1708321
00:00:09.726	44959	0.00922	0		0.133725	1708669
00:00:09.736	44969	0.00908	0		0.131694	1708182
00:00:09.746	44979	0.00971	0		0.140832	1710307
00:00:09.756	44989	0.00887	0		0.128648	1707493
00:00:09.766	44999	0.00912	0		0.132274	1708336
00:00:09.776	45009	0.00922	0		0.133725	1708652
00:00:09.786	45019	0.00927	0		0.13445	1708841
00:00:09.796	45029	0.00916	0		0.132855	1708473
00:00:09.808	45039	0.00957	0		0.138801	1709828
00:00:09.816	45049	0.00942	0		0.136626	1709334
00:00:09.826	45059	0.00932	0		0.135175	1709011
00:00:09.836	45069	0.00945	0		0.137061	1709417
00:00:09.846	45079	0.00967	0		0.140251	1710165
00:00:09.856	45089	0.00954	0		0.138366	1709723
00:00:09.866	45099	0.00946	0		0.137206	1709466
00:00:09.876	45109	0.00949	0		0.137641	1709576
00:00:09.886	45119	0.00975	0		0.141412	1710429
00:00:09.896	45129	0.00937	0		0.1359	1709155
00:00:09.906	45139	0.00902	0		0.130824	1707993
00:00:09.916	45149	0.00881	0		0.127778	1707275
00:00:09.925	45159	0.00907	0		0.131549	1708148
00:00:09.935	45169	0.00937	0		0.1359	1709155
00:00:09.945	45179	0.00932	0		0.135175	1708984
00:00:09.956	45189	0.00946	0		0.137206	1709481
00:00:09.965	45199	0.00932	0		0.135175	1708993
00:00:09.975	45209	0.00923	0		0.13387	1708701
00:00:09.985	45219	0.00942	0		0.136626	1709324
00:00:09.995	45229	0.00953	0		0.138221	1709708
00:00:10.005	45239	0.00962	0		0.139526	1709997
00:00:10.015	45249	0.00942	0		0.136626	1709331
00:00:10.025	45259	0.00944	0		0.136916	1709383
00:00:10.035	45269	0.00923	0		0.13387	1708703
00:00:10.046	45279	0.00921	0		0.13358	1708618
00:00:10.055	45289	0.0096	0		0.139236	1709948
00:00:10.065	45299	0.00947	0		0.137351	1709510
00:00:10.075	45309	0.00929	0		0.13474	1708888
00:00:10.085	45319	0.00939	0		0.13619	1709238
00:00:10.095	45329	0.00953	0		0.138221	1709701
00:00:10.105	45339	0.00951	0		0.137931	1709630
00:00:10.115	45349	0.0097	0		0.140687	1710263
00:00:10.125	45359	0.00953	0		0.138221	1709684
00:00:10.135	45369	0.00934	0		0.135465	1709074
00:00:10.144	45379	0.0096	0		0.139236	1709944
00:00:10.155	45389	0.00941	0		0.13648	1709297
00:00:10.165	45399	0.00962	0		0.139526	1710017
00:00:10.174	45409	0.00935	0		0.13561	1709082
00:00:10.185	45419	0.00928	0		0.134595	1708872
00:00:10.195	45429	0.00933	0		0.13532	1709013
00:00:10.205	45439	0.00934	0		0.135465	1709067
00:00:10.215	45449	0.00927	0		0.13445	1708841
00:00:10.225	45459	0.00953	0		0.138221	1709704
00:00:10.235	45469	0.00947	0		0.137351	1709483
00:00:10.245	45479	0.00941	0		0.13648	1709280
00:00:10.254	45489	0.00943	0		0.136771	1709358
00:00:10.264	45499	0.00957	0		0.138801	1709848
00:00:10.274	45509	0.00946	0		0.137206	1709464
00:00:10.284	45519	0.00959	0		0.139091	1709907
00:00:10.294	45529	0.0094	0		0.136335	1709275
00:00:10.304	45539	0.00939	0		0.13619	1709246
00:00:10.314	45549	0.00962	0		0.139526	1709985
00:00:10.324	45559	0.00948	0		0.137496	1709522
00:00:10.334	45569	0.00941	0		0.13648	1709290
00:00:10.344	45579	0.00952	0		0.138076	1709679
00:00:10.354	45589	0.00968	0		0.140396	1710192
00:00:10.364	45599	0.00912	0		0.132274	1708329
00:00:10.374	45609	0.00941	0		0.13648	1709290
00:00:10.384	45619	0.00946	0		0.137206	1709456
00:00:10.394	45629	0.00928	0		0.134595	1708872
00:00:10.404	45639	0.00953	0		0.138221	1709701
00:00:10.414	45649	0.00956	0		0.138656	1709806
00:00:10.424	45659	0.00982	0		0.142427	1710672
00:00:10.434	45669	0.00949	0		0.137641	1709557
00:00:10.444	45679	0.00976	0		0.141557	1710474
00:00:10.454	45689	0.00963	0		0.139671	1710032
00:00:10.464	45699	0.00953	0		0.138221	1709686
00:00:10.473	45709	0.00939	0		0.13619	1709238
00:00:10.483	45719	0.00954	0		0.138366	1709748
00:00:10.494	45729	0.0094	0		0.136335	1709255
00:00:10.503	45739	0.00939	0		0.13619	1709216
00:00:10.513	45749	0.00983	0		0.142572	1710714
00:00:10.523	45759	0.00959	0		0.139091	1709897
00:00:10.533	45769	0.00937	0		0.1359	1709160
00:00:10.543	45779	0.00961	0		0.139381	1709973
00:00:10.553	45789	0.00983	0		0.142572	1710714
00:00:10.563	45799	0.00998	0		0.144748	1711224
00:00:10.574	45809	0.00959	0		0.139091	1709914
00:00:10.583	45819	0.00935	0		0.13561	1709091
00:00:10.594	45829	0.00962	0		0.139526	1710007
00:00:10.603	45839	0.00977	0		0.141702	1710513
00:00:10.613	45849	0.00962	0		0.139526	1709993
00:00:10.623	45859	0.00966	0		0.140106	1710133
00:00:10.633	45869	0.00976	0		0.141557	1710469
00:00:10.643	45879	0.00967	0		0.140251	1710153
00:00:10.653	45889	0.01	0		0.145038	1711261
00:00:10.663	45899	0.00965	0		0.139961	1710111
00:00:10.673	45909	0.00967	0		0.140251	1710182
00:00:10.683	45919	0.00971	0		0.140832	1710312
00:00:10.693	45929	0.00978	0		0.141847	1710537
00:00:10.703	45939	0.00959	0		0.139091	1709890
00:00:10.713	45949	0.00979	0		0.141992	1710567
00:00:10.724	45959	0.00983	0		0.142572	1710691
00:00:10.733	45969	0.00978	0		0.141847	1710549
00:00:10.743	45979	0.00959	0		0.139091	1709895
00:00:10.752	45989	0.00981	0		0.142282	1710623
00:00:10.762	45999	0.00974	0		0.141267	1710412
00:00:10.773	46009	0.00997	0		0.144603	1711170
00:00:10.783	46019	0.0095	0		0.137786	1709586
00:00:10.793	46029	0.00999	0		0.144893	1711241
00:00:10.803	46039	0.0099	0		0.143587	1710936
00:00:10.812	46049	0.00974	0		0.141267	1710410
00:00:10.823	46059	0.00959	0		0.139091	1709890
00:00:10.832	46069	0.0099	0		0.143587	1710936
00:00:10.843	46079	0.00965	0		0.139961	1710089
00:00:10.852	46089	0.01011	0		0.146633	1711655
00:00:10.862	46099	0.0099	0		0.143587	1710954
00:00:10.872	46109	0.01019	0		0.147793	1711927
00:00:10.882	46119	0.00991	0		0.143732	1710973
00:00:10.893	46129	0.00977	0		0.141702	1710508
00:00:10.902	46139	0.00974	0		0.141267	1710407
00:00:10.912	46149	0.00981	0		0.142282	1710642
00:00:10.922	46159	0.00971	0		0.140832	1710292
00:00:10.932	46169	0.01	0		0.145038	1711290
00:00:10.942	46179	0.00994	0		0.144167	1711075
00:00:10.952	46189	0.00971	0		0.140832	1710290
00:00:10.962	46199	0.00962	0		0.139526	1709985
00:00:10.972	46209	0.01004	0		0.145618	1711422
00:00:10.982	46219	0.01003	0		0.145473	1711393
00:00:10.992	46229	0.01008	0		0.146198	1711537
00:00:11.002	46239	0.00984	0		0.142717	1710740
00:00:11.012	46249	0.00998	0		0.144748	1711202
00:00:11.022	46259	0.00993	0		0.144022	1711030
00:00:11.031	46269	0.01015	0		0.147213	1711794
00:00:11.042	46279	0.00985	0		0.142862	1710762
00:00:11.052	46289	0.00996	0		0.144458	1711158
00:00:11.061	46299	0.00963	0		0.139671	1710034
00:00:11.071	46309	0.01009	0		0.146343	1711594
00:00:11.081	46319	0.00974	0		0.141267	1710393
00:00:11.091	46329	0.01016	0		0.147358	1711797
00:00:11.101	46339	0.00988	0		0.143297	1710860
00:00:11.111	46349	0.01003	0		0.145473	1711371
00:00:11.121	46359	0.00982	0		0.142427	1710667
00:00:11.131	46369	0.00971	0		0.140832	1710292
00:00:11.142	46379	0.00996	0		0.144458	1711143
00:00:11.151	46389	0.00986	0		0.143007	1710807
00:00:11.161	46399	0.01005	0		0.145763	1711452
00:00:11.171	46409	0.01025	0		0.148664	1712110
00:00:11.181	46419	0.01007	0		0.146053	1711520
00:00:11.191	46429	0.00983	0		0.142572	1710706
00:00:11.201	46439	0.00996	0		0.144458	1711126
00:00:11.211	46449	0.00994	0		0.144167	1711077
00:00:11.221	46459	0.01006	0		0.145908	1711464
00:00:11.231	46469	0.01022	0		0.148229	1712000
00:00:11.241	46479	0.01005	0		0.145763	1711442
00:00:11.251	46489	0.00992	0		0.143877	1711017
00:00:11.261	46499	0.01008	0		0.146198	1711552
00:00:11.271	46509	0.01	0		0.145038	1711280
00:00:11.281	46519	0.0099	0		0.143587	1710934
00:00:11.291	46529	0.0098	0		0.142137	1710601
00:00:11.301	46539	0.00996	0		0.144458	1711143
00:00:11.311	46549	0.00995	0		0.144313	1711116
00:00:11.321	46559	0.01015	0		0.147213	1711785
00:00:11.331	46569	0.01056	0		0.15316	1713160
00:00:11.341	46579	0.00973	0		0.141122	1710378
00:00:11.351	46589	0.01014	0		0.147068	1711731
00:00:11.360	46599	0.00982	0		0.142427	1710684
00:00:11.370	46609	0.01002	0		0.145328	1711329
00:00:11.380	46619	0.01025	0		0.148664	1712113
00:00:11.390	46629	0.01019	0		0.147793	1711922
00:00:11.400	46639	0.01007	0		0.146053	1711498
00:00:11.410	46649	0.0103	0		0.149389	1712293
00:00:11.420	46659	0.00946	0		0.137206	1709481
00:00:11.430	46669	0.0101	0		0.146488	1711608
00:00:11.440	46679	0.01	0		0.145038	1711278
00:00:11.450	46689	0.01038	0		0.150549	1712545
00:00:11.460	46699	0.01023	0		0.148374	1712032
00:00:11.472	46709	0.01028	0		0.149099	1712208
00:00:11.480	46719	0.01011	0		0.146633	1711648
00:00:11.490	46729	0.0104	0		0.150839	1712616
00:00:11.500	46739	0.01004	0		0.145618	1711408
00:00:11.510	46749	0.0103	0		0.149389	1712290
00:00:11.520	46759	0.01008	0		0.146198	1711554
00:00:11.530	46769	0.01049	0		0.152145	1712910
00:00:11.540	46779	0.01011	0		0.146633	1711645
00:00:11.550	46789	0.01014	0		0.147068	1711731
00:00:11.560	46799	0.00992	0		0.143877	1710995
00:00:11.570	46809	0.01038	0		0.150549	1712545
00:00:11.580	46819	0.00998	0		0.144748	1711217
00:00:11.590	46829	0.01019	0		0.147793	1711902
00:00:11.600	46839	0.01031	0		0.149534	1712317
00:00:11.610	46849	0.0104	0		0.150839	1712616
00:00:11.620	46859	0.01009	0		0.146343	1711574
00:00:11.629	46869	0.01022	0		0.148229	1711998
00:00:11.640	46879	0.01	0		0.145038	1711292
00:00:11.650	46889	0.01032	0		0.149679	1712351
00:00:11.659	46899	0.01009	0		0.146343	1711577
00:00:11.670	46909	0.01035	0		0.150114	1712437
00:00:11.679	46919	0.01001	0		0.145183	1711297
00:00:11.690	46929	0.01016	0		0.147358	1711807
00:00:11.699	46939	0.01031	0		0.149534	1712315
00:00:11.709	46949	0.01046	0		0.151709	1712829
00:00:11.719	46959	0.01021	0		0.148083	1711983
00:00:11.729	46969	0.01023	0		0.148374	1712047
00:00:11.739	46979	0.01018	0		0.147648	1711870
00:00:11.749	46989	0.01035	0		0.150114	1712435
00:00:11.759	46999	0.01043	0		0.151274	1712736
00:00:11.769	47009	0.01047	0		0.151854	1712844
00:00:11.779	47019	0.01041	0		0.150984	1712645
00:00:11.789	47029	0.01015	0		0.147213	1711780
00:00:11.799	47039	0.01013	0		0.146923	1711714
00:00:11.809	47049	0.01032	0		0.149679	1712351
00:00:11.819	47059	0.00979	0		0.141992	1710576
00:00:11.829	47069	0.0104	0		0.150839	1712609
00:00:11.839	47079	0.01008	0		0.146198	1711532
00:00:11.849	47089	0.01034	0		0.149969	1712415
00:00:11.859	47099	0.0103	0		0.149389	1712279
00:00:11.869	47109	0.01042	0		0.151129	1712684
00:00:11.879	47119	0.01032	0		0.149679	1712354
00:00:11.889	47129	0.01039	0		0.150694	1712572
00:00:11.899	47139	0.01013	0		0.146923	1711697
00:00:11.909	47149	0.01045	0		0.151564	1712780
00:00:11.919	47159	0.01037	0		0.150404	1712523
00:00:11.928	47169	0.01008	0		0.146198	1711559
00:00:11.939	47179	0.01014	0		0.147068	1711741
00:00:11.949	47189	0.01036	0		0.150259	1712501
00:00:11.959	47199	0.01043	0		0.151274	1712719
00:00:11.968	47209	0.01042	0		0.151129	1712697
00:00:11.978	47219	0.01011	0		0.146633	1711662
00:00:11.988	47229	0.01046	0		0.151709	1712831
00:00:11.998	47239	0.01046	0		0.151709	1712812
00:00:12.008	47249	0.01035	0		0.150114	1712466
00:00:12.018	47259	0.01025	0		0.148664	1712113
00:00:12.028	47269	0.01056	0		0.15316	1713155
00:00:12.038	47279	0.01028	0		0.149099	1712208
00:00:12.048	47289	0.0103	0		0.149389	1712284
00:00:12.058	47299	0.01018	0		0.147648	1711873
00:00:12.068	47309	0.01057	0		0.153305	1713197
00:00:12.078	47319	0.01044	0		0.151419	1712746
00:00:12.088	47329	0.01074	0		0.15577	1713758
00:00:12.098	47339	0.01019	0		0.147793	1711902
00:00:12.108	47349	0.01053	0		0.152725	1713064
00:00:12.118	47359	0.01044	0		0.151419	1712748
00:00:12.129	47369	0.01078	0		0.156351	1713895
00:00:12.138	47379	0.0104	0		0.150839	1712623
00:00:12.148	47389	0.01062	0		0.15403	1713359
00:00:12.158	47399	0.01031	0		0.149534	1712317
00:00:12.168	47409	0.01042	0		0.151129	1712687
00:00:12.178	47419	0.01054	0		0.15287	1713093
00:00:12.188	47429	0.01072	0		0.15548	1713694
00:00:12.198	47439	0.01045	0		0.151564	1712800
00:00:12.208	47449	0.01035	0		0.150114	1712444
00:00:12.218	47459	0.01018	0		0.147648	1711865
00:00:12.228	47469	0.01078	0		0.156351	1713878
00:00:12.238	47479	0.0103	0		0.149389	1712295
00:00:12.248	47489	0.01038	0		0.150549	1712557
00:00:12.257	47499	0.01038	0		0.150549	1712567
00:00:12.267	47509	0.01074	0		0.15577	1713753
00:00:12.277	47519	0.01015	0		0.147213	1711770
00:00:12.287	47529	0.01042	0		0.151129	1712675
00:00:12.297	47539	0.01012	0		0.146778	1711682
00:00:12.308	47549	0.01066	0		0.15461	1713476
00:00:12.318	47559	0.01025	0		0.148664	1712128
00:00:12.327	47569	0.01032	0		0.149679	1712359
00:00:12.337	47579	0.01056	0		0.15316	1713167
00:00:12.347	47589	0.01077	0		0.156206	1713873
00:00:12.357	47599	0.01051	0		0.152435	1712973
00:00:12.367	47609	0.01063	0		0.154175	1713376
00:00:12.377	47619	0.01016	0		0.147358	1711797
00:00:12.387	47629	0.01048	0		0.152	1712890
00:00:12.397	47639	0.01048	0		0.152	1712888
00:00:12.407	47649	0.01082	0		0.156931	1714018
00:00:12.417	47659	0.01036	0		0.150259	1712481
00:00:12.427	47669	0.01058	0		0.15345	1713232
00:00:12.437	47679	0.01062	0		0.15403	1713342
00:00:12.447	47689	0.01053	0		0.152725	1713071
00:00:12.457	47699	0.01059	0		0.153595	1713263
00:00:12.467	47709	0.01086	0		0.157511	1714160
00:00:12.477	47719	0.01058	0		0.15345	1713212
00:00:12.487	47729	0.01056	0		0.15316	1713147
00:00:12.497	47739	0.01051	0		0.152435	1712993
00:00:12.507	47749	0.01058	0		0.15345	1713234
00:00:12.517	47759	0.01056	0		0.15316	1713142
00:00:12.527	47769	0.0107	0		0.15519	1713609
00:00:12.536	47779	0.01033	0		0.149824	1712395
00:00:12.546	47789	0.01024	0		0.148519	1712098
00:00:12.557	47799	0.01079	0		0.156496	1713934
00:00:12.567	47809	0.01066	0		0.15461	1713484
00:00:12.576	47819	0.01045	0		0.151564	1712802
00:00:12.586	47829	0.0109	0		0.158091	1714299
00:00:12.597	47839	0.01073	0		0.155625	1713726
00:00:12.606	47849	0.01044	0		0.151419	1712755
00:00:12.616	47859	0.01066	0		0.15461	1713476
00:00:12.626	47869	0.01074	0		0.15577	1713751
00:00:12.636	47879	0.01041	0		0.150984	1712638
00:00:12.646	47889	0.01083	0		0.157076	1714076
00:00:12.656	47899	0.01016	0		0.147358	1711799
00:00:12.666	47909	0.01067	0		0.154755	1713513
00:00:12.676	47919	0.01071	0		0.155335	1713653
00:00:12.686	47929	0.01068	0		0.1549	1713574
00:00:12.696	47939	0.01043	0		0.151274	1712729
00:00:12.706	47949	0.01061	0		0.153885	1713317
00:00:12.716	47959	0.01076	0		0.156061	1713817
00:00:12.727	47969	0.01109	0		0.160847	1714935
00:00:12.736	47979	0.01036	0		0.150259	1712479
00:00:12.746	47989	0.01065	0		0.154465	1713442
00:00:12.756	47999	0.01074	0		0.15577	1713768
00:00:12.766	48009	0.01068	0		0.1549	1713572
00:00:12.776	48019	0.01067	0		0.154755	1713540
00:00:12.786	48029	0.0107	0		0.15519	1713638
00:00:12.796	48039	0.01084	0		0.157221	1714079
00:00:12.806	48049	0.01065	0		0.154465	1713474
00:00:12.816	48059	0.01092	0		0.158381	1714373
00:00:12.826	48069	0.01063	0		0.154175	1713376
00:00:12.835	48079	0.01065	0		0.154465	1713454
00:00:12.845	48089	0.01084	0		0.157221	1714101
00:00:12.855	48099	0.01081	0		0.156786	1714008
00:00:12.865	48109	0.01085	0		0.157366	1714130
00:00:12.875	48119	0.01054	0		0.15287	1713103
00:00:12.885	48129	0.01116	0		0.161862	1715170
00:00:12.895	48139	0.01079	0		0.156496	1713937
00:00:12.905	48149	0.01059	0		0.153595	1713263
00:00:12.915	48159	0.0102	0		0.147938	1711963
00:00:12.925	48169	0.01098	0		0.159251	1714570
00:00:12.935	48179	0.01073	0		0.155625	1713712
00:00:12.945	48189	0.01066	0		0.15461	1713501
00:00:12.955	48199	0.01073	0		0.155625	1713731
00:00:12.965	48209	0.01099	0		0.159396	1714589
00:00:12.975	48219	0.01063	0		0.154175	1713386
00:00:12.985	48229	0.01061	0		0.153885	1713329
00:00:12.995	48239	0.01074	0		0.15577	1713765
00:00:13.005	48249	0.01098	0		0.159251	1714570
00:00:13.015	48259	0.01059	0		0.153595	1713249
00:00:13.025	48269	0.0107	0		0.15519	1713636
00:00:13.035	48279	0.01069	0		0.155045	1713587
00:00:13.045	48289	0.01084	0		0.157221	1714086
00:00:13.055	48299	0.01087	0		0.157656	1714194
00:00:13.065	48309	0.01091	0		0.158236	1714314
00:00:13.075	48319	0.01098	0		0.159251	1714579
00:00:13.085	48329	0.01111	0		0.161137	1715001
00:00:13.095	48339	0.01089	0		0.157946	1714263
00:00:13.104	48349	0.01101	0		0.159687	1714660
00:00:13.114	48359	0.01066	0		0.15461	1713501
00:00:13.124	48369	0.01072	0		0.15548	1713702
00:00:13.135	48379	0.01092	0		0.158381	1714356
00:00:13.145	48389	0.01088	0		0.157801	1714226
00:00:13.154	48399	0.01092	0		0.158381	1714348
00:00:13.164	48409	0.01067	0		0.154755	1713535
00:00:13.174	48419	0.011	0		0.159541	1714619
00:00:13.184	48429	0.01095	0		0.158816	1714454
00:00:13.194	48439	0.01098	0		0.159251	1714560
00:00:13.204	48449	0.01105	0		0.160267	1714812
00:00:13.214	48459	0.01083	0		0.157076	1714052
00:00:13.224	48469	0.01101	0		0.159687	1714653
00:00:13.235	48479	0.01096	0		0.158961	1714486
00:00:13.245	48489	0.01087	0		0.157656	1714184
00:00:13.254	48499	0.01064	0		0.15432	1713430
00:00:13.264	48509	0.01086	0		0.157511	1714172
00:00:13.274	48519	0.01097	0		0.159106	1714521
00:00:13.284	48529	0.01133	0		0.164328	1715736
00:00:13.294	48539	0.01094	0		0.158671	1714446
00:00:13.304	48549	0.01107	0		0.160557	1714873
00:00:13.314	48559	0.01095	0		0.158816	1714454
00:00:13.324	48569	0.01123	0		0.162877	1715392
00:00:13.334	48579	0.01092	0		0.158381	1714380
00:00:13.344	48589	0.01098	0		0.159251	1714572
00:00:13.354	48599	0.01113	0		0.161427	1715067
00:00:13.363	48609	0.01121	0		0.162587	1715339
00:00:13.374	48619	0.01122	0		0.162732	1715383
00:00:13.383	48629	0.01114	0		0.161572	1715096
00:00:13.394	48639	0.01124	0		0.163022	1715445
00:00:13.404	48649	0.01099	0		0.159396	1714606
00:00:13.413	48659	0.01089	0		0.157946	1714277
00:00:13.424	48669	0.01105	0		0.160267	1714807
00:00:13.434	48679	0.01075	0		0.155916	1713778
00:00:13.444	48689	0.0109	0		0.158091	1714312
00:00:13.453	48699	0.01086	0		0.157511	1714152
00:00:13.463	48709	0.01129	0		0.163748	1715594
00:00:13.474	48719	0.01077	0		0.156206	1713849
00:00:13.483	48729	0.01127	0		0.163457	1715523
00:00:13.493	48739	0.01088	0		0.157801	1714214
00:00:13.503	48749	0.01091	0		0.158236	1714341
00:00:13.513	48759	0.01125	0		0.163167	1715487
00:00:13.523	48769	0.01085	0		0.157366	1714138
00:00:13.533	48779	0.01113	0		0.161427	1715077
00:00:13.543	48789	0.01091	0		0.158236	1714331
00:00:13.553	48799	0.01092	0		0.158381	1714353
00:00:13.563	48809	0.01084	0		0.157221	1714108
00:00:13.573	48819	0.01108	0		0.160702	1714895
00:00:13.583	48829	0.01134	0		0.164473	1715763
00:00:13.593	48839	0.01082	0		0.156931	1714025
00:00:13.603	48849	0.01102	0		0.159832	1714695
00:00:13.613	48859	0.0112	0		0.162442	1715302
00:00:13.623	48869	0.01109	0		0.160847	1714944
00:00:13.633	48879	0.01116	0		0.161862	1715170
00:00:13.643	48889	0.01111	0		0.161137	1714988
00:00:13.653	48899	0.0112	0		0.162442	1715287
00:00:13.663	48909	0.01124	0		0.163022	1715435
00:00:13.673	48919	0.01128	0		0.163603	1715565
00:00:13.683	48929	0.01104	0		0.160122	1714761
00:00:13.693	48939	0.01102	0		0.159832	1714690
00:00:13.702	48949	0.01126	0		0.163312	1715491
00:00:13.712	48959	0.01121	0		0.162587	1715326
00:00:13.723	48969	0.01111	0		0.161137	1715001
00:00:13.733	48979	0.01116	0		0.161862	1715157
00:00:13.742	48989	0.01128	0		0.163603	1715580
00:00:13.752	48999	0.0112	0		0.162442	1715292
00:00:13.762	49009	0.01122	0		0.162732	1715385
00:00:13.772	49019	0.0112	0		0.162442	1715309
00:00:13.782	49029	0.01119	0		0.162297	1715260
00:00:13.792	49039	0.01135	0		0.164618	1715798
00:00:13.802	49049	0.01101	0		0.159687	1714658
00:00:13.812	49059	0.01121	0		0.162587	1715343
00:00:13.822	49069	0.01118	0		0.162152	1715243
00:00:13.832	49079	0.01132	0		0.164183	1715692
00:00:13.842	49089	0.01128	0		0.163603	1715587
00:00:13.852	49099	0.01124	0		0.163022	1715440
00:00:13.862	49109	0.01138	0		0.165053	1715891
00:00:13.872	49119	0.01133	0		0.164328	1715739
00:00:13.882	49129	0.01115	0		0.161717	1715128
00:00:13.892	49139	0.01113	0		0.161427	1715072
00:00:13.902	49149	0.01094	0		0.158671	1714427
00:00:13.912	49159	0.01123	0		0.162877	1715420
00:00:13.922	49169	0.01114	0		0.161572	1715089
00:00:13.932	49179	0.0113	0		0.163893	1715624
00:00:13.942	49189	0.01147	0		0.166358	1716209
00:00:13.951	49199	0.01125	0		0.163167	1715474
00:00:13.961	49209	0.01103	0		0.159977	1714724
00:00:13.972	49219	0.01116	0		0.161862	1715175
00:00:13.981	49229	0.01102	0		0.159832	1714702
00:00:13.992	49239	0.01103	0		0.159977	1714736
00:00:14.002	49249	0.01115	0		0.161717	1715145
00:00:14.011	49259	0.01104	0		0.160122	1714758
00:00:14.021	49269	0.01139	0		0.165198	1715957
00:00:14.031	49279	0.01109	0		0.160847	1714932
00:00:14.041	49289	0.01104	0		0.160122	1714778
00:00:14.051	49299	0.0111	0		0.160992	1714966
00:00:14.061	49309	0.01124	0		0.163022	1715425
00:00:14.071	49319	0.01097	0		0.159106	1714526
00:00:14.081	49329	0.01089	0		0.157946	1714267
00:00:14.091	49339	0.01114	0		0.161572	1715094
00:00:14.101	49349	0.01099	0		0.159396	1714587
00:00:14.111	49359	0.01118	0		0.162152	1715231
00:00:14.121	49369	0.01098	0		0.159251	1714579
00:00:14.131	49379	0.01129	0		0.163748	1715607
00:00:14.141	49389	0.01093	0		0.158526	1714387
00:00:14.151	49399	0.01118	0		0.162152	1715246
00:00:14.161	49409	0.01094	0		0.158671	1714446
00:00:14.171	49419	0.01129	0		0.163748	1715621
00:00:14.181	49429	0.01134	0		0.164473	1715761
00:00:14.191	49439	0.01143	0		0.165778	1716074
00:00:14.201	49449	0.01115	0		0.161717	1715130
00:00:14.211	49459	0.01119	0		0.162297	1715272
00:00:14.221	49469	0.01155	0		0.167519	1716478
00:00:14.230	49479	0.01112	0		0.161282	1715025
00:00:14.241	49489	0.01107	0		0.160557	1714868
00:00:14.251	49499	0.01091	0		0.158236	1714321
00:00:14.260	49509	0.01119	0		0.162297	1715282
00:00:14.271	49519	0.01104	0		0.160122	1714758
00:00:14.281	49529	0.01104	0		0.160122	1714773
00:00:14.291	49539	0.0114	0		0.165343	1715976
00:00:14.301	49549	0.0111	0		0.160992	1714959
00:00:14.311	49559	0.01098	0		0.159251	1714575
00:00:14.321	49569	0.01121	0		0.162587	1715336
00:00:14.330	49579	0.01145	0		0.166068	1716133
00:00:14.340	49589	0.01139	0		0.165198	1715927
00:00:14.350	49599	0.01119	0		0.162297	1715260
00:00:14.360	49609	0.0113	0		0.163893	1715638
00:00:14.370	49619	0.01086	0		0.157511	1714169
00:00:14.380	49629	0.01102	0		0.159832	1714709
00:00:14.390	49639	0.01109	0		0.160847	1714944
00:00:14.400	49649	0.01135	0		0.164618	1715812
00:00:14.410	49659	0.01146	0		0.166213	1716167
00:00:14.420	49669	0.01141	0		0.165488	1716006
00:00:14.430	49679	0.01119	0		0.162297	1715270
00:00:14.440	49689	0.01107	0		0.160557	1714868
00:00:14.450	49699	0.01126	0		0.163312	1715513
00:00:14.460	49709	0.01149	0		0.166648	1716285
00:00:14.470	49719	0.01119	0		0.162297	1715270
00:00:14.480	49729	0.01089	0		0.157946	1714250
00:00:14.490	49739	0.01108	0		0.160702	1714910
00:00:14.500	49749	0.01135	0		0.164618	1715798
00:00:14.510	49759	0.01128	0		0.163603	1715567
00:00:14.520	49769	0.01105	0		0.160267	1714790
00:00:14.530	49779	0.01149	0		0.166648	1716263
00:00:14.540	49789	0.01125	0		0.163167	1715462
00:00:14.550	49799	0.01135	0		0.164618	1715807
00:00:14.560	49809	0.01113	0		0.161427	1715077
00:00:14.570	49819	0.01112	0		0.161282	1715025
00:00:14.580	49829	0.0111	0		0.160992	1714974
00:00:14.590	49839	0.01116	0		0.161862	1715167
00:00:14.599	49849	0.01107	0		0.160557	1714878
00:00:14.609	49859	0.01113	0		0.161427	1715079
00:00:14.619	49869	0.01086	0		0.157511	1714165
00:00:14.629	49879	0.01167	0		0.169259	1716869
00:00:14.639	49889	0.01086	0		0.157511	1714160
00:00:14.650	49899	0.0114	0		0.165343	1715981
00:00:14.659	49909	0.01117	0		0.162007	1715201
00:00:14.669	49919	0.01153	0		0.167228	1716407
00:00:14.679	49929	0.01094	0		0.158671	1714434
00:00:14.689	49939	0.01127	0		0.163457	1715528
00:00:14.699	49949	0.01128	0		0.163603	1715567
00:00:14.710	49959	0.01125	0		0.163167	1715460
00:00:14.719	49969	0.01081	0		0.156786	1713991
00:00:14.729	49979	0.01128	0		0.163603	1715580
00:00:14.739	49989	0.01096	0		0.158961	1714513
00:00:14.749	49999	0.01155	0		0.167519	1716491
00:00:14.759	50009	0.01101	0		0.159687	1714670
00:00:14.769	50019	0.01152	0		0.167083	1716378
00:00:14.779	50029	0.01103	0		0.159977	1714741
00:00:14.789	50039	0.0115	0		0.166793	1716302
00:00:14.799	50049	0.01095	0		0.158816	1714469
00:00:14.809	50059	0.01137	0		0.164908	1715869
00:00:14.819	50069	0.01115	0		0.161717	1715143
00:00:14.829	50079	0.0114	0		0.165343	1715964
00:00:14.839	50089	0.01099	0		0.159396	1714592
00:00:14.849	50099	0.01097	0		0.159106	1714528
00:00:14.859	50109	0.01099	0		0.159396	1714604
00:00:14.869	50119	0.01132	0		0.164183	1715700
00:00:14.879	50129	0.01097	0		0.159106	1714540
00:00:14.889	50139	0.01099	0		0.159396	1714606
00:00:14.898	50149	0.01113	0		0.161427	1715074
00:00:14.909	50159	0.01133	0		0.164328	1715729
00:00:14.919	50169	0.0109	0		0.158091	1714285
00:00:14.928	50179	0.01137	0		0.164908	1715866
00:00:14.939	50189	0.01109	0		0.160847	1714920
00:00:14.948	50199	0.01153	0		0.167228	1716407
00:00:14.958	50209	0.01091	0		0.158236	1714329
00:00:14.968	50219	0.01113	0		0.161427	1715067
00:00:14.978	50229	0.0113	0		0.163893	1715641
00:00:14.988	50239	0.01165	0		0.168969	1716810
00:00:14.998	50249	0.0111	0		0.160992	1714961
00:00:15.008	50259	0.01144	0		0.165923	1716123
00:00:15.018	50269	0.0113	0		0.163893	1715626
00:00:15.028	50279	0.01117	0		0.162007	1715199
00:00:15.038	50289	0.01129	0		0.163748	1715594
00:00:15.048	50299	0.01128	0		0.163603	1715575
00:00:15.058	50309	0.01091	0		0.158236	1714331
00:00:15.068	50319	0.01136	0		0.164763	1715856
00:00:15.078	50329	0.01071	0		0.155335	1713643
00:00:15.088	50339	0.01161	0		0.168389	1716665
00:00:15.098	50349	0.01114	0		0.161572	1715086
00:00:15.108	50359	0.01165	0		0.168969	1716815
00:00:15.118	50369	0.01107	0		0.160557	1714883
00:00:15.128	50379	0.01127	0		0.163457	1715531
00:00:15.138	50389	0.01115	0		0.161717	1715140
00:00:15.147	50399	0.01119	0		0.162297	1715268
00:00:15.158	50409	0.01128	0		0.163603	1715580
00:00:15.168	50419	0.01144	0		0.165923	1716104
00:00:15.177	50429	0.01099	0		0.159396	1714582
00:00:15.188	50439	0.01126	0		0.163312	1715494
00:00:15.197	50449	0.01098	0		0.159251	1714565
00:00:15.207	50459	0.01143	0		0.165778	1716087
00:00:15.218	50469	0.01135	0		0.164618	1715812
00:00:15.227	50479	0.01144	0		0.165923	1716116
00:00:15.237	50489	0.01144	0		0.165923	1716109
00:00:15.247	50499	0.01174	0		0.170274	1717128
00:00:15.257	50509	0.01155	0		0.167519	1716476
00:00:15.267	50519	0.01149	0		0.166648	1716263
00:00:15.277	50529	0.01144	0		0.165923	1716118
00:00:15.287	50539	0.01157	0		0.167809	1716559
00:00:15.297	50549	0.01121	0		0.162587	1715336
00:00:15.307	50559	0.0115	0		0.166793	1716317
00:00:15.317	50569	0.01141	0		0.165488	1716018
00:00:15.327	50579	0.01312	0		0.190289	1721736
00:00:15.337	50589	0.01115	0		0.161717	1715126
00:00:15.347	50599	0.01148	0		0.166503	1716236
00:00:15.357	50609	0.01136	0		0.164763	1715824
00:00:15.367	50619	0.01155	0		0.167519	1716478
00:00:15.377	50629	0.01135	0		0.164618	1715805
00:00:15.387	50639	0.0117	0		0.169694	1716991
00:00:15.397	50649	0.01145	0		0.166068	1716131
00:00:15.407	50659	0.01128	0		0.163603	1715560
00:00:15.417	50669	0.01112	0		0.161282	1715032
00:00:15.426	50679	0.01179	0		0.170999	1717268
00:00:15.437	50689	0.01149	0		0.166648	1716268
00:00:15.447	50699	0.01139	0		0.165198	1715954
00:00:15.457	50709	0.01132	0		0.164183	1715717
00:00:15.467	50719	0.01122	0		0.162732	1715370
00:00:15.477	50729	0.0113	0		0.163893	1715626
00:00:15.487	50739	0.01139	0		0.165198	1715937
00:00:15.496	50749	0.0112	0		0.162442	1715307
00:00:15.507	50759	0.01143	0		0.165778	1716082
00:00:15.516	50769	0.01154	0		0.167374	1716437
00:00:15.527	50779	0.01132	0		0.164183	1715702
00:00:15.536	50789	0.01133	0		0.164328	1715736
00:00:15.546	50799	0.0113	0		0.163893	1715624
00:00:15.556	50809	0.01126	0		0.163312	1715491
00:00:15.566	50819	0.0115	0		0.166793	1716309
00:00:15.576	50829	0.01116	0		0.161862	1715162
00:00:15.586	50839	0.01175	0		0.170419	1717153
00:00:15.596	50849	0.01138	0		0.165053	1715898
00:00:15.606	50859	0.01136	0		0.164763	1715824
00:00:15.616	50869	0.0116	0		0.168244	1716636
00:00:15.626	50879	0.0114	0		0.165343	1715976
00:00:15.636	50889	0.01149	0		0.166648	1716263
00:00:15.646	50899	0.01164	0		0.168824	1716763
00:00:15.656	50909	0.01122	0		0.162732	1715366
00:00:15.666	50919	0.01155	0		0.167519	1716493
00:00:15.675	50929	0.01147	0		0.166358	1716199
00:00:15.686	50939	0.01335	0		0.193625	1722518
00:00:15.696	50949	0.01289	0		0.186954	1720972
00:00:15.706	50959	0.01173	0		0.170129	1717082
00:00:15.716	50969	0.01138	0		0.165053	1715915
00:00:15.726	50979	0.01151	0		0.166938	1716329
00:00:15.736	50989	0.01119	0		0.162297	1715272
00:00:15.745	50999	0.01174	0		0.170274	1717106
00:00:15.755	51009	0.01125	0		0.163167	1715469
00:00:15.765	51019	0.01171	0		0.169839	1717013
00:00:15.775	51029	0.01126	0		0.163312	1715521
00:00:15.785	51039	0.01463	0		0.21219	1726806
00:00:15.795	51049	0.01174	0		0.170274	1717106
00:00:15.805	51059	0.01163	0		0.168679	1716746
00:00:15.815	51069	0.0113	0		0.163893	1715629
00:00:15.825	51079	0.01161	0		0.168389	1716688
00:00:15.835	51089	0.01144	0		0.165923	1716104
00:00:15.845	51099	0.01136	0		0.164763	1715856
00:00:15.855	51109	0.01121	0		0.162587	1715324
00:00:15.865	51119	0.01169	0		0.169549	1716957
00:00:15.875	51129	0.01143	0		0.165778	1716087
00:00:15.885	51139	0.01174	0		0.170274	1717131
00:00:15.895	51149	0.01105	0		0.160267	1714797
00:00:15.905	51159	0.01146	0		0.166213	1716184
00:00:15.915	51169	0.01159	0		0.168099	1716604
00:00:15.925	51179	0.01166	0		0.169114	1716839
00:00:15.935	51189	0.01162	0		0.168534	1716724
00:00:15.945	51199	0.0119	0		0.172595	1717653
00:00:15.955	51209	0.01158	0		0.167954	1716562
00:00:15.965	51219	0.01152	0		0.167083	1716366
00:00:15.975	51229	0.01149	0		0.166648	1716268
00:00:15.984	51239	0.01165	0		0.168969	1716815
00:00:15.995	51249	0.01123	0		0.162877	1715420
00:00:16.004	51259	0.01203	0		0.17448	1718077
00:00:16.014	51269	0.01129	0		0.163748	1715594
00:00:16.024	51279	0.0114	0		0.165343	1715979
00:00:16.035	51289	0.01122	0		0.162732	1715373
00:00:16.045	51299	0.01144	0		0.165923	1716116
00:00:16.055	51309	0.01116	0		0.161862	1715170
00:00:16.064	51319	0.01161	0		0.168389	1716685
00:00:16.074	51329	0.01123	0		0.162877	1715418
00:00:16.084	51339	0.01186	0		0.172015	1717530
00:00:16.094	51349	0.01132	0		0.164183	1715697
00:00:16.104	51359	0.01136	0		0.164763	1715824
00:00:16.114	51369	0.0113	0		0.163893	1715648
00:00:16.124	51379	0.01153	0		0.167228	1716398
00:00:16.134	51389	0.01147	0		0.166358	1716204
00:00:16.145	51399	0.01149	0		0.166648	1716290
00:00:16.154	51409	0.01148	0		0.166503	1716233
00:00:16.164	51419	0.01158	0		0.167954	1716571
00:00:16.174	51429	0.01137	0		0.164908	1715888
00:00:16.184	51439	0.01174	0		0.170274	1717106
00:00:16.194	51449	0.01124	0		0.163022	1715438
00:00:16.204	51459	0.01146	0		0.166213	1716160
00:00:16.214	51469	0.01138	0		0.165053	1715896
00:00:16.224	51479	0.0119	0		0.172595	1717661
00:00:16.234	51489	0.01154	0		0.167374	1716449
00:00:16.244	51499	0.01183	0		0.17158	1717425
00:00:16.254	51509	0.0115	0		0.166793	1716319
00:00:16.264	51519	0.01184	0		0.171725	1717447
00:00:16.274	51529	0.01163	0		0.168679	1716736
00:00:16.284	51539	0.01152	0		0.167083	1716378
00:00:16.294	51549	0.01138	0		0.165053	1715905
00:00:16.304	51559	0.0118	0		0.171144	1717324
00:00:16.313	51569	0.01151	0		0.166938	1716353
00:00:16.324	51579	0.01186	0		0.172015	1717515
00:00:16.333	51589	0.01157	0		0.167809	1716532
00:00:16.344	51599	0.01184	0		0.171725	1717454
00:00:16.354	51609	0.01169	0		0.169549	1716935
00:00:16.363	51619	0.01162	0		0.168534	1716707
00:00:16.374	51629	0.01161	0		0.168389	1716685
00:00:16.383	51639	0.01157	0		0.167809	1716549
00:00:16.394	51649	0.01145	0		0.166068	1716140
00:00:16.403	51659	0.01183	0		0.17158	1717415
00:00:16.413	51669	0.01158	0		0.167954	1716562
00:00:16.423	51679	0.01154	0		0.167374	1716459
00:00:16.433	51689	0.01189	0		0.17245	1717606
00:00:16.443	51699	0.01134	0		0.164473	1715771
00:00:16.453	51709	0.01146	0		0.166213	1716192
00:00:16.463	51719	0.01202	0		0.174335	1718048
00:00:16.473	51729	0.01143	0		0.165778	1716091
00:00:16.483	51739	0.01176	0		0.170564	1717197
00:00:16.493	51749	0.01156	0		0.167664	1716510
00:00:16.503	51759	0.01174	0		0.170274	1717128
00:00:16.513	51769	0.01131	0		0.164038	1715673
00:00:16.523	51779	0.01185	0		0.17187	1717488
00:00:16.533	51789	0.01167	0		0.169259	1716869
00:00:16.543	51799	0.01173	0		0.170129	1717084
00:00:16.553	51809	0.01154	0		0.167374	1716442
00:00:16.562	51819	0.01168	0		0.169404	1716923
00:00:16.573	51829	0.01175	0		0.170419	1717136
00:00:16.583	51839	0.01175	0		0.170419	1717163
00:00:16.593	51849	0.01175	0		0.170419	1717163
00:00:16.603	51859	0.01164	0		0.168824	1716793
00:00:16.612	51869	0.01182	0		0.171435	1717383
00:00:16.623	51879	0.01197	0		0.17361	1717898
00:00:16.632	51889	0.01163	0		0.168679	1716732
00:00:16.643	51899	0.0116	0		0.168244	1716651
00:00:16.652	51909	0.0114	0		0.165343	1715971
00:00:16.662	51919	0.01174	0		0.170274	1717126
00:00:16.672	51929	0.01169	0		0.169549	1716932
00:00:16.682	51939	0.01169	0		0.169549	1716962
00:00:16.692	51949	0.01198	0		0.173755	1717923
00:00:16.702	51959	0.01166	0		0.169114	1716844
00:00:16.712	51969	0.01162	0		0.168534	1716712
00:00:16.722	51979	0.01166	0		0.169114	1716847
00:00:16.732	51989	0.01165	0		0.168969	1716815
00:00:16.742	51999	0.0119	0		0.172595	1717646
00:00:16.752	52009	0.0119	0		0.172595	1717666
00:00:16.762	52019	0.01169	0		0.169549	1716952
00:00:16.772	52029	0.01159	0		0.168099	1716626
00:00:16.782	52039	0.01178	0		0.170854	1717246
00:00:16.792	52049	0.01166	0		0.169114	1716861
00:00:16.803	52059	0.01173	0		0.170129	1717077
00:00:16.812	52069	0.01157	0		0.167809	1716559
00:00:16.822	52079	0.01198	0		0.173755	1717923
00:00:16.832	52089	0.01194	0		0.173175	1717788
00:00:16.842	52099	0.01176	0		0.170564	1717177
00:00:16.852	52109	0.01162	0		0.168534	1716697
00:00:16.863	52119	0.0118	0		0.171144	1717319
00:00:16.872	52129	0.01171	0		0.169839	1717008
00:00:16.881	52139	0.01178	0		0.170854	1717236
00:00:16.892	52149	0.01163	0		0.168679	1716741
00:00:16.902	52159	0.01166	0		0.169114	1716830
00:00:16.912	52169	0.01183	0		0.17158	1717410
00:00:16.922	52179	0.01181	0		0.17129	1717359
00:00:16.932	52189	0.01178	0		0.170854	1717256
00:00:16.942	52199	0.01188	0		0.172305	1717591
00:00:16.952	52209	0.0119	0		0.172595	1717651
00:00:16.961	52219	0.01156	0		0.167664	1716522
00:00:16.972	52229	0.01169	0		0.169549	1716957
00:00:16.982	52239	0.01182	0		0.171435	1717393
00:00:16.991	52249	0.01181	0		0.17129	1717351
00:00:17.001	52259	0.01195	0		0.17332	1717820
00:00:17.011	52269	0.01195	0		0.17332	1717817
00:00:17.021	52279	0.01162	0		0.168534	1716719
00:00:17.031	52289	0.01192	0		0.172885	1717727
00:00:17.041	52299	0.01197	0		0.17361	1717896
00:00:17.051	52309	0.01186	0		0.172015	1717523
00:00:17.061	52319	0.01198	0		0.173755	1717935
00:00:17.072	52329	0.01186	0		0.172015	1717503
00:00:17.081	52339	0.01177	0		0.170709	1717214
00:00:17.091	52349	0.0116	0		0.168244	1716643
00:00:17.101	52359	0.01183	0		0.17158	1717420
00:00:17.111	52369	0.01193	0		0.17303	1717749
00:00:17.121	52379	0.01183	0		0.17158	1717425
00:00:17.131	52389	0.01193	0		0.17303	1717766
00:00:17.141	52399	0.01205	0		0.17477	1718155
00:00:17.151	52409	0.01152	0		0.167083	1716393
00:00:17.161	52419	0.01166	0		0.169114	1716844
00:00:17.171	52429	0.01207	0		0.175061	1718207
00:00:17.181	52439	0.01167	0		0.169259	1716881
00:00:17.190	52449	0.01184	0		0.171725	1717452
00:00:17.200	52459	0.01176	0		0.170564	1717175
00:00:17.211	52469	0.01159	0		0.168099	1716619
00:00:17.220	52479	0.01164	0		0.168824	1716778
00:00:17.230	52489	0.01195	0		0.17332	1717813
00:00:17.241	52499	0.01162	0		0.168534	1716700
00:00:17.251	52509	0.01179	0		0.170999	1717290
00:00:17.260	52519	0.01185	0		0.17187	1717474
00:00:17.271	52529	0.01199	0		0.1739	1717947
00:00:17.280	52539	0.01153	0		0.167228	1716424
00:00:17.290	52549	0.01175	0		0.170419	1717143
00:00:17.300	52559	0.01194	0		0.173175	1717798
00:00:17.310	52569	0.01182	0		0.171435	1717376
00:00:17.320	52579	0.01189	0		0.17245	1717606
00:00:17.330	52589	0.01187	0		0.17216	1717559
00:00:17.341	52599	0.01206	0		0.174915	1718187
00:00:17.350	52609	0.01192	0		0.172885	1717732
00:00:17.360	52619	0.01198	0		0.173755	1717925
00:00:17.370	52629	0.01186	0		0.172015	1717505
00:00:17.380	52639	0.01177	0		0.170709	1717219
00:00:17.390	52649	0.0117	0		0.169694	1716967
00:00:17.400	52659	0.01181	0		0.17129	1717363
00:00:17.410	52669	0.01215	0		0.176221	1718486
00:00:17.420	52679	0.01188	0		0.172305	1717589
00:00:17.430	52689	0.01193	0		0.17303	1717739
00:00:17.440	52699	0.0119	0		0.172595	1717666
00:00:17.450	52709	0.01203	0		0.17448	1718089
00:00:17.460	52719	0.01211	0		0.175641	1718359
00:00:17.470	52729	0.01207	0		0.175061	1718229
00:00:17.480	52739	0.01185	0		0.17187	1717476
00:00:17.490	52749	0.01225	0		0.177671	1718820
00:00:17.500	52759	0.01195	0		0.17332	1717827
00:00:17.509	52769	0.01207	0		0.175061	1718217
00:00:17.520	52779	0.01188	0		0.172305	1717581
00:00:17.529	52789	0.01151	0		0.166938	1716331
00:00:17.540	52799	0.01205	0		0.17477	1718153
00:00:17.550	52809	0.01219	0		0.176801	1718630
00:00:17.560	52819	0.01192	0		0.172885	1717729
00:00:17.570	52829	0.01162	0		0.168534	1716712
00:00:17.579	52839	0.01189	0		0.17245	1717613
00:00:17.589	52849	0.01214	0		0.176076	1718457
00:00:17.599	52859	0.01234	0		0.178977	1719134
00:00:17.609	52869	0.01196	0		0.173465	1717852
00:00:17.619	52879	0.01191	0		0.17274	1717697
00:00:17.629	52889	0.01221	0		0.177091	1718704
00:00:17.639	52899	0.01203	0		0.17448	1718079
00:00:17.649	52909	0.01216	0		0.176366	1718515
00:00:17.659	52919	0.01216	0		0.176366	1718530
00:00:17.669	52929	0.012	0		0.174045	1717991
00:00:17.679	52939	0.01192	0		0.172885	1717719
00:00:17.689	52949	0.01182	0		0.171435	1717390
00:00:17.699	52959	0.01193	0		0.17303	1717759
00:00:17.709	52969	0.01211	0		0.175641	1718364
00:00:17.719	52979	0.01187	0		0.17216	1717557
00:00:17.729	52989	0.01182	0		0.171435	1717381
00:00:17.739	52999	0.01168	0		0.169404	1716913
00:00:17.749	53009	0.01208	0		0.175206	1718256
00:00:17.760	53019	0.01195	0		0.17332	1717815
00:00:17.769	53029	0.0124	0		0.179847	1719325
00:00:17.779	53039	0.01196	0		0.173465	1717844
00:00:17.788	53049	0.01183	0		0.17158	1717417
00:00:17.799	53059	0.01221	0		0.177091	1718679
00:00:17.809	53069	0.01201	0		0.17419	1718035
00:00:17.819	53079	0.01167	0		0.169259	1716888
00:00:17.828	53089	0.01191	0		0.17274	1717673
00:00:17.839	53099	0.01201	0		0.17419	1718028
00:00:17.849	53109	0.01219	0		0.176801	1718630
00:00:17.859	53119	0.01207	0		0.175061	1718224
00:00:17.869	53129	0.01228	0		0.178106	1718940
00:00:17.878	53139	0.01176	0		0.170564	1717194
00:00:17.888	53149	0.01219	0		0.176801	1718633
00:00:17.899	53159	0.01196	0		0.173465	1717849
00:00:17.908	53169	0.01174	0		0.170274	1717123
00:00:17.918	53179	0.01195	0		0.17332	1717810
00:00:17.928	53189	0.01212	0		0.175786	1718376
00:00:17.938	53199	0.01177	0		0.170709	1717219
00:00:17.948	53209	0.01227	0		0.177961	1718889
00:00:17.958	53219	0.01211	0		0.175641	1718364
00:00:17.968	53229	0.01245	0		0.180572	1719484
00:00:17.978	53239	0.01188	0		0.172305	1717589
00:00:17.988	53249	0.01208	0		0.175206	1718241
00:00:17.998	53259	0.01209	0		0.175351	1718288
00:00:18.008	53269	0.01207	0		0.175061	1718226
00:00:18.018	53279	0.01181	0		0.17129	1717344
00:00:18.028	53289	0.0124	0		0.179847	1719317
00:00:18.038	53299	0.01192	0		0.172885	1717722
00:00:18.048	53309	0.01201	0		0.17419	1718018
00:00:18.058	53319	0.0118	0		0.171144	1717310
00:00:18.068	53329	0.01195	0		0.17332	1717817
00:00:18.078	53339	0.01223	0		0.177381	1718747
00:00:18.088	53349	0.01236	0		0.179267	1719180
00:00:18.098	53359	0.01213	0		0.175931	1718432
00:00:18.107	53369	0.01197	0		0.17361	1717893
00:00:18.118	53379	0.01167	0		0.169259	1716864
00:00:18.127	53389	0.01193	0		0.17303	1717768
00:00:18.138	53399	0.01203	0		0.17448	1718094
00:00:18.147	53409	0.01231	0		0.178541	1719021
00:00:18.157	53419	0.01198	0		0.173755	1717925
00:00:18.167	53429	0.01213	0		0.175931	1718437
00:00:18.177	53439	0.01203	0		0.17448	1718082
00:00:18.188	53449	0.01235	0		0.179122	1719156
00:00:18.197	53459	0.01217	0		0.176511	1718559
00:00:18.207	53469	0.01206	0		0.174915	1718182
00:00:18.217	53479	0.01178	0		0.170854	1717246
00:00:18.227	53489	0.01221	0		0.177091	1718677
00:00:18.237	53499	0.01226	0		0.177816	1718847
00:00:18.247	53509	0.01217	0		0.176511	1718557
00:00:18.257	53519	0.01226	0		0.177816	1718854
00:00:18.267	53529	0.01225	0		0.177671	1718823
00:00:18.277	53539	0.01216	0		0.176366	1718535
00:00:18.289	53549	0.01243	0		0.180282	1719432
00:00:18.297	53559	0.01195	0		0.17332	1717820
00:00:18.307	53569	0.01218	0		0.176656	1718606
00:00:18.317	53579	0.01183	0		0.17158	1717407
00:00:18.327	53589	0.0121	0		0.175496	1718319
00:00:18.337	53599	0.01188	0		0.172305	1717598
00:00:18.347	53609	0.01217	0		0.176511	1718569
00:00:18.357	53619	0.01208	0		0.175206	1718251
00:00:18.367	53629	0.01235	0		0.179122	1719170
00:00:18.377	53639	0.01183	0		0.17158	1717405
00:00:18.387	53649	0.01215	0		0.176221	1718503
00:00:18.397	53659	0.0119	0		0.172595	1717641
00:00:18.407	53669	0.01267	0		0.183763	1720219
00:00:18.417	53679	0.01164	0		0.168824	1716795
00:00:18.427	53689	0.01206	0		0.174915	1718195
00:00:18.437	53699	0.01215	0		0.176221	1718481
00:00:18.446	53709	0.01227	0		0.177961	1718881
00:00:18.456	53719	0.01199	0		0.1739	1717937
00:00:18.467	53729	0.01224	0		0.177526	1718781
00:00:18.476	53739	0.01213	0		0.175931	1718427
00:00:18.486	53749	0.01241	0		0.179992	1719371
00:00:18.496	53759	0.012	0		0.174045	1717996
00:00:18.506	53769	0.01211	0		0.175641	1718373
00:00:18.516	53779	0.01244	0		0.180427	1719454
00:00:18.526	53789	0.01205	0		0.17477	1718168
00:00:18.536	53799	0.01195	0		0.17332	1717830
00:00:18.546	53809	0.01216	0		0.176366	1718540
00:00:18.556	53819	0.01195	0		0.17332	1717820
00:00:18.566	53829	0.01237	0		0.179412	1719214
00:00:18.576	53839	0.01228	0		0.178106	1718918
00:00:18.586	53849	0.01236	0		0.179267	1719185
00:00:18.596	53859	0.01216	0		0.176366	1718518
00:00:18.606	53869	0.01238	0		0.179557	1719246
00:00:18.616	53879	0.01213	0		0.175931	1718417
00:00:18.626	53889	0.01236	0		0.179267	1719200
00:00:18.636	53899	0.01201	0		0.17419	1718021
00:00:18.646	53909	0.01229	0		0.178251	1718952
00:00:18.656	53919	0.01218	0		0.176656	1718586
00:00:18.666	53929	0.0123	0		0.178396	1719001
00:00:18.676	53939	0.01229	0		0.178251	1718967
00:00:18.686	53949	0.01235	0		0.179122	1719165
00:00:18.695	53959	0.01201	0		0.17419	1718006
00:00:18.706	53969	0.01255	0		0.182022	1719836
00:00:18.716	53979	0.0122	0		0.176946	1718655
00:00:18.725	53989	0.01255	0		0.182022	1719824
00:00:18.736	53999	0.01251	0		0.181442	1719687
00:00:18.745	54009	0.01245	0		0.180572	1719491
00:00:18.755	54019	0.01212	0		0.175786	1718383
00:00:18.765	54029	0.01242	0		0.180137	1719383
00:00:18.775	54039	0.01205	0		0.17477	1718163
00:00:18.785	54049	0.01242	0		0.180137	1719393
00:00:18.795	54059	0.01226	0		0.177816	1718876
00:00:18.805	54069	0.01225	0		0.177671	1718837
00:00:18.815	54079	0.01218	0		0.176656	1718582
00:00:18.825	54089	0.0122	0		0.176946	1718643
00:00:18.836	54099	0.01231	0		0.178541	1719028
00:00:18.845	54109	0.01226	0		0.177816	1718864
00:00:18.855	54119	0.01225	0		0.177671	1718840
00:00:18.865	54129	0.01257	0		0.182312	1719896
00:00:18.875	54139	0.01229	0		0.178251	1718974
00:00:18.885	54149	0.01244	0		0.180427	1719449
00:00:18.895	54159	0.01228	0		0.178106	1718911
00:00:18.905	54169	0.0122	0		0.176946	1718667
00:00:18.915	54179	0.0125	0		0.181297	1719665
00:00:18.925	54189	0.01227	0		0.177961	1718903
00:00:18.935	54199	0.01215	0		0.176221	1718501
00:00:18.945	54209	0.01276	0		0.185068	1720552
00:00:18.955	54219	0.01226	0		0.177816	1718867
00:00:18.964	54229	0.01239	0		0.179702	1719283
00:00:18.975	54239	0.01216	0		0.176366	1718537
00:00:18.985	54249	0.0124	0		0.179847	1719329
00:00:18.995	54259	0.0125	0		0.181297	1719677
00:00:19.005	54269	0.01264	0		0.183328	1720134
00:00:19.015	54279	0.01226	0		0.177816	1718849
00:00:19.024	54289	0.01237	0		0.179412	1719227
00:00:19.035	54299	0.01213	0		0.175931	1718413
00:00:19.045	54309	0.01252	0		0.181587	1719731
00:00:19.054	54319	0.01236	0		0.179267	1719182
00:00:19.064	54329	0.01237	0		0.179412	1719217
00:00:19.075	54339	0.01266	0		0.183618	1720207
00:00:19.084	54349	0.01255	0		0.182022	1719831
00:00:19.094	54359	0.01228	0		0.178106	1718913
00:00:19.104	54369	0.01235	0		0.179122	1719168
00:00:19.114	54379	0.01238	0		0.179557	1719249
00:00:19.124	54389	0.01252	0		0.181587	1719721
00:00:19.134	54399	0.01228	0		0.178106	1718930
00:00:19.144	54409	0.01244	0		0.180427	1719476
00:00:19.154	54419	0.0123	0		0.178396	1718994
00:00:19.164	54429	0.01238	0		0.179557	1719268
00:00:19.174	54439	0.01218	0		0.176656	1718601
00:00:19.184	54449	0.01279	0		0.185503	1720623
00:00:19.194	54459	0.01209	0		0.175351	1718283
00:00:19.204	54469	0.01251	0		0.181442	1719687
00:00:19.214	54479	0.01234	0		0.178977	1719134
00:00:19.224	54489	0.01268	0		0.183908	1720263
00:00:19.234	54499	0.01222	0		0.177236	1718727
00:00:19.244	54509	0.01267	0		0.183763	1720251
00:00:19.254	54519	0.01228	0		0.178106	1718938
00:00:19.264	54529	0.01244	0		0.180427	1719474
00:00:19.274	54539	0.01253	0		0.181732	1719753
00:00:19.284	54549	0.01231	0		0.178541	1719036
00:00:19.294	54559	0.01248	0		0.181007	1719589
00:00:19.304	54569	0.01254	0		0.181877	1719805
00:00:19.313	54579	0.01227	0		0.177961	1718898
00:00:19.323	54589	0.01281	0		0.185793	1720692
00:00:19.334	54599	0.01249	0		0.181152	1719640
00:00:19.344	54609	0.01222	0		0.177236	1718739
00:00:19.354	54619	0.01228	0		0.178106	1718920
00:00:19.363	54629	0.0122	0		0.176946	1718667
00:00:19.373	54639	0.01241	0		0.179992	1719369
00:00:19.383	54649	0.01233	0		0.178831	1719102
00:00:19.393	54659	0.01217	0		0.176511	1718564
00:00:19.403	54669	0.01267	0		0.183763	1720219
00:00:19.413	54679	0.01239	0		0.179702	1719285
00:00:19.423	54689	0.01243	0		0.180282	1719437
00:00:19.434	54699	0.01236	0		0.179267	1719205
00:00:19.443	54709	0.01247	0		0.180862	1719579
00:00:19.453	54719	0.01229	0		0.178251	1718972
00:00:19.463	54729	0.01273	0		0.184633	1720425
00:00:19.473	54739	0.01246	0		0.180717	1719547
00:00:19.483	54749	0.01224	0		0.177526	1718788
00:00:19.493	54759	0.01242	0		0.180137	1719408
00:00:19.503	54769	0.01254	0		0.181877	1719787
00:00:19.513	54779	0.01219	0		0.176801	1718616
00:00:19.523	54789	0.01219	0		0.176801	1718640
00:00:19.533	54799	0.0127	0		0.184198	1720352
00:00:19.543	54809	0.01253	0		0.181732	1719778
00:00:19.552	54819	0.01238	0		0.179557	1719271
00:00:19.562	54829	0.01275	0		0.184923	1720491
00:00:19.573	54839	0.01227	0		0.177961	1718908
00:00:19.582	54849	0.01274	0		0.184778	1720479
00:00:19.593	54859	0.01247	0		0.180862	1719577
00:00:19.603	54869	0.01244	0		0.180427	1719479
00:00:19.612	54879	0.01215	0		0.176221	1718501
00:00:19.622	54889	0.01225	0		0.177671	1718835
00:00:19.632	54899	0.0126	0		0.182747	1719999
00:00:19.642	54909	0.01265	0		0.183473	1720166
00:00:19.653	54919	0.01232	0		0.178686	1719045
00:00:19.662	54929	0.01259	0		0.182602	1719970
00:00:19.672	54939	0.01247	0		0.180862	1719552
00:00:19.683	54949	0.01267	0		0.183763	1720239
00:00:19.692	54959	0.01229	0		0.178251	1718974
00:00:19.703	54969	0.01268	0		0.183908	1720273
00:00:19.712	54979	0.01255	0		0.182022	1719829
00:00:19.722	54989	0.01247	0		0.180862	1719565
00:00:19.732	54999	0.01253	0		0.181732	1719773
00:00:19.743	55009	0.01251	0		0.181442	1719709
00:00:19.752	55019	0.01217	0		0.176511	1718547
00:00:19.762	55029	0.01284	0		0.186228	1720792
00:00:19.772	55039	0.0124	0		0.179847	1719327
00:00:19.782	55049	0.01277	0		0.185213	1720584
00:00:19.792	55059	0.01248	0		0.181007	1719594
00:00:19.802	55069	0.01248	0		0.181007	1719591
00:00:19.812	55079	0.01267	0		0.183763	1720249
00:00:19.822	55089	0.0125	0		0.181297	1719660
00:00:19.832	55099	0.01218	0		0.176656	1718579
00:00:19.842	55109	0.01265	0		0.183473	1720166
00:00:19.852	55119	0.01267	0		0.183763	1720244
00:00:19.861	55129	0.01275	0		0.184923	1720503
00:00:19.872	55139	0.01241	0		0.179992	1719378
00:00:19.881	55149	0.01267	0		0.183763	1720234
00:00:19.892	55159	0.01262	0		0.183038	1720070
00:00:19.902	55169	0.01223	0		0.177381	1718759
[truncated: 59,635 more rows]
