# Supplementary material for: Continuous Infusion Pressure Measurement in Predefined Interfascial and Intramuscular Tissue Conditions: An Ex Vivo Pilot Study
Source: J Clin Med. 2026 Apr 26;15(9):3301. doi: 10.3390/jcm15093301 (PMC13164366; doi:10.3390/jcm15093301)
Supplement: Supplementary file 1 [file jcm-15-03301-s001.zip › fascia 11.xlsx]

## Sheet: Recording
Timestamp	DeviceTime	Pressure(bar)	ButtonState	Event	Pressure(PSI)	PressureRAW
00:00:00.000	11679	0.00154	1		0.0223358	1682886
00:00:00.001	11689	0.00146	1		0.0211755	1682629
00:00:00.010	11699	0.0017	1		0.0246564	1683425
00:00:00.020	11709	0.00135	1		0.0195801	1682248
00:00:00.030	11719	0.00166	1		0.0240763	1683290
00:00:00.040	11729	0.0016	1		0.023206	1683080
00:00:00.050	11739	0.00171	1		0.0248014	1683464
00:00:00.060	11749	0.00138	1		0.0200152	1682356
00:00:00.071	11759	0.00172	1		0.0249465	1683488
00:00:00.080	11769	0.00154	1		0.0223358	1682889
00:00:00.090	11779	0.00124	1		0.0179847	1681871
00:00:00.100	11789	0.00165	1		0.0239312	1683275
00:00:00.110	11799	0.00166	1		0.0240763	1683302
00:00:00.120	11809	0.00134	1		0.0194351	1682204
00:00:00.130	11819	0.00151	1		0.0219007	1682793
00:00:00.140	11829	0.00129	1		0.0187099	1682060
00:00:00.150	11839	0.00138	1		0.0200152	1682361
00:00:00.160	11849	0.00166	1		0.0240763	1683307
00:00:00.170	11859	0.00201	1		0.0291526	1684467
00:00:00.180	11869	0.00158	1		0.022916	1683021
00:00:00.190	11879	0.00173	1		0.0250915	1683511
00:00:00.200	11889	0.0016	1		0.023206	1683104
00:00:00.210	11899	0.00156	0		0.0226259	1682962
00:00:00.220	11909	0.00181	0		0.0262518	1683796
00:00:00.230	11919	0.00164	0		0.0237862	1683224
00:00:00.240	11929	0.00173	0		0.0250915	1683540
00:00:00.249	11939	0.00144	0		0.0208854	1682570
00:00:00.259	11949	0.00173	0		0.0250915	1683513
00:00:00.269	11959	0.00161	0		0.0233511	1683138
00:00:00.279	11969	0.00168	0		0.0243663	1683354
00:00:00.289	11979	0.00157	0		0.0227709	1683001
00:00:00.299	11989	0.00156	0		0.0226259	1682950
00:00:00.309	11999	0.00154	0		0.0223358	1682891
00:00:00.319	12009	0.00152	0		0.0220457	1682808
00:00:00.329	12019	0.00155	0		0.0224808	1682928
00:00:00.339	12029	0.00189	0		0.0274121	1684060
00:00:00.349	12039	0.00182	0		0.0263969	1683823
00:00:00.359	12049	0.00121	0		0.0175496	1681788
00:00:00.369	12059	0.00156	0		0.0226259	1682957
00:00:00.379	12069	0.00187	0		0.0271221	1684004
00:00:00.389	12079	0.00165	0		0.0239312	1683268
00:00:00.399	12089	0.00177	0		0.0256717	1683651
00:00:00.409	12099	0.00165	0		0.0239312	1683263
00:00:00.419	12109	0.00152	0		0.0220457	1682813
00:00:00.429	12119	0.00161	0		0.0233511	1683138
00:00:00.439	12129	0.00137	0		0.0198702	1682307
00:00:00.449	12139	0.0015	0		0.0217557	1682759
00:00:00.459	12149	0.0017	0		0.0246564	1683422
00:00:00.469	12159	0.00161	0		0.0233511	1683133
00:00:00.479	12169	0.00192	0		0.0278472	1684158
00:00:00.489	12179	0.00152	0		0.0220457	1682837
00:00:00.498	12189	0.00184	0		0.0266869	1683911
00:00:00.508	12199	0.00161	0		0.0233511	1683133
00:00:00.519	12209	0.00171	0		0.0248014	1683462
00:00:00.528	12219	0.00185	0		0.026832	1683943
00:00:00.538	12229	0.00204	0		0.0295877	1684557
00:00:00.549	12239	0.00155	0		0.0224808	1682920
00:00:00.559	12249	0.00217	0		0.0314732	1684987
00:00:00.568	12259	0.00154	0		0.0223358	1682891
00:00:00.578	12269	0.00169	0		0.0245114	1683391
00:00:00.589	12279	0.00146	0		0.0211755	1682634
00:00:00.598	12289	0.00152	0		0.0220457	1682832
00:00:00.609	12299	0.00145	0		0.0210305	1682604
00:00:00.619	12309	0.00142	0		0.0205954	1682482
00:00:00.628	12319	0.00158	0		0.022916	1683021
00:00:00.639	12329	0.00161	0		0.0233511	1683126
00:00:00.649	12339	0.00145	0		0.0210305	1682595
00:00:00.658	12349	0.0019	0		0.0275572	1684107
00:00:00.668	12359	0.00149	0		0.0216106	1682724
00:00:00.678	12369	0.00193	0		0.0279923	1684185
00:00:00.688	12379	0.0016	0		0.023206	1683106
00:00:00.698	12389	0.00173	0		0.0250915	1683520
00:00:00.708	12399	0.00183	0		0.0265419	1683864
00:00:00.718	12409	0.00165	0		0.0239312	1683253
00:00:00.728	12419	0.00154	0		0.0223358	1682889
00:00:00.738	12429	0.00184	0		0.0266869	1683891
00:00:00.748	12439	0.00195	0		0.0282823	1684276
00:00:00.758	12449	0.00177	0		0.0256717	1683668
00:00:00.768	12459	0.00174	0		0.0252366	1683574
00:00:00.778	12469	0.00164	0		0.0237862	1683209
00:00:00.788	12479	0.00164	0		0.0237862	1683214
00:00:00.798	12489	0.00187	0		0.0271221	1683994
00:00:00.808	12499	0.00144	0		0.0208854	1682570
00:00:00.818	12509	0.00156	0		0.0226259	1682964
00:00:00.828	12519	0.00169	0		0.0245114	1683386
00:00:00.837	12529	0.00168	0		0.0243663	1683366
00:00:00.848	12539	0.00176	0		0.0255266	1683636
00:00:00.858	12549	0.00191	0		0.0277022	1684131
00:00:00.867	12559	0.00179	0		0.0259617	1683729
00:00:00.877	12569	0.00169	0		0.0245114	1683393
00:00:00.887	12579	0.00188	0		0.0272671	1684033
00:00:00.898	12589	0.00198	0		0.0287175	1684356
00:00:00.907	12599	0.00159	0		0.023061	1683048
00:00:00.917	12609	0.00162	0		0.0234961	1683163
00:00:00.927	12619	0.00167	0		0.0242213	1683334
00:00:00.937	12629	0.00164	0		0.0237862	1683234
00:00:00.947	12639	0.00183	0		0.0265419	1683869
00:00:00.957	12649	0.00194	0		0.0281373	1684229
00:00:00.967	12659	0.00169	0		0.0245114	1683386
00:00:00.977	12669	0.00207	0		0.0300228	1684658
00:00:00.987	12679	0.0019	0		0.0275572	1684099
00:00:00.997	12689	0.00199	0		0.0288625	1684388
00:00:01.008	12699	0.00148	0		0.0214656	1682690
00:00:01.017	12709	0.00196	0		0.0284274	1684310
00:00:01.027	12719	0.00169	0		0.0245114	1683403
00:00:01.037	12729	0.0021	0		0.0304579	1684754
00:00:01.047	12739	0.00196	0		0.0284274	1684305
00:00:01.057	12749	0.00245	0		0.0355342	1685935
00:00:01.067	12759	0.00175	0		0.0253816	1683602
00:00:01.077	12769	0.00187	0		0.0271221	1683984
00:00:01.086	12779	0.00182	0		0.0263969	1683842
00:00:01.096	12789	0.00188	0		0.0272671	1684036
00:00:01.106	12799	0.00177	0		0.0256717	1683661
00:00:01.116	12809	0.00186	0		0.026977	1683974
00:00:01.126	12819	0.00163	0		0.0236411	1683190
00:00:01.136	12829	0.00188	0		0.0272671	1684045
00:00:01.146	12839	0.00192	0		0.0278472	1684180
00:00:01.156	12849	0.00209	0		0.0303129	1684732
00:00:01.166	12859	0.00183	0		0.0265419	1683864
00:00:01.176	12869	0.00211	0		0.030603	1684810
00:00:01.186	12879	0.00198	0		0.0287175	1684361
00:00:01.196	12889	0.00223	0		0.0323434	1685192
00:00:01.206	12899	0.00194	0		0.0281373	1684227
00:00:01.216	12909	0.00224	0		0.0324884	1685229
00:00:01.226	12919	0.00207	0		0.0300228	1684681
00:00:01.236	12929	0.00197	0		0.0285724	1684347
00:00:01.246	12939	0.00173	0		0.0250915	1683511
00:00:01.256	12949	0.00199	0		0.0288625	1684388
00:00:01.266	12959	0.00226	0		0.0327785	1685293
00:00:01.276	12969	0.00218	0		0.0316182	1685024
00:00:01.286	12979	0.00183	0		0.0265419	1683854
00:00:01.296	12989	0.00214	0		0.0310381	1684911
00:00:01.306	12999	0.00181	0		0.0262518	1683793
00:00:01.316	13009	0.00218	0		0.0316182	1685038
00:00:01.326	13019	0.00224	0		0.0324884	1685232
00:00:01.336	13029	0.00228	0		0.0330686	1685371
00:00:01.346	13039	0.00198	0		0.0287175	1684356
00:00:01.356	13049	0.00217	0		0.0314732	1684999
00:00:01.366	13059	0.00182	0		0.0263969	1683823
00:00:01.375	13069	0.00229	0		0.0332136	1685406
00:00:01.385	13079	0.00176	0		0.0255266	1683617
00:00:01.395	13089	0.00218	0		0.0316182	1685048
00:00:01.405	13099	0.00214	0		0.0310381	1684913
00:00:01.415	13109	0.00221	0		0.0320533	1685129
00:00:01.425	13119	0.00205	0		0.0297327	1684614
00:00:01.435	13129	0.00233	0		0.0337938	1685526
00:00:01.445	13139	0.00185	0		0.026832	1683928
00:00:01.455	13149	0.00237	0		0.0343739	1685668
00:00:01.465	13159	0.00225	0		0.0326335	1685271
00:00:01.475	13169	0.00218	0		0.0316182	1685026
00:00:01.485	13179	0.00194	0		0.0281373	1684234
00:00:01.495	13189	0.00221	0		0.0320533	1685129
00:00:01.505	13199	0.00218	0		0.0316182	1685028
00:00:01.515	13209	0.00217	0		0.0314732	1685014
00:00:01.525	13219	0.00228	0		0.0330686	1685364
00:00:01.535	13229	0.00249	0		0.0361144	1686085
00:00:01.545	13239	0.00206	0		0.0298778	1684628
00:00:01.555	13249	0.00201	0		0.0291526	1684459
00:00:01.565	13259	0.00226	0		0.0327785	1685322
00:00:01.575	13269	0.00246	0		0.0356793	1685975
00:00:01.585	13279	0.00194	0		0.0281373	1684219
00:00:01.595	13289	0.00243	0		0.0352442	1685887
00:00:01.605	13299	0.00237	0		0.0343739	1685682
00:00:01.615	13309	0.00284	0		0.0411907	1687242
00:00:01.625	13319	0.00207	0		0.0300228	1684671
00:00:01.634	13329	0.00222	0		0.0321984	1685180
00:00:01.645	13339	0.00216	0		0.0313281	1684965
00:00:01.654	13349	0.0026	0		0.0377098	1686433
00:00:01.664	13359	0.00261	0		0.0378548	1686479
00:00:01.674	13369	0.00219	0		0.0317633	1685063
00:00:01.684	13379	0.00239	0		0.034664	1685746
00:00:01.695	13389	0.00256	0		0.0371297	1686325
00:00:01.704	13399	0.00249	0		0.0361144	1686082
00:00:01.715	13409	0.0025	0		0.0362594	1686095
00:00:01.725	13419	0.00253	0		0.0366945	1686200
00:00:01.735	13429	0.00258	0		0.0374197	1686386
00:00:01.744	13439	0.0023	0		0.0333587	1685437
00:00:01.754	13449	0.00259	0		0.0375648	1686396
00:00:01.764	13459	0.00212	0		0.030748	1684845
00:00:01.774	13469	0.00262	0		0.0379999	1686518
00:00:01.784	13479	0.00228	0		0.0330686	1685361
00:00:01.794	13489	0.00268	0		0.0388701	1686729
00:00:01.804	13499	0.00213	0		0.030893	1684869
00:00:01.814	13509	0.00254	0		0.0368396	1686261
00:00:01.824	13519	0.00249	0		0.0361144	1686075
00:00:01.834	13529	0.00251	0		0.0364045	1686156
00:00:01.844	13539	0.00219	0		0.0317633	1685055
00:00:01.854	13549	0.0025	0		0.0362594	1686117
00:00:01.864	13559	0.0022	0		0.0319083	1685117
00:00:01.874	13569	0.0025	0		0.0362594	1686109
00:00:01.884	13579	0.00245	0		0.0355342	1685955
00:00:01.894	13589	0.00271	0		0.0393052	1686802
00:00:01.904	13599	0.0027	0		0.0391602	1686788
00:00:01.914	13609	0.00247	0		0.0358243	1686026
00:00:01.924	13619	0.00235	0		0.0340839	1685597
00:00:01.934	13629	0.00248	0		0.0359694	1686029
00:00:01.944	13639	0.00228	0		0.0330686	1685388
00:00:01.954	13649	0.00257	0		0.0372747	1686344
00:00:01.964	13659	0.00234	0		0.0339388	1685579
00:00:01.974	13669	0.00293	0		0.042496	1687560
00:00:01.983	13679	0.00242	0		0.0350991	1685830
00:00:01.994	13689	0.00227	0		0.0329236	1685332
00:00:02.003	13699	0.00255	0		0.0369846	1686269
00:00:02.013	13709	0.00251	0		0.0364045	1686131
00:00:02.023	13719	0.00227	0		0.0329236	1685349
00:00:02.033	13729	0.00286	0		0.0414808	1687305
00:00:02.043	13739	0.00236	0		0.0342289	1685628
00:00:02.053	13749	0.00288	0		0.0417709	1687386
00:00:02.063	13759	0.00269	0		0.0390151	1686761
00:00:02.073	13769	0.00262	0		0.0379999	1686528
00:00:02.083	13779	0.00252	0		0.0365495	1686166
00:00:02.093	13789	0.00265	0		0.038435	1686606
00:00:02.103	13799	0.00257	0		0.0372747	1686340
00:00:02.113	13809	0.00254	0		0.0368396	1686251
00:00:02.123	13819	0.00261	0		0.0378548	1686477
00:00:02.133	13829	0.00254	0		0.0368396	1686251
00:00:02.143	13839	0.00265	0		0.038435	1686604
00:00:02.153	13849	0.0028	0		0.0406106	1687129
00:00:02.163	13859	0.00271	0		0.0393052	1686805
00:00:02.173	13869	0.0028	0		0.0406106	1687119
00:00:02.183	13879	0.00232	0		0.0336487	1685503
00:00:02.193	13889	0.00287	0		0.0416258	1687354
00:00:02.203	13899	0.0026	0		0.0377098	1686433
00:00:02.213	13909	0.00292	0		0.042351	1687506
00:00:02.223	13919	0.00271	0		0.0393052	1686817
00:00:02.233	13929	0.00291	0		0.042206	1687470
00:00:02.243	13939	0.00255	0		0.0369846	1686264
00:00:02.253	13949	0.00286	0		0.0414808	1687330
00:00:02.263	13959	0.00269	0		0.0390151	1686736
00:00:02.273	13969	0.00281	0		0.0407556	1687144
00:00:02.283	13979	0.00254	0		0.0368396	1686249
00:00:02.293	13989	0.00282	0		0.0409006	1687173
00:00:02.303	13999	0.00261	0		0.0378548	1686484
00:00:02.312	14009	0.00323	0		0.0468472	1688570
00:00:02.322	14019	0.00259	0		0.0375648	1686425
00:00:02.332	14029	0.00289	0		0.0419159	1687413
00:00:02.342	14039	0.0028	0		0.0406106	1687102
00:00:02.352	14049	0.00276	0		0.0400304	1686985
00:00:02.362	14059	0.00252	0		0.0365495	1686171
00:00:02.372	14069	0.00295	0		0.0427861	1687604
00:00:02.382	14079	0.00272	0		0.0394503	1686861
00:00:02.392	14089	0.00286	0		0.0414808	1687335
00:00:02.402	14099	0.00271	0		0.0393052	1686832
00:00:02.412	14109	0.00307	0		0.0445266	1688034
00:00:02.422	14119	0.00268	0		0.0388701	1686726
00:00:02.432	14129	0.00298	0		0.0432212	1687727
00:00:02.442	14139	0.00272	0		0.0394503	1686849
00:00:02.452	14149	0.00301	0		0.0436563	1687830
00:00:02.462	14159	0.00302	0		0.0438014	1687849
00:00:02.472	14169	0.0028	0		0.0406106	1687119
00:00:02.482	14179	0.00285	0		0.0413357	1687298
00:00:02.492	14189	0.0026	0		0.0377098	1686442
00:00:02.502	14199	0.00291	0		0.042206	1687474
00:00:02.512	14209	0.00297	0		0.0430762	1687690
00:00:02.521	14219	0.00271	0		0.0393052	1686810
00:00:02.532	14229	0.00287	0		0.0416258	1687350
00:00:02.541	14239	0.0027	0		0.0391602	1686785
00:00:02.552	14249	0.00278	0		0.0403205	1687058
00:00:02.562	14259	0.00319	0		0.046267	1688440
00:00:02.571	14269	0.00287	0		0.0416258	1687350
00:00:02.581	14279	0.00283	0		0.0410457	1687230
00:00:02.591	14289	0.00314	0		0.0455418	1688259
00:00:02.601	14299	0.00273	0		0.0395953	1686869
00:00:02.611	14309	0.00282	0		0.0409006	1687188
00:00:02.621	14319	0.00285	0		0.0413357	1687278
00:00:02.631	14329	0.00302	0		0.0438014	1687864
00:00:02.641	14339	0.00334	0		0.0484426	1688945
00:00:02.651	14349	0.00321	0		0.0465571	1688477
00:00:02.661	14359	0.00287	0		0.0416258	1687337
00:00:02.671	14369	0.00272	0		0.0394503	1686861
00:00:02.681	14379	0.00288	0		0.0417709	1687369
00:00:02.691	14389	0.00323	0		0.0468472	1688558
00:00:02.701	14399	0.00317	0		0.0459769	1688350
00:00:02.711	14409	0.0031	0		0.0449617	1688132
00:00:02.721	14419	0.00318	0		0.046122	1688404
00:00:02.731	14429	0.00342	0		0.0496029	1689205
00:00:02.741	14439	0.00279	0		0.0404655	1687090
00:00:02.751	14449	0.0029	0		0.0420609	1687447
00:00:02.761	14459	0.00307	0		0.0445266	1688017
00:00:02.770	14469	0.0033	0		0.0478624	1688788
00:00:02.781	14479	0.00321	0		0.0465571	1688497
00:00:02.791	14489	0.00311	0		0.0451067	1688144
00:00:02.801	14499	0.00311	0		0.0451067	1688171
00:00:02.811	14509	0.00288	0		0.0417709	1687389
00:00:02.820	14519	0.00348	0		0.0504731	1689409
00:00:02.831	14529	0.00311	0		0.0451067	1688156
00:00:02.841	14539	0.00305	0		0.0442365	1687969
00:00:02.850	14549	0.0033	0		0.0478624	1688783
00:00:02.860	14559	0.00327	0		0.0474273	1688695
00:00:02.870	14569	0.00319	0		0.046267	1688413
00:00:02.880	14579	0.00293	0		0.042496	1687558
00:00:02.890	14589	0.00305	0		0.0442365	1687942
00:00:02.901	14599	0.00343	0		0.0497479	1689220
00:00:02.910	14609	0.00315	0		0.0456869	1688303
00:00:02.920	14619	0.00308	0		0.0446716	1688044
00:00:02.930	14629	0.00346	0		0.050183	1689323
00:00:02.940	14639	0.00328	0		0.0475724	1688734
00:00:02.950	14649	0.00307	0		0.0445266	1688012
00:00:02.960	14659	0.00327	0		0.0474273	1688707
00:00:02.970	14669	0.00333	0		0.0482976	1688884
00:00:02.980	14679	0.00337	0		0.0488777	1689018
00:00:02.990	14689	0.00297	0		0.0430762	1687680
00:00:03.000	14699	0.00329	0		0.0477174	1688764
00:00:03.010	14709	0.00321	0		0.0465571	1688482
00:00:03.020	14719	0.00316	0		0.0458319	1688330
00:00:03.030	14729	0.00303	0		0.0439464	1687905
00:00:03.040	14739	0.00332	0		0.0481525	1688854
00:00:03.050	14749	0.00351	0		0.0509082	1689504
00:00:03.060	14759	0.003	0		0.0435113	1687790
00:00:03.069	14769	0.00321	0		0.0465571	1688477
00:00:03.080	14779	0.00317	0		0.0459769	1688367
00:00:03.090	14789	0.00327	0		0.0474273	1688678
00:00:03.100	14799	0.00334	0		0.0484426	1688933
00:00:03.110	14809	0.00296	0		0.0429312	1687670
00:00:03.119	14819	0.00346	0		0.050183	1689320
00:00:03.129	14829	0.00292	0		0.042351	1687516
00:00:03.139	14839	0.00369	0		0.0535189	1690089
00:00:03.149	14849	0.00341	0		0.0494579	1689174
00:00:03.159	14859	0.00351	0		0.0509082	1689485
00:00:03.169	14869	0.00334	0		0.0484426	1688937
00:00:03.180	14879	0.00364	0		0.0527937	1689925
00:00:03.189	14889	0.00324	0		0.0469922	1688599
00:00:03.199	14899	0.00343	0		0.0497479	1689242
00:00:03.209	14909	0.00312	0		0.0452518	1688186
00:00:03.219	14919	0.00348	0		0.0504731	1689384
00:00:03.229	14929	0.00355	0		0.0514884	1689622
00:00:03.239	14939	0.00337	0		0.0488777	1689028
00:00:03.249	14949	0.00354	0		0.0513433	1689600
00:00:03.259	14959	0.00382	0		0.0554044	1690543
00:00:03.269	14969	0.00324	0		0.0469922	1688592
00:00:03.279	14979	0.00362	0		0.0525036	1689867
00:00:03.289	14989	0.00348	0		0.0504731	1689387
00:00:03.299	14999	0.00373	0		0.0540991	1690240
00:00:03.309	15009	0.00374	0		0.0542441	1690281
00:00:03.319	15019	0.00365	0		0.0529388	1689969
00:00:03.329	15029	0.00358	0		0.0519235	1689737
00:00:03.339	15039	0.00339	0		0.0491678	1689104
00:00:03.349	15049	0.00391	0		0.0567097	1690850
00:00:03.359	15059	0.00358	0		0.0519235	1689744
00:00:03.369	15069	0.00341	0		0.0494579	1689161
00:00:03.379	15079	0.00357	0		0.0517785	1689695
00:00:03.388	15089	0.00337	0		0.0488777	1689038
00:00:03.398	15099	0.00328	0		0.0475724	1688715
00:00:03.408	15109	0.00332	0		0.0481525	1688854
00:00:03.418	15119	0.00367	0		0.0532288	1690050
00:00:03.428	15129	0.00342	0		0.0496029	1689198
00:00:03.438	15139	0.00368	0		0.0533739	1690080
00:00:03.448	15149	0.00341	0		0.0494579	1689161
00:00:03.458	15159	0.004	0		0.0580151	1691153
00:00:03.468	15169	0.00336	0		0.0487327	1688999
00:00:03.478	15179	0.00388	0		0.0562746	1690754
00:00:03.488	15189	0.00355	0		0.0514884	1689619
00:00:03.498	15199	0.00374	0		0.0542441	1690279
00:00:03.508	15209	0.00369	0		0.0535189	1690114
00:00:03.518	15219	0.00381	0		0.0552594	1690507
00:00:03.528	15229	0.00369	0		0.0535189	1690089
00:00:03.538	15239	0.00371	0		0.053809	1690165
00:00:03.548	15249	0.00384	0		0.0556945	1690610
00:00:03.558	15259	0.00389	0		0.0564197	1690761
00:00:03.568	15269	0.00378	0		0.0548242	1690404
00:00:03.578	15279	0.00397	0		0.05758	1691031
00:00:03.588	15289	0.00346	0		0.050183	1689333
00:00:03.598	15299	0.00379	0		0.0549693	1690436
00:00:03.608	15309	0.00342	0		0.0496029	1689191
00:00:03.618	15319	0.00411	0		0.0596105	1691517
00:00:03.628	15329	0.00345	0		0.050038	1689308
00:00:03.637	15339	0.0039	0		0.0565647	1690818
00:00:03.648	15349	0.00335	0		0.0485876	1688959
00:00:03.658	15359	0.00407	0		0.0590303	1691367
00:00:03.667	15369	0.00365	0		0.0529388	1689977
00:00:03.677	15379	0.00375	0		0.0543891	1690313
00:00:03.687	15389	0.00353	0		0.0511983	1689565
00:00:03.698	15399	0.00356	0		0.0516334	1689663
00:00:03.708	15409	0.00366	0		0.0530838	1689989
00:00:03.717	15419	0.00403	0		0.0584502	1691239
00:00:03.727	15429	0.00371	0		0.053809	1690160
00:00:03.737	15439	0.00391	0		0.0567097	1690835
00:00:03.748	15449	0.00392	0		0.0568548	1690867
00:00:03.757	15459	0.00393	0		0.0569998	1690894
00:00:03.767	15469	0.004	0		0.0580151	1691156
00:00:03.777	15479	0.00412	0		0.0597555	1691548
00:00:03.787	15489	0.00365	0		0.0529388	1689974
00:00:03.797	15499	0.00385	0		0.0558395	1690634
00:00:03.807	15509	0.00357	0		0.0517785	1689710
00:00:03.817	15519	0.00388	0		0.0562746	1690730
00:00:03.827	15529	0.0036	0		0.0522136	1689803
00:00:03.837	15539	0.0039	0		0.0565647	1690805
00:00:03.847	15549	0.00376	0		0.0545342	1690330
00:00:03.857	15559	0.00416	0		0.0603357	1691676
00:00:03.867	15569	0.00373	0		0.0540991	1690237
00:00:03.877	15579	0.00417	0		0.0604807	1691698
00:00:03.887	15589	0.00386	0		0.0559846	1690671
00:00:03.897	15599	0.00399	0		0.05787	1691126
00:00:03.907	15609	0.00375	0		0.0543891	1690311
00:00:03.917	15619	0.00415	0		0.0601906	1691654
00:00:03.927	15629	0.00411	0		0.0596105	1691504
00:00:03.937	15639	0.00409	0		0.0593204	1691431
00:00:03.947	15649	0.00373	0		0.0540991	1690250
00:00:03.957	15659	0.00424	0		0.061496	1691953
00:00:03.966	15669	0.00418	0		0.0606258	1691732
00:00:03.977	15679	0.0041	0		0.0594655	1691475
00:00:03.986	15689	0.00383	0		0.0555494	1690578
00:00:03.996	15699	0.00407	0		0.0590303	1691365
00:00:04.007	15709	0.0038	0		0.0551143	1690468
00:00:04.016	15719	0.00413	0		0.0599006	1691580
00:00:04.026	15729	0.00385	0		0.0558395	1690646
00:00:04.036	15739	0.00395	0		0.0572899	1690960
00:00:04.046	15749	0.00415	0		0.0601906	1691656
00:00:04.056	15759	0.00397	0		0.05758	1691058
00:00:04.066	15769	0.0041	0		0.0594655	1691470
00:00:04.076	15779	0.00401	0		0.0581601	1691163
00:00:04.086	15789	0.00437	0		0.0633815	1692388
00:00:04.097	15799	0.00414	0		0.0600456	1691624
00:00:04.106	15809	0.00393	0		0.0569998	1690916
00:00:04.116	15819	0.00405	0		0.0587403	1691310
00:00:04.126	15829	0.00398	0		0.057725	1691085
00:00:04.136	15839	0.0042	0		0.0609158	1691815
00:00:04.146	15849	0.00415	0		0.0601906	1691649
00:00:04.156	15859	0.00434	0		0.0629464	1692288
00:00:04.166	15869	0.00389	0		0.0564197	1690771
00:00:04.176	15879	0.00428	0		0.0620761	1692090
00:00:04.186	15889	0.00403	0		0.0584502	1691234
00:00:04.196	15899	0.00427	0		0.0619311	1692063
00:00:04.205	15909	0.0041	0		0.0594655	1691492
00:00:04.216	15919	0.00411	0		0.0596105	1691507
00:00:04.225	15929	0.00402	0		0.0583052	1691202
00:00:04.235	15939	0.0044	0		0.0638166	1692475
00:00:04.245	15949	0.00407	0		0.0590303	1691387
00:00:04.255	15959	0.00413	0		0.0599006	1691580
00:00:04.265	15969	0.00445	0		0.0645418	1692666
00:00:04.275	15979	0.00439	0		0.0636716	1692458
00:00:04.285	15989	0.00431	0		0.0625113	1692168
00:00:04.296	15999	0.00433	0		0.0628013	1692239
00:00:04.305	16009	0.00393	0		0.0569998	1690906
00:00:04.315	16019	0.00422	0		0.0612059	1691891
00:00:04.327	16029	0.00406	0		0.0588853	1691357
00:00:04.335	16039	0.00448	0		0.0649769	1692767
00:00:04.345	16049	0.00405	0		0.0587403	1691298
00:00:04.355	16059	0.00428	0		0.0620761	1692087
00:00:04.365	16069	0.00425	0		0.061641	1691999
00:00:04.375	16079	0.00443	0		0.0642517	1692578
00:00:04.385	16089	0.00428	0		0.0620761	1692080
00:00:04.395	16099	0.00432	0		0.0626563	1692215
00:00:04.405	16109	0.00412	0		0.0597555	1691544
00:00:04.415	16119	0.00407	0		0.0590303	1691362
00:00:04.425	16129	0.00431	0		0.0625113	1692200
00:00:04.435	16139	0.00439	0		0.0636716	1692456
00:00:04.445	16149	0.0044	0		0.0638166	1692495
00:00:04.455	16159	0.00449	0		0.0651219	1692786
00:00:04.465	16169	0.00425	0		0.061641	1691999
00:00:04.475	16179	0.00465	0		0.0674425	1693315
00:00:04.485	16189	0.00402	0		0.0583052	1691212
00:00:04.495	16199	0.00408	0		0.0591754	1691411
00:00:04.504	16209	0.0045	0		0.065267	1692811
00:00:04.515	16219	0.00464	0		0.0672975	1693278
00:00:04.524	16229	0.00443	0		0.0642517	1692573
00:00:04.535	16239	0.00441	0		0.0639616	1692509
00:00:04.545	16249	0.00429	0		0.0622212	1692114
00:00:04.555	16259	0.0044	0		0.0638166	1692483
00:00:04.564	16269	0.00457	0		0.0662822	1693048
00:00:04.575	16279	0.00462	0		0.0670074	1693225
00:00:04.585	16289	0.00446	0		0.0646868	1692683
00:00:04.595	16299	0.00434	0		0.0629464	1692273
00:00:04.604	16309	0.0043	0		0.0623662	1692141
00:00:04.614	16319	0.00444	0		0.0643967	1692610
00:00:04.624	16329	0.00483	0		0.0700532	1693919
00:00:04.634	16339	0.00492	0		0.0713586	1694225
00:00:04.644	16349	0.00423	0		0.0613509	1691923
00:00:04.654	16359	0.00467	0		0.0677326	1693408
00:00:04.664	16369	0.00451	0		0.065412	1692865
00:00:04.674	16379	0.00471	0		0.0683128	1693511
00:00:04.684	16389	0.00451	0		0.065412	1692852
00:00:04.695	16399	0.00432	0		0.0626563	1692210
00:00:04.704	16409	0.0043	0		0.0623662	1692151
00:00:04.714	16419	0.00439	0		0.0636716	1692436
00:00:04.724	16429	0.00445	0		0.0645418	1692654
00:00:04.734	16439	0.00483	0		0.0700532	1693926
00:00:04.744	16449	0.00467	0		0.0677326	1693386
00:00:04.754	16459	0.00474	0		0.0687479	1693627
00:00:04.764	16469	0.00472	0		0.0684578	1693543
00:00:04.774	16479	0.00461	0		0.0668624	1693190
00:00:04.784	16489	0.00476	0		0.0690379	1693698
00:00:04.794	16499	0.0047	0		0.0681677	1693506
00:00:04.803	16509	0.00451	0		0.065412	1692867
00:00:04.814	16519	0.00466	0		0.0675876	1693357
00:00:04.824	16529	0.00498	0		0.0722288	1694433
00:00:04.834	16539	0.00463	0		0.0671525	1693266
00:00:04.844	16549	0.00499	0		0.0723738	1694457
00:00:04.853	16559	0.00441	0		0.0639616	1692514
00:00:04.864	16569	0.00481	0		0.0697631	1693845
00:00:04.874	16579	0.00474	0		0.0687479	1693627
00:00:04.884	16589	0.00494	0		0.0716486	1694291
00:00:04.894	16599	0.00515	0		0.0746944	1694995
00:00:04.903	16609	0.00481	0		0.0697631	1693855
00:00:04.913	16619	0.00487	0		0.0706334	1694070
00:00:04.923	16629	0.0045	0		0.065267	1692806
00:00:04.933	16639	0.00446	0		0.0646868	1692678
00:00:04.943	16649	0.00464	0		0.0672975	1693288
00:00:04.953	16659	0.00461	0		0.0668624	1693183
00:00:04.964	16669	0.00489	0		0.0709234	1694119
00:00:04.973	16679	0.00473	0		0.0686028	1693586
00:00:04.983	16689	0.00452	0		0.065557	1692874
00:00:04.993	16699	0.00474	0		0.0687479	1693637
00:00:05.003	16709	0.00491	0		0.0712135	1694205
00:00:05.013	16719	0.00453	0		0.0657021	1692911
00:00:05.023	16729	0.00475	0		0.0688929	1693657
00:00:05.033	16739	0.00503	0		0.072954	1694615
00:00:05.043	16749	0.0051	0		0.0739692	1694828
00:00:05.053	16759	0.00477	0		0.069183	1693715
00:00:05.063	16769	0.00505	0		0.073244	1694664
00:00:05.073	16779	0.00496	0		0.0719387	1694350
00:00:05.083	16789	0.00465	0		0.0674425	1693323
00:00:05.092	16799	0.00469	0		0.0680227	1693445
00:00:05.103	16809	0.00487	0		0.0706334	1694073
00:00:05.113	16819	0.00495	0		0.0717937	1694328
00:00:05.122	16829	0.00493	0		0.0715036	1694252
00:00:05.132	16839	0.00479	0		0.0694731	1693779
00:00:05.142	16849	0.00468	0		0.0678776	1693435
00:00:05.152	16859	0.00521	0		0.0755646	1695188
00:00:05.162	16869	0.00508	0		0.0736791	1694772
00:00:05.172	16879	0.00473	0		0.0686028	1693586
00:00:05.183	16889	0.00503	0		0.072954	1694591
00:00:05.192	16899	0.00512	0		0.0742593	1694911
00:00:05.203	16909	0.0049	0		0.0710685	1694156
00:00:05.212	16919	0.00479	0		0.0694731	1693806
00:00:05.222	16929	0.00502	0		0.0728089	1694563
00:00:05.232	16939	0.00491	0		0.0712135	1694181
00:00:05.242	16949	0.00509	0		0.0738242	1694804
00:00:05.252	16959	0.00502	0		0.0728089	1694581
00:00:05.262	16969	0.00507	0		0.0735341	1694742
00:00:05.272	16979	0.00493	0		0.0715036	1694271
00:00:05.282	16989	0.00542	0		0.0786104	1695894
00:00:05.292	16999	0.00489	0		0.0709234	1694139
00:00:05.302	17009	0.00512	0		0.0742593	1694899
00:00:05.312	17019	0.00492	0		0.0713586	1694247
00:00:05.322	17029	0.00512	0		0.0742593	1694909
00:00:05.332	17039	0.00526	0		0.0762898	1695377
00:00:05.342	17049	0.00512	0		0.0742593	1694909
00:00:05.352	17059	0.00526	0		0.0762898	1695372
00:00:05.362	17069	0.00508	0		0.0736791	1694764
00:00:05.372	17079	0.00505	0		0.073244	1694679
00:00:05.382	17089	0.00546	0		0.0791906	1696034
00:00:05.391	17099	0.00513	0		0.0744043	1694948
00:00:05.401	17109	0.00516	0		0.0748395	1695036
00:00:05.412	17119	0.00497	0		0.0720837	1694403
00:00:05.422	17129	0.00496	0		0.0719387	1694357
00:00:05.432	17139	0.00498	0		0.0722288	1694445
00:00:05.442	17149	0.00518	0		0.0751295	1695098
00:00:05.451	17159	0.00518	0		0.0751295	1695102
00:00:05.461	17169	0.00533	0		0.0773051	1695590
00:00:05.471	17179	0.00488	0		0.0707784	1694085
00:00:05.481	17189	0.00524	0		0.0759998	1695306
00:00:05.491	17199	0.00517	0		0.0749845	1695058
00:00:05.502	17209	0.00527	0		0.0764349	1695389
00:00:05.511	17219	0.005	0		0.0725188	1694514
00:00:05.521	17229	0.00504	0		0.073099	1694647
00:00:05.531	17239	0.00498	0		0.0722288	1694418
00:00:05.541	17249	0.0054	0		0.0783204	1695841
00:00:05.551	17259	0.00506	0		0.0733891	1694686
00:00:05.561	17269	0.00564	0		0.0818013	1696651
00:00:05.571	17279	0.00509	0		0.0738242	1694799
00:00:05.581	17289	0.00531	0		0.077015	1695546
00:00:05.591	17299	0.00514	0		0.0745494	1694963
00:00:05.601	17309	0.00533	0		0.0773051	1695614
00:00:05.611	17319	0.00511	0		0.0741143	1694875
00:00:05.621	17329	0.00528	0		0.0765799	1695440
00:00:05.631	17339	0.0054	0		0.0783204	1695848
00:00:05.641	17349	0.00553	0		0.0802059	1696269
00:00:05.651	17359	0.00503	0		0.072954	1694586
00:00:05.661	17369	0.00563	0		0.0816562	1696622
00:00:05.671	17379	0.00503	0		0.072954	1694586
00:00:05.680	17389	0.0057	0		0.0826715	1696838
00:00:05.691	17399	0.00549	0		0.0796257	1696127
00:00:05.701	17409	0.00577	0		0.0836868	1697083
00:00:05.711	17419	0.00535	0		0.0775952	1695666
00:00:05.721	17429	0.00566	0		0.0820913	1696712
00:00:05.730	17439	0.0054	0		0.0783204	1695831
00:00:05.741	17449	0.0055	0		0.0797707	1696174
00:00:05.750	17459	0.00542	0		0.0786104	1695912
00:00:05.761	17469	0.00529	0		0.0767249	1695460
00:00:05.770	17479	0.00541	0		0.0784654	1695872
00:00:05.780	17489	0.00563	0		0.0816562	1696609
00:00:05.790	17499	0.00532	0		0.0771601	1695587
00:00:05.800	17509	0.0055	0		0.0797707	1696166
00:00:05.810	17519	0.00512	0		0.0742593	1694916
00:00:05.821	17529	0.00559	0		0.0810761	1696482
00:00:05.830	17539	0.00553	0		0.0802059	1696281
00:00:05.840	17549	0.0055	0		0.0797707	1696188
00:00:05.850	17559	0.00519	0		0.0752746	1695120
00:00:05.860	17569	0.00545	0		0.0790455	1696005
00:00:05.870	17579	0.00544	0		0.0789005	1695965
00:00:05.880	17589	0.00576	0		0.0835417	1697051
00:00:05.890	17599	0.0055	0		0.0797707	1696174
00:00:05.900	17609	0.00579	0		0.0839768	1697164
00:00:05.910	17619	0.00572	0		0.0829616	1696917
00:00:05.920	17629	0.00579	0		0.0839768	1697135
00:00:05.930	17639	0.00535	0		0.0775952	1695663
00:00:05.940	17649	0.00585	0		0.084847	1697362
00:00:05.950	17659	0.00545	0		0.0790455	1696017
00:00:05.960	17669	0.0057	0		0.0826715	1696863
00:00:05.969	17679	0.0055	0		0.0797707	1696161
00:00:05.980	17689	0.00585	0		0.084847	1697367
00:00:05.990	17699	0.00532	0		0.0771601	1695573
00:00:06.000	17709	0.00597	0		0.0865875	1697749
00:00:06.010	17719	0.00572	0		0.0829616	1696912
00:00:06.019	17729	0.00576	0		0.0835417	1697037
00:00:06.030	17739	0.00563	0		0.0816562	1696619
00:00:06.039	17749	0.00569	0		0.0825265	1696799
00:00:06.049	17759	0.00531	0		0.077015	1695548
00:00:06.059	17769	0.00568	0		0.0823814	1696792
00:00:06.069	17779	0.0052	0		0.0754196	1695169
00:00:06.080	17789	0.00588	0		0.0852822	1697468
00:00:06.089	17799	0.00563	0		0.0816562	1696622
00:00:06.099	17809	0.0056	0		0.0812211	1696502
00:00:06.109	17819	0.0055	0		0.0797707	1696183
00:00:06.119	17829	0.00574	0		0.0832516	1696978
00:00:06.129	17839	0.00546	0		0.0791906	1696056
00:00:06.139	17849	0.00568	0		0.0823814	1696779
00:00:06.149	17859	0.00545	0		0.0790455	1696002
00:00:06.159	17869	0.00608	0		0.0881829	1698120
00:00:06.169	17879	0.00579	0		0.0839768	1697149
00:00:06.179	17889	0.00569	0		0.0825265	1696804
00:00:06.189	17899	0.00585	0		0.084847	1697338
00:00:06.199	17909	0.00583	0		0.084557	1697281
00:00:06.209	17919	0.00547	0		0.0793356	1696071
00:00:06.219	17929	0.00592	0		0.0858623	1697585
00:00:06.229	17939	0.00588	0		0.0852822	1697455
00:00:06.239	17949	0.00609	0		0.088328	1698169
00:00:06.249	17959	0.00576	0		0.0835417	1697034
00:00:06.259	17969	0.00584	0		0.084702	1697323
00:00:06.268	17979	0.00557	0		0.080786	1696406
00:00:06.279	17989	0.00615	0		0.0891982	1698365
00:00:06.288	17999	0.00566	0		0.0820913	1696710
00:00:06.299	18009	0.00619	0		0.0897783	1698490
00:00:06.309	18019	0.00556	0		0.080641	1696389
00:00:06.318	18029	0.00569	0		0.0825265	1696809
00:00:06.328	18039	0.00558	0		0.080931	1696460
00:00:06.339	18049	0.00603	0		0.0874577	1697967
00:00:06.348	18059	0.00597	0		0.0865875	1697739
00:00:06.358	18069	0.00591	0		0.0857173	1697541
00:00:06.368	18079	0.00597	0		0.0865875	1697742
00:00:06.378	18089	0.0061	0		0.088473	1698198
00:00:06.389	18099	0.00567	0		0.0822364	1696732
00:00:06.398	18109	0.00605	0		0.0877478	1698037
00:00:06.408	18119	0.00576	0		0.0835417	1697046
00:00:06.418	18129	0.00579	0		0.0839768	1697139
00:00:06.428	18139	0.00616	0		0.0893432	1698377
00:00:06.438	18149	0.006	0		0.0870226	1697840
00:00:06.448	18159	0.00601	0		0.0871677	1697889
00:00:06.458	18169	0.00589	0		0.0854272	1697492
00:00:06.468	18179	0.00578	0		0.0838318	1697110
00:00:06.478	18189	0.00592	0		0.0858623	1697602
00:00:06.488	18199	0.00608	0		0.0881829	1698122
00:00:06.498	18209	0.00597	0		0.0865875	1697757
00:00:06.508	18219	0.00608	0		0.0881829	1698130
00:00:06.518	18229	0.00598	0		0.0867325	1697803
00:00:06.528	18239	0.00577	0		0.0836868	1697073
00:00:06.538	18249	0.00588	0		0.0852822	1697443
00:00:06.548	18259	0.00603	0		0.0874577	1697965
00:00:06.558	18269	0.00624	0		0.0905035	1698666
00:00:06.568	18279	0.0059	0		0.0855722	1697507
00:00:06.577	18289	0.00601	0		0.0871677	1697877
00:00:06.587	18299	0.00597	0		0.0865875	1697769
00:00:06.598	18309	0.00614	0		0.0890531	1698340
00:00:06.608	18319	0.00605	0		0.0877478	1698028
00:00:06.617	18329	0.00652	0		0.0945646	1699608
00:00:06.627	18339	0.00611	0		0.088618	1698233
00:00:06.637	18349	0.0063	0		0.0913737	1698877
00:00:06.647	18359	0.00594	0		0.0861524	1697654
00:00:06.657	18369	0.00613	0		0.0889081	1698299
00:00:06.667	18379	0.00603	0		0.0874577	1697965
00:00:06.677	18389	0.00605	0		0.0877478	1698034
00:00:06.687	18399	0.00574	0		0.0832516	1696990
00:00:06.697	18409	0.00626	0		0.0907936	1698730
00:00:06.707	18419	0.00612	0		0.0887631	1698267
00:00:06.718	18429	0.00623	0		0.0903585	1698615
00:00:06.727	18439	0.00613	0		0.0889081	1698301
00:00:06.737	18449	0.00641	0		0.0929692	1699216
00:00:06.747	18459	0.00617	0		0.0894883	1698424
00:00:06.757	18469	0.00624	0		0.0905035	1698661
00:00:06.767	18479	0.00634	0		0.0919539	1698995
00:00:06.777	18489	0.00614	0		0.0890531	1698313
00:00:06.787	18499	0.00602	0		0.0873127	1697933
00:00:06.797	18509	0.00659	0		0.0955798	1699845
00:00:06.807	18519	0.00621	0		0.0900684	1698576
00:00:06.817	18529	0.00637	0		0.092389	1699086
00:00:06.827	18539	0.00637	0		0.092389	1699083
00:00:06.837	18549	0.00633	0		0.0918089	1698966
00:00:06.847	18559	0.00649	0		0.0941295	1699502
00:00:06.857	18569	0.00608	0		0.0881829	1698127
00:00:06.866	18579	0.00636	0		0.092244	1699071
00:00:06.876	18589	0.00629	0		0.0912287	1698816
00:00:06.886	18599	0.00622	0		0.0902134	1698602
00:00:06.897	18609	0.0064	0		0.0928241	1699206
00:00:06.907	18619	0.0062	0		0.0899234	1698524
00:00:06.916	18629	0.00638	0		0.0925341	1699137
00:00:06.927	18639	0.00599	0		0.0868776	1697830
00:00:06.936	18649	0.00663	0		0.09616	1699955
00:00:06.946	18659	0.0065	0		0.0942745	1699527
00:00:06.956	18669	0.00648	0		0.0939844	1699463
00:00:06.966	18679	0.00634	0		0.0919539	1699003
00:00:06.976	18689	0.0064	0		0.0928241	1699203
00:00:06.986	18699	0.00631	0		0.0915188	1698911
00:00:06.996	18709	0.00646	0		0.0936944	1699412
00:00:07.006	18719	0.00627	0		0.0909386	1698771
00:00:07.016	18729	0.00634	0		0.0919539	1698985
00:00:07.026	18739	0.00613	0		0.0889081	1698304
00:00:07.036	18749	0.00611	0		0.088618	1698228
00:00:07.046	18759	0.00638	0		0.0925341	1699123
00:00:07.056	18769	0.00644	0		0.0934043	1699333
00:00:07.066	18779	0.0064	0		0.0928241	1699194
00:00:07.076	18789	0.00658	0		0.0954348	1699799
00:00:07.086	18799	0.00633	0		0.0918089	1698961
00:00:07.096	18809	0.00632	0		0.0916638	1698936
00:00:07.106	18819	0.00634	0		0.0919539	1698988
00:00:07.116	18829	0.00611	0		0.088618	1698225
00:00:07.126	18839	0.00646	0		0.0936944	1699387
00:00:07.135	18849	0.00659	0		0.0955798	1699825
00:00:07.145	18859	0.0065	0		0.0942745	1699519
00:00:07.155	18869	0.00661	0		0.0958699	1699906
00:00:07.165	18879	0.00676	0		0.0980455	1700404
00:00:07.175	18889	0.00662	0		0.096015	1699936
00:00:07.185	18899	0.00625	0		0.0906486	1698705
00:00:07.195	18909	0.00651	0		0.0944195	1699576
00:00:07.205	18919	0.00672	0		0.0974653	1700267
00:00:07.215	18929	0.00662	0		0.096015	1699941
00:00:07.225	18939	0.00642	0		0.0931142	1699279
00:00:07.235	18949	0.0066	0		0.0957249	1699852
00:00:07.245	18959	0.00649	0		0.0941295	1699490
00:00:07.255	18969	0.00655	0		0.0949997	1699686
00:00:07.265	18979	0.00665	0		0.0964501	1700021
00:00:07.275	18989	0.00675	0		0.0979005	1700358
00:00:07.285	18999	0.00659	0		0.0955798	1699825
00:00:07.295	19009	0.00656	0		0.0951447	1699732
00:00:07.305	19019	0.00656	0		0.0951447	1699720
00:00:07.315	19029	0.00642	0		0.0931142	1699250
00:00:07.325	19039	0.00645	0		0.0935493	1699355
00:00:07.335	19049	0.00709	0		0.102832	1701520
00:00:07.345	19059	0.00654	0		0.0948547	1699656
00:00:07.355	19069	0.0067	0		0.0971753	1700207
00:00:07.365	19079	0.00659	0		0.0955798	1699850
00:00:07.375	19089	0.00653	0		0.0947096	1699634
00:00:07.385	19099	0.00681	0		0.0987707	1700583
00:00:07.395	19109	0.00678	0		0.0983356	1700473
00:00:07.405	19119	0.00721	0		0.104572	1701929
00:00:07.414	19129	0.00672	0		0.0974653	1700255
00:00:07.425	19139	0.00641	0		0.0929692	1699235
00:00:07.435	19149	0.00674	0		0.0977554	1700348
00:00:07.445	19159	0.00683	0		0.0990607	1700639
00:00:07.454	19169	0.0064	0		0.0928241	1699201
00:00:07.465	19179	0.00672	0		0.0974653	1700282
00:00:07.475	19189	0.00655	0		0.0949997	1699708
00:00:07.484	19199	0.00665	0		0.0964501	1700029
00:00:07.494	19209	0.00681	0		0.0987707	1700586
00:00:07.504	19219	0.00683	0		0.0990607	1700627
00:00:07.514	19229	0.00663	0		0.09616	1699970
00:00:07.524	19239	0.00691	0		0.100221	1700914
00:00:07.534	19249	0.00672	0		0.0974653	1700255
00:00:07.544	19259	0.00644	0		0.0934043	1699326
00:00:07.554	19269	0.00659	0		0.0955798	1699825
00:00:07.564	19279	0.00673	0		0.0976104	1700294
00:00:07.574	19289	0.00671	0		0.0973203	1700227
00:00:07.584	19299	0.00717	0		0.103992	1701791
00:00:07.594	19309	0.00679	0		0.0984806	1700507
00:00:07.604	19319	0.00658	0		0.0954348	1699796
00:00:07.614	19329	0.0066	0		0.0957249	1699855
00:00:07.624	19339	0.00685	0		0.0993508	1700708
00:00:07.634	19349	0.00698	0		0.101236	1701139
00:00:07.644	19359	0.00676	0		0.0980455	1700392
00:00:07.654	19369	0.00657	0		0.0952898	1699754
00:00:07.664	19379	0.00686	0		0.0994959	1700733
00:00:07.674	19389	0.00671	0		0.0973203	1700234
00:00:07.684	19399	0.00665	0		0.0964501	1700036
00:00:07.693	19409	0.00667	0		0.0967401	1700087
00:00:07.704	19419	0.00689	0		0.099931	1700857
00:00:07.714	19429	0.00675	0		0.0979005	1700380
00:00:07.723	19439	0.00711	0		0.103122	1701583
00:00:07.733	19449	0.00696	0		0.100946	1701071
00:00:07.744	19459	0.00684	0		0.0992058	1700664
00:00:07.754	19469	0.00688	0		0.0997859	1700796
00:00:07.763	19479	0.00683	0		0.0990607	1700649
00:00:07.773	19489	0.00682	0		0.0989157	1700622
00:00:07.783	19499	0.00692	0		0.100366	1700936
00:00:07.793	19509	0.00696	0		0.100946	1701080
00:00:07.803	19519	0.00676	0		0.0980455	1700392
00:00:07.813	19529	0.00697	0		0.101091	1701107
00:00:07.823	19539	0.00699	0		0.101381	1701187
00:00:07.833	19549	0.00652	0		0.0945646	1699608
00:00:07.843	19559	0.00708	0		0.102687	1701490
00:00:07.853	19569	0.00711	0		0.103122	1701588
00:00:07.863	19579	0.00688	0		0.0997859	1700823
00:00:07.873	19589	0.00691	0		0.100221	1700924
00:00:07.883	19599	0.00664	0		0.096305	1699990
00:00:07.893	19609	0.00702	0		0.101816	1701267
00:00:07.903	19619	0.00715	0		0.103702	1701718
00:00:07.913	19629	0.00701	0		0.101671	1701243
00:00:07.923	19639	0.00711	0		0.103122	1701571
00:00:07.933	19649	0.00664	0		0.096305	1699994
00:00:07.943	19659	0.00703	0		0.101962	1701297
00:00:07.953	19669	0.00684	0		0.0992058	1700669
00:00:07.963	19679	0.0068	0		0.0986256	1700537
00:00:07.973	19689	0.00706	0		0.102397	1701427
00:00:07.983	19699	0.00728	0		0.105587	1702156
00:00:07.993	19709	0.00687	0		0.0996409	1700762
00:00:08.002	19719	0.00669	0		0.0970302	1700154
00:00:08.013	19729	0.00685	0		0.0993508	1700691
00:00:08.023	19739	0.00701	0		0.101671	1701233
00:00:08.032	19749	0.00674	0		0.0977554	1700346
00:00:08.043	19759	0.00716	0		0.103847	1701735
00:00:08.052	19769	0.00683	0		0.0990607	1700632
00:00:08.062	19779	0.00715	0		0.103702	1701723
00:00:08.072	19789	0.00709	0		0.102832	1701510
00:00:08.082	19799	0.00722	0		0.104717	1701941
00:00:08.092	19809	0.00678	0		0.0983356	1700473
00:00:08.102	19819	0.00701	0		0.101671	1701245
00:00:08.112	19829	0.00715	0		0.103702	1701703
00:00:08.122	19839	0.00742	0		0.107618	1702632
00:00:08.132	19849	0.00703	0		0.101962	1701297
00:00:08.142	19859	0.00698	0		0.101236	1701155
00:00:08.152	19869	0.00674	0		0.0977554	1700333
00:00:08.162	19879	0.00698	0		0.101236	1701132
00:00:08.172	19889	0.00685	0		0.0993508	1700693
00:00:08.182	19899	0.00727	0		0.105442	1702125
00:00:08.192	19909	0.00709	0		0.102832	1701522
00:00:08.202	19919	0.00725	0		0.105152	1702058
00:00:08.212	19929	0.00715	0		0.103702	1701711
00:00:08.222	19939	0.00705	0		0.102252	1701385
00:00:08.232	19949	0.00699	0		0.101381	1701179
00:00:08.242	19959	0.00757	0		0.109794	1703115
00:00:08.251	19969	0.00697	0		0.101091	1701115
00:00:08.262	19979	0.0074	0		0.107328	1702539
00:00:08.271	19989	0.0068	0		0.0986256	1700524
00:00:08.282	19999	0.00752	0		0.109068	1702956
00:00:08.292	20009	0.00689	0		0.099931	1700840
00:00:08.301	20019	0.00719	0		0.104282	1701858
00:00:08.312	20029	0.007	0		0.101526	1701223
00:00:08.321	20039	0.00732	0		0.106168	1702269
00:00:08.331	20049	0.00709	0		0.102832	1701503
00:00:08.341	20059	0.00702	0		0.101816	1701275
00:00:08.351	20069	0.00723	0		0.104862	1701990
00:00:08.361	20079	0.00714	0		0.103557	1701669
00:00:08.371	20089	0.00691	0		0.100221	1700919
00:00:08.381	20099	0.0072	0		0.104427	1701892
00:00:08.391	20109	0.00707	0		0.102542	1701451
00:00:08.401	20119	0.00723	0		0.104862	1701978
00:00:08.411	20129	0.00695	0		0.100801	1701029
00:00:08.421	20139	0.00722	0		0.104717	1701936
00:00:08.431	20149	0.00717	0		0.103992	1701796
00:00:08.441	20159	0.00749	0		0.108633	1702853
00:00:08.451	20169	0.00713	0		0.103412	1701652
00:00:08.461	20179	0.00718	0		0.104137	1701809
00:00:08.471	20189	0.00682	0		0.0989157	1700591
00:00:08.481	20199	0.00772	0		0.111969	1703635
00:00:08.491	20209	0.00694	0		0.100656	1701017
00:00:08.501	20219	0.00729	0		0.105732	1702193
00:00:08.511	20229	0.00701	0		0.101671	1701245
00:00:08.521	20239	0.00729	0		0.105732	1702193
00:00:08.531	20249	0.00729	0		0.105732	1702178
00:00:08.541	20259	0.00725	0		0.105152	1702036
00:00:08.551	20269	0.00735	0		0.106603	1702382
00:00:08.561	20279	0.00737	0		0.106893	1702441
00:00:08.571	20289	0.00752	0		0.109068	1702961
00:00:08.580	20299	0.00763	0		0.110664	1703321
00:00:08.591	20309	0.00713	0		0.103412	1701647
00:00:08.600	20319	0.00747	0		0.108343	1702801
00:00:08.610	20329	0.00734	0		0.106458	1702367
00:00:08.620	20339	0.00781	0		0.113274	1703929
00:00:08.630	20349	0.00704	0		0.102107	1701341
00:00:08.640	20359	0.00706	0		0.102397	1701397
00:00:08.650	20369	0.00726	0		0.105297	1702068
00:00:08.660	20379	0.00697	0		0.101091	1701095
00:00:08.670	20389	0.00722	0		0.104717	1701934
00:00:08.680	20399	0.0073	0		0.105878	1702227
00:00:08.690	20409	0.00728	0		0.105587	1702156
00:00:08.700	20419	0.00744	0		0.107908	1702699
00:00:08.710	20429	0.0074	0		0.107328	1702547
00:00:08.720	20439	0.0075	0		0.108778	1702875
00:00:08.730	20449	0.00719	0		0.104282	1701863
00:00:08.740	20459	0.00744	0		0.107908	1702672
00:00:08.750	20469	0.00724	0		0.105007	1702002
00:00:08.760	20479	0.00768	0		0.111389	1703486
00:00:08.770	20489	0.0072	0		0.104427	1701880
00:00:08.780	20499	0.0076	0		0.110229	1703218
00:00:08.790	20509	0.00745	0		0.108053	1702730
00:00:08.800	20519	0.00714	0		0.103557	1701674
00:00:08.810	20529	0.00742	0		0.107618	1702628
00:00:08.819	20539	0.00722	0		0.104717	1701958
00:00:08.830	20549	0.00682	0		0.0989157	1700608
00:00:08.840	20559	0.00744	0		0.107908	1702701
00:00:08.849	20569	0.00733	0		0.106313	1702328
00:00:08.860	20579	0.00733	0		0.106313	1702333
00:00:08.869	20589	0.00747	0		0.108343	1702792
00:00:08.879	20599	0.00773	0		0.112114	1703645
00:00:08.889	20609	0.0074	0		0.107328	1702549
00:00:08.900	20619	0.00734	0		0.106458	1702360
00:00:08.909	20629	0.00746	0		0.108198	1702762
00:00:08.919	20639	0.00771	0		0.111824	1703598
00:00:08.930	20649	0.00736	0		0.106748	1702415
00:00:08.939	20659	0.00749	0		0.108633	1702846
00:00:08.949	20669	0.00751	0		0.108923	1702921
00:00:08.959	20679	0.00768	0		0.111389	1703483
00:00:08.969	20689	0.00746	0		0.108198	1702748
00:00:08.979	20699	0.00764	0		0.110809	1703345
00:00:08.989	20709	0.00728	0		0.105587	1702151
00:00:08.999	20719	0.00731	0		0.106023	1702240
00:00:09.009	20729	0.00711	0		0.103122	1701566
00:00:09.019	20739	0.00732	0		0.106168	1702271
00:00:09.030	20749	0.00718	0		0.104137	1701818
00:00:09.039	20759	0.00758	0		0.109939	1703171
00:00:09.049	20769	0.00727	0		0.105442	1702110
00:00:09.059	20779	0.00758	0		0.109939	1703161
00:00:09.069	20789	0.00739	0		0.107183	1702532
00:00:09.079	20799	0.00714	0		0.103557	1701681
00:00:09.089	20809	0.00733	0		0.106313	1702316
00:00:09.099	20819	0.00765	0		0.110954	1703405
00:00:09.109	20829	0.00712	0		0.103267	1701600
00:00:09.118	20839	0.00744	0		0.107908	1702679
00:00:09.129	20849	0.00745	0		0.108053	1702711
00:00:09.139	20859	0.00792	0		0.11487	1704304
00:00:09.149	20869	0.00738	0		0.107038	1702481
00:00:09.158	20879	0.00769	0		0.111534	1703530
00:00:09.168	20889	0.00743	0		0.107763	1702650
00:00:09.178	20899	0.00749	0		0.108633	1702858
00:00:09.188	20909	0.00737	0		0.106893	1702468
00:00:09.198	20919	0.00766	0		0.111099	1703422
00:00:09.208	20929	0.0075	0		0.108778	1702885
00:00:09.218	20939	0.0078	0		0.113129	1703904
00:00:09.228	20949	0.00706	0		0.102397	1701400
00:00:09.238	20959	0.00756	0		0.109648	1703098
00:00:09.248	20969	0.00762	0		0.110519	1703299
00:00:09.259	20979	0.00751	0		0.108923	1702914
00:00:09.268	20989	0.0075	0		0.108778	1702877
00:00:09.278	20999	0.0079	0		0.11458	1704218
00:00:09.288	21009	0.00761	0		0.110374	1703259
00:00:09.298	21019	0.00754	0		0.109358	1703007
00:00:09.308	21029	0.00769	0		0.111534	1703530
00:00:09.318	21039	0.0076	0		0.110229	1703220
00:00:09.328	21049	0.00761	0		0.110374	1703272
00:00:09.338	21059	0.00737	0		0.106893	1702446
00:00:09.348	21069	0.00746	0		0.108198	1702740
00:00:09.358	21079	0.00788	0		0.11429	1704149
00:00:09.368	21089	0.00752	0		0.109068	1702948
00:00:09.378	21099	0.00753	0		0.109213	1703000
00:00:09.388	21109	0.00753	0		0.109213	1702980
00:00:09.398	21119	0.00746	0		0.108198	1702755
00:00:09.407	21129	0.00772	0		0.111969	1703638
00:00:09.417	21139	0.00772	0		0.111969	1703613
00:00:09.427	21149	0.00763	0		0.110664	1703323
00:00:09.437	21159	0.00785	0		0.113855	1704073
00:00:09.448	21169	0.00784	0		0.11371	1704012
00:00:09.457	21179	0.00765	0		0.110954	1703385
00:00:09.467	21189	0.00757	0		0.109794	1703137
00:00:09.477	21199	0.00782	0		0.113419	1703953
00:00:09.488	21209	0.00771	0		0.111824	1703598
00:00:09.498	21219	0.00753	0		0.109213	1703000
00:00:09.507	21229	0.00793	0		0.115015	1704340
00:00:09.517	21239	0.00797	0		0.115595	1704480
00:00:09.527	21249	0.00765	0		0.110954	1703385
00:00:09.537	21259	0.00762	0		0.110519	1703303
00:00:09.547	21269	0.00767	0		0.111244	1703454
00:00:09.557	21279	0.00795	0		0.115305	1704382
00:00:09.567	21289	0.0075	0		0.108778	1702904
00:00:09.577	21299	0.0078	0		0.113129	1703895
00:00:09.587	21309	0.00772	0		0.111969	1703630
00:00:09.597	21319	0.00754	0		0.109358	1703014
00:00:09.607	21329	0.00758	0		0.109939	1703159
00:00:09.617	21339	0.00779	0		0.112984	1703870
00:00:09.627	21349	0.00785	0		0.113855	1704066
00:00:09.637	21359	0.00779	0		0.112984	1703863
00:00:09.647	21369	0.00757	0		0.109794	1703132
00:00:09.657	21379	0.00789	0		0.114435	1704191
00:00:09.666	21389	0.00776	0		0.112549	1703760
00:00:09.677	21399	0.00772	0		0.111969	1703623
00:00:09.687	21409	0.00757	0		0.109794	1703117
00:00:09.697	21419	0.00768	0		0.111389	1703478
00:00:09.707	21429	0.00767	0		0.111244	1703454
00:00:09.716	21439	0.00782	0		0.113419	1703953
00:00:09.726	21449	0.00745	0		0.108053	1702735
00:00:09.736	21459	0.00764	0		0.110809	1703362
00:00:09.746	21469	0.00749	0		0.108633	1702848
00:00:09.756	21479	0.00785	0		0.113855	1704078
00:00:09.766	21489	0.0077	0		0.111679	1703562
00:00:09.776	21499	0.0078	0		0.113129	1703892
00:00:09.786	21509	0.00768	0		0.111389	1703495
00:00:09.796	21519	0.00777	0		0.112694	1703789
00:00:09.806	21529	0.00788	0		0.11429	1704152
00:00:09.816	21539	0.00758	0		0.109939	1703157
00:00:09.826	21549	0.00793	0		0.115015	1704335
00:00:09.836	21559	0.00745	0		0.108053	1702723
00:00:09.846	21569	0.00777	0		0.112694	1703799
00:00:09.856	21579	0.00782	0		0.113419	1703975
00:00:09.866	21589	0.00773	0		0.112114	1703662
00:00:09.876	21599	0.00806	0		0.1169	1704780
00:00:09.886	21609	0.00767	0		0.111244	1703464
00:00:09.896	21619	0.00776	0		0.112549	1703772
00:00:09.906	21629	0.00808	0		0.11719	1704838
00:00:09.916	21639	0.00759	0		0.110084	1703176
00:00:09.926	21649	0.00793	0		0.115015	1704326
00:00:09.936	21659	0.00764	0		0.110809	1703350
00:00:09.946	21669	0.00798	0		0.11574	1704514
00:00:09.956	21679	0.00777	0		0.112694	1703792
00:00:09.966	21689	0.00786	0		0.114	1704091
00:00:09.975	21699	0.00788	0		0.11429	1704152
00:00:09.985	21709	0.00762	0		0.110519	1703303
00:00:09.996	21719	0.00767	0		0.111244	1703451
00:00:10.006	21729	0.00801	0		0.116175	1704608
00:00:10.015	21739	0.00776	0		0.112549	1703770
00:00:10.026	21749	0.00771	0		0.111824	1703598
00:00:10.035	21759	0.00784	0		0.11371	1704037
00:00:10.045	21769	0.00812	0		0.117771	1704958
00:00:10.055	21779	0.00788	0		0.11429	1704176
00:00:10.065	21789	0.00775	0		0.112404	1703728
00:00:10.075	21799	0.0078	0		0.113129	1703885
00:00:10.085	21809	0.00785	0		0.113855	1704056
00:00:10.095	21819	0.00786	0		0.114	1704095
00:00:10.105	21829	0.0081	0		0.117481	1704907
00:00:10.115	21839	0.00772	0		0.111969	1703620
00:00:10.125	21849	0.00795	0		0.115305	1704411
00:00:10.135	21859	0.00783	0		0.113565	1704010
00:00:10.145	21869	0.00812	0		0.117771	1704981
00:00:10.155	21879	0.00789	0		0.114435	1704208
00:00:10.165	21889	0.00797	0		0.115595	1704451
00:00:10.175	21899	0.00762	0		0.110519	1703279
00:00:10.185	21909	0.00791	0		0.114725	1704260
00:00:10.195	21919	0.00793	0		0.115015	1704338
00:00:10.205	21929	0.00792	0		0.11487	1704286
00:00:10.215	21939	0.00775	0		0.112404	1703731
00:00:10.225	21949	0.00786	0		0.114	1704103
00:00:10.235	21959	0.00794	0		0.11516	1704367
00:00:10.244	21969	0.00791	0		0.114725	1704247
00:00:10.255	21979	0.00767	0		0.111244	1703446
00:00:10.264	21989	0.00807	0		0.117045	1704790
00:00:10.274	21999	0.00801	0		0.116175	1704586
00:00:10.284	22009	0.00831	0		0.120526	1705606
00:00:10.294	22019	0.0078	0		0.113129	1703902
00:00:10.304	22029	0.0082	0		0.118931	1705235
00:00:10.314	22039	0.00792	0		0.11487	1704311
00:00:10.324	22049	0.0081	0		0.117481	1704907
00:00:10.334	22059	0.00788	0		0.11429	1704179
00:00:10.344	22069	0.00801	0		0.116175	1704606
00:00:10.354	22079	0.00763	0		0.110664	1703316
00:00:10.364	22089	0.00814	0		0.118061	1705022
00:00:10.374	22099	0.00787	0		0.114145	1704140
00:00:10.384	22109	0.00795	0		0.115305	1704389
00:00:10.394	22119	0.00779	0		0.112984	1703873
00:00:10.404	22129	0.00808	0		0.11719	1704841
00:00:10.414	22139	0.00769	0		0.111534	1703530
00:00:10.424	22149	0.00801	0		0.116175	1704606
00:00:10.434	22159	0.00774	0		0.112259	1703677
00:00:10.444	22169	0.00813	0		0.117916	1705007
00:00:10.454	22179	0.00756	0		0.109648	1703076
00:00:10.464	22189	0.00815	0		0.118206	1705054
00:00:10.474	22199	0.00763	0		0.110664	1703333
00:00:10.484	22209	0.00776	0		0.112549	1703770
00:00:10.494	22219	0.008	0		0.11603	1704549
00:00:10.504	22229	0.00805	0		0.116755	1704726
00:00:10.514	22239	0.00795	0		0.115305	1704411
00:00:10.524	22249	0.00799	0		0.115885	1704524
00:00:10.534	22259	0.00796	0		0.11545	1704416
00:00:10.544	22269	0.00806	0		0.1169	1704777
00:00:10.554	22279	0.00763	0		0.110664	1703323
00:00:10.564	22289	0.00824	0		0.119511	1705387
00:00:10.573	22299	0.00763	0		0.110664	1703333
00:00:10.584	22309	0.00786	0		0.114	1704086
00:00:10.594	22319	0.00768	0		0.111389	1703505
00:00:10.603	22329	0.00813	0		0.117916	1704990
00:00:10.613	22339	0.0079	0		0.11458	1704215
00:00:10.623	22349	0.0081	0		0.117481	1704887
00:00:10.633	22359	0.00798	0		0.11574	1704495
00:00:10.643	22369	0.00818	0		0.118641	1705164
00:00:10.653	22379	0.00778	0		0.112839	1703824
00:00:10.663	22389	0.00804	0		0.11661	1704692
00:00:10.673	22399	0.00781	0		0.113274	1703944
00:00:10.683	22409	0.0083	0		0.120381	1705566
00:00:10.693	22419	0.00818	0		0.118641	1705159
00:00:10.703	22429	0.00838	0		0.121542	1705851
00:00:10.713	22439	0.00766	0		0.111099	1703437
00:00:10.723	22449	0.00826	0		0.119801	1705451
00:00:10.733	22459	0.00813	0		0.117916	1705007
00:00:10.743	22469	0.00827	0		0.119946	1705480
00:00:10.753	22479	0.00789	0		0.114435	1704191
00:00:10.763	22489	0.00804	0		0.11661	1704704
00:00:10.773	22499	0.00789	0		0.114435	1704198
00:00:10.783	22509	0.00815	0		0.118206	1705081
00:00:10.793	22519	0.00782	0		0.113419	1703968
00:00:10.802	22529	0.0082	0		0.118931	1705223
00:00:10.813	22539	0.00811	0		0.117626	1704927
00:00:10.823	22549	0.00858	0		0.124442	1706500
00:00:10.832	22559	0.00752	0		0.109068	1702961
00:00:10.842	22569	0.00804	0		0.11661	1704709
00:00:10.852	22579	0.00786	0		0.114	1704105
00:00:10.862	22589	0.00815	0		0.118206	1705066
00:00:10.872	22599	0.00787	0		0.114145	1704132
00:00:10.882	22609	0.00808	0		0.11719	1704836
00:00:10.893	22619	0.00789	0		0.114435	1704201
00:00:10.902	22629	0.00817	0		0.118496	1705147
00:00:10.912	22639	0.00784	0		0.11371	1704024
00:00:10.922	22649	0.0084	0		0.121832	1705895
00:00:10.933	22659	0.00788	0		0.11429	1704164
00:00:10.944	22669	0.00809	0		0.117335	1704878
00:00:10.952	22679	0.00814	0		0.118061	1705022
00:00:10.962	22689	0.00821	0		0.119076	1705260
00:00:10.972	22699	0.00786	0		0.114	1704103
00:00:10.982	22709	0.00803	0		0.116465	1704660
00:00:10.992	22719	0.00799	0		0.115885	1704531
00:00:11.002	22729	0.00802	0		0.11632	1704645
00:00:11.012	22739	0.00782	0		0.113419	1703963
00:00:11.022	22749	0.00819	0		0.118786	1705194
00:00:11.032	22759	0.00787	0		0.114145	1704122
00:00:11.042	22769	0.00815	0		0.118206	1705059
00:00:11.052	22779	0.00802	0		0.11632	1704633
00:00:11.062	22789	0.00825	0		0.119656	1705394
00:00:11.072	22799	0.00779	0		0.112984	1703873
00:00:11.082	22809	0.00818	0		0.118641	1705157
00:00:11.092	22819	0.00786	0		0.114	1704105
00:00:11.101	22829	0.00821	0		0.119076	1705282
00:00:11.112	22839	0.00794	0		0.11516	1704380
00:00:11.121	22849	0.00822	0		0.119221	1705301
00:00:11.131	22859	0.00805	0		0.116755	1704731
00:00:11.142	22869	0.008	0		0.11603	1704563
00:00:11.151	22879	0.00808	0		0.11719	1704819
00:00:11.162	22889	0.00812	0		0.117771	1704978
00:00:11.172	22899	0.00813	0		0.117916	1705017
00:00:11.181	22909	0.00834	0		0.120961	1705706
00:00:11.191	22919	0.00792	0		0.11487	1704294
00:00:11.201	22929	0.00825	0		0.119656	1705394
00:00:11.211	22939	0.00804	0		0.11661	1704709
00:00:11.223	22949	0.00838	0		0.121542	1705829
00:00:11.231	22959	0.00806	0		0.1169	1704763
00:00:11.241	22969	0.0081	0		0.117481	1704907
00:00:11.251	22979	0.00792	0		0.11487	1704291
00:00:11.261	22989	0.00818	0		0.118641	1705181
00:00:11.272	22999	0.00794	0		0.11516	1704350
00:00:11.281	23009	0.00844	0		0.122412	1706054
00:00:11.291	23019	0.0081	0		0.117481	1704895
00:00:11.301	23029	0.00823	0		0.119366	1705331
00:00:11.311	23039	0.00784	0		0.11371	1704029
00:00:11.321	23049	0.00818	0		0.118641	1705174
00:00:11.331	23059	0.00777	0		0.112694	1703806
00:00:11.341	23069	0.00825	0		0.119656	1705392
00:00:11.350	23079	0.00788	0		0.11429	1704179
00:00:11.360	23089	0.00816	0		0.118351	1705103
00:00:11.372	23099	0.00778	0		0.112839	1703826
00:00:11.380	23109	0.00808	0		0.11719	1704834
00:00:11.390	23119	0.00809	0		0.117335	1704875
00:00:11.400	23129	0.00795	0		0.115305	1704411
00:00:11.410	23139	0.00828	0		0.120091	1705509
00:00:11.420	23149	0.00808	0		0.11719	1704831
00:00:11.430	23159	0.00803	0		0.116465	1704662
00:00:11.440	23169	0.00814	0		0.118061	1705049
00:00:11.450	23179	0.00804	0		0.11661	1704687
00:00:11.460	23189	0.00816	0		0.118351	1705118
00:00:11.470	23199	0.00777	0		0.112694	1703809
00:00:11.480	23209	0.00813	0		0.117916	1704995
00:00:11.490	23219	0.00812	0		0.117771	1704961
00:00:11.500	23229	0.00844	0		0.122412	1706052
00:00:11.510	23239	0.008	0		0.11603	1704561
00:00:11.520	23249	0.00776	0		0.112549	1703772
00:00:11.530	23259	0.00815	0		0.118206	1705054
00:00:11.540	23269	0.0083	0		0.120381	1705568
00:00:11.550	23279	0.00822	0		0.119221	1705304
00:00:11.560	23289	0.00824	0		0.119511	1705375
00:00:11.570	23299	0.00815	0		0.118206	1705054
00:00:11.580	23309	0.00803	0		0.116465	1704672
00:00:11.590	23319	0.00799	0		0.115885	1704544
00:00:11.600	23329	0.00806	0		0.1169	1704772
00:00:11.610	23339	0.00838	0		0.121542	1705851
00:00:11.620	23349	0.00838	0		0.121542	1705856
00:00:11.630	23359	0.00782	0		0.113419	1703971
00:00:11.640	23369	0.00812	0		0.117771	1704976
00:00:11.650	23379	0.00815	0		0.118206	1705081
00:00:11.660	23389	0.00841	0		0.121977	1705944
00:00:11.669	23399	0.00817	0		0.118496	1705125
00:00:11.679	23409	0.00837	0		0.121397	1705819
00:00:11.690	23419	0.00826	0		0.119801	1705441
00:00:11.700	23429	0.00822	0		0.119221	1705309
00:00:11.710	23439	0.0083	0		0.120381	1705588
00:00:11.720	23449	0.00815	0		0.118206	1705076
00:00:11.729	23459	0.00805	0		0.116755	1704738
00:00:11.739	23469	0.00818	0		0.118641	1705172
00:00:11.749	23479	0.00823	0		0.119366	1705353
00:00:11.759	23489	0.00827	0		0.119946	1705458
00:00:11.769	23499	0.00799	0		0.115885	1704519
00:00:11.779	23509	0.00863	0		0.125168	1706696
00:00:11.789	23519	0.0079	0		0.11458	1704242
00:00:11.799	23529	0.00815	0		0.118206	1705074
00:00:11.809	23539	0.00822	0		0.119221	1705316
00:00:11.819	23549	0.00839	0		0.121687	1705878
00:00:11.829	23559	0.00855	0		0.124007	1706412
00:00:11.839	23569	0.00837	0		0.121397	1705809
00:00:11.849	23579	0.00827	0		0.119946	1705468
00:00:11.859	23589	0.00823	0		0.119366	1705328
00:00:11.869	23599	0.00838	0		0.121542	1705851
00:00:11.879	23609	0.00804	0		0.11661	1704684
00:00:11.889	23619	0.00823	0		0.119366	1705348
00:00:11.899	23629	0.00814	0		0.118061	1705025
00:00:11.909	23639	0.00805	0		0.116755	1704748
00:00:11.919	23649	0.00835	0		0.121106	1705753
00:00:11.929	23659	0.00812	0		0.117771	1704983
00:00:11.939	23669	0.0083	0		0.120381	1705578
00:00:11.949	23679	0.00825	0		0.119656	1705394
00:00:11.959	23689	0.00846	0		0.122702	1706108
00:00:11.968	23699	0.00857	0		0.124297	1706473
00:00:11.978	23709	0.00823	0		0.119366	1705341
00:00:11.989	23719	0.00845	0		0.122557	1706076
00:00:11.999	23729	0.00822	0		0.119221	1705289
00:00:12.009	23739	0.00812	0		0.117771	1704981
00:00:12.018	23749	0.00798	0		0.11574	1704512
00:00:12.029	23759	0.00839	0		0.121687	1705863
00:00:12.038	23769	0.00812	0		0.117771	1704956
00:00:12.048	23779	0.0082	0		0.118931	1705235
00:00:12.058	23789	0.00813	0		0.117916	1705010
00:00:12.068	23799	0.00818	0		0.118641	1705174
00:00:12.078	23809	0.0082	0		0.118931	1705223
00:00:12.088	23819	0.00865	0		0.125458	1706732
00:00:12.098	23829	0.00821	0		0.119076	1705267
00:00:12.108	23839	0.00836	0		0.121252	1705773
00:00:12.118	23849	0.00835	0		0.121106	1705728
00:00:12.128	23859	0.00829	0		0.120236	1705539
00:00:12.138	23869	0.00829	0		0.120236	1705544
00:00:12.148	23879	0.00844	0		0.122412	1706057
00:00:12.158	23889	0.00828	0		0.120091	1705497
00:00:12.168	23899	0.00803	0		0.116465	1704650
00:00:12.178	23909	0.0087	0		0.126183	1706905
00:00:12.188	23919	0.00823	0		0.119366	1705338
00:00:12.198	23929	0.00831	0		0.120526	1705593
00:00:12.208	23939	0.00833	0		0.120816	1705677
00:00:12.218	23949	0.00815	0		0.118206	1705066
00:00:12.228	23959	0.00817	0		0.118496	1705120
00:00:12.238	23969	0.00846	0		0.122702	1706096
00:00:12.248	23979	0.00853	0		0.123717	1706328
00:00:12.258	23989	0.00808	0		0.11719	1704826
00:00:12.267	23999	0.0087	0		0.126183	1706917
00:00:12.277	24009	0.00828	0		0.120091	1705500
00:00:12.287	24019	0.00827	0		0.119946	1705468
00:00:12.297	24029	0.0081	0		0.117481	1704890
00:00:12.308	24039	0.00838	0		0.121542	1705853
00:00:12.317	24049	0.00845	0		0.122557	1706066
00:00:12.327	24059	0.00825	0		0.119656	1705394
00:00:12.337	24069	0.0085	0		0.123282	1706233
00:00:12.347	24079	0.00865	0		0.125458	1706746
00:00:12.357	24089	0.00821	0		0.119076	1705279
00:00:12.370	24099	0.0083	0		0.120381	1705568
00:00:12.377	24109	0.00811	0		0.117626	1704932
00:00:12.387	24119	0.00883	0		0.128068	1707351
00:00:12.397	24129	0.00824	0		0.119511	1705385
00:00:12.407	24139	0.00842	0		0.122122	1705966
00:00:12.417	24149	0.00848	0		0.122992	1706172
00:00:12.427	24159	0.00845	0		0.122557	1706079
00:00:12.437	24169	0.00806	0		0.1169	1704772
00:00:12.447	24179	0.00841	0		0.121977	1705954
00:00:12.457	24189	0.00829	0		0.120236	1705549
00:00:12.467	24199	0.00827	0		0.119946	1705456
00:00:12.477	24209	0.00799	0		0.115885	1704539
00:00:12.487	24219	0.0087	0		0.126183	1706929
00:00:12.497	24229	0.00793	0		0.115015	1704338
00:00:12.507	24239	0.00834	0		0.120961	1705721
00:00:12.517	24249	0.00829	0		0.120236	1705546
00:00:12.526	24259	0.00831	0		0.120526	1705598
00:00:12.536	24269	0.00835	0		0.121106	1705733
00:00:12.546	24279	0.00837	0		0.121397	1705821
00:00:12.557	24289	0.00852	0		0.123572	1706326
00:00:12.567	24299	0.00825	0		0.119656	1705421
00:00:12.576	24309	0.00831	0		0.120526	1705611
00:00:12.586	24319	0.00864	0		0.125313	1706715
00:00:12.596	24329	0.0084	0		0.121832	1705912
00:00:12.607	24339	0.00851	0		0.123427	1706289
00:00:12.616	24349	0.00829	0		0.120236	1705549
00:00:12.626	24359	0.00826	0		0.119801	1705424
00:00:12.636	24369	0.00834	0		0.120961	1705714
00:00:12.646	24379	0.00835	0		0.121106	1705750
00:00:12.656	24389	0.00834	0		0.120961	1705697
00:00:12.666	24399	0.00838	0		0.121542	1705824
00:00:12.676	24409	0.00822	0		0.119221	1705299
00:00:12.686	24419	0.00869	0		0.126038	1706876
00:00:12.696	24429	0.00833	0		0.120816	1705675
00:00:12.706	24439	0.00847	0		0.122847	1706137
00:00:12.716	24449	0.00855	0		0.124007	1706399
00:00:12.726	24459	0.00826	0		0.119801	1705429
00:00:12.736	24469	0.00827	0		0.119946	1705478
00:00:12.746	24479	0.00855	0		0.124007	1706404
00:00:12.756	24489	0.00837	0		0.121397	1705814
00:00:12.766	24499	0.00843	0		0.122267	1705993
00:00:12.777	24509	0.0082	0		0.118931	1705221
00:00:12.786	24519	0.00844	0		0.122412	1706030
00:00:12.796	24529	0.00795	0		0.115305	1704406
00:00:12.806	24539	0.00852	0		0.123572	1706301
00:00:12.816	24549	0.00817	0		0.118496	1705137
00:00:12.825	24559	0.00849	0		0.123137	1706194
00:00:12.835	24569	0.00847	0		0.122847	1706130
00:00:12.846	24579	0.00854	0		0.123862	1706387
00:00:12.855	24589	0.00833	0		0.120816	1705675
00:00:12.866	24599	0.00855	0		0.124007	1706417
00:00:12.875	24609	0.00854	0		0.123862	1706372
00:00:12.885	24619	0.00849	0		0.123137	1706199
00:00:12.895	24629	0.00847	0		0.122847	1706130
00:00:12.905	24639	0.0086	0		0.124732	1706590
00:00:12.917	24649	0.00842	0		0.122122	1705983
00:00:12.925	24659	0.00863	0		0.125168	1706681
00:00:12.935	24669	0.0083	0		0.120381	1705558
00:00:12.946	24679	0.00871	0		0.126328	1706939
00:00:12.955	24689	0.00798	0		0.11574	1704495
00:00:12.965	24699	0.00862	0		0.125023	1706659
00:00:12.975	24709	0.00851	0		0.123427	1706262
00:00:12.985	24719	0.00869	0		0.126038	1706868
00:00:12.995	24729	0.00825	0		0.119656	1705404
00:00:13.005	24739	0.00872	0		0.126473	1706996
00:00:13.015	24749	0.00838	0		0.121542	1705846
00:00:13.025	24759	0.00813	0		0.117916	1705010
00:00:13.035	24769	0.00829	0		0.120236	1705532
00:00:13.045	24779	0.00862	0		0.125023	1706659
00:00:13.055	24789	0.00845	0		0.122557	1706059
00:00:13.065	24799	0.0083	0		0.120381	1705576
00:00:13.075	24809	0.00825	0		0.119656	1705399
00:00:13.085	24819	0.00875	0		0.126908	1707081
00:00:13.095	24829	0.00825	0		0.119656	1705389
00:00:13.105	24839	0.00874	0		0.126763	1707040
00:00:13.115	24849	0.00866	0		0.125603	1706795
00:00:13.125	24859	0.00897	0		0.130099	1707821
00:00:13.134	24869	0.00845	0		0.122557	1706091
00:00:13.144	24879	0.00872	0		0.126473	1706988
00:00:13.154	24889	0.00804	0		0.11661	1704701
00:00:13.165	24899	0.00831	0		0.120526	1705616
00:00:13.175	24909	0.00839	0		0.121687	1705858
00:00:13.184	24919	0.0087	0		0.126183	1706917
00:00:13.194	24929	0.00832	0		0.120671	1705645
00:00:13.204	24939	0.00833	0		0.120816	1705670
00:00:13.215	24949	0.0086	0		0.124732	1706595
00:00:13.224	24959	0.00865	0		0.125458	1706758
00:00:13.234	24969	0.0084	0		0.121832	1705917
00:00:13.244	24979	0.00868	0		0.125893	1706831
00:00:13.254	24989	0.00826	0		0.119801	1705441
00:00:13.264	24999	0.00865	0		0.125458	1706753
00:00:13.274	25009	0.00826	0		0.119801	1705446
00:00:13.284	25019	0.00846	0		0.122702	1706106
00:00:13.294	25029	0.00869	0		0.126038	1706885
00:00:13.304	25039	0.00875	0		0.126908	1707081
00:00:13.314	25049	0.00837	0		0.121397	1705802
00:00:13.324	25059	0.00858	0		0.124442	1706495
00:00:13.334	25069	0.00811	0		0.117626	1704922
00:00:13.344	25079	0.00841	0		0.121977	1705941
00:00:13.354	25089	0.00835	0		0.121106	1705724
00:00:13.364	25099	0.00876	0		0.127053	1707111
00:00:13.374	25109	0.00852	0		0.123572	1706299
00:00:13.384	25119	0.00853	0		0.123717	1706348
00:00:13.394	25129	0.00846	0		0.122702	1706123
00:00:13.403	25139	0.00861	0		0.124877	1706610
00:00:13.414	25149	0.00827	0		0.119946	1705463
00:00:13.424	25159	0.00837	0		0.121397	1705817
00:00:13.433	25169	0.00855	0		0.124007	1706404
00:00:13.443	25179	0.00844	0		0.122412	1706049
00:00:13.453	25189	0.00837	0		0.121397	1705809
00:00:13.464	25199	0.00845	0		0.122557	1706066
00:00:13.473	25209	0.0084	0		0.121832	1705924
00:00:13.483	25219	0.00879	0		0.127488	1707216
00:00:13.493	25229	0.0085	0		0.123282	1706250
00:00:13.503	25239	0.00849	0		0.123137	1706213
00:00:13.513	25249	0.00874	0		0.126763	1707032
00:00:13.523	25259	0.00855	0		0.124007	1706399
00:00:13.534	25269	0.00829	0		0.120236	1705549
00:00:13.544	25279	0.00853	0		0.123717	1706358
00:00:13.553	25289	0.00855	0		0.124007	1706395
00:00:13.563	25299	0.00868	0		0.125893	1706846
00:00:13.573	25309	0.00859	0		0.124587	1706532
00:00:13.583	25319	0.00871	0		0.126328	1706947
00:00:13.593	25329	0.00859	0		0.124587	1706551
00:00:13.603	25339	0.00884	0		0.128213	1707385
00:00:13.613	25349	0.00844	0		0.122412	1706047
00:00:13.623	25359	0.00852	0		0.123572	1706301
00:00:13.633	25369	0.00862	0		0.125023	1706635
00:00:13.643	25379	0.00855	0		0.124007	1706409
00:00:13.653	25389	0.0084	0		0.121832	1705915
00:00:13.662	25399	0.00893	0		0.129519	1707686
00:00:13.673	25409	0.00836	0		0.121252	1705790
00:00:13.682	25419	0.00884	0		0.128213	1707380
00:00:13.693	25429	0.00846	0		0.122702	1706103
00:00:13.702	25439	0.00842	0		0.122122	1705973
00:00:13.712	25449	0.00854	0		0.123862	1706372
00:00:13.723	25459	0.00903	0		0.130969	1708032
00:00:13.732	25469	0.00859	0		0.124587	1706541
00:00:13.743	25479	0.00892	0		0.129374	1707644
00:00:13.752	25489	0.00828	0		0.120091	1705514
00:00:13.762	25499	0.00866	0		0.125603	1706765
00:00:13.772	25509	0.0087	0		0.126183	1706898
00:00:13.782	25519	0.0088	0		0.127633	1707248
00:00:13.792	25529	0.00873	0		0.126618	1707022
00:00:13.802	25539	0.00878	0		0.127343	1707174
00:00:13.812	25549	0.0085	0		0.123282	1706252
00:00:13.822	25559	0.00858	0		0.124442	1706502
00:00:13.832	25569	0.0086	0		0.124732	1706593
00:00:13.842	25579	0.00897	0		0.130099	1707831
00:00:13.852	25589	0.0089	0		0.129084	1707576
00:00:13.862	25599	0.00861	0		0.124877	1706605
00:00:13.872	25609	0.00847	0		0.122847	1706145
00:00:13.882	25619	0.00862	0		0.125023	1706649
00:00:13.892	25629	0.0085	0		0.123282	1706248
00:00:13.902	25639	0.00857	0		0.124297	1706485
00:00:13.912	25649	0.00864	0		0.125313	1706718
00:00:13.922	25659	0.00867	0		0.125748	1706824
00:00:13.932	25669	0.0086	0		0.124732	1706586
00:00:13.942	25679	0.00858	0		0.124442	1706512
00:00:13.952	25689	0.00845	0		0.122557	1706066
00:00:13.961	25699	0.00867	0		0.125748	1706827
00:00:13.972	25709	0.00867	0		0.125748	1706800
00:00:13.981	25719	0.00873	0		0.126618	1707020
00:00:13.992	25729	0.00885	0		0.128358	1707422
00:00:14.001	25739	0.00867	0		0.125748	1706822
00:00:14.011	25749	0.00878	0		0.127343	1707172
00:00:14.021	25759	0.00892	0		0.129374	1707669
00:00:14.031	25769	0.00863	0		0.125168	1706686
00:00:14.042	25779	0.00868	0		0.125893	1706836
00:00:14.051	25789	0.00883	0		0.128068	1707356
00:00:14.061	25799	0.00864	0		0.125313	1706713
00:00:14.071	25809	0.00855	0		0.124007	1706395
00:00:14.081	25819	0.00901	0		0.130679	1707961
00:00:14.091	25829	0.0088	0		0.127633	1707260
00:00:14.101	25839	0.00884	0		0.128213	1707392
00:00:14.111	25849	0.0085	0		0.123282	1706257
00:00:14.121	25859	0.00878	0		0.127343	1707174
00:00:14.131	25869	0.00904	0		0.131114	1708047
00:00:14.141	25879	0.00855	0		0.124007	1706426
00:00:14.151	25889	0.00861	0		0.124877	1706610
00:00:14.161	25899	0.00889	0		0.128939	1707554
00:00:14.171	25909	0.00893	0		0.129519	1707686
00:00:14.181	25919	0.00865	0		0.125458	1706763
00:00:14.191	25929	0.00895	0		0.129809	1707740
00:00:14.201	25939	0.00878	0		0.127343	1707182
00:00:14.210	25949	0.00861	0		0.124877	1706608
00:00:14.220	25959	0.00874	0		0.126763	1707044
00:00:14.231	25969	0.00894	0		0.129664	1707728
00:00:14.241	25979	0.00867	0		0.125748	1706827
00:00:14.250	25989	0.00905	0		0.131259	1708081
00:00:14.261	25999	0.00854	0		0.123862	1706372
00:00:14.270	26009	0.00858	0		0.124442	1706524
00:00:14.281	26019	0.0087	0		0.126183	1706900
00:00:14.291	26029	0.0087	0		0.126183	1706929
00:00:14.301	26039	0.0089	0		0.129084	1707569
00:00:14.310	26049	0.0089	0		0.129084	1707591
00:00:14.320	26059	0.00869	0		0.126038	1706873
00:00:14.330	26069	0.00879	0		0.127488	1707206
00:00:14.340	26079	0.00823	0		0.119366	1705328
00:00:14.350	26089	0.00873	0		0.126618	1707013
00:00:14.361	26099	0.00882	0		0.127923	1707309
00:00:14.370	26109	0.00865	0		0.125458	1706753
00:00:14.380	26119	0.00878	0		0.127343	1707167
00:00:14.390	26129	0.00874	0		0.126763	1707062
00:00:14.401	26139	0.00895	0		0.129809	1707740
00:00:14.410	26149	0.00892	0		0.129374	1707652
00:00:14.420	26159	0.00867	0		0.125748	1706797
00:00:14.430	26169	0.00883	0		0.128068	1707363
00:00:14.440	26179	0.00884	0		0.128213	1707392
00:00:14.450	26189	0.00894	0		0.129664	1707728
00:00:14.460	26199	0.00873	0		0.126618	1707013
00:00:14.470	26209	0.00908	0		0.131694	1708206
00:00:14.480	26219	0.00881	0		0.127778	1707289
00:00:14.490	26229	0.00914	0		0.132564	1708387
00:00:14.500	26239	0.00879	0		0.127488	1707221
00:00:14.510	26249	0.00875	0		0.126908	1707067
00:00:14.519	26259	0.00868	0		0.125893	1706856
00:00:14.530	26269	0.00867	0		0.125748	1706822
00:00:14.540	26279	0.00877	0		0.127198	1707150
00:00:14.550	26289	0.00878	0		0.127343	1707177
00:00:14.560	26299	0.00873	0		0.126618	1707015
00:00:14.569	26309	0.0087	0		0.126183	1706898
00:00:14.579	26319	0.00904	0		0.131114	1708042
00:00:14.589	26329	0.00885	0		0.128358	1707414
00:00:14.599	26339	0.00873	0		0.126618	1707030
00:00:14.609	26349	0.00893	0		0.129519	1707671
00:00:14.619	26359	0.00885	0		0.128358	1707429
00:00:14.629	26369	0.00876	0		0.127053	1707130
00:00:14.639	26379	0.00878	0		0.127343	1707194
00:00:14.649	26389	0.00869	0		0.126038	1706866
00:00:14.661	26399	0.0087	0		0.126183	1706900
00:00:14.669	26409	0.00907	0		0.131549	1708145
00:00:14.679	26419	0.00883	0		0.128068	1707363
00:00:14.689	26429	0.00905	0		0.131259	1708094
00:00:14.699	26439	0.00862	0		0.125023	1706635
00:00:14.709	26449	0.00892	0		0.129374	1707652
00:00:14.719	26459	0.00891	0		0.129229	1707632
00:00:14.729	26469	0.00885	0		0.128358	1707407
00:00:14.739	26479	0.00905	0		0.131259	1708103
00:00:14.749	26489	0.00884	0		0.128213	1707370
00:00:14.759	26499	0.00889	0		0.128939	1707549
00:00:14.768	26509	0.00904	0		0.131114	1708059
00:00:14.779	26519	0.00864	0		0.125313	1706708
00:00:14.789	26529	0.00907	0		0.131549	1708155
00:00:14.799	26539	0.00908	0		0.131694	1708187
00:00:14.808	26549	0.00921	0		0.13358	1708642
00:00:14.818	26559	0.00885	0		0.128358	1707409
00:00:14.829	26569	0.00939	0		0.13619	1709216
00:00:14.838	26579	0.00868	0		0.125893	1706856
00:00:14.848	26589	0.00901	0		0.130679	1707939
00:00:14.858	26599	0.00879	0		0.127488	1707228
00:00:14.868	26609	0.00898	0		0.130244	1707859
00:00:14.878	26619	0.00891	0		0.129229	1707627
00:00:14.888	26629	0.00897	0		0.130099	1707831
00:00:14.899	26639	0.00894	0		0.129664	1707730
00:00:14.908	26649	0.0092	0		0.133435	1708576
00:00:14.918	26659	0.00923	0		0.13387	1708684
00:00:14.928	26669	0.00912	0		0.132274	1708309
00:00:14.938	26679	0.00893	0		0.129519	1707671
00:00:14.948	26689	0.00919	0		0.13329	1708564
00:00:14.958	26699	0.00886	0		0.128503	1707456
00:00:14.968	26709	0.00888	0		0.128793	1707515
00:00:14.978	26719	0.00903	0		0.130969	1708013
00:00:14.988	26729	0.00902	0		0.130824	1707991
00:00:14.998	26739	0.00834	0		0.120961	1705721
00:00:15.008	26749	0.00922	0		0.133725	1708645
00:00:15.018	26759	0.00887	0		0.128648	1707478
00:00:15.028	26769	0.00916	0		0.132855	1708468
00:00:15.037	26779	0.00887	0		0.128648	1707480
00:00:15.048	26789	0.00883	0		0.128068	1707363
00:00:15.058	26799	0.00875	0		0.126908	1707093
00:00:15.068	26809	0.00865	0		0.125458	1706732
00:00:15.078	26819	0.00892	0		0.129374	1707659
00:00:15.087	26829	0.00913	0		0.132419	1708353
00:00:15.097	26839	0.00885	0		0.128358	1707407
00:00:15.107	26849	0.0092	0		0.133435	1708583
00:00:15.117	26859	0.00873	0		0.126618	1707005
00:00:15.127	26869	0.00937	0		0.1359	1709153
00:00:15.137	26879	0.00898	0		0.130244	1707841
00:00:15.148	26889	0.00916	0		0.132855	1708451
00:00:15.157	26899	0.00874	0		0.126763	1707035
00:00:15.167	26909	0.00905	0		0.131259	1708096
00:00:15.177	26919	0.00885	0		0.128358	1707431
00:00:15.188	26929	0.00912	0		0.132274	1708319
00:00:15.197	26939	0.0086	0		0.124732	1706564
00:00:15.207	26949	0.00925	0		0.13416	1708745
00:00:15.217	26959	0.00887	0		0.128648	1707480
00:00:15.227	26969	0.00929	0		0.13474	1708880
00:00:15.237	26979	0.00866	0		0.125603	1706785
00:00:15.247	26989	0.00935	0		0.13561	1709101
00:00:15.257	26999	0.00873	0		0.126618	1707030
00:00:15.267	27009	0.00898	0		0.130244	1707866
00:00:15.277	27019	0.00896	0		0.129954	1707772
00:00:15.287	27029	0.00903	0		0.130969	1708032
00:00:15.297	27039	0.00857	0		0.124297	1706492
00:00:15.307	27049	0.00895	0		0.129809	1707762
00:00:15.317	27059	0.00926	0		0.134305	1708779
00:00:15.327	27069	0.00933	0		0.13532	1709020
00:00:15.337	27079	0.00869	0		0.126038	1706866
00:00:15.347	27089	0.00915	0		0.13271	1708422
00:00:15.356	27099	0.00884	0		0.128213	1707378
00:00:15.366	27109	0.00933	0		0.13532	1709015
00:00:15.376	27119	0.00915	0		0.13271	1708424
00:00:15.386	27129	0.00893	0		0.129519	1707693
00:00:15.396	27139	0.00896	0		0.129954	1707799
00:00:15.406	27149	0.00901	0		0.130679	1707966
00:00:15.416	27159	0.00911	0		0.132129	1708299
00:00:15.426	27169	0.00913	0		0.132419	1708370
00:00:15.436	27179	0.0089	0		0.129084	1707600
00:00:15.446	27189	0.00903	0		0.130969	1708020
00:00:15.456	27199	0.00881	0		0.127778	1707294
00:00:15.466	27209	0.00935	0		0.13561	1709099
00:00:15.476	27219	0.00907	0		0.131549	1708143
00:00:15.486	27229	0.00924	0		0.134015	1708728
00:00:15.496	27239	0.00885	0		0.128358	1707429
00:00:15.506	27249	0.00924	0		0.134015	1708738
00:00:15.516	27259	0.00894	0		0.129664	1707730
00:00:15.526	27269	0.00916	0		0.132855	1708466
00:00:15.536	27279	0.00913	0		0.132419	1708370
00:00:15.546	27289	0.00951	0		0.137931	1709618
00:00:15.556	27299	0.00902	0		0.130824	1707983
00:00:15.566	27309	0.00918	0		0.133145	1708527
00:00:15.576	27319	0.00882	0		0.127923	1707304
00:00:15.585	27329	0.00955	0		0.138511	1709782
00:00:15.596	27339	0.00893	0		0.129519	1707701
00:00:15.606	27349	0.00931	0		0.13503	1708949
00:00:15.616	27359	0.00899	0		0.130389	1707903
00:00:15.626	27369	0.0093	0		0.134885	1708937
00:00:15.636	27379	0.00903	0		0.130969	1708037
00:00:15.646	27389	0.00917	0		0.133	1708478
00:00:15.655	27399	0.009	0		0.130534	1707912
00:00:15.665	27409	0.00932	0		0.135175	1709006
00:00:15.676	27419	0.00885	0		0.128358	1707419
00:00:15.685	27429	0.00905	0		0.131259	1708091
00:00:15.695	27439	0.00909	0		0.131839	1708219
00:00:15.705	27449	0.00883	0		0.128068	1707336
00:00:15.715	27459	0.00892	0		0.129374	1707642
00:00:15.725	27469	0.00911	0		0.132129	1708277
00:00:15.735	27479	0.00851	0		0.123427	1706267
00:00:15.745	27489	0.00932	0		0.135175	1709011
00:00:15.755	27499	0.00894	0		0.129664	1707725
00:00:15.765	27509	0.00947	0		0.137351	1709505
00:00:15.775	27519	0.00888	0		0.128793	1707502
00:00:15.785	27529	0.0091	0		0.131984	1708260
00:00:15.795	27539	0.00891	0		0.129229	1707618
00:00:15.805	27549	0.00897	0		0.130099	1707818
00:00:15.816	27559	0.00904	0		0.131114	1708050
00:00:15.825	27569	0.00933	0		0.13532	1709030
00:00:15.835	27579	0.00913	0		0.132419	1708353
00:00:15.845	27589	0.00905	0		0.131259	1708074
00:00:15.855	27599	0.00927	0		0.13445	1708843
00:00:15.865	27609	0.00911	0		0.132129	1708275
00:00:15.875	27619	0.00919	0		0.13329	1708549
00:00:15.884	27629	0.00933	0		0.13532	1709025
00:00:15.895	27639	0.00877	0		0.127198	1707150
00:00:15.904	27649	0.00919	0		0.13329	1708566
00:00:15.914	27659	0.00906	0		0.131404	1708113
00:00:15.925	27669	0.00917	0		0.133	1708476
00:00:15.934	27679	0.00872	0		0.126473	1706988
00:00:15.945	27689	0.00946	0		0.137206	1709449
00:00:15.954	27699	0.0089	0		0.129084	1707586
00:00:15.964	27709	0.00915	0		0.13271	1708414
00:00:15.974	27719	0.00891	0		0.129229	1707635
00:00:15.984	27729	0.00883	0		0.128068	1707353
00:00:15.994	27739	0.00917	0		0.133	1708483
00:00:16.004	27749	0.00907	0		0.131549	1708172
00:00:16.014	27759	0.00894	0		0.129664	1707715
00:00:16.024	27769	0.00916	0		0.132855	1708466
00:00:16.034	27779	0.00904	0		0.131114	1708042
00:00:16.044	27789	0.00911	0		0.132129	1708302
00:00:16.054	27799	0.00899	0		0.130389	1707873
00:00:16.064	27809	0.00894	0		0.129664	1707725
00:00:16.074	27819	0.0093	0		0.134885	1708920
00:00:16.084	27829	0.00945	0		0.137061	1709444
00:00:16.094	27839	0.00926	0		0.134305	1708799
00:00:16.103	27849	0.00945	0		0.137061	1709442
00:00:16.114	27859	0.0088	0		0.127633	1707245
00:00:16.124	27869	0.00922	0		0.133725	1708654
00:00:16.134	27879	0.00905	0		0.131259	1708084
00:00:16.144	27889	0.00933	0		0.13532	1709015
00:00:16.153	27899	0.00895	0		0.129809	1707760
00:00:16.164	27909	0.00925	0		0.13416	1708767
00:00:16.173	27919	0.00904	0		0.131114	1708057
00:00:16.183	27929	0.00918	0		0.133145	1708520
00:00:16.194	27939	0.0091	0		0.131984	1708270
00:00:16.203	27949	0.00914	0		0.132564	1708405
00:00:16.214	27959	0.00906	0		0.131404	1708118
00:00:16.223	27969	0.00916	0		0.132855	1708454
00:00:16.234	27979	0.00913	0		0.132419	1708353
00:00:16.243	27989	0.00908	0		0.131694	1708179
00:00:16.253	27999	0.00913	0		0.132419	1708341
00:00:16.263	28009	0.00899	0		0.130389	1707876
00:00:16.273	28019	0.00909	0		0.131839	1708209
00:00:16.283	28029	0.00899	0		0.130389	1707883
00:00:16.293	28039	0.00924	0		0.134015	1708725
00:00:16.303	28049	0.00922	0		0.133725	1708652
00:00:16.313	28059	0.00905	0		0.131259	1708103
00:00:16.323	28069	0.00926	0		0.134305	1708809
00:00:16.333	28079	0.00913	0		0.132419	1708356
00:00:16.343	28089	0.00911	0		0.132129	1708280
00:00:16.353	28099	0.0092	0		0.133435	1708576
00:00:16.363	28109	0.00927	0		0.13445	1708819
00:00:16.373	28119	0.00904	0		0.131114	1708040
00:00:16.383	28129	0.00871	0		0.126328	1706947
00:00:16.393	28139	0.00916	0		0.132855	1708444
00:00:16.403	28149	0.00943	0		0.136771	1709373
00:00:16.413	28159	0.00922	0		0.133725	1708645
00:00:16.423	28169	0.00927	0		0.13445	1708828
00:00:16.433	28179	0.00922	0		0.133725	1708647
00:00:16.443	28189	0.00919	0		0.13329	1708544
00:00:16.453	28199	0.00903	0		0.130969	1708020
00:00:16.463	28209	0.00935	0		0.13561	1709101
00:00:16.473	28219	0.00939	0		0.13619	1709231
00:00:16.483	28229	0.00897	0		0.130099	1707828
00:00:16.493	28239	0.00923	0		0.13387	1708691
00:00:16.502	28249	0.00918	0		0.133145	1708515
00:00:16.512	28259	0.00917	0		0.133	1708481
00:00:16.522	28269	0.00884	0		0.128213	1707378
00:00:16.532	28279	0.00917	0		0.133	1708498
00:00:16.542	28289	0.00894	0		0.129664	1707720
00:00:16.552	28299	0.00947	0		0.137351	1709483
00:00:16.563	28309	0.00916	0		0.132855	1708468
00:00:16.572	28319	0.00946	0		0.137206	1709454
00:00:16.582	28329	0.00912	0		0.132274	1708326
00:00:16.592	28339	0.00946	0		0.137206	1709471
00:00:16.602	28349	0.00907	0		0.131549	1708160
00:00:16.612	28359	0.00944	0		0.136916	1709390
00:00:16.622	28369	0.00911	0		0.132129	1708290
00:00:16.632	28379	0.0092	0		0.133435	1708598
00:00:16.642	28389	0.00914	0		0.132564	1708380
00:00:16.652	28399	0.00948	0		0.137496	1709520
00:00:16.662	28409	0.00941	0		0.13648	1709280
00:00:16.672	28419	0.00937	0		0.1359	1709170
00:00:16.682	28429	0.00913	0		0.132419	1708368
00:00:16.692	28439	0.00923	0		0.13387	1708679
00:00:16.702	28449	0.00946	0		0.137206	1709468
00:00:16.712	28459	0.0093	0		0.134885	1708930
00:00:16.722	28469	0.00888	0		0.128793	1707507
00:00:16.732	28479	0.00919	0		0.13329	1708556
00:00:16.741	28489	0.00933	0		0.13532	1709030
00:00:16.751	28499	0.00921	0		0.13358	1708623
00:00:16.761	28509	0.00919	0		0.13329	1708561
00:00:16.771	28519	0.00917	0		0.133	1708483
00:00:16.781	28529	0.00924	0		0.134015	1708713
00:00:16.791	28539	0.00938	0		0.136045	1709194
00:00:16.801	28549	0.00946	0		0.137206	1709454
00:00:16.811	28559	0.00917	0		0.133	1708505
00:00:16.821	28569	0.00919	0		0.13329	1708559
00:00:16.831	28579	0.00932	0		0.135175	1708998
00:00:16.841	28589	0.00938	0		0.136045	1709202
00:00:16.851	28599	0.00934	0		0.135465	1709050
00:00:16.861	28609	0.00928	0		0.134595	1708848
00:00:16.871	28619	0.00956	0		0.138656	1709806
00:00:16.881	28629	0.00919	0		0.13329	1708554
00:00:16.891	28639	0.00939	0		0.13619	1709219
00:00:16.901	28649	0.00897	0		0.130099	1707828
00:00:16.911	28659	0.00933	0		0.13532	1709013
00:00:16.921	28669	0.00944	0		0.136916	1709400
00:00:16.931	28679	0.00943	0		0.136771	1709356
00:00:16.941	28689	0.00901	0		0.130679	1707959
00:00:16.951	28699	0.00925	0		0.13416	1708767
00:00:16.961	28709	0.00907	0		0.131549	1708170
00:00:16.971	28719	0.00924	0		0.134015	1708730
00:00:16.981	28729	0.00915	0		0.13271	1708427
00:00:16.991	28739	0.00942	0		0.136626	1709341
00:00:17.001	28749	0.00914	0		0.132564	1708405
00:00:17.011	28759	0.00921	0		0.13358	1708615
00:00:17.021	28769	0.00941	0		0.13648	1709287
00:00:17.030	28779	0.00924	0		0.134015	1708738
00:00:17.041	28789	0.00913	0		0.132419	1708353
00:00:17.051	28799	0.00921	0		0.13358	1708620
00:00:17.061	28809	0.00901	0		0.130679	1707971
00:00:17.071	28819	0.00936	0		0.135755	1709138
00:00:17.080	28829	0.00919	0		0.13329	1708574
00:00:17.090	28839	0.00933	0		0.13532	1709020
00:00:17.101	28849	0.00937	0		0.1359	1709175
00:00:17.110	28859	0.00939	0		0.13619	1709219
00:00:17.120	28869	0.00919	0		0.13329	1708554
00:00:17.130	28879	0.00949	0		0.137641	1709559
00:00:17.140	28889	0.00915	0		0.13271	1708436
00:00:17.150	28899	0.0093	0		0.134885	1708917
00:00:17.160	28909	0.0094	0		0.136335	1709268
00:00:17.170	28919	0.00936	0		0.135755	1709140
00:00:17.180	28929	0.00899	0		0.130389	1707878
00:00:17.190	28939	0.00941	0		0.13648	1709290
00:00:17.200	28949	0.00922	0		0.133725	1708669
00:00:17.210	28959	0.00948	0		0.137496	1709530
00:00:17.220	28969	0.0094	0		0.136335	1709263
00:00:17.230	28979	0.00926	0		0.134305	1708804
00:00:17.240	28989	0.00921	0		0.13358	1708632
00:00:17.250	28999	0.00945	0		0.137061	1709429
00:00:17.260	29009	0.00929	0		0.13474	1708905
00:00:17.270	29019	0.00963	0		0.139671	1710034
00:00:17.280	29029	0.00948	0		0.137496	1709530
00:00:17.290	29039	0.00922	0		0.133725	1708674
00:00:17.300	29049	0.00937	0		0.1359	1709153
00:00:17.310	29059	0.00935	0		0.13561	1709091
00:00:17.320	29069	0.00956	0		0.138656	1709789
00:00:17.329	29079	0.00968	0		0.140396	1710214
00:00:17.339	29089	0.00941	0		0.13648	1709282
00:00:17.350	29099	0.00954	0		0.138366	1709735
00:00:17.360	29109	0.0096	0		0.139236	1709926
00:00:17.369	29119	0.00963	0		0.139671	1710049
00:00:17.379	29129	0.0091	0		0.131984	1708268
00:00:17.389	29139	0.00954	0		0.138366	1709738
00:00:17.399	29149	0.00912	0		0.132274	1708329
00:00:17.409	29159	0.00941	0		0.13648	1709285
00:00:17.419	29169	0.00914	0		0.132564	1708397
00:00:17.429	29179	0.00928	0		0.134595	1708860
00:00:17.439	29189	0.00911	0		0.132129	1708292
00:00:17.449	29199	0.0095	0		0.137786	1709588
00:00:17.459	29209	0.0092	0		0.133435	1708586
00:00:17.469	29219	0.00923	0		0.13387	1708696
00:00:17.480	29229	0.00947	0		0.137351	1709488
00:00:17.489	29239	0.00926	0		0.134305	1708779
00:00:17.499	29249	0.00899	0		0.130389	1707888
00:00:17.509	29259	0.00976	0		0.141557	1710459
00:00:17.519	29269	0.00927	0		0.13445	1708819
00:00:17.529	29279	0.00957	0		0.138801	1709850
00:00:17.539	29289	0.00886	0		0.128503	1707436
00:00:17.549	29299	0.00955	0		0.138511	1709757
00:00:17.559	29309	0.00916	0		0.132855	1708468
00:00:17.568	29319	0.00963	0		0.139671	1710049
00:00:17.578	29329	0.00919	0		0.13329	1708571
00:00:17.588	29339	0.0094	0		0.136335	1709270
00:00:17.598	29349	0.00942	0		0.136626	1709339
00:00:17.608	29359	0.00945	0		0.137061	1709432
00:00:17.618	29369	0.00902	0		0.130824	1707988
00:00:17.628	29379	0.00972	0		0.140977	1710336
00:00:17.638	29389	0.00906	0		0.131404	1708133
00:00:17.648	29399	0.00968	0		0.140396	1710219
00:00:17.658	29409	0.00898	0		0.130244	1707851
00:00:17.668	29419	0.00952	0		0.138076	1709655
00:00:17.678	29429	0.00928	0		0.134595	1708855
00:00:17.688	29439	0.00958	0		0.138946	1709865
00:00:17.698	29449	0.0093	0		0.134885	1708944
00:00:17.708	29459	0.00928	0		0.134595	1708863
00:00:17.718	29469	0.00941	0		0.13648	1709297
00:00:17.728	29479	0.00947	0		0.137351	1709513
00:00:17.738	29489	0.00899	0		0.130389	1707878
00:00:17.748	29499	0.00949	0		0.137641	1709562
00:00:17.758	29509	0.00919	0		0.13329	1708574
00:00:17.768	29519	0.00937	0		0.1359	1709175
00:00:17.779	29529	0.00927	0		0.13445	1708841
00:00:17.788	29539	0.00971	0		0.140832	1710319
00:00:17.798	29549	0.00908	0		0.131694	1708184
00:00:17.808	29559	0.0096	0		0.139236	1709948
00:00:17.818	29569	0.00923	0		0.13387	1708696
00:00:17.828	29579	0.00982	0		0.142427	1710662
00:00:17.838	29589	0.00931	0		0.13503	1708976
00:00:17.848	29599	0.00937	0		0.1359	1709167
00:00:17.858	29609	0.00929	0		0.13474	1708895
00:00:17.868	29619	0.00965	0		0.139961	1710116
00:00:17.878	29629	0.00942	0		0.136626	1709336
00:00:17.888	29639	0.00938	0		0.136045	1709182
00:00:17.898	29649	0.00955	0		0.138511	1709765
00:00:17.907	29659	0.00928	0		0.134595	1708858
00:00:17.917	29669	0.00945	0		0.137061	1709415
00:00:17.928	29679	0.00968	0		0.140396	1710192
00:00:17.937	29689	0.0092	0		0.133435	1708586
00:00:17.947	29699	0.00955	0		0.138511	1709775
00:00:17.957	29709	0.00948	0		0.137496	1709535
00:00:17.967	29719	0.00939	0		0.13619	1709241
00:00:17.977	29729	0.00973	0		0.141122	1710373
00:00:17.987	29739	0.00951	0		0.137931	1709642
00:00:17.997	29749	0.00909	0		0.131839	1708214
00:00:18.007	29759	0.00937	0		0.1359	1709167
00:00:18.017	29769	0.00935	0		0.13561	1709101
00:00:18.027	29779	0.00968	0		0.140396	1710192
00:00:18.037	29789	0.0094	0		0.136335	1709263
00:00:18.047	29799	0.0095	0		0.137786	1709603
00:00:18.057	29809	0.00943	0		0.136771	1709358
00:00:18.067	29819	0.00944	0		0.136916	1709410
00:00:18.077	29829	0.00892	0		0.129374	1707667
00:00:18.087	29839	0.00957	0		0.138801	1709850
00:00:18.097	29849	0.00942	0		0.136626	1709341
00:00:18.107	29859	0.00936	0		0.135755	1709138
00:00:18.117	29869	0.00919	0		0.13329	1708544
00:00:18.127	29879	0.00957	0		0.138801	1709836
00:00:18.136	29889	0.00931	0		0.13503	1708966
00:00:18.147	29899	0.00978	0		0.141847	1710549
00:00:18.156	29909	0.00931	0		0.13503	1708974
00:00:18.167	29919	0.00961	0		0.139381	1709958
00:00:18.176	29929	0.00908	0		0.131694	1708194
00:00:18.186	29939	0.00955	0		0.138511	1709760
00:00:18.196	29949	0.00942	0		0.136626	1709319
00:00:18.207	29959	0.00938	0		0.136045	1709199
00:00:18.216	29969	0.00952	0		0.138076	1709652
00:00:18.226	29979	0.00943	0		0.136771	1709366
00:00:18.236	29989	0.0096	0		0.139236	1709944
00:00:18.246	29999	0.00959	0		0.139091	1709912
00:00:18.257	30009	0.00928	0		0.134595	1708853
00:00:18.266	30019	0.00971	0		0.140832	1710312
00:00:18.276	30029	0.00954	0		0.138366	1709735
00:00:18.286	30039	0.00942	0		0.136626	1709329
00:00:18.296	30049	0.00939	0		0.13619	1709224
00:00:18.306	30059	0.00923	0		0.13387	1708701
00:00:18.316	30069	0.00934	0		0.135465	1709069
00:00:18.326	30079	0.00957	0		0.138801	1709819
00:00:18.336	30089	0.00942	0		0.136626	1709341
00:00:18.346	30099	0.00947	0		0.137351	1709483
00:00:18.356	30109	0.00919	0		0.13329	1708549
00:00:18.366	30119	0.00946	0		0.137206	1709471
00:00:18.376	30129	0.00956	0		0.138656	1709792
00:00:18.386	30139	0.00974	0		0.141267	1710395
00:00:18.396	30149	0.00955	0		0.138511	1709772
00:00:18.406	30159	0.00983	0		0.142572	1710694
00:00:18.416	30169	0.00961	0		0.139381	1709983
00:00:18.426	30179	0.00941	0		0.13648	1709297
00:00:18.435	30189	0.00939	0		0.13619	1709236
00:00:18.446	30199	0.00944	0		0.136916	1709393
00:00:18.456	30209	0.00927	0		0.13445	1708814
00:00:18.466	30219	0.00952	0		0.138076	1709659
00:00:18.476	30229	0.00978	0		0.141847	1710525
00:00:18.485	30239	0.00956	0		0.138656	1709811
00:00:18.496	30249	0.0095	0		0.137786	1709611
00:00:18.505	30259	0.00939	0		0.13619	1709238
00:00:18.515	30269	0.00927	0		0.13445	1708816
00:00:18.525	30279	0.00961	0		0.139381	1709961
00:00:18.535	30289	0.00962	0		0.139526	1710000
00:00:18.545	30299	0.00966	0		0.140106	1710145
00:00:18.555	30309	0.00954	0		0.138366	1709748
00:00:18.565	30319	0.00938	0		0.136045	1709182
00:00:18.575	30329	0.00954	0		0.138366	1709733
00:00:18.585	30339	0.00958	0		0.138946	1709868
00:00:18.595	30349	0.0095	0		0.137786	1709603
00:00:18.605	30359	0.00975	0		0.141412	1710451
00:00:18.615	30369	0.00964	0		0.139816	1710062
00:00:18.625	30379	0.00941	0		0.13648	1709309
00:00:18.635	30389	0.00957	0		0.138801	1709838
00:00:18.645	30399	0.00952	0		0.138076	1709662
00:00:18.655	30409	0.00948	0		0.137496	1709547
00:00:18.665	30419	0.00982	0		0.142427	1710679
00:00:18.675	30429	0.00934	0		0.135465	1709064
00:00:18.685	30439	0.00951	0		0.137931	1709630
00:00:18.695	30449	0.00939	0		0.13619	1709219
00:00:18.705	30459	0.00961	0		0.139381	1709953
00:00:18.715	30469	0.00961	0		0.139381	1709968
00:00:18.724	30479	0.00953	0		0.138221	1709706
00:00:18.735	30489	0.00968	0		0.140396	1710209
00:00:18.745	30499	0.00945	0		0.137061	1709417
00:00:18.754	30509	0.00971	0		0.140832	1710302
00:00:18.765	30519	0.00963	0		0.139671	1710024
00:00:18.774	30529	0.00948	0		0.137496	1709515
00:00:18.784	30539	0.00935	0		0.13561	1709108
00:00:18.795	30549	0.00952	0		0.138076	1709659
00:00:18.805	30559	0.00943	0		0.136771	1709358
00:00:18.814	30569	0.00956	0		0.138656	1709792
00:00:18.824	30579	0.00973	0		0.141122	1710380
00:00:18.834	30589	0.00947	0		0.137351	1709493
00:00:18.844	30599	0.00987	0		0.143152	1710824
00:00:18.854	30609	0.00967	0		0.140251	1710163
00:00:18.864	30619	0.00956	0		0.138656	1709814
00:00:18.874	30629	0.00996	0		0.144458	1711138
00:00:18.884	30639	0.00923	0		0.13387	1708689
00:00:18.894	30649	0.00984	0		0.142717	1710750
00:00:18.904	30659	0.00958	0		0.138946	1709855
00:00:18.914	30669	0.00982	0		0.142427	1710687
00:00:18.924	30679	0.00927	0		0.13445	1708843
00:00:18.934	30689	0.00962	0		0.139526	1710000
00:00:18.944	30699	0.00961	0		0.139381	1709973
00:00:18.954	30709	0.00939	0		0.13619	1709219
00:00:18.964	30719	0.00931	0		0.13503	1708966
00:00:18.974	30729	0.00954	0		0.138366	1709735
00:00:18.984	30739	0.00974	0		0.141267	1710420
00:00:18.994	30749	0.00949	0		0.137641	1709566
00:00:19.004	30759	0.00984	0		0.142717	1710738
00:00:19.013	30769	0.00951	0		0.137931	1709647
00:00:19.024	30779	0.00966	0		0.140106	1710128
00:00:19.034	30789	0.00957	0		0.138801	1709838
00:00:19.044	30799	0.00949	0		0.137641	1709574
00:00:19.054	30809	0.00968	0		0.140396	1710194
00:00:19.063	30819	0.00936	0		0.135755	1709113
00:00:19.073	30829	0.00958	0		0.138946	1709865
00:00:19.083	30839	0.00944	0		0.136916	1709407
00:00:19.093	30849	0.00959	0		0.139091	1709899
00:00:19.103	30859	0.00975	0		0.141412	1710442
00:00:19.113	30869	0.00985	0		0.142862	1710760
00:00:19.123	30879	0.00936	0		0.135755	1709113
00:00:19.133	30889	0.00975	0		0.141412	1710429
00:00:19.143	30899	0.00958	0		0.138946	1709882
00:00:19.153	30909	0.00973	0		0.141122	1710371
00:00:19.163	30919	0.00924	0		0.134015	1708725
00:00:19.173	30929	0.00969	0		0.140542	1710243
00:00:19.183	30939	0.00978	0		0.141847	1710547
00:00:19.193	30949	0.00975	0		0.141412	1710425
00:00:19.203	30959	0.00968	0		0.140396	1710211
00:00:19.214	30969	0.00977	0		0.141702	1710505
00:00:19.223	30979	0.00964	0		0.139816	1710056
00:00:19.233	30989	0.00974	0		0.141267	1710388
00:00:19.243	30999	0.00931	0		0.13503	1708957
00:00:19.253	31009	0.0098	0		0.142137	1710598
00:00:19.263	31019	0.00946	0		0.137206	1709454
00:00:19.273	31029	0.00994	0		0.144167	1711067
00:00:19.283	31039	0.00946	0		0.137206	1709473
00:00:19.293	31049	0.01015	0		0.147213	1711772
00:00:19.302	31059	0.00992	0		0.143877	1711000
00:00:19.313	31069	0.0096	0		0.139236	1709939
00:00:19.323	31079	0.0098	0		0.142137	1710594
00:00:19.333	31089	0.00958	0		0.138946	1709863
00:00:19.343	31099	0.00972	0		0.140977	1710334
00:00:19.353	31109	0.00981	0		0.142282	1710655
00:00:19.362	31119	0.00941	0		0.13648	1709309
00:00:19.372	31129	0.00964	0		0.139816	1710079
00:00:19.382	31139	0.00976	0		0.141557	1710459
00:00:19.393	31149	0.0101	0		0.146488	1711608
00:00:19.402	31159	0.00969	0		0.140542	1710251
00:00:19.412	31169	0.00967	0		0.140251	1710158
00:00:19.422	31179	0.00957	0		0.138801	1709819
00:00:19.432	31189	0.00989	0		0.143442	1710919
00:00:19.442	31199	0.00989	0		0.143442	1710919
00:00:19.452	31209	0.00998	0		0.144748	1711194
00:00:19.462	31219	0.00965	0		0.139961	1710091
00:00:19.472	31229	0.00951	0		0.137931	1709630
00:00:19.482	31239	0.00953	0		0.138221	1709708
00:00:19.492	31249	0.01011	0		0.146633	1711630
00:00:19.502	31259	0.0097	0		0.140687	1710285
00:00:19.512	31269	0.00981	0		0.142282	1710650
00:00:19.522	31279	0.00962	0		0.139526	1710012
00:00:19.532	31289	0.0098	0		0.142137	1710608
00:00:19.542	31299	0.00959	0		0.139091	1709892
00:00:19.552	31309	0.00982	0		0.142427	1710682
00:00:19.563	31319	0.00985	0		0.142862	1710782
00:00:19.572	31329	0.00996	0		0.144458	1711141
00:00:19.581	31339	0.0097	0		0.140687	1710268
00:00:19.592	31349	0.00945	0		0.137061	1709415
00:00:19.601	31359	0.00957	0		0.138801	1709831
00:00:19.612	31369	0.00994	0		0.144167	1711084
00:00:19.621	31379	0.00936	0		0.135755	1709133
00:00:19.632	31389	0.00964	0		0.139816	1710082
00:00:19.641	31399	0.00999	0		0.144893	1711243
00:00:19.651	31409	0.00967	0		0.140251	1710180
00:00:19.661	31419	0.00969	0		0.140542	1710253
00:00:19.671	31429	0.00984	0		0.142717	1710723
00:00:19.681	31439	0.00929	0		0.13474	1708882
00:00:19.691	31449	0.00978	0		0.141847	1710535
00:00:19.701	31459	0.0097	0		0.140687	1710273
00:00:19.712	31469	0.00984	0		0.142717	1710736
00:00:19.721	31479	0.00955	0		0.138511	1709767
00:00:19.731	31489	0.00991	0		0.143732	1710976
00:00:19.741	31499	0.00926	0		0.134305	1708787
00:00:19.751	31509	0.00982	0		0.142427	1710674
00:00:19.761	31519	0.00981	0		0.142282	1710638
00:00:19.771	31529	0.01005	0		0.145763	1711449
00:00:19.781	31539	0.00941	0		0.13648	1709280
00:00:19.791	31549	0.01012	0		0.146778	1711687
00:00:19.801	31559	0.00959	0		0.139091	1709890
00:00:19.811	31569	0.01003	0		0.145473	1711386
00:00:19.821	31579	0.00971	0		0.140832	1710305
00:00:19.831	31589	0.01011	0		0.146633	1711662
00:00:19.841	31599	0.0096	0		0.139236	1709922
00:00:19.851	31609	0.0099	0		0.143587	1710931
00:00:19.861	31619	0.0098	0		0.142137	1710613
00:00:19.871	31629	0.01017	0		0.147503	1711851
00:00:19.881	31639	0.00971	0		0.140832	1710305
00:00:19.891	31649	0.01002	0		0.145328	1711339
00:00:19.900	31659	0.00971	0		0.140832	1710287
[truncated: 58,036 more rows]
