# Supplementary material for: Continuous Infusion Pressure Measurement in Predefined Interfascial and Intramuscular Tissue Conditions: An Ex Vivo Pilot Study
Source: J Clin Med. 2026 Apr 26;15(9):3301. doi: 10.3390/jcm15093301 (PMC13164366; doi:10.3390/jcm15093301)
Supplement: Supplementary file 1 [file jcm-15-03301-s001.zip › fascia 12.xlsx]

## Sheet: Recording
Timestamp	DeviceTime	Pressure(bar)	ButtonState	Event	Pressure(PSI)	PressureRAW
00:00:00.000	33645	0.00271	1		0.0393052	1686832
00:00:00.001	33655	0.00265	1		0.038435	1686619
00:00:00.008	33665	0.00296	1		0.0429312	1687643
00:00:00.018	33675	0.00306	1		0.0443815	1687986
00:00:00.028	33685	0.00313	1		0.0453968	1688215
00:00:00.038	33695	0.00302	1		0.0438014	1687871
00:00:00.049	33705	0.00312	1		0.0452518	1688205
00:00:00.058	33715	0.00292	1		0.042351	1687511
00:00:00.068	33725	0.00311	1		0.0451067	1688171
00:00:00.078	33735	0.00337	1		0.0488777	1689016
00:00:00.088	33745	0.00295	1		0.0427861	1687634
00:00:00.098	33755	0.00278	1		0.0403205	1687053
00:00:00.108	33765	0.00311	1		0.0451067	1688166
00:00:00.118	33775	0.00309	1		0.0448167	1688085
00:00:00.128	33785	0.00299	1		0.0433663	1687746
00:00:00.138	33795	0.00331	1		0.0480075	1688827
00:00:00.148	33805	0.00309	0		0.0448167	1688105
00:00:00.158	33815	0.00288	0		0.0417709	1687394
00:00:00.168	33825	0.00317	0		0.0459769	1688352
00:00:00.178	33835	0.00301	0		0.0436563	1687810
00:00:00.188	33845	0.00285	0		0.0413357	1687301
00:00:00.198	33855	0.00298	0		0.0432212	1687732
00:00:00.208	33865	0.00299	0		0.0433663	1687746
00:00:00.218	33875	0.00269	0		0.0390151	1686753
00:00:00.228	33885	0.00322	0		0.0467021	1688538
00:00:00.238	33895	0.00326	0		0.0472823	1688653
00:00:00.248	33905	0.00299	0		0.0433663	1687763
00:00:00.258	33915	0.00289	0		0.0419159	1687418
00:00:00.268	33925	0.00306	0		0.0443815	1687986
00:00:00.278	33935	0.00302	0		0.0438014	1687866
00:00:00.287	33945	0.00303	0		0.0439464	1687888
00:00:00.297	33955	0.00302	0		0.0438014	1687842
00:00:00.308	33965	0.00297	0		0.0430762	1687692
00:00:00.319	33975	0.00308	0		0.0446716	1688070
00:00:00.328	33985	0.00307	0		0.0445266	1688026
00:00:00.338	33995	0.00297	0		0.0430762	1687685
00:00:00.348	34005	0.00258	0		0.0374197	1686364
00:00:00.357	34015	0.00292	0		0.042351	1687509
00:00:00.368	34025	0.00284	0		0.0411907	1687261
00:00:00.377	34035	0.00303	0		0.0439464	1687896
00:00:00.387	34045	0.00294	0		0.0426411	1687590
00:00:00.397	34055	0.00319	0		0.046267	1688440
00:00:00.407	34065	0.00303	0		0.0439464	1687886
00:00:00.417	34075	0.00304	0		0.0440915	1687908
00:00:00.427	34085	0.00305	0		0.0442365	1687967
00:00:00.437	34095	0.00283	0		0.0410457	1687232
00:00:00.447	34105	0.00305	0		0.0442365	1687967
00:00:00.457	34115	0.0031	0		0.0449617	1688115
00:00:00.467	34125	0.00313	0		0.0453968	1688230
00:00:00.477	34135	0.00277	0		0.0401754	1687009
00:00:00.487	34145	0.00292	0		0.042351	1687511
00:00:00.497	34155	0.00309	0		0.0448167	1688088
00:00:00.507	34165	0.00318	0		0.046122	1688399
00:00:00.517	34175	0.00284	0		0.0411907	1687256
00:00:00.527	34185	0.00296	0		0.0429312	1687651
00:00:00.537	34195	0.00292	0		0.042351	1687533
00:00:00.547	34205	0.00289	0		0.0419159	1687425
00:00:00.557	34215	0.00318	0		0.046122	1688382
00:00:00.567	34225	0.00318	0		0.046122	1688404
00:00:00.577	34235	0.00307	0		0.0445266	1688019
00:00:00.586	34245	0.00305	0		0.0442365	1687947
00:00:00.597	34255	0.00319	0		0.046267	1688438
00:00:00.607	34265	0.00304	0		0.0440915	1687908
00:00:00.617	34275	0.00307	0		0.0445266	1688031
00:00:00.627	34285	0.0029	0		0.0420609	1687460
00:00:00.636	34295	0.00326	0		0.0472823	1688675
00:00:00.646	34305	0.00272	0		0.0394503	1686861
00:00:00.656	34315	0.00306	0		0.0443815	1687979
00:00:00.666	34325	0.00284	0		0.0411907	1687247
00:00:00.676	34335	0.0032	0		0.0464121	1688448
00:00:00.686	34345	0.00303	0		0.0439464	1687888
00:00:00.696	34355	0.00356	0		0.0516334	1689680
00:00:00.706	34365	0.00292	0		0.042351	1687533
00:00:00.716	34375	0.00299	0		0.0433663	1687749
00:00:00.726	34385	0.00286	0		0.0414808	1687315
00:00:00.736	34395	0.00325	0		0.0471373	1688626
00:00:00.746	34405	0.0032	0		0.0464121	1688465
00:00:00.756	34415	0.0033	0		0.0478624	1688800
00:00:00.766	34425	0.00308	0		0.0446716	1688066
00:00:00.776	34435	0.00324	0		0.0469922	1688607
00:00:00.786	34445	0.00305	0		0.0442365	1687962
00:00:00.796	34455	0.00306	0		0.0443815	1687998
00:00:00.806	34465	0.00307	0		0.0445266	1688017
00:00:00.816	34475	0.00332	0		0.0481525	1688866
00:00:00.826	34485	0.00299	0		0.0433663	1687768
00:00:00.836	34495	0.00285	0		0.0413357	1687278
00:00:00.845	34505	0.00336	0		0.0487327	1689013
00:00:00.855	34515	0.00308	0		0.0446716	1688053
00:00:00.865	34525	0.00323	0		0.0468472	1688546
00:00:00.876	34535	0.00307	0		0.0445266	1688036
00:00:00.885	34545	0.00285	0		0.0413357	1687271
00:00:00.896	34555	0.00308	0		0.0446716	1688048
00:00:00.906	34565	0.00285	0		0.0413357	1687271
00:00:00.915	34575	0.00332	0		0.0481525	1688861
00:00:00.925	34585	0.00302	0		0.0438014	1687852
00:00:00.935	34595	0.00349	0		0.0506182	1689438
00:00:00.946	34605	0.00306	0		0.0443815	1687984
00:00:00.956	34615	0.00314	0		0.0455418	1688274
00:00:00.965	34625	0.00293	0		0.042496	1687555
00:00:00.975	34635	0.00314	0		0.0455418	1688264
00:00:00.985	34645	0.00307	0		0.0445266	1688039
00:00:00.996	34655	0.0033	0		0.0478624	1688795
00:00:01.005	34665	0.00349	0		0.0506182	1689418
00:00:01.015	34675	0.00308	0		0.0446716	1688061
00:00:01.025	34685	0.00321	0		0.0465571	1688479
00:00:01.035	34695	0.00326	0		0.0472823	1688646
00:00:01.045	34705	0.00327	0		0.0474273	1688680
00:00:01.055	34715	0.00299	0		0.0433663	1687763
00:00:01.065	34725	0.00307	0		0.0445266	1688009
00:00:01.075	34735	0.00325	0		0.0471373	1688641
00:00:01.085	34745	0.00291	0		0.042206	1687489
00:00:01.095	34755	0.00305	0		0.0442365	1687969
00:00:01.105	34765	0.00303	0		0.0439464	1687881
00:00:01.115	34775	0.00328	0		0.0475724	1688734
00:00:01.125	34785	0.00309	0		0.0448167	1688095
00:00:01.135	34795	0.0034	0		0.0493128	1689119
00:00:01.145	34805	0.00312	0		0.0452518	1688190
00:00:01.155	34815	0.0035	0		0.0507632	1689467
00:00:01.164	34825	0.00293	0		0.042496	1687548
00:00:01.175	34835	0.00337	0		0.0488777	1689035
00:00:01.184	34845	0.00329	0		0.0477174	1688761
00:00:01.194	34855	0.00303	0		0.0439464	1687901
00:00:01.204	34865	0.00319	0		0.046267	1688433
00:00:01.214	34875	0.00312	0		0.0452518	1688200
00:00:01.224	34885	0.00332	0		0.0481525	1688861
00:00:01.235	34895	0.00308	0		0.0446716	1688056
00:00:01.244	34905	0.00286	0		0.0414808	1687305
00:00:01.254	34915	0.00309	0		0.0448167	1688080
00:00:01.264	34925	0.00306	0		0.0443815	1687994
00:00:01.274	34935	0.00343	0		0.0497479	1689220
00:00:01.285	34945	0.00324	0		0.0469922	1688602
00:00:01.295	34955	0.00337	0		0.0488777	1689030
00:00:01.304	34965	0.00302	0		0.0438014	1687849
00:00:01.314	34975	0.00333	0		0.0482976	1688893
00:00:01.324	34985	0.0035	0		0.0507632	1689465
00:00:01.334	34995	0.00355	0		0.0514884	1689634
00:00:01.344	35005	0.00335	0		0.0485876	1688952
00:00:01.354	35015	0.00347	0		0.0503281	1689382
00:00:01.364	35025	0.00321	0		0.0465571	1688509
00:00:01.374	35035	0.00353	0		0.0511983	1689578
00:00:01.384	35045	0.00307	0		0.0445266	1688012
00:00:01.394	35055	0.00369	0		0.0535189	1690109
00:00:01.404	35065	0.0036	0		0.0522136	1689810
00:00:01.414	35075	0.00347	0		0.0503281	1689355
00:00:01.424	35085	0.00316	0		0.0458319	1688337
00:00:01.434	35095	0.00367	0		0.0532288	1690028
00:00:01.444	35105	0.00315	0		0.0456869	1688293
00:00:01.454	35115	0.0037	0		0.053664	1690138
00:00:01.464	35125	0.00321	0		0.0465571	1688506
00:00:01.474	35135	0.00351	0		0.0509082	1689497
00:00:01.484	35145	0.0033	0		0.0478624	1688805
00:00:01.494	35155	0.00356	0		0.0516334	1689673
00:00:01.503	35165	0.00344	0		0.049893	1689274
00:00:01.514	35175	0.00386	0		0.0559846	1690671
00:00:01.523	35185	0.00354	0		0.0513433	1689585
00:00:01.533	35195	0.00396	0		0.0574349	1690994
00:00:01.543	35205	0.00356	0		0.0516334	1689651
00:00:01.553	35215	0.00368	0		0.0533739	1690082
00:00:01.563	35225	0.00343	0		0.0497479	1689235
00:00:01.573	35235	0.00345	0		0.050038	1689291
00:00:01.583	35245	0.00327	0		0.0474273	1688695
00:00:01.593	35255	0.00352	0		0.0510533	1689538
00:00:01.603	35265	0.00339	0		0.0491678	1689101
00:00:01.613	35275	0.00374	0		0.0542441	1690286
00:00:01.623	35285	0.00342	0		0.0496029	1689205
00:00:01.633	35295	0.00379	0		0.0549693	1690453
00:00:01.643	35305	0.00368	0		0.0533739	1690077
00:00:01.653	35315	0.00374	0		0.0542441	1690267
00:00:01.663	35325	0.00357	0		0.0517785	1689710
00:00:01.673	35335	0.00341	0		0.0494579	1689161
00:00:01.683	35345	0.0037	0		0.053664	1690121
00:00:01.693	35355	0.00379	0		0.0549693	1690443
00:00:01.703	35365	0.00359	0		0.0520685	1689761
00:00:01.713	35375	0.0038	0		0.0551143	1690463
00:00:01.723	35385	0.00351	0		0.0509082	1689502
00:00:01.733	35395	0.00385	0		0.0558395	1690637
00:00:01.743	35405	0.00349	0		0.0506182	1689416
00:00:01.752	35415	0.00374	0		0.0542441	1690279
00:00:01.763	35425	0.00364	0		0.0527937	1689933
00:00:01.772	35435	0.00387	0		0.0561296	1690720
00:00:01.782	35445	0.00379	0		0.0549693	1690431
00:00:01.792	35455	0.00345	0		0.050038	1689301
00:00:01.802	35465	0.00359	0		0.0520685	1689776
00:00:01.812	35475	0.00349	0		0.0506182	1689431
00:00:01.822	35485	0.00401	0		0.0581601	1691192
00:00:01.833	35495	0.00388	0		0.0562746	1690737
00:00:01.842	35505	0.00369	0		0.0535189	1690087
00:00:01.852	35515	0.00407	0		0.0590303	1691389
00:00:01.862	35525	0.00342	0		0.0496029	1689191
00:00:01.872	35535	0.00381	0		0.0552594	1690504
00:00:01.882	35545	0.0038	0		0.0551143	1690477
00:00:01.892	35555	0.00375	0		0.0543891	1690296
00:00:01.902	35565	0.00401	0		0.0581601	1691170
00:00:01.912	35575	0.00354	0		0.0513433	1689602
00:00:01.922	35585	0.00391	0		0.0567097	1690840
00:00:01.932	35595	0.00402	0		0.0583052	1691210
00:00:01.942	35605	0.00353	0		0.0511983	1689563
00:00:01.952	35615	0.00375	0		0.0543891	1690289
00:00:01.962	35625	0.00373	0		0.0540991	1690252
00:00:01.972	35635	0.00398	0		0.057725	1691065
00:00:01.982	35645	0.00398	0		0.057725	1691075
00:00:01.992	35655	0.00408	0		0.0591754	1691404
00:00:02.002	35665	0.00386	0		0.0559846	1690661
00:00:02.013	35675	0.00374	0		0.0542441	1690272
00:00:02.022	35685	0.00412	0		0.0597555	1691548
00:00:02.031	35695	0.00363	0		0.0526487	1689896
00:00:02.042	35705	0.00382	0		0.0554044	1690543
00:00:02.051	35715	0.00421	0		0.0610609	1691855
00:00:02.062	35725	0.00398	0		0.057725	1691075
00:00:02.071	35735	0.00379	0		0.0549693	1690445
00:00:02.081	35745	0.00378	0		0.0548242	1690411
00:00:02.091	35755	0.00394	0		0.0571449	1690952
00:00:02.101	35765	0.00377	0		0.0546792	1690372
00:00:02.111	35775	0.00422	0		0.0612059	1691882
00:00:02.121	35785	0.00393	0		0.0569998	1690916
00:00:02.131	35795	0.00403	0		0.0584502	1691251
00:00:02.141	35805	0.00366	0		0.0530838	1690006
00:00:02.151	35815	0.00396	0		0.0574349	1691021
00:00:02.161	35825	0.00407	0		0.0590303	1691377
00:00:02.171	35835	0.00412	0		0.0597555	1691536
00:00:02.181	35845	0.00371	0		0.053809	1690165
00:00:02.191	35855	0.00418	0		0.0606258	1691749
00:00:02.201	35865	0.0039	0		0.0565647	1690813
00:00:02.211	35875	0.00421	0		0.0610609	1691835
00:00:02.221	35885	0.00398	0		0.057725	1691087
00:00:02.231	35895	0.00415	0		0.0601906	1691654
00:00:02.241	35905	0.0035	0		0.0507632	1689467
00:00:02.251	35915	0.00417	0		0.0604807	1691727
00:00:02.261	35925	0.00408	0		0.0591754	1691409
00:00:02.271	35935	0.00416	0		0.0603357	1691666
00:00:02.281	35945	0.00406	0		0.0588853	1691360
00:00:02.291	35955	0.00397	0		0.05758	1691033
00:00:02.301	35965	0.0044	0		0.0638166	1692500
00:00:02.311	35975	0.0041	0		0.0594655	1691463
00:00:02.320	35985	0.00411	0		0.0596105	1691512
00:00:02.331	35995	0.00402	0		0.0583052	1691222
00:00:02.340	36005	0.00429	0		0.0622212	1692129
00:00:02.350	36015	0.00431	0		0.0625113	1692180
00:00:02.360	36025	0.00372	0		0.053954	1690190
00:00:02.370	36035	0.00435	0		0.0630914	1692303
00:00:02.380	36045	0.00401	0		0.0581601	1691190
00:00:02.390	36055	0.00406	0		0.0588853	1691339
00:00:02.401	36065	0.00403	0		0.0584502	1691249
00:00:02.410	36075	0.00427	0		0.0619311	1692055
00:00:02.420	36085	0.00409	0		0.0593204	1691438
00:00:02.430	36095	0.0043	0		0.0623662	1692166
00:00:02.440	36105	0.00421	0		0.0610609	1691862
00:00:02.450	36115	0.00423	0		0.0613509	1691913
00:00:02.460	36125	0.00413	0		0.0599006	1691585
00:00:02.470	36135	0.00433	0		0.0628013	1692244
00:00:02.481	36145	0.004	0		0.0580151	1691129
00:00:02.490	36155	0.00393	0		0.0569998	1690921
00:00:02.500	36165	0.00443	0		0.0642517	1692588
00:00:02.510	36175	0.00449	0		0.0651219	1692798
00:00:02.520	36185	0.00437	0		0.0633815	1692376
00:00:02.530	36195	0.00426	0		0.0617861	1692006
00:00:02.540	36205	0.00426	0		0.0617861	1692021
00:00:02.550	36215	0.00423	0		0.0613509	1691901
00:00:02.560	36225	0.0042	0		0.0609158	1691818
00:00:02.570	36235	0.00444	0		0.0643967	1692634
00:00:02.580	36245	0.0042	0		0.0609158	1691825
00:00:02.590	36255	0.00466	0		0.0675876	1693371
00:00:02.600	36265	0.00456	0		0.0661372	1693019
00:00:02.609	36275	0.00425	0		0.061641	1691984
00:00:02.619	36285	0.00437	0		0.0633815	1692388
00:00:02.629	36295	0.0045	0		0.065267	1692816
00:00:02.640	36305	0.00424	0		0.061496	1691962
00:00:02.650	36315	0.00466	0		0.0675876	1693345
00:00:02.659	36325	0.00411	0		0.0596105	1691500
00:00:02.669	36335	0.00466	0		0.0675876	1693362
00:00:02.679	36345	0.00447	0		0.0648319	1692718
00:00:02.689	36355	0.00471	0		0.0683128	1693540
00:00:02.699	36365	0.00435	0		0.0630914	1692332
00:00:02.709	36375	0.00449	0		0.0651219	1692789
00:00:02.720	36385	0.00423	0		0.0613509	1691904
00:00:02.729	36395	0.0046	0		0.0667173	1693151
00:00:02.739	36405	0.00438	0		0.0635265	1692421
00:00:02.749	36415	0.00453	0		0.0657021	1692921
00:00:02.759	36425	0.00485	0		0.0703433	1693985
00:00:02.769	36435	0.00437	0		0.0633815	1692376
00:00:02.779	36445	0.00427	0		0.0619311	1692053
00:00:02.789	36455	0.00464	0		0.0672975	1693308
00:00:02.799	36465	0.0044	0		0.0638166	1692473
00:00:02.809	36475	0.00453	0		0.0657021	1692936
00:00:02.819	36485	0.00462	0		0.0670074	1693210
00:00:02.829	36495	0.00455	0		0.0659922	1692989
00:00:02.839	36505	0.00447	0		0.0648319	1692730
00:00:02.849	36515	0.00454	0		0.0658471	1692960
00:00:02.859	36525	0.00459	0		0.0665723	1693119
00:00:02.869	36535	0.00457	0		0.0662822	1693046
00:00:02.878	36545	0.00427	0		0.0619311	1692055
00:00:02.889	36555	0.00467	0		0.0677326	1693403
00:00:02.899	36565	0.00461	0		0.0668624	1693195
00:00:02.908	36575	0.00453	0		0.0657021	1692909
00:00:02.918	36585	0.00495	0		0.0717937	1694342
00:00:02.928	36595	0.00458	0		0.0664273	1693080
00:00:02.939	36605	0.00462	0		0.0670074	1693237
00:00:02.948	36615	0.00469	0		0.0680227	1693455
00:00:02.960	36625	0.00498	0		0.0722288	1694421
00:00:02.968	36635	0.00444	0		0.0643967	1692607
00:00:02.978	36645	0.00459	0		0.0665723	1693134
00:00:02.989	36655	0.0047	0		0.0681677	1693477
00:00:02.998	36665	0.00481	0		0.0697631	1693848
00:00:03.008	36675	0.00478	0		0.069328	1693774
00:00:03.018	36685	0.00465	0		0.0674425	1693313
00:00:03.028	36695	0.00482	0		0.0699082	1693897
00:00:03.038	36705	0.00481	0		0.0697631	1693845
00:00:03.048	36715	0.0049	0		0.0710685	1694151
00:00:03.058	36725	0.00476	0		0.0690379	1693686
00:00:03.068	36735	0.00478	0		0.069328	1693772
00:00:03.078	36745	0.00489	0		0.0709234	1694124
00:00:03.088	36755	0.0047	0		0.0681677	1693487
00:00:03.098	36765	0.00483	0		0.0700532	1693926
00:00:03.108	36775	0.00498	0		0.0722288	1694426
00:00:03.118	36785	0.00477	0		0.069183	1693730
00:00:03.128	36795	0.00484	0		0.0701982	1693955
00:00:03.138	36805	0.00469	0		0.0680227	1693465
00:00:03.148	36815	0.00484	0		0.0701982	1693946
00:00:03.158	36825	0.0049	0		0.0710685	1694176
00:00:03.168	36835	0.00485	0		0.0703433	1693982
00:00:03.178	36845	0.00481	0		0.0697631	1693857
00:00:03.188	36855	0.00473	0		0.0686028	1693586
00:00:03.198	36865	0.00541	0		0.0784654	1695877
00:00:03.208	36875	0.00473	0		0.0686028	1693586
00:00:03.218	36885	0.00502	0		0.0728089	1694575
00:00:03.227	36895	0.00466	0		0.0675876	1693362
00:00:03.238	36905	0.00513	0		0.0744043	1694936
00:00:03.248	36915	0.00458	0		0.0664273	1693087
00:00:03.257	36925	0.00501	0		0.0726639	1694521
00:00:03.267	36935	0.00527	0		0.0764349	1695418
00:00:03.277	36945	0.00533	0		0.0773051	1695600
00:00:03.287	36955	0.00502	0		0.0728089	1694583
00:00:03.297	36965	0.00532	0		0.0771601	1695578
00:00:03.307	36975	0.00515	0		0.0746944	1695007
00:00:03.317	36985	0.0052	0		0.0754196	1695166
00:00:03.327	36995	0.00492	0		0.0713586	1694244
00:00:03.337	37005	0.00513	0		0.0744043	1694921
00:00:03.347	37015	0.00518	0		0.0751295	1695107
00:00:03.357	37025	0.00516	0		0.0748395	1695039
00:00:03.367	37035	0.00493	0		0.0715036	1694257
00:00:03.377	37045	0.00488	0		0.0707784	1694110
00:00:03.387	37055	0.00498	0		0.0722288	1694421
00:00:03.397	37065	0.00547	0		0.0793356	1696088
00:00:03.407	37075	0.00541	0		0.0784654	1695885
00:00:03.417	37085	0.00517	0		0.0749845	1695056
00:00:03.427	37095	0.00507	0		0.0735341	1694733
00:00:03.437	37105	0.00529	0		0.0767249	1695477
00:00:03.447	37115	0.00509	0		0.0738242	1694811
00:00:03.456	37125	0.00488	0		0.0707784	1694110
00:00:03.467	37135	0.00534	0		0.0774501	1695641
00:00:03.477	37145	0.00491	0		0.0712135	1694212
00:00:03.486	37155	0.00522	0		0.0757097	1695244
00:00:03.497	37165	0.005	0		0.0725188	1694492
00:00:03.507	37175	0.00511	0		0.0741143	1694865
00:00:03.516	37185	0.00544	0		0.0789005	1695968
00:00:03.526	37195	0.0052	0		0.0754196	1695156
00:00:03.536	37205	0.00533	0		0.0773051	1695617
00:00:03.546	37215	0.0051	0		0.0739692	1694833
00:00:03.556	37225	0.0052	0		0.0754196	1695156
00:00:03.566	37235	0.00504	0		0.073099	1694640
00:00:03.576	37245	0.00544	0		0.0789005	1695992
00:00:03.586	37255	0.00521	0		0.0755646	1695203
00:00:03.596	37265	0.00538	0		0.0780303	1695761
00:00:03.606	37275	0.00513	0		0.0744043	1694943
00:00:03.616	37285	0.00526	0		0.0762898	1695386
00:00:03.626	37295	0.00559	0		0.0810761	1696489
00:00:03.636	37305	0.00553	0		0.0802059	1696274
00:00:03.646	37315	0.00536	0		0.0777402	1695710
00:00:03.656	37325	0.00541	0		0.0784654	1695877
00:00:03.666	37335	0.00534	0		0.0774501	1695641
00:00:03.676	37345	0.00562	0		0.0815112	1696573
00:00:03.686	37355	0.00528	0		0.0765799	1695448
00:00:03.696	37365	0.00538	0		0.0780303	1695764
00:00:03.706	37375	0.00574	0		0.0832516	1696970
00:00:03.716	37385	0.0058	0		0.0841219	1697196
00:00:03.726	37395	0.00533	0		0.0773051	1695590
00:00:03.736	37405	0.00564	0		0.0818013	1696654
00:00:03.746	37415	0.00543	0		0.0787555	1695938
00:00:03.756	37425	0.00571	0		0.0828165	1696892
00:00:03.766	37435	0.00552	0		0.0800608	1696254
00:00:03.775	37445	0.00557	0		0.080786	1696404
00:00:03.785	37455	0.00554	0		0.0803509	1696296
00:00:03.795	37465	0.00553	0		0.0802059	1696276
00:00:03.806	37475	0.00535	0		0.0775952	1695661
00:00:03.815	37485	0.00563	0		0.0816562	1696602
00:00:03.825	37495	0.00518	0		0.0751295	1695112
00:00:03.835	37505	0.00559	0		0.0810761	1696475
00:00:03.845	37515	0.00557	0		0.080786	1696423
00:00:03.855	37525	0.00583	0		0.084557	1697281
00:00:03.865	37535	0.0055	0		0.0797707	1696178
00:00:03.875	37545	0.00587	0		0.0851371	1697421
00:00:03.885	37555	0.00536	0		0.0777402	1695702
00:00:03.895	37565	0.00591	0		0.0857173	1697541
00:00:03.905	37575	0.00552	0		0.0800608	1696250
00:00:03.915	37585	0.00557	0		0.080786	1696411
00:00:03.925	37595	0.00546	0		0.0791906	1696029
00:00:03.935	37605	0.00598	0		0.0867325	1697779
00:00:03.945	37615	0.00552	0		0.0800608	1696247
00:00:03.955	37625	0.00556	0		0.080641	1696389
00:00:03.965	37635	0.00568	0		0.0823814	1696777
00:00:03.975	37645	0.00564	0		0.0818013	1696656
00:00:03.985	37655	0.00583	0		0.084557	1697286
00:00:03.995	37665	0.00599	0		0.0868776	1697818
00:00:04.005	37675	0.00568	0		0.0823814	1696770
00:00:04.015	37685	0.00571	0		0.0828165	1696875
00:00:04.025	37695	0.00565	0		0.0819463	1696676
00:00:04.035	37705	0.00603	0		0.0874577	1697943
00:00:04.045	37715	0.00562	0		0.0815112	1696595
00:00:04.055	37725	0.00601	0		0.0871677	1697884
00:00:04.065	37735	0.00589	0		0.0854272	1697499
00:00:04.074	37745	0.00614	0		0.0890531	1698321
00:00:04.084	37755	0.00567	0		0.0822364	1696742
00:00:04.094	37765	0.00602	0		0.0873127	1697935
00:00:04.104	37775	0.00578	0		0.0838318	1697132
00:00:04.114	37785	0.00598	0		0.0867325	1697798
00:00:04.125	37795	0.00577	0		0.0836868	1697076
00:00:04.134	37805	0.00609	0		0.088328	1698152
00:00:04.144	37815	0.00607	0		0.0880379	1698081
00:00:04.154	37825	0.00622	0		0.0902134	1698590
00:00:04.166	37835	0.00629	0		0.0912287	1698816
00:00:04.174	37845	0.00605	0		0.0877478	1698009
00:00:04.184	37855	0.00589	0		0.0854272	1697497
00:00:04.194	37865	0.00611	0		0.088618	1698223
00:00:04.204	37875	0.0061	0		0.088473	1698176
00:00:04.214	37885	0.00618	0		0.0896333	1698465
00:00:04.224	37895	0.00574	0		0.0832516	1696980
00:00:04.234	37905	0.00618	0		0.0896333	1698453
00:00:04.244	37915	0.00589	0		0.0854272	1697492
00:00:04.254	37925	0.00609	0		0.088328	1698152
00:00:04.264	37935	0.00608	0		0.0881829	1698115
00:00:04.274	37945	0.00629	0		0.0912287	1698842
00:00:04.284	37955	0.00604	0		0.0876028	1697979
00:00:04.294	37965	0.00638	0		0.0925341	1699140
00:00:04.304	37975	0.00627	0		0.0909386	1698774
00:00:04.314	37985	0.0063	0		0.0913737	1698869
00:00:04.324	37995	0.0059	0		0.0855722	1697534
00:00:04.333	38005	0.00641	0		0.0929692	1699216
00:00:04.343	38015	0.00582	0		0.0844119	1697255
00:00:04.353	38025	0.00632	0		0.0916638	1698939
00:00:04.363	38035	0.0058	0		0.0841219	1697191
00:00:04.373	38045	0.00651	0		0.0944195	1699578
00:00:04.383	38055	0.00622	0		0.0902134	1698578
00:00:04.393	38065	0.00628	0		0.0910837	1698808
00:00:04.403	38075	0.00639	0		0.0926791	1699164
00:00:04.414	38085	0.00646	0		0.0936944	1699392
00:00:04.423	38095	0.00655	0		0.0949997	1699696
00:00:04.433	38105	0.00646	0		0.0936944	1699390
00:00:04.443	38115	0.00615	0		0.0891982	1698355
00:00:04.453	38125	0.00697	0		0.101091	1701112
00:00:04.463	38135	0.00615	0		0.0891982	1698358
00:00:04.473	38145	0.00611	0		0.088618	1698223
00:00:04.483	38155	0.00642	0		0.0931142	1699260
00:00:04.494	38165	0.0066	0		0.0957249	1699862
00:00:04.503	38175	0.00623	0		0.0903585	1698634
00:00:04.513	38185	0.00654	0		0.0948547	1699654
00:00:04.523	38195	0.00641	0		0.0929692	1699228
00:00:04.533	38205	0.0067	0		0.0971753	1700205
00:00:04.543	38215	0.00646	0		0.0936944	1699394
00:00:04.553	38225	0.00637	0		0.092389	1699081
00:00:04.563	38235	0.00629	0		0.0912287	1698840
00:00:04.573	38245	0.00672	0		0.0974653	1700275
00:00:04.583	38255	0.00624	0		0.0905035	1698673
00:00:04.593	38265	0.0067	0		0.0971753	1700210
00:00:04.602	38275	0.00614	0		0.0890531	1698340
00:00:04.612	38285	0.00682	0		0.0989157	1700620
00:00:04.622	38295	0.00654	0		0.0948547	1699683
00:00:04.632	38305	0.00661	0		0.0958699	1699892
00:00:04.642	38315	0.00657	0		0.0952898	1699752
00:00:04.652	38325	0.00629	0		0.0912287	1698828
00:00:04.662	38335	0.00651	0		0.0944195	1699554
00:00:04.672	38345	0.00624	0		0.0905035	1698673
00:00:04.682	38355	0.00677	0		0.0981905	1700444
00:00:04.692	38365	0.00705	0		0.102252	1701385
00:00:04.702	38375	0.0064	0		0.0928241	1699189
00:00:04.712	38385	0.00663	0		0.09616	1699972
00:00:04.722	38395	0.00649	0		0.0941295	1699488
00:00:04.732	38405	0.00659	0		0.0955798	1699828
00:00:04.742	38415	0.00645	0		0.0935493	1699358
00:00:04.753	38425	0.00656	0		0.0951447	1699750
00:00:04.762	38435	0.00649	0		0.0941295	1699495
00:00:04.772	38445	0.00682	0		0.0989157	1700593
00:00:04.782	38455	0.00675	0		0.0979005	1700358
00:00:04.792	38465	0.00666	0		0.0965951	1700058
00:00:04.802	38475	0.007	0		0.101526	1701218
00:00:04.812	38485	0.00709	0		0.102832	1701525
00:00:04.822	38495	0.00684	0		0.0992058	1700657
00:00:04.832	38505	0.00684	0		0.0992058	1700659
00:00:04.842	38515	0.00673	0		0.0976104	1700309
00:00:04.852	38525	0.00717	0		0.103992	1701772
00:00:04.862	38535	0.00691	0		0.100221	1700916
00:00:04.872	38545	0.00681	0		0.0987707	1700581
00:00:04.882	38555	0.0067	0		0.0971753	1700205
00:00:04.892	38565	0.00738	0		0.107038	1702486
00:00:04.902	38575	0.0068	0		0.0986256	1700529
00:00:04.911	38585	0.00722	0		0.104717	1701941
00:00:04.921	38595	0.00678	0		0.0983356	1700485
00:00:04.931	38605	0.00721	0		0.104572	1701921
00:00:04.941	38615	0.00709	0		0.102832	1701525
00:00:04.951	38625	0.00694	0		0.100656	1701002
00:00:04.961	38635	0.0065	0		0.0942745	1699549
00:00:04.971	38645	0.00689	0		0.099931	1700835
00:00:04.981	38655	0.00672	0		0.0974653	1700284
00:00:04.991	38665	0.00707	0		0.102542	1701458
00:00:05.001	38675	0.00661	0		0.0958699	1699916
00:00:05.011	38685	0.00726	0		0.105297	1702080
00:00:05.021	38695	0.00705	0		0.102252	1701370
00:00:05.031	38705	0.00739	0		0.107183	1702510
00:00:05.042	38715	0.00696	0		0.100946	1701083
00:00:05.051	38725	0.00762	0		0.110519	1703291
00:00:05.061	38735	0.00698	0		0.101236	1701132
00:00:05.071	38745	0.00708	0		0.102687	1701468
00:00:05.081	38755	0.00698	0		0.101236	1701132
00:00:05.091	38765	0.00727	0		0.105442	1702102
00:00:05.101	38775	0.00716	0		0.103847	1701750
00:00:05.111	38785	0.00689	0		0.099931	1700853
00:00:05.121	38795	0.00708	0		0.102687	1701463
00:00:05.131	38805	0.0074	0		0.107328	1702554
00:00:05.141	38815	0.00731	0		0.106023	1702262
00:00:05.151	38825	0.00753	0		0.109213	1702983
00:00:05.161	38835	0.0074	0		0.107328	1702552
00:00:05.171	38845	0.00743	0		0.107763	1702642
00:00:05.180	38855	0.00725	0		0.105152	1702063
00:00:05.191	38865	0.00716	0		0.103847	1701750
00:00:05.200	38875	0.00729	0		0.105732	1702186
00:00:05.211	38885	0.00699	0		0.101381	1701172
00:00:05.221	38895	0.00727	0		0.105442	1702102
00:00:05.231	38905	0.00749	0		0.108633	1702870
00:00:05.241	38915	0.00725	0		0.105152	1702058
00:00:05.251	38925	0.00734	0		0.106458	1702340
00:00:05.261	38935	0.00715	0		0.103702	1701706
00:00:05.270	38945	0.0074	0		0.107328	1702564
00:00:05.280	38955	0.00751	0		0.108923	1702907
00:00:05.290	38965	0.00738	0		0.107038	1702493
00:00:05.300	38975	0.00763	0		0.110664	1703340
00:00:05.310	38985	0.00727	0		0.105442	1702102
00:00:05.320	38995	0.00728	0		0.105587	1702166
00:00:05.330	39005	0.00786	0		0.114	1704091
00:00:05.340	39015	0.00716	0		0.103847	1701733
00:00:05.350	39025	0.00753	0		0.109213	1702978
00:00:05.360	39035	0.00762	0		0.110519	1703291
00:00:05.370	39045	0.00751	0		0.108923	1702929
00:00:05.380	39055	0.00738	0		0.107038	1702483
00:00:05.390	39065	0.00762	0		0.110519	1703303
00:00:05.400	39075	0.00756	0		0.109648	1703086
00:00:05.410	39085	0.0076	0		0.110229	1703208
00:00:05.420	39095	0.00739	0		0.107183	1702520
00:00:05.430	39105	0.00751	0		0.108923	1702912
00:00:05.440	39115	0.0076	0		0.110229	1703235
00:00:05.450	39125	0.00771	0		0.111824	1703601
00:00:05.460	39135	0.00766	0		0.111099	1703427
00:00:05.469	39145	0.00772	0		0.111969	1703611
00:00:05.480	39155	0.00764	0		0.110809	1703355
00:00:05.490	39165	0.00781	0		0.113274	1703914
00:00:05.500	39175	0.00785	0		0.113855	1704071
00:00:05.510	39185	0.00776	0		0.112549	1703770
00:00:05.519	39195	0.00737	0		0.106893	1702451
00:00:05.529	39205	0.00771	0		0.111824	1703579
00:00:05.539	39215	0.008	0		0.11603	1704575
00:00:05.549	39225	0.0078	0		0.113129	1703900
00:00:05.560	39235	0.00767	0		0.111244	1703444
00:00:05.569	39245	0.00779	0		0.112984	1703860
00:00:05.579	39255	0.00781	0		0.113274	1703922
00:00:05.589	39265	0.00746	0		0.108198	1702740
00:00:05.599	39275	0.00761	0		0.110374	1703267
00:00:05.609	39285	0.00785	0		0.113855	1704073
00:00:05.619	39295	0.00799	0		0.115885	1704524
00:00:05.629	39305	0.00794	0		0.11516	1704375
00:00:05.639	39315	0.00777	0		0.112694	1703792
00:00:05.649	39325	0.00765	0		0.110954	1703395
00:00:05.659	39335	0.00802	0		0.11632	1704616
00:00:05.669	39345	0.00788	0		0.11429	1704179
00:00:05.679	39355	0.0081	0		0.117481	1704897
00:00:05.689	39365	0.00791	0		0.114725	1704279
00:00:05.699	39375	0.00802	0		0.11632	1704616
00:00:05.709	39385	0.00804	0		0.11661	1704689
00:00:05.719	39395	0.00793	0		0.115015	1704338
00:00:05.729	39405	0.00799	0		0.115885	1704536
00:00:05.739	39415	0.00803	0		0.116465	1704672
00:00:05.748	39425	0.0081	0		0.117481	1704887
00:00:05.759	39435	0.00802	0		0.11632	1704628
00:00:05.768	39445	0.00811	0		0.117626	1704946
00:00:05.778	39455	0.00823	0		0.119366	1705326
00:00:05.789	39465	0.00793	0		0.115015	1704338
00:00:05.799	39475	0.00814	0		0.118061	1705025
00:00:05.808	39485	0.0081	0		0.117481	1704905
00:00:05.818	39495	0.00819	0		0.118786	1705206
00:00:05.828	39505	0.0081	0		0.117481	1704890
00:00:05.838	39515	0.00848	0		0.122992	1706162
00:00:05.849	39525	0.00824	0		0.119511	1705372
00:00:05.858	39535	0.00825	0		0.119656	1705392
00:00:05.868	39545	0.00813	0		0.117916	1705017
00:00:05.878	39555	0.00789	0		0.114435	1704181
00:00:05.888	39565	0.00839	0		0.121687	1705888
00:00:05.899	39575	0.00818	0		0.118641	1705181
00:00:05.909	39585	0.00837	0		0.121397	1705799
00:00:05.918	39595	0.00837	0		0.121397	1705817
00:00:05.928	39605	0.00814	0		0.118061	1705025
00:00:05.938	39615	0.00843	0		0.122267	1705993
00:00:05.948	39625	0.00809	0		0.117335	1704870
00:00:05.958	39635	0.00829	0		0.120236	1705546
00:00:05.968	39645	0.00816	0		0.118351	1705115
00:00:05.978	39655	0.00867	0		0.125748	1706809
00:00:05.989	39665	0.00865	0		0.125458	1706743
00:00:05.998	39675	0.00855	0		0.124007	1706421
00:00:06.008	39685	0.00849	0		0.123137	1706226
00:00:06.018	39695	0.00864	0		0.125313	1706706
00:00:06.028	39705	0.00841	0		0.121977	1705956
00:00:06.038	39715	0.0085	0		0.123282	1706240
00:00:06.048	39725	0.00855	0		0.124007	1706397
00:00:06.058	39735	0.00871	0		0.126328	1706932
00:00:06.068	39745	0.00857	0		0.124297	1706470
00:00:06.077	39755	0.00859	0		0.124587	1706559
00:00:06.088	39765	0.00821	0		0.119076	1705279
00:00:06.098	39775	0.00856	0		0.124152	1706461
00:00:06.108	39785	0.00848	0		0.122992	1706162
00:00:06.117	39795	0.00842	0		0.122122	1705976
00:00:06.128	39805	0.00861	0		0.124877	1706622
00:00:06.137	39815	0.00858	0		0.124442	1706515
00:00:06.147	39825	0.00843	0		0.122267	1706005
00:00:06.157	39835	0.00889	0		0.128939	1707554
00:00:06.167	39845	0.0087	0		0.126183	1706912
00:00:06.177	39855	0.00875	0		0.126908	1707089
00:00:06.187	39865	0.00877	0		0.127198	1707160
00:00:06.197	39875	0.00865	0		0.125458	1706760
00:00:06.207	39885	0.00879	0		0.127488	1707216
00:00:06.217	39895	0.00876	0		0.127053	1707101
00:00:06.227	39905	0.00856	0		0.124152	1706439
00:00:06.237	39915	0.00854	0		0.123862	1706375
00:00:06.247	39925	0.00858	0		0.124442	1706505
00:00:06.257	39935	0.00861	0		0.124877	1706627
00:00:06.267	39945	0.00872	0		0.126473	1706971
00:00:06.277	39955	0.0089	0		0.129084	1707569
00:00:06.287	39965	0.00883	0		0.128068	1707363
00:00:06.297	39975	0.00913	0		0.132419	1708365
00:00:06.307	39985	0.00899	0		0.130389	1707881
00:00:06.317	39995	0.0086	0		0.124732	1706573
00:00:06.326	40005	0.00872	0		0.126473	1706998
00:00:06.337	40015	0.00892	0		0.129374	1707654
00:00:06.347	40025	0.00917	0		0.133	1708503
00:00:06.357	40035	0.00907	0		0.131549	1708150
00:00:06.366	40045	0.00852	0		0.123572	1706321
00:00:06.376	40055	0.00915	0		0.13271	1708414
00:00:06.386	40065	0.00902	0		0.130824	1707983
00:00:06.397	40075	0.00906	0		0.131404	1708138
00:00:06.407	40085	0.00891	0		0.129229	1707603
00:00:06.416	40095	0.0091	0		0.131984	1708241
00:00:06.426	40105	0.00893	0		0.129519	1707686
00:00:06.436	40115	0.00899	0		0.130389	1707888
00:00:06.446	40125	0.0088	0		0.127633	1707250
00:00:06.456	40135	0.00903	0		0.130969	1708010
00:00:06.466	40145	0.00901	0		0.130679	1707964
00:00:06.476	40155	0.00947	0		0.137351	1709491
00:00:06.486	40165	0.0089	0		0.129084	1707583
00:00:06.497	40175	0.00923	0		0.13387	1708689
00:00:06.506	40185	0.00899	0		0.130389	1707873
00:00:06.516	40195	0.00902	0		0.130824	1707976
00:00:06.526	40205	0.00894	0		0.129664	1707703
00:00:06.536	40215	0.00921	0		0.13358	1708615
00:00:06.546	40225	0.00942	0		0.136626	1709314
00:00:06.556	40235	0.00935	0		0.13561	1709111
00:00:06.566	40245	0.0086	0		0.124732	1706590
00:00:06.576	40255	0.0095	0		0.137786	1709606
00:00:06.586	40265	0.00923	0		0.13387	1708694
00:00:06.596	40275	0.00918	0		0.133145	1708527
00:00:06.606	40285	0.00887	0		0.128648	1707493
00:00:06.616	40295	0.00911	0		0.132129	1708302
00:00:06.626	40305	0.00926	0		0.134305	1708806
00:00:06.635	40315	0.0095	0		0.137786	1709593
00:00:06.646	40325	0.00896	0		0.129954	1707782
00:00:06.655	40335	0.00917	0		0.133	1708498
00:00:06.665	40345	0.0091	0		0.131984	1708253
00:00:06.675	40355	0.00928	0		0.134595	1708858
00:00:06.685	40365	0.00937	0		0.1359	1709155
00:00:06.695	40375	0.00934	0		0.135465	1709050
00:00:06.705	40385	0.00935	0		0.13561	1709084
00:00:06.715	40395	0.00938	0		0.136045	1709206
00:00:06.726	40405	0.00902	0		0.130824	1707974
00:00:06.735	40415	0.00944	0		0.136916	1709388
00:00:06.745	40425	0.00922	0		0.133725	1708672
00:00:06.755	40435	0.00978	0		0.141847	1710540
00:00:06.765	40445	0.00942	0		0.136626	1709344
00:00:06.775	40455	0.00986	0		0.143007	1710799
00:00:06.785	40465	0.00964	0		0.139816	1710082
00:00:06.795	40475	0.00948	0		0.137496	1709530
00:00:06.805	40485	0.00947	0		0.137351	1709486
00:00:06.815	40495	0.00989	0		0.143442	1710905
00:00:06.825	40505	0.00942	0		0.136626	1709346
00:00:06.835	40515	0.00993	0		0.144022	1711045
00:00:06.845	40525	0.00944	0		0.136916	1709400
00:00:06.855	40535	0.00974	0		0.141267	1710403
00:00:06.865	40545	0.00949	0		0.137641	1709564
00:00:06.875	40555	0.00999	0		0.144893	1711239
00:00:06.885	40565	0.00966	0		0.140106	1710133
00:00:06.895	40575	0.00995	0		0.144313	1711119
00:00:06.905	40585	0.00962	0		0.139526	1710007
00:00:06.915	40595	0.00969	0		0.140542	1710231
00:00:06.925	40605	0.00979	0		0.141992	1710581
00:00:06.934	40615	0.0101	0		0.146488	1711628
00:00:06.945	40625	0.0095	0		0.137786	1709608
00:00:06.954	40635	0.00963	0		0.139671	1710037
00:00:06.964	40645	0.00975	0		0.141412	1710437
00:00:06.974	40655	0.01011	0		0.146633	1711650
00:00:06.984	40665	0.00949	0		0.137641	1709559
00:00:06.994	40675	0.00989	0		0.143442	1710922
00:00:07.004	40685	0.00992	0		0.143877	1711012
00:00:07.014	40695	0.00986	0		0.143007	1710792
00:00:07.024	40705	0.00981	0		0.142282	1710630
00:00:07.034	40715	0.01039	0		0.150694	1712579
00:00:07.044	40725	0.0101	0		0.146488	1711623
00:00:07.054	40735	0.01011	0		0.146633	1711657
00:00:07.064	40745	0.00973	0		0.141122	1710354
00:00:07.074	40755	0.01014	0		0.147068	1711758
00:00:07.084	40765	0.01003	0		0.145473	1711388
00:00:07.094	40775	0.01004	0		0.145618	1711427
00:00:07.104	40785	0.00991	0		0.143732	1710978
00:00:07.114	40795	0.00984	0		0.142717	1710755
00:00:07.124	40805	0.00989	0		0.143442	1710924
00:00:07.134	40815	0.0102	0		0.147938	1711946
00:00:07.144	40825	0.00992	0		0.143877	1710995
00:00:07.154	40835	0.00998	0		0.144748	1711224
00:00:07.164	40845	0.00964	0		0.139816	1710065
00:00:07.174	40855	0.01018	0		0.147648	1711888
00:00:07.184	40865	0.00999	0		0.144893	1711236
00:00:07.194	40875	0.01026	0		0.148809	1712152
00:00:07.204	40885	0.01004	0		0.145618	1711415
00:00:07.213	40895	0.01017	0		0.147503	1711843
00:00:07.224	40905	0.00972	0		0.140977	1710324
00:00:07.234	40915	0.01007	0		0.146053	1711503
00:00:07.244	40925	0.01021	0		0.148083	1711966
00:00:07.254	40935	0.01044	0		0.151419	1712741
00:00:07.263	40945	0.01002	0		0.145328	1711346
00:00:07.273	40955	0.0102	0		0.147938	1711954
00:00:07.284	40965	0.01019	0		0.147793	1711924
00:00:07.293	40975	0.01009	0		0.146343	1711569
00:00:07.303	40985	0.0101	0		0.146488	1711608
00:00:07.313	40995	0.01054	0		0.15287	1713074
00:00:07.323	41005	0.01023	0		0.148374	1712052
00:00:07.333	41015	0.01057	0		0.153305	1713187
00:00:07.343	41025	0.01022	0		0.148229	1712015
00:00:07.353	41035	0.01044	0		0.151419	1712763
00:00:07.363	41045	0.01037	0		0.150404	1712523
00:00:07.373	41055	0.01001	0		0.145183	1711297
00:00:07.383	41065	0.01032	0		0.149679	1712351
00:00:07.393	41075	0.01012	0		0.146778	1711689
00:00:07.403	41085	0.01029	0		0.149244	1712240
00:00:07.413	41095	0.0104	0		0.150839	1712633
00:00:07.423	41105	0.01023	0		0.148374	1712034
00:00:07.433	41115	0.01054	0		0.15287	1713101
00:00:07.443	41125	0.01021	0		0.148083	1711976
00:00:07.453	41135	0.01043	0		0.151274	1712716
00:00:07.463	41145	0.01048	0		0.152	1712875
00:00:07.473	41155	0.0106	0		0.15374	1713281
00:00:07.483	41165	0.01035	0		0.150114	1712457
00:00:07.492	41175	0.01026	0		0.148809	1712140
00:00:07.502	41185	0.01046	0		0.151709	1712804
00:00:07.513	41195	0.01044	0		0.151419	1712763
00:00:07.522	41205	0.01041	0		0.150984	1712662
00:00:07.532	41215	0.01069	0		0.155045	1713601
00:00:07.543	41225	0.01046	0		0.151709	1712826
00:00:07.552	41235	0.01061	0		0.153885	1713327
00:00:07.562	41245	0.01032	0		0.149679	1712344
00:00:07.572	41255	0.01064	0		0.15432	1713430
00:00:07.583	41265	0.01021	0		0.148083	1711978
00:00:07.593	41275	0.01047	0		0.151854	1712849
00:00:07.602	41285	0.01064	0		0.15432	1713415
00:00:07.612	41295	0.01079	0		0.156496	1713929
00:00:07.622	41305	0.01038	0		0.150549	1712540
00:00:07.632	41315	0.01082	0		0.156931	1714027
00:00:07.642	41325	0.01078	0		0.156351	1713907
00:00:07.652	41335	0.01085	0		0.157366	1714145
00:00:07.662	41345	0.01038	0		0.150549	1712562
00:00:07.672	41355	0.01059	0		0.153595	1713266
00:00:07.682	41365	0.01072	0		0.15548	1713680
00:00:07.692	41375	0.0106	0		0.15374	1713288
00:00:07.702	41385	0.01077	0		0.156206	1713851
00:00:07.712	41395	0.01078	0		0.156351	1713878
00:00:07.722	41405	0.01084	0		0.157221	1714096
00:00:07.732	41415	0.01079	0		0.156496	1713912
00:00:07.742	41425	0.01041	0		0.150984	1712662
00:00:07.751	41435	0.01039	0		0.150694	1712572
00:00:07.762	41445	0.01076	0		0.156061	1713819
00:00:07.771	41455	0.01079	0		0.156496	1713920
00:00:07.781	41465	0.01061	0		0.153885	1713332
00:00:07.792	41475	0.01083	0		0.157076	1714057
00:00:07.801	41485	0.01065	0		0.154465	1713454
00:00:07.812	41495	0.01068	0		0.1549	1713560
00:00:07.822	41505	0.01056	0		0.15316	1713140
00:00:07.832	41515	0.01094	0		0.158671	1714419
00:00:07.841	41525	0.01045	0		0.151564	1712777
00:00:07.851	41535	0.01082	0		0.156931	1714015
00:00:07.861	41545	0.01068	0		0.1549	1713567
00:00:07.871	41555	0.01072	0		0.15548	1713707
00:00:07.881	41565	0.01096	0		0.158961	1714504
00:00:07.891	41575	0.01111	0		0.161137	1714993
00:00:07.901	41585	0.01091	0		0.158236	1714326
00:00:07.911	41595	0.01083	0		0.157076	1714052
00:00:07.921	41605	0.01077	0		0.156206	1713846
00:00:07.931	41615	0.01081	0		0.156786	1714010
00:00:07.941	41625	0.01099	0		0.159396	1714587
00:00:07.951	41635	0.01102	0		0.159832	1714714
00:00:07.961	41645	0.01102	0		0.159832	1714702
00:00:07.971	41655	0.01094	0		0.158671	1714439
00:00:07.981	41665	0.01119	0		0.162297	1715280
00:00:07.991	41675	0.01058	0		0.15345	1713214
00:00:08.001	41685	0.01092	0		0.158381	1714370
00:00:08.011	41695	0.01085	0		0.157366	1714138
00:00:08.021	41705	0.01067	0		0.154755	1713535
00:00:08.031	41715	0.01111	0		0.161137	1715013
00:00:08.041	41725	0.01093	0		0.158526	1714383
00:00:08.051	41735	0.01086	0		0.157511	1714172
00:00:08.061	41745	0.0106	0		0.15374	1713300
00:00:08.071	41755	0.01091	0		0.158236	1714316
00:00:08.080	41765	0.01098	0		0.159251	1714555
00:00:08.091	41775	0.01092	0		0.158381	1714348
00:00:08.100	41785	0.01107	0		0.160557	1714876
00:00:08.111	41795	0.01104	0		0.160122	1714758
00:00:08.120	41805	0.01128	0		0.163603	1715577
00:00:08.130	41815	0.01141	0		0.165488	1716023
00:00:08.140	41825	0.01119	0		0.162297	1715272
00:00:08.150	41835	0.01112	0		0.161282	1715018
00:00:08.161	41845	0.01109	0		0.160847	1714942
00:00:08.170	41855	0.01129	0		0.163748	1715599
00:00:08.180	41865	0.01113	0		0.161427	1715052
00:00:08.191	41875	0.01107	0		0.160557	1714859
00:00:08.201	41885	0.01095	0		0.158816	1714456
00:00:08.210	41895	0.01136	0		0.164763	1715837
00:00:08.220	41905	0.01106	0		0.160412	1714846
00:00:08.230	41915	0.01114	0		0.161572	1715106
00:00:08.240	41925	0.01158	0		0.167954	1716592
00:00:08.250	41935	0.01112	0		0.161282	1715050
00:00:08.260	41945	0.01137	0		0.164908	1715873
00:00:08.270	41955	0.01141	0		0.165488	1716020
00:00:08.280	41965	0.01134	0		0.164473	1715761
00:00:08.290	41975	0.01122	0		0.162732	1715383
00:00:08.300	41985	0.01142	0		0.165633	1716050
00:00:08.310	41995	0.01134	0		0.164473	1715756
00:00:08.320	42005	0.01139	0		0.165198	1715947
00:00:08.330	42015	0.01126	0		0.163312	1715489
00:00:08.339	42025	0.01147	0		0.166358	1716209
00:00:08.350	42035	0.01158	0		0.167954	1716589
00:00:08.360	42045	0.01156	0		0.167664	1716513
00:00:08.370	42055	0.01166	0		0.169114	1716839
00:00:08.379	42065	0.01168	0		0.169404	1716901
00:00:08.389	42075	0.01169	0		0.169549	1716950
00:00:08.399	42085	0.01158	0		0.167954	1716562
00:00:08.409	42095	0.01132	0		0.164183	1715722
00:00:08.419	42105	0.0116	0		0.168244	1716661
00:00:08.429	42115	0.01142	0		0.165633	1716035
00:00:08.439	42125	0.0112	0		0.162442	1715307
00:00:08.449	42135	0.01151	0		0.166938	1716327
00:00:08.459	42145	0.01163	0		0.168679	1716739
00:00:08.469	42155	0.01136	0		0.164763	1715832
00:00:08.479	42165	0.0114	0		0.165343	1715964
00:00:08.489	42175	0.01163	0		0.168679	1716759
00:00:08.499	42185	0.01182	0		0.171435	1717400
00:00:08.509	42195	0.01184	0		0.171725	1717434
00:00:08.519	42205	0.0117	0		0.169694	1716974
00:00:08.529	42215	0.01157	0		0.167809	1716530
00:00:08.539	42225	0.01153	0		0.167228	1716417
00:00:08.549	42235	0.01164	0		0.168824	1716773
00:00:08.559	42245	0.01119	0		0.162297	1715282
00:00:08.569	42255	0.01145	0		0.166068	1716155
00:00:08.579	42265	0.01164	0		0.168824	1716768
00:00:08.589	42275	0.01161	0		0.168389	1716670
00:00:08.599	42285	0.01187	0		0.17216	1717550
00:00:08.609	42295	0.01132	0		0.164183	1715702
00:00:08.618	42305	0.01146	0		0.166213	1716165
00:00:08.628	42315	0.01149	0		0.166648	1716292
00:00:08.639	42325	0.0116	0		0.168244	1716653
00:00:08.648	42335	0.01174	0		0.170274	1717114
00:00:08.659	42345	0.01183	0		0.17158	1717425
00:00:08.668	42355	0.01191	0		0.17274	1717680
00:00:08.678	42365	0.01185	0		0.17187	1717498
00:00:08.689	42375	0.01176	0		0.170564	1717182
00:00:08.698	42385	0.01199	0		0.1739	1717937
00:00:08.708	42395	0.01167	0		0.169259	1716874
00:00:08.718	42405	0.01187	0		0.17216	1717559
00:00:08.728	42415	0.01183	0		0.17158	1717425
00:00:08.738	42425	0.01199	0		0.1739	1717945
00:00:08.748	42435	0.01187	0		0.17216	1717564
00:00:08.758	42445	0.01212	0		0.175786	1718395
00:00:08.768	42455	0.01156	0		0.167664	1716508
00:00:08.778	42465	0.01172	0		0.169984	1717038
00:00:08.788	42475	0.01184	0		0.171725	1717466
00:00:08.798	42485	0.01141	0		0.165488	1716023
00:00:08.808	42495	0.01205	0		0.17477	1718163
00:00:08.818	42505	0.01205	0		0.17477	1718150
00:00:08.828	42515	0.01171	0		0.169839	1717003
00:00:08.838	42525	0.01188	0		0.172305	1717574
00:00:08.848	42535	0.01159	0		0.168099	1716602
00:00:08.858	42545	0.01179	0		0.170999	1717283
00:00:08.868	42555	0.0118	0		0.171144	1717317
00:00:08.878	42565	0.01227	0		0.177961	1718906
00:00:08.888	42575	0.01187	0		0.17216	1717552
00:00:08.898	42585	0.01189	0		0.17245	1717623
00:00:08.908	42595	0.01207	0		0.175061	1718217
00:00:08.917	42605	0.01217	0		0.176511	1718562
00:00:08.928	42615	0.01187	0		0.17216	1717547
00:00:08.937	42625	0.01203	0		0.17448	1718099
00:00:08.948	42635	0.01177	0		0.170709	1717229
00:00:08.958	42645	0.01219	0		0.176801	1718640
00:00:08.967	42655	0.01222	0		0.177236	1718742
00:00:08.977	42665	0.01208	0		0.175206	1718244
00:00:08.988	42675	0.01214	0		0.176076	1718452
00:00:08.997	42685	0.01212	0		0.175786	1718395
00:00:09.007	42695	0.01185	0		0.17187	1717496
00:00:09.017	42705	0.01209	0		0.175351	1718275
00:00:09.027	42715	0.01183	0		0.17158	1717403
00:00:09.037	42725	0.01213	0		0.175931	1718413
00:00:09.047	42735	0.01218	0		0.176656	1718599
00:00:09.057	42745	0.0124	0		0.179847	1719339
00:00:09.067	42755	0.01215	0		0.176221	1718501
00:00:09.077	42765	0.0124	0		0.179847	1719325
00:00:09.087	42775	0.01211	0		0.175641	1718349
00:00:09.097	42785	0.0121	0		0.175496	1718327
00:00:09.107	42795	0.0122	0		0.176946	1718672
00:00:09.117	42805	0.01253	0		0.181732	1719751
00:00:09.127	42815	0.01218	0		0.176656	1718586
00:00:09.137	42825	0.01197	0		0.17361	1717903
00:00:09.147	42835	0.01203	0		0.17448	1718072
00:00:09.157	42845	0.01231	0		0.178541	1719038
00:00:09.167	42855	0.0118	0		0.171144	1717305
00:00:09.176	42865	0.01258	0		0.182457	1719926
00:00:09.187	42875	0.012	0		0.174045	1717989
00:00:09.197	42885	0.01215	0		0.176221	1718488
00:00:09.207	42895	0.01205	0		0.17477	1718150
00:00:09.216	42905	0.01233	0		0.178831	1719082
00:00:09.227	42915	0.01231	0		0.178541	1719043
00:00:09.236	42925	0.01218	0		0.176656	1718577
00:00:09.246	42935	0.01205	0		0.17477	1718163
00:00:09.256	42945	0.01249	0		0.181152	1719645
00:00:09.266	42955	0.01206	0		0.174915	1718202
00:00:09.276	42965	0.01254	0		0.181877	1719809
00:00:09.287	42975	0.01221	0		0.177091	1718694
00:00:09.296	42985	0.01252	0		0.181587	1719716
00:00:09.306	42995	0.01174	0		0.170274	1717116
00:00:09.316	43005	0.01257	0		0.182312	1719884
00:00:09.326	43015	0.01225	0		0.177671	1718837
00:00:09.336	43025	0.01243	0		0.180282	1719442
00:00:09.346	43035	0.01232	0		0.178686	1719065
00:00:09.356	43045	0.01253	0		0.181732	1719773
00:00:09.366	43055	0.01229	0		0.178251	1718962
00:00:09.376	43065	0.01274	0		0.184778	1720462
00:00:09.386	43075	0.01235	0		0.179122	1719173
00:00:09.396	43085	0.01242	0		0.180137	1719400
00:00:09.406	43095	0.0126	0		0.182747	1720009
00:00:09.416	43105	0.01242	0		0.180137	1719410
00:00:09.426	43115	0.01255	0		0.182022	1719819
00:00:09.436	43125	0.01267	0		0.183763	1720232
00:00:09.446	43135	0.012	0		0.174045	1717974
00:00:09.456	43145	0.01241	0		0.179992	1719378
00:00:09.467	43155	0.01243	0		0.180282	1719425
00:00:09.476	43165	0.01282	0		0.185938	1720734
00:00:09.485	43175	0.01222	0		0.177236	1718729
00:00:09.496	43185	0.01271	0		0.184343	1720357
00:00:09.506	43195	0.01241	0		0.179992	1719351
00:00:09.515	43205	0.01258	0		0.182457	1719948
00:00:09.526	43215	0.01252	0		0.181587	1719736
00:00:09.536	43225	0.01262	0		0.183038	1720053
00:00:09.545	43235	0.01241	0		0.179992	1719351
00:00:09.555	43245	0.0129	0		0.187099	1720997
00:00:09.565	43255	0.01249	0		0.181152	1719616
00:00:09.575	43265	0.0127	0		0.184198	1720342
00:00:09.585	43275	0.01229	0		0.178251	1718957
00:00:09.595	43285	0.01287	0		0.186664	1720899
00:00:09.606	43295	0.01239	0		0.179702	1719307
00:00:09.615	43305	0.01267	0		0.183763	1720229
00:00:09.625	43315	0.01269	0		0.184053	1720288
00:00:09.637	43325	0.01268	0		0.183908	1720271
00:00:09.645	43335	0.0126	0		0.182747	1719999
00:00:09.655	43345	0.01249	0		0.181152	1719643
00:00:09.665	43355	0.01268	0		0.183908	1720259
00:00:09.675	43365	0.01289	0		0.186954	1720977
00:00:09.685	43375	0.01256	0		0.182167	1719864
00:00:09.695	43385	0.01272	0		0.184488	1720420
00:00:09.705	43395	0.01265	0		0.183473	1720173
00:00:09.715	43405	0.01278	0		0.185358	1720599
00:00:09.725	43415	0.01245	0		0.180572	1719498
00:00:09.735	43425	0.01263	0		0.183183	1720114
00:00:09.746	43435	0.01276	0		0.185068	1720540
00:00:09.755	43445	0.01241	0		0.179992	1719354
00:00:09.764	43455	0.01287	0		0.186664	1720899
00:00:09.775	43465	0.01256	0		0.182167	1719877
00:00:09.785	43475	0.01267	0		0.183763	1720239
00:00:09.795	43485	0.01291	0		0.187244	1721038
00:00:09.805	43495	0.0128	0		0.185648	1720680
00:00:09.814	43505	0.01302	0		0.188839	1721403
00:00:09.824	43515	0.0128	0		0.185648	1720687
00:00:09.834	43525	0.01317	0		0.191015	1721922
00:00:09.845	43535	0.01264	0		0.183328	1720141
00:00:09.854	43545	0.01315	0		0.190725	1721849
00:00:09.864	43555	0.01268	0		0.183908	1720273
00:00:09.874	43565	0.01291	0		0.187244	1721036
00:00:09.884	43575	0.01293	0		0.187534	1721124
00:00:09.894	43585	0.01284	0		0.186228	1720802
00:00:09.904	43595	0.01305	0		0.189274	1721523
00:00:09.914	43605	0.01303	0		0.188984	1721440
00:00:09.924	43615	0.01293	0		0.187534	1721107
00:00:09.934	43625	0.01281	0		0.185793	1720712
00:00:09.944	43635	0.01294	0		0.187679	1721146
00:00:09.954	43645	0.01306	0		0.189419	1721543
00:00:09.964	43655	0.01274	0		0.184778	1720454
00:00:09.974	43665	0.01298	0		0.188259	1721271
00:00:09.984	43675	0.0129	0		0.187099	1721014
00:00:09.994	43685	0.01323	0		0.191885	1722114
00:00:10.004	43695	0.01277	0		0.185213	1720562
00:00:10.014	43705	0.01298	0		0.188259	1721276
00:00:10.024	43715	0.01278	0		0.185358	1720604
00:00:10.034	43725	0.01306	0		0.189419	1721548
00:00:10.043	43735	0.01295	0		0.187824	1721161
00:00:10.053	43745	0.01304	0		0.189129	1721464
00:00:10.063	43755	0.01351	0		0.195946	1723044
00:00:10.073	43765	0.01332	0		0.19319	1722428
00:00:10.083	43775	0.01291	0		0.187244	1721043
00:00:10.093	43785	0.01322	0		0.19174	1722095
00:00:10.105	43795	0.01297	0		0.188114	1721249
00:00:10.113	43805	0.01336	0		0.19377	1722560
00:00:10.123	43815	0.01302	0		0.188839	1721418
00:00:10.133	43825	0.01334	0		0.19348	1722489
00:00:10.143	43835	0.01316	0		0.19087	1721871
00:00:10.153	43845	0.01311	0		0.190144	1721702
00:00:10.163	43855	0.01294	0		0.187679	1721141
00:00:10.173	43865	0.01305	0		0.189274	1721526
00:00:10.183	43875	0.0131	0		0.189999	1721677
00:00:10.193	43885	0.01317	0		0.191015	1721917
00:00:10.203	43895	0.01303	0		0.188984	1721450
00:00:10.213	43905	0.01312	0		0.190289	1721748
00:00:10.223	43915	0.01317	0		0.191015	1721927
00:00:10.233	43925	0.01328	0		0.19261	1722271
00:00:10.243	43935	0.01327	0		0.192465	1722242
00:00:10.253	43945	0.01335	0		0.193625	1722514
00:00:10.263	43955	0.01311	0		0.190144	1721717
00:00:10.273	43965	0.01345	0		0.195076	1722852
00:00:10.283	43975	0.01321	0		0.191595	1722062
00:00:10.293	43985	0.01356	0		0.196671	1723230
00:00:10.303	43995	0.01333	0		0.193335	1722447
00:00:10.313	44005	0.01324	0		0.19203	1722136
00:00:10.322	44015	0.01324	0		0.19203	1722144
00:00:10.333	44025	0.0134	0		0.194351	1722675
00:00:10.343	44035	0.01337	0		0.193915	1722589
00:00:10.352	44045	0.01356	0		0.196671	1723210
00:00:10.363	44055	0.01354	0		0.196381	1723149
00:00:10.373	44065	0.01359	0		0.197106	1723328
00:00:10.382	44075	0.01332	0		0.19319	1722425
00:00:10.392	44085	0.01339	0		0.194205	1722646
00:00:10.402	44095	0.01327	0		0.192465	1722247
00:00:10.413	44105	0.01338	0		0.19406	1722602
00:00:10.422	44115	0.01334	0		0.19348	1722469
00:00:10.432	44125	0.01348	0		0.195511	1722969
00:00:10.442	44135	0.01354	0		0.196381	1723141
00:00:10.452	44145	0.01293	0		0.187534	1721104
00:00:10.462	44155	0.01357	0		0.196816	1723259
00:00:10.472	44165	0.01368	0		0.198412	1723634
00:00:10.482	44175	0.01342	0		0.194641	1722739
00:00:10.492	44185	0.01334	0		0.19348	1722492
00:00:10.502	44195	0.01339	0		0.194205	1722641
00:00:10.513	44205	0.01345	0		0.195076	1722847
00:00:10.522	44215	0.0137	0		0.198702	1723705
00:00:10.532	44225	0.01365	0		0.197976	1723524
00:00:10.542	44235	0.01343	0		0.194786	1722793
00:00:10.552	44245	0.01366	0		0.198121	1723570
00:00:10.562	44255	0.0137	0		0.198702	1723678
00:00:10.572	44265	0.01374	0		0.199282	1723827
00:00:10.582	44275	0.0136	0		0.197251	1723345
00:00:10.592	44285	0.0136	0		0.197251	1723357
00:00:10.602	44295	0.01346	0		0.195221	1722876
00:00:10.611	44305	0.01389	0		0.201457	1724320
00:00:10.622	44315	0.01347	0		0.195366	1722920
00:00:10.631	44325	0.01359	0		0.197106	1723337
00:00:10.642	44335	0.01332	0		0.19319	1722433
00:00:10.651	44345	0.01379	0		0.200007	1723986
00:00:10.661	44355	0.01362	0		0.197541	1723430
00:00:10.671	44365	0.01397	0		0.202618	1724582
00:00:10.681	44375	0.01379	0		0.200007	1723991
00:00:10.692	44385	0.01377	0		0.199717	1723930
00:00:10.701	44395	0.01351	0		0.195946	1723044
00:00:10.711	44405	0.01399	0		0.202908	1724663
00:00:10.721	44415	0.01368	0		0.198412	1723626
00:00:10.731	44425	0.01367	0		0.198267	1723597
00:00:10.741	44435	0.01376	0		0.199572	1723898
00:00:10.751	44445	0.0138	0		0.200152	1724030
00:00:10.761	44455	0.01348	0		0.195511	1722947
00:00:10.771	44465	0.0137	0		0.198702	1723705
00:00:10.781	44475	0.01382	0		0.200442	1724082
00:00:10.791	44485	0.01364	0		0.197831	1723504
00:00:10.801	44495	0.01374	0		0.199282	1723820
00:00:10.811	44505	0.01375	0		0.199427	1723854
00:00:10.821	44515	0.01364	0		0.197831	1723479
00:00:10.831	44525	0.01391	0		0.201747	1724396
00:00:10.841	44535	0.01367	0		0.198267	1723587
00:00:10.851	44545	0.01383	0		0.200587	1724143
00:00:10.861	44555	0.01334	0		0.19348	1722479
00:00:10.871	44565	0.0141	0		0.204503	1725048
00:00:10.881	44575	0.01373	0		0.199137	1723798
00:00:10.891	44585	0.014	0		0.203053	1724688
00:00:10.901	44595	0.01359	0		0.197106	1723320
00:00:10.911	44605	0.01383	0		0.200587	1724138
00:00:10.921	44615	0.01389	0		0.201457	1724320
00:00:10.930	44625	0.01384	0		0.200732	1724163
00:00:10.941	44635	0.01411	0		0.204648	1725067
00:00:10.950	44645	0.01401	0		0.203198	1724747
00:00:10.960	44655	0.01369	0		0.198557	1723668
00:00:10.971	44665	0.0138	0		0.200152	1724013
00:00:10.980	44675	0.01407	0		0.204068	1724928
00:00:10.990	44685	0.01413	0		0.204938	1725133
00:00:11.000	44695	0.01376	0		0.199572	1723901
00:00:11.010	44705	0.01403	0		0.203488	1724793
00:00:11.020	44715	0.01415	0		0.205228	1725192
00:00:11.030	44725	0.01416	0		0.205373	1725230
00:00:11.040	44735	0.01386	0		0.201022	1724217
00:00:11.050	44745	0.01384	0		0.200732	1724168
00:00:11.060	44755	0.01397	0		0.202618	1724609
00:00:11.070	44765	0.01406	0		0.203923	1724886
00:00:11.080	44775	0.01418	0		0.205663	1725299
00:00:11.090	44785	0.01414	0		0.205083	1725175
00:00:11.100	44795	0.01437	0		0.208419	1725935
00:00:11.110	44805	0.01403	0		0.203488	1724783
00:00:11.120	44815	0.01404	0		0.203633	1724820
00:00:11.130	44825	0.01413	0		0.204938	1725143
00:00:11.140	44835	0.01429	0		0.207259	1725668
00:00:11.150	44845	0.01422	0		0.206244	1725431
00:00:11.160	44855	0.01405	0		0.203778	1724859
00:00:11.170	44865	0.01423	0		0.206389	1725475
00:00:11.179	44875	0.01459	0		0.21161	1726683
00:00:11.189	44885	0.01422	0		0.206244	1725438
00:00:11.200	44895	0.01415	0		0.205228	1725190
00:00:11.209	44905	0.01436	0		0.208274	1725908
00:00:11.219	44915	0.01417	0		0.205518	1725262
00:00:11.230	44925	0.01438	0		0.208564	1725984
00:00:11.240	44935	0.01402	0		0.203343	1724769
00:00:11.250	44945	0.01377	0		0.199717	1723942
00:00:11.260	44955	0.0144	0		0.208854	1726026
00:00:11.269	44965	0.01394	0		0.202183	1724502
00:00:11.279	44975	0.01467	0		0.21277	1726945
00:00:11.289	44985	0.01442	0		0.209144	1726102
00:00:11.299	44995	0.01452	0		0.210595	1726453
00:00:11.309	45005	0.01419	0		0.205808	1725323
00:00:11.319	45015	0.01424	0		0.206534	1725497
00:00:11.329	45025	0.01402	0		0.203343	1724761
00:00:11.340	45035	0.01409	0		0.204358	1724984
00:00:11.349	45045	0.01432	0		0.207694	1725786
00:00:11.359	45055	0.01447	0		0.20987	1726271
00:00:11.369	45065	0.01444	0		0.209434	1726161
00:00:11.379	45075	0.01444	0		0.209434	1726170
00:00:11.389	45085	0.01448	0		0.210015	1726322
00:00:11.399	45095	0.01413	0		0.204938	1725136
00:00:11.409	45105	0.01438	0		0.208564	1725967
00:00:11.419	45115	0.01459	0		0.21161	1726681
00:00:11.429	45125	0.0142	0		0.205954	1725355
00:00:11.439	45135	0.01445	0		0.209579	1726210
00:00:11.449	45145	0.01444	0		0.209434	1726190
00:00:11.458	45155	0.01416	0		0.205373	1725247
00:00:11.469	45165	0.01447	0		0.20987	1726263
00:00:11.478	45175	0.01434	0		0.207984	1725850
00:00:11.489	45185	0.01481	0		0.214801	1727406
00:00:11.499	45195	0.01423	0		0.206389	1725465
00:00:11.509	45205	0.01415	0		0.205228	1725210
00:00:11.519	45215	0.01433	0		0.207839	1725805
00:00:11.529	45225	0.01448	0		0.210015	1726295
00:00:11.539	45235	0.01446	0		0.209725	1726232
00:00:11.548	45245	0.01466	0		0.212625	1726923
00:00:11.558	45255	0.01449	0		0.21016	1726343
00:00:11.568	45265	0.01442	0		0.209144	1726094
00:00:11.578	45275	0.01465	0		0.21248	1726864
00:00:11.588	45285	0.01457	0		0.21132	1726595
00:00:11.598	45295	0.01464	0		0.212335	1726850
00:00:11.608	45305	0.01438	0		0.208564	1725987
00:00:11.618	45315	0.01461	0		0.2119	1726737
00:00:11.628	45325	0.01437	0		0.208419	1725947
00:00:11.638	45335	0.01472	0		0.213495	1727112
00:00:11.648	45345	0.0148	0		0.214656	1727366
00:00:11.658	45355	0.01473	0		0.213641	1727158
00:00:11.670	45365	0.01485	0		0.215381	1727558
00:00:11.678	45375	0.01513	0		0.219442	1728478
00:00:11.688	45385	0.01449	0		0.21016	1726357
00:00:11.698	45395	0.01493	0		0.216541	1727830
00:00:11.708	45405	0.01447	0		0.20987	1726288
00:00:11.718	45415	0.01488	0		0.215816	1727637
00:00:11.728	45425	0.01446	0		0.209725	1726227
00:00:11.738	45435	0.01482	0		0.214946	1727436
00:00:11.748	45445	0.01472	0		0.213495	1727124
00:00:11.758	45455	0.01438	0		0.208564	1725974
00:00:11.768	45465	0.0144	0		0.208854	1726055
00:00:11.778	45475	0.01472	0		0.213495	1727109
00:00:11.788	45485	0.01448	0		0.210015	1726325
00:00:11.798	45495	0.01447	0		0.20987	1726268
00:00:11.808	45505	0.01477	0		0.214221	1727273
00:00:11.817	45515	0.01504	0		0.218137	1728188
00:00:11.827	45525	0.01483	0		0.215091	1727468
00:00:11.838	45535	0.0149	0		0.216106	1727708
00:00:11.847	45545	0.01487	0		0.215671	1727620
00:00:11.858	45555	0.01474	0		0.213786	1727170
00:00:11.867	45565	0.01503	0		0.217992	1728158
00:00:11.877	45575	0.01498	0		0.217266	1727982
00:00:11.887	45585	0.01471	0		0.21335	1727092
00:00:11.897	45595	0.01529	0		0.221763	1729024
00:00:11.907	45605	0.01473	0		0.213641	1727134
00:00:11.917	45615	0.01502	0		0.217847	1728124
00:00:11.927	45625	0.01494	0		0.216686	1727850
00:00:11.937	45635	0.01479	0		0.214511	1727354
00:00:11.947	45645	0.01487	0		0.215671	1727634
00:00:11.957	45655	0.0151	0		0.219007	1728384
00:00:11.967	45665	0.01469	0		0.21306	1727021
00:00:11.977	45675	0.01476	0		0.214076	1727239
00:00:11.987	45685	0.01483	0		0.215091	1727490
00:00:11.997	45695	0.01495	0		0.216831	1727899
00:00:12.007	45705	0.01479	0		0.214511	1727359
00:00:12.017	45715	0.01483	0		0.215091	1727470
00:00:12.027	45725	0.01469	0		0.21306	1727011
00:00:12.037	45735	0.01496	0		0.216976	1727928
00:00:12.047	45745	0.01479	0		0.214511	1727359
00:00:12.057	45755	0.01481	0		0.214801	1727418
00:00:12.067	45765	0.01471	0		0.21335	1727070
00:00:12.077	45775	0.01499	0		0.217412	1728019
00:00:12.086	45785	0.01491	0		0.216251	1727764
00:00:12.096	45795	0.01512	0		0.219297	1728470
00:00:12.107	45805	0.0146	0		0.211755	1726703
00:00:12.116	45815	0.01502	0		0.217847	1728117
00:00:12.126	45825	0.01468	0		0.212915	1726965
00:00:12.136	45835	0.01505	0		0.218282	1728220
00:00:12.146	45845	0.01461	0		0.2119	1726747
00:00:12.156	45855	0.0154	0		0.223358	1729384
00:00:12.166	45865	0.01488	0		0.215816	1727637
00:00:12.176	45875	0.01502	0		0.217847	1728129
00:00:12.186	45885	0.01474	0		0.213786	1727197
00:00:12.196	45895	0.01558	0		0.225969	1729990
00:00:12.206	45905	0.01498	0		0.217266	1727985
00:00:12.218	45915	0.01513	0		0.219442	1728485
00:00:12.226	45925	0.01498	0		0.217266	1727997
00:00:12.236	45935	0.01495	0		0.216831	1727899
00:00:12.246	45945	0.01493	0		0.216541	1727835
00:00:12.257	45955	0.01502	0		0.217847	1728134
00:00:12.266	45965	0.01489	0		0.215961	1727678
00:00:12.276	45975	0.01515	0		0.219732	1728571
00:00:12.286	45985	0.01495	0		0.216831	1727901
00:00:12.296	45995	0.0152	0		0.220457	1728730
00:00:12.306	46005	0.0148	0		0.214656	1727374
00:00:12.316	46015	0.01519	0		0.220312	1728679
00:00:12.326	46025	0.01516	0		0.219877	1728581
00:00:12.336	46035	0.01557	0		0.225824	1729953
00:00:12.346	46045	0.01549	0		0.224663	1729691
00:00:12.356	46055	0.01541	0		0.223503	1729416
00:00:12.366	46065	0.01513	0		0.219442	1728478
00:00:12.376	46075	0.01534	0		0.222488	1729205
00:00:12.385	46085	0.01507	0		0.218572	1728305
00:00:12.395	46095	0.01508	0		0.218717	1728327
00:00:12.405	46105	0.01544	0		0.223938	1729528
00:00:12.416	46115	0.01531	0		0.222053	1729078
00:00:12.425	46125	0.01533	0		0.222343	1729156
00:00:12.435	46135	0.01565	0		0.226984	1730222
00:00:12.445	46145	0.01499	0		0.217412	1728031
00:00:12.455	46155	0.01568	0		0.227419	1730325
00:00:12.465	46165	0.01533	0		0.222343	1729163
00:00:12.475	46175	0.01528	0		0.221618	1728990
00:00:12.487	46185	0.01559	0		0.226114	1730044
00:00:12.495	46195	0.01524	0		0.221037	1728874
00:00:12.505	46205	0.01544	0		0.223938	1729516
00:00:12.515	46215	0.01535	0		0.222633	1729220
00:00:12.525	46225	0.01526	0		0.221328	1728931
00:00:12.535	46235	0.01518	0		0.220167	1728666
00:00:12.545	46245	0.0152	0		0.220457	1728732
00:00:12.555	46255	0.01583	0		0.229595	1730833
00:00:12.565	46265	0.01534	0		0.222488	1729181
00:00:12.575	46275	0.01558	0		0.225969	1729990
00:00:12.585	46285	0.01541	0		0.223503	1729430
00:00:12.595	46295	0.01551	0		0.224953	1729757
00:00:12.605	46305	0.01534	0		0.222488	1729183
00:00:12.615	46315	0.01548	0		0.224518	1729662
00:00:12.625	46325	0.01524	0		0.221037	1728848
00:00:12.634	46335	0.01569	0		0.227564	1730360
00:00:12.645	46345	0.0157	0		0.227709	1730399
00:00:12.655	46355	0.01525	0		0.221182	1728894
00:00:12.665	46365	0.01554	0		0.225389	1729865
00:00:12.674	46375	0.01543	0		0.223793	1729496
00:00:12.685	46385	0.015	0		0.217557	1728058
00:00:12.695	46395	0.01553	0		0.225244	1729838
00:00:12.704	46405	0.0153	0		0.221908	1729056
00:00:12.715	46415	0.01555	0		0.225534	1729909
00:00:12.724	46425	0.01554	0		0.225389	1729867
00:00:12.734	46435	0.01553	0		0.225244	1729835
00:00:12.745	46445	0.01532	0		0.222198	1729134
00:00:12.754	46455	0.01547	0		0.224373	1729639
00:00:12.764	46465	0.01567	0		0.227274	1730286
00:00:12.774	46475	0.01565	0		0.226984	1730235
00:00:12.784	46485	0.01545	0		0.224083	1729572
00:00:12.794	46495	0.01567	0		0.227274	1730298
00:00:12.804	46505	0.01547	0		0.224373	1729634
00:00:12.814	46515	0.01559	0		0.226114	1730019
00:00:12.824	46525	0.01571	0		0.227854	1730431
00:00:12.834	46535	0.01569	0		0.227564	1730374
00:00:12.844	46545	0.01534	0		0.222488	1729193
00:00:12.854	46555	0.01556	0		0.225679	1729919
00:00:12.864	46565	0.01543	0		0.223793	1729494
00:00:12.874	46575	0.01552	0		0.225099	1729804
00:00:12.884	46585	0.01558	0		0.225969	1729995
00:00:12.894	46595	0.016	0		0.23206	1731406
00:00:12.904	46605	0.01545	0		0.224083	1729575
00:00:12.914	46615	0.01552	0		0.225099	1729784
00:00:12.923	46625	0.01543	0		0.223793	1729482
00:00:12.933	46635	0.01558	0		0.225969	1729997
00:00:12.944	46645	0.01548	0		0.224518	1729662
00:00:12.953	46655	0.01556	0		0.225679	1729938
00:00:12.963	46665	0.01571	0		0.227854	1730445
00:00:12.973	46675	0.01566	0		0.227129	1730284
00:00:12.983	46685	0.01562	0		0.226549	1730124
00:00:12.994	46695	0.01588	0		0.23032	1731017
00:00:13.003	46705	0.01556	0		0.225679	1729926
00:00:13.013	46715	0.01597	0		0.231625	1731301
00:00:13.023	46725	0.01581	0		0.229305	1730779
00:00:13.033	46735	0.01557	0		0.225824	1729958
00:00:13.043	46745	0.01556	0		0.225679	1729933
00:00:13.053	46755	0.0161	0		0.233511	1731749
00:00:13.063	46765	0.01578	0		0.228869	1730676
00:00:13.073	46775	0.0159	0		0.23061	1731083
00:00:13.083	46785	0.01573	0		0.228144	1730502
00:00:13.093	46795	0.01582	0		0.22945	1730792
00:00:13.103	46805	0.01536	0		0.222778	1729261
00:00:13.113	46815	0.01588	0		0.23032	1730997
00:00:13.123	46825	0.01575	0		0.228434	1730583
00:00:13.133	46835	0.01548	0		0.224518	1729669
00:00:13.143	46845	0.01586	0		0.23003	1730948
00:00:13.153	46855	0.01577	0		0.228724	1730625
00:00:13.164	46865	0.01564	0		0.226839	1730193
00:00:13.173	46875	0.01608	0		0.233221	1731668
00:00:13.183	46885	0.01558	0		0.225969	1730004
00:00:13.193	46895	0.01571	0		0.227854	1730443
00:00:13.202	46905	0.01561	0		0.226404	1730097
00:00:13.212	46915	0.01614	0		0.234091	1731875
00:00:13.223	46925	0.01567	0		0.227274	1730313
00:00:13.232	46935	0.01594	0		0.23119	1731205
00:00:13.243	46945	0.01562	0		0.226549	1730127
00:00:13.252	46955	0.0158	0		0.22916	1730750
00:00:13.262	46965	0.01606	0		0.232931	1731622
00:00:13.272	46975	0.0159	0		0.23061	1731073
00:00:13.283	46985	0.01606	0		0.232931	1731614
00:00:13.292	46995	0.01601	0		0.232205	1731431
00:00:13.302	47005	0.0158	0		0.22916	1730750
00:00:13.312	47015	0.01595	0		0.231335	1731225
00:00:13.322	47025	0.01533	0		0.222343	1729176
00:00:13.332	47035	0.01602	0		0.23235	1731470
00:00:13.342	47045	0.0158	0		0.22916	1730733
00:00:13.352	47055	0.01595	0		0.231335	1731249
00:00:13.362	47065	0.01594	0		0.23119	1731203
00:00:13.372	47075	0.01603	0		0.232495	1731511
00:00:13.382	47085	0.01567	0		0.227274	1730286
00:00:13.392	47095	0.01593	0		0.231045	1731188
00:00:13.402	47105	0.01587	0		0.230175	1730973
00:00:13.412	47115	0.01559	0		0.226114	1730017
00:00:13.422	47125	0.01543	0		0.223793	1729482
00:00:13.432	47135	0.01602	0		0.23235	1731487
00:00:13.442	47145	0.01585	0		0.229885	1730889
00:00:13.451	47155	0.01605	0		0.232786	1731583
00:00:13.462	47165	0.01619	0		0.234816	1732049
00:00:13.472	47175	0.01592	0		0.2309	1731147
00:00:13.482	47185	0.01586	0		0.23003	1730924
00:00:13.492	47195	0.01621	0		0.235106	1732127
00:00:13.501	47205	0.01603	0		0.232495	1731509
00:00:13.511	47215	0.0159	0		0.23061	1731066
00:00:13.522	47225	0.01602	0		0.23235	1731487
00:00:13.532	47235	0.01621	0		0.235106	1732127
00:00:13.542	47245	0.01606	0		0.232931	1731627
00:00:13.551	47255	0.01627	0		0.235976	1732313
00:00:13.561	47265	0.01628	0		0.236121	1732352
00:00:13.573	47275	0.01593	0		0.231045	1731176
00:00:13.581	47285	0.01592	0		0.2309	1731144
00:00:13.591	47295	0.01614	0		0.234091	1731868
00:00:13.601	47305	0.0161	0		0.233511	1731742
00:00:13.611	47315	0.01589	0		0.230465	1731041
00:00:13.622	47325	0.01564	0		0.226839	1730198
00:00:13.631	47335	0.01644	0		0.238442	1732892
00:00:13.641	47345	0.01547	0		0.224373	1729614
00:00:13.651	47355	0.01602	0		0.23235	1731482
00:00:13.661	47365	0.01627	0		0.235976	1732321
00:00:13.672	47375	0.01618	0		0.234671	1732019
00:00:13.681	47385	0.01612	0		0.233801	1731806
00:00:13.691	47395	0.01606	0		0.232931	1731624
00:00:13.701	47405	0.01641	0		0.238007	1732782
00:00:13.711	47415	0.01598	0		0.23177	1731350
00:00:13.721	47425	0.01592	0		0.2309	1731132
00:00:13.731	47435	0.01586	0		0.23003	1730941
00:00:13.741	47445	0.01589	0		0.230465	1731036
00:00:13.751	47455	0.01611	0		0.233656	1731766
00:00:13.761	47465	0.01637	0		0.237427	1732644
00:00:13.771	47475	0.01609	0		0.233366	1731710
00:00:13.781	47485	0.01626	0		0.235831	1732294
00:00:13.791	47495	0.01633	0		0.236847	1732517
00:00:13.801	47505	0.01629	0		0.236266	1732389
00:00:13.811	47515	0.01606	0		0.232931	1731609
00:00:13.821	47525	0.01626	0		0.235831	1732281
00:00:13.830	47535	0.01588	0		0.23032	1731000
00:00:13.840	47545	0.01628	0		0.236121	1732360
00:00:13.850	47555	0.01631	0		0.236557	1732443
00:00:13.860	47565	0.01653	0		0.239747	1733196
00:00:13.870	47575	0.01605	0		0.232786	1731590
00:00:13.880	47585	0.01622	0		0.235251	1732135
00:00:13.890	47595	0.01618	0		0.234671	1732019
00:00:13.900	47605	0.01603	0		0.232495	1731497
00:00:13.910	47615	0.01628	0		0.236121	1732343
00:00:13.920	47625	0.0164	0		0.237862	1732754
00:00:13.930	47635	0.01626	0		0.235831	1732291
00:00:13.940	47645	0.01634	0		0.236992	1732546
00:00:13.950	47655	0.0162	0		0.234961	1732083
00:00:13.960	47665	0.01644	0		0.238442	1732882
00:00:13.970	47675	0.01637	0		0.237427	1732644
00:00:13.980	47685	0.01605	0		0.232786	1731565
00:00:13.990	47695	0.01623	0		0.235396	1732176
00:00:14.000	47705	0.0161	0		0.233511	1731749
00:00:14.010	47715	0.01624	0		0.235541	1732220
00:00:14.020	47725	0.01645	0		0.238587	1732917
00:00:14.030	47735	0.01608	0		0.233221	1731671
00:00:14.040	47745	0.01628	0		0.236121	1732343
00:00:14.050	47755	0.01601	0		0.232205	1731428
00:00:14.059	47765	0.01625	0		0.235686	1732247
00:00:14.070	47775	0.01634	0		0.236992	1732534
00:00:14.079	47785	0.01598	0		0.23177	1731357
00:00:14.089	47795	0.01632	0		0.236702	1732480
00:00:14.100	47805	0.016	0		0.23206	1731421
00:00:14.109	47815	0.01622	0		0.235251	1732144
00:00:14.120	47825	0.01656	0		0.240182	1733296
00:00:14.130	47835	0.01597	0		0.231625	1731306
00:00:14.140	47845	0.01618	0		0.234671	1732029
00:00:14.150	47855	0.01616	0		0.234381	1731931
00:00:14.159	47865	0.01646	0		0.238732	1732961
00:00:14.169	47875	0.0163	0		0.236411	1732423
00:00:14.179	47885	0.01635	0		0.237137	1732597
00:00:14.189	47895	0.01602	0		0.23235	1731465
00:00:14.199	47905	0.01628	0		0.236121	1732357
00:00:14.209	47915	0.01625	0		0.235686	1732259
00:00:14.219	47925	0.01655	0		0.240037	1733264
00:00:14.229	47935	0.01624	0		0.235541	1732228
00:00:14.239	47945	0.01626	0		0.235831	1732291
00:00:14.249	47955	0.01609	0		0.233366	1731703
00:00:14.259	47965	0.01636	0		0.237282	1732624
00:00:14.269	47975	0.016	0		0.23206	1731406
00:00:14.279	47985	0.01662	0		0.241053	1733504
00:00:14.289	47995	0.01619	0		0.234816	1732051
00:00:14.299	48005	0.01644	0		0.238442	1732870
00:00:14.309	48015	0.01627	0		0.235976	1732306
00:00:14.319	48025	0.01627	0		0.235976	1732321
00:00:14.329	48035	0.0163	0		0.236411	1732426
00:00:14.339	48045	0.01642	0		0.238152	1732814
00:00:14.349	48055	0.01617	0		0.234526	1731980
00:00:14.359	48065	0.01654	0		0.239892	1733208
00:00:14.368	48075	0.01607	0		0.233076	1731639
00:00:14.379	48085	0.01653	0		0.239747	1733193
00:00:14.389	48095	0.01623	0		0.235396	1732169
00:00:14.399	48105	0.01636	0		0.237282	1732615
00:00:14.409	48115	0.0163	0		0.236411	1732401
00:00:14.418	48125	0.01646	0		0.238732	1732949
00:00:14.428	48135	0.01607	0		0.233076	1731641
00:00:14.438	48145	0.01634	0		0.236992	1732558
00:00:14.448	48155	0.01611	0		0.233656	1731778
00:00:14.458	48165	0.01637	0		0.237427	1732659
00:00:14.468	48175	0.01622	0		0.235251	1732154
00:00:14.478	48185	0.01637	0		0.237427	1732644
00:00:14.488	48195	0.01618	0		0.234671	1732017
00:00:14.498	48205	0.01648	0		0.239022	1733024
00:00:14.509	48215	0.01593	0		0.231045	1731174
00:00:14.518	48225	0.01613	0		0.233946	1731831
00:00:14.528	48235	0.01593	0		0.231045	1731159
00:00:14.538	48245	0.01637	0		0.237427	1732666
00:00:14.548	48255	0.01588	0		0.23032	1731000
00:00:14.558	48265	0.01644	0		0.238442	1732870
00:00:14.568	48275	0.01664	0		0.241343	1733571
00:00:14.578	48285	0.01629	0		0.236266	1732375
00:00:14.588	48295	0.01616	0		0.234381	1731953
00:00:14.598	48305	0.01623	0		0.235396	1732183
00:00:14.608	48315	0.01602	0		0.23235	1731470
00:00:14.618	48325	0.01619	0		0.234816	1732049
00:00:14.628	48335	0.01619	0		0.234816	1732032
00:00:14.638	48345	0.01653	0		0.239747	1733171
00:00:14.648	48355	0.01604	0		0.23264	1731551
00:00:14.657	48365	0.0162	0		0.234961	1732093
00:00:14.667	48375	0.01595	0		0.231335	1731252
00:00:14.678	48385	0.01656	0		0.240182	1733299
00:00:14.688	48395	0.01606	0		0.232931	1731627
00:00:14.697	48405	0.01625	0		0.235686	1732257
00:00:14.708	48415	0.01617	0		0.234526	1731963
00:00:14.717	48425	0.01653	0		0.239747	1733203
00:00:14.727	48435	0.01587	0		0.230175	1730958
00:00:14.738	48445	0.0164	0		0.237862	1732744
00:00:14.748	48455	0.01582	0		0.22945	1730821
00:00:14.757	48465	0.01645	0		0.238587	1732917
00:00:14.767	48475	0.01617	0		0.234526	1731975
00:00:14.777	48485	0.01643	0		0.238297	1732843
00:00:14.787	48495	0.01582	0		0.22945	1730792
00:00:14.797	48505	0.01663	0		0.241198	1733519
00:00:14.807	48515	0.01642	0		0.238152	1732826
00:00:14.817	48525	0.01648	0		0.239022	1733034
00:00:14.827	48535	0.01644	0		0.238442	1732885
00:00:14.837	48545	0.01652	0		0.239602	1733159
00:00:14.847	48555	0.01648	0		0.239022	1733005
00:00:14.857	48565	0.01655	0		0.240037	1733250
00:00:14.867	48575	0.0162	0		0.234961	1732086
00:00:14.877	48585	0.01638	0		0.237572	1732688
00:00:14.887	48595	0.01633	0		0.236847	1732519
00:00:14.897	48605	0.0164	0		0.237862	1732742
00:00:14.907	48615	0.01596	0		0.23148	1731259
00:00:14.917	48625	0.01645	0		0.238587	1732909
00:00:14.927	48635	0.01621	0		0.235106	1732115
00:00:14.936	48645	0.01642	0		0.238152	1732807
00:00:14.947	48655	0.01659	0		0.240618	1733380
00:00:14.956	48665	0.01649	0		0.239167	1733066
00:00:14.966	48675	0.01634	0		0.236992	1732539
00:00:14.976	48685	0.01652	0		0.239602	1733167
00:00:14.986	48695	0.01629	0		0.236266	1732379
00:00:14.996	48705	0.01623	0		0.235396	1732179
00:00:15.007	48715	0.01609	0		0.233366	1731705
00:00:15.016	48725	0.01651	0		0.239457	1733125
00:00:15.026	48735	0.01627	0		0.235976	1732313
00:00:15.036	48745	0.01641	0		0.238007	1732776
00:00:15.046	48755	0.01636	0		0.237282	1732617
00:00:15.056	48765	0.01648	0		0.239022	1733017
00:00:15.066	48775	0.01631	0		0.236557	1732465
00:00:15.076	48785	0.01644	0		0.238442	1732895
00:00:15.086	48795	0.01616	0		0.234381	1731934
00:00:15.096	48805	0.01659	0		0.240618	1733382
00:00:15.106	48815	0.0163	0		0.236411	1732428
00:00:15.116	48825	0.01664	0		0.241343	1733563
00:00:15.126	48835	0.01647	0		0.238877	1732990
00:00:15.136	48845	0.01647	0		0.238877	1732983
00:00:15.146	48855	0.01643	0		0.238297	1732851
00:00:15.156	48865	0.01654	0		0.239892	1733220
00:00:15.166	48875	0.01636	0		0.237282	1732622
00:00:15.176	48885	0.01671	0		0.242358	1733801
00:00:15.186	48895	0.01615	0		0.234236	1731902
00:00:15.196	48905	0.01684	0		0.244243	1734223
00:00:15.206	48915	0.01653	0		0.239747	1733174
00:00:15.216	48925	0.01683	0		0.244098	1734189
00:00:15.226	48935	0.01652	0		0.239602	1733164
00:00:15.236	48945	0.01642	0		0.238152	1732819
00:00:15.246	48955	0.01638	0		0.237572	1732678
00:00:15.256	48965	0.01646	0		0.238732	1732941
00:00:15.266	48975	0.01654	0		0.239892	1733215
00:00:15.276	48985	0.01677	0		0.243228	1733978
00:00:15.285	48995	0.01645	0		0.238587	1732907
00:00:15.295	49005	0.0166	0		0.240763	1733431
00:00:15.305	49015	0.01657	0		0.240327	1733309
00:00:15.315	49025	0.01663	0		0.241198	1733531
00:00:15.325	49035	0.01668	0		0.241923	1733703
00:00:15.335	49045	0.01655	0		0.240037	1733267
00:00:15.345	49055	0.01644	0		0.238442	1732890
00:00:15.355	49065	0.01687	0		0.244679	1734326
00:00:15.365	49075	0.01631	0		0.236557	1732465
00:00:15.375	49085	0.01665	0		0.241488	1733595
00:00:15.385	49095	0.01651	0		0.239457	1733113
00:00:15.396	49105	0.01657	0		0.240327	1733311
00:00:15.405	49115	0.01625	0		0.235686	1732237
00:00:15.415	49125	0.01671	0		0.242358	1733791
00:00:15.425	49135	0.01658	0		0.240473	1733355
00:00:15.435	49145	0.0166	0		0.240763	1733409
00:00:15.445	49155	0.01639	0		0.237717	1732715
00:00:15.455	49165	0.01698	0		0.246274	1734683
00:00:15.465	49175	0.0165	0		0.239312	1733078
00:00:15.475	49185	0.01662	0		0.241053	1733482
00:00:15.485	49195	0.01637	0		0.237427	1732666
00:00:15.495	49205	0.01662	0		0.241053	1733495
00:00:15.505	49215	0.01663	0		0.241198	1733522
00:00:15.515	49225	0.01657	0		0.240327	1733316
00:00:15.525	49235	0.01661	0		0.240908	1733465
00:00:15.534	49245	0.01652	0		0.239602	1733167
00:00:15.544	49255	0.0167	0		0.242213	1733762
00:00:15.554	49265	0.01678	0		0.243373	1734022
00:00:15.564	49275	0.0164	0		0.237862	1732759
00:00:15.576	49285	0.01681	0		0.243808	1734118
00:00:15.584	49295	0.01673	0		0.242648	1733862
00:00:15.594	49305	0.01668	0		0.241923	1733681
00:00:15.605	49315	0.01682	0		0.243953	1734164
00:00:15.614	49325	0.01685	0		0.244389	1734245
00:00:15.624	49335	0.01683	0		0.244098	1734206
00:00:15.634	49345	0.01709	0		0.247869	1735071
00:00:15.644	49355	0.01646	0		0.238732	1732961
00:00:15.654	49365	0.01689	0		0.244969	1734397
00:00:15.664	49375	0.0166	0		0.240763	1733411
00:00:15.674	49385	0.01694	0		0.245694	1734558
00:00:15.684	49395	0.0168	0		0.243663	1734096
00:00:15.694	49405	0.01684	0		0.244243	1734218
00:00:15.704	49415	0.01673	0		0.242648	1733874
00:00:15.714	49425	0.01683	0		0.244098	1734203
00:00:15.724	49435	0.01659	0		0.240618	1733377
00:00:15.734	49445	0.01694	0		0.245694	1734568
00:00:15.744	49455	0.0166	0		0.240763	1733431
00:00:15.754	49465	0.01648	0		0.239022	1733024
00:00:15.764	49475	0.01691	0		0.245259	1734461
00:00:15.774	49485	0.01692	0		0.245404	1734507
00:00:15.784	49495	0.01682	0		0.243953	1734174
00:00:15.794	49505	0.01672	0		0.242503	1733838
00:00:15.804	49515	0.01657	0		0.240327	1733328
00:00:15.814	49525	0.0169	0		0.245114	1734431
00:00:15.824	49535	0.01655	0		0.240037	1733238
00:00:15.833	49545	0.01702	0		0.246854	1734838
00:00:15.843	49555	0.01671	0		0.242358	1733798
00:00:15.854	49565	0.01676	0		0.243083	1733968
00:00:15.863	49575	0.01648	0		0.239022	1733020
00:00:15.874	49585	0.01694	0		0.245694	1734566
00:00:15.883	49595	0.01686	0		0.244534	1734284
00:00:15.893	49605	0.01711	0		0.248159	1735128
00:00:15.903	49615	0.01671	0		0.242358	1733789
00:00:15.913	49625	0.01705	0		0.247289	1734923
00:00:15.923	49635	0.01683	0		0.244098	1734199
00:00:15.933	49645	0.0172	0		0.249465	1735419
00:00:15.943	49655	0.01669	0		0.242068	1733725
00:00:15.953	49665	0.01711	0		0.248159	1735128
00:00:15.964	49675	0.01678	0		0.243373	1734042
00:00:15.973	49685	0.01713	0		0.24845	1735186
00:00:15.983	49695	0.01651	0		0.239457	1733122
00:00:15.993	49705	0.01673	0		0.242648	1733860
00:00:16.003	49715	0.01696	0		0.245984	1734620
00:00:16.013	49725	0.01681	0		0.243808	1734130
00:00:16.023	49735	0.01695	0		0.245839	1734588
00:00:16.033	49745	0.01709	0		0.247869	1735069
00:00:16.043	49755	0.01714	0		0.248595	1735233
00:00:16.053	49765	0.0169	0		0.245114	1734431
00:00:16.063	49775	0.01689	0		0.244969	1734399
00:00:16.073	49785	0.01699	0		0.246419	1734715
00:00:16.083	49795	0.01679	0		0.243518	1734049
00:00:16.093	49805	0.01711	0		0.248159	1735120
00:00:16.103	49815	0.01675	0		0.242938	1733929
00:00:16.113	49825	0.01694	0		0.245694	1734578
00:00:16.123	49835	0.01662	0		0.241053	1733497
00:00:16.133	49845	0.01685	0		0.244389	1734267
00:00:16.143	49855	0.01693	0		0.245549	1734517
00:00:16.152	49865	0.01702	0		0.246854	1734845
00:00:16.163	49875	0.01661	0		0.240908	1733441
00:00:16.173	49885	0.01705	0		0.247289	1734928
00:00:16.183	49895	0.01697	0		0.246129	1734669
00:00:16.192	49905	0.01718	0		0.249175	1735365
00:00:16.202	49915	0.01698	0		0.246274	1734693
00:00:16.212	49925	0.01707	0		0.247579	1735013
00:00:16.222	49935	0.01701	0		0.246709	1734808
00:00:16.232	49945	0.0166	0		0.240763	1733429
00:00:16.242	49955	0.01683	0		0.244098	1734208
00:00:16.252	49965	0.01688	0		0.244824	1734365
00:00:16.262	49975	0.0168	0		0.243663	1734091
00:00:16.272	49985	0.01705	0		0.247289	1734921
00:00:16.282	49995	0.01675	0		0.242938	1733934
00:00:16.292	50005	0.01715	0		0.24874	1735270
00:00:16.302	50015	0.01682	0		0.243953	1734174
00:00:16.312	50025	0.01736	0		0.251785	1735988
00:00:16.322	50035	0.01696	0		0.245984	1734630
00:00:16.332	50045	0.01696	0		0.245984	1734632
00:00:16.342	50055	0.01705	0		0.247289	1734948
00:00:16.352	50065	0.0172	0		0.249465	1735424
00:00:16.362	50075	0.01709	0		0.247869	1735057
00:00:16.372	50085	0.01688	0		0.244824	1734367
00:00:16.382	50095	0.01705	0		0.247289	1734926
00:00:16.392	50105	0.0173	0		0.250915	1735781
00:00:16.401	50115	0.01707	0		0.247579	1734992
00:00:16.411	50125	0.0169	0		0.245114	1734436
00:00:16.422	50135	0.0171	0		0.248014	1735091
00:00:16.431	50145	0.01715	0		0.24874	1735282
00:00:16.442	50155	0.01698	0		0.246274	1734681
00:00:16.451	50165	0.01675	0		0.242938	1733922
00:00:16.461	50175	0.01717	0		0.24903	1735338
00:00:16.471	50185	0.01702	0		0.246854	1734835
00:00:16.481	50195	0.01713	0		0.24845	1735206
00:00:16.491	50205	0.01703	0		0.246999	1734879
00:00:16.501	50215	0.01707	0		0.247579	1735004
00:00:16.511	50225	0.01731	0		0.25106	1735816
00:00:16.521	50235	0.0171	0		0.248014	1735106
00:00:16.531	50245	0.01712	0		0.248305	1735164
00:00:16.541	50255	0.0171	0		0.248014	1735106
00:00:16.551	50265	0.01713	0		0.24845	1735191
00:00:16.561	50275	0.0174	0		0.252366	1736116
00:00:16.572	50285	0.01684	0		0.244243	1734230
00:00:16.581	50295	0.01708	0		0.247724	1735042
00:00:16.591	50305	0.01709	0		0.247869	1735059
00:00:16.601	50315	0.01735	0		0.25164	1735928
00:00:16.611	50325	0.01713	0		0.24845	1735196
00:00:16.621	50335	0.01727	0		0.25048	1735666
00:00:16.631	50345	0.01722	0		0.249755	1735497
00:00:16.641	50355	0.01706	0		0.247434	1734953
00:00:16.651	50365	0.01727	0		0.25048	1735684
00:00:16.661	50375	0.01727	0		0.25048	1735681
00:00:16.671	50385	0.01691	0		0.245259	1734475
00:00:16.681	50395	0.01728	0		0.250625	1735696
00:00:16.690	50405	0.01749	0		0.253671	1736407
00:00:16.701	50415	0.01731	0		0.25106	1735794
00:00:16.710	50425	0.01692	0		0.245404	1734487
00:00:16.720	50435	0.01695	0		0.245839	1734588
00:00:16.730	50445	0.01705	0		0.247289	1734943
00:00:16.740	50455	0.0171	0		0.248014	1735096
00:00:16.750	50465	0.01715	0		0.24874	1735272
00:00:16.760	50475	0.01727	0		0.25048	1735669
00:00:16.770	50485	0.01723	0		0.2499	1735532
00:00:16.780	50495	0.01716	0		0.248885	1735297
00:00:16.790	50505	0.01701	0		0.246709	1734784
00:00:16.800	50515	0.01722	0		0.249755	1735490
00:00:16.810	50525	0.0175	0		0.253816	1736444
00:00:16.820	50535	0.01722	0		0.249755	1735495
00:00:16.830	50545	0.01722	0		0.249755	1735488
00:00:16.840	50555	0.01733	0		0.25135	1735875
00:00:16.850	50565	0.01728	0		0.250625	1735698
00:00:16.860	50575	0.01727	0		0.25048	1735669
00:00:16.870	50585	0.01737	0		0.25193	1735993
00:00:16.880	50595	0.01741	0		0.252511	1736150
00:00:16.890	50605	0.01753	0		0.254251	1736554
00:00:16.900	50615	0.01707	0		0.247579	1734985
00:00:16.910	50625	0.01721	0		0.24961	1735485
00:00:16.920	50635	0.01749	0		0.253671	1736422
00:00:16.930	50645	0.01761	0		0.255411	1736801
00:00:16.940	50655	0.0175	0		0.253816	1736446
00:00:16.950	50665	0.0172	0		0.249465	1735429
00:00:16.960	50675	0.01749	0		0.253671	1736402
00:00:16.970	50685	0.01728	0		0.250625	1735708
00:00:16.980	50695	0.01718	0		0.249175	1735355
00:00:16.990	50705	0.0172	0		0.249465	1735419
00:00:17.000	50715	0.01748	0		0.253526	1736365
00:00:17.011	50725	0.0175	0		0.253816	1736456
00:00:17.020	50735	0.01774	0		0.257297	1737241
00:00:17.029	50745	0.01714	0		0.248595	1735221
00:00:17.039	50755	0.01729	0		0.25077	1735752
00:00:17.050	50765	0.01722	0		0.249755	1735512
00:00:17.060	50775	0.01743	0		0.252801	1736216
00:00:17.069	50785	0.01722	0		0.249755	1735500
00:00:17.079	50795	0.0176	0		0.255266	1736789
00:00:17.089	50805	0.01734	0		0.251495	1735904
00:00:17.099	50815	0.01766	0		0.256137	1736980
00:00:17.109	50825	0.01726	0		0.250335	1735622
00:00:17.119	50835	0.01751	0		0.253961	1736463
00:00:17.129	50845	0.01719	0		0.24932	1735417
00:00:17.140	50855	0.01803	0		0.261503	1738206
00:00:17.149	50865	0.01732	0		0.251205	1735835
00:00:17.159	50875	0.01769	0		0.256572	1737078
00:00:17.169	50885	0.01745	0		0.253091	1736272
00:00:17.179	50895	0.01751	0		0.253961	1736483
00:00:17.189	50905	0.01707	0		0.247579	1735010
00:00:17.199	50915	0.01778	0		0.257877	1737365
00:00:17.209	50925	0.01693	0		0.245549	1734527
00:00:17.219	50935	0.01768	0		0.256427	1737031
00:00:17.229	50945	0.01725	0		0.25019	1735617
00:00:17.239	50955	0.01758	0		0.254976	1736708
00:00:17.249	50965	0.01734	0		0.251495	1735914
00:00:17.259	50975	0.01754	0		0.254396	1736571
00:00:17.269	50985	0.01707	0		0.247579	1735010
00:00:17.279	50995	0.01777	0		0.257732	1737334
00:00:17.289	51005	0.0174	0		0.252366	1736116
00:00:17.299	51015	0.01762	0		0.255556	1736836
00:00:17.309	51025	0.01731	0		0.25106	1735818
00:00:17.319	51035	0.01766	0		0.256137	1736963
00:00:17.329	51045	0.0172	0		0.249465	1735422
00:00:17.338	51055	0.01772	0		0.257007	1737164
00:00:17.349	51065	0.01746	0		0.253236	1736319
00:00:17.358	51075	0.01755	0		0.254541	1736615
00:00:17.368	51085	0.01735	0		0.25164	1735955
00:00:17.378	51095	0.01805	0		0.261793	1738273
00:00:17.388	51105	0.01735	0		0.25164	1735936
00:00:17.398	51115	0.01768	0		0.256427	1737051
00:00:17.408	51125	0.01735	0		0.25164	1735933
00:00:17.418	51135	0.01763	0		0.255701	1736867
00:00:17.428	51145	0.0173	0		0.250915	1735774
00:00:17.438	51155	0.01758	0		0.254976	1736696
00:00:17.448	51165	0.01759	0		0.255121	1736733
00:00:17.458	51175	0.01768	0		0.256427	1737031
00:00:17.468	51185	0.0175	0		0.253816	1736446
00:00:17.478	51195	0.01757	0		0.254831	1736664
00:00:17.488	51205	0.01737	0		0.25193	1735991
00:00:17.498	51215	0.01775	0		0.257442	1737297
00:00:17.508	51225	0.01738	0		0.252076	1736049
00:00:17.518	51235	0.01753	0		0.254251	1736539
00:00:17.528	51245	0.01756	0		0.254686	1736657
00:00:17.538	51255	0.01737	0		0.25193	1736015
00:00:17.548	51265	0.01732	0		0.251205	1735826
00:00:17.558	51275	0.01776	0		0.257587	1737321
00:00:17.568	51285	0.01758	0		0.254976	1736725
00:00:17.578	51295	0.01791	0		0.259763	1737814
00:00:17.588	51305	0.01732	0		0.251205	1735840
00:00:17.598	51315	0.01803	0		0.261503	1738216
00:00:17.607	51325	0.01765	0		0.255992	1736960
00:00:17.617	51335	0.0177	0		0.256717	1737124
00:00:17.628	51345	0.01744	0		0.252946	1736255
00:00:17.638	51355	0.01768	0		0.256427	1737063
00:00:17.648	51365	0.01762	0		0.255556	1736858
00:00:17.657	51375	0.01774	0		0.257297	1737248
00:00:17.667	51385	0.01758	0		0.254976	1736696
00:00:17.678	51395	0.01792	0		0.259908	1737850
00:00:17.687	51405	0.01766	0		0.256137	1736970
00:00:17.698	51415	0.01785	0		0.258892	1737605
00:00:17.707	51425	0.01748	0		0.253526	1736387
00:00:17.717	51435	0.01782	0		0.258457	1737532
00:00:17.727	51445	0.01704	0		0.247144	1734899
00:00:17.737	51455	0.01803	0		0.261503	1738226
00:00:17.747	51465	0.01785	0		0.258892	1737608
00:00:17.757	51475	0.01786	0		0.259037	1737659
00:00:17.767	51485	0.01755	0		0.254541	1736622
00:00:17.777	51495	0.01767	0		0.256282	1737000
00:00:17.787	51505	0.01712	0		0.248305	1735179
00:00:17.797	51515	0.01762	0		0.255556	1736843
00:00:17.807	51525	0.01752	0		0.254106	1736495
00:00:17.817	51535	0.01796	0		0.260488	1737997
00:00:17.827	51545	0.01744	0		0.252946	1736245
00:00:17.837	51555	0.01749	0		0.253671	1736402
00:00:17.847	51565	0.01753	0		0.254251	1736542
00:00:17.857	51575	0.01779	0		0.258022	1737407
00:00:17.867	51585	0.01743	0		0.252801	1736191
00:00:17.877	51595	0.01778	0		0.257877	1737383
00:00:17.887	51605	0.01772	0		0.257007	1737176
00:00:17.897	51615	0.01782	0		0.258457	1737515
00:00:17.907	51625	0.0176	0		0.255266	1736789
00:00:17.917	51635	0.01767	0		0.256282	1737002
00:00:17.927	51645	0.01745	0		0.253091	1736282
00:00:17.936	51655	0.01792	0		0.259908	1737863
00:00:17.947	51665	0.01756	0		0.254686	1736647
00:00:17.957	51675	0.01796	0		0.260488	1737995
00:00:17.966	51685	0.01741	0		0.252511	1736145
00:00:17.976	51695	0.01764	0		0.255847	1736902
00:00:17.986	51705	0.01769	0		0.256572	1737076
00:00:17.996	51715	0.01786	0		0.259037	1737642
00:00:18.006	51725	0.0174	0		0.252366	1736113
00:00:18.016	51735	0.01762	0		0.255556	1736858
00:00:18.026	51745	0.01759	0		0.255121	1736740
00:00:18.036	51755	0.01798	0		0.260778	1738046
00:00:18.046	51765	0.01765	0		0.255992	1736936
00:00:18.056	51775	0.01779	0		0.258022	1737427
00:00:18.066	51785	0.01746	0		0.253236	1736307
00:00:18.076	51795	0.01772	0		0.257007	1737183
00:00:18.086	51805	0.01777	0		0.257732	1737353
00:00:18.096	51815	0.01798	0		0.260778	1738054
00:00:18.106	51825	0.01733	0		0.25135	1735867
00:00:18.116	51835	0.01809	0		0.262373	1738412
00:00:18.128	51845	0.01776	0		0.257587	1737324
00:00:18.136	51855	0.01779	0		0.258022	1737422
00:00:18.146	51865	0.01771	0		0.256862	1737144
00:00:18.156	51875	0.0177	0		0.256717	1737120
00:00:18.166	51885	0.01781	0		0.258312	1737483
00:00:18.176	51895	0.01806	0		0.261938	1738324
00:00:18.186	51905	0.01766	0		0.256137	1736980
00:00:18.196	51915	0.01787	0		0.259182	1737691
00:00:18.205	51925	0.01788	0		0.259327	1737716
00:00:18.215	51935	0.01749	0		0.253671	1736412
00:00:18.226	51945	0.01775	0		0.257442	1737282
00:00:18.236	51955	0.01788	0		0.259327	1737706
00:00:18.246	51965	0.0175	0		0.253816	1736439
00:00:18.256	51975	0.01785	0		0.258892	1737620
00:00:18.266	51985	0.01746	0		0.253236	1736302
00:00:18.275	51995	0.01801	0		0.261213	1738170
00:00:18.285	52005	0.01756	0		0.254686	1736642
00:00:18.295	52015	0.01796	0		0.260488	1737995
00:00:18.305	52025	0.01757	0		0.254831	1736681
00:00:18.315	52035	0.0176	0		0.255266	1736762
00:00:18.325	52045	0.01758	0		0.254976	1736708
00:00:18.335	52055	0.01797	0		0.260633	1738007
00:00:18.345	52065	0.01772	0		0.257007	1737178
00:00:18.355	52075	0.01791	0		0.259763	1737823
00:00:18.365	52085	0.01763	0		0.255701	1736875
00:00:18.375	52095	0.01798	0		0.260778	1738049
00:00:18.385	52105	0.01807	0		0.262083	1738351
00:00:18.395	52115	0.01785	0		0.258892	1737605
00:00:18.405	52125	0.01773	0		0.257152	1737220
00:00:18.415	52135	0.01806	0		0.261938	1738324
00:00:18.425	52145	0.018	0		0.261068	1738128
00:00:18.435	52155	0.01796	0		0.260488	1737978
00:00:18.445	52165	0.01804	0		0.261648	1738255
00:00:18.455	52175	0.01796	0		0.260488	1737997
00:00:18.465	52185	0.018	0		0.261068	1738117
00:00:18.475	52195	0.01798	0		0.260778	1738051
00:00:18.484	52205	0.01777	0		0.257732	1737363
00:00:18.495	52215	0.01785	0		0.258892	1737630
00:00:18.505	52225	0.01776	0		0.257587	1737299
00:00:18.515	52235	0.01798	0		0.260778	1738063
00:00:18.525	52245	0.01792	0		0.259908	1737855
00:00:18.534	52255	0.01771	0		0.256862	1737149
00:00:18.544	52265	0.01782	0		0.258457	1737517
00:00:18.554	52275	0.01791	0		0.259763	1737823
00:00:18.564	52285	0.01809	0		0.262373	1738415
00:00:18.574	52295	0.01797	0		0.260633	1738019
00:00:18.584	52305	0.01786	0		0.259037	1737664
00:00:18.594	52315	0.01802	0		0.261358	1738197
00:00:18.605	52325	0.01777	0		0.257732	1737348
00:00:18.614	52335	0.01782	0		0.258457	1737503
00:00:18.624	52345	0.0176	0		0.255266	1736774
00:00:18.634	52355	0.01754	0		0.254396	1736578
00:00:18.644	52365	0.0178	0		0.258167	1737459
00:00:18.654	52375	0.01777	0		0.257732	1737356
00:00:18.664	52385	0.0179	0		0.259617	1737787
00:00:18.674	52395	0.01781	0		0.258312	1737473
00:00:18.684	52405	0.01773	0		0.257152	1737208
00:00:18.694	52415	0.01789	0		0.259472	1737735
00:00:18.704	52425	0.01781	0		0.258312	1737495
00:00:18.714	52435	0.01797	0		0.260633	1738007
00:00:18.724	52445	0.01801	0		0.261213	1738143
00:00:18.734	52455	0.01815	0		0.263243	1738620
00:00:18.744	52465	0.01791	0		0.259763	1737828
00:00:18.754	52475	0.01776	0		0.257587	1737314
00:00:18.764	52485	0.01802	0		0.261358	1738194
00:00:18.774	52495	0.01792	0		0.259908	1737868
00:00:18.784	52505	0.01791	0		0.259763	1737821
00:00:18.794	52515	0.01805	0		0.261793	1738285
00:00:18.804	52525	0.01785	0		0.258892	1737605
00:00:18.813	52535	0.01793	0		0.260053	1737875
00:00:18.824	52545	0.01792	0		0.259908	1737836
00:00:18.833	52555	0.01798	0		0.260778	1738044
00:00:18.843	52565	0.01744	0		0.252946	1736250
00:00:18.853	52575	0.01811	0		0.262663	1738493
00:00:18.863	52585	0.0178	0		0.258167	1737439
00:00:18.873	52595	0.01817	0		0.263533	1738694
00:00:18.883	52605	0.01806	0		0.261938	1738307
00:00:18.893	52615	0.01789	0		0.259472	1737762
00:00:18.903	52625	0.01805	0		0.261793	1738297
00:00:18.913	52635	0.01799	0		0.260923	1738071
00:00:18.923	52645	0.01788	0		0.259327	1737733
00:00:18.933	52655	0.01807	0		0.262083	1738361
00:00:18.943	52665	0.01786	0		0.259037	1737642
00:00:18.953	52675	0.01821	0		0.264114	1738828
00:00:18.963	52685	0.01814	0		0.263098	1738586
00:00:18.973	52695	0.01797	0		0.260633	1738036
00:00:18.983	52705	0.01765	0		0.255992	1736946
00:00:18.993	52715	0.01788	0		0.259327	1737730
00:00:19.003	52725	0.0178	0		0.258167	1737444
00:00:19.013	52735	0.01784	0		0.258747	1737593
00:00:19.023	52745	0.0183	0		0.265419	1739117
00:00:19.033	52755	0.01798	0		0.260778	1738063
00:00:19.043	52765	0.01772	0		0.257007	1737171
00:00:19.052	52775	0.01829	0		0.265274	1739088
00:00:19.063	52785	0.0179	0		0.259617	1737789
00:00:19.072	52795	0.01809	0		0.262373	1738429
00:00:19.083	52805	0.01796	0		0.260488	1737997
00:00:19.093	52815	0.01803	0		0.261503	1738233
00:00:19.103	52825	0.01812	0		0.262808	1738537
00:00:19.112	52835	0.01838	0		0.266579	1739395
00:00:19.123	52845	0.01822	0		0.264259	1738870
00:00:19.132	52855	0.01792	0		0.259908	1737836
00:00:19.142	52865	0.0183	0		0.265419	1739110
00:00:19.152	52875	0.01822	0		0.264259	1738858
00:00:19.162	52885	0.01803	0		0.261503	1738226
00:00:19.173	52895	0.01829	0		0.265274	1739098
00:00:19.182	52905	0.01822	0		0.264259	1738848
00:00:19.192	52915	0.01795	0		0.260343	1737958
00:00:19.202	52925	0.01839	0		0.266724	1739422
00:00:19.212	52935	0.01849	0		0.268175	1739750
00:00:19.222	52945	0.01788	0		0.259327	1737711
00:00:19.232	52955	0.0179	0		0.259617	1737799
00:00:19.242	52965	0.01807	0		0.262083	1738358
00:00:19.252	52975	0.01844	0		0.26745	1739608
00:00:19.262	52985	0.01797	0		0.260633	1738032
00:00:19.272	52995	0.01797	0		0.260633	1738017
00:00:19.282	53005	0.01829	0		0.265274	1739103
00:00:19.292	53015	0.0179	0		0.259617	1737787
00:00:19.302	53025	0.01817	0		0.263533	1738674
00:00:19.312	53035	0.01832	0		0.265709	1739181
00:00:19.322	53045	0.01832	0		0.265709	1739188
00:00:19.332	53055	0.01827	0		0.264984	1739042
00:00:19.342	53065	0.01817	0		0.263533	1738686
00:00:19.351	53075	0.01795	0		0.260343	1737953
00:00:19.362	53085	0.01801	0		0.261213	1738170
00:00:19.371	53095	0.01828	0		0.265129	1739044
00:00:19.381	53105	0.01827	0		0.264984	1739029
00:00:19.391	53115	0.01823	0		0.264404	1738897
00:00:19.401	53125	0.01811	0		0.262663	1738476
00:00:19.411	53135	0.01819	0		0.263824	1738762
00:00:19.421	53145	0.01831	0		0.265564	1739157
00:00:19.431	53155	0.0185	0		0.26832	1739787
00:00:19.441	53165	0.01804	0		0.261648	1738248
00:00:19.451	53175	0.01805	0		0.261793	1738304
00:00:19.461	53185	0.01825	0		0.264694	1738944
00:00:19.471	53195	0.01821	0		0.264114	1738831
00:00:19.481	53205	0.01808	0		0.262228	1738378
00:00:19.492	53215	0.01839	0		0.266724	1739415
00:00:19.501	53225	0.01833	0		0.265854	1739223
00:00:19.511	53235	0.01822	0		0.264259	1738863
00:00:19.521	53245	0.01853	0		0.268755	1739900
00:00:19.531	53255	0.01794	0		0.260198	1737914
00:00:19.541	53265	0.01832	0		0.265709	1739193
00:00:19.551	53275	0.01818	0		0.263679	1738711
00:00:19.561	53285	0.01843	0		0.267304	1739576
00:00:19.571	53295	0.01829	0		0.265274	1739105
00:00:19.581	53305	0.01817	0		0.263533	1738699
00:00:19.591	53315	0.01878	0		0.272381	1740738
00:00:19.601	53325	0.01821	0		0.264114	1738826
00:00:19.611	53335	0.01846	0		0.26774	1739665
00:00:19.621	53345	0.01838	0		0.266579	1739388
00:00:19.631	53355	0.0184	0		0.266869	1739447
00:00:19.641	53365	0.01828	0		0.265129	1739046
00:00:19.651	53375	0.01814	0		0.263098	1738581
00:00:19.661	53385	0.0188	0		0.272671	1740792
00:00:19.671	53395	0.01804	0		0.261648	1738263
00:00:19.681	53405	0.01851	0		0.268465	1739836
00:00:19.691	53415	0.01844	0		0.26745	1739591
00:00:19.700	53425	0.01847	0		0.267885	1739682
00:00:19.710	53435	0.01819	0		0.263824	1738772
00:00:19.720	53445	0.01821	0		0.264114	1738841
00:00:19.731	53455	0.0182	0		0.263969	1738797
00:00:19.741	53465	0.01858	0		0.26948	1740081
00:00:19.750	53475	0.0183	0		0.265419	1739117
00:00:19.760	53485	0.01806	0		0.261938	1738324
00:00:19.770	53495	0.01855	0		0.269045	1739958
00:00:19.780	53505	0.01827	0		0.264984	1739020
00:00:19.790	53515	0.01848	0		0.26803	1739740
00:00:19.800	53525	0.01827	0		0.264984	1739027
00:00:19.810	53535	0.01845	0		0.267595	1739628
00:00:19.820	53545	0.01875	0		0.271946	1740648
00:00:19.830	53555	0.01853	0		0.268755	1739885
00:00:19.840	53565	0.01854	0		0.2689	1739936
00:00:19.850	53575	0.01855	0		0.269045	1739966
00:00:19.860	53585	0.01828	0		0.265129	1739059
00:00:19.870	53595	0.01848	0		0.26803	1739740
00:00:19.880	53605	0.0186	0		0.26977	1740127
00:00:19.890	53615	0.01844	0		0.26745	1739594
00:00:19.900	53625	0.01834	0		0.265999	1739264
[truncated: 50,034 more rows]
