# Supplementary material for: Continuous Infusion Pressure Measurement in Predefined Interfascial and Intramuscular Tissue Conditions: An Ex Vivo Pilot Study
Source: J Clin Med. 2026 Apr 26;15(9):3301. doi: 10.3390/jcm15093301 (PMC13164366; doi:10.3390/jcm15093301)
Supplement: Supplementary file 1 [file jcm-15-03301-s001.zip › fascia 13.xlsx]

## Sheet: Recording
Timestamp	DeviceTime	Pressure(bar)	ButtonState	Event	Pressure(PSI)	PressureRAW
00:00:00.000	37865	0.00459	1		0.0665723	1693127
00:00:00.002	37875	0.00445	1		0.0645418	1692649
00:00:00.010	37885	0.00455	1		0.0659922	1692987
00:00:00.020	37895	0.00435	1		0.0630914	1692310
00:00:00.030	37905	0.0047	1		0.0681677	1693509
00:00:00.040	37915	0.00435	1		0.0630914	1692325
00:00:00.050	37925	0.00396	1		0.0574349	1690994
00:00:00.060	37935	0.00448	1		0.0649769	1692764
00:00:00.070	37945	0.00457	1		0.0662822	1693063
00:00:00.080	37955	0.00446	1		0.0646868	1692700
00:00:00.090	37965	0.00406	1		0.0588853	1691353
00:00:00.100	37975	0.00433	1		0.0628013	1692261
00:00:00.110	37985	0.00423	1		0.0613509	1691901
00:00:00.120	37995	0.0044	1		0.0638166	1692480
00:00:00.130	38005	0.00441	1		0.0639616	1692527
00:00:00.139	38015	0.00456	1		0.0661372	1693036
00:00:00.149	38025	0.00405	1		0.0587403	1691303
00:00:00.159	38035	0.00427	1		0.0619311	1692051
00:00:00.170	38045	0.00421	1		0.0610609	1691835
00:00:00.179	38055	0.00425	1		0.061641	1691975
00:00:00.189	38065	0.00434	1		0.0629464	1692278
00:00:00.199	38075	0.0043	0		0.0623662	1692163
00:00:00.209	38085	0.0043	0		0.0623662	1692148
00:00:00.219	38095	0.00438	0		0.0635265	1692407
00:00:00.229	38105	0.00454	0		0.0658471	1692967
00:00:00.239	38115	0.00414	0		0.0600456	1691622
00:00:00.249	38125	0.00434	0		0.0629464	1692281
00:00:00.259	38135	0.0044	0		0.0638166	1692492
00:00:00.269	38145	0.00439	0		0.0636716	1692441
00:00:00.279	38155	0.00428	0		0.0620761	1692087
00:00:00.289	38165	0.00447	0		0.0648319	1692710
00:00:00.299	38175	0.0042	0		0.0609158	1691811
00:00:00.309	38185	0.00415	0		0.0601906	1691632
00:00:00.319	38195	0.00425	0		0.061641	1691980
00:00:00.329	38205	0.00436	0		0.0632364	1692342
00:00:00.339	38215	0.0044	0		0.0638166	1692470
00:00:00.349	38225	0.00418	0		0.0606258	1691747
00:00:00.359	38235	0.00422	0		0.0612059	1691889
00:00:00.369	38245	0.00416	0		0.0603357	1691671
00:00:00.378	38255	0.00442	0		0.0641067	1692554
00:00:00.389	38265	0.00413	0		0.0599006	1691583
00:00:00.399	38275	0.00398	0		0.057725	1691087
00:00:00.409	38285	0.00416	0		0.0603357	1691681
00:00:00.419	38295	0.00462	0		0.0670074	1693220
00:00:00.428	38305	0.00401	0		0.0581601	1691178
00:00:00.439	38315	0.00425	0		0.061641	1691967
00:00:00.449	38325	0.00442	0		0.0641067	1692556
00:00:00.458	38335	0.00448	0		0.0649769	1692767
00:00:00.469	38345	0.00422	0		0.0612059	1691891
00:00:00.478	38355	0.00419	0		0.0607708	1691798
00:00:00.488	38365	0.00432	0		0.0626563	1692205
00:00:00.498	38375	0.00438	0		0.0635265	1692404
00:00:00.509	38385	0.00422	0		0.0612059	1691886
00:00:00.518	38395	0.00405	0		0.0587403	1691305
00:00:00.528	38405	0.00435	0		0.0630914	1692305
00:00:00.538	38415	0.0042	0		0.0609158	1691813
00:00:00.548	38425	0.00404	0		0.0585952	1691285
00:00:00.558	38435	0.00444	0		0.0643967	1692620
00:00:00.568	38445	0.00437	0		0.0633815	1692371
00:00:00.578	38455	0.00417	0		0.0604807	1691713
00:00:00.588	38465	0.00406	0		0.0588853	1691357
00:00:00.598	38475	0.00385	0		0.0558395	1690646
00:00:00.608	38485	0.00441	0		0.0639616	1692532
00:00:00.618	38495	0.00413	0		0.0599006	1691568
00:00:00.628	38505	0.00402	0		0.0583052	1691217
00:00:00.638	38515	0.00424	0		0.061496	1691965
00:00:00.648	38525	0.00403	0		0.0584502	1691259
00:00:00.658	38535	0.00406	0		0.0588853	1691337
00:00:00.668	38545	0.00411	0		0.0596105	1691507
00:00:00.677	38555	0.00415	0		0.0601906	1691649
00:00:00.688	38565	0.00442	0		0.0641067	1692554
00:00:00.698	38575	0.00409	0		0.0593204	1691460
00:00:00.708	38585	0.00436	0		0.0632364	1692339
00:00:00.718	38595	0.00389	0		0.0564197	1690783
00:00:00.727	38605	0.00429	0		0.0622212	1692117
00:00:00.737	38615	0.00396	0		0.0574349	1691016
00:00:00.747	38625	0.00423	0		0.0613509	1691899
00:00:00.757	38635	0.00423	0		0.0613509	1691918
00:00:00.767	38645	0.0043	0		0.0623662	1692134
00:00:00.777	38655	0.00417	0		0.0604807	1691722
00:00:00.787	38665	0.00435	0		0.0630914	1692320
00:00:00.797	38675	0.00415	0		0.0601906	1691651
00:00:00.808	38685	0.0043	0		0.0623662	1692166
00:00:00.817	38695	0.00444	0		0.0643967	1692620
00:00:00.827	38705	0.00447	0		0.0648319	1692735
00:00:00.837	38715	0.00436	0		0.0632364	1692349
00:00:00.847	38725	0.00468	0		0.0678776	1693438
00:00:00.857	38735	0.00409	0		0.0593204	1691431
00:00:00.867	38745	0.00442	0		0.0641067	1692566
00:00:00.877	38755	0.00423	0		0.0613509	1691908
00:00:00.887	38765	0.00435	0		0.0630914	1692305
00:00:00.897	38775	0.00411	0		0.0596105	1691509
00:00:00.907	38785	0.00443	0		0.0642517	1692583
00:00:00.917	38795	0.00445	0		0.0645418	1692656
00:00:00.927	38805	0.00444	0		0.0643967	1692620
00:00:00.937	38815	0.00398	0		0.057725	1691087
00:00:00.947	38825	0.00428	0		0.0620761	1692097
00:00:00.956	38835	0.00433	0		0.0628013	1692256
00:00:00.967	38845	0.00462	0		0.0670074	1693222
00:00:00.976	38855	0.004	0		0.0580151	1691156
00:00:00.987	38865	0.00426	0		0.0617861	1692021
00:00:00.997	38875	0.00411	0		0.0596105	1691504
00:00:01.007	38885	0.00443	0		0.0642517	1692595
00:00:01.017	38895	0.00418	0		0.0606258	1691742
00:00:01.026	38905	0.00422	0		0.0612059	1691894
00:00:01.036	38915	0.00394	0		0.0571449	1690940
00:00:01.046	38925	0.00419	0		0.0607708	1691776
00:00:01.057	38935	0.00435	0		0.0630914	1692310
00:00:01.066	38945	0.00432	0		0.0626563	1692210
00:00:01.076	38955	0.00419	0		0.0607708	1691781
00:00:01.086	38965	0.00445	0		0.0645418	1692639
00:00:01.099	38975	0.00435	0		0.0630914	1692317
00:00:01.106	38985	0.00468	0		0.0678776	1693413
00:00:01.116	38995	0.00454	0		0.0658471	1692967
00:00:01.126	39005	0.00453	0		0.0657021	1692911
00:00:01.136	39015	0.00416	0		0.0603357	1691671
00:00:01.146	39025	0.0047	0		0.0681677	1693499
00:00:01.156	39035	0.00436	0		0.0632364	1692364
00:00:01.166	39045	0.00436	0		0.0632364	1692337
00:00:01.176	39055	0.00438	0		0.0635265	1692419
00:00:01.186	39065	0.00435	0		0.0630914	1692310
00:00:01.196	39075	0.00375	0		0.0543891	1690311
00:00:01.206	39085	0.00451	0		0.065412	1692845
00:00:01.216	39095	0.00437	0		0.0633815	1692381
00:00:01.226	39105	0.00449	0		0.0651219	1692794
00:00:01.236	39115	0.00364	0		0.0527937	1689947
00:00:01.246	39125	0.00475	0		0.0688929	1693649
00:00:01.256	39135	0.00404	0		0.0585952	1691276
00:00:01.265	39145	0.00449	0		0.0651219	1692791
00:00:01.276	39155	0.00394	0		0.0571449	1690930
00:00:01.286	39165	0.00426	0		0.0617861	1692028
00:00:01.295	39175	0.00425	0		0.061641	1691992
00:00:01.305	39185	0.00404	0		0.0585952	1691271
00:00:01.315	39195	0.00422	0		0.0612059	1691877
00:00:01.325	39205	0.00459	0		0.0665723	1693134
00:00:01.335	39215	0.0046	0		0.0667173	1693163
00:00:01.345	39225	0.00446	0		0.0646868	1692698
00:00:01.355	39235	0.00448	0		0.0649769	1692767
00:00:01.365	39245	0.00392	0		0.0568548	1690879
00:00:01.375	39255	0.00405	0		0.0587403	1691322
00:00:01.385	39265	0.00434	0		0.0629464	1692268
00:00:01.395	39275	0.00388	0		0.0562746	1690754
00:00:01.405	39285	0.00432	0		0.0626563	1692202
00:00:01.415	39295	0.00424	0		0.061496	1691962
00:00:01.425	39305	0.00447	0		0.0648319	1692725
00:00:01.435	39315	0.00413	0		0.0599006	1691583
00:00:01.445	39325	0.00434	0		0.0629464	1692268
00:00:01.455	39335	0.00411	0		0.0596105	1691526
00:00:01.465	39345	0.00421	0		0.0610609	1691862
00:00:01.475	39355	0.00411	0		0.0596105	1691529
00:00:01.485	39365	0.00429	0		0.0622212	1692124
00:00:01.495	39375	0.00416	0		0.0603357	1691693
00:00:01.505	39385	0.00426	0		0.0617861	1692016
00:00:01.515	39395	0.00429	0		0.0622212	1692102
00:00:01.525	39405	0.00428	0		0.0620761	1692092
00:00:01.535	39415	0.00418	0		0.0606258	1691735
00:00:01.545	39425	0.0042	0		0.0609158	1691803
00:00:01.555	39435	0.00419	0		0.0607708	1691781
00:00:01.565	39445	0.00449	0		0.0651219	1692801
00:00:01.575	39455	0.00398	0		0.057725	1691077
00:00:01.585	39465	0.00455	0		0.0659922	1692985
00:00:01.594	39475	0.00418	0		0.0606258	1691752
00:00:01.604	39485	0.0043	0		0.0623662	1692148
00:00:01.614	39495	0.00403	0		0.0584502	1691229
00:00:01.624	39505	0.00422	0		0.0612059	1691872
00:00:01.635	39515	0.00414	0		0.0600456	1691629
00:00:01.644	39525	0.00408	0		0.0591754	1691404
00:00:01.654	39535	0.00405	0		0.0587403	1691312
00:00:01.664	39545	0.00408	0		0.0591754	1691426
00:00:01.674	39555	0.00432	0		0.0626563	1692229
00:00:01.684	39565	0.00417	0		0.0604807	1691710
00:00:01.694	39575	0.00426	0		0.0617861	1692014
00:00:01.704	39585	0.00435	0		0.0630914	1692308
00:00:01.714	39595	0.00389	0		0.0564197	1690776
00:00:01.724	39605	0.00439	0		0.0636716	1692453
00:00:01.734	39615	0.00422	0		0.0612059	1691884
00:00:01.744	39625	0.00449	0		0.0651219	1692789
00:00:01.754	39635	0.00427	0		0.0619311	1692053
00:00:01.764	39645	0.00392	0		0.0568548	1690881
00:00:01.774	39655	0.0041	0		0.0594655	1691490
00:00:01.784	39665	0.0043	0		0.0623662	1692148
00:00:01.794	39675	0.004	0		0.0580151	1691141
00:00:01.804	39685	0.00433	0		0.0628013	1692246
00:00:01.814	39695	0.00412	0		0.0597555	1691563
00:00:01.824	39705	0.00434	0		0.0629464	1692293
00:00:01.834	39715	0.00399	0		0.05787	1691099
00:00:01.843	39725	0.0044	0		0.0638166	1692478
00:00:01.854	39735	0.0041	0		0.0594655	1691490
00:00:01.863	39745	0.00434	0		0.0629464	1692271
00:00:01.873	39755	0.00405	0		0.0587403	1691315
00:00:01.884	39765	0.00425	0		0.061641	1691982
00:00:01.893	39775	0.00393	0		0.0569998	1690925
00:00:01.903	39785	0.00403	0		0.0584502	1691244
00:00:01.914	39795	0.00412	0		0.0597555	1691561
00:00:01.923	39805	0.0045	0		0.065267	1692830
00:00:01.933	39815	0.00409	0		0.0593204	1691453
00:00:01.943	39825	0.00435	0		0.0630914	1692320
00:00:01.953	39835	0.00426	0		0.0617861	1692002
00:00:01.963	39845	0.00426	0		0.0617861	1692002
00:00:01.973	39855	0.00401	0		0.0581601	1691168
00:00:01.983	39865	0.00432	0		0.0626563	1692219
00:00:01.993	39875	0.00421	0		0.0610609	1691847
00:00:02.003	39885	0.00434	0		0.0629464	1692288
00:00:02.013	39895	0.00426	0		0.0617861	1692002
00:00:02.023	39905	0.00444	0		0.0643967	1692627
00:00:02.033	39915	0.00444	0		0.0643967	1692629
00:00:02.043	39925	0.00424	0		0.061496	1691955
00:00:02.053	39935	0.0044	0		0.0638166	1692502
00:00:02.063	39945	0.00427	0		0.0619311	1692038
00:00:02.073	39955	0.00425	0		0.061641	1691977
00:00:02.083	39965	0.00442	0		0.0641067	1692551
00:00:02.093	39975	0.00415	0		0.0601906	1691642
00:00:02.103	39985	0.00468	0		0.0678776	1693411
00:00:02.113	39995	0.00408	0		0.0591754	1691406
00:00:02.123	40005	0.00438	0		0.0635265	1692409
00:00:02.133	40015	0.00425	0		0.061641	1691980
00:00:02.143	40025	0.00449	0		0.0651219	1692796
00:00:02.153	40035	0.00401	0		0.0581601	1691180
00:00:02.162	40045	0.00434	0		0.0629464	1692298
00:00:02.172	40055	0.00413	0		0.0599006	1691566
00:00:02.183	40065	0.00442	0		0.0641067	1692554
00:00:02.193	40075	0.00409	0		0.0593204	1691443
00:00:02.203	40085	0.00432	0		0.0626563	1692212
00:00:02.212	40095	0.00406	0		0.0588853	1691332
00:00:02.222	40105	0.00434	0		0.0629464	1692298
00:00:02.232	40115	0.00412	0		0.0597555	1691551
00:00:02.242	40125	0.00436	0		0.0632364	1692366
00:00:02.252	40135	0.00427	0		0.0619311	1692060
00:00:02.263	40145	0.0044	0		0.0638166	1692497
00:00:02.272	40155	0.00447	0		0.0648319	1692727
00:00:02.282	40165	0.00392	0		0.0568548	1690864
00:00:02.292	40175	0.00413	0		0.0599006	1691593
00:00:02.302	40185	0.00452	0		0.065557	1692874
00:00:02.312	40195	0.00405	0		0.0587403	1691325
00:00:02.322	40205	0.00422	0		0.0612059	1691867
00:00:02.332	40215	0.00438	0		0.0635265	1692424
00:00:02.342	40225	0.00474	0		0.0687479	1693630
00:00:02.352	40235	0.00439	0		0.0636716	1692458
00:00:02.362	40245	0.00437	0		0.0633815	1692371
00:00:02.372	40255	0.00413	0		0.0599006	1691593
00:00:02.382	40265	0.00424	0		0.061496	1691943
00:00:02.391	40275	0.00445	0		0.0645418	1692661
00:00:02.402	40285	0.00435	0		0.0630914	1692332
00:00:02.411	40295	0.00431	0		0.0625113	1692188
00:00:02.421	40305	0.00456	0		0.0661372	1693036
00:00:02.431	40315	0.00408	0		0.0591754	1691421
00:00:02.442	40325	0.00427	0		0.0619311	1692060
00:00:02.452	40335	0.00404	0		0.0585952	1691290
00:00:02.461	40345	0.00468	0		0.0678776	1693435
00:00:02.471	40355	0.00466	0		0.0675876	1693352
00:00:02.481	40365	0.00442	0		0.0641067	1692568
00:00:02.491	40375	0.00409	0		0.0593204	1691446
00:00:02.501	40385	0.00446	0		0.0646868	1692698
00:00:02.511	40395	0.00443	0		0.0642517	1692573
00:00:02.521	40405	0.00434	0		0.0629464	1692278
00:00:02.531	40415	0.00398	0		0.057725	1691090
00:00:02.541	40425	0.00453	0		0.0657021	1692918
00:00:02.551	40435	0.00398	0		0.057725	1691077
00:00:02.561	40445	0.00437	0		0.0633815	1692394
00:00:02.571	40455	0.0041	0		0.0594655	1691470
00:00:02.581	40465	0.00443	0		0.0642517	1692585
00:00:02.591	40475	0.00444	0		0.0643967	1692634
00:00:02.601	40485	0.004	0		0.0580151	1691136
00:00:02.611	40495	0.00417	0		0.0604807	1691710
00:00:02.621	40505	0.00439	0		0.0636716	1692456
00:00:02.631	40515	0.00424	0		0.061496	1691935
00:00:02.641	40525	0.00417	0		0.0604807	1691717
00:00:02.650	40535	0.00455	0		0.0659922	1692994
00:00:02.660	40545	0.00437	0		0.0633815	1692371
00:00:02.671	40555	0.00426	0		0.0617861	1692021
00:00:02.680	40565	0.00451	0		0.065412	1692840
00:00:02.691	40575	0.00454	0		0.0658471	1692940
00:00:02.700	40585	0.00409	0		0.0593204	1691453
00:00:02.710	40595	0.00437	0		0.0633815	1692384
00:00:02.720	40605	0.00429	0		0.0622212	1692119
00:00:02.730	40615	0.00426	0		0.0617861	1692002
00:00:02.740	40625	0.0045	0		0.065267	1692820
00:00:02.750	40635	0.00439	0		0.0636716	1692468
00:00:02.760	40645	0.00445	0		0.0645418	1692656
00:00:02.771	40655	0.00427	0		0.0619311	1692036
00:00:02.780	40665	0.00445	0		0.0645418	1692644
00:00:02.790	40675	0.0044	0		0.0638166	1692497
00:00:02.800	40685	0.00421	0		0.0610609	1691860
00:00:02.810	40695	0.00426	0		0.0617861	1692024
00:00:02.820	40705	0.00449	0		0.0651219	1692786
00:00:02.830	40715	0.00464	0		0.0672975	1693300
00:00:02.840	40725	0.00407	0		0.0590303	1691387
00:00:02.850	40735	0.00455	0		0.0659922	1693002
00:00:02.860	40745	0.0048	0		0.0696181	1693835
00:00:02.870	40755	0.00431	0		0.0625113	1692200
00:00:02.880	40765	0.00429	0		0.0622212	1692131
00:00:02.890	40775	0.00431	0		0.0625113	1692175
00:00:02.900	40785	0.00452	0		0.065557	1692904
00:00:02.910	40795	0.00456	0		0.0661372	1693021
00:00:02.920	40805	0.00444	0		0.0643967	1692622
00:00:02.930	40815	0.00435	0		0.0630914	1692305
00:00:02.940	40825	0.00463	0		0.0671525	1693251
00:00:02.949	40835	0.00452	0		0.065557	1692872
00:00:02.960	40845	0.00449	0		0.0651219	1692801
00:00:02.970	40855	0.00448	0		0.0649769	1692754
00:00:02.980	40865	0.00433	0		0.0628013	1692246
00:00:02.990	40875	0.00432	0		0.0626563	1692229
00:00:03.000	40885	0.00405	0		0.0587403	1691322
00:00:03.009	40895	0.00429	0		0.0622212	1692122
00:00:03.020	40905	0.0045	0		0.065267	1692828
00:00:03.029	40915	0.00434	0		0.0629464	1692273
00:00:03.039	40925	0.00453	0		0.0657021	1692928
00:00:03.049	40935	0.00461	0		0.0668624	1693178
00:00:03.059	40945	0.00476	0		0.0690379	1693698
00:00:03.069	40955	0.00433	0		0.0628013	1692242
00:00:03.079	40965	0.00424	0		0.061496	1691950
00:00:03.089	40975	0.00456	0		0.0661372	1693031
00:00:03.099	40985	0.00459	0		0.0665723	1693134
00:00:03.109	40995	0.00432	0		0.0626563	1692219
00:00:03.119	41005	0.00438	0		0.0635265	1692407
00:00:03.129	41015	0.00445	0		0.0645418	1692654
00:00:03.139	41025	0.0043	0		0.0623662	1692161
00:00:03.149	41035	0.00419	0		0.0607708	1691781
00:00:03.159	41045	0.00469	0		0.0680227	1693467
00:00:03.169	41055	0.00435	0		0.0630914	1692305
00:00:03.179	41065	0.00426	0		0.0617861	1692014
00:00:03.189	41075	0.004	0		0.0580151	1691143
00:00:03.199	41085	0.00441	0		0.0639616	1692532
00:00:03.209	41095	0.00435	0		0.0630914	1692327
00:00:03.219	41105	0.00423	0		0.0613509	1691916
00:00:03.228	41115	0.00432	0		0.0626563	1692205
00:00:03.239	41125	0.00426	0		0.0617861	1692006
00:00:03.249	41135	0.00438	0		0.0635265	1692414
00:00:03.258	41145	0.00417	0		0.0604807	1691710
00:00:03.269	41155	0.00436	0		0.0632364	1692335
00:00:03.278	41165	0.00452	0		0.065557	1692901
00:00:03.289	41175	0.00447	0		0.0648319	1692705
00:00:03.299	41185	0.00435	0		0.0630914	1692325
00:00:03.309	41195	0.00446	0		0.0646868	1692693
00:00:03.319	41205	0.00425	0		0.061641	1691970
00:00:03.328	41215	0.00457	0		0.0662822	1693041
00:00:03.338	41225	0.00452	0		0.065557	1692874
00:00:03.348	41235	0.00468	0		0.0678776	1693433
00:00:03.358	41245	0.00464	0		0.0672975	1693281
00:00:03.368	41255	0.00456	0		0.0661372	1693009
00:00:03.378	41265	0.00433	0		0.0628013	1692254
00:00:03.388	41275	0.00442	0		0.0641067	1692568
00:00:03.398	41285	0.00465	0		0.0674425	1693318
00:00:03.408	41295	0.00473	0		0.0686028	1693600
00:00:03.418	41305	0.00434	0		0.0629464	1692291
00:00:03.428	41315	0.00452	0		0.065557	1692887
00:00:03.438	41325	0.00415	0		0.0601906	1691659
00:00:03.448	41335	0.00436	0		0.0632364	1692335
00:00:03.458	41345	0.00436	0		0.0632364	1692357
00:00:03.468	41355	0.00451	0		0.065412	1692855
00:00:03.478	41365	0.00434	0		0.0629464	1692300
00:00:03.488	41375	0.00431	0		0.0625113	1692188
00:00:03.498	41385	0.00465	0		0.0674425	1693313
00:00:03.508	41395	0.00476	0		0.0690379	1693710
00:00:03.518	41405	0.00466	0		0.0675876	1693349
00:00:03.528	41415	0.00446	0		0.0646868	1692676
00:00:03.538	41425	0.00432	0		0.0626563	1692205
00:00:03.548	41435	0.00454	0		0.0658471	1692950
00:00:03.558	41445	0.00421	0		0.0610609	1691855
00:00:03.568	41455	0.00451	0		0.065412	1692869
00:00:03.577	41465	0.00451	0		0.065412	1692843
00:00:03.587	41475	0.00442	0		0.0641067	1692556
00:00:03.597	41485	0.00464	0		0.0672975	1693281
00:00:03.607	41495	0.00441	0		0.0639616	1692509
00:00:03.617	41505	0.00469	0		0.0680227	1693443
00:00:03.627	41515	0.00441	0		0.0639616	1692517
00:00:03.637	41525	0.00454	0		0.0658471	1692955
00:00:03.647	41535	0.00448	0		0.0649769	1692757
00:00:03.657	41545	0.00455	0		0.0659922	1692982
00:00:03.668	41555	0.00442	0		0.0641067	1692563
00:00:03.677	41565	0.00451	0		0.065412	1692840
00:00:03.687	41575	0.00459	0		0.0665723	1693109
00:00:03.697	41585	0.00449	0		0.0651219	1692789
00:00:03.707	41595	0.00432	0		0.0626563	1692234
00:00:03.717	41605	0.00477	0		0.069183	1693725
00:00:03.727	41615	0.00479	0		0.0694731	1693806
00:00:03.737	41625	0.00464	0		0.0672975	1693281
00:00:03.747	41635	0.00439	0		0.0636716	1692443
00:00:03.757	41645	0.00441	0		0.0639616	1692522
00:00:03.767	41655	0.00482	0		0.0699082	1693911
00:00:03.777	41665	0.00458	0		0.0664273	1693078
00:00:03.787	41675	0.0047	0		0.0681677	1693499
00:00:03.797	41685	0.00452	0		0.065557	1692887
00:00:03.807	41695	0.00435	0		0.0630914	1692308
00:00:03.817	41705	0.00469	0		0.0680227	1693474
00:00:03.826	41715	0.00436	0		0.0632364	1692349
00:00:03.836	41725	0.00424	0		0.061496	1691955
00:00:03.846	41735	0.0046	0		0.0667173	1693144
00:00:03.856	41745	0.00448	0		0.0649769	1692745
00:00:03.866	41755	0.00444	0		0.0643967	1692625
00:00:03.878	41765	0.00461	0		0.0668624	1693178
00:00:03.886	41775	0.00442	0		0.0641067	1692563
00:00:03.896	41785	0.00457	0		0.0662822	1693068
00:00:03.906	41795	0.00442	0		0.0641067	1692554
00:00:03.916	41805	0.00468	0		0.0678776	1693425
00:00:03.926	41815	0.00455	0		0.0659922	1692985
00:00:03.936	41825	0.00426	0		0.0617861	1692006
00:00:03.946	41835	0.0047	0		0.0681677	1693509
00:00:03.956	41845	0.00469	0		0.0680227	1693472
00:00:03.966	41855	0.00476	0		0.0690379	1693696
00:00:03.976	41865	0.00468	0		0.0678776	1693433
00:00:03.986	41875	0.00441	0		0.0639616	1692536
00:00:03.996	41885	0.00445	0		0.0645418	1692649
00:00:04.006	41895	0.00464	0		0.0672975	1693303
00:00:04.016	41905	0.00415	0		0.0601906	1691661
00:00:04.026	41915	0.00459	0		0.0665723	1693136
00:00:04.036	41925	0.0045	0		0.065267	1692806
00:00:04.046	41935	0.00475	0		0.0688929	1693654
00:00:04.056	41945	0.00472	0		0.0684578	1693560
00:00:04.066	41955	0.0047	0		0.0681677	1693482
00:00:04.076	41965	0.00453	0		0.0657021	1692918
00:00:04.086	41975	0.00439	0		0.0636716	1692443
00:00:04.096	41985	0.00431	0		0.0625113	1692188
00:00:04.105	41995	0.00476	0		0.0690379	1693696
00:00:04.116	42005	0.00444	0		0.0643967	1692605
00:00:04.126	42015	0.00497	0		0.0720837	1694386
00:00:04.135	42025	0.00439	0		0.0636716	1692463
00:00:04.146	42035	0.00444	0		0.0643967	1692625
00:00:04.156	42045	0.0045	0		0.065267	1692816
00:00:04.166	42055	0.00459	0		0.0665723	1693129
00:00:04.175	42065	0.00419	0		0.0607708	1691788
00:00:04.185	42075	0.00464	0		0.0672975	1693308
00:00:04.195	42085	0.00474	0		0.0687479	1693625
00:00:04.205	42095	0.00466	0		0.0675876	1693374
00:00:04.215	42105	0.00436	0		0.0632364	1692364
00:00:04.225	42115	0.00493	0		0.0715036	1694252
00:00:04.236	42125	0.00456	0		0.0661372	1693031
00:00:04.246	42135	0.00475	0		0.0688929	1693661
00:00:04.255	42145	0.00446	0		0.0646868	1692686
00:00:04.265	42155	0.00446	0		0.0646868	1692671
00:00:04.275	42165	0.00462	0		0.0670074	1693234
00:00:04.285	42175	0.00477	0		0.069183	1693715
00:00:04.295	42185	0.0046	0		0.0667173	1693151
00:00:04.305	42195	0.00492	0		0.0713586	1694217
00:00:04.315	42205	0.00466	0		0.0675876	1693362
00:00:04.325	42215	0.00468	0		0.0678776	1693433
00:00:04.335	42225	0.00469	0		0.0680227	1693460
00:00:04.345	42235	0.00468	0		0.0678776	1693440
00:00:04.355	42245	0.00461	0		0.0668624	1693205
00:00:04.365	42255	0.0048	0		0.0696181	1693828
00:00:04.374	42265	0.00476	0		0.0690379	1693688
00:00:04.385	42275	0.00466	0		0.0675876	1693362
00:00:04.395	42285	0.00477	0		0.069183	1693728
00:00:04.405	42295	0.00484	0		0.0701982	1693958
00:00:04.415	42305	0.00453	0		0.0657021	1692936
00:00:04.425	42315	0.00454	0		0.0658471	1692960
00:00:04.434	42325	0.00444	0		0.0643967	1692627
00:00:04.444	42335	0.00509	0		0.0738242	1694791
00:00:04.454	42345	0.00465	0		0.0674425	1693330
00:00:04.464	42355	0.00495	0		0.0717937	1694330
00:00:04.474	42365	0.00476	0		0.0690379	1693703
00:00:04.484	42375	0.00455	0		0.0659922	1692980
00:00:04.494	42385	0.00484	0		0.0701982	1693963
00:00:04.504	42395	0.00488	0		0.0707784	1694107
00:00:04.514	42405	0.00452	0		0.065557	1692904
00:00:04.524	42415	0.00485	0		0.0703433	1694009
00:00:04.534	42425	0.00492	0		0.0713586	1694235
00:00:04.544	42435	0.005	0		0.0725188	1694509
00:00:04.554	42445	0.00459	0		0.0665723	1693107
00:00:04.564	42455	0.00519	0		0.0752746	1695129
00:00:04.574	42465	0.00459	0		0.0665723	1693122
00:00:04.584	42475	0.00496	0		0.0719387	1694381
00:00:04.594	42485	0.00481	0		0.0697631	1693862
00:00:04.604	42495	0.00475	0		0.0688929	1693674
00:00:04.614	42505	0.00468	0		0.0678776	1693420
00:00:04.625	42515	0.00487	0		0.0706334	1694068
00:00:04.634	42525	0.00452	0		0.065557	1692901
00:00:04.644	42535	0.00474	0		0.0687479	1693637
00:00:04.654	42545	0.0048	0		0.0696181	1693818
00:00:04.664	42555	0.00455	0		0.0659922	1692997
00:00:04.673	42565	0.00457	0		0.0662822	1693060
00:00:04.683	42575	0.00497	0		0.0720837	1694401
00:00:04.694	42585	0.0043	0		0.0623662	1692151
00:00:04.704	42595	0.00488	0		0.0707784	1694112
00:00:04.713	42605	0.00449	0		0.0651219	1692796
00:00:04.723	42615	0.00455	0		0.0659922	1692989
00:00:04.733	42625	0.00472	0		0.0684578	1693575
00:00:04.743	42635	0.00469	0		0.0680227	1693469
00:00:04.753	42645	0.00475	0		0.0688929	1693652
00:00:04.763	42655	0.00464	0		0.0672975	1693288
00:00:04.773	42665	0.00482	0		0.0699082	1693884
00:00:04.783	42675	0.00493	0		0.0715036	1694257
00:00:04.793	42685	0.00486	0		0.0704883	1694041
00:00:04.803	42695	0.00471	0		0.0683128	1693521
00:00:04.813	42705	0.00459	0		0.0665723	1693119
00:00:04.823	42715	0.00501	0		0.0726639	1694528
00:00:04.833	42725	0.00459	0		0.0665723	1693122
00:00:04.843	42735	0.00495	0		0.0717937	1694323
00:00:04.853	42745	0.0047	0		0.0681677	1693499
00:00:04.863	42755	0.0048	0		0.0696181	1693838
00:00:04.873	42765	0.00448	0		0.0649769	1692752
00:00:04.883	42775	0.00467	0		0.0677326	1693394
00:00:04.893	42785	0.00432	0		0.0626563	1692227
00:00:04.903	42795	0.00496	0		0.0719387	1694379
00:00:04.913	42805	0.00475	0		0.0688929	1693671
00:00:04.923	42815	0.00494	0		0.0716486	1694308
00:00:04.933	42825	0.00456	0		0.0661372	1693038
00:00:04.943	42835	0.00493	0		0.0715036	1694274
00:00:04.953	42845	0.00509	0		0.0738242	1694787
00:00:04.963	42855	0.00473	0		0.0686028	1693600
00:00:04.975	42865	0.00481	0		0.0697631	1693867
00:00:04.983	42875	0.00476	0		0.0690379	1693691
00:00:04.992	42885	0.00452	0		0.065557	1692887
00:00:05.002	42895	0.00498	0		0.0722288	1694428
00:00:05.012	42905	0.00489	0		0.0709234	1694139
00:00:05.022	42915	0.00469	0		0.0680227	1693457
00:00:05.033	42925	0.00429	0		0.0622212	1692114
00:00:05.043	42935	0.00496	0		0.0719387	1694350
00:00:05.052	42945	0.00464	0		0.0672975	1693300
00:00:05.062	42955	0.00493	0		0.0715036	1694261
00:00:05.072	42965	0.00472	0		0.0684578	1693550
00:00:05.082	42975	0.00452	0		0.065557	1692894
00:00:05.092	42985	0.0047	0		0.0681677	1693504
00:00:05.102	42995	0.00507	0		0.0735341	1694723
00:00:05.112	43005	0.00465	0		0.0674425	1693323
00:00:05.122	43015	0.00484	0		0.0701982	1693963
00:00:05.132	43025	0.00446	0		0.0646868	1692674
00:00:05.142	43035	0.00481	0		0.0697631	1693870
00:00:05.153	43045	0.00482	0		0.0699082	1693906
00:00:05.162	43055	0.00513	0		0.0744043	1694924
00:00:05.172	43065	0.00481	0		0.0697631	1693857
00:00:05.182	43075	0.00538	0		0.0780303	1695759
00:00:05.192	43085	0.00444	0		0.0643967	1692612
00:00:05.202	43095	0.00499	0		0.0723738	1694462
00:00:05.212	43105	0.00418	0		0.0606258	1691749
00:00:05.222	43115	0.00504	0		0.073099	1694625
00:00:05.232	43125	0.00456	0		0.0661372	1693019
00:00:05.242	43135	0.00469	0		0.0680227	1693465
00:00:05.252	43145	0.00479	0		0.0694731	1693779
00:00:05.261	43155	0.0046	0		0.0667173	1693151
00:00:05.271	43165	0.0045	0		0.065267	1692808
00:00:05.282	43175	0.00487	0		0.0706334	1694078
00:00:05.292	43185	0.00439	0		0.0636716	1692443
00:00:05.301	43195	0.00494	0		0.0716486	1694293
00:00:05.311	43205	0.00433	0		0.0628013	1692237
00:00:05.322	43215	0.00462	0		0.0670074	1693237
00:00:05.332	43225	0.00448	0		0.0649769	1692759
00:00:05.341	43235	0.00467	0		0.0677326	1693403
00:00:05.351	43245	0.00468	0		0.0678776	1693433
00:00:05.361	43255	0.00466	0		0.0675876	1693354
00:00:05.371	43265	0.00453	0		0.0657021	1692928
00:00:05.381	43275	0.00478	0		0.069328	1693747
00:00:05.391	43285	0.00473	0		0.0686028	1693590
00:00:05.401	43295	0.00458	0		0.0664273	1693087
00:00:05.411	43305	0.00455	0		0.0659922	1692999
00:00:05.421	43315	0.00457	0		0.0662822	1693058
00:00:05.431	43325	0.00459	0		0.0665723	1693122
00:00:05.441	43335	0.00478	0		0.069328	1693755
00:00:05.451	43345	0.00452	0		0.065557	1692889
00:00:05.461	43355	0.00495	0		0.0717937	1694347
00:00:05.471	43365	0.00434	0		0.0629464	1692276
00:00:05.481	43375	0.00493	0		0.0715036	1694276
00:00:05.491	43385	0.00489	0		0.0709234	1694132
00:00:05.501	43395	0.00491	0		0.0712135	1694188
00:00:05.511	43405	0.00464	0		0.0672975	1693281
00:00:05.521	43415	0.00449	0		0.0651219	1692798
00:00:05.531	43425	0.00502	0		0.0728089	1694560
00:00:05.541	43435	0.0049	0		0.0710685	1694161
00:00:05.551	43445	0.00457	0		0.0662822	1693058
00:00:05.560	43455	0.00461	0		0.0668624	1693190
00:00:05.571	43465	0.0046	0		0.0667173	1693151
00:00:05.581	43475	0.00477	0		0.069183	1693737
00:00:05.590	43485	0.00454	0		0.0658471	1692945
00:00:05.601	43495	0.00479	0		0.0694731	1693808
00:00:05.611	43505	0.00435	0		0.0630914	1692310
00:00:05.620	43515	0.005	0		0.0725188	1694492
00:00:05.630	43525	0.00458	0		0.0664273	1693092
00:00:05.640	43535	0.00487	0		0.0706334	1694053
00:00:05.650	43545	0.00477	0		0.069183	1693742
00:00:05.660	43555	0.00478	0		0.069328	1693747
00:00:05.670	43565	0.00447	0		0.0648319	1692732
00:00:05.681	43575	0.00477	0		0.069183	1693742
00:00:05.690	43585	0.00465	0		0.0674425	1693315
00:00:05.700	43595	0.00474	0		0.0687479	1693620
00:00:05.710	43605	0.00464	0		0.0672975	1693305
00:00:05.720	43615	0.0047	0		0.0681677	1693494
00:00:05.730	43625	0.00441	0		0.0639616	1692529
00:00:05.740	43635	0.00447	0		0.0648319	1692720
00:00:05.750	43645	0.0046	0		0.0667173	1693168
00:00:05.760	43655	0.00434	0		0.0629464	1692300
00:00:05.770	43665	0.00488	0		0.0707784	1694107
00:00:05.780	43675	0.00481	0		0.0697631	1693865
00:00:05.790	43685	0.00463	0		0.0671525	1693259
00:00:05.799	43695	0.00492	0		0.0713586	1694244
00:00:05.810	43705	0.00476	0		0.0690379	1693681
00:00:05.820	43715	0.00482	0		0.0699082	1693879
00:00:05.830	43725	0.0046	0		0.0667173	1693166
00:00:05.840	43735	0.00472	0		0.0684578	1693543
00:00:05.850	43745	0.0049	0		0.0710685	1694178
00:00:05.859	43755	0.00482	0		0.0699082	1693904
00:00:05.870	43765	0.00446	0		0.0646868	1692683
00:00:05.880	43775	0.00479	0		0.0694731	1693794
00:00:05.889	43785	0.00472	0		0.0684578	1693553
00:00:05.899	43795	0.00469	0		0.0680227	1693472
00:00:05.909	43805	0.00475	0		0.0688929	1693644
00:00:05.919	43815	0.00492	0		0.0713586	1694244
00:00:05.929	43825	0.00456	0		0.0661372	1693029
00:00:05.939	43835	0.00471	0		0.0683128	1693531
00:00:05.949	43845	0.00469	0		0.0680227	1693452
00:00:05.959	43855	0.00485	0		0.0703433	1694009
00:00:05.969	43865	0.00457	0		0.0662822	1693053
00:00:05.979	43875	0.00487	0		0.0706334	1694058
00:00:05.989	43885	0.00462	0		0.0670074	1693232
00:00:05.999	43895	0.00481	0		0.0697631	1693857
00:00:06.009	43905	0.00457	0		0.0662822	1693065
00:00:06.019	43915	0.00493	0		0.0715036	1694276
00:00:06.029	43925	0.0045	0		0.065267	1692838
00:00:06.039	43935	0.00461	0		0.0668624	1693190
00:00:06.049	43945	0.0044	0		0.0638166	1692485
00:00:06.059	43955	0.00465	0		0.0674425	1693325
00:00:06.069	43965	0.00427	0		0.0619311	1692043
00:00:06.079	43975	0.0045	0		0.065267	1692835
00:00:06.088	43985	0.00468	0		0.0678776	1693440
00:00:06.099	43995	0.00456	0		0.0661372	1693019
00:00:06.108	44005	0.00475	0		0.0688929	1693652
00:00:06.119	44015	0.00453	0		0.0657021	1692926
00:00:06.128	44025	0.00456	0		0.0661372	1693024
00:00:06.139	44035	0.00444	0		0.0643967	1692622
00:00:06.149	44045	0.00435	0		0.0630914	1692330
00:00:06.159	44055	0.00458	0		0.0664273	1693087
00:00:06.168	44065	0.00465	0		0.0674425	1693332
00:00:06.178	44075	0.00462	0		0.0670074	1693232
00:00:06.188	44085	0.00449	0		0.0651219	1692791
00:00:06.198	44095	0.00469	0		0.0680227	1693455
00:00:06.208	44105	0.00457	0		0.0662822	1693065
00:00:06.218	44115	0.00453	0		0.0657021	1692931
00:00:06.228	44125	0.00469	0		0.0680227	1693474
00:00:06.238	44135	0.00466	0		0.0675876	1693374
00:00:06.248	44145	0.00479	0		0.0694731	1693794
00:00:06.258	44155	0.00493	0		0.0715036	1694257
00:00:06.268	44165	0.00459	0		0.0665723	1693119
00:00:06.278	44175	0.00472	0		0.0684578	1693553
00:00:06.288	44185	0.00478	0		0.069328	1693745
00:00:06.298	44195	0.00482	0		0.0699082	1693887
00:00:06.308	44205	0.00473	0		0.0686028	1693593
00:00:06.318	44215	0.00441	0		0.0639616	1692527
00:00:06.328	44225	0.00471	0		0.0683128	1693538
00:00:06.338	44235	0.0047	0		0.0681677	1693491
00:00:06.348	44245	0.00486	0		0.0704883	1694019
00:00:06.358	44255	0.00469	0		0.0680227	1693455
00:00:06.368	44265	0.00462	0		0.0670074	1693237
00:00:06.378	44275	0.00497	0		0.0720837	1694401
00:00:06.387	44285	0.00503	0		0.072954	1694608
00:00:06.398	44295	0.00496	0		0.0719387	1694377
00:00:06.407	44305	0.00451	0		0.065412	1692847
00:00:06.417	44315	0.00468	0		0.0678776	1693411
00:00:06.428	44325	0.0047	0		0.0681677	1693504
00:00:06.438	44335	0.00493	0		0.0715036	1694271
00:00:06.447	44345	0.00458	0		0.0664273	1693078
00:00:06.457	44355	0.00487	0		0.0706334	1694075
00:00:06.467	44365	0.00469	0		0.0680227	1693465
00:00:06.477	44375	0.00479	0		0.0694731	1693784
00:00:06.487	44385	0.00469	0		0.0680227	1693467
00:00:06.497	44395	0.00476	0		0.0690379	1693708
00:00:06.507	44405	0.00462	0		0.0670074	1693225
00:00:06.517	44415	0.00466	0		0.0675876	1693369
00:00:06.527	44425	0.00459	0		0.0665723	1693136
00:00:06.537	44435	0.00472	0		0.0684578	1693550
00:00:06.547	44445	0.00459	0		0.0665723	1693127
00:00:06.557	44455	0.00474	0		0.0687479	1693635
00:00:06.567	44465	0.00474	0		0.0687479	1693612
00:00:06.577	44475	0.00494	0		0.0716486	1694286
00:00:06.587	44485	0.00471	0		0.0683128	1693523
00:00:06.597	44495	0.00464	0		0.0672975	1693296
00:00:06.607	44505	0.00475	0		0.0688929	1693661
00:00:06.617	44515	0.00448	0		0.0649769	1692752
00:00:06.627	44525	0.00466	0		0.0675876	1693345
00:00:06.637	44535	0.00484	0		0.0701982	1693953
00:00:06.647	44545	0.00469	0		0.0680227	1693472
00:00:06.657	44555	0.00512	0		0.0742593	1694907
00:00:06.667	44565	0.00479	0		0.0694731	1693794
00:00:06.676	44575	0.00472	0		0.0684578	1693558
00:00:06.687	44585	0.00473	0		0.0686028	1693608
00:00:06.697	44595	0.00496	0		0.0719387	1694374
00:00:06.707	44605	0.00493	0		0.0715036	1694252
00:00:06.716	44615	0.00468	0		0.0678776	1693420
00:00:06.726	44625	0.00498	0		0.0722288	1694430
00:00:06.736	44635	0.0047	0		0.0681677	1693506
00:00:06.747	44645	0.00459	0		0.0665723	1693112
00:00:06.757	44655	0.00469	0		0.0680227	1693452
00:00:06.766	44665	0.00494	0		0.0716486	1694283
00:00:06.776	44675	0.00477	0		0.069183	1693718
00:00:06.786	44685	0.00467	0		0.0677326	1693389
00:00:06.796	44695	0.00506	0		0.0733891	1694689
00:00:06.806	44705	0.00474	0		0.0687479	1693612
00:00:06.817	44715	0.00474	0		0.0687479	1693639
00:00:06.826	44725	0.00429	0		0.0622212	1692104
00:00:06.836	44735	0.00471	0		0.0683128	1693526
00:00:06.846	44745	0.00485	0		0.0703433	1694012
00:00:06.856	44755	0.0048	0		0.0696181	1693818
00:00:06.866	44765	0.00512	0		0.0742593	1694916
00:00:06.876	44775	0.00506	0		0.0733891	1694708
00:00:06.886	44785	0.00475	0		0.0688929	1693671
00:00:06.896	44795	0.00443	0		0.0642517	1692600
00:00:06.908	44805	0.00459	0		0.0665723	1693136
00:00:06.916	44815	0.00471	0		0.0683128	1693536
00:00:06.926	44825	0.00461	0		0.0668624	1693180
00:00:06.936	44835	0.00482	0		0.0699082	1693909
00:00:06.946	44845	0.00512	0		0.0742593	1694902
00:00:06.956	44855	0.00442	0		0.0641067	1692544
00:00:06.966	44865	0.00508	0		0.0736791	1694779
00:00:06.975	44875	0.00483	0		0.0700532	1693926
00:00:06.985	44885	0.005	0		0.0725188	1694499
00:00:06.995	44895	0.00467	0		0.0677326	1693384
00:00:07.005	44905	0.0049	0		0.0710685	1694156
00:00:07.016	44915	0.00482	0		0.0699082	1693892
00:00:07.025	44925	0.00511	0		0.0741143	1694855
00:00:07.036	44935	0.0049	0		0.0710685	1694154
00:00:07.046	44945	0.00495	0		0.0717937	1694345
00:00:07.056	44955	0.00481	0		0.0697631	1693867
00:00:07.065	44965	0.00465	0		0.0674425	1693310
00:00:07.075	44975	0.00486	0		0.0704883	1694029
00:00:07.085	44985	0.00477	0		0.069183	1693742
00:00:07.095	44995	0.00471	0		0.0683128	1693516
00:00:07.105	45005	0.00506	0		0.0733891	1694706
00:00:07.115	45015	0.00469	0		0.0680227	1693443
00:00:07.125	45025	0.00442	0		0.0641067	1692568
00:00:07.136	45035	0.00475	0		0.0688929	1693664
00:00:07.145	45045	0.00461	0		0.0668624	1693180
00:00:07.155	45055	0.00511	0		0.0741143	1694870
00:00:07.165	45065	0.00505	0		0.073244	1694662
00:00:07.175	45075	0.00464	0		0.0672975	1693296
00:00:07.185	45085	0.00492	0		0.0713586	1694247
00:00:07.195	45095	0.00479	0		0.0694731	1693811
00:00:07.205	45105	0.00504	0		0.073099	1694649
00:00:07.215	45115	0.00483	0		0.0700532	1693938
00:00:07.225	45125	0.00478	0		0.069328	1693762
00:00:07.235	45135	0.00465	0		0.0674425	1693337
00:00:07.244	45145	0.00482	0		0.0699082	1693879
00:00:07.255	45155	0.00497	0		0.0720837	1694401
00:00:07.265	45165	0.00466	0		0.0675876	1693357
00:00:07.275	45175	0.0051	0		0.0739692	1694831
00:00:07.285	45185	0.00495	0		0.0717937	1694323
00:00:07.294	45195	0.00488	0		0.0707784	1694097
00:00:07.304	45205	0.00484	0		0.0701982	1693953
00:00:07.314	45215	0.00482	0		0.0699082	1693889
00:00:07.324	45225	0.00507	0		0.0735341	1694735
00:00:07.334	45235	0.00482	0		0.0699082	1693879
00:00:07.344	45245	0.00498	0		0.0722288	1694423
00:00:07.354	45255	0.00497	0		0.0720837	1694389
00:00:07.365	45265	0.00486	0		0.0704883	1694026
00:00:07.374	45275	0.00505	0		0.073244	1694679
00:00:07.384	45285	0.00524	0		0.0759998	1695306
00:00:07.394	45295	0.00484	0		0.0701982	1693960
00:00:07.404	45305	0.00491	0		0.0712135	1694195
00:00:07.414	45315	0.00493	0		0.0715036	1694261
00:00:07.424	45325	0.00504	0		0.073099	1694635
00:00:07.434	45335	0.00483	0		0.0700532	1693928
00:00:07.444	45345	0.00456	0		0.0661372	1693019
00:00:07.454	45355	0.00483	0		0.0700532	1693926
00:00:07.464	45365	0.00501	0		0.0726639	1694523
00:00:07.474	45375	0.00487	0		0.0706334	1694070
00:00:07.484	45385	0.00517	0		0.0749845	1695080
00:00:07.494	45395	0.00479	0		0.0694731	1693789
00:00:07.504	45405	0.00505	0		0.073244	1694667
00:00:07.514	45415	0.00488	0		0.0707784	1694110
00:00:07.524	45425	0.00516	0		0.0748395	1695046
00:00:07.534	45435	0.00453	0		0.0657021	1692933
00:00:07.543	45445	0.00497	0		0.0720837	1694406
00:00:07.554	45455	0.00482	0		0.0699082	1693889
00:00:07.564	45465	0.00483	0		0.0700532	1693936
00:00:07.574	45475	0.00474	0		0.0687479	1693639
00:00:07.584	45485	0.00491	0		0.0712135	1694190
00:00:07.593	45495	0.00504	0		0.073099	1694649
00:00:07.603	45505	0.005	0		0.0725188	1694487
00:00:07.614	45515	0.00477	0		0.069183	1693718
00:00:07.623	45525	0.00497	0		0.0720837	1694389
00:00:07.633	45535	0.00488	0		0.0707784	1694105
00:00:07.643	45545	0.00507	0		0.0735341	1694740
00:00:07.653	45555	0.00488	0		0.0707784	1694080
00:00:07.664	45565	0.00508	0		0.0736791	1694752
00:00:07.673	45575	0.00481	0		0.0697631	1693877
00:00:07.683	45585	0.00485	0		0.0703433	1693999
00:00:07.693	45595	0.00487	0		0.0706334	1694051
00:00:07.703	45605	0.00513	0		0.0744043	1694936
00:00:07.713	45615	0.00484	0		0.0701982	1693970
00:00:07.723	45625	0.00499	0		0.0723738	1694460
00:00:07.733	45635	0.00472	0		0.0684578	1693545
00:00:07.743	45645	0.00493	0		0.0715036	1694274
00:00:07.753	45655	0.00481	0		0.0697631	1693870
00:00:07.763	45665	0.00499	0		0.0723738	1694477
00:00:07.773	45675	0.00492	0		0.0713586	1694244
00:00:07.783	45685	0.00502	0		0.0728089	1694568
00:00:07.793	45695	0.00491	0		0.0712135	1694212
00:00:07.803	45705	0.00513	0		0.0744043	1694933
00:00:07.814	45715	0.00467	0		0.0677326	1693406
00:00:07.823	45725	0.00506	0		0.0733891	1694706
00:00:07.833	45735	0.00458	0		0.0664273	1693083
00:00:07.843	45745	0.0051	0		0.0739692	1694835
00:00:07.853	45755	0.00452	0		0.065557	1692879
00:00:07.862	45765	0.00508	0		0.0736791	1694782
00:00:07.872	45775	0.00496	0		0.0719387	1694381
00:00:07.882	45785	0.0052	0		0.0754196	1695166
00:00:07.892	45795	0.00457	0		0.0662822	1693056
00:00:07.902	45805	0.00515	0		0.0746944	1694992
00:00:07.913	45815	0.00496	0		0.0719387	1694377
00:00:07.922	45825	0.00495	0		0.0717937	1694315
00:00:07.932	45835	0.00477	0		0.069183	1693732
00:00:07.942	45845	0.00524	0		0.0759998	1695311
00:00:07.953	45855	0.00525	0		0.0761448	1695345
00:00:07.962	45865	0.005	0		0.0725188	1694497
00:00:07.972	45875	0.00479	0		0.0694731	1693803
00:00:07.982	45885	0.00519	0		0.0752746	1695149
00:00:07.992	45895	0.00463	0		0.0671525	1693256
00:00:08.002	45905	0.00483	0		0.0700532	1693936
00:00:08.012	45915	0.00443	0		0.0642517	1692571
00:00:08.022	45925	0.00504	0		0.073099	1694632
00:00:08.032	45935	0.00488	0		0.0707784	1694102
00:00:08.042	45945	0.00509	0		0.0738242	1694791
00:00:08.052	45955	0.00482	0		0.0699082	1693894
00:00:08.062	45965	0.00508	0		0.0736791	1694752
00:00:08.072	45975	0.00484	0		0.0701982	1693972
00:00:08.082	45985	0.00468	0		0.0678776	1693435
00:00:08.092	45995	0.00491	0		0.0712135	1694183
00:00:08.102	46005	0.0049	0		0.0710685	1694171
00:00:08.112	46015	0.00488	0		0.0707784	1694083
00:00:08.122	46025	0.00509	0		0.0738242	1694813
00:00:08.132	46035	0.00508	0		0.0736791	1694772
00:00:08.142	46045	0.00515	0		0.0746944	1695004
00:00:08.152	46055	0.00454	0		0.0658471	1692945
00:00:08.162	46065	0.00501	0		0.0726639	1694531
00:00:08.171	46075	0.00481	0		0.0697631	1693862
00:00:08.181	46085	0.00564	0		0.0818013	1696639
00:00:08.191	46095	0.00488	0		0.0707784	1694085
00:00:08.202	46105	0.00527	0		0.0764349	1695418
00:00:08.211	46115	0.00488	0		0.0707784	1694088
00:00:08.221	46125	0.0048	0		0.0696181	1693816
00:00:08.231	46135	0.00492	0		0.0713586	1694244
00:00:08.242	46145	0.00503	0		0.072954	1694608
00:00:08.251	46155	0.0049	0		0.0710685	1694171
00:00:08.261	46165	0.00495	0		0.0717937	1694340
00:00:08.271	46175	0.00501	0		0.0726639	1694526
00:00:08.281	46185	0.00531	0		0.077015	1695524
00:00:08.291	46195	0.00492	0		0.0713586	1694244
00:00:08.301	46205	0.00514	0		0.0745494	1694982
00:00:08.311	46215	0.0049	0		0.0710685	1694163
00:00:08.321	46225	0.00535	0		0.0775952	1695671
00:00:08.331	46235	0.00455	0		0.0659922	1692994
00:00:08.341	46245	0.00498	0		0.0722288	1694433
00:00:08.351	46255	0.00491	0		0.0712135	1694183
00:00:08.361	46265	0.00497	0		0.0720837	1694391
00:00:08.371	46275	0.00501	0		0.0726639	1694516
00:00:08.381	46285	0.00517	0		0.0749845	1695085
00:00:08.391	46295	0.00509	0		0.0738242	1694796
00:00:08.401	46305	0.00494	0		0.0716486	1694293
00:00:08.410	46315	0.00452	0		0.065557	1692889
00:00:08.421	46325	0.00494	0		0.0716486	1694313
00:00:08.430	46335	0.00464	0		0.0672975	1693286
00:00:08.440	46345	0.00521	0		0.0755646	1695188
00:00:08.450	46355	0.00493	0		0.0715036	1694269
00:00:08.460	46365	0.00526	0		0.0762898	1695360
00:00:08.470	46375	0.005	0		0.0725188	1694499
00:00:08.480	46385	0.00503	0		0.072954	1694586
00:00:08.490	46395	0.00479	0		0.0694731	1693803
00:00:08.500	46405	0.00492	0		0.0713586	1694225
00:00:08.510	46415	0.00472	0		0.0684578	1693560
00:00:08.520	46425	0.00522	0		0.0757097	1695249
00:00:08.530	46435	0.00498	0		0.0722288	1694445
00:00:08.540	46445	0.00519	0		0.0752746	1695124
00:00:08.550	46455	0.00476	0		0.0690379	1693708
00:00:08.560	46465	0.0048	0		0.0696181	1693830
00:00:08.570	46475	0.00521	0		0.0755646	1695218
00:00:08.580	46485	0.00486	0		0.0704883	1694041
00:00:08.590	46495	0.00471	0		0.0683128	1693526
00:00:08.600	46505	0.00529	0		0.0767249	1695467
00:00:08.610	46515	0.00526	0		0.0762898	1695372
00:00:08.620	46525	0.00496	0		0.0719387	1694377
00:00:08.630	46535	0.00493	0		0.0715036	1694257
00:00:08.640	46545	0.00489	0		0.0709234	1694122
00:00:08.650	46555	0.0046	0		0.0667173	1693158
00:00:08.660	46565	0.00526	0		0.0762898	1695367
00:00:08.672	46575	0.00488	0		0.0707784	1694110
00:00:08.680	46585	0.0051	0		0.0739692	1694826
00:00:08.690	46595	0.00514	0		0.0745494	1694978
00:00:08.700	46605	0.00496	0		0.0719387	1694381
00:00:08.709	46615	0.00524	0		0.0759998	1695315
00:00:08.720	46625	0.00508	0		0.0736791	1694767
00:00:08.729	46635	0.00532	0		0.0771601	1695587
00:00:08.739	46645	0.00508	0		0.0736791	1694767
00:00:08.749	46655	0.00482	0		0.0699082	1693884
00:00:08.759	46665	0.00477	0		0.069183	1693718
00:00:08.769	46675	0.00472	0		0.0684578	1693548
00:00:08.779	46685	0.00523	0		0.0758547	1695262
00:00:08.789	46695	0.00523	0		0.0758547	1695269
00:00:08.799	46705	0.00514	0		0.0745494	1694985
00:00:08.809	46715	0.00524	0		0.0759998	1695313
00:00:08.819	46725	0.00535	0		0.0775952	1695690
00:00:08.829	46735	0.00484	0		0.0701982	1693963
00:00:08.839	46745	0.00524	0		0.0759998	1695296
00:00:08.849	46755	0.00471	0		0.0683128	1693538
00:00:08.859	46765	0.00512	0		0.0742593	1694897
00:00:08.869	46775	0.00489	0		0.0709234	1694117
00:00:08.879	46785	0.00509	0		0.0738242	1694806
00:00:08.889	46795	0.00516	0		0.0748395	1695041
00:00:08.899	46805	0.00495	0		0.0717937	1694328
00:00:08.909	46815	0.00512	0		0.0742593	1694914
00:00:08.919	46825	0.00515	0		0.0746944	1694992
00:00:08.929	46835	0.00501	0		0.0726639	1694519
00:00:08.939	46845	0.00543	0		0.0787555	1695929
00:00:08.949	46855	0.00508	0		0.0736791	1694762
00:00:08.959	46865	0.00514	0		0.0745494	1694980
00:00:08.969	46875	0.00497	0		0.0720837	1694401
00:00:08.979	46885	0.00518	0		0.0751295	1695115
00:00:08.989	46895	0.00506	0		0.0733891	1694711
00:00:08.999	46905	0.00501	0		0.0726639	1694536
00:00:09.008	46915	0.00496	0		0.0719387	1694354
00:00:09.018	46925	0.00518	0		0.0751295	1695105
00:00:09.028	46935	0.00493	0		0.0715036	1694257
00:00:09.038	46945	0.00491	0		0.0712135	1694183
00:00:09.049	46955	0.00515	0		0.0746944	1695009
00:00:09.058	46965	0.00528	0		0.0765799	1695453
00:00:09.068	46975	0.0047	0		0.0681677	1693501
00:00:09.078	46985	0.00513	0		0.0744043	1694926
00:00:09.088	46995	0.00497	0		0.0720837	1694396
00:00:09.098	47005	0.00487	0		0.0706334	1694066
00:00:09.108	47015	0.00481	0		0.0697631	1693860
00:00:09.118	47025	0.00528	0		0.0765799	1695438
00:00:09.128	47035	0.00542	0		0.0786104	1695912
00:00:09.138	47045	0.00509	0		0.0738242	1694809
00:00:09.148	47055	0.00517	0		0.0749845	1695053
00:00:09.158	47065	0.00519	0		0.0752746	1695142
00:00:09.168	47075	0.00492	0		0.0713586	1694237
00:00:09.178	47085	0.00494	0		0.0716486	1694296
00:00:09.188	47095	0.00519	0		0.0752746	1695142
00:00:09.198	47105	0.00539	0		0.0781753	1695795
00:00:09.208	47115	0.00491	0		0.0712135	1694212
00:00:09.218	47125	0.00542	0		0.0786104	1695892
00:00:09.228	47135	0.00499	0		0.0723738	1694460
00:00:09.238	47145	0.00509	0		0.0738242	1694799
00:00:09.248	47155	0.00509	0		0.0738242	1694799
00:00:09.258	47165	0.00541	0		0.0784654	1695887
00:00:09.268	47175	0.00506	0		0.0733891	1694708
00:00:09.278	47185	0.00535	0		0.0775952	1695675
00:00:09.288	47195	0.00513	0		0.0744043	1694929
00:00:09.298	47205	0.00496	0		0.0719387	1694357
00:00:09.308	47215	0.005	0		0.0725188	1694487
00:00:09.318	47225	0.00542	0		0.0786104	1695894
00:00:09.327	47235	0.00522	0		0.0757097	1695254
00:00:09.337	47245	0.00504	0		0.073099	1694618
00:00:09.347	47255	0.00522	0		0.0757097	1695249
00:00:09.357	47265	0.00517	0		0.0749845	1695058
00:00:09.367	47275	0.005	0		0.0725188	1694504
00:00:09.377	47285	0.00542	0		0.0786104	1695904
00:00:09.388	47295	0.00511	0		0.0741143	1694882
00:00:09.398	47305	0.00521	0		0.0755646	1695200
00:00:09.407	47315	0.00503	0		0.072954	1694608
00:00:09.418	47325	0.00514	0		0.0745494	1694963
00:00:09.427	47335	0.00512	0		0.0742593	1694892
00:00:09.438	47345	0.00514	0		0.0745494	1694985
00:00:09.447	47355	0.00515	0		0.0746944	1694990
00:00:09.457	47365	0.00507	0		0.0735341	1694723
00:00:09.467	47375	0.00505	0		0.073244	1694659
00:00:09.477	47385	0.00556	0		0.080641	1696362
00:00:09.487	47395	0.00558	0		0.080931	1696460
00:00:09.497	47405	0.00536	0		0.0777402	1695720
00:00:09.507	47415	0.00505	0		0.073244	1694669
00:00:09.517	47425	0.00511	0		0.0741143	1694884
00:00:09.527	47435	0.00535	0		0.0775952	1695671
00:00:09.537	47445	0.00489	0		0.0709234	1694129
00:00:09.547	47455	0.00505	0		0.073244	1694681
00:00:09.557	47465	0.00518	0		0.0751295	1695115
00:00:09.567	47475	0.00532	0		0.0771601	1695568
00:00:09.577	47485	0.00529	0		0.0767249	1695472
00:00:09.587	47495	0.00523	0		0.0758547	1695262
00:00:09.597	47505	0.00551	0		0.0799158	1696208
00:00:09.607	47515	0.00528	0		0.0765799	1695433
00:00:09.617	47525	0.0054	0		0.0783204	1695833
00:00:09.626	47535	0.00504	0		0.073099	1694649
00:00:09.637	47545	0.00543	0		0.0787555	1695953
00:00:09.647	47555	0.00515	0		0.0746944	1695014
00:00:09.656	47565	0.00526	0		0.0762898	1695379
00:00:09.667	47575	0.00536	0		0.0777402	1695697
00:00:09.676	47585	0.00543	0		0.0787555	1695943
00:00:09.686	47595	0.00529	0		0.0767249	1695467
00:00:09.697	47605	0.00543	0		0.0787555	1695956
00:00:09.707	47615	0.0052	0		0.0754196	1695183
00:00:09.717	47625	0.00538	0		0.0780303	1695759
00:00:09.726	47635	0.00521	0		0.0755646	1695213
00:00:09.736	47645	0.0051	0		0.0739692	1694828
00:00:09.747	47655	0.00519	0		0.0752746	1695127
00:00:09.756	47665	0.00509	0		0.0738242	1694791
00:00:09.766	47675	0.00528	0		0.0765799	1695426
00:00:09.776	47685	0.00542	0		0.0786104	1695912
00:00:09.786	47695	0.00504	0		0.073099	1694649
00:00:09.796	47705	0.00516	0		0.0748395	1695039
00:00:09.806	47715	0.00541	0		0.0784654	1695887
00:00:09.816	47725	0.0055	0		0.0797707	1696181
00:00:09.826	47735	0.00502	0		0.0728089	1694575
00:00:09.836	47745	0.00541	0		0.0784654	1695887
00:00:09.846	47755	0.00511	0		0.0741143	1694880
00:00:09.856	47765	0.00564	0		0.0818013	1696632
00:00:09.866	47775	0.00545	0		0.0790455	1696002
00:00:09.876	47785	0.00543	0		0.0787555	1695948
00:00:09.886	47795	0.00499	0		0.0723738	1694455
00:00:09.895	47805	0.00561	0		0.0813661	1696536
00:00:09.905	47815	0.00525	0		0.0761448	1695350
00:00:09.916	47825	0.00524	0		0.0759998	1695298
00:00:09.927	47835	0.00533	0		0.0773051	1695607
00:00:09.935	47845	0.00493	0		0.0715036	1694264
00:00:09.946	47855	0.0053	0		0.07687	1695504
00:00:09.956	47865	0.0054	0		0.0783204	1695833
00:00:09.966	47875	0.00524	0		0.0759998	1695291
00:00:09.975	47885	0.00522	0		0.0757097	1695230
00:00:09.985	47895	0.00552	0		0.0800608	1696232
00:00:09.995	47905	0.00532	0		0.0771601	1695565
00:00:10.005	47915	0.00514	0		0.0745494	1694955
00:00:10.015	47925	0.00529	0		0.0767249	1695487
00:00:10.025	47935	0.00523	0		0.0758547	1695274
00:00:10.035	47945	0.00547	0		0.0793356	1696066
00:00:10.045	47955	0.0053	0		0.07687	1695504
00:00:10.056	47965	0.00561	0		0.0813661	1696551
00:00:10.065	47975	0.00549	0		0.0796257	1696159
00:00:10.075	47985	0.00526	0		0.0762898	1695367
00:00:10.085	47995	0.00512	0		0.0742593	1694911
00:00:10.095	48005	0.00545	0		0.0790455	1696002
00:00:10.105	48015	0.00532	0		0.0771601	1695582
00:00:10.115	48025	0.00582	0		0.0844119	1697264
00:00:10.125	48035	0.00531	0		0.077015	1695526
00:00:10.135	48045	0.00553	0		0.0802059	1696279
00:00:10.145	48055	0.00529	0		0.0767249	1695470
00:00:10.155	48065	0.00563	0		0.0816562	1696597
00:00:10.165	48075	0.00537	0		0.0778852	1695742
00:00:10.175	48085	0.00546	0		0.0791906	1696041
00:00:10.185	48095	0.00567	0		0.0822364	1696732
00:00:10.195	48105	0.00529	0		0.0767249	1695482
00:00:10.205	48115	0.00559	0		0.0810761	1696472
00:00:10.215	48125	0.00559	0		0.0810761	1696477
00:00:10.225	48135	0.00544	0		0.0789005	1695983
00:00:10.235	48145	0.00512	0		0.0742593	1694911
00:00:10.244	48155	0.00539	0		0.0781753	1695800
00:00:10.255	48165	0.0052	0		0.0754196	1695166
00:00:10.264	48175	0.00541	0		0.0784654	1695887
00:00:10.274	48185	0.00549	0		0.0796257	1696159
00:00:10.284	48195	0.00535	0		0.0775952	1695671
00:00:10.294	48205	0.0054	0		0.0783204	1695855
00:00:10.305	48215	0.00558	0		0.080931	1696448
00:00:10.314	48225	0.00562	0		0.0815112	1696573
00:00:10.324	48235	0.00505	0		0.073244	1694667
00:00:10.334	48245	0.00524	0		0.0759998	1695320
00:00:10.344	48255	0.00588	0		0.0852822	1697446
00:00:10.354	48265	0.00553	0		0.0802059	1696262
00:00:10.364	48275	0.00544	0		0.0789005	1695992
00:00:10.376	48285	0.0054	0		0.0783204	1695850
00:00:10.384	48295	0.00547	0		0.0793356	1696073
00:00:10.394	48305	0.00582	0		0.0844119	1697237
00:00:10.404	48315	0.00572	0		0.0829616	1696904
00:00:10.414	48325	0.00529	0		0.0767249	1695467
00:00:10.424	48335	0.00548	0		0.0794807	1696112
00:00:10.434	48345	0.00546	0		0.0791906	1696039
00:00:10.444	48355	0.00552	0		0.0800608	1696252
00:00:10.454	48365	0.00545	0		0.0790455	1696002
00:00:10.464	48375	0.00562	0		0.0815112	1696570
00:00:10.474	48385	0.00533	0		0.0773051	1695592
00:00:10.483	48395	0.00516	0		0.0748395	1695026
00:00:10.493	48405	0.00549	0		0.0796257	1696137
00:00:10.504	48415	0.00578	0		0.0838318	1697132
00:00:10.514	48425	0.00535	0		0.0775952	1695675
00:00:10.524	48435	0.00542	0		0.0786104	1695899
00:00:10.534	48445	0.00531	0		0.077015	1695555
00:00:10.544	48455	0.00546	0		0.0791906	1696046
00:00:10.553	48465	0.00548	0		0.0794807	1696115
00:00:10.563	48475	0.00557	0		0.080786	1696426
00:00:10.573	48485	0.00566	0		0.0820913	1696698
00:00:10.583	48495	0.00553	0		0.0802059	1696281
00:00:10.593	48505	0.00525	0		0.0761448	1695338
00:00:10.603	48515	0.00583	0		0.084557	1697277
00:00:10.613	48525	0.00551	0		0.0799158	1696208
00:00:10.623	48535	0.00582	0		0.0844119	1697237
00:00:10.633	48545	0.0052	0		0.0754196	1695164
00:00:10.643	48555	0.00576	0		0.0835417	1697061
00:00:10.653	48565	0.00546	0		0.0791906	1696027
00:00:10.663	48575	0.00534	0		0.0774501	1695639
00:00:10.673	48585	0.00572	0		0.0829616	1696931
00:00:10.683	48595	0.00564	0		0.0818013	1696634
00:00:10.693	48605	0.00515	0		0.0746944	1694997
00:00:10.703	48615	0.00542	0		0.0786104	1695919
00:00:10.713	48625	0.00545	0		0.0790455	1696024
00:00:10.723	48635	0.0053	0		0.07687	1695514
00:00:10.733	48645	0.00567	0		0.0822364	1696737
00:00:10.743	48655	0.00552	0		0.0800608	1696232
00:00:10.752	48665	0.00593	0		0.0860074	1697605
00:00:10.763	48675	0.00555	0		0.0804959	1696338
00:00:10.772	48685	0.0055	0		0.0797707	1696176
00:00:10.783	48695	0.00579	0		0.0839768	1697137
00:00:10.792	48705	0.00518	0		0.0751295	1695107
00:00:10.802	48715	0.00544	0		0.0789005	1695963
00:00:10.812	48725	0.00562	0		0.0815112	1696585
00:00:10.822	48735	0.00543	0		0.0787555	1695958
00:00:10.832	48745	0.00528	0		0.0765799	1695423
00:00:10.842	48755	0.00568	0		0.0823814	1696789
00:00:10.852	48765	0.00551	0		0.0799158	1696208
00:00:10.862	48775	0.00591	0		0.0857173	1697544
00:00:10.872	48785	0.0056	0		0.0812211	1696497
00:00:10.882	48795	0.00587	0		0.0851371	1697428
00:00:10.892	48805	0.00545	0		0.0790455	1696002
00:00:10.902	48815	0.0055	0		0.0797707	1696188
00:00:10.912	48825	0.0056	0		0.0812211	1696499
00:00:10.922	48835	0.00567	0		0.0822364	1696759
00:00:10.932	48845	0.00535	0		0.0775952	1695661
00:00:10.942	48855	0.00564	0		0.0818013	1696641
00:00:10.952	48865	0.00585	0		0.084847	1697365
00:00:10.962	48875	0.00542	0		0.0786104	1695916
00:00:10.972	48885	0.00539	0		0.0781753	1695823
00:00:10.982	48895	0.00572	0		0.0829616	1696904
00:00:10.992	48905	0.00564	0		0.0818013	1696644
00:00:11.001	48915	0.00553	0		0.0802059	1696286
00:00:11.012	48925	0.00567	0		0.0822364	1696737
00:00:11.022	48935	0.00557	0		0.080786	1696411
00:00:11.031	48945	0.00536	0		0.0777402	1695715
00:00:11.042	48955	0.00564	0		0.0818013	1696658
00:00:11.052	48965	0.00564	0		0.0818013	1696656
00:00:11.061	48975	0.00602	0		0.0873127	1697913
00:00:11.071	48985	0.00571	0		0.0828165	1696875
00:00:11.081	48995	0.00566	0		0.0820913	1696715
00:00:11.091	49005	0.00562	0		0.0815112	1696578
00:00:11.101	49015	0.00603	0		0.0874577	1697952
00:00:11.112	49025	0.00578	0		0.0838318	1697108
00:00:11.122	49035	0.0061	0		0.088473	1698196
00:00:11.131	49045	0.0056	0		0.0812211	1696519
00:00:11.141	49055	0.00612	0		0.0887631	1698257
00:00:11.151	49065	0.00579	0		0.0839768	1697166
00:00:11.161	49075	0.0059	0		0.0855722	1697517
00:00:11.171	49085	0.00579	0		0.0839768	1697159
00:00:11.181	49095	0.00546	0		0.0791906	1696058
00:00:11.191	49105	0.0055	0		0.0797707	1696188
00:00:11.201	49115	0.00563	0		0.0816562	1696597
00:00:11.211	49125	0.00597	0		0.0865875	1697749
00:00:11.221	49135	0.00609	0		0.088328	1698152
00:00:11.231	49145	0.00547	0		0.0793356	1696071
00:00:11.241	49155	0.00579	0		0.0839768	1697164
00:00:11.251	49165	0.0059	0		0.0855722	1697524
00:00:11.261	49175	0.00577	0		0.0836868	1697098
00:00:11.271	49185	0.00597	0		0.0865875	1697754
00:00:11.280	49195	0.00596	0		0.0864425	1697717
00:00:11.291	49205	0.00547	0		0.0793356	1696071
00:00:11.301	49215	0.00612	0		0.0887631	1698252
00:00:11.310	49225	0.00559	0		0.0810761	1696463
00:00:11.321	49235	0.00575	0		0.0833967	1697012
00:00:11.331	49245	0.00568	0		0.0823814	1696797
00:00:11.341	49255	0.00601	0		0.0871677	1697894
00:00:11.350	49265	0.0059	0		0.0855722	1697531
00:00:11.360	49275	0.0059	0		0.0855722	1697507
00:00:11.370	49285	0.00562	0		0.0815112	1696563
00:00:11.380	49295	0.00604	0		0.0876028	1697989
00:00:11.390	49305	0.00558	0		0.080931	1696431
00:00:11.400	49315	0.00576	0		0.0835417	1697049
00:00:11.410	49325	0.00558	0		0.080931	1696438
00:00:11.420	49335	0.00589	0		0.0854272	1697499
00:00:11.430	49345	0.00584	0		0.084702	1697313
00:00:11.440	49355	0.00595	0		0.0862974	1697688
00:00:11.450	49365	0.00596	0		0.0864425	1697730
00:00:11.460	49375	0.00588	0		0.0852822	1697458
00:00:11.470	49385	0.00584	0		0.084702	1697328
00:00:11.480	49395	0.00608	0		0.0881829	1698118
00:00:11.490	49405	0.0056	0		0.0812211	1696512
00:00:11.500	49415	0.00609	0		0.088328	1698167
00:00:11.510	49425	0.00577	0		0.0836868	1697093
00:00:11.520	49435	0.00593	0		0.0860074	1697612
00:00:11.530	49445	0.00582	0		0.0844119	1697264
00:00:11.540	49455	0.00585	0		0.084847	1697360
00:00:11.550	49465	0.00586	0		0.0849921	1697379
00:00:11.559	49475	0.00568	0		0.0823814	1696782
00:00:11.569	49485	0.00611	0		0.088618	1698220
00:00:11.579	49495	0.00595	0		0.0862974	1697673
00:00:11.589	49505	0.00547	0		0.0793356	1696071
00:00:11.600	49515	0.00596	0		0.0864425	1697727
00:00:11.609	49525	0.00606	0		0.0878928	1698047
00:00:11.619	49535	0.00589	0		0.0854272	1697502
00:00:11.630	49545	0.00586	0		0.0849921	1697392
00:00:11.639	49555	0.00586	0		0.0849921	1697370
00:00:11.649	49565	0.00605	0		0.0877478	1698028
00:00:11.659	49575	0.00607	0		0.0880379	1698088
00:00:11.669	49585	0.00549	0		0.0796257	1696149
00:00:11.679	49595	0.00594	0		0.0861524	1697646
00:00:11.689	49605	0.00564	0		0.0818013	1696646
00:00:11.699	49615	0.00596	0		0.0864425	1697720
00:00:11.709	49625	0.00587	0		0.0851371	1697424
00:00:11.719	49635	0.00603	0		0.0874577	1697965
00:00:11.729	49645	0.00547	0		0.0793356	1696088
00:00:11.739	49655	0.00602	0		0.0873127	1697938
00:00:11.749	49665	0.00593	0		0.0860074	1697605
00:00:11.759	49675	0.00574	0		0.0832516	1696970
00:00:11.769	49685	0.0059	0		0.0855722	1697517
00:00:11.779	49695	0.00569	0		0.0825265	1696828
00:00:11.789	49705	0.00591	0		0.0857173	1697558
00:00:11.799	49715	0.00589	0		0.0854272	1697499
00:00:11.809	49725	0.00558	0		0.080931	1696455
00:00:11.819	49735	0.00571	0		0.0828165	1696865
00:00:11.829	49745	0.00543	0		0.0787555	1695943
00:00:11.839	49755	0.00622	0		0.0902134	1698607
00:00:11.849	49765	0.00568	0		0.0823814	1696770
00:00:11.858	49775	0.00577	0		0.0836868	1697088
00:00:11.868	49785	0.00565	0		0.0819463	1696668
00:00:11.879	49795	0.00603	0		0.0874577	1697972
00:00:11.889	49805	0.00591	0		0.0857173	1697566
00:00:11.898	49815	0.006	0		0.0870226	1697862
00:00:11.908	49825	0.00577	0		0.0836868	1697073
00:00:11.918	49835	0.00611	0		0.088618	1698233
00:00:11.928	49845	0.00605	0		0.0877478	1698028
00:00:11.938	49855	0.00597	0		0.0865875	1697749
00:00:11.948	49865	0.00565	0		0.0819463	1696676
00:00:11.959	49875	0.00646	0		0.0936944	1699409
00:00:11.968	49885	0.00592	0		0.0858623	1697602
00:00:11.978	49895	0.00601	0		0.0871677	1697904
00:00:11.988	49905	0.00575	0		0.0833967	1697029
00:00:11.998	49915	0.00568	0		0.0823814	1696772
00:00:12.008	49925	0.00598	0		0.0867325	1697788
00:00:12.018	49935	0.00598	0		0.0867325	1697801
00:00:12.028	49945	0.00604	0		0.0876028	1697982
00:00:12.038	49955	0.0063	0		0.0913737	1698872
00:00:12.048	49965	0.00608	0		0.0881829	1698120
00:00:12.058	49975	0.00625	0		0.0906486	1698688
00:00:12.068	49985	0.0058	0		0.0841219	1697179
00:00:12.077	49995	0.00588	0		0.0852822	1697436
00:00:12.088	50005	0.00594	0		0.0861524	1697637
00:00:12.098	50015	0.00584	0		0.084702	1697316
00:00:12.108	50025	0.00565	0		0.0819463	1696671
00:00:12.118	50035	0.00604	0		0.0876028	1698001
00:00:12.128	50045	0.00628	0		0.0910837	1698786
00:00:12.138	50055	0.00594	0		0.0861524	1697659
00:00:12.147	50065	0.00604	0		0.0876028	1697979
00:00:12.158	50075	0.00608	0		0.0881829	1698125
00:00:12.167	50085	0.00598	0		0.0867325	1697798
00:00:12.178	50095	0.00593	0		0.0860074	1697632
00:00:12.187	50105	0.00612	0		0.0887631	1698255
00:00:12.197	50115	0.00627	0		0.0909386	1698774
00:00:12.207	50125	0.00601	0		0.0871677	1697901
00:00:12.218	50135	0.00634	0		0.0919539	1698983
00:00:12.227	50145	0.00555	0		0.0804959	1696330
00:00:12.237	50155	0.00618	0		0.0896333	1698475
00:00:12.247	50165	0.00579	0		0.0839768	1697149
00:00:12.257	50175	0.006	0		0.0870226	1697840
00:00:12.267	50185	0.00591	0		0.0857173	1697539
00:00:12.277	50195	0.0063	0		0.0913737	1698869
00:00:12.287	50205	0.00604	0		0.0876028	1697989
00:00:12.297	50215	0.00632	0		0.0916638	1698926
00:00:12.307	50225	0.00615	0		0.0891982	1698353
00:00:12.317	50235	0.00616	0		0.0893432	1698382
00:00:12.327	50245	0.00559	0		0.0810761	1696472
00:00:12.337	50255	0.00586	0		0.0849921	1697384
00:00:12.347	50265	0.00603	0		0.0874577	1697955
00:00:12.357	50275	0.00631	0		0.0915188	1698889
00:00:12.366	50285	0.00627	0		0.0909386	1698754
00:00:12.376	50295	0.00619	0		0.0897783	1698495
00:00:12.386	50305	0.00579	0		0.0839768	1697137
00:00:12.396	50315	0.00592	0		0.0858623	1697585
00:00:12.406	50325	0.0061	0		0.088473	1698193
00:00:12.416	50335	0.00648	0		0.0939844	1699473
00:00:12.426	50345	0.00616	0		0.0893432	1698399
00:00:12.436	50355	0.00624	0		0.0905035	1698669
00:00:12.446	50365	0.00615	0		0.0891982	1698345
00:00:12.456	50375	0.00613	0		0.0889081	1698277
00:00:12.466	50385	0.006	0		0.0870226	1697842
00:00:12.476	50395	0.00608	0		0.0881829	1698130
00:00:12.486	50405	0.00607	0		0.0880379	1698091
00:00:12.496	50415	0.0063	0		0.0913737	1698869
00:00:12.506	50425	0.00594	0		0.0861524	1697649
00:00:12.516	50435	0.00621	0		0.0900684	1698568
00:00:12.526	50445	0.0061	0		0.088473	1698186
00:00:12.536	50455	0.00602	0		0.0873127	1697935
00:00:12.546	50465	0.00618	0		0.0896333	1698468
00:00:12.556	50475	0.00618	0		0.0896333	1698463
00:00:12.566	50485	0.00623	0		0.0903585	1698615
00:00:12.576	50495	0.00602	0		0.0873127	1697938
00:00:12.586	50505	0.00619	0		0.0897783	1698492
00:00:12.596	50515	0.00631	0		0.0915188	1698891
00:00:12.606	50525	0.0062	0		0.0899234	1698536
00:00:12.616	50535	0.0062	0		0.0899234	1698522
00:00:12.625	50545	0.00598	0		0.0867325	1697791
00:00:12.635	50555	0.00625	0		0.0906486	1698708
00:00:12.645	50565	0.0064	0		0.0928241	1699196
00:00:12.655	50575	0.00615	0		0.0891982	1698360
00:00:12.665	50585	0.00607	0		0.0880379	1698096
00:00:12.675	50595	0.00645	0		0.0935493	1699353
00:00:12.685	50605	0.0062	0		0.0899234	1698517
00:00:12.695	50615	0.00636	0		0.092244	1699047
00:00:12.705	50625	0.00611	0		0.088618	1698230
00:00:12.715	50635	0.00649	0		0.0941295	1699512
00:00:12.725	50645	0.00648	0		0.0939844	1699473
00:00:12.735	50655	0.00636	0		0.092244	1699059
00:00:12.745	50665	0.00627	0		0.0909386	1698767
00:00:12.755	50675	0.00651	0		0.0944195	1699578
00:00:12.765	50685	0.00613	0		0.0889081	1698296
00:00:12.775	50695	0.0063	0		0.0913737	1698869
00:00:12.785	50705	0.00595	0		0.0862974	1697690
00:00:12.795	50715	0.00639	0		0.0926791	1699152
00:00:12.805	50725	0.0062	0		0.0899234	1698512
00:00:12.815	50735	0.00609	0		0.088328	1698162
00:00:12.825	50745	0.00645	0		0.0935493	1699363
00:00:12.835	50755	0.00634	0		0.0919539	1698993
00:00:12.845	50765	0.0061	0		0.088473	1698184
00:00:12.855	50775	0.00664	0		0.096305	1699999
00:00:12.865	50785	0.00597	0		0.0865875	1697752
00:00:12.875	50795	0.00616	0		0.0893432	1698394
00:00:12.885	50805	0.00647	0		0.0938394	1699436
00:00:12.895	50815	0.00648	0		0.0939844	1699465
00:00:12.904	50825	0.0061	0		0.088473	1698176
00:00:12.914	50835	0.00649	0		0.0941295	1699488
00:00:12.924	50845	0.00647	0		0.0938394	1699424
00:00:12.934	50855	0.00681	0		0.0987707	1700576
00:00:12.944	50865	0.00642	0		0.0931142	1699257
00:00:12.954	50875	0.0063	0		0.0913737	1698864
00:00:12.965	50885	0.0064	0		0.0928241	1699213
00:00:12.974	50895	0.00621	0		0.0900684	1698561
00:00:12.984	50905	0.0064	0		0.0928241	1699208
00:00:12.994	50915	0.00672	0		0.0974653	1700262
00:00:13.005	50925	0.0065	0		0.0942745	1699527
00:00:13.014	50935	0.00669	0		0.0970302	1700176
00:00:13.024	50945	0.00662	0		0.096015	1699936
00:00:13.034	50955	0.0064	0		0.0928241	1699203
00:00:13.044	50965	0.00633	0		0.0918089	1698946
00:00:13.054	50975	0.00624	0		0.0905035	1698656
00:00:13.064	50985	0.00667	0		0.0967401	1700119
00:00:13.076	50995	0.00645	0		0.0935493	1699365
00:00:13.084	51005	0.0065	0		0.0942745	1699524
00:00:13.094	51015	0.00651	0		0.0944195	1699568
00:00:13.104	51025	0.00645	0		0.0935493	1699370
00:00:13.114	51035	0.00654	0		0.0948547	1699676
00:00:13.124	51045	0.00628	0		0.0910837	1698781
00:00:13.134	51055	0.0065	0		0.0942745	1699534
00:00:13.144	51065	0.00641	0		0.0929692	1699225
00:00:13.154	51075	0.00655	0		0.0949997	1699696
00:00:13.164	51085	0.00613	0		0.0889081	1698287
00:00:13.174	51095	0.00658	0		0.0954348	1699786
00:00:13.184	51105	0.0061	0		0.088473	1698196
00:00:13.194	51115	0.00679	0		0.0984806	1700515
00:00:13.204	51125	0.00657	0		0.0952898	1699759
00:00:13.214	51135	0.00662	0		0.096015	1699931
00:00:13.223	51145	0.00702	0		0.101816	1701282
00:00:13.233	51155	0.00666	0		0.0965951	1700078
00:00:13.243	51165	0.00674	0		0.0977554	1700328
00:00:13.253	51175	0.00668	0		0.0968852	1700149
00:00:13.263	51185	0.00663	0		0.09616	1699972
00:00:13.273	51195	0.00676	0		0.0980455	1700402
00:00:13.283	51205	0.00665	0		0.0964501	1700031
00:00:13.293	51215	0.00603	0		0.0874577	1697950
00:00:13.304	51225	0.00651	0		0.0944195	1699578
00:00:13.313	51235	0.00676	0		0.0980455	1700407
00:00:13.323	51245	0.00638	0		0.0925341	1699115
00:00:13.333	51255	0.00682	0		0.0989157	1700608
00:00:13.343	51265	0.00646	0		0.0936944	1699382
00:00:13.353	51275	0.00629	0		0.0912287	1698828
00:00:13.363	51285	0.0064	0		0.0928241	1699181
00:00:13.373	51295	0.00655	0		0.0949997	1699691
00:00:13.383	51305	0.00661	0		0.0958699	1699916
00:00:13.393	51315	0.00686	0		0.0994959	1700752
00:00:13.403	51325	0.00632	0		0.0916638	1698933
00:00:13.413	51335	0.00684	0		0.0992058	1700662
00:00:13.423	51345	0.0064	0		0.0928241	1699206
00:00:13.433	51355	0.00678	0		0.0983356	1700461
00:00:13.443	51365	0.00702	0		0.101816	1701282
00:00:13.453	51375	0.00672	0		0.0974653	1700282
00:00:13.463	51385	0.00671	0		0.0973203	1700232
00:00:13.473	51395	0.00669	0		0.0970302	1700173
00:00:13.483	51405	0.00665	0		0.0964501	1700024
00:00:13.493	51415	0.00659	0		0.0955798	1699828
00:00:13.503	51425	0.00667	0		0.0967401	1700087
00:00:13.512	51435	0.00695	0		0.100801	1701051
00:00:13.523	51445	0.00682	0		0.0989157	1700610
00:00:13.532	51455	0.00706	0		0.102397	1701414
00:00:13.542	51465	0.00672	0		0.0974653	1700280
00:00:13.553	51475	0.00656	0		0.0951447	1699737
00:00:13.562	51485	0.00664	0		0.096305	1700016
00:00:13.572	51495	0.00679	0		0.0984806	1700515
00:00:13.582	51505	0.00669	0		0.0970302	1700163
00:00:13.592	51515	0.00675	0		0.0979005	1700355
00:00:13.602	51525	0.00682	0		0.0989157	1700617
00:00:13.613	51535	0.007	0		0.101526	1701223
00:00:13.622	51545	0.00677	0		0.0981905	1700448
00:00:13.632	51555	0.00682	0		0.0989157	1700615
00:00:13.642	51565	0.00678	0		0.0983356	1700485
00:00:13.652	51575	0.00699	0		0.101381	1701177
00:00:13.662	51585	0.00681	0		0.0987707	1700586
00:00:13.672	51595	0.00713	0		0.103412	1701635
00:00:13.682	51605	0.00704	0		0.102107	1701343
00:00:13.692	51615	0.00671	0		0.0973203	1700242
00:00:13.702	51625	0.00697	0		0.101091	1701095
00:00:13.712	51635	0.00683	0		0.0990607	1700644
00:00:13.722	51645	0.00707	0		0.102542	1701451
00:00:13.732	51655	0.00723	0		0.104862	1701983
00:00:13.742	51665	0.00695	0		0.100801	1701044
00:00:13.752	51675	0.00706	0		0.102397	1701409
00:00:13.762	51685	0.0067	0		0.0971753	1700212
00:00:13.771	51695	0.0067	0		0.0971753	1700195
00:00:13.781	51705	0.00668	0		0.0968852	1700132
00:00:13.791	51715	0.0068	0		0.0986256	1700532
00:00:13.801	51725	0.00678	0		0.0983356	1700483
00:00:13.811	51735	0.00729	0		0.105732	1702174
00:00:13.821	51745	0.0069	0		0.100076	1700879
00:00:13.831	51755	0.00672	0		0.0974653	1700262
00:00:13.841	51765	0.00699	0		0.101381	1701184
00:00:13.851	51775	0.00716	0		0.103847	1701733
00:00:13.861	51785	0.00672	0		0.0974653	1700282
00:00:13.871	51795	0.00728	0		0.105587	1702154
00:00:13.881	51805	0.00704	0		0.102107	1701343
00:00:13.891	51815	0.0071	0		0.102977	1701556
00:00:13.901	51825	0.00703	0		0.101962	1701297
00:00:13.911	51835	0.00688	0		0.0997859	1700796
00:00:13.921	51845	0.00692	0		0.100366	1700951
00:00:13.931	51855	0.00711	0		0.103122	1701576
00:00:13.941	51865	0.0074	0		0.107328	1702549
00:00:13.951	51875	0.00707	0		0.102542	1701434
00:00:13.961	51885	0.00695	0		0.100801	1701036
00:00:13.971	51895	0.00698	0		0.101236	1701132
00:00:13.981	51905	0.0072	0		0.104427	1701887
00:00:13.991	51915	0.00704	0		0.102107	1701356
00:00:14.000	51925	0.00702	0		0.101816	1701289
00:00:14.011	51935	0.00733	0		0.106313	1702316
00:00:14.021	51945	0.00708	0		0.102687	1701488
00:00:14.031	51955	0.00674	0		0.0977554	1700351
00:00:14.041	51965	0.00703	0		0.101962	1701324
00:00:14.051	51975	0.00714	0		0.103557	1701694
00:00:14.061	51985	0.00752	0		0.109068	1702956
00:00:14.070	51995	0.0073	0		0.105878	1702215
00:00:14.080	52005	0.00719	0		0.104282	1701848
00:00:14.090	52015	0.00714	0		0.103557	1701681
00:00:14.100	52025	0.00715	0		0.103702	1701728
00:00:14.110	52035	0.007	0		0.101526	1701209
00:00:14.120	52045	0.00703	0		0.101962	1701314
00:00:14.130	52055	0.00697	0		0.101091	1701124
00:00:14.140	52065	0.00722	0		0.104717	1701956
00:00:14.151	52075	0.0069	0		0.100076	1700879
00:00:14.160	52085	0.0069	0		0.100076	1700872
00:00:14.170	52095	0.00713	0		0.103412	1701659
00:00:14.182	52105	0.00735	0		0.106603	1702384
00:00:14.190	52115	0.007	0		0.101526	1701211
00:00:14.200	52125	0.00716	0		0.103847	1701760
00:00:14.210	52135	0.00727	0		0.105442	1702107
00:00:14.220	52145	0.00727	0		0.105442	1702115
00:00:14.230	52155	0.00736	0		0.106748	1702432
00:00:14.240	52165	0.00746	0		0.108198	1702770
00:00:14.250	52175	0.0074	0		0.107328	1702552
00:00:14.260	52185	0.00743	0		0.107763	1702655
00:00:14.270	52195	0.00714	0		0.103557	1701681
00:00:14.280	52205	0.00765	0		0.110954	1703393
00:00:14.290	52215	0.00716	0		0.103847	1701762
00:00:14.300	52225	0.00733	0		0.106313	1702320
00:00:14.309	52235	0.00718	0		0.104137	1701806
00:00:14.319	52245	0.0075	0		0.108778	1702877
00:00:14.329	52255	0.00726	0		0.105297	1702071
00:00:14.339	52265	0.00746	0		0.108198	1702762
00:00:14.349	52275	0.00745	0		0.108053	1702730
00:00:14.359	52285	0.00728	0		0.105587	1702142
00:00:14.369	52295	0.00719	0		0.104282	1701843
00:00:14.379	52305	0.00759	0		0.110084	1703188
00:00:14.389	52315	0.00712	0		0.103267	1701598
00:00:14.399	52325	0.00748	0		0.108488	1702821
00:00:14.409	52335	0.00736	0		0.106748	1702434
00:00:14.419	52345	0.00755	0		0.109503	1703061
00:00:14.429	52355	0.00726	0		0.105297	1702093
00:00:14.439	52365	0.00753	0		0.109213	1702978
00:00:14.449	52375	0.00722	0		0.104717	1701936
00:00:14.459	52385	0.00749	0		0.108633	1702850
00:00:14.469	52395	0.00725	0		0.105152	1702046
00:00:14.479	52405	0.00742	0		0.107618	1702610
00:00:14.489	52415	0.00751	0		0.108923	1702907
00:00:14.499	52425	0.00772	0		0.111969	1703630
00:00:14.509	52435	0.00749	0		0.108633	1702865
00:00:14.519	52445	0.00731	0		0.106023	1702264
00:00:14.529	52455	0.00749	0		0.108633	1702860
00:00:14.538	52465	0.00772	0		0.111969	1703633
00:00:14.549	52475	0.00754	0		0.109358	1703012
00:00:14.559	52485	0.00739	0		0.107183	1702503
00:00:14.569	52495	0.00716	0		0.103847	1701747
00:00:14.578	52505	0.008	0		0.11603	1704571
00:00:14.588	52515	0.00733	0		0.106313	1702320
00:00:14.599	52525	0.0079	0		0.11458	1704220
00:00:14.609	52535	0.00732	0		0.106168	1702279
00:00:14.618	52545	0.00734	0		0.106458	1702340
00:00:14.628	52555	0.00746	0		0.108198	1702752
00:00:14.638	52565	0.00738	0		0.107038	1702495
00:00:14.648	52575	0.00744	0		0.107908	1702699
00:00:14.658	52585	0.00761	0		0.110374	1703252
00:00:14.668	52595	0.00746	0		0.108198	1702745
00:00:14.678	52605	0.00755	0		0.109503	1703046
00:00:14.688	52615	0.0076	0		0.110229	1703240
00:00:14.698	52625	0.00761	0		0.110374	1703262
00:00:14.708	52635	0.00738	0		0.107038	1702498
00:00:14.718	52645	0.00769	0		0.111534	1703515
00:00:14.728	52655	0.00744	0		0.107908	1702674
00:00:14.738	52665	0.00792	0		0.11487	1704296
00:00:14.748	52675	0.00772	0		0.111969	1703620
00:00:14.758	52685	0.00788	0		0.11429	1704149
00:00:14.768	52695	0.00738	0		0.107038	1702478
00:00:14.778	52705	0.00795	0		0.115305	1704402
00:00:14.788	52715	0.00766	0		0.111099	1703422
00:00:14.798	52725	0.00789	0		0.114435	1704211
00:00:14.808	52735	0.00756	0		0.109648	1703090
00:00:14.818	52745	0.00776	0		0.112549	1703772
00:00:14.827	52755	0.0074	0		0.107328	1702552
00:00:14.838	52765	0.00798	0		0.11574	1704495
00:00:14.847	52775	0.00766	0		0.111099	1703424
00:00:14.858	52785	0.00797	0		0.115595	1704473
00:00:14.867	52795	0.00791	0		0.114725	1704269
00:00:14.877	52805	0.00797	0		0.115595	1704455
00:00:14.887	52815	0.00744	0		0.107908	1702703
00:00:14.897	52825	0.00787	0		0.114145	1704132
00:00:14.907	52835	0.00757	0		0.109794	1703127
00:00:14.917	52845	0.00757	0		0.109794	1703139
00:00:14.927	52855	0.00749	0		0.108633	1702853
00:00:14.937	52865	0.0078	0		0.113129	1703882
00:00:14.947	52875	0.00782	0		0.113419	1703958
00:00:14.958	52885	0.00773	0		0.112114	1703662
00:00:14.967	52895	0.00762	0		0.110519	1703301
00:00:14.977	52905	0.00761	0		0.110374	1703245
00:00:14.987	52915	0.0077	0		0.111679	1703562
00:00:14.997	52925	0.00763	0		0.110664	1703338
00:00:15.008	52935	0.00765	0		0.110954	1703383
00:00:15.017	52945	0.00762	0		0.110519	1703299
00:00:15.027	52955	0.00764	0		0.110809	1703370
00:00:15.037	52965	0.00779	0		0.112984	1703848
00:00:15.047	52975	0.00764	0		0.110809	1703372
00:00:15.057	52985	0.00792	0		0.11487	1704289
00:00:15.067	52995	0.00793	0		0.115015	1704335
00:00:15.077	53005	0.0079	0		0.11458	1704233
00:00:15.087	53015	0.0077	0		0.111679	1703571
00:00:15.097	53025	0.00782	0		0.113419	1703973
00:00:15.107	53035	0.00808	0		0.11719	1704834
00:00:15.117	53045	0.00774	0		0.112259	1703682
00:00:15.126	53055	0.00788	0		0.11429	1704157
00:00:15.137	53065	0.00808	0		0.11719	1704831
00:00:15.147	53075	0.00807	0		0.117045	1704797
00:00:15.156	53085	0.00788	0		0.11429	1704169
00:00:15.167	53095	0.00806	0		0.1169	1704780
00:00:15.176	53105	0.00794	0		0.11516	1704357
00:00:15.186	53115	0.00816	0		0.118351	1705098
00:00:15.196	53125	0.008	0		0.11603	1704549
00:00:15.207	53135	0.00783	0		0.113565	1703983
00:00:15.216	53145	0.0081	0		0.117481	1704890
00:00:15.226	53155	0.00792	0		0.11487	1704311
00:00:15.236	53165	0.00786	0		0.114	1704103
00:00:15.246	53175	0.00796	0		0.11545	1704436
00:00:15.256	53185	0.00837	0		0.121397	1705821
00:00:15.266	53195	0.00794	0		0.11516	1704355
00:00:15.276	53205	0.00805	0		0.116755	1704728
00:00:15.286	53215	0.0082	0		0.118931	1705223
00:00:15.296	53225	0.00795	0		0.115305	1704404
00:00:15.306	53235	0.00768	0		0.111389	1703500
00:00:15.316	53245	0.00813	0		0.117916	1704995
00:00:15.326	53255	0.00789	0		0.114435	1704193
00:00:15.336	53265	0.00798	0		0.11574	1704495
00:00:15.346	53275	0.00778	0		0.112839	1703816
00:00:15.356	53285	0.00806	0		0.1169	1704777
00:00:15.366	53295	0.00803	0		0.116465	1704655
00:00:15.375	53305	0.00815	0		0.118206	1705054
00:00:15.387	53315	0.00835	0		0.121106	1705750
00:00:15.396	53325	0.00833	0		0.120816	1705675
00:00:15.406	53335	0.00782	0		0.113419	1703958
00:00:15.416	53345	0.00846	0		0.122702	1706123
00:00:15.425	53355	0.00818	0		0.118641	1705162
00:00:15.435	53365	0.00826	0		0.119801	1705441
00:00:15.445	53375	0.00798	0		0.11574	1704500
00:00:15.455	53385	0.00837	0		0.121397	1705814
00:00:15.465	53395	0.00796	0		0.11545	1704429
00:00:15.475	53405	0.0084	0		0.121832	1705902
00:00:15.485	53415	0.00813	0		0.117916	1704995
00:00:15.495	53425	0.00829	0		0.120236	1705549
00:00:15.505	53435	0.00793	0		0.115015	1704326
00:00:15.515	53445	0.00794	0		0.11516	1704357
00:00:15.525	53455	0.00807	0		0.117045	1704792
00:00:15.535	53465	0.00828	0		0.120091	1705512
00:00:15.545	53475	0.00837	0		0.121397	1705799
00:00:15.555	53485	0.00849	0		0.123137	1706216
00:00:15.565	53495	0.00829	0		0.120236	1705551
00:00:15.575	53505	0.00827	0		0.119946	1705480
00:00:15.585	53515	0.00812	0		0.117771	1704968
00:00:15.595	53525	0.00845	0		0.122557	1706059
00:00:15.606	53535	0.00815	0		0.118206	1705071
00:00:15.615	53545	0.00811	0		0.117626	1704944
00:00:15.625	53555	0.00807	0		0.117045	1704790
00:00:15.635	53565	0.00812	0		0.117771	1704983
00:00:15.645	53575	0.00848	0		0.122992	1706169
00:00:15.654	53585	0.00827	0		0.119946	1705461
00:00:15.665	53595	0.00807	0		0.117045	1704792
00:00:15.674	53605	0.00807	0		0.117045	1704807
00:00:15.684	53615	0.00858	0		0.124442	1706497
00:00:15.695	53625	0.00838	0		0.121542	1705841
00:00:15.705	53635	0.00819	0		0.118786	1705194
00:00:15.715	53645	0.00856	0		0.124152	1706444
00:00:15.725	53655	0.00821	0		0.119076	1705267
00:00:15.734	53665	0.00863	0		0.125168	1706664
00:00:15.745	53675	0.00851	0		0.123427	1706270
00:00:15.755	53685	0.00834	0		0.120961	1705699
00:00:15.764	53695	0.00817	0		0.118496	1705125
00:00:15.777	53705	0.00828	0		0.120091	1705519
00:00:15.784	53715	0.00834	0		0.120961	1705709
00:00:15.794	53725	0.00851	0		0.123427	1706279
00:00:15.804	53735	0.0084	0		0.121832	1705915
00:00:15.814	53745	0.00843	0		0.122267	1706000
00:00:15.824	53755	0.00855	0		0.124007	1706407
00:00:15.834	53765	0.00866	0		0.125603	1706785
00:00:15.844	53775	0.00827	0		0.119946	1705463
00:00:15.854	53785	0.0087	0		0.126183	1706910
00:00:15.864	53795	0.00851	0		0.123427	1706284
00:00:15.874	53805	0.00847	0		0.122847	1706140
00:00:15.884	53815	0.00844	0		0.122412	1706027
00:00:15.894	53825	0.00844	0		0.122412	1706057
00:00:15.904	53835	0.00852	0		0.123572	1706311
00:00:15.914	53845	0.00857	0		0.124297	1706478
00:00:15.924	53855	0.00823	0		0.119366	1705336
00:00:15.934	53865	0.00855	0		0.124007	1706407
00:00:15.943	53875	0.00847	0		0.122847	1706135
00:00:15.953	53885	0.00867	0		0.125748	1706812
00:00:15.963	53895	0.00853	0		0.123717	1706358
00:00:15.973	53905	0.00879	0		0.127488	1707213
00:00:15.983	53915	0.00879	0		0.127488	1707226
00:00:15.993	53925	0.00874	0		0.126763	1707032
00:00:16.003	53935	0.0086	0		0.124732	1706590
00:00:16.013	53945	0.0086	0		0.124732	1706566
00:00:16.023	53955	0.00865	0		0.125458	1706741
00:00:16.033	53965	0.0088	0		0.127633	1707255
00:00:16.043	53975	0.00875	0		0.126908	1707071
00:00:16.053	53985	0.00882	0		0.127923	1707319
00:00:16.063	53995	0.00886	0		0.128503	1707456
00:00:16.073	54005	0.00907	0		0.131549	1708140
00:00:16.083	54015	0.00863	0		0.125168	1706688
00:00:16.093	54025	0.00868	0		0.125893	1706858
00:00:16.103	54035	0.00862	0		0.125023	1706639
00:00:16.113	54045	0.00899	0		0.130389	1707890
00:00:16.123	54055	0.00874	0		0.126763	1707059
00:00:16.133	54065	0.00883	0		0.128068	1707356
00:00:16.143	54075	0.00848	0		0.122992	1706162
00:00:16.153	54085	0.00884	0		0.128213	1707373
00:00:16.163	54095	0.00871	0		0.126328	1706964
00:00:16.173	54105	0.00884	0		0.128213	1707378
00:00:16.183	54115	0.00869	0		0.126038	1706883
00:00:16.193	54125	0.00872	0		0.126473	1706981
00:00:16.203	54135	0.0087	0		0.126183	1706920
00:00:16.213	54145	0.00891	0		0.129229	1707605
00:00:16.223	54155	0.00871	0		0.126328	1706964
00:00:16.233	54165	0.009	0		0.130534	1707905
00:00:16.242	54175	0.00902	0		0.130824	1707981
00:00:16.252	54185	0.00894	0		0.129664	1707728
00:00:16.262	54195	0.00914	0		0.132564	1708400
00:00:16.272	54205	0.00934	0		0.135465	1709047
00:00:16.283	54215	0.00884	0		0.128213	1707390
00:00:16.292	54225	0.00897	0		0.130099	1707823
00:00:16.303	54235	0.00888	0		0.128793	1707515
00:00:16.312	54245	0.00919	0		0.13329	1708561
00:00:16.322	54255	0.00862	0		0.125023	1706657
00:00:16.332	54265	0.00893	0		0.129519	1707693
00:00:16.342	54275	0.00904	0		0.131114	1708067
00:00:16.352	54285	0.00901	0		0.130679	1707949
00:00:16.362	54295	0.00895	0		0.129809	1707752
00:00:16.372	54305	0.00908	0		0.131694	1708201
00:00:16.382	54315	0.00886	0		0.128503	1707466
00:00:16.392	54325	0.00921	0		0.13358	1708627
00:00:16.402	54335	0.00888	0		0.128793	1707512
00:00:16.412	54345	0.00896	0		0.129954	1707774
00:00:16.422	54355	0.00897	0		0.130099	1707818
00:00:16.432	54365	0.00909	0		0.131839	1708219
00:00:16.442	54375	0.00908	0		0.131694	1708177
00:00:16.452	54385	0.0093	0		0.134885	1708930
00:00:16.462	54395	0.00921	0		0.13358	1708610
00:00:16.471	54405	0.0092	0		0.133435	1708581
00:00:16.482	54415	0.00924	0		0.134015	1708728
00:00:16.491	54425	0.00905	0		0.131259	1708072
00:00:16.502	54435	0.00908	0		0.131694	1708194
00:00:16.512	54445	0.00912	0		0.132274	1708319
00:00:16.521	54455	0.00919	0		0.13329	1708549
00:00:16.531	54465	0.00935	0		0.13561	1709108
00:00:16.541	54475	0.00919	0		0.13329	1708561
00:00:16.552	54485	0.00929	0		0.13474	1708882
00:00:16.561	54495	0.00893	0		0.129519	1707693
00:00:16.571	54505	0.00941	0		0.13648	1709304
00:00:16.581	54515	0.00947	0		0.137351	1709491
00:00:16.591	54525	0.0092	0		0.133435	1708579
00:00:16.601	54535	0.0094	0		0.136335	1709275
00:00:16.611	54545	0.00954	0		0.138366	1709728
00:00:16.622	54555	0.00927	0		0.13445	1708826
00:00:16.631	54565	0.00942	0		0.136626	1709341
00:00:16.641	54575	0.00939	0		0.13619	1709241
00:00:16.651	54585	0.00936	0		0.135755	1709140
00:00:16.661	54595	0.00927	0		0.13445	1708833
00:00:16.671	54605	0.00948	0		0.137496	1709547
00:00:16.681	54615	0.00929	0		0.13474	1708888
00:00:16.691	54625	0.00918	0		0.133145	1708532
00:00:16.701	54635	0.00963	0		0.139671	1710044
00:00:16.711	54645	0.00955	0		0.138511	1709779
00:00:16.721	54655	0.00929	0		0.13474	1708903
00:00:16.731	54665	0.00922	0		0.133725	1708650
00:00:16.741	54675	0.00928	0		0.134595	1708860
00:00:16.751	54685	0.00912	0		0.132274	1708336
00:00:16.761	54695	0.0093	0		0.134885	1708925
00:00:16.771	54705	0.00924	0		0.134015	1708725
00:00:16.781	54715	0.00913	0		0.132419	1708346
00:00:16.791	54725	0.00929	0		0.13474	1708891
00:00:16.801	54735	0.00928	0		0.134595	1708863
00:00:16.810	54745	0.0095	0		0.137786	1709584
00:00:16.821	54755	0.00915	0		0.13271	1708412
00:00:16.831	54765	0.00938	0		0.136045	1709209
00:00:16.841	54775	0.00948	0		0.137496	1709522
00:00:16.851	54785	0.00958	0		0.138946	1709863
00:00:16.860	54795	0.00919	0		0.13329	1708564
00:00:16.870	54805	0.00944	0		0.136916	1709397
00:00:16.880	54815	0.00923	0		0.13387	1708681
00:00:16.890	54825	0.00947	0		0.137351	1709500
00:00:16.900	54835	0.00946	0		0.137206	1709476
00:00:16.910	54845	0.00941	0		0.13648	1709292
00:00:16.920	54855	0.00983	0		0.142572	1710718
00:00:16.930	54865	0.00938	0		0.136045	1709189
00:00:16.940	54875	0.00982	0		0.142427	1710682
00:00:16.950	54885	0.00967	0		0.140251	1710175
00:00:16.960	54895	0.00969	0		0.140542	1710234
00:00:16.970	54905	0.0096	0		0.139236	1709944
00:00:16.980	54915	0.00962	0		0.139526	1710012
00:00:16.990	54925	0.00948	0		0.137496	1709520
00:00:17.000	54935	0.00945	0		0.137061	1709437
00:00:17.010	54945	0.0094	0		0.136335	1709270
00:00:17.020	54955	0.00962	0		0.139526	1709995
00:00:17.030	54965	0.00953	0		0.138221	1709691
00:00:17.040	54975	0.00963	0		0.139671	1710034
00:00:17.050	54985	0.00958	0		0.138946	1709875
00:00:17.060	54995	0.00977	0		0.141702	1710510
00:00:17.069	55005	0.00979	0		0.141992	1710567
00:00:17.079	55015	0.00962	0		0.139526	1710002
00:00:17.089	55025	0.00963	0		0.139671	1710019
00:00:17.100	55035	0.0099	0		0.143587	1710944
00:00:17.109	55045	0.00982	0		0.142427	1710677
00:00:17.119	55055	0.00983	0		0.142572	1710699
00:00:17.129	55065	0.00963	0		0.139671	1710029
00:00:17.139	55075	0.00937	0		0.1359	1709160
00:00:17.150	55085	0.00948	0		0.137496	1709537
00:00:17.159	55095	0.01	0		0.145038	1711263
00:00:17.169	55105	0.00999	0		0.144893	1711256
00:00:17.180	55115	0.00995	0		0.144313	1711092
00:00:17.189	55125	0.00992	0		0.143877	1710995
00:00:17.199	55135	0.00994	0		0.144167	1711079
00:00:17.209	55145	0.01008	0		0.146198	1711532
00:00:17.219	55155	0.00979	0		0.141992	1710579
00:00:17.229	55165	0.00959	0		0.139091	1709917
00:00:17.239	55175	0.00966	0		0.140106	1710121
00:00:17.249	55185	0.00996	0		0.144458	1711148
00:00:17.259	55195	0.00989	0		0.143442	1710909
00:00:17.269	55205	0.01004	0		0.145618	1711422
00:00:17.279	55215	0.01012	0		0.146778	1711667
00:00:17.289	55225	0.00971	0		0.140832	1710300
00:00:17.299	55235	0.01006	0		0.145908	1711471
00:00:17.308	55245	0.01005	0		0.145763	1711444
00:00:17.319	55255	0.01015	0		0.147213	1711775
00:00:17.329	55265	0.01003	0		0.145473	1711393
00:00:17.338	55275	0.01045	0		0.151564	1712773
00:00:17.349	55285	0.00979	0		0.141992	1710574
00:00:17.358	55295	0.00981	0		0.142282	1710655
00:00:17.369	55305	0.01001	0		0.145183	1711307
00:00:17.380	55315	0.00998	0		0.144748	1711217
00:00:17.389	55325	0.01	0		0.145038	1711283
00:00:17.398	55335	0.00992	0		0.143877	1711015
00:00:17.408	55345	0.00999	0		0.144893	1711241
00:00:17.418	55355	0.01024	0		0.148519	1712079
00:00:17.428	55365	0.00978	0		0.141847	1710537
00:00:17.438	55375	0.00998	0		0.144748	1711217
00:00:17.448	55385	0.00986	0		0.143007	1710807
00:00:17.458	55395	0.01028	0		0.149099	1712230
00:00:17.468	55405	0.01004	0		0.145618	1711405
00:00:17.478	55415	0.01011	0		0.146633	1711662
00:00:17.488	55425	0.00989	0		0.143442	1710922
00:00:17.498	55435	0.01011	0		0.146633	1711643
00:00:17.508	55445	0.00985	0		0.142862	1710775
00:00:17.518	55455	0.01023	0		0.148374	1712037
00:00:17.528	55465	0.00993	0		0.144022	1711025
00:00:17.538	55475	0.01031	0		0.149534	1712324
00:00:17.548	55485	0.01031	0		0.149534	1712302
00:00:17.558	55495	0.01024	0		0.148519	1712069
00:00:17.568	55505	0.01039	0		0.150694	1712582
00:00:17.577	55515	0.01055	0		0.153015	1713108
00:00:17.588	55525	0.01002	0		0.145328	1711337
00:00:17.598	55535	0.01014	0		0.147068	1711743
00:00:17.608	55545	0.01024	0		0.148519	1712069
00:00:17.618	55555	0.01065	0		0.154465	1713442
00:00:17.627	55565	0.01014	0		0.147068	1711731
00:00:17.637	55575	0.01021	0		0.148083	1711985
00:00:17.647	55585	0.01025	0		0.148664	1712105
00:00:17.658	55595	0.01027	0		0.148954	1712191
00:00:17.668	55605	0.0105	0		0.15229	1712942
00:00:17.677	55615	0.01045	0		0.151564	1712770
00:00:17.687	55625	0.01056	0		0.15316	1713157
00:00:17.697	55635	0.01018	0		0.147648	1711895
00:00:17.707	55645	0.01039	0		0.150694	1712594
00:00:17.717	55655	0.01068	0		0.1549	1713567
00:00:17.727	55665	0.01039	0		0.150694	1712572
00:00:17.737	55675	0.01072	0		0.15548	1713709
00:00:17.748	55685	0.01053	0		0.152725	1713057
00:00:17.758	55695	0.0107	0		0.15519	1713618
00:00:17.767	55705	0.01004	0		0.145618	1711420
00:00:17.777	55715	0.01093	0		0.158526	1714387
00:00:17.787	55725	0.01048	0		0.152	1712883
00:00:17.797	55735	0.01073	0		0.155625	1713714
00:00:17.807	55745	0.01024	0		0.148519	1712066
00:00:17.817	55755	0.01072	0		0.15548	1713694
00:00:17.827	55765	0.0103	0		0.149389	1712293
00:00:17.837	55775	0.01071	0		0.155335	1713648
00:00:17.847	55785	0.01059	0		0.153595	1713268
00:00:17.857	55795	0.01072	0		0.15548	1713680
00:00:17.867	55805	0.01056	0		0.15316	1713172
00:00:17.877	55815	0.01068	0		0.1549	1713557
00:00:17.887	55825	0.01054	0		0.15287	1713098
00:00:17.897	55835	0.01077	0		0.156206	1713858
00:00:17.907	55845	0.01067	0		0.154755	1713533
00:00:17.916	55855	0.01109	0		0.160847	1714937
00:00:17.926	55865	0.01061	0		0.153885	1713334
00:00:17.937	55875	0.0108	0		0.156641	1713956
00:00:17.947	55885	0.01057	0		0.153305	1713177
00:00:17.957	55895	0.01088	0		0.157801	1714245
00:00:17.966	55905	0.01061	0		0.153885	1713339
00:00:17.976	55915	0.01089	0		0.157946	1714272
00:00:17.986	55925	0.01076	0		0.156061	1713817
00:00:17.996	55935	0.01102	0		0.159832	1714707
00:00:18.006	55945	0.01067	0		0.154755	1713518
00:00:18.017	55955	0.01088	0		0.157801	1714245
00:00:18.026	55965	0.01125	0		0.163167	1715460
00:00:18.036	55975	0.01078	0		0.156351	1713905
00:00:18.046	55985	0.01093	0		0.158526	1714400
00:00:18.056	55995	0.01094	0		0.158671	1714439
00:00:18.066	56005	0.01093	0		0.158526	1714385
00:00:18.076	56015	0.01106	0		0.160412	1714839
00:00:18.086	56025	0.011	0		0.159541	1714624
00:00:18.096	56035	0.01081	0		0.156786	1714000
00:00:18.106	56045	0.01097	0		0.159106	1714523
00:00:18.116	56055	0.01094	0		0.158671	1714422
00:00:18.126	56065	0.01087	0		0.157656	1714189
00:00:18.136	56075	0.01123	0		0.162877	1715397
00:00:18.146	56085	0.01088	0		0.157801	1714223
00:00:18.156	56095	0.01087	0		0.157656	1714206
00:00:18.166	56105	0.01089	0		0.157946	1714248
00:00:18.175	56115	0.01126	0		0.163312	1715496
00:00:18.185	56125	0.01104	0		0.160122	1714763
00:00:18.195	56135	0.01106	0		0.160412	1714817
00:00:18.205	56145	0.01088	0		0.157801	1714243
00:00:18.215	56155	0.01141	0		0.165488	1716008
00:00:18.225	56165	0.01112	0		0.161282	1715018
00:00:18.236	56175	0.01106	0		0.160412	1714837
00:00:18.245	56185	0.01102	0		0.159832	1714699
00:00:18.255	56195	0.01134	0		0.164473	1715776
00:00:18.265	56205	0.01103	0		0.159977	1714734
00:00:18.275	56215	0.01156	0		0.167664	1716513
00:00:18.285	56225	0.01095	0		0.158816	1714451
00:00:18.295	56235	0.0117	0		0.169694	1716984
00:00:18.305	56245	0.01104	0		0.160122	1714751
00:00:18.315	56255	0.01154	0		0.167374	1716449
00:00:18.325	56265	0.01099	0		0.159396	1714614
00:00:18.335	56275	0.01153	0		0.167228	1716427
00:00:18.345	56285	0.01118	0		0.162152	1715224
00:00:18.355	56295	0.01119	0		0.162297	1715282
00:00:18.365	56305	0.01123	0		0.162877	1715411
00:00:18.375	56315	0.01136	0		0.164763	1715844
00:00:18.385	56325	0.01135	0		0.164618	1715802
00:00:18.395	56335	0.01153	0		0.167228	1716422
00:00:18.405	56345	0.01123	0		0.162877	1715418
00:00:18.415	56355	0.01133	0		0.164328	1715739
00:00:18.424	56365	0.01109	0		0.160847	1714927
00:00:18.434	56375	0.01144	0		0.165923	1716096
00:00:18.445	56385	0.01106	0		0.160412	1714837
00:00:18.454	56395	0.01162	0		0.168534	1716724
00:00:18.464	56405	0.01116	0		0.161862	1715172
00:00:18.474	56415	0.01156	0		0.167664	1716505
00:00:18.484	56425	0.01136	0		0.164763	1715842
00:00:18.494	56435	0.01188	0		0.172305	1717594
00:00:18.504	56445	0.01103	0		0.159977	1714734
00:00:18.514	56455	0.01188	0		0.172305	1717586
00:00:18.524	56465	0.01139	0		0.165198	1715927
00:00:18.534	56475	0.01137	0		0.164908	1715886
00:00:18.544	56485	0.01157	0		0.167809	1716537
00:00:18.554	56495	0.01174	0		0.170274	1717106
00:00:18.564	56505	0.01148	0		0.166503	1716246
00:00:18.574	56515	0.01171	0		0.169839	1717028
00:00:18.584	56525	0.01175	0		0.170419	1717148
00:00:18.594	56535	0.01191	0		0.17274	1717695
00:00:18.604	56545	0.01114	0		0.161572	1715106
00:00:18.614	56555	0.01167	0		0.169259	1716871
00:00:18.624	56565	0.0115	0		0.166793	1716309
00:00:18.634	56575	0.01191	0		0.17274	1717688
00:00:18.644	56585	0.01152	0		0.167083	1716378
00:00:18.654	56595	0.01202	0		0.174335	1718053
00:00:18.664	56605	0.01159	0		0.168099	1716597
00:00:18.674	56615	0.01173	0		0.170129	1717074
00:00:18.684	56625	0.01173	0		0.170129	1717094
00:00:18.694	56635	0.01179	0		0.170999	1717287
00:00:18.704	56645	0.01155	0		0.167519	1716471
00:00:18.714	56655	0.01197	0		0.17361	1717901
00:00:18.724	56665	0.01143	0		0.165778	1716079
00:00:18.733	56675	0.01193	0		0.17303	1717737
00:00:18.745	56685	0.01159	0		0.168099	1716624
00:00:18.753	56695	0.01204	0		0.174625	1718121
00:00:18.763	56705	0.01179	0		0.170999	1717297
00:00:18.773	56715	0.01212	0		0.175786	1718400
00:00:18.783	56725	0.01216	0		0.176366	1718518
00:00:18.793	56735	0.01203	0		0.17448	1718092
00:00:18.804	56745	0.01164	0		0.168824	1716773
00:00:18.814	56755	0.01214	0		0.176076	1718459
00:00:18.823	56765	0.01191	0		0.17274	1717700
00:00:18.833	56775	0.01194	0		0.173175	1717776
00:00:18.843	56785	0.01192	0		0.172885	1717712
00:00:18.853	56795	0.01229	0		0.178251	1718967
00:00:18.863	56805	0.0117	0		0.169694	1716972
00:00:18.873	56815	0.01194	0		0.173175	1717793
00:00:18.883	56825	0.01189	0		0.17245	1717623
00:00:18.893	56835	0.01226	0		0.177816	1718845
00:00:18.903	56845	0.01194	0		0.173175	1717786
00:00:18.913	56855	0.01219	0		0.176801	1718640
00:00:18.923	56865	0.01203	0		0.17448	1718082
00:00:18.933	56875	0.01225	0		0.177671	1718840
00:00:18.943	56885	0.0122	0		0.176946	1718672
00:00:18.953	56895	0.0121	0		0.175496	1718312
00:00:18.963	56905	0.01212	0		0.175786	1718388
00:00:18.973	56915	0.01207	0		0.175061	1718226
00:00:18.983	56925	0.01186	0		0.172015	1717518
00:00:18.992	56935	0.01225	0		0.177671	1718840
00:00:19.003	56945	0.01208	0		0.175206	1718251
00:00:19.012	56955	0.01242	0		0.180137	1719400
00:00:19.023	56965	0.01208	0		0.175206	1718256
00:00:19.033	56975	0.01224	0		0.177526	1718786
00:00:19.042	56985	0.01184	0		0.171725	1717447
00:00:19.052	56995	0.01228	0		0.178106	1718916
00:00:19.062	57005	0.01199	0		0.1739	1717947
00:00:19.072	57015	0.01267	0		0.183763	1720224
00:00:19.082	57025	0.01213	0		0.175931	1718432
00:00:19.092	57035	0.01244	0		0.180427	1719457
00:00:19.102	57045	0.01207	0		0.175061	1718229
00:00:19.112	57055	0.0122	0		0.176946	1718657
00:00:19.122	57065	0.01231	0		0.178541	1719040
00:00:19.132	57075	0.01214	0		0.176076	1718444
00:00:19.142	57085	0.01218	0		0.176656	1718606
00:00:19.152	57095	0.01254	0		0.181877	1719805
00:00:19.162	57105	0.01228	0		0.178106	1718913
00:00:19.172	57115	0.01234	0		0.178977	1719134
00:00:19.182	57125	0.01247	0		0.180862	1719562
00:00:19.192	57135	0.01234	0		0.178977	1719129
00:00:19.202	57145	0.01222	0		0.177236	1718725
00:00:19.212	57155	0.01252	0		0.181587	1719748
00:00:19.222	57165	0.01249	0		0.181152	1719631
00:00:19.231	57175	0.01208	0		0.175206	1718239
00:00:19.242	57185	0.01243	0		0.180282	1719427
00:00:19.252	57195	0.01247	0		0.180862	1719572
00:00:19.262	57205	0.01263	0		0.183183	1720117
00:00:19.271	57215	0.01227	0		0.177961	1718903
00:00:19.281	57225	0.01241	0		0.179992	1719374
00:00:19.291	57235	0.01247	0		0.180862	1719577
00:00:19.302	57245	0.01211	0		0.175641	1718371
00:00:19.311	57255	0.01261	0		0.182893	1720043
00:00:19.321	57265	0.01239	0		0.179702	1719305
00:00:19.332	57275	0.01265	0		0.183473	1720163
00:00:19.341	57285	0.01229	0		0.178251	1718967
00:00:19.351	57295	0.01261	0		0.182893	1720031
00:00:19.361	57305	0.01251	0		0.181442	1719702
00:00:19.371	57315	0.01287	0		0.186664	1720911
00:00:19.381	57325	0.01257	0		0.182312	1719899
00:00:19.391	57335	0.01249	0		0.181152	1719621
00:00:19.401	57345	0.01252	0		0.181587	1719724
00:00:19.411	57355	0.01279	0		0.185503	1720628
00:00:19.421	57365	0.01269	0		0.184053	1720295
00:00:19.431	57375	0.01273	0		0.184633	1720423
00:00:19.441	57385	0.01257	0		0.182312	1719908
00:00:19.451	57395	0.01274	0		0.184778	1720454
00:00:19.461	57405	0.01225	0		0.177671	1718827
00:00:19.471	57415	0.01285	0		0.186373	1720838
00:00:19.481	57425	0.01264	0		0.183328	1720141
00:00:19.491	57435	0.01276	0		0.185068	1720521
00:00:19.501	57445	0.01265	0		0.183473	1720161
00:00:19.511	57455	0.01288	0		0.186809	1720948
00:00:19.521	57465	0.01282	0		0.185938	1720751
00:00:19.531	57475	0.013	0		0.188549	1721359
00:00:19.540	57485	0.01259	0		0.182602	1719957
00:00:19.551	57495	0.01297	0		0.188114	1721239
00:00:19.560	57505	0.01252	0		0.181587	1719743
00:00:19.570	57515	0.01241	0		0.179992	1719347
00:00:19.581	57525	0.01246	0		0.180717	1719533
00:00:19.590	57535	0.01312	0		0.190289	1721744
00:00:19.601	57545	0.01281	0		0.185793	1720704
00:00:19.610	57555	0.0131	0		0.189999	1721670
00:00:19.620	57565	0.01277	0		0.185213	1720567
00:00:19.630	57575	0.01284	0		0.186228	1720805
00:00:19.641	57585	0.01289	0		0.186954	1720960
00:00:19.650	57595	0.01273	0		0.184633	1720432
00:00:19.660	57605	0.01291	0		0.187244	1721048
00:00:19.670	57615	0.01279	0		0.185503	1720631
00:00:19.680	57625	0.0129	0		0.187099	1721004
00:00:19.690	57635	0.01298	0		0.188259	1721261
00:00:19.700	57645	0.01279	0		0.185503	1720633
00:00:19.710	57655	0.01315	0		0.190725	1721839
00:00:19.720	57665	0.01283	0		0.186083	1720788
00:00:19.730	57675	0.01309	0		0.189854	1721648
00:00:19.740	57685	0.01293	0		0.187534	1721100
00:00:19.750	57695	0.01305	0		0.189274	1721521
00:00:19.760	57705	0.0131	0		0.189999	1721685
00:00:19.770	57715	0.01302	0		0.188839	1721425
00:00:19.779	57725	0.01303	0		0.188984	1721435
00:00:19.790	57735	0.01322	0		0.19174	1722067
00:00:19.800	57745	0.01269	0		0.184053	1720290
00:00:19.809	57755	0.01303	0		0.188984	1721460
00:00:19.820	57765	0.01313	0		0.190435	1721783
00:00:19.830	57775	0.01281	0		0.185793	1720719
00:00:19.839	57785	0.01305	0		0.189274	1721506
00:00:19.849	57795	0.01325	0		0.192175	1722190
00:00:19.859	57805	0.01298	0		0.188259	1721264
00:00:19.869	57815	0.01321	0		0.191595	1722055
00:00:19.880	57825	0.01339	0		0.194205	1722668
00:00:19.890	57835	0.01292	0		0.187389	1721085
00:00:19.899	57845	0.01307	0		0.189564	1721580
[truncated: 58,787 more rows]
