# Supplementary material for: Continuous Infusion Pressure Measurement in Predefined Interfascial and Intramuscular Tissue Conditions: An Ex Vivo Pilot Study
Source: J Clin Med. 2026 Apr 26;15(9):3301. doi: 10.3390/jcm15093301 (PMC13164366; doi:10.3390/jcm15093301)
Supplement: Supplementary file 1 [file jcm-15-03301-s001.zip › fascia 14.xlsx]

## Sheet: Recording
Timestamp	DeviceTime	Pressure(bar)	ButtonState	Event	Pressure(PSI)	PressureRAW
00:00:00.000	57481	0.0021	1		0.0304579	1684754
00:00:00.002	57491	0.00184	1		0.0266869	1683886
00:00:00.002	57501	0.00204	1		0.0295877	1684562
00:00:00.004	57511	0.00215	1		0.0311831	1684940
00:00:00.004	57521	0.00194	1		0.0281373	1684234
00:00:00.005	57531	0.00194	1		0.0281373	1684219
00:00:00.006	57541	0.00223	1		0.0323434	1685202
00:00:00.013	57551	0.00197	1		0.0285724	1684337
00:00:00.023	57561	0.00212	1		0.030748	1684823
00:00:00.033	57571	0.00184	1		0.0266869	1683906
00:00:00.044	57581	0.00205	1		0.0297327	1684601
00:00:00.053	57591	0.00148	1		0.0214656	1682673
00:00:00.063	57601	0.00222	1		0.0321984	1685178
00:00:00.073	57611	0.00198	1		0.0287175	1684356
00:00:00.083	57621	0.00194	1		0.0281373	1684219
00:00:00.093	57631	0.00207	1		0.0300228	1684653
00:00:00.103	57641	0.00193	1		0.0279923	1684183
00:00:00.112	57651	0.00209	1		0.0303129	1684737
00:00:00.123	57661	0.00201	1		0.0291526	1684452
00:00:00.133	57671	0.00194	1		0.0281373	1684229
00:00:00.143	57681	0.0018	1		0.0261068	1683766
00:00:00.153	57691	0.00177	0		0.0256717	1683671
00:00:00.163	57701	0.0024	0		0.034809	1685775
00:00:00.173	57711	0.00201	0		0.0291526	1684464
00:00:00.182	57721	0.00189	0		0.0274121	1684063
00:00:00.192	57731	0.00176	0		0.0255266	1683639
00:00:00.202	57741	0.00201	0		0.0291526	1684476
00:00:00.212	57751	0.00196	0		0.0284274	1684290
00:00:00.222	57761	0.0023	0		0.0333587	1685423
00:00:00.233	57771	0.00181	0		0.0262518	1683805
00:00:00.242	57781	0.00213	0		0.030893	1684872
00:00:00.252	57791	0.00204	0		0.0295877	1684567
00:00:00.262	57801	0.00189	0		0.0274121	1684072
00:00:00.273	57811	0.00189	0		0.0274121	1684072
00:00:00.282	57821	0.00225	0		0.0326335	1685276
00:00:00.292	57831	0.00205	0		0.0297327	1684611
00:00:00.302	57841	0.00191	0		0.0277022	1684129
00:00:00.312	57851	0.00209	0		0.0303129	1684730
00:00:00.322	57861	0.00199	0		0.0288625	1684386
00:00:00.332	57871	0.00182	0		0.0263969	1683842
00:00:00.342	57881	0.00221	0		0.0320533	1685139
00:00:00.352	57891	0.00178	0		0.0258167	1683700
00:00:00.362	57901	0.00211	0		0.030603	1684803
00:00:00.372	57911	0.00188	0		0.0272671	1684028
00:00:00.382	57921	0.00206	0		0.0298778	1684643
00:00:00.392	57931	0.00206	0		0.0298778	1684640
00:00:00.402	57941	0.00194	0		0.0281373	1684217
00:00:00.412	57951	0.0019	0		0.0275572	1684107
00:00:00.422	57961	0.00158	0		0.022916	1683031
00:00:00.431	57971	0.00186	0		0.026977	1683950
00:00:00.442	57981	0.0018	0		0.0261068	1683774
00:00:00.452	57991	0.00178	0		0.0258167	1683703
00:00:00.461	58001	0.00213	0		0.030893	1684867
00:00:00.471	58011	0.00174	0		0.0252366	1683569
00:00:00.482	58021	0.00186	0		0.026977	1683969
00:00:00.492	58031	0.00206	0		0.0298778	1684633
00:00:00.502	58041	0.00216	0		0.0313281	1684965
00:00:00.511	58051	0.00196	0		0.0284274	1684290
00:00:00.521	58061	0.00185	0		0.026832	1683925
00:00:00.531	58071	0.00193	0		0.0279923	1684205
00:00:00.541	58081	0.00225	0		0.0326335	1685273
00:00:00.551	58091	0.00211	0		0.030603	1684788
00:00:00.561	58101	0.00179	0		0.0259617	1683725
00:00:00.571	58111	0.00217	0		0.0314732	1685009
00:00:00.581	58121	0.002	0		0.0290075	1684425
00:00:00.591	58131	0.00186	0		0.026977	1683962
00:00:00.601	58141	0.00219	0		0.0317633	1685082
00:00:00.611	58151	0.00197	0		0.0285724	1684334
00:00:00.621	58161	0.00188	0		0.0272671	1684028
00:00:00.631	58171	0.00205	0		0.0297327	1684596
00:00:00.642	58181	0.00185	0		0.026832	1683913
00:00:00.651	58191	0.00158	0		0.022916	1683026
00:00:00.661	58201	0.00192	0		0.0278472	1684163
00:00:00.671	58211	0.00174	0		0.0252366	1683552
00:00:00.681	58221	0.0019	0		0.0275572	1684102
00:00:00.691	58231	0.00199	0		0.0288625	1684386
00:00:00.701	58241	0.00191	0		0.0277022	1684129
00:00:00.711	58251	0.00185	0		0.026832	1683923
00:00:00.720	58261	0.00197	0		0.0285724	1684339
00:00:00.731	58271	0.00191	0		0.0277022	1684116
00:00:00.741	58281	0.00197	0		0.0285724	1684337
00:00:00.751	58291	0.00205	0		0.0297327	1684611
00:00:00.763	58301	0.00211	0		0.030603	1684808
00:00:00.771	58311	0.00206	0		0.0298778	1684638
00:00:00.781	58321	0.00203	0		0.0294427	1684547
00:00:00.791	58331	0.0021	0		0.0304579	1684752
00:00:00.801	58341	0.00192	0		0.0278472	1684173
00:00:00.810	58351	0.00224	0		0.0324884	1685251
00:00:00.821	58361	0.00192	0		0.0278472	1684156
00:00:00.830	58371	0.00184	0		0.0266869	1683894
00:00:00.841	58381	0.00186	0		0.026977	1683962
00:00:00.850	58391	0.00168	0		0.0243663	1683361
00:00:00.860	58401	0.00189	0		0.0274121	1684063
00:00:00.870	58411	0.00184	0		0.0266869	1683884
00:00:00.881	58421	0.00216	0		0.0313281	1684962
00:00:00.891	58431	0.00178	0		0.0258167	1683678
00:00:00.900	58441	0.00208	0		0.0301678	1684717
00:00:00.910	58451	0.00177	0		0.0256717	1683668
00:00:00.920	58461	0.00165	0		0.0239312	1683258
00:00:00.930	58471	0.0021	0		0.0304579	1684752
00:00:00.940	58481	0.00186	0		0.026977	1683955
00:00:00.950	58491	0.00226	0		0.0327785	1685317
00:00:00.960	58501	0.00199	0		0.0288625	1684383
00:00:00.970	58511	0.00196	0		0.0284274	1684295
00:00:00.980	58521	0.00174	0		0.0252366	1683545
00:00:00.990	58531	0.00203	0		0.0294427	1684535
00:00:01.000	58541	0.00178	0		0.0258167	1683698
00:00:01.010	58551	0.0021	0		0.0304579	1684752
00:00:01.020	58561	0.00181	0		0.0262518	1683808
00:00:01.030	58571	0.00204	0		0.0295877	1684565
00:00:01.040	58581	0.00204	0		0.0295877	1684562
00:00:01.050	58591	0.00199	0		0.0288625	1684383
00:00:01.060	58601	0.00182	0		0.0263969	1683835
00:00:01.069	58611	0.00213	0		0.030893	1684874
00:00:01.079	58621	0.00177	0		0.0256717	1683666
00:00:01.090	58631	0.00199	0		0.0288625	1684391
00:00:01.099	58641	0.00199	0		0.0288625	1684408
00:00:01.109	58651	0.00209	0		0.0303129	1684742
00:00:01.119	58661	0.00152	0		0.0220457	1682808
00:00:01.129	58671	0.00171	0		0.0248014	1683474
00:00:01.140	58681	0.00206	0		0.0298778	1684643
00:00:01.149	58691	0.00197	0		0.0285724	1684327
00:00:01.159	58701	0.00193	0		0.0279923	1684192
00:00:01.169	58711	0.00203	0		0.0294427	1684518
00:00:01.179	58721	0.00199	0		0.0288625	1684383
00:00:01.190	58731	0.00194	0		0.0281373	1684219
00:00:01.199	58741	0.00211	0		0.030603	1684803
00:00:01.209	58751	0.00181	0		0.0262518	1683781
00:00:01.220	58761	0.0018	0		0.0261068	1683776
00:00:01.229	58771	0.00192	0		0.0278472	1684170
00:00:01.239	58781	0.00201	0		0.0291526	1684452
00:00:01.249	58791	0.00208	0		0.0301678	1684710
00:00:01.259	58801	0.00177	0		0.0256717	1683673
00:00:01.269	58811	0.002	0		0.0290075	1684430
00:00:01.279	58821	0.00158	0		0.022916	1683028
00:00:01.289	58831	0.00205	0		0.0297327	1684594
00:00:01.299	58841	0.0018	0		0.0261068	1683769
00:00:01.309	58851	0.00181	0		0.0262518	1683798
00:00:01.318	58861	0.00191	0		0.0277022	1684119
00:00:01.329	58871	0.00203	0		0.0294427	1684550
00:00:01.339	58881	0.00181	0		0.0262518	1683796
00:00:01.349	58891	0.00175	0		0.0253816	1683582
00:00:01.359	58901	0.00214	0		0.0310381	1684918
00:00:01.369	58911	0.00181	0		0.0262518	1683810
00:00:01.378	58921	0.00197	0		0.0285724	1684334
00:00:01.388	58931	0.002	0		0.0290075	1684440
00:00:01.398	58941	0.00199	0		0.0288625	1684415
00:00:01.408	58951	0.00197	0		0.0285724	1684342
00:00:01.419	58961	0.00171	0		0.0248014	1683452
00:00:01.428	58971	0.00207	0		0.0300228	1684660
00:00:01.438	58981	0.00171	0		0.0248014	1683459
00:00:01.448	58991	0.00202	0		0.0292976	1684503
00:00:01.458	59001	0.00193	0		0.0279923	1684183
00:00:01.468	59011	0.0018	0		0.0261068	1683769
00:00:01.478	59021	0.00178	0		0.0258167	1683700
00:00:01.488	59031	0.00194	0		0.0281373	1684234
00:00:01.498	59041	0.00176	0		0.0255266	1683624
00:00:01.508	59051	0.00224	0		0.0324884	1685237
00:00:01.518	59061	0.00211	0		0.030603	1684796
00:00:01.528	59071	0.00196	0		0.0284274	1684295
00:00:01.538	59081	0.00174	0		0.0252366	1683555
00:00:01.548	59091	0.00179	0		0.0259617	1683727
00:00:01.558	59101	0.00177	0		0.0256717	1683666
00:00:01.568	59111	0.00206	0		0.0298778	1684618
00:00:01.578	59121	0.00191	0		0.0277022	1684143
00:00:01.589	59131	0.00203	0		0.0294427	1684540
00:00:01.598	59141	0.00183	0		0.0265419	1683869
00:00:01.608	59151	0.00218	0		0.0316182	1685043
00:00:01.618	59161	0.00207	0		0.0300228	1684667
00:00:01.628	59171	0.00179	0		0.0259617	1683717
00:00:01.638	59181	0.00163	0		0.0236411	1683200
00:00:01.648	59191	0.00204	0		0.0295877	1684577
00:00:01.657	59201	0.00198	0		0.0287175	1684378
00:00:01.668	59211	0.00207	0		0.0300228	1684673
00:00:01.678	59221	0.00194	0		0.0281373	1684232
00:00:01.688	59231	0.00226	0		0.0327785	1685322
00:00:01.698	59241	0.00192	0		0.0278472	1684175
00:00:01.707	59251	0.0021	0		0.0304579	1684757
00:00:01.717	59261	0.00173	0		0.0250915	1683525
00:00:01.727	59271	0.00227	0		0.0329236	1685347
00:00:01.737	59281	0.00194	0		0.0281373	1684241
00:00:01.748	59291	0.00208	0		0.0301678	1684688
00:00:01.757	59301	0.00214	0		0.0310381	1684918
00:00:01.767	59311	0.00196	0		0.0284274	1684295
00:00:01.777	59321	0.00182	0		0.0263969	1683825
00:00:01.787	59331	0.00179	0		0.0259617	1683712
00:00:01.797	59341	0.00203	0		0.0294427	1684540
00:00:01.807	59351	0.00195	0		0.0282823	1684278
00:00:01.817	59361	0.00169	0		0.0245114	1683386
00:00:01.827	59371	0.00218	0		0.0316182	1685041
00:00:01.837	59381	0.00211	0		0.030603	1684796
00:00:01.847	59391	0.00221	0		0.0320533	1685126
00:00:01.857	59401	0.00188	0		0.0272671	1684014
00:00:01.867	59411	0.00207	0		0.0300228	1684673
00:00:01.877	59421	0.00193	0		0.0279923	1684187
00:00:01.887	59431	0.00231	0		0.0335037	1685486
00:00:01.897	59441	0.00179	0		0.0259617	1683717
00:00:01.907	59451	0.00201	0		0.0291526	1684462
00:00:01.917	59461	0.00225	0		0.0326335	1685261
00:00:01.927	59471	0.00214	0		0.0310381	1684904
00:00:01.937	59481	0.00193	0		0.0279923	1684202
00:00:01.947	59491	0.00194	0		0.0281373	1684219
00:00:01.956	59501	0.00183	0		0.0265419	1683857
00:00:01.966	59511	0.00173	0		0.0250915	1683528
00:00:01.976	59521	0.0021	0		0.0304579	1684771
00:00:01.986	59531	0.00224	0		0.0324884	1685246
00:00:01.996	59541	0.00195	0		0.0282823	1684261
00:00:02.006	59551	0.002	0		0.0290075	1684449
00:00:02.016	59561	0.00199	0		0.0288625	1684413
00:00:02.026	59571	0.00232	0		0.0336487	1685516
00:00:02.036	59581	0.00203	0		0.0294427	1684547
00:00:02.046	59591	0.00223	0		0.0323434	1685212
00:00:02.056	59601	0.00182	0		0.0263969	1683837
00:00:02.066	59611	0.00207	0		0.0300228	1684683
00:00:02.076	59621	0.0022	0		0.0319083	1685090
00:00:02.087	59631	0.00227	0		0.0329236	1685352
00:00:02.096	59641	0.00177	0		0.0256717	1683656
00:00:02.106	59651	0.00247	0		0.0358243	1686014
00:00:02.116	59661	0.0022	0		0.0319083	1685109
00:00:02.126	59671	0.00216	0		0.0313281	1684967
00:00:02.136	59681	0.00222	0		0.0321984	1685156
00:00:02.147	59691	0.00242	0		0.0350991	1685828
00:00:02.156	59701	0.00181	0		0.0262518	1683793
00:00:02.166	59711	0.00232	0		0.0336487	1685491
00:00:02.176	59721	0.00212	0		0.030748	1684830
00:00:02.186	59731	0.0022	0		0.0319083	1685107
00:00:02.196	59741	0.00248	0		0.0359694	1686058
00:00:02.206	59751	0.00247	0		0.0358243	1686004
00:00:02.216	59761	0.00212	0		0.030748	1684832
00:00:02.226	59771	0.00241	0		0.0349541	1685798
00:00:02.236	59781	0.00232	0		0.0336487	1685503
00:00:02.246	59791	0.00261	0		0.0378548	1686496
00:00:02.256	59801	0.00232	0		0.0336487	1685494
00:00:02.265	59811	0.00302	0		0.0438014	1687849
00:00:02.276	59821	0.00298	0		0.0432212	1687729
00:00:02.286	59831	0.00289	0		0.0419159	1687428
00:00:02.295	59841	0.00266	0		0.03858	1686636
00:00:02.305	59851	0.00324	0		0.0469922	1688607
00:00:02.315	59861	0.00304	0		0.0440915	1687918
00:00:02.325	59871	0.00306	0		0.0443815	1687986
00:00:02.336	59881	0.00307	0		0.0445266	1688024
00:00:02.345	59891	0.00308	0		0.0446716	1688044
00:00:02.355	59901	0.00287	0		0.0416258	1687359
00:00:02.365	59911	0.00326	0		0.0472823	1688648
00:00:02.375	59921	0.00276	0		0.0400304	1686999
00:00:02.386	59931	0.00336	0		0.0487327	1689011
00:00:02.395	59941	0.00333	0		0.0482976	1688903
00:00:02.405	59951	0.00352	0		0.0510533	1689519
00:00:02.415	59961	0.00326	0		0.0472823	1688666
00:00:02.425	59971	0.00308	0		0.0446716	1688063
00:00:02.435	59981	0.00331	0		0.0480075	1688837
00:00:02.445	59991	0.00338	0		0.0490227	1689079
00:00:02.455	60001	0.00341	0		0.0494579	1689166
00:00:02.465	60011	0.00339	0		0.0491678	1689092
00:00:02.475	60021	0.0034	0		0.0493128	1689137
00:00:02.485	60031	0.00313	0		0.0453968	1688227
00:00:02.495	60041	0.00342	0		0.0496029	1689200
00:00:02.505	60051	0.00368	0		0.0533739	1690077
00:00:02.514	60061	0.00352	0		0.0510533	1689519
00:00:02.525	60071	0.00368	0		0.0533739	1690067
00:00:02.534	60081	0.0037	0		0.053664	1690129
00:00:02.545	60091	0.00392	0		0.0568548	1690891
00:00:02.555	60101	0.00362	0		0.0525036	1689864
00:00:02.564	60111	0.00371	0		0.053809	1690168
00:00:02.574	60121	0.00367	0		0.0532288	1690053
00:00:02.584	60131	0.00381	0		0.0552594	1690502
00:00:02.595	60141	0.00385	0		0.0558395	1690632
00:00:02.604	60151	0.00355	0		0.0514884	1689622
00:00:02.614	60161	0.00397	0		0.05758	1691045
00:00:02.624	60171	0.00414	0		0.0600456	1691620
00:00:02.635	60181	0.00355	0		0.0514884	1689634
00:00:02.645	60191	0.00408	0		0.0591754	1691414
00:00:02.654	60201	0.00374	0		0.0542441	1690279
00:00:02.664	60211	0.00383	0		0.0555494	1690588
00:00:02.674	60221	0.00357	0		0.0517785	1689690
00:00:02.684	60231	0.00412	0		0.0597555	1691539
00:00:02.694	60241	0.00394	0		0.0571449	1690930
00:00:02.704	60251	0.00442	0		0.0641067	1692549
00:00:02.714	60261	0.0044	0		0.0638166	1692492
00:00:02.724	60271	0.00419	0		0.0607708	1691779
00:00:02.734	60281	0.00388	0		0.0562746	1690730
00:00:02.744	60291	0.00414	0		0.0600456	1691610
00:00:02.754	60301	0.00405	0		0.0587403	1691298
00:00:02.764	60311	0.00424	0		0.061496	1691955
00:00:02.774	60321	0.00393	0		0.0569998	1690901
00:00:02.784	60331	0.00419	0		0.0607708	1691791
00:00:02.794	60341	0.00419	0		0.0607708	1691796
00:00:02.804	60351	0.00419	0		0.0607708	1691769
00:00:02.814	60361	0.00405	0		0.0587403	1691308
00:00:02.824	60371	0.00434	0		0.0629464	1692283
00:00:02.833	60381	0.00407	0		0.0590303	1691377
00:00:02.844	60391	0.00441	0		0.0639616	1692534
00:00:02.854	60401	0.00426	0		0.0617861	1692031
00:00:02.864	60411	0.00428	0		0.0620761	1692092
00:00:02.874	60421	0.00415	0		0.0601906	1691651
00:00:02.883	60431	0.00429	0		0.0622212	1692119
00:00:02.894	60441	0.00394	0		0.0571449	1690948
00:00:02.903	60451	0.00424	0		0.061496	1691945
00:00:02.913	60461	0.00446	0		0.0646868	1692678
00:00:02.924	60471	0.00473	0		0.0686028	1693583
00:00:02.933	60481	0.00465	0		0.0674425	1693335
00:00:02.943	60491	0.0049	0		0.0710685	1694151
00:00:02.953	60501	0.00447	0		0.0648319	1692718
00:00:02.963	60511	0.00451	0		0.065412	1692869
00:00:02.973	60521	0.00428	0		0.0620761	1692092
00:00:02.983	60531	0.00482	0		0.0699082	1693899
00:00:02.993	60541	0.00449	0		0.0651219	1692779
00:00:03.003	60551	0.00463	0		0.0671525	1693261
00:00:03.013	60561	0.0044	0		0.0638166	1692500
00:00:03.023	60571	0.00483	0		0.0700532	1693928
00:00:03.033	60581	0.00456	0		0.0661372	1693026
00:00:03.043	60591	0.00465	0		0.0674425	1693310
00:00:03.053	60601	0.00466	0		0.0675876	1693371
00:00:03.063	60611	0.00473	0		0.0686028	1693605
00:00:03.073	60621	0.00461	0		0.0668624	1693188
00:00:03.083	60631	0.00488	0		0.0707784	1694102
00:00:03.093	60641	0.00478	0		0.069328	1693769
00:00:03.103	60651	0.00471	0		0.0683128	1693531
00:00:03.113	60661	0.00501	0		0.0726639	1694548
00:00:03.123	60671	0.00491	0		0.0712135	1694203
00:00:03.133	60681	0.00491	0		0.0712135	1694193
00:00:03.143	60691	0.00496	0		0.0719387	1694362
00:00:03.153	60701	0.00479	0		0.0694731	1693789
00:00:03.162	60711	0.00491	0		0.0712135	1694186
00:00:03.172	60721	0.00481	0		0.0697631	1693857
00:00:03.182	60731	0.00518	0		0.0751295	1695112
00:00:03.192	60741	0.00484	0		0.0701982	1693965
00:00:03.203	60751	0.00498	0		0.0722288	1694430
00:00:03.212	60761	0.00524	0		0.0759998	1695318
00:00:03.223	60771	0.00493	0		0.0715036	1694254
00:00:03.233	60781	0.00547	0		0.0793356	1696063
00:00:03.243	60791	0.0051	0		0.0739692	1694826
00:00:03.252	60801	0.00502	0		0.0728089	1694581
00:00:03.262	60811	0.00506	0		0.0733891	1694708
00:00:03.272	60821	0.00507	0		0.0735341	1694745
00:00:03.282	60831	0.00503	0		0.072954	1694598
00:00:03.292	60841	0.00516	0		0.0748395	1695034
00:00:03.305	60851	0.00524	0		0.0759998	1695318
00:00:03.312	60861	0.00493	0		0.0715036	1694254
00:00:03.322	60871	0.00507	0		0.0735341	1694750
00:00:03.333	60881	0.00516	0		0.0748395	1695049
00:00:03.343	60891	0.00517	0		0.0749845	1695083
00:00:03.353	60901	0.00536	0		0.0777402	1695717
00:00:03.362	60911	0.00542	0		0.0786104	1695916
00:00:03.372	60921	0.00524	0		0.0759998	1695303
00:00:03.382	60931	0.00544	0		0.0789005	1695965
00:00:03.392	60941	0.0052	0		0.0754196	1695166
00:00:03.402	60951	0.00576	0		0.0835417	1697056
00:00:03.412	60961	0.00546	0		0.0791906	1696056
00:00:03.422	60971	0.00563	0		0.0816562	1696597
00:00:03.432	60981	0.00545	0		0.0790455	1696017
00:00:03.442	60991	0.00537	0		0.0778852	1695744
00:00:03.451	61001	0.00546	0		0.0791906	1696034
00:00:03.464	61011	0.00547	0		0.0793356	1696071
00:00:03.472	61021	0.00565	0		0.0819463	1696693
00:00:03.482	61031	0.00543	0		0.0787555	1695958
00:00:03.491	61041	0.00554	0		0.0803509	1696325
00:00:03.501	61051	0.00533	0		0.0773051	1695590
00:00:03.512	61061	0.00588	0		0.0852822	1697448
00:00:03.522	61071	0.00586	0		0.0849921	1697377
00:00:03.532	61081	0.00565	0		0.0819463	1696695
00:00:03.541	61091	0.0059	0		0.0855722	1697517
00:00:03.551	61101	0.00562	0		0.0815112	1696565
00:00:03.561	61111	0.00554	0		0.0803509	1696313
00:00:03.571	61121	0.00594	0		0.0861524	1697646
00:00:03.581	61131	0.00589	0		0.0854272	1697502
00:00:03.591	61141	0.00571	0		0.0828165	1696887
00:00:03.601	61151	0.00606	0		0.0878928	1698069
00:00:03.611	61161	0.00597	0		0.0865875	1697749
00:00:03.621	61171	0.00579	0		0.0839768	1697159
00:00:03.631	61181	0.00565	0		0.0819463	1696695
00:00:03.641	61191	0.00582	0		0.0844119	1697240
00:00:03.651	61201	0.00606	0		0.0878928	1698049
00:00:03.661	61211	0.00541	0		0.0784654	1695885
00:00:03.671	61221	0.00568	0		0.0823814	1696797
00:00:03.681	61231	0.00599	0		0.0868776	1697808
00:00:03.692	61241	0.00587	0		0.0851371	1697431
00:00:03.701	61251	0.00581	0		0.0842669	1697213
00:00:03.711	61261	0.00615	0		0.0891982	1698362
00:00:03.721	61271	0.00582	0		0.0844119	1697240
00:00:03.731	61281	0.00594	0		0.0861524	1697659
00:00:03.741	61291	0.00588	0		0.0852822	1697463
00:00:03.750	61301	0.00599	0		0.0868776	1697806
00:00:03.761	61311	0.00609	0		0.088328	1698147
00:00:03.771	61321	0.00594	0		0.0861524	1697656
00:00:03.781	61331	0.00616	0		0.0893432	1698402
00:00:03.791	61341	0.00611	0		0.088618	1698235
00:00:03.801	61351	0.00629	0		0.0912287	1698833
00:00:03.810	61361	0.00612	0		0.0887631	1698267
00:00:03.820	61371	0.00617	0		0.0894883	1698441
00:00:03.831	61381	0.00624	0		0.0905035	1698651
00:00:03.840	61391	0.00611	0		0.088618	1698216
00:00:03.850	61401	0.00627	0		0.0909386	1698749
00:00:03.860	61411	0.006	0		0.0870226	1697864
00:00:03.870	61421	0.00609	0		0.088328	1698154
00:00:03.880	61431	0.00622	0		0.0902134	1698595
00:00:03.890	61441	0.00607	0		0.0880379	1698096
00:00:03.900	61451	0.00611	0		0.088618	1698235
00:00:03.910	61461	0.00642	0		0.0931142	1699257
00:00:03.920	61471	0.00636	0		0.092244	1699059
00:00:03.930	61481	0.00638	0		0.0925341	1699142
00:00:03.940	61491	0.00634	0		0.0919539	1698993
00:00:03.950	61501	0.00633	0		0.0918089	1698946
00:00:03.960	61511	0.00639	0		0.0926791	1699162
00:00:03.970	61521	0.00638	0		0.0925341	1699140
00:00:03.980	61531	0.00636	0		0.092244	1699047
00:00:03.990	61541	0.00636	0		0.092244	1699059
00:00:04.001	61551	0.00625	0		0.0906486	1698698
00:00:04.010	61561	0.00643	0		0.0932592	1699299
00:00:04.020	61571	0.00624	0		0.0905035	1698656
00:00:04.030	61581	0.0067	0		0.0971753	1700200
00:00:04.040	61591	0.00642	0		0.0931142	1699257
00:00:04.050	61601	0.00652	0		0.0945646	1699588
00:00:04.060	61611	0.00645	0		0.0935493	1699358
00:00:04.070	61621	0.00652	0		0.0945646	1699615
00:00:04.080	61631	0.00654	0		0.0948547	1699654
00:00:04.090	61641	0.00654	0		0.0948547	1699664
00:00:04.099	61651	0.00647	0		0.0938394	1699434
00:00:04.109	61661	0.0064	0		0.0928241	1699191
00:00:04.119	61671	0.00651	0		0.0944195	1699568
00:00:04.129	61681	0.00677	0		0.0981905	1700436
00:00:04.139	61691	0.00659	0		0.0955798	1699838
00:00:04.149	61701	0.00664	0		0.096305	1700009
00:00:04.159	61711	0.00664	0		0.096305	1700004
00:00:04.169	61721	0.00693	0		0.100511	1700985
00:00:04.179	61731	0.00691	0		0.100221	1700909
00:00:04.189	61741	0.00678	0		0.0983356	1700463
00:00:04.199	61751	0.00697	0		0.101091	1701107
00:00:04.209	61761	0.00665	0		0.0964501	1700036
00:00:04.219	61771	0.00637	0		0.092389	1699088
00:00:04.229	61781	0.00671	0		0.0973203	1700225
00:00:04.239	61791	0.0069	0		0.100076	1700875
00:00:04.249	61801	0.00719	0		0.104282	1701838
00:00:04.259	61811	0.00683	0		0.0990607	1700649
00:00:04.269	61821	0.0069	0		0.100076	1700887
00:00:04.279	61831	0.00691	0		0.100221	1700924
00:00:04.289	61841	0.00719	0		0.104282	1701845
00:00:04.300	61851	0.00676	0		0.0980455	1700404
00:00:04.309	61861	0.00729	0		0.105732	1702188
00:00:04.319	61871	0.00702	0		0.101816	1701277
00:00:04.328	61881	0.00707	0		0.102542	1701454
00:00:04.338	61891	0.00681	0		0.0987707	1700559
00:00:04.349	61901	0.0072	0		0.104427	1701870
00:00:04.359	61911	0.00713	0		0.103412	1701652
00:00:04.368	61921	0.00706	0		0.102397	1701419
00:00:04.379	61931	0.00721	0		0.104572	1701926
00:00:04.389	61941	0.00745	0		0.108053	1702730
00:00:04.399	61951	0.00698	0		0.101236	1701155
00:00:04.408	61961	0.00721	0		0.104572	1701914
00:00:04.418	61971	0.00712	0		0.103267	1701608
00:00:04.428	61981	0.00737	0		0.106893	1702451
00:00:04.439	61991	0.00686	0		0.0994959	1700735
00:00:04.448	62001	0.0074	0		0.107328	1702564
00:00:04.460	62011	0.00734	0		0.106458	1702355
00:00:04.468	62021	0.00739	0		0.107183	1702510
00:00:04.478	62031	0.00705	0		0.102252	1701380
00:00:04.489	62041	0.00734	0		0.106458	1702345
00:00:04.498	62051	0.00728	0		0.105587	1702149
00:00:04.508	62061	0.00745	0		0.108053	1702735
00:00:04.518	62071	0.00747	0		0.108343	1702787
00:00:04.528	62081	0.00766	0		0.111099	1703417
00:00:04.538	62091	0.00755	0		0.109503	1703044
00:00:04.548	62101	0.00765	0		0.110954	1703405
00:00:04.558	62111	0.00727	0		0.105442	1702122
00:00:04.568	62121	0.0079	0		0.11458	1704233
00:00:04.578	62131	0.00743	0		0.107763	1702657
00:00:04.588	62141	0.00726	0		0.105297	1702088
00:00:04.598	62151	0.00766	0		0.111099	1703412
00:00:04.608	62161	0.00752	0		0.109068	1702966
00:00:04.618	62171	0.00756	0		0.109648	1703078
00:00:04.628	62181	0.00761	0		0.110374	1703242
00:00:04.638	62191	0.00743	0		0.107763	1702659
00:00:04.648	62201	0.0078	0		0.113129	1703878
00:00:04.658	62211	0.00793	0		0.115015	1704318
00:00:04.667	62221	0.00799	0		0.115885	1704544
00:00:04.678	62231	0.00783	0		0.113565	1703993
00:00:04.687	62241	0.00805	0		0.116755	1704738
00:00:04.697	62251	0.00773	0		0.112114	1703664
00:00:04.707	62261	0.00762	0		0.110519	1703294
00:00:04.717	62271	0.00778	0		0.112839	1703831
00:00:04.727	62281	0.00798	0		0.11574	1704504
00:00:04.737	62291	0.00754	0		0.109358	1703010
00:00:04.748	62301	0.0078	0		0.113129	1703909
00:00:04.757	62311	0.00733	0		0.106313	1702318
00:00:04.767	62321	0.00807	0		0.117045	1704792
00:00:04.777	62331	0.00748	0		0.108488	1702828
00:00:04.788	62341	0.00786	0		0.114	1704098
00:00:04.797	62351	0.00751	0		0.108923	1702919
00:00:04.807	62361	0.00784	0		0.11371	1704044
00:00:04.817	62371	0.00769	0		0.111534	1703525
00:00:04.827	62381	0.008	0		0.11603	1704551
00:00:04.837	62391	0.00787	0		0.114145	1704130
00:00:04.847	62401	0.00796	0		0.11545	1704421
00:00:04.857	62411	0.00763	0		0.110664	1703328
00:00:04.869	62421	0.0083	0		0.120381	1705576
00:00:04.877	62431	0.00784	0		0.11371	1704012
00:00:04.887	62441	0.00791	0		0.114725	1704272
00:00:04.897	62451	0.0077	0		0.111679	1703544
00:00:04.907	62461	0.00796	0		0.11545	1704424
00:00:04.917	62471	0.00778	0		0.112839	1703841
00:00:04.927	62481	0.00795	0		0.115305	1704406
00:00:04.936	62491	0.00739	0		0.107183	1702532
00:00:04.947	62501	0.00771	0		0.111824	1703591
00:00:04.956	62511	0.00757	0		0.109794	1703130
00:00:04.967	62521	0.00784	0		0.11371	1704012
00:00:04.976	62531	0.00763	0		0.110664	1703326
00:00:04.986	62541	0.00788	0		0.11429	1704152
00:00:04.996	62551	0.00737	0		0.106893	1702466
00:00:05.006	62561	0.00781	0		0.113274	1703944
00:00:05.016	62571	0.00739	0		0.107183	1702512
00:00:05.026	62581	0.00768	0		0.111389	1703505
00:00:05.036	62591	0.00749	0		0.108633	1702865
00:00:05.046	62601	0.00789	0		0.114435	1704193
00:00:05.056	62611	0.00764	0		0.110809	1703372
00:00:05.066	62621	0.0077	0		0.111679	1703571
00:00:05.076	62631	0.0076	0		0.110229	1703215
00:00:05.086	62641	0.00773	0		0.112114	1703652
00:00:05.096	62651	0.00755	0		0.109503	1703044
00:00:05.106	62661	0.00766	0		0.111099	1703427
00:00:05.116	62671	0.00764	0		0.110809	1703372
00:00:05.126	62681	0.00808	0		0.11719	1704848
00:00:05.136	62691	0.008	0		0.11603	1704553
00:00:05.146	62701	0.00739	0		0.107183	1702522
00:00:05.156	62711	0.00742	0		0.107618	1702608
00:00:05.166	62721	0.00773	0		0.112114	1703655
00:00:05.176	62731	0.00779	0		0.112984	1703860
00:00:05.186	62741	0.00774	0		0.112259	1703691
00:00:05.196	62751	0.00737	0		0.106893	1702454
00:00:05.206	62761	0.00758	0		0.109939	1703154
00:00:05.215	62771	0.00772	0		0.111969	1703638
00:00:05.225	62781	0.00778	0		0.112839	1703826
00:00:05.236	62791	0.00753	0		0.109213	1702995
00:00:05.245	62801	0.00813	0		0.117916	1705003
00:00:05.256	62811	0.00754	0		0.109358	1703032
00:00:05.265	62821	0.00777	0		0.112694	1703804
00:00:05.275	62831	0.00777	0		0.112694	1703806
00:00:05.285	62841	0.00754	0		0.109358	1703019
00:00:05.295	62851	0.00758	0		0.109939	1703161
00:00:05.305	62861	0.00778	0		0.112839	1703811
00:00:05.315	62871	0.00753	0		0.109213	1703000
00:00:05.325	62881	0.00763	0		0.110664	1703321
00:00:05.336	62891	0.00757	0		0.109794	1703110
00:00:05.345	62901	0.00772	0		0.111969	1703620
00:00:05.355	62911	0.00764	0		0.110809	1703365
00:00:05.365	62921	0.00783	0		0.113565	1703988
00:00:05.375	62931	0.00757	0		0.109794	1703117
00:00:05.385	62941	0.00746	0		0.108198	1702745
00:00:05.395	62951	0.00767	0		0.111244	1703466
00:00:05.405	62961	0.00778	0		0.112839	1703838
00:00:05.415	62971	0.00748	0		0.108488	1702814
00:00:05.425	62981	0.0079	0		0.11458	1704230
00:00:05.435	62991	0.00754	0		0.109358	1703034
00:00:05.445	63001	0.0076	0		0.110229	1703218
00:00:05.455	63011	0.00726	0		0.105297	1702090
00:00:05.465	63021	0.00765	0		0.110954	1703398
00:00:05.475	63031	0.00734	0		0.106458	1702338
00:00:05.485	63041	0.00741	0		0.107473	1702574
00:00:05.494	63051	0.00745	0		0.108053	1702716
00:00:05.505	63061	0.0074	0		0.107328	1702544
00:00:05.515	63071	0.00781	0		0.113274	1703931
00:00:05.524	63081	0.00776	0		0.112549	1703765
00:00:05.535	63091	0.00771	0		0.111824	1703584
00:00:05.545	63101	0.00765	0		0.110954	1703390
00:00:05.554	63111	0.00753	0		0.109213	1702978
00:00:05.564	63121	0.00774	0		0.112259	1703696
00:00:05.575	63131	0.00744	0		0.107908	1702694
00:00:05.585	63141	0.0075	0		0.108778	1702890
00:00:05.594	63151	0.00758	0		0.109939	1703152
00:00:05.604	63161	0.00772	0		0.111969	1703642
00:00:05.614	63171	0.00734	0		0.106458	1702355
00:00:05.624	63181	0.00776	0		0.112549	1703758
00:00:05.634	63191	0.00747	0		0.108343	1702772
00:00:05.644	63201	0.00801	0		0.116175	1704591
00:00:05.654	63211	0.00751	0		0.108923	1702926
00:00:05.664	63221	0.0075	0		0.108778	1702902
00:00:05.674	63231	0.0072	0		0.104427	1701877
00:00:05.684	63241	0.0077	0		0.111679	1703552
00:00:05.694	63251	0.00783	0		0.113565	1703980
00:00:05.704	63261	0.0077	0		0.111679	1703571
00:00:05.714	63271	0.00737	0		0.106893	1702463
00:00:05.724	63281	0.00741	0		0.107473	1702601
00:00:05.734	63291	0.00747	0		0.108343	1702777
00:00:05.744	63301	0.00725	0		0.105152	1702046
00:00:05.754	63311	0.00731	0		0.106023	1702249
00:00:05.764	63321	0.00762	0		0.110519	1703281
00:00:05.774	63331	0.00733	0		0.106313	1702318
00:00:05.784	63341	0.00748	0		0.108488	1702826
00:00:05.793	63351	0.00755	0		0.109503	1703044
00:00:05.804	63361	0.0075	0		0.108778	1702892
00:00:05.813	63371	0.00739	0		0.107183	1702520
00:00:05.824	63381	0.00753	0		0.109213	1702990
00:00:05.834	63391	0.00736	0		0.106748	1702434
00:00:05.843	63401	0.00743	0		0.107763	1702645
00:00:05.853	63411	0.00727	0		0.105442	1702112
00:00:05.863	63421	0.00743	0		0.107763	1702647
00:00:05.873	63431	0.00716	0		0.103847	1701738
00:00:05.883	63441	0.00762	0		0.110519	1703274
00:00:05.894	63451	0.00728	0		0.105587	1702139
00:00:05.903	63461	0.00737	0		0.106893	1702459
00:00:05.913	63471	0.00775	0		0.112404	1703731
00:00:05.923	63481	0.00721	0		0.104572	1701902
00:00:05.933	63491	0.0072	0		0.104427	1701882
00:00:05.943	63501	0.00748	0		0.108488	1702821
00:00:05.953	63511	0.00751	0		0.108923	1702914
00:00:05.963	63521	0.00715	0		0.103702	1701703
00:00:05.973	63531	0.0074	0		0.107328	1702549
00:00:05.983	63541	0.00721	0		0.104572	1701921
00:00:05.993	63551	0.00723	0		0.104862	1701997
00:00:06.003	63561	0.0072	0		0.104427	1701880
00:00:06.013	63571	0.00753	0		0.109213	1702980
00:00:06.023	63581	0.00729	0		0.105732	1702181
00:00:06.033	63591	0.00747	0		0.108343	1702784
00:00:06.043	63601	0.00727	0		0.105442	1702122
00:00:06.053	63611	0.00735	0		0.106603	1702372
00:00:06.063	63621	0.00739	0		0.107183	1702505
00:00:06.073	63631	0.00744	0		0.107908	1702686
00:00:06.083	63641	0.00721	0		0.104572	1701931
00:00:06.093	63651	0.0073	0		0.105878	1702220
00:00:06.102	63661	0.00752	0		0.109068	1702966
00:00:06.113	63671	0.00742	0		0.107618	1702610
00:00:06.123	63681	0.00731	0		0.106023	1702259
00:00:06.132	63691	0.0073	0		0.105878	1702200
00:00:06.142	63701	0.0073	0		0.105878	1702225
00:00:06.153	63711	0.00753	0		0.109213	1702980
00:00:06.163	63721	0.00732	0		0.106168	1702279
00:00:06.172	63731	0.00734	0		0.106458	1702350
00:00:06.182	63741	0.00701	0		0.101671	1701240
00:00:06.193	63751	0.00717	0		0.103992	1701796
00:00:06.202	63761	0.00719	0		0.104282	1701843
00:00:06.212	63771	0.00716	0		0.103847	1701745
00:00:06.222	63781	0.00765	0		0.110954	1703393
00:00:06.232	63791	0.00762	0		0.110519	1703301
00:00:06.242	63801	0.00736	0		0.106748	1702424
00:00:06.252	63811	0.00748	0		0.108488	1702833
00:00:06.262	63821	0.00722	0		0.104717	1701951
00:00:06.272	63831	0.00731	0		0.106023	1702242
00:00:06.282	63841	0.00721	0		0.104572	1701924
00:00:06.292	63851	0.00729	0		0.105732	1702186
00:00:06.303	63861	0.00711	0		0.103122	1701591
00:00:06.312	63871	0.00722	0		0.104717	1701953
00:00:06.322	63881	0.00708	0		0.102687	1701488
00:00:06.332	63891	0.00759	0		0.110084	1703186
00:00:06.342	63901	0.00744	0		0.107908	1702699
00:00:06.352	63911	0.00761	0		0.110374	1703254
00:00:06.362	63921	0.00761	0		0.110374	1703247
00:00:06.372	63931	0.00721	0		0.104572	1701926
00:00:06.382	63941	0.00707	0		0.102542	1701444
00:00:06.391	63951	0.00757	0		0.109794	1703134
00:00:06.402	63961	0.00736	0		0.106748	1702409
00:00:06.412	63971	0.0072	0		0.104427	1701892
00:00:06.421	63981	0.00758	0		0.109939	1703149
00:00:06.431	63991	0.00709	0		0.102832	1701512
00:00:06.442	64001	0.00736	0		0.106748	1702415
00:00:06.451	64011	0.00734	0		0.106458	1702357
00:00:06.461	64021	0.00724	0		0.105007	1702027
00:00:06.471	64031	0.00744	0		0.107908	1702686
00:00:06.481	64041	0.00758	0		0.109939	1703171
00:00:06.491	64051	0.0069	0		0.100076	1700867
00:00:06.501	64061	0.00684	0		0.0992058	1700657
00:00:06.511	64071	0.00731	0		0.106023	1702264
00:00:06.522	64081	0.00705	0		0.102252	1701375
00:00:06.531	64091	0.00734	0		0.106458	1702365
00:00:06.541	64101	0.0071	0		0.102977	1701547
00:00:06.551	64111	0.00742	0		0.107618	1702618
00:00:06.561	64121	0.00739	0		0.107183	1702503
00:00:06.571	64131	0.00697	0		0.101091	1701097
00:00:06.581	64141	0.00704	0		0.102107	1701346
00:00:06.591	64151	0.00723	0		0.104862	1701980
00:00:06.601	64161	0.00722	0		0.104717	1701960
00:00:06.611	64171	0.00703	0		0.101962	1701309
00:00:06.621	64181	0.00733	0		0.106313	1702333
00:00:06.631	64191	0.00745	0		0.108053	1702713
00:00:06.641	64201	0.00717	0		0.103992	1701791
00:00:06.651	64211	0.00737	0		0.106893	1702449
00:00:06.661	64221	0.00727	0		0.105442	1702115
00:00:06.671	64231	0.00737	0		0.106893	1702437
00:00:06.680	64241	0.00725	0		0.105152	1702063
00:00:06.691	64251	0.00714	0		0.103557	1701684
00:00:06.701	64261	0.00721	0		0.104572	1701929
00:00:06.710	64271	0.00726	0		0.105297	1702085
00:00:06.720	64281	0.00716	0		0.103847	1701750
00:00:06.731	64291	0.00743	0		0.107763	1702662
00:00:06.740	64301	0.0072	0		0.104427	1701865
00:00:06.750	64311	0.0073	0		0.105878	1702218
00:00:06.760	64321	0.00729	0		0.105732	1702188
00:00:06.770	64331	0.00727	0		0.105442	1702112
00:00:06.780	64341	0.00708	0		0.102687	1701490
00:00:06.790	64351	0.00733	0		0.106313	1702301
00:00:06.800	64361	0.0072	0		0.104427	1701882
00:00:06.810	64371	0.00734	0		0.106458	1702340
00:00:06.820	64381	0.00702	0		0.101816	1701292
00:00:06.830	64391	0.00731	0		0.106023	1702254
00:00:06.840	64401	0.00709	0		0.102832	1701503
00:00:06.850	64411	0.00692	0		0.100366	1700938
00:00:06.860	64421	0.00704	0		0.102107	1701331
00:00:06.870	64431	0.00733	0		0.106313	1702301
00:00:06.880	64441	0.00709	0		0.102832	1701520
00:00:06.890	64451	0.00771	0		0.111824	1703606
00:00:06.900	64461	0.00712	0		0.103267	1701615
00:00:06.910	64471	0.00722	0		0.104717	1701934
00:00:06.920	64481	0.00705	0		0.102252	1701390
00:00:06.930	64491	0.00715	0		0.103702	1701706
00:00:06.940	64501	0.00751	0		0.108923	1702917
00:00:06.950	64511	0.00712	0		0.103267	1701600
00:00:06.960	64521	0.00688	0		0.0997859	1700818
00:00:06.970	64531	0.00734	0		0.106458	1702360
00:00:06.979	64541	0.00727	0		0.105442	1702100
00:00:06.989	64551	0.00726	0		0.105297	1702090
00:00:07.000	64561	0.00729	0		0.105732	1702178
00:00:07.010	64571	0.00737	0		0.106893	1702449
00:00:07.019	64581	0.00696	0		0.100946	1701080
00:00:07.030	64591	0.0072	0		0.104427	1701880
00:00:07.039	64601	0.00702	0		0.101816	1701265
00:00:07.049	64611	0.00727	0		0.105442	1702129
00:00:07.059	64621	0.00715	0		0.103702	1701723
00:00:07.069	64631	0.00747	0		0.108343	1702784
00:00:07.079	64641	0.00703	0		0.101962	1701324
00:00:07.089	64651	0.00699	0		0.101381	1701182
00:00:07.099	64661	0.00693	0		0.100511	1700960
00:00:07.109	64671	0.00711	0		0.103122	1701586
00:00:07.119	64681	0.00693	0		0.100511	1700965
00:00:07.129	64691	0.00738	0		0.107038	1702476
00:00:07.139	64701	0.00723	0		0.104862	1701997
00:00:07.149	64711	0.00722	0		0.104717	1701953
00:00:07.159	64721	0.00733	0		0.106313	1702318
00:00:07.169	64731	0.0071	0		0.102977	1701556
00:00:07.179	64741	0.00715	0		0.103702	1701708
00:00:07.189	64751	0.00758	0		0.109939	1703144
00:00:07.199	64761	0.00722	0		0.104717	1701951
00:00:07.209	64771	0.00721	0		0.104572	1701916
00:00:07.219	64781	0.00743	0		0.107763	1702647
00:00:07.229	64791	0.00739	0		0.107183	1702503
00:00:07.239	64801	0.00663	0		0.09616	1699960
00:00:07.249	64811	0.00714	0		0.103557	1701669
00:00:07.259	64821	0.00677	0		0.0981905	1700436
00:00:07.269	64831	0.00713	0		0.103412	1701635
00:00:07.279	64841	0.00706	0		0.102397	1701417
00:00:07.289	64851	0.00721	0		0.104572	1701926
00:00:07.299	64861	0.00701	0		0.101671	1701238
00:00:07.309	64871	0.00725	0		0.105152	1702049
00:00:07.318	64881	0.00735	0		0.106603	1702384
00:00:07.328	64891	0.00712	0		0.103267	1701618
00:00:07.339	64901	0.0067	0		0.0971753	1700212
00:00:07.349	64911	0.00749	0		0.108633	1702841
00:00:07.358	64921	0.00706	0		0.102397	1701400
00:00:07.368	64931	0.00729	0		0.105732	1702178
00:00:07.378	64941	0.00751	0		0.108923	1702936
00:00:07.388	64951	0.0073	0		0.105878	1702232
00:00:07.398	64961	0.00717	0		0.103992	1701767
00:00:07.408	64971	0.00707	0		0.102542	1701434
00:00:07.418	64981	0.00704	0		0.102107	1701346
00:00:07.428	64991	0.00736	0		0.106748	1702406
00:00:07.438	65001	0.007	0		0.101526	1701216
00:00:07.448	65011	0.00734	0		0.106458	1702335
00:00:07.458	65021	0.00712	0		0.103267	1701610
00:00:07.468	65031	0.00722	0		0.104717	1701963
00:00:07.478	65041	0.00705	0		0.102252	1701390
00:00:07.488	65051	0.00735	0		0.106603	1702382
00:00:07.498	65061	0.00696	0		0.100946	1701085
00:00:07.508	65071	0.00703	0		0.101962	1701302
00:00:07.518	65081	0.00728	0		0.105587	1702156
00:00:07.528	65091	0.00689	0		0.099931	1700850
00:00:07.538	65101	0.00702	0		0.101816	1701267
00:00:07.548	65111	0.00725	0		0.105152	1702044
00:00:07.558	65121	0.007	0		0.101526	1701194
00:00:07.567	65131	0.00727	0		0.105442	1702100
00:00:07.578	65141	0.00711	0		0.103122	1701571
00:00:07.588	65151	0.00721	0		0.104572	1701929
00:00:07.598	65161	0.00702	0		0.101816	1701289
00:00:07.608	65171	0.00751	0		0.108923	1702934
00:00:07.618	65181	0.00705	0		0.102252	1701363
00:00:07.628	65191	0.0072	0		0.104427	1701892
00:00:07.638	65201	0.00679	0		0.0984806	1700497
00:00:07.647	65211	0.00722	0		0.104717	1701938
00:00:07.657	65221	0.00702	0		0.101816	1701289
00:00:07.667	65231	0.00719	0		0.104282	1701855
00:00:07.677	65241	0.00713	0		0.103412	1701645
00:00:07.688	65251	0.00709	0		0.102832	1701525
00:00:07.697	65261	0.00716	0		0.103847	1701762
00:00:07.707	65271	0.00706	0		0.102397	1701402
00:00:07.717	65281	0.0069	0		0.100076	1700889
00:00:07.727	65291	0.00712	0		0.103267	1701603
00:00:07.738	65301	0.00698	0		0.101236	1701132
00:00:07.747	65311	0.00737	0		0.106893	1702451
00:00:07.757	65321	0.00668	0		0.0968852	1700136
00:00:07.767	65331	0.00723	0		0.104862	1701973
00:00:07.777	65341	0.00683	0		0.0990607	1700639
00:00:07.787	65351	0.00736	0		0.106748	1702415
00:00:07.797	65361	0.0073	0		0.105878	1702222
00:00:07.807	65371	0.00741	0		0.107473	1702579
00:00:07.817	65381	0.0066	0		0.0957249	1699855
00:00:07.827	65391	0.0071	0		0.102977	1701544
00:00:07.837	65401	0.00706	0		0.102397	1701417
00:00:07.847	65411	0.00716	0		0.103847	1701735
00:00:07.857	65421	0.00704	0		0.102107	1701341
00:00:07.866	65431	0.00739	0		0.107183	1702532
00:00:07.877	65441	0.00688	0		0.0997859	1700791
00:00:07.887	65451	0.0074	0		0.107328	1702569
00:00:07.896	65461	0.00694	0		0.100656	1701024
00:00:07.907	65471	0.00717	0		0.103992	1701796
00:00:07.916	65481	0.00699	0		0.101381	1701174
00:00:07.926	65491	0.0072	0		0.104427	1701875
00:00:07.937	65501	0.00675	0		0.0979005	1700363
00:00:07.946	65511	0.00704	0		0.102107	1701331
00:00:07.956	65521	0.00688	0		0.0997859	1700806
00:00:07.966	65531	0.00727	0		0.105442	1702112
00:00:07.976	5	0.00726	0		0.105297	1702090
00:00:07.986	15	0.00743	0		0.107763	1702637
00:00:07.996	25	0.00708	0		0.102687	1701468
00:00:08.006	35	0.00712	0		0.103267	1701603
00:00:08.016	45	0.00691	0		0.100221	1700904
00:00:08.026	55	0.0069	0		0.100076	1700867
00:00:08.036	65	0.00708	0		0.102687	1701463
00:00:08.046	75	0.00708	0		0.102687	1701476
00:00:08.056	85	0.00702	0		0.101816	1701282
00:00:08.066	95	0.00729	0		0.105732	1702178
00:00:08.076	105	0.00694	0		0.100656	1701004
00:00:08.086	115	0.0069	0		0.100076	1700882
00:00:08.096	125	0.00698	0		0.101236	1701157
00:00:08.106	135	0.00718	0		0.104137	1701804
00:00:08.116	145	0.00729	0		0.105732	1702181
00:00:08.126	155	0.00704	0		0.102107	1701343
00:00:08.136	165	0.0071	0		0.102977	1701537
00:00:08.146	175	0.00733	0		0.106313	1702303
00:00:08.156	185	0.00685	0		0.0993508	1700703
00:00:08.165	195	0.00734	0		0.106458	1702350
00:00:08.176	205	0.00723	0		0.104862	1701985
00:00:08.186	215	0.00705	0		0.102252	1701390
00:00:08.196	225	0.00722	0		0.104717	1701958
00:00:08.206	235	0.00724	0		0.105007	1702031
00:00:08.216	245	0.00714	0		0.103557	1701674
00:00:08.226	255	0.00742	0		0.107618	1702628
00:00:08.236	265	0.00717	0		0.103992	1701794
00:00:08.245	275	0.0072	0		0.104427	1701892
00:00:08.255	285	0.00729	0		0.105732	1702198
00:00:08.265	295	0.00715	0		0.103702	1701708
00:00:08.276	305	0.00712	0		0.103267	1701603
00:00:08.285	315	0.00721	0		0.104572	1701926
00:00:08.295	325	0.00714	0		0.103557	1701669
00:00:08.305	335	0.0072	0		0.104427	1701885
00:00:08.315	345	0.007	0		0.101526	1701214
00:00:08.325	355	0.0071	0		0.102977	1701559
00:00:08.335	365	0.00733	0		0.106313	1702330
00:00:08.346	375	0.00714	0		0.103557	1701691
00:00:08.355	385	0.00713	0		0.103412	1701657
00:00:08.365	395	0.00739	0		0.107183	1702503
00:00:08.375	405	0.00722	0		0.104717	1701963
00:00:08.385	415	0.00738	0		0.107038	1702493
00:00:08.395	425	0.00715	0		0.103702	1701701
00:00:08.405	435	0.00732	0		0.106168	1702271
00:00:08.415	445	0.00712	0		0.103267	1701613
00:00:08.425	455	0.00749	0		0.108633	1702841
00:00:08.435	465	0.00734	0		0.106458	1702350
00:00:08.445	475	0.0069	0		0.100076	1700875
00:00:08.455	485	0.00687	0		0.0996409	1700779
00:00:08.465	495	0.00729	0		0.105732	1702169
00:00:08.475	505	0.00691	0		0.100221	1700904
00:00:08.485	515	0.00703	0		0.101962	1701307
00:00:08.494	525	0.00713	0		0.103412	1701635
00:00:08.504	535	0.00735	0		0.106603	1702396
00:00:08.514	545	0.00685	0		0.0993508	1700708
00:00:08.524	555	0.00736	0		0.106748	1702406
00:00:08.534	565	0.0071	0		0.102977	1701554
00:00:08.544	575	0.00726	0		0.105297	1702085
00:00:08.554	585	0.00742	0		0.107618	1702603
00:00:08.564	595	0.00728	0		0.105587	1702159
00:00:08.574	605	0.00704	0		0.102107	1701360
00:00:08.584	615	0.00699	0		0.101381	1701165
00:00:08.595	625	0.00694	0		0.100656	1701012
00:00:08.604	635	0.0072	0		0.104427	1701870
00:00:08.614	645	0.00709	0		0.102832	1701522
00:00:08.624	655	0.00723	0		0.104862	1701987
00:00:08.634	665	0.007	0		0.101526	1701194
00:00:08.644	675	0.0071	0		0.102977	1701561
00:00:08.654	685	0.00689	0		0.099931	1700826
00:00:08.664	695	0.00735	0		0.106603	1702374
00:00:08.674	705	0.00697	0		0.101091	1701093
00:00:08.684	715	0.00724	0		0.105007	1702005
00:00:08.694	725	0.00711	0		0.103122	1701583
00:00:08.704	735	0.00724	0		0.105007	1702022
00:00:08.714	745	0.00704	0		0.102107	1701334
00:00:08.724	755	0.00688	0		0.0997859	1700796
00:00:08.734	765	0.00724	0		0.105007	1702031
00:00:08.744	775	0.00708	0		0.102687	1701493
00:00:08.754	785	0.00722	0		0.104717	1701948
00:00:08.764	795	0.00727	0		0.105442	1702127
00:00:08.773	805	0.00713	0		0.103412	1701645
00:00:08.784	815	0.00746	0		0.108198	1702748
00:00:08.794	825	0.00709	0		0.102832	1701500
00:00:08.803	835	0.00725	0		0.105152	1702041
00:00:08.813	845	0.00705	0		0.102252	1701383
00:00:08.823	855	0.00691	0		0.100221	1700924
00:00:08.833	865	0.00693	0		0.100511	1700975
00:00:08.843	875	0.00721	0		0.104572	1701914
00:00:08.853	885	0.00725	0		0.105152	1702034
00:00:08.863	895	0.00698	0		0.101236	1701149
00:00:08.873	905	0.00714	0		0.103557	1701696
00:00:08.883	915	0.00674	0		0.0977554	1700343
00:00:08.894	925	0.00709	0		0.102832	1701525
00:00:08.903	935	0.00737	0		0.106893	1702439
00:00:08.913	945	0.00735	0		0.106603	1702399
00:00:08.923	955	0.0071	0		0.102977	1701547
00:00:08.933	965	0.00701	0		0.101671	1701233
00:00:08.943	975	0.00719	0		0.104282	1701860
00:00:08.953	985	0.0074	0		0.107328	1702557
00:00:08.963	995	0.00714	0		0.103557	1701689
00:00:08.973	1005	0.00738	0		0.107038	1702498
00:00:08.983	1015	0.00684	0		0.0992058	1700681
00:00:08.993	1025	0.00718	0		0.104137	1701809
00:00:09.003	1035	0.00715	0		0.103702	1701698
00:00:09.013	1045	0.00742	0		0.107618	1702610
00:00:09.023	1055	0.00714	0		0.103557	1701689
00:00:09.033	1065	0.0073	0		0.105878	1702220
00:00:09.043	1075	0.00728	0		0.105587	1702137
00:00:09.052	1085	0.00733	0		0.106313	1702303
00:00:09.063	1095	0.00696	0		0.100946	1701078
00:00:09.072	1105	0.00735	0		0.106603	1702379
00:00:09.082	1115	0.0074	0		0.107328	1702542
00:00:09.093	1125	0.00749	0		0.108633	1702853
00:00:09.102	1135	0.00742	0		0.107618	1702623
00:00:09.112	1145	0.00727	0		0.105442	1702120
00:00:09.122	1155	0.0073	0		0.105878	1702210
00:00:09.132	1165	0.0075	0		0.108778	1702877
00:00:09.143	1175	0.00735	0		0.106603	1702401
00:00:09.152	1185	0.00716	0		0.103847	1701738
00:00:09.162	1195	0.00698	0		0.101236	1701142
00:00:09.173	1205	0.00721	0		0.104572	1701919
00:00:09.182	1215	0.00734	0		0.106458	1702347
00:00:09.192	1225	0.00726	0		0.105297	1702098
00:00:09.202	1235	0.00722	0		0.104717	1701948
00:00:09.212	1245	0.00709	0		0.102832	1701505
00:00:09.222	1255	0.00719	0		0.104282	1701838
00:00:09.232	1265	0.00728	0		0.105587	1702166
00:00:09.242	1275	0.00744	0		0.107908	1702679
00:00:09.252	1285	0.00738	0		0.107038	1702488
00:00:09.262	1295	0.00723	0		0.104862	1701995
00:00:09.272	1305	0.00772	0		0.111969	1703633
00:00:09.282	1315	0.00747	0		0.108343	1702794
00:00:09.292	1325	0.00721	0		0.104572	1701904
00:00:09.302	1335	0.00688	0		0.0997859	1700823
00:00:09.312	1345	0.00746	0		0.108198	1702750
00:00:09.322	1355	0.00726	0		0.105297	1702068
00:00:09.332	1365	0.00704	0		0.102107	1701341
00:00:09.343	1375	0.00714	0		0.103557	1701671
00:00:09.352	1385	0.00712	0		0.103267	1701625
00:00:09.362	1395	0.00724	0		0.105007	1702014
00:00:09.372	1405	0.00708	0		0.102687	1701493
00:00:09.381	1415	0.00731	0		0.106023	1702245
00:00:09.392	1425	0.00749	0		0.108633	1702838
00:00:09.402	1435	0.00709	0		0.102832	1701505
00:00:09.411	1445	0.00728	0		0.105587	1702156
00:00:09.421	1455	0.00704	0		0.102107	1701358
00:00:09.431	1465	0.00721	0		0.104572	1701919
00:00:09.441	1475	0.0069	0		0.100076	1700877
00:00:09.451	1485	0.00749	0		0.108633	1702855
00:00:09.461	1495	0.00727	0		0.105442	1702112
00:00:09.471	1505	0.00725	0		0.105152	1702049
00:00:09.481	1515	0.00727	0		0.105442	1702105
00:00:09.491	1525	0.00765	0		0.110954	1703390
00:00:09.501	1535	0.00704	0		0.102107	1701351
00:00:09.511	1545	0.00746	0		0.108198	1702760
00:00:09.521	1555	0.00745	0		0.108053	1702728
00:00:09.531	1565	0.00743	0		0.107763	1702664
00:00:09.541	1575	0.0071	0		0.102977	1701561
00:00:09.551	1585	0.00729	0		0.105732	1702178
00:00:09.561	1595	0.00697	0		0.101091	1701102
00:00:09.571	1605	0.00711	0		0.103122	1701593
00:00:09.581	1615	0.00736	0		0.106748	1702415
00:00:09.591	1625	0.00737	0		0.106893	1702463
00:00:09.601	1635	0.00731	0		0.106023	1702257
00:00:09.611	1645	0.0072	0		0.104427	1701882
00:00:09.621	1655	0.0072	0		0.104427	1701882
00:00:09.630	1665	0.00721	0		0.104572	1701911
00:00:09.640	1675	0.00718	0		0.104137	1701821
00:00:09.651	1685	0.00746	0		0.108198	1702755
00:00:09.660	1695	0.00719	0		0.104282	1701838
00:00:09.670	1705	0.00739	0		0.107183	1702530
00:00:09.681	1715	0.00726	0		0.105297	1702068
00:00:09.691	1725	0.00774	0		0.112259	1703699
00:00:09.700	1735	0.0072	0		0.104427	1701894
00:00:09.711	1745	0.00749	0		0.108633	1702870
00:00:09.720	1755	0.00717	0		0.103992	1701794
00:00:09.731	1765	0.00721	0		0.104572	1701919
00:00:09.740	1775	0.00742	0		0.107618	1702606
00:00:09.750	1785	0.00753	0		0.109213	1702985
00:00:09.760	1795	0.00728	0		0.105587	1702149
00:00:09.770	1805	0.00754	0		0.109358	1703017
00:00:09.781	1815	0.00716	0		0.103847	1701747
00:00:09.791	1825	0.00744	0		0.107908	1702672
00:00:09.800	1835	0.00723	0		0.104862	1701980
00:00:09.810	1845	0.00743	0		0.107763	1702650
00:00:09.820	1855	0.00726	0		0.105297	1702076
00:00:09.830	1865	0.00743	0		0.107763	1702655
00:00:09.841	1875	0.00732	0		0.106168	1702296
00:00:09.850	1885	0.00747	0		0.108343	1702792
00:00:09.860	1895	0.0074	0		0.107328	1702564
00:00:09.870	1905	0.00749	0		0.108633	1702841
00:00:09.880	1915	0.00733	0		0.106313	1702306
00:00:09.890	1925	0.00748	0		0.108488	1702809
00:00:09.900	1935	0.00736	0		0.106748	1702415
00:00:09.910	1945	0.00746	0		0.108198	1702743
00:00:09.920	1955	0.0074	0		0.107328	1702569
00:00:09.930	1965	0.00741	0		0.107473	1702593
00:00:09.940	1975	0.00727	0		0.105442	1702100
00:00:09.950	1985	0.00746	0		0.108198	1702752
00:00:09.959	1995	0.00743	0		0.107763	1702650
00:00:09.969	2005	0.00771	0		0.111824	1703579
00:00:09.980	2015	0.00764	0		0.110809	1703350
00:00:09.990	2025	0.00767	0		0.111244	1703449
00:00:09.999	2035	0.00719	0		0.104282	1701853
00:00:10.009	2045	0.00753	0		0.109213	1702980
00:00:10.019	2055	0.00733	0		0.106313	1702323
00:00:10.030	2065	0.00761	0		0.110374	1703252
00:00:10.040	2075	0.00719	0		0.104282	1701853
00:00:10.049	2085	0.00739	0		0.107183	1702515
00:00:10.059	2095	0.0071	0		0.102977	1701544
00:00:10.069	2105	0.00771	0		0.111824	1703606
00:00:10.080	2115	0.00749	0		0.108633	1702848
00:00:10.089	2125	0.00754	0		0.109358	1703010
00:00:10.099	2135	0.00759	0		0.110084	1703206
00:00:10.109	2145	0.00759	0		0.110084	1703191
00:00:10.119	2155	0.0075	0		0.108778	1702880
00:00:10.129	2165	0.00757	0		0.109794	1703127
00:00:10.139	2175	0.00708	0		0.102687	1701476
00:00:10.149	2185	0.00765	0		0.110954	1703405
00:00:10.159	2195	0.00762	0		0.110519	1703291
00:00:10.169	2205	0.00785	0		0.113855	1704078
00:00:10.179	2215	0.00748	0		0.108488	1702826
00:00:10.189	2225	0.00776	0		0.112549	1703758
00:00:10.199	2235	0.0074	0		0.107328	1702549
00:00:10.209	2245	0.00758	0		0.109939	1703169
00:00:10.218	2255	0.0075	0		0.108778	1702897
00:00:10.229	2265	0.00762	0		0.110519	1703284
00:00:10.239	2275	0.00746	0		0.108198	1702757
00:00:10.248	2285	0.00772	0		0.111969	1703630
00:00:10.259	2295	0.00754	0		0.109358	1703027
00:00:10.269	2305	0.00764	0		0.110809	1703352
00:00:10.278	2315	0.00764	0		0.110809	1703355
00:00:10.289	2325	0.00797	0		0.115595	1704470
00:00:10.298	2335	0.00742	0		0.107618	1702603
00:00:10.308	2345	0.00768	0		0.111389	1703483
00:00:10.318	2355	0.00754	0		0.109358	1703029
00:00:10.328	2365	0.00797	0		0.115595	1704451
00:00:10.338	2375	0.00765	0		0.110954	1703400
00:00:10.348	2385	0.00778	0		0.112839	1703838
00:00:10.358	2395	0.00769	0		0.111534	1703522
00:00:10.368	2405	0.00783	0		0.113565	1703988
00:00:10.378	2415	0.00752	0		0.109068	1702948
00:00:10.388	2425	0.00788	0		0.11429	1704171
00:00:10.398	2435	0.00765	0		0.110954	1703393
00:00:10.408	2445	0.00769	0		0.111534	1703525
00:00:10.418	2455	0.00756	0		0.109648	1703090
00:00:10.428	2465	0.00786	0		0.114	1704091
00:00:10.438	2475	0.00756	0		0.109648	1703086
00:00:10.448	2485	0.00765	0		0.110954	1703388
00:00:10.458	2495	0.00734	0		0.106458	1702362
00:00:10.468	2505	0.00791	0		0.114725	1704267
00:00:10.478	2515	0.00783	0		0.113565	1703980
00:00:10.488	2525	0.00789	0		0.114435	1704203
00:00:10.498	2535	0.0075	0		0.108778	1702894
00:00:10.508	2545	0.00799	0		0.115885	1704534
00:00:10.517	2555	0.00777	0		0.112694	1703804
00:00:10.528	2565	0.0076	0		0.110229	1703210
00:00:10.538	2575	0.00785	0		0.113855	1704061
00:00:10.548	2585	0.00788	0		0.11429	1704166
00:00:10.557	2595	0.00754	0		0.109358	1703012
00:00:10.567	2605	0.00811	0		0.117626	1704946
00:00:10.578	2615	0.00748	0		0.108488	1702831
00:00:10.588	2625	0.00787	0		0.114145	1704125
00:00:10.597	2635	0.00781	0		0.113274	1703939
00:00:10.607	2645	0.00804	0		0.11661	1704699
00:00:10.617	2655	0.00795	0		0.115305	1704406
00:00:10.628	2665	0.00794	0		0.11516	1704372
00:00:10.637	2675	0.00764	0		0.110809	1703345
00:00:10.647	2685	0.00808	0		0.11719	1704846
00:00:10.657	2695	0.00798	0		0.11574	1704492
00:00:10.667	2705	0.00787	0		0.114145	1704113
00:00:10.677	2715	0.00775	0		0.112404	1703726
00:00:10.687	2725	0.00807	0		0.117045	1704802
00:00:10.697	2735	0.00789	0		0.114435	1704181
00:00:10.707	2745	0.00787	0		0.114145	1704122
00:00:10.717	2755	0.008	0		0.11603	1704553
00:00:10.727	2765	0.00801	0		0.116175	1704589
00:00:10.737	2775	0.00785	0		0.113855	1704046
00:00:10.747	2785	0.00815	0		0.118206	1705061
00:00:10.757	2795	0.0083	0		0.120381	1705571
00:00:10.767	2805	0.00795	0		0.115305	1704404
00:00:10.777	2815	0.00781	0		0.113274	1703939
00:00:10.787	2825	0.00793	0		0.115015	1704333
00:00:10.798	2835	0.00784	0		0.11371	1704015
00:00:10.807	2845	0.00821	0		0.119076	1705257
00:00:10.817	2855	0.00784	0		0.11371	1704042
00:00:10.826	2865	0.00809	0		0.117335	1704853
00:00:10.837	2875	0.00763	0		0.110664	1703335
00:00:10.847	2885	0.00787	0		0.114145	1704144
00:00:10.856	2895	0.00785	0		0.113855	1704066
00:00:10.866	2905	0.00782	0		0.113419	1703978
00:00:10.877	2915	0.00805	0		0.116755	1704718
00:00:10.886	2925	0.00824	0		0.119511	1705365
00:00:10.896	2935	0.00783	0		0.113565	1703988
00:00:10.906	2945	0.00825	0		0.119656	1705399
00:00:10.916	2955	0.00803	0		0.116465	1704657
00:00:10.926	2965	0.00816	0		0.118351	1705091
00:00:10.936	2975	0.00782	0		0.113419	1703978
00:00:10.946	2985	0.00822	0		0.119221	1705316
00:00:10.956	2995	0.00823	0		0.119366	1705331
00:00:10.966	3005	0.00821	0		0.119076	1705267
00:00:10.976	3015	0.00801	0		0.116175	1704606
00:00:10.986	3025	0.00816	0		0.118351	1705108
00:00:10.996	3035	0.00819	0		0.118786	1705218
00:00:11.006	3045	0.00809	0		0.117335	1704858
00:00:11.016	3055	0.00793	0		0.115015	1704323
00:00:11.026	3065	0.00838	0		0.121542	1705846
00:00:11.036	3075	0.00815	0		0.118206	1705081
00:00:11.046	3085	0.00814	0		0.118061	1705029
00:00:11.056	3095	0.00827	0		0.119946	1705463
00:00:11.066	3105	0.00826	0		0.119801	1705451
00:00:11.076	3115	0.00799	0		0.115885	1704534
00:00:11.086	3125	0.00803	0		0.116465	1704660
00:00:11.096	3135	0.00831	0		0.120526	1705621
00:00:11.105	3145	0.00825	0		0.119656	1705414
00:00:11.116	3155	0.00832	0		0.120671	1705643
00:00:11.126	3165	0.0082	0		0.118931	1705238
00:00:11.136	3175	0.00848	0		0.122992	1706162
00:00:11.145	3185	0.00821	0		0.119076	1705284
00:00:11.155	3195	0.00816	0		0.118351	1705088
00:00:11.165	3205	0.00824	0		0.119511	1705358
00:00:11.175	3215	0.00849	0		0.123137	1706204
00:00:11.186	3225	0.00781	0		0.113274	1703939
00:00:11.195	3235	0.0083	0		0.120381	1705588
00:00:11.205	3245	0.0085	0		0.123282	1706240
00:00:11.215	3255	0.00823	0		0.119366	1705336
00:00:11.225	3265	0.00838	0		0.121542	1705831
00:00:11.235	3275	0.00839	0		0.121687	1705868
00:00:11.245	3285	0.00805	0		0.116755	1704745
00:00:11.255	3295	0.00813	0		0.117916	1704998
00:00:11.265	3305	0.00869	0		0.126038	1706888
00:00:11.275	3315	0.00847	0		0.122847	1706150
00:00:11.285	3325	0.00848	0		0.122992	1706177
00:00:11.295	3335	0.00837	0		0.121397	1705817
00:00:11.305	3345	0.00861	0		0.124877	1706600
00:00:11.315	3355	0.00853	0		0.123717	1706336
00:00:11.325	3365	0.00878	0		0.127343	1707194
00:00:11.335	3375	0.00849	0		0.123137	1706194
00:00:11.345	3385	0.00868	0		0.125893	1706831
00:00:11.355	3395	0.00874	0		0.126763	1707062
00:00:11.365	3405	0.00836	0		0.121252	1705790
00:00:11.375	3415	0.00866	0		0.125603	1706775
00:00:11.385	3425	0.00896	0		0.129954	1707791
00:00:11.395	3435	0.00868	0		0.125893	1706831
00:00:11.405	3445	0.0088	0		0.127633	1707260
00:00:11.415	3455	0.00864	0		0.125313	1706728
00:00:11.424	3465	0.00842	0		0.122122	1705959
00:00:11.434	3475	0.0086	0		0.124732	1706595
00:00:11.444	3485	0.00853	0		0.123717	1706331
00:00:11.454	3495	0.00878	0		0.127343	1707172
00:00:11.464	3505	0.00847	0		0.122847	1706150
00:00:11.474	3515	0.00875	0		0.126908	1707071
00:00:11.485	3525	0.00865	0		0.125458	1706732
00:00:11.494	3535	0.00876	0		0.127053	1707103
00:00:11.504	3545	0.00853	0		0.123717	1706355
00:00:11.514	3555	0.0085	0		0.123282	1706243
00:00:11.524	3565	0.00862	0		0.125023	1706635
00:00:11.534	3575	0.00871	0		0.126328	1706934
00:00:11.544	3585	0.00889	0		0.128939	1707556
00:00:11.554	3595	0.00858	0		0.124442	1706497
00:00:11.564	3605	0.00878	0		0.127343	1707177
00:00:11.574	3615	0.00861	0		0.124877	1706610
00:00:11.584	3625	0.00903	0		0.130969	1708035
00:00:11.594	3635	0.00836	0		0.121252	1705775
00:00:11.604	3645	0.00888	0		0.128793	1707527
00:00:11.614	3655	0.00884	0		0.128213	1707382
00:00:11.624	3665	0.00883	0		0.128068	1707338
00:00:11.634	3675	0.00862	0		0.125023	1706652
00:00:11.644	3685	0.00883	0		0.128068	1707356
00:00:11.653	3695	0.00915	0		0.13271	1708414
00:00:11.664	3705	0.00884	0		0.128213	1707395
00:00:11.674	3715	0.00881	0		0.127778	1707275
00:00:11.684	3725	0.009	0		0.130534	1707937
00:00:11.694	3735	0.00907	0		0.131549	1708148
00:00:11.704	3745	0.00905	0		0.131259	1708072
00:00:11.713	3755	0.00894	0		0.129664	1707733
00:00:11.723	3765	0.00878	0		0.127343	1707174
00:00:11.733	3775	0.00887	0		0.128648	1707473
00:00:11.743	3785	0.00907	0		0.131549	1708155
00:00:11.753	3795	0.00903	0		0.130969	1708037
00:00:11.763	3805	0.00901	0		0.130679	1707942
00:00:11.773	3815	0.009	0		0.130534	1707930
00:00:11.783	3825	0.00896	0		0.129954	1707784
00:00:11.793	3835	0.0091	0		0.131984	1708258
00:00:11.803	3845	0.00935	0		0.13561	1709099
00:00:11.813	3855	0.00903	0		0.130969	1708015
00:00:11.823	3865	0.00889	0		0.128939	1707556
00:00:11.833	3875	0.00912	0		0.132274	1708314
00:00:11.843	3885	0.0095	0		0.137786	1709601
00:00:11.853	3895	0.0089	0		0.129084	1707569
00:00:11.863	3905	0.00915	0		0.13271	1708419
00:00:11.873	3915	0.00931	0		0.13503	1708957
00:00:11.883	3925	0.00913	0		0.132419	1708353
00:00:11.893	3935	0.00897	0		0.130099	1707834
00:00:11.903	3945	0.00943	0		0.136771	1709371
00:00:11.913	3955	0.00889	0		0.128939	1707542
00:00:11.923	3965	0.00915	0		0.13271	1708429
00:00:11.933	3975	0.00925	0		0.13416	1708750
00:00:11.943	3985	0.00923	0		0.13387	1708706
00:00:11.953	3995	0.00916	0		0.132855	1708451
00:00:11.963	4005	0.00911	0		0.132129	1708275
00:00:11.973	4015	0.00928	0		0.134595	1708863
00:00:11.982	4025	0.00932	0		0.135175	1709006
00:00:11.993	4035	0.00926	0		0.134305	1708801
00:00:12.002	4045	0.00959	0		0.139091	1709899
00:00:12.012	4055	0.0093	0		0.134885	1708922
00:00:12.022	4065	0.00949	0		0.137641	1709576
00:00:12.032	4075	0.00957	0		0.138801	1709824
00:00:12.042	4085	0.00915	0		0.13271	1708410
00:00:12.052	4095	0.00935	0		0.13561	1709086
00:00:12.062	4105	0.00942	0		0.136626	1709322
00:00:12.072	4115	0.00947	0		0.137351	1709488
00:00:12.083	4125	0.00913	0		0.132419	1708353
00:00:12.092	4135	0.00958	0		0.138946	1709858
00:00:12.102	4145	0.00919	0		0.13329	1708569
00:00:12.112	4155	0.00951	0		0.137931	1709620
00:00:12.122	4165	0.0094	0		0.136335	1709260
00:00:12.132	4175	0.00979	0		0.141992	1710562
00:00:12.142	4185	0.00963	0		0.139671	1710024
00:00:12.152	4195	0.00982	0		0.142427	1710687
00:00:12.162	4205	0.00923	0		0.13387	1708703
00:00:12.172	4215	0.00969	0		0.140542	1710251
00:00:12.182	4225	0.00948	0		0.137496	1709535
00:00:12.192	4235	0.0099	0		0.143587	1710956
00:00:12.202	4245	0.00974	0		0.141267	1710398
00:00:12.212	4255	0.00974	0		0.141267	1710393
00:00:12.221	4265	0.00988	0		0.143297	1710890
00:00:12.231	4275	0.00962	0		0.139526	1710005
00:00:12.242	4285	0.00953	0		0.138221	1709691
00:00:12.252	4295	0.00976	0		0.141557	1710483
00:00:12.262	4305	0.00973	0		0.141122	1710376
00:00:12.271	4315	0.00965	0		0.139961	1710101
00:00:12.281	4325	0.00948	0		0.137496	1709537
00:00:12.292	4335	0.01	0		0.145038	1711280
00:00:12.301	4345	0.00938	0		0.136045	1709199
00:00:12.312	4355	0.00997	0		0.144603	1711182
00:00:12.322	4365	0.00949	0		0.137641	1709569
00:00:12.332	4375	0.01009	0		0.146343	1711589
00:00:12.341	4385	0.00977	0		0.141702	1710503
00:00:12.351	4395	0.00975	0		0.141412	1710442
00:00:12.361	4405	0.0099	0		0.143587	1710949
00:00:12.371	4415	0.01014	0		0.147068	1711753
00:00:12.381	4425	0.00976	0		0.141557	1710469
00:00:12.391	4435	0.01019	0		0.147793	1711914
00:00:12.401	4445	0.00984	0		0.142717	1710738
00:00:12.411	4455	0.01013	0		0.146923	1711709
00:00:12.421	4465	0.00995	0		0.144313	1711109
00:00:12.431	4475	0.00996	0		0.144458	1711138
00:00:12.441	4485	0.00979	0		0.141992	1710574
00:00:12.451	4495	0.01026	0		0.148809	1712164
00:00:12.461	4505	0.00991	0		0.143732	1710990
00:00:12.471	4515	0.01011	0		0.146633	1711645
00:00:12.481	4525	0.01027	0		0.148954	1712172
00:00:12.491	4535	0.01013	0		0.146923	1711723
00:00:12.501	4545	0.00978	0		0.141847	1710530
00:00:12.511	4555	0.01011	0		0.146633	1711660
00:00:12.521	4565	0.00994	0		0.144167	1711079
00:00:12.531	4575	0.0101	0		0.146488	1711616
00:00:12.541	4585	0.01018	0		0.147648	1711873
00:00:12.550	4595	0.01021	0		0.148083	1711981
00:00:12.560	4605	0.01048	0		0.152	1712888
00:00:12.570	4615	0.01035	0		0.150114	1712437
00:00:12.581	4625	0.00956	0		0.138656	1709789
00:00:12.590	4635	0.0105	0		0.15229	1712969
00:00:12.600	4645	0.01023	0		0.148374	1712039
00:00:12.610	4655	0.01041	0		0.150984	1712638
00:00:12.621	4665	0.01037	0		0.150404	1712515
00:00:12.631	4675	0.01052	0		0.15258	1713032
00:00:12.640	4685	0.0103	0		0.149389	1712282
00:00:12.650	4695	0.01034	0		0.149969	1712403
00:00:12.660	4705	0.01009	0		0.146343	1711594
00:00:12.670	4715	0.0105	0		0.15229	1712959
00:00:12.680	4725	0.01005	0		0.145763	1711447
00:00:12.690	4735	0.01072	0		0.15548	1713685
00:00:12.701	4745	0.0105	0		0.15229	1712964
00:00:12.710	4755	0.01067	0		0.154755	1713521
00:00:12.720	4765	0.01041	0		0.150984	1712650
00:00:12.730	4775	0.01057	0		0.153305	1713187
00:00:12.740	4785	0.01071	0		0.155335	1713672
00:00:12.750	4795	0.01079	0		0.156496	1713915
00:00:12.760	4805	0.01061	0		0.153885	1713337
00:00:12.770	4815	0.01066	0		0.15461	1713481
00:00:12.780	4825	0.0103	0		0.149389	1712284
00:00:12.790	4835	0.01086	0		0.157511	1714167
00:00:12.800	4845	0.01063	0		0.154175	1713378
00:00:12.810	4855	0.01082	0		0.156931	1714035
00:00:12.820	4865	0.01084	0		0.157221	1714098
00:00:12.830	4875	0.0105	0		0.15229	1712961
00:00:12.840	4885	0.01073	0		0.155625	1713736
00:00:12.850	4895	0.01094	0		0.158671	1714419
00:00:12.860	4905	0.01042	0		0.151129	1712670
00:00:12.869	4915	0.01079	0		0.156496	1713942
00:00:12.880	4925	0.01069	0		0.155045	1713582
00:00:12.889	4935	0.01087	0		0.157656	1714196
00:00:12.900	4945	0.01085	0		0.157366	1714120
00:00:12.909	4955	0.01118	0		0.162152	1715233
00:00:12.919	4965	0.01106	0		0.160412	1714837
00:00:12.929	4975	0.01105	0		0.160267	1714797
00:00:12.940	4985	0.01068	0		0.1549	1713562
00:00:12.949	4995	0.01127	0		0.163457	1715526
00:00:12.959	5005	0.01087	0		0.157656	1714184
00:00:12.969	5015	0.01118	0		0.162152	1715241
00:00:12.979	5025	0.01078	0		0.156351	1713903
00:00:12.989	5035	0.01105	0		0.160267	1714815
00:00:13.000	5045	0.01103	0		0.159977	1714744
00:00:13.009	5055	0.01151	0		0.166938	1716351
00:00:13.019	5065	0.01108	0		0.160702	1714910
00:00:13.029	5075	0.01157	0		0.167809	1716540
00:00:13.040	5085	0.01078	0		0.156351	1713890
00:00:13.049	5095	0.01147	0		0.166358	1716209
00:00:13.059	5105	0.01129	0		0.163748	1715599
00:00:13.069	5115	0.01131	0		0.164038	1715673
00:00:13.079	5125	0.01102	0		0.159832	1714709
00:00:13.089	5135	0.01156	0		0.167664	1716513
00:00:13.099	5145	0.01126	0		0.163312	1715501
00:00:13.109	5155	0.01139	0		0.165198	1715940
00:00:13.119	5165	0.01099	0		0.159396	1714587
00:00:13.129	5175	0.01168	0		0.169404	1716905
00:00:13.139	5185	0.01154	0		0.167374	1716454
00:00:13.149	5195	0.01176	0		0.170564	1717180
00:00:13.159	5205	0.01139	0		0.165198	1715925
00:00:13.169	5215	0.01179	0		0.170999	1717278
00:00:13.179	5225	0.01166	0		0.169114	1716830
00:00:13.189	5235	0.01181	0		0.17129	1717341
00:00:13.198	5245	0.01152	0		0.167083	1716390
00:00:13.208	5255	0.01154	0		0.167374	1716442
00:00:13.218	5265	0.01157	0		0.167809	1716532
00:00:13.228	5275	0.01179	0		0.170999	1717285
00:00:13.239	5285	0.0116	0		0.168244	1716636
00:00:13.248	5295	0.01196	0		0.173465	1717864
00:00:13.258	5305	0.01171	0		0.169839	1717013
00:00:13.268	5315	0.01191	0		0.17274	1717702
00:00:13.278	5325	0.01198	0		0.173755	1717920
00:00:13.288	5335	0.01171	0		0.169839	1717006
00:00:13.298	5345	0.0118	0		0.171144	1717307
00:00:13.308	5355	0.01195	0		0.17332	1717805
00:00:13.318	5365	0.01184	0		0.171725	1717449
00:00:13.328	5375	0.01229	0		0.178251	1718965
00:00:13.338	5385	0.0118	0		0.171144	1717317
00:00:13.348	5395	0.01219	0		0.176801	1718628
00:00:13.358	5405	0.0121	0		0.175496	1718317
00:00:13.368	5415	0.01215	0		0.176221	1718486
00:00:13.378	5425	0.01198	0		0.173755	1717925
00:00:13.388	5435	0.01189	0		0.17245	1717625
00:00:13.398	5445	0.01195	0		0.17332	1717832
00:00:13.408	5455	0.01203	0		0.17448	1718075
00:00:13.418	5465	0.01215	0		0.176221	1718474
00:00:13.428	5475	0.01224	0		0.177526	1718803
00:00:13.438	5485	0.01218	0		0.176656	1718608
00:00:13.448	5495	0.01255	0		0.182022	1719836
00:00:13.458	5505	0.0125	0		0.181297	1719680
00:00:13.468	5515	0.01265	0		0.183473	1720158
00:00:13.478	5525	0.01218	0		0.176656	1718591
00:00:13.487	5535	0.01247	0		0.180862	1719555
00:00:13.497	5545	0.01265	0		0.183473	1720173
00:00:13.507	5555	0.01246	0		0.180717	1719538
00:00:13.517	5565	0.01237	0		0.179412	1719231
00:00:13.527	5575	0.01233	0		0.178831	1719097
00:00:13.538	5585	0.01255	0		0.182022	1719822
00:00:13.547	5595	0.01268	0		0.183908	1720273
00:00:13.557	5605	0.01272	0		0.184488	1720398
00:00:13.567	5615	0.01309	0		0.189854	1721638
00:00:13.577	5625	0.01292	0		0.187389	1721060
00:00:13.588	5635	0.01305	0		0.189274	1721511
00:00:13.597	5645	0.01273	0		0.184633	1720423
00:00:13.607	5655	0.01286	0		0.186518	1720884
00:00:13.617	5665	0.01275	0		0.184923	1720494
00:00:13.628	5675	0.01313	0		0.190435	1721788
00:00:13.637	5685	0.01312	0		0.190289	1721739
00:00:13.647	5695	0.01314	0		0.19058	1721824
00:00:13.657	5705	0.01308	0		0.189709	1721604
00:00:13.667	5715	0.01327	0		0.192465	1722261
00:00:13.677	5725	0.01295	0		0.187824	1721161
00:00:13.687	5735	0.01304	0		0.189129	1721491
00:00:13.697	5745	0.01313	0		0.190435	1721771
00:00:13.707	5755	0.01347	0		0.195366	1722915
00:00:13.717	5765	0.01276	0		0.185068	1720530
00:00:13.727	5775	0.01322	0		0.19174	1722072
00:00:13.737	5785	0.01273	0		0.184633	1720428
00:00:13.747	5795	0.01337	0		0.193915	1722585
00:00:13.757	5805	0.01335	0		0.193625	1722526
00:00:13.767	5815	0.0135	0		0.195801	1723026
00:00:13.776	5825	0.01357	0		0.196816	1723239
00:00:13.786	5835	0.01358	0		0.196961	1723286
00:00:13.796	5845	0.01347	0		0.195366	1722920
00:00:13.806	5855	0.01357	0		0.196816	1723252
00:00:13.816	5865	0.0133	0		0.1929	1722359
00:00:13.826	5875	0.01368	0		0.198412	1723624
00:00:13.837	5885	0.01334	0		0.19348	1722474
00:00:13.846	5895	0.01355	0		0.196526	1723193
00:00:13.856	5905	0.0137	0		0.198702	1723688
00:00:13.866	5915	0.01356	0		0.196671	1723208
00:00:13.876	5925	0.01382	0		0.200442	1724097
00:00:13.886	5935	0.01396	0		0.202473	1724563
00:00:13.896	5945	0.01389	0		0.201457	1724338
00:00:13.906	5955	0.01368	0		0.198412	1723617
00:00:13.916	5965	0.01383	0		0.200587	1724136
00:00:13.926	5975	0.01411	0		0.204648	1725075
00:00:13.936	5985	0.01394	0		0.202183	1724484
00:00:13.946	5995	0.01395	0		0.202328	1724536
00:00:13.956	6005	0.0141	0		0.204503	1725031
00:00:13.966	6015	0.01404	0		0.203633	1724840
00:00:13.976	6025	0.01418	0		0.205663	1725291
00:00:13.986	6035	0.01421	0		0.206099	1725416
00:00:13.996	6045	0.01392	0		0.201892	1724433
00:00:14.006	6055	0.01437	0		0.208419	1725952
00:00:14.015	6065	0.01408	0		0.204213	1724950
00:00:14.025	6075	0.01467	0		0.21277	1726950
00:00:14.036	6085	0.01434	0		0.207984	1725854
00:00:14.046	6095	0.01445	0		0.209579	1726217
00:00:14.056	6105	0.01452	0		0.210595	1726438
00:00:14.066	6115	0.01435	0		0.208129	1725876
00:00:14.076	6125	0.01435	0		0.208129	1725862
00:00:14.086	6135	0.01417	0		0.205518	1725269
00:00:14.095	6145	0.01444	0		0.209434	1726170
00:00:14.105	6155	0.01462	0		0.212045	1726784
00:00:14.115	6165	0.01483	0		0.215091	1727475
00:00:14.125	6175	0.01462	0		0.212045	1726784
00:00:14.135	6185	0.01464	0		0.212335	1726859
00:00:14.145	6195	0.01485	0		0.215381	1727563
00:00:14.155	6205	0.01452	0		0.210595	1726458
00:00:14.165	6215	0.01494	0		0.216686	1727850
00:00:14.175	6225	0.01485	0		0.215381	1727561
00:00:14.186	6235	0.01538	0		0.223068	1729328
00:00:14.195	6245	0.01499	0		0.217412	1728007
00:00:14.205	6255	0.01517	0		0.220022	1728639
00:00:14.215	6265	0.01503	0		0.217992	1728141
00:00:14.225	6275	0.01518	0		0.220167	1728661
00:00:14.235	6285	0.01499	0		0.217412	1728036
00:00:14.245	6295	0.01514	0		0.219587	1728517
00:00:14.255	6305	0.01535	0		0.222633	1729222
00:00:14.265	6315	0.01555	0		0.225534	1729902
00:00:14.275	6325	0.01526	0		0.221328	1728926
00:00:14.285	6335	0.01532	0		0.222198	1729139
00:00:14.295	6345	0.01544	0		0.223938	1729516
00:00:14.304	6355	0.01543	0		0.223793	1729496
00:00:14.315	6365	0.0157	0		0.227709	1730413
00:00:14.325	6375	0.01573	0		0.228144	1730497
00:00:14.335	6385	0.01553	0		0.225244	1729821
00:00:14.345	6395	0.01556	0		0.225679	1729929
00:00:14.354	6405	0.01581	0		0.229305	1730769
00:00:14.365	6415	0.01581	0		0.229305	1730777
00:00:14.374	6425	0.0158	0		0.22916	1730730
00:00:14.385	6435	0.0155	0		0.224808	1729742
00:00:14.395	6445	0.01581	0		0.229305	1730784
00:00:14.404	6455	0.01603	0		0.232495	1731519
00:00:14.414	6465	0.01572	0		0.227999	1730457
00:00:14.424	6475	0.01617	0		0.234526	1731966
00:00:14.434	6485	0.01606	0		0.232931	1731619
00:00:14.444	6495	0.01593	0		0.231045	1731161
00:00:14.454	6505	0.01623	0		0.235396	1732176
00:00:14.464	6515	0.01651	0		0.239457	1733127
00:00:14.474	6525	0.01622	0		0.235251	1732137
00:00:14.484	6535	0.01642	0		0.238152	1732819
00:00:14.494	6545	0.01599	0		0.231915	1731372
00:00:14.504	6555	0.01634	0		0.236992	1732539
00:00:14.514	6565	0.01631	0		0.236557	1732436
00:00:14.524	6575	0.01679	0		0.243518	1734064
00:00:14.534	6585	0.01655	0		0.240037	1733252
00:00:14.544	6595	0.01644	0		0.238442	1732885
00:00:14.554	6605	0.01639	0		0.237717	1732727
00:00:14.564	6615	0.01663	0		0.241198	1733531
00:00:14.574	6625	0.01651	0		0.239457	1733135
00:00:14.584	6635	0.01673	0		0.242648	1733845
00:00:14.594	6645	0.01676	0		0.243083	1733961
00:00:14.604	6655	0.01658	0		0.240473	1733362
00:00:14.614	6665	0.01646	0		0.238732	1732936
00:00:14.623	6675	0.01685	0		0.244389	1734260
00:00:14.634	6685	0.01696	0		0.245984	1734617
00:00:14.644	6695	0.01711	0		0.248159	1735128
00:00:14.653	6705	0.01679	0		0.243518	1734044
00:00:14.663	6715	0.0169	0		0.245114	1734434
00:00:14.674	6725	0.01699	0		0.246419	1734737
00:00:14.684	6735	0.0171	0		0.248014	1735096
00:00:14.693	6745	0.01715	0		0.24874	1735260
00:00:14.703	6755	0.01714	0		0.248595	1735250
00:00:14.713	6765	0.01703	0		0.246999	1734860
00:00:14.723	6775	0.01715	0		0.24874	1735272
00:00:14.734	6785	0.01747	0		0.253381	1736336
00:00:14.743	6795	0.01725	0		0.25019	1735613
00:00:14.753	6805	0.01754	0		0.254396	1736566
00:00:14.763	6815	0.01721	0		0.24961	1735483
00:00:14.773	6825	0.01751	0		0.253961	1736478
00:00:14.783	6835	0.01719	0		0.24932	1735409
00:00:14.793	6845	0.0176	0		0.255266	1736787
00:00:14.803	6855	0.01765	0		0.255992	1736953
00:00:14.813	6865	0.0176	0		0.255266	1736779
00:00:14.823	6875	0.01765	0		0.255992	1736941
00:00:14.833	6885	0.0176	0		0.255266	1736794
00:00:14.843	6895	0.01774	0		0.257297	1737232
00:00:14.853	6905	0.01778	0		0.257877	1737375
00:00:14.863	6915	0.01799	0		0.260923	1738090
00:00:14.873	6925	0.0181	0		0.262518	1738451
00:00:14.883	6935	0.01813	0		0.262953	1738544
00:00:14.893	6945	0.01809	0		0.262373	1738429
00:00:14.903	6955	0.01805	0		0.261793	1738273
00:00:14.913	6965	0.01816	0		0.263388	1738667
00:00:14.922	6975	0.01797	0		0.260633	1738017
00:00:14.933	6985	0.01806	0		0.261938	1738317
00:00:14.943	6995	0.01808	0		0.262228	1738390
00:00:14.953	7005	0.01833	0		0.265854	1739228
00:00:14.963	7015	0.01783	0		0.258602	1737552
00:00:14.972	7025	0.01823	0		0.264404	1738895
00:00:14.983	7035	0.01812	0		0.262808	1738510
00:00:14.992	7045	0.01818	0		0.263679	1738723
00:00:15.003	7055	0.01864	0		0.27035	1740257
00:00:15.012	7065	0.01833	0		0.265854	1739220
00:00:15.023	7075	0.01875	0		0.271946	1740638
00:00:15.032	7085	0.0186	0		0.26977	1740123
00:00:15.044	7095	0.01844	0		0.26745	1739611
00:00:15.052	7105	0.01842	0		0.267159	1739530
00:00:15.062	7115	0.01846	0		0.26774	1739647
00:00:15.072	7125	0.01867	0		0.270785	1740378
00:00:15.083	7135	0.01872	0		0.271511	1740542
00:00:15.092	7145	0.01873	0		0.271656	1740569
00:00:15.102	7155	0.01894	0		0.274701	1741267
00:00:15.112	7165	0.01869	0		0.271075	1740430
00:00:15.122	7175	0.019	0		0.275572	1741476
00:00:15.132	7185	0.01893	0		0.274556	1741255
00:00:15.142	7195	0.01885	0		0.273396	1740988
00:00:15.152	7205	0.01907	0		0.276587	1741719
00:00:15.162	7215	0.01872	0		0.271511	1740540
00:00:15.172	7225	0.01914	0		0.277602	1741947
00:00:15.182	7235	0.01939	0		0.281228	1742780
00:00:15.192	7245	0.01903	0		0.276007	1741582
00:00:15.202	7255	0.01934	0		0.280503	1742609
00:00:15.212	7265	0.01913	0		0.277457	1741915
00:00:15.222	7275	0.01932	0		0.280213	1742554
00:00:15.232	7285	0.01918	0		0.278182	1742079
00:00:15.242	7295	0.01926	0		0.279343	1742336
00:00:15.252	7305	0.0195	0		0.282824	1743145
00:00:15.261	7315	0.01931	0		0.280068	1742502
00:00:15.271	7325	0.01945	0		0.282098	1742969
00:00:15.282	7335	0.01921	0		0.278617	1742167
00:00:15.292	7345	0.01963	0		0.284709	1743597
00:00:15.301	7355	0.01967	0		0.285289	1743734
00:00:15.311	7365	0.01973	0		0.286159	1743930
00:00:15.321	7375	0.01978	0		0.286885	1744082
00:00:15.331	7385	0.0201	0		0.291526	1745167
00:00:15.341	7395	0.0198	0		0.287175	1744143
00:00:15.351	7405	0.01995	0		0.28935	1744662
00:00:15.361	7415	0.01961	0		0.284419	1743518
00:00:15.371	7425	0.02005	0		0.290801	1744998
00:00:15.381	7435	0.0199	0		0.288625	1744498
00:00:15.391	7445	0.02007	0		0.291091	1745065
00:00:15.401	7455	0.01984	0		0.287755	1744280
00:00:15.411	7465	0.02008	0		0.291236	1745099
00:00:15.421	7475	0.01983	0		0.28761	1744275
00:00:15.431	7485	0.01993	0		0.28906	1744581
00:00:15.441	7495	0.01989	0		0.28848	1744478
00:00:15.451	7505	0.0204	0		0.295877	1746182
00:00:15.461	7515	0.02012	0		0.291816	1745233
00:00:15.471	7525	0.02061	0		0.298923	1746891
00:00:15.481	7535	0.02016	0		0.292396	1745373
00:00:15.491	7545	0.02035	0		0.295152	1745989
00:00:15.501	7555	0.02029	0		0.294281	1745798
00:00:15.510	7565	0.02042	0		0.296167	1746256
00:00:15.521	7575	0.02034	0		0.295007	1745962
00:00:15.531	7585	0.02051	0		0.297472	1746528
00:00:15.541	7595	0.02028	0		0.294136	1745785
00:00:15.550	7605	0.02079	0		0.301533	1747469
00:00:15.560	7615	0.0204	0		0.295877	1746160
00:00:15.570	7625	0.02071	0		0.300373	1747219
00:00:15.580	7635	0.02038	0		0.295587	1746121
00:00:15.590	7645	0.02068	0		0.299938	1747116
00:00:15.600	7655	0.02057	0		0.298343	1746738
00:00:15.610	7665	0.02122	0		0.30777	1748930
00:00:15.620	7675	0.02099	0		0.304434	1748151
00:00:15.631	7685	0.02103	0		0.305014	1748295
00:00:15.640	7695	0.02096	0		0.303999	1748043
00:00:15.650	7705	0.02081	0		0.301823	1747533
00:00:15.660	7715	0.02101	0		0.304724	1748224
00:00:15.670	7725	0.02083	0		0.302114	1747626
00:00:15.680	7735	0.02119	0		0.307335	1748830
00:00:15.690	7745	0.02119	0		0.307335	1748814
00:00:15.700	7755	0.02098	0		0.304289	1748131
00:00:15.710	7765	0.02113	0		0.306465	1748618
00:00:15.720	7775	0.02127	0		0.308495	1749095
00:00:15.730	7785	0.02142	0		0.310671	1749584
00:00:15.740	7795	0.02115	0		0.306755	1748702
00:00:15.750	7805	0.02149	0		0.311686	1749834
00:00:15.759	7815	0.02115	0		0.306755	1748699
00:00:15.770	7825	0.0216	0		0.313281	1750193
00:00:15.780	7835	0.0217	0		0.314732	1750538
00:00:15.790	7845	0.02174	0		0.315312	1750663
00:00:15.799	7855	0.02158	0		0.312991	1750134
00:00:15.810	7865	0.02155	0		0.312556	1750018
00:00:15.820	7875	0.0219	0		0.317633	1751193
00:00:15.830	7885	0.02211	0		0.320678	1751918
00:00:15.839	7895	0.02165	0		0.314007	1750369
00:00:15.849	7905	0.02228	0		0.323144	1752487
00:00:15.859	7915	0.02196	0		0.318503	1751394
00:00:15.869	7925	0.022	0		0.319083	1751538
00:00:15.879	7935	0.02218	0		0.321694	1752144
00:00:15.890	7945	0.02212	0		0.320823	1751942
00:00:15.900	7955	0.02194	0		0.318213	1751340
00:00:15.909	7965	0.02201	0		0.319228	1751565
00:00:15.919	7975	0.02199	0		0.318938	1751511
00:00:15.930	7985	0.02266	0		0.328655	1753766
00:00:15.940	7995	0.02222	0		0.322274	1752284
00:00:15.949	8005	0.02264	0		0.328365	1753680
00:00:15.959	8015	0.02204	0		0.319663	1751661
00:00:15.969	8025	0.02235	0		0.324159	1752729
00:00:15.979	8035	0.0224	0		0.324884	1752869
00:00:15.989	8045	0.02279	0		0.330541	1754203
00:00:15.999	8055	0.02229	0		0.323289	1752502
00:00:16.009	8065	0.02285	0		0.331411	1754379
00:00:16.019	8075	0.02248	0		0.326045	1753163
00:00:16.029	8085	0.02264	0		0.328365	1753700
00:00:16.039	8095	0.02266	0		0.328655	1753742
00:00:16.049	8105	0.02293	0		0.332571	1754671
00:00:16.058	8115	0.0226	0		0.327785	1753546
00:00:16.069	8125	0.02276	0		0.330106	1754080
00:00:16.079	8135	0.02284	0		0.331266	1754350
00:00:16.089	8145	0.02279	0		0.330541	1754193
00:00:16.099	8155	0.02291	0		0.332281	1754595
00:00:16.108	8165	0.02298	0		0.333297	1754820
00:00:16.118	8175	0.02309	0		0.334892	1755192
00:00:16.129	8185	0.0231	0		0.335037	1755217
00:00:16.139	8195	0.02296	0		0.333007	1754769
00:00:16.149	8205	0.02312	0		0.335327	1755295
00:00:16.158	8215	0.02302	0		0.333877	1754972
00:00:16.168	8225	0.02317	0		0.336052	1755477
00:00:16.178	8235	0.02326	0		0.337358	1755786
00:00:16.189	8245	0.02346	0		0.340258	1756451
00:00:16.198	8255	0.02307	0		0.334602	1755146
00:00:16.208	8265	0.02353	0		0.341274	1756678
00:00:16.218	8275	0.02316	0		0.335907	1755421
00:00:16.228	8285	0.02346	0		0.340258	1756431
00:00:16.238	8295	0.02328	0		0.337648	1755845
00:00:16.248	8305	0.02368	0		0.343449	1757193
00:00:16.258	8315	0.02343	0		0.339823	1756342
00:00:16.268	8325	0.02366	0		0.343159	1757117
00:00:16.278	8335	0.02348	0		0.340549	1756505
00:00:16.288	8345	0.02391	0		0.346785	1757955
00:00:16.298	8355	0.02367	0		0.343304	1757151
00:00:16.308	8365	0.02394	0		0.34722	1758048
00:00:16.318	8375	0.02348	0		0.340549	1756514
00:00:16.328	8385	0.02363	0		0.342724	1756997
00:00:16.338	8395	0.02379	0		0.345045	1757534
00:00:16.348	8405	0.02371	0		0.343884	1757281
00:00:16.358	8415	0.0234	0		0.339388	1756237
00:00:16.368	8425	0.02354	0		0.341419	1756723
00:00:16.378	8435	0.02376	0		0.34461	1757453
00:00:16.388	8445	0.02423	0		0.351426	1759031
00:00:16.398	8455	0.0237	0		0.343739	1757237
00:00:16.408	8465	0.02433	0		0.352877	1759367
00:00:16.417	8475	0.02367	0		0.343304	1757154
00:00:16.428	8485	0.02401	0		0.348236	1758296
00:00:16.437	8495	0.02378	0		0.3449	1757529
00:00:16.447	8505	0.02418	0		0.350701	1758850
00:00:16.457	8515	0.0239	0		0.34664	1757904
00:00:16.468	8525	0.02429	0		0.352297	1759210
00:00:16.478	8535	0.02386	0		0.34606	1757789
00:00:16.488	8545	0.02427	0		0.352006	1759166
00:00:16.497	8555	0.02402	0		0.348381	1758328
00:00:16.507	8565	0.024	0		0.34809	1758261
00:00:16.517	8575	0.02442	0		0.354182	1759657
00:00:16.527	8585	0.02428	0		0.352152	1759186
00:00:16.537	8595	0.02429	0		0.352297	1759237
00:00:16.547	8605	0.02421	0		0.351136	1758948
00:00:16.557	8615	0.02446	0		0.354762	1759784
00:00:16.567	8625	0.0246	0		0.356793	1760279
00:00:16.577	8635	0.02426	0		0.351861	1759137
00:00:16.587	8645	0.02461	0		0.356938	1760289
00:00:16.597	8655	0.02452	0		0.355632	1759983
00:00:16.607	8665	0.02452	0		0.355632	1760014
00:00:16.617	8675	0.02439	0		0.353747	1759556
00:00:16.627	8685	0.0243	0		0.352442	1759269
00:00:16.637	8695	0.02441	0		0.354037	1759615
00:00:16.647	8705	0.0244	0		0.353892	1759598
00:00:16.657	8715	0.02454	0		0.355923	1760058
00:00:16.667	8725	0.02471	0		0.358388	1760636
00:00:16.677	8735	0.02407	0		0.349106	1758472
00:00:16.687	8745	0.02459	0		0.356648	1760220
00:00:16.697	8755	0.02478	0		0.359403	1760868
00:00:16.707	8765	0.02463	0		0.357228	1760365
00:00:16.716	8775	0.02496	0		0.362014	1761460
00:00:16.727	8785	0.02471	0		0.358388	1760627
00:00:16.737	8795	0.02465	0		0.357518	1760448
00:00:16.746	8805	0.02514	0		0.364625	1762081
00:00:16.756	8815	0.02462	0		0.357083	1760318
00:00:16.767	8825	0.025	0		0.362594	1761615
00:00:16.776	8835	0.02462	0		0.357083	1760338
00:00:16.786	8845	0.025	0		0.362594	1761605
00:00:16.796	8855	0.02471	0		0.358388	1760649
00:00:16.806	8865	0.02521	0		0.36564	1762321
00:00:16.816	8875	0.02489	0		0.360999	1761247
00:00:16.826	8885	0.02495	0		0.361869	1761426
00:00:16.836	8895	0.02489	0		0.360999	1761235
00:00:16.847	8905	0.02497	0		0.362159	1761495
00:00:16.856	8915	0.02502	0		0.362884	1761659
00:00:16.866	8925	0.02511	0		0.36419	1761976
00:00:16.876	8935	0.02486	0		0.360564	1761127
00:00:16.886	8945	0.0249	0		0.361144	1761281
00:00:16.896	8955	0.02528	0		0.366655	1762551
00:00:16.906	8965	0.02535	0		0.367671	1762797
00:00:16.916	8975	0.02527	0		0.36651	1762519
00:00:16.926	8985	0.02525	0		0.36622	1762438
00:00:16.936	8995	0.02545	0		0.369121	1763103
00:00:16.946	9005	0.02492	0		0.361434	1761338
00:00:16.956	9015	0.02493	0		0.361579	1761375
00:00:16.966	9025	0.02498	0		0.362304	1761536
00:00:16.976	9035	0.025	0		0.362594	1761602
00:00:16.986	9045	0.02544	0		0.368976	1763071
00:00:16.996	9055	0.02503	0		0.363029	1761725
00:00:17.006	9065	0.02517	0		0.36506	1762184
00:00:17.016	9075	0.02538	0		0.368106	1762875
00:00:17.026	9085	0.02533	0		0.36738	1762723
00:00:17.035	9095	0.02542	0		0.368686	1763010
00:00:17.046	9105	0.02538	0		0.368106	1762873
00:00:17.056	9115	0.0256	0		0.371296	1763630
00:00:17.065	9125	0.02561	0		0.371442	1763644
00:00:17.075	9135	0.02556	0		0.370716	1763500
00:00:17.085	9145	0.02583	0		0.374632	1764404
00:00:17.096	9155	0.02524	0		0.366075	1762416
00:00:17.105	9165	0.0256	0		0.371296	1763605
00:00:17.115	9175	0.02554	0		0.370426	1763409
00:00:17.125	9185	0.02557	0		0.370861	1763507
00:00:17.135	9195	0.02551	0		0.369991	1763304
00:00:17.145	9205	0.02586	0		0.375068	1764483
00:00:17.155	9215	0.02569	0		0.372602	1763917
00:00:17.165	9225	0.02555	0		0.370571	1763439
00:00:17.175	9235	0.02537	0		0.367961	1762839
00:00:17.185	9245	0.02603	0		0.377533	1765049
00:00:17.195	9255	0.02582	0		0.374487	1764351
00:00:17.205	9265	0.02565	0		0.372022	1763774
00:00:17.215	9275	0.02562	0		0.371587	1763686
00:00:17.225	9285	0.02599	0		0.376953	1764939
00:00:17.235	9295	0.02593	0		0.376083	1764725
00:00:17.245	9305	0.0256	0		0.371296	1763637
00:00:17.254	9315	0.02577	0		0.373762	1764189
00:00:17.265	9325	0.0257	0		0.372747	1763956
00:00:17.274	9335	0.02573	0		0.373182	1764054
00:00:17.284	9345	0.02586	0		0.375068	1764500
00:00:17.294	9355	0.02569	0		0.372602	1763920
00:00:17.304	9365	0.02571	0		0.372892	1763976
00:00:17.314	9375	0.02585	0		0.374922	1764461
00:00:17.324	9385	0.02564	0		0.371877	1763740
00:00:17.334	9395	0.02596	0		0.376518	1764840
00:00:17.344	9405	0.02569	0		0.372602	1763907
00:00:17.354	9415	0.02602	0		0.377388	1765047
00:00:17.364	9425	0.02609	0		0.378403	1765258
00:00:17.374	9435	0.02608	0		0.378258	1765233
00:00:17.384	9445	0.02599	0		0.376953	1764944
00:00:17.394	9455	0.02596	0		0.376518	1764845
00:00:17.404	9465	0.02599	0		0.376953	1764932
00:00:17.414	9475	0.02595	0		0.376373	1764784
00:00:17.424	9485	0.02586	0		0.375068	1764495
00:00:17.434	9495	0.02627	0		0.381014	1765860
00:00:17.444	9505	0.02579	0		0.374052	1764245
00:00:17.454	9515	0.02592	0		0.375938	1764681
00:00:17.464	9525	0.0259	0		0.375648	1764617
00:00:17.474	9535	0.02652	0		0.38464	1766706
00:00:17.484	9545	0.02617	0		0.379564	1765525
00:00:17.494	9555	0.0263	0		0.381449	1765976
00:00:17.504	9565	0.02601	0		0.377243	1765003
00:00:17.514	9575	0.02632	0		0.381739	1766042
00:00:17.524	9585	0.02641	0		0.383045	1766348
00:00:17.534	9595	0.02622	0		0.380289	1765713
00:00:17.544	9605	0.0262	0		0.379999	1765649
00:00:17.554	9615	0.02602	0		0.377388	1765047
00:00:17.564	9625	0.02621	0		0.380144	1765676
00:00:17.573	9635	0.02618	0		0.379709	1765574
00:00:17.584	9645	0.02603	0		0.377533	1765074
00:00:17.594	9655	0.0262	0		0.379999	1765649
00:00:17.604	9665	0.0265	0		0.38435	1766645
00:00:17.614	9675	0.02633	0		0.381884	1766081
00:00:17.624	9685	0.02621	0		0.380144	1765674
00:00:17.633	9695	0.02613	0		0.378983	1765390
00:00:17.643	9705	0.02624	0		0.380579	1765757
00:00:17.653	9715	0.02653	0		0.384785	1766757
00:00:17.663	9725	0.02627	0		0.381014	1765880
00:00:17.673	9735	0.02605	0		0.377823	1765125
00:00:17.683	9745	0.0262	0		0.379999	1765637
00:00:17.693	9755	0.02621	0		0.380144	1765676
00:00:17.705	9765	0.0264	0		0.3829	1766299
00:00:17.713	9775	0.02639	0		0.382754	1766282
00:00:17.723	9785	0.02624	0		0.380579	1765760
00:00:17.733	9795	0.02643	0		0.383335	1766422
00:00:17.743	9805	0.02622	0		0.380289	1765713
00:00:17.753	9815	0.02661	0		0.385945	1767012
00:00:17.763	9825	0.02588	0		0.375358	1764566
00:00:17.773	9835	0.02635	0		0.382174	1766145
00:00:17.783	9845	0.02613	0		0.378983	1765397
00:00:17.793	9855	0.02672	0		0.387541	1767378
00:00:17.803	9865	0.02637	0		0.382464	1766219
00:00:17.813	9875	0.02635	0		0.382174	1766140
00:00:17.823	9885	0.02622	0		0.380289	1765701
00:00:17.833	9895	0.02638	0		0.382609	1766238
00:00:17.843	9905	0.0259	0		0.375648	1764642
00:00:17.853	9915	0.02627	0		0.381014	1765877
00:00:17.863	9925	0.02622	0		0.380289	1765711
00:00:17.872	9935	0.02623	0		0.380434	1765730
00:00:17.882	9945	0.02638	0		0.382609	1766228
00:00:17.893	9955	0.02642	0		0.38319	1766368
00:00:17.903	9965	0.02617	0		0.379564	1765537
00:00:17.912	9975	0.02644	0		0.38348	1766451
00:00:17.922	9985	0.02609	0		0.378403	1765255
00:00:17.933	9995	0.02649	0		0.384205	1766593
00:00:17.942	10005	0.02616	0		0.379419	1765490
00:00:17.952	10015	0.02639	0		0.382754	1766282
00:00:17.962	10025	0.02618	0		0.379709	1765559
00:00:17.973	10035	0.02627	0		0.381014	1765877
00:00:17.982	10045	0.02607	0		0.378113	1765187
00:00:17.993	10055	0.02625	0		0.380724	1765791
00:00:18.002	10065	0.02603	0		0.377533	1765074
00:00:18.012	10075	0.02608	0		0.378258	1765226
00:00:18.022	10085	0.02595	0		0.376373	1764804
00:00:18.035	10095	0.02652	0		0.38464	1766721
00:00:18.043	10105	0.02627	0		0.381014	1765872
00:00:18.052	10115	0.02614	0		0.379129	1765424
00:00:18.062	10125	0.02615	0		0.379274	1765451
00:00:18.072	10135	0.0259	0		0.375648	1764642
00:00:18.082	10145	0.02625	0		0.380724	1765799
00:00:18.092	10155	0.02629	0		0.381304	1765927
00:00:18.102	10165	0.02635	0		0.382174	1766143
00:00:18.112	10175	0.02636	0		0.382319	1766167
00:00:18.122	10185	0.02637	0		0.382464	1766204
00:00:18.132	10195	0.0263	0		0.381449	1765959
00:00:18.142	10205	0.02608	0		0.378258	1765248
00:00:18.152	10215	0.02655	0		0.385075	1766794
00:00:18.161	10225	0.02631	0		0.381594	1765998
00:00:18.172	10235	0.02642	0		0.38319	1766383
00:00:18.182	10245	0.02613	0		0.378983	1765383
00:00:18.192	10255	0.02614	0		0.379129	1765422
00:00:18.203	10265	0.0261	0		0.378548	1765302
00:00:18.212	10275	0.02627	0		0.381014	1765882
00:00:18.222	10285	0.02605	0		0.377823	1765120
00:00:18.232	10295	0.0266	0		0.3858	1766990
00:00:18.241	10305	0.02622	0		0.380289	1765686
00:00:18.251	10315	0.02644	0		0.38348	1766441
00:00:18.261	10325	0.02645	0		0.383625	1766461
00:00:18.272	10335	0.02647	0		0.383915	1766539
00:00:18.281	10345	0.02599	0		0.376953	1764932
00:00:18.292	10355	0.02674	0		0.387831	1767442
00:00:18.302	10365	0.02633	0		0.381884	1766072
00:00:18.311	10375	0.02656	0		0.38522	1766833
00:00:18.321	10385	0.02634	0		0.382029	1766116
00:00:18.331	10395	0.02656	0		0.38522	1766828
00:00:18.341	10405	0.02608	0		0.378258	1765243
00:00:18.351	10415	0.02635	0		0.382174	1766123
00:00:18.361	10425	0.02644	0		0.38348	1766432
00:00:18.371	10435	0.02637	0		0.382464	1766189
00:00:18.381	10445	0.02623	0		0.380434	1765733
00:00:18.391	10455	0.02638	0		0.382609	1766253
00:00:18.401	10465	0.02624	0		0.380579	1765772
00:00:18.411	10475	0.02652	0		0.38464	1766721
00:00:18.421	10485	0.02596	0		0.376518	1764845
00:00:18.431	10495	0.02661	0		0.385945	1766995
00:00:18.441	10505	0.0262	0		0.379999	1765618
00:00:18.451	10515	0.02626	0		0.380869	1765848
00:00:18.461	10525	0.02632	0		0.381739	1766052
00:00:18.470	10535	0.02635	0		0.382174	1766126
00:00:18.481	10545	0.02636	0		0.382319	1766182
00:00:18.491	10555	0.02633	0		0.381884	1766077
00:00:18.501	10565	0.02622	0		0.380289	1765701
00:00:18.510	10575	0.02651	0		0.384495	1766679
00:00:18.521	10585	0.02589	0		0.375503	1764588
00:00:18.531	10595	0.02661	0		0.385945	1767024
00:00:18.541	10605	0.02598	0		0.376808	1764912
00:00:18.551	10615	0.02645	0		0.383625	1766488
00:00:18.560	10625	0.02631	0		0.381594	1765988
00:00:18.570	10635	0.02648	0		0.38406	1766566
00:00:18.581	10645	0.02624	0		0.380579	1765769
00:00:18.590	10655	0.02632	0		0.381739	1766052
00:00:18.600	10665	0.02611	0		0.378693	1765324
00:00:18.610	10675	0.02612	0		0.378838	1765356
00:00:18.620	10685	0.02593	0		0.376083	1764740
00:00:18.630	10695	0.02646	0		0.38377	1766495
00:00:18.640	10705	0.02629	0		0.381304	1765942
00:00:18.650	10715	0.02638	0		0.382609	1766248
00:00:18.660	10725	0.02624	0		0.380579	1765774
00:00:18.670	10735	0.02657	0		0.385365	1766860
00:00:18.680	10745	0.02602	0		0.377388	1765027
00:00:18.690	10755	0.02622	0		0.380289	1765708
00:00:18.700	10765	0.02583	0		0.374632	1764380
00:00:18.710	10775	0.02633	0		0.381884	1766079
00:00:18.720	10785	0.02642	0		0.38319	1766370
00:00:18.730	10795	0.02647	0		0.383915	1766554
00:00:18.740	10805	0.02583	0		0.374632	1764395
00:00:18.750	10815	0.0264	0		0.3829	1766319
00:00:18.760	10825	0.02619	0		0.379854	1765615
00:00:18.770	10835	0.02634	0		0.382029	1766106
00:00:18.779	10845	0.02595	0		0.376373	1764791
00:00:18.790	10855	0.02628	0		0.381159	1765887
00:00:18.800	10865	0.02597	0		0.376663	1764861
00:00:18.809	10875	0.02594	0		0.376228	1764769
00:00:18.819	10885	0.02617	0		0.379564	1765537
00:00:18.830	10895	0.02632	0		0.381739	1766028
00:00:18.839	10905	0.02611	0		0.378693	1765329
00:00:18.849	10915	0.02617	0		0.379564	1765520
00:00:18.859	10925	0.02599	0		0.376953	1764934
00:00:18.869	10935	0.02615	0		0.379274	1765451
00:00:18.880	10945	0.02586	0		0.375068	1764490
00:00:18.889	10955	0.02635	0		0.382174	1766152
00:00:18.900	10965	0.02592	0		0.375938	1764703
00:00:18.909	10975	0.02619	0		0.379854	1765586
00:00:18.919	10985	0.02612	0		0.378838	1765373
00:00:18.929	10995	0.02638	0		0.382609	1766223
00:00:18.939	11005	0.02588	0		0.375358	1764559
00:00:18.949	11015	0.02644	0		0.38348	1766454
00:00:18.959	11025	0.02586	0		0.375068	1764495
00:00:18.969	11035	0.02622	0		0.380289	1765708
00:00:18.979	11045	0.02584	0		0.374777	1764412
00:00:18.989	11055	0.02622	0		0.380289	1765706
00:00:18.999	11065	0.02593	0		0.376083	1764718
00:00:19.009	11075	0.02603	0		0.377533	1765067
00:00:19.019	11085	0.02608	0		0.378258	1765236
00:00:19.029	11095	0.02622	0		0.380289	1765711
00:00:19.039	11105	0.02618	0		0.379709	1765583
00:00:19.049	11115	0.02616	0		0.379419	1765507
00:00:19.059	11125	0.02586	0		0.375068	1764480
00:00:19.069	11135	0.02605	0		0.377823	1765145
00:00:19.079	11145	0.0257	0		0.372747	1763944
00:00:19.089	11155	0.02631	0		0.381594	1765991
00:00:19.099	11165	0.0261	0		0.378548	1765304
00:00:19.109	11175	0.02625	0		0.380724	1765787
00:00:19.118	11185	0.02559	0		0.371151	1763595
00:00:19.129	11195	0.02638	0		0.382609	1766236
00:00:19.139	11205	0.0258	0		0.374197	1764304
00:00:19.149	11215	0.02641	0		0.383045	1766326
00:00:19.159	11225	0.0257	0		0.372747	1763973
00:00:19.169	11235	0.02618	0		0.379709	1765574
00:00:19.178	11245	0.02578	0		0.373907	1764216
00:00:19.188	11255	0.02609	0		0.378403	1765265
00:00:19.198	11265	0.02585	0		0.374922	1764453
00:00:19.208	11275	0.02602	0		0.377388	1765035
00:00:19.219	11285	0.02571	0		0.372892	1764003
00:00:19.228	11295	0.02613	0		0.378983	1765412
00:00:19.238	11305	0.02573	0		0.373182	1764064
00:00:19.248	11315	0.02617	0		0.379564	1765522
00:00:19.258	11325	0.02586	0		0.375068	1764500
00:00:19.269	11335	0.026	0		0.377098	1764952
00:00:19.279	11345	0.02622	0		0.380289	1765701
00:00:19.288	11355	0.02589	0		0.375503	1764598
00:00:19.298	11365	0.02563	0		0.371732	1763715
00:00:19.308	11375	0.02609	0		0.378403	1765267
00:00:19.318	11385	0.02557	0		0.370861	1763536
00:00:19.328	11395	0.02589	0		0.375503	1764591
00:00:19.338	11405	0.02569	0		0.372602	1763920
00:00:19.348	11415	0.02579	0		0.374052	1764248
00:00:19.358	11425	0.02564	0		0.371877	1763752
00:00:19.368	11435	0.02608	0		0.378258	1765236
00:00:19.378	11445	0.02569	0		0.372602	1763907
00:00:19.387	11455	0.0257	0		0.372747	1763961
00:00:19.398	11465	0.02559	0		0.371151	1763600
00:00:19.408	11475	0.02562	0		0.371587	1763705
00:00:19.417	11485	0.0258	0		0.374197	1764292
00:00:19.427	11495	0.02605	0		0.377823	1765140
00:00:19.437	11505	0.02579	0		0.374052	1764248
00:00:19.449	11515	0.02599	0		0.376953	1764925
00:00:19.458	11525	0.02553	0		0.370281	1763387
00:00:19.468	11535	0.02592	0		0.375938	1764691
00:00:19.478	11545	0.02548	0		0.369556	1763213
00:00:19.487	11555	0.026	0		0.377098	1764959
00:00:19.498	11565	0.02558	0		0.371006	1763539
00:00:19.507	11575	0.02572	0		0.373037	1764010
00:00:19.517	11585	0.02547	0		0.369411	1763179
00:00:19.527	11595	0.02583	0		0.374632	1764407
00:00:19.538	11605	0.02598	0		0.376808	1764905
00:00:19.548	11615	0.02569	0		0.372602	1763917
00:00:19.557	11625	0.02549	0		0.369701	1763262
00:00:19.567	11635	0.02559	0		0.371151	1763595
00:00:19.577	11645	0.02561	0		0.371442	1763669
00:00:19.587	11655	0.02592	0		0.375938	1764711
00:00:19.597	11665	0.02581	0		0.374342	1764314
00:00:19.607	11675	0.02581	0		0.374342	1764314
00:00:19.617	11685	0.02538	0		0.368106	1762895
00:00:19.627	11695	0.02582	0		0.374487	1764343
00:00:19.637	11705	0.02535	0		0.367671	1762770
00:00:19.647	11715	0.02561	0		0.371442	1763647
00:00:19.657	11725	0.02578	0		0.373907	1764233
00:00:19.667	11735	0.02568	0		0.372457	1763879
00:00:19.677	11745	0.0259	0		0.375648	1764627
00:00:19.687	11755	0.02574	0		0.373327	1764076
00:00:19.697	11765	0.02563	0		0.371732	1763710
00:00:19.707	11775	0.02586	0		0.375068	1764497
00:00:19.717	11785	0.02557	0		0.370861	1763527
00:00:19.727	11795	0.02574	0		0.373327	1764098
00:00:19.736	11805	0.02562	0		0.371587	1763679
00:00:19.747	11815	0.02549	0		0.369701	1763267
00:00:19.756	11825	0.02552	0		0.370136	1763360
00:00:19.766	11835	0.02561	0		0.371442	1763669
00:00:19.776	11845	0.0255	0		0.369846	1763292
00:00:19.787	11855	0.02561	0		0.371442	1763647
00:00:19.796	11865	0.02567	0		0.372312	1763860
00:00:19.806	11875	0.02567	0		0.372312	1763857
00:00:19.816	11885	0.02569	0		0.372602	1763927
00:00:19.826	11895	0.02549	0		0.369701	1763267
00:00:19.837	11905	0.02545	0		0.369121	1763125
00:00:19.846	11915	0.02559	0		0.371151	1763595
00:00:19.856	11925	0.02527	0		0.36651	1762504
[truncated: 40,327 more rows]
