# Supplementary material for: Continuous Infusion Pressure Measurement in Predefined Interfascial and Intramuscular Tissue Conditions: An Ex Vivo Pilot Study
Source: J Clin Med. 2026 Apr 26;15(9):3301. doi: 10.3390/jcm15093301 (PMC13164366; doi:10.3390/jcm15093301)
Supplement: Supplementary file 1 [file jcm-15-03301-s001.zip › fascia 15.xlsx]

## Sheet: Recording
Timestamp	DeviceTime	Pressure(bar)	ButtonState	Event	Pressure(PSI)	PressureRAW
00:00:00.000	35867	0.00189	1		0.0274121	1684072
00:00:00.001	35877	0.00204	1		0.0295877	1684572
00:00:00.005	35887	0.00181	1		0.0262518	1683791
00:00:00.015	35897	0.00198	1		0.0287175	1684354
00:00:00.025	35907	0.00203	1		0.0294427	1684547
00:00:00.035	35917	0.00186	1		0.026977	1683969
00:00:00.045	35927	0.00214	1		0.0310381	1684886
00:00:00.055	35937	0.00221	1		0.0320533	1685141
00:00:00.065	35947	0.00211	1		0.030603	1684808
00:00:00.075	35957	0.00193	1		0.0279923	1684202
00:00:00.085	35967	0.00211	1		0.030603	1684806
00:00:00.095	35977	0.0019	1		0.0275572	1684092
00:00:00.105	35987	0.00207	1		0.0300228	1684683
00:00:00.115	35997	0.00196	1		0.0284274	1684310
00:00:00.125	36007	0.00223	1		0.0323434	1685200
00:00:00.135	36017	0.00218	1		0.0316182	1685046
00:00:00.145	36027	0.00196	1		0.0284274	1684312
00:00:00.155	36037	0.00148	1		0.0214656	1682675
00:00:00.165	36047	0.00183	0		0.0265419	1683867
00:00:00.175	36057	0.00171	0		0.0248014	1683459
00:00:00.185	36067	0.00198	0		0.0287175	1684374
00:00:00.194	36077	0.00168	0		0.0243663	1683359
00:00:00.205	36087	0.00199	0		0.0288625	1684410
00:00:00.214	36097	0.00168	0		0.0243663	1683346
00:00:00.224	36107	0.00197	0		0.0285724	1684334
00:00:00.234	36117	0.00178	0		0.0258167	1683681
00:00:00.245	36127	0.00207	0		0.0300228	1684673
00:00:00.254	36137	0.00185	0		0.026832	1683918
00:00:00.264	36147	0.00197	0		0.0285724	1684344
00:00:00.274	36157	0.00194	0		0.0281373	1684232
00:00:00.284	36167	0.00193	0		0.0279923	1684197
00:00:00.294	36177	0.00212	0		0.030748	1684850
00:00:00.305	36187	0.00175	0		0.0253816	1683607
00:00:00.314	36197	0.00165	0		0.0239312	1683256
00:00:00.325	36207	0.00201	0		0.0291526	1684452
00:00:00.335	36217	0.00154	0		0.0223358	1682903
00:00:00.345	36227	0.00203	0		0.0294427	1684545
00:00:00.354	36237	0.00193	0		0.0279923	1684202
00:00:00.364	36247	0.00187	0		0.0271221	1683996
00:00:00.374	36257	0.00187	0		0.0271221	1683989
00:00:00.384	36267	0.00203	0		0.0294427	1684538
00:00:00.394	36277	0.00168	0		0.0243663	1683364
00:00:00.404	36287	0.00182	0		0.0263969	1683845
00:00:00.414	36297	0.00157	0		0.0227709	1682974
00:00:00.424	36307	0.00197	0		0.0285724	1684332
00:00:00.435	36317	0.00174	0		0.0252366	1683564
00:00:00.444	36327	0.00198	0		0.0287175	1684371
00:00:00.454	36337	0.00196	0		0.0284274	1684305
00:00:00.464	36347	0.00181	0		0.0262518	1683800
00:00:00.474	36357	0.00177	0		0.0256717	1683649
00:00:00.484	36367	0.00205	0		0.0297327	1684584
00:00:00.494	36377	0.00189	0		0.0274121	1684055
00:00:00.503	36387	0.0019	0		0.0275572	1684097
00:00:00.514	36397	0.00178	0		0.0258167	1683685
00:00:00.524	36407	0.00195	0		0.0282823	1684258
00:00:00.534	36417	0.00178	0		0.0258167	1683690
00:00:00.544	36427	0.00204	0		0.0295877	1684577
00:00:00.554	36437	0.00173	0		0.0250915	1683537
00:00:00.564	36447	0.00188	0		0.0272671	1684045
00:00:00.573	36457	0.00167	0		0.0242213	1683329
00:00:00.584	36467	0.00214	0		0.0310381	1684896
00:00:00.594	36477	0.00206	0		0.0298778	1684640
00:00:00.603	36487	0.00183	0		0.0265419	1683876
00:00:00.613	36497	0.00179	0		0.0259617	1683737
00:00:00.623	36507	0.00198	0		0.0287175	1684359
00:00:00.633	36517	0.00183	0		0.0265419	1683852
00:00:00.643	36527	0.0019	0		0.0275572	1684085
00:00:00.653	36537	0.00172	0		0.0249465	1683488
00:00:00.663	36547	0.00194	0		0.0281373	1684229
00:00:00.673	36557	0.00185	0		0.026832	1683940
00:00:00.683	36567	0.00198	0		0.0287175	1684371
00:00:00.693	36577	0.00193	0		0.0279923	1684202
00:00:00.703	36587	0.00204	0		0.0295877	1684577
00:00:00.713	36597	0.00161	0		0.0233511	1683131
00:00:00.723	36607	0.00211	0		0.030603	1684818
00:00:00.733	36617	0.00182	0		0.0263969	1683840
00:00:00.743	36627	0.00218	0		0.0316182	1685031
00:00:00.753	36637	0.0019	0		0.0275572	1684089
00:00:00.763	36647	0.00207	0		0.0300228	1684681
00:00:00.773	36657	0.00171	0		0.0248014	1683462
00:00:00.783	36667	0.002	0		0.0290075	1684430
00:00:00.793	36677	0.00191	0		0.0277022	1684131
00:00:00.803	36687	0.00167	0		0.0242213	1683322
00:00:00.813	36697	0.002	0		0.0290075	1684435
00:00:00.823	36707	0.00205	0		0.0297327	1684609
00:00:00.833	36717	0.00178	0		0.0258167	1683707
00:00:00.843	36727	0.00214	0		0.0310381	1684896
00:00:00.853	36737	0.00167	0		0.0242213	1683329
00:00:00.862	36747	0.00198	0		0.0287175	1684361
00:00:00.873	36757	0.00164	0		0.0237862	1683236
00:00:00.883	36767	0.00228	0		0.0330686	1685361
00:00:00.893	36777	0.00184	0		0.0266869	1683896
00:00:00.903	36787	0.00185	0		0.026832	1683918
00:00:00.913	36797	0.00181	0		0.0262518	1683803
00:00:00.922	36807	0.00195	0		0.0282823	1684280
00:00:00.933	36817	0.00176	0		0.0255266	1683617
00:00:00.942	36827	0.0019	0		0.0275572	1684107
00:00:00.952	36837	0.00179	0		0.0259617	1683725
00:00:00.962	36847	0.00199	0		0.0288625	1684405
00:00:00.973	36857	0.00163	0		0.0236411	1683204
00:00:00.983	36867	0.00171	0		0.0248014	1683449
00:00:00.992	36877	0.00162	0		0.0234961	1683148
00:00:01.002	36887	0.00161	0		0.0233511	1683133
00:00:01.012	36897	0.00199	0		0.0288625	1684393
00:00:01.022	36907	0.002	0		0.0290075	1684445
00:00:01.032	36917	0.00158	0		0.022916	1683028
00:00:01.043	36927	0.00196	0		0.0284274	1684285
00:00:01.053	36937	0.00201	0		0.0291526	1684469
00:00:01.062	36947	0.00189	0		0.0274121	1684055
00:00:01.072	36957	0.00155	0		0.0224808	1682935
00:00:01.082	36967	0.00183	0		0.0265419	1683849
00:00:01.092	36977	0.00179	0		0.0259617	1683729
00:00:01.102	36987	0.00187	0		0.0271221	1684006
00:00:01.112	36997	0.0017	0		0.0246564	1683432
00:00:01.122	37007	0.00183	0		0.0265419	1683864
00:00:01.132	37017	0.00159	0		0.023061	1683070
00:00:01.142	37027	0.00207	0		0.0300228	1684660
00:00:01.152	37037	0.00184	0		0.0266869	1683896
00:00:01.162	37047	0.00178	0		0.0258167	1683690
00:00:01.172	37057	0.00183	0		0.0265419	1683854
00:00:01.182	37067	0.00198	0		0.0287175	1684376
00:00:01.192	37077	0.00173	0		0.0250915	1683535
00:00:01.202	37087	0.00183	0		0.0265419	1683869
00:00:01.212	37097	0.00175	0		0.0253816	1683582
00:00:01.221	37107	0.00176	0		0.0255266	1683636
00:00:01.232	37117	0.00161	0		0.0233511	1683133
00:00:01.242	37127	0.00169	0		0.0245114	1683400
00:00:01.251	37137	0.00176	0		0.0255266	1683627
00:00:01.261	37147	0.00184	0		0.0266869	1683896
00:00:01.272	37157	0.00192	0		0.0278472	1684156
00:00:01.281	37167	0.00188	0		0.0272671	1684040
00:00:01.292	37177	0.00175	0		0.0253816	1683602
00:00:01.301	37187	0.00206	0		0.0298778	1684636
00:00:01.311	37197	0.00186	0		0.026977	1683947
00:00:01.321	37207	0.00193	0		0.0279923	1684192
00:00:01.331	37217	0.00148	0		0.0214656	1682678
00:00:01.341	37227	0.00203	0		0.0294427	1684543
00:00:01.351	37237	0.00167	0		0.0242213	1683329
00:00:01.361	37247	0.00192	0		0.0278472	1684158
00:00:01.371	37257	0.00183	0		0.0265419	1683869
00:00:01.381	37267	0.00186	0		0.026977	1683969
00:00:01.391	37277	0.00209	0		0.0303129	1684730
00:00:01.401	37287	0.00193	0		0.0279923	1684197
00:00:01.411	37297	0.00172	0		0.0249465	1683479
00:00:01.421	37307	0.00202	0		0.0292976	1684503
00:00:01.431	37317	0.00196	0		0.0284274	1684305
00:00:01.441	37327	0.00203	0		0.0294427	1684525
00:00:01.451	37337	0.00158	0		0.022916	1683026
00:00:01.461	37347	0.00182	0		0.0263969	1683827
00:00:01.471	37357	0.00183	0		0.0265419	1683867
00:00:01.481	37367	0.00185	0		0.026832	1683925
00:00:01.491	37377	0.00193	0		0.0279923	1684214
00:00:01.501	37387	0.00198	0		0.0287175	1684381
00:00:01.511	37397	0.00177	0		0.0256717	1683658
00:00:01.521	37407	0.00203	0		0.0294427	1684543
00:00:01.531	37417	0.00175	0		0.0253816	1683592
00:00:01.541	37427	0.00172	0		0.0249465	1683501
00:00:01.551	37437	0.00209	0		0.0303129	1684727
00:00:01.561	37447	0.00218	0		0.0316182	1685033
00:00:01.571	37457	0.00185	0		0.026832	1683913
00:00:01.580	37467	0.00197	0		0.0285724	1684347
00:00:01.591	37477	0.00162	0		0.0234961	1683170
00:00:01.601	37487	0.00209	0		0.0303129	1684725
00:00:01.610	37497	0.00178	0		0.0258167	1683698
00:00:01.620	37507	0.00187	0		0.0271221	1683989
00:00:01.631	37517	0.00186	0		0.026977	1683952
00:00:01.640	37527	0.00203	0		0.0294427	1684550
00:00:01.650	37537	0.00201	0		0.0291526	1684474
00:00:01.660	37547	0.00223	0		0.0323434	1685215
00:00:01.671	37557	0.00171	0		0.0248014	1683444
00:00:01.680	37567	0.00195	0		0.0282823	1684268
00:00:01.690	37577	0.00188	0		0.0272671	1684028
00:00:01.700	37587	0.00215	0		0.0311831	1684943
00:00:01.710	37597	0.00179	0		0.0259617	1683715
00:00:01.720	37607	0.00218	0		0.0316182	1685024
00:00:01.731	37617	0.0018	0		0.0261068	1683749
00:00:01.740	37627	0.00199	0		0.0288625	1684413
00:00:01.750	37637	0.00177	0		0.0256717	1683654
00:00:01.760	37647	0.00208	0		0.0301678	1684710
00:00:01.770	37657	0.00166	0		0.0240763	1683293
00:00:01.780	37667	0.00197	0		0.0285724	1684334
00:00:01.790	37677	0.00188	0		0.0272671	1684038
00:00:01.800	37687	0.00218	0		0.0316182	1685036
00:00:01.810	37697	0.00217	0		0.0314732	1685009
00:00:01.820	37707	0.00202	0		0.0292976	1684506
00:00:01.830	37717	0.00179	0		0.0259617	1683732
00:00:01.840	37727	0.00209	0		0.0303129	1684727
00:00:01.850	37737	0.00165	0		0.0239312	1683256
00:00:01.860	37747	0.00168	0		0.0243663	1683373
00:00:01.869	37757	0.0017	0		0.0246564	1683422
00:00:01.880	37767	0.00176	0		0.0255266	1683622
00:00:01.890	37777	0.00177	0		0.0256717	1683649
00:00:01.900	37787	0.00198	0		0.0287175	1684374
00:00:01.910	37797	0.00172	0		0.0249465	1683493
00:00:01.920	37807	0.00205	0		0.0297327	1684611
00:00:01.930	37817	0.00215	0		0.0311831	1684921
00:00:01.940	37827	0.0019	0		0.0275572	1684107
00:00:01.952	37837	0.0019	0		0.0275572	1684087
00:00:01.960	37847	0.00207	0		0.0300228	1684660
00:00:01.970	37857	0.00208	0		0.0301678	1684693
00:00:01.980	37867	0.00189	0		0.0274121	1684053
00:00:01.989	37877	0.00185	0		0.026832	1683913
00:00:02.001	37887	0.00186	0		0.026977	1683974
00:00:02.009	37897	0.00195	0		0.0282823	1684278
00:00:02.019	37907	0.00194	0		0.0281373	1684246
00:00:02.030	37917	0.00189	0		0.0274121	1684055
00:00:02.039	37927	0.00207	0		0.0300228	1684653
00:00:02.049	37937	0.00202	0		0.0292976	1684508
00:00:02.059	37947	0.002	0		0.0290075	1684430
00:00:02.069	37957	0.00182	0		0.0263969	1683842
00:00:02.079	37967	0.002	0		0.0290075	1684447
00:00:02.090	37977	0.00189	0		0.0274121	1684060
00:00:02.099	37987	0.00202	0		0.0292976	1684503
00:00:02.109	37997	0.00211	0		0.030603	1684806
00:00:02.119	38007	0.0019	0		0.0275572	1684112
00:00:02.129	38017	0.00184	0		0.0266869	1683906
00:00:02.139	38027	0.00174	0		0.0252366	1683547
00:00:02.149	38037	0.00206	0		0.0298778	1684643
00:00:02.159	38047	0.00196	0		0.0284274	1684312
00:00:02.169	38057	0.00171	0		0.0248014	1683447
00:00:02.179	38067	0.00209	0		0.0303129	1684725
00:00:02.189	38077	0.00218	0		0.0316182	1685036
00:00:02.199	38087	0.00204	0		0.0295877	1684555
00:00:02.209	38097	0.00184	0		0.0266869	1683903
00:00:02.218	38107	0.00184	0		0.0266869	1683884
00:00:02.229	38117	0.00181	0		0.0262518	1683786
00:00:02.239	38127	0.00194	0		0.0281373	1684239
00:00:02.249	38137	0.0021	0		0.0304579	1684766
00:00:02.259	38147	0.00207	0		0.0300228	1684683
00:00:02.269	38157	0.00242	0		0.0350991	1685845
00:00:02.278	38167	0.00191	0		0.0277022	1684131
00:00:02.288	38177	0.00218	0		0.0316182	1685050
00:00:02.298	38187	0.00219	0		0.0317633	1685087
00:00:02.308	38197	0.0019	0		0.0275572	1684114
00:00:02.318	38207	0.00219	0		0.0317633	1685060
00:00:02.328	38217	0.00213	0		0.030893	1684874
00:00:02.339	38227	0.00238	0		0.034519	1685699
00:00:02.348	38237	0.00203	0		0.0294427	1684523
00:00:02.358	38247	0.00201	0		0.0291526	1684462
00:00:02.369	38257	0.00206	0		0.0298778	1684648
00:00:02.378	38267	0.00188	0		0.0272671	1684038
00:00:02.388	38277	0.00176	0		0.0255266	1683624
00:00:02.398	38287	0.00175	0		0.0253816	1683585
00:00:02.408	38297	0.00217	0		0.0314732	1685004
00:00:02.418	38307	0.00205	0		0.0297327	1684606
00:00:02.428	38317	0.00195	0		0.0282823	1684249
00:00:02.438	38327	0.00198	0		0.0287175	1684361
00:00:02.448	38337	0.00215	0		0.0311831	1684950
00:00:02.458	38347	0.0022	0		0.0319083	1685102
00:00:02.468	38357	0.00181	0		0.0262518	1683793
00:00:02.478	38367	0.00226	0		0.0327785	1685308
00:00:02.488	38377	0.00186	0		0.026977	1683960
00:00:02.498	38387	0.00207	0		0.0300228	1684683
00:00:02.508	38397	0.00206	0		0.0298778	1684633
00:00:02.518	38407	0.00181	0		0.0262518	1683800
00:00:02.528	38417	0.00203	0		0.0294427	1684533
00:00:02.538	38427	0.00233	0		0.0337938	1685552
00:00:02.547	38437	0.00188	0		0.0272671	1684036
00:00:02.558	38447	0.00192	0		0.0278472	1684180
00:00:02.567	38457	0.0021	0		0.0304579	1684752
00:00:02.577	38467	0.00195	0		0.0282823	1684258
00:00:02.588	38477	0.00203	0		0.0294427	1684525
00:00:02.598	38487	0.00236	0		0.0342289	1685648
00:00:02.607	38497	0.00236	0		0.0342289	1685641
00:00:02.617	38507	0.00216	0		0.0313281	1684965
00:00:02.627	38517	0.00212	0		0.030748	1684850
00:00:02.638	38527	0.00196	0		0.0284274	1684288
00:00:02.647	38537	0.00227	0		0.0329236	1685332
00:00:02.657	38547	0.00174	0		0.0252366	1683560
00:00:02.667	38557	0.0025	0		0.0362594	1686119
00:00:02.677	38567	0.00206	0		0.0298778	1684626
00:00:02.687	38577	0.00236	0		0.0342289	1685646
00:00:02.697	38587	0.00217	0		0.0314732	1684989
00:00:02.707	38597	0.00216	0		0.0313281	1684960
00:00:02.717	38607	0.00229	0		0.0332136	1685413
00:00:02.728	38617	0.00217	0		0.0314732	1685016
00:00:02.737	38627	0.00201	0		0.0291526	1684462
00:00:02.747	38637	0.00205	0		0.0297327	1684614
00:00:02.757	38647	0.00208	0		0.0301678	1684705
00:00:02.767	38657	0.00235	0		0.0340839	1685609
00:00:02.777	38667	0.00181	0		0.0262518	1683783
00:00:02.787	38677	0.00219	0		0.0317633	1685065
00:00:02.797	38687	0.00212	0		0.030748	1684840
00:00:02.807	38697	0.00202	0		0.0292976	1684511
00:00:02.817	38707	0.00214	0		0.0310381	1684889
00:00:02.827	38717	0.00207	0		0.0300228	1684678
00:00:02.837	38727	0.00207	0		0.0300228	1684653
00:00:02.847	38737	0.0023	0		0.0333587	1685450
00:00:02.857	38747	0.00213	0		0.030893	1684874
00:00:02.867	38757	0.00246	0		0.0356793	1685967
00:00:02.876	38767	0.00228	0		0.0330686	1685361
00:00:02.887	38777	0.00225	0		0.0326335	1685259
00:00:02.897	38787	0.00252	0		0.0365495	1686163
00:00:02.906	38797	0.00261	0		0.0378548	1686487
00:00:02.917	38807	0.00217	0		0.0314732	1685009
00:00:02.927	38817	0.00227	0		0.0329236	1685332
00:00:02.937	38827	0.00224	0		0.0324884	1685237
00:00:02.946	38837	0.00215	0		0.0311831	1684926
00:00:02.956	38847	0.00258	0		0.0374197	1686376
00:00:02.966	38857	0.00235	0		0.0340839	1685616
00:00:02.976	38867	0.00218	0		0.0316182	1685024
00:00:02.986	38877	0.0023	0		0.0333587	1685447
00:00:02.997	38887	0.00223	0		0.0323434	1685188
00:00:03.006	38897	0.00233	0		0.0337938	1685545
00:00:03.016	38907	0.00225	0		0.0326335	1685268
00:00:03.026	38917	0.0024	0		0.034809	1685778
00:00:03.037	38927	0.00228	0		0.0330686	1685366
00:00:03.046	38937	0.00218	0		0.0316182	1685046
00:00:03.056	38947	0.00216	0		0.0313281	1684972
00:00:03.066	38957	0.00219	0		0.0317633	1685087
00:00:03.076	38967	0.00235	0		0.0340839	1685597
00:00:03.086	38977	0.00222	0		0.0321984	1685180
00:00:03.096	38987	0.00204	0		0.0295877	1684560
00:00:03.106	38997	0.00248	0		0.0359694	1686029
00:00:03.116	39007	0.00258	0		0.0374197	1686381
00:00:03.126	39017	0.00266	0		0.03858	1686638
00:00:03.136	39027	0.00248	0		0.0359694	1686033
00:00:03.146	39037	0.00255	0		0.0369846	1686276
00:00:03.156	39047	0.00206	0		0.0298778	1684628
00:00:03.166	39057	0.00292	0		0.042351	1687514
00:00:03.176	39067	0.00258	0		0.0374197	1686391
00:00:03.186	39077	0.00237	0		0.0343739	1685670
00:00:03.197	39087	0.00208	0		0.0301678	1684715
00:00:03.206	39097	0.00242	0		0.0350991	1685845
00:00:03.216	39107	0.0024	0		0.034809	1685778
00:00:03.226	39117	0.00233	0		0.0337938	1685540
00:00:03.236	39127	0.00213	0		0.030893	1684867
00:00:03.246	39137	0.00254	0		0.0368396	1686237
00:00:03.256	39147	0.00206	0		0.0298778	1684636
00:00:03.265	39157	0.00224	0		0.0324884	1685239
00:00:03.276	39167	0.00232	0		0.0336487	1685501
00:00:03.286	39177	0.00268	0		0.0388701	1686722
00:00:03.295	39187	0.00214	0		0.0310381	1684889
00:00:03.305	39197	0.00232	0		0.0336487	1685503
00:00:03.315	39207	0.00264	0		0.03829	1686592
00:00:03.325	39217	0.0026	0		0.0377098	1686430
00:00:03.336	39227	0.00231	0		0.0335037	1685479
00:00:03.345	39237	0.00248	0		0.0359694	1686031
00:00:03.355	39247	0.00264	0		0.03829	1686577
00:00:03.365	39257	0.00267	0		0.0387251	1686670
00:00:03.375	39267	0.0025	0		0.0362594	1686102
00:00:03.386	39277	0.0024	0		0.034809	1685788
00:00:03.395	39287	0.00237	0		0.0343739	1685685
00:00:03.405	39297	0.00274	0		0.0397403	1686906
00:00:03.415	39307	0.00235	0		0.0340839	1685601
00:00:03.425	39317	0.00252	0		0.0365495	1686178
00:00:03.435	39327	0.00236	0		0.0342289	1685650
00:00:03.445	39337	0.00272	0		0.0394503	1686849
00:00:03.455	39347	0.00234	0		0.0339388	1685565
00:00:03.465	39357	0.00261	0		0.0378548	1686496
00:00:03.475	39367	0.00252	0		0.0365495	1686178
00:00:03.485	39377	0.00269	0		0.0390151	1686746
00:00:03.497	39387	0.00272	0		0.0394503	1686859
00:00:03.505	39397	0.00254	0		0.0368396	1686256
00:00:03.515	39407	0.00232	0		0.0336487	1685494
00:00:03.524	39417	0.00266	0		0.03858	1686655
00:00:03.535	39427	0.00243	0		0.0352442	1685862
00:00:03.545	39437	0.00261	0		0.0378548	1686494
00:00:03.555	39447	0.00232	0		0.0336487	1685506
00:00:03.565	39457	0.00276	0		0.0400304	1686992
00:00:03.574	39467	0.00243	0		0.0352442	1685889
00:00:03.585	39477	0.00234	0		0.0339388	1685572
00:00:03.594	39487	0.00236	0		0.0342289	1685631
00:00:03.604	39497	0.00282	0		0.0409006	1687200
00:00:03.614	39507	0.00243	0		0.0352442	1685862
00:00:03.625	39517	0.00289	0		0.0419159	1687421
00:00:03.635	39527	0.00239	0		0.034664	1685756
00:00:03.644	39537	0.00254	0		0.0368396	1686229
00:00:03.654	39547	0.0027	0		0.0391602	1686783
00:00:03.664	39557	0.00286	0		0.0414808	1687335
00:00:03.674	39567	0.00249	0		0.0361144	1686068
00:00:03.684	39577	0.00264	0		0.03829	1686577
00:00:03.694	39587	0.00245	0		0.0355342	1685958
00:00:03.704	39597	0.00295	0		0.0427861	1687629
00:00:03.714	39607	0.00247	0		0.0358243	1686009
00:00:03.724	39617	0.00285	0		0.0413357	1687293
00:00:03.734	39627	0.00233	0		0.0337938	1685538
00:00:03.744	39637	0.00273	0		0.0395953	1686878
00:00:03.754	39647	0.00251	0		0.0364045	1686141
00:00:03.764	39657	0.0032	0		0.0464121	1688445
00:00:03.774	39667	0.00259	0		0.0375648	1686418
00:00:03.784	39677	0.00251	0		0.0364045	1686149
00:00:03.794	39687	0.0025	0		0.0362594	1686122
00:00:03.804	39697	0.00251	0		0.0364045	1686156
00:00:03.814	39707	0.00244	0		0.0353892	1685909
00:00:03.824	39717	0.00276	0		0.0400304	1686997
00:00:03.834	39727	0.00252	0		0.0365495	1686168
00:00:03.844	39737	0.00277	0		0.0401754	1687007
00:00:03.854	39747	0.00257	0		0.0372747	1686332
00:00:03.864	39757	0.00259	0		0.0375648	1686403
00:00:03.874	39767	0.00226	0		0.0327785	1685295
00:00:03.884	39777	0.00266	0		0.03858	1686641
00:00:03.894	39787	0.00247	0		0.0358243	1686009
00:00:03.904	39797	0.00272	0		0.0394503	1686861
00:00:03.914	39807	0.00284	0		0.0411907	1687237
00:00:03.924	39817	0.00278	0		0.0403205	1687041
00:00:03.934	39827	0.0028	0		0.0406106	1687119
00:00:03.944	39837	0.00308	0		0.0446716	1688068
00:00:03.953	39847	0.00276	0		0.0400304	1686992
00:00:03.964	39857	0.0026	0		0.0377098	1686460
00:00:03.974	39867	0.00247	0		0.0358243	1685997
00:00:03.984	39877	0.00288	0		0.0417709	1687381
00:00:03.994	39887	0.00232	0		0.0336487	1685499
00:00:04.003	39897	0.00268	0		0.0388701	1686700
00:00:04.013	39907	0.00256	0		0.0371297	1686308
00:00:04.024	39917	0.00252	0		0.0365495	1686193
00:00:04.034	39927	0.00257	0		0.0372747	1686344
00:00:04.043	39937	0.00254	0		0.0368396	1686237
00:00:04.054	39947	0.00243	0		0.0352442	1685884
00:00:04.063	39957	0.00263	0		0.0381449	1686535
00:00:04.073	39967	0.0027	0		0.0391602	1686773
00:00:04.083	39977	0.00282	0		0.0409006	1687178
00:00:04.093	39987	0.00271	0		0.0393052	1686805
00:00:04.103	39997	0.00243	0		0.0352442	1685882
00:00:04.113	40007	0.00254	0		0.0368396	1686254
00:00:04.123	40017	0.00263	0		0.0381449	1686553
00:00:04.133	40027	0.0026	0		0.0377098	1686435
00:00:04.143	40037	0.00285	0		0.0413357	1687291
00:00:04.153	40047	0.00263	0		0.0381449	1686538
00:00:04.163	40057	0.0025	0		0.0362594	1686097
00:00:04.173	40067	0.00267	0		0.0387251	1686665
00:00:04.183	40077	0.00282	0		0.0409006	1687178
00:00:04.193	40087	0.00266	0		0.03858	1686655
00:00:04.203	40097	0.00278	0		0.0403205	1687053
00:00:04.212	40107	0.00267	0		0.0387251	1686687
00:00:04.223	40117	0.00275	0		0.0398854	1686965
00:00:04.233	40127	0.0029	0		0.0420609	1687455
00:00:04.242	40137	0.00311	0		0.0451067	1688159
00:00:04.253	40147	0.00272	0		0.0394503	1686856
00:00:04.263	40157	0.00305	0		0.0442365	1687947
00:00:04.273	40167	0.00264	0		0.03829	1686567
00:00:04.283	40177	0.00292	0		0.042351	1687509
00:00:04.293	40187	0.00265	0		0.038435	1686606
00:00:04.302	40197	0.00267	0		0.0387251	1686697
00:00:04.312	40207	0.00262	0		0.0379999	1686511
00:00:04.322	40217	0.00291	0		0.042206	1687489
00:00:04.332	40227	0.00276	0		0.0400304	1686980
00:00:04.343	40237	0.00292	0		0.042351	1687531
00:00:04.352	40247	0.00277	0		0.0401754	1687019
00:00:04.362	40257	0.00305	0		0.0442365	1687947
00:00:04.372	40267	0.00294	0		0.0426411	1687575
00:00:04.382	40277	0.00299	0		0.0433663	1687771
00:00:04.392	40287	0.00256	0		0.0371297	1686315
00:00:04.402	40297	0.00288	0		0.0417709	1687386
00:00:04.412	40307	0.00279	0		0.0404655	1687095
00:00:04.422	40317	0.00307	0		0.0445266	1688007
00:00:04.432	40327	0.00277	0		0.0401754	1687031
00:00:04.442	40337	0.00279	0		0.0404655	1687068
00:00:04.452	40347	0.00262	0		0.0379999	1686528
00:00:04.462	40357	0.00263	0		0.0381449	1686550
00:00:04.472	40367	0.00279	0		0.0404655	1687087
00:00:04.482	40377	0.00268	0		0.0388701	1686714
00:00:04.492	40387	0.00256	0		0.0371297	1686308
00:00:04.503	40397	0.00285	0		0.0413357	1687293
00:00:04.512	40407	0.0029	0		0.0420609	1687455
00:00:04.522	40417	0.00315	0		0.0456869	1688298
00:00:04.532	40427	0.00287	0		0.0416258	1687367
00:00:04.542	40437	0.00295	0		0.0427861	1687621
00:00:04.552	40447	0.00298	0		0.0432212	1687710
00:00:04.562	40457	0.00294	0		0.0426411	1687585
00:00:04.571	40467	0.00295	0		0.0427861	1687612
00:00:04.581	40477	0.00279	0		0.0404655	1687085
00:00:04.592	40487	0.00289	0		0.0419159	1687428
00:00:04.602	40497	0.00301	0		0.0436563	1687812
00:00:04.611	40507	0.00272	0		0.0394503	1686861
00:00:04.621	40517	0.00275	0		0.0398854	1686963
00:00:04.631	40527	0.00276	0		0.0400304	1686970
00:00:04.642	40537	0.00319	0		0.046267	1688416
00:00:04.651	40547	0.0028	0		0.0406106	1687127
00:00:04.661	40557	0.00291	0		0.042206	1687496
00:00:04.671	40567	0.00313	0		0.0453968	1688222
00:00:04.682	40577	0.00271	0		0.0393052	1686829
00:00:04.691	40587	0.00298	0		0.0432212	1687724
00:00:04.701	40597	0.00312	0		0.0452518	1688203
00:00:04.711	40607	0.00267	0		0.0387251	1686695
00:00:04.721	40617	0.00285	0		0.0413357	1687291
00:00:04.732	40627	0.00264	0		0.03829	1686582
00:00:04.741	40637	0.00294	0		0.0426411	1687590
00:00:04.751	40647	0.0028	0		0.0406106	1687119
00:00:04.761	40657	0.00311	0		0.0451067	1688142
00:00:04.771	40667	0.00281	0		0.0407556	1687149
00:00:04.781	40677	0.00286	0		0.0414808	1687330
00:00:04.791	40687	0.00296	0		0.0429312	1687638
00:00:04.801	40697	0.00295	0		0.0427861	1687629
00:00:04.811	40707	0.00277	0		0.0401754	1687021
00:00:04.821	40717	0.00283	0		0.0410457	1687232
00:00:04.831	40727	0.00298	0		0.0432212	1687712
00:00:04.841	40737	0.00277	0		0.0401754	1687007
00:00:04.851	40747	0.00286	0		0.0414808	1687318
00:00:04.861	40757	0.00288	0		0.0417709	1687381
00:00:04.871	40767	0.00298	0		0.0432212	1687729
00:00:04.881	40777	0.00308	0		0.0446716	1688070
00:00:04.891	40787	0.00281	0		0.0407556	1687141
00:00:04.901	40797	0.00319	0		0.046267	1688428
00:00:04.911	40807	0.00317	0		0.0459769	1688345
00:00:04.921	40817	0.00313	0		0.0453968	1688227
00:00:04.931	40827	0.00285	0		0.0413357	1687291
00:00:04.941	40837	0.00314	0		0.0455418	1688257
00:00:04.951	40847	0.00289	0		0.0419159	1687430
00:00:04.960	40857	0.00285	0		0.0413357	1687283
00:00:04.970	40867	0.003	0		0.0435113	1687793
00:00:04.981	40877	0.00278	0		0.0403205	1687051
00:00:04.990	40887	0.00279	0		0.0404655	1687095
00:00:05.000	40897	0.00291	0		0.042206	1687499
00:00:05.010	40907	0.00291	0		0.042206	1687479
00:00:05.020	40917	0.00317	0		0.0459769	1688359
00:00:05.030	40927	0.00321	0		0.0465571	1688494
00:00:05.041	40937	0.00301	0		0.0436563	1687830
00:00:05.050	40947	0.00332	0		0.0481525	1688864
00:00:05.060	40957	0.0031	0		0.0449617	1688137
00:00:05.070	40967	0.0031	0		0.0449617	1688137
00:00:05.080	40977	0.00313	0		0.0453968	1688213
00:00:05.091	40987	0.00286	0		0.0414808	1687313
00:00:05.100	40997	0.00302	0		0.0438014	1687869
00:00:05.110	41007	0.00325	0		0.0471373	1688631
00:00:05.120	41017	0.0033	0		0.0478624	1688790
00:00:05.130	41027	0.00312	0		0.0452518	1688181
00:00:05.140	41037	0.00308	0		0.0446716	1688070
00:00:05.150	41047	0.00321	0		0.0465571	1688502
00:00:05.160	41057	0.00314	0		0.0455418	1688247
00:00:05.170	41067	0.00312	0		0.0452518	1688181
00:00:05.180	41077	0.00275	0		0.0398854	1686943
00:00:05.190	41087	0.0032	0		0.0464121	1688465
00:00:05.200	41097	0.00308	0		0.0446716	1688073
00:00:05.210	41107	0.00322	0		0.0467021	1688524
00:00:05.220	41117	0.00312	0		0.0452518	1688186
00:00:05.230	41127	0.00315	0		0.0456869	1688308
00:00:05.240	41137	0.00318	0		0.046122	1688406
00:00:05.250	41147	0.00309	0		0.0448167	1688093
00:00:05.259	41157	0.00299	0		0.0433663	1687746
00:00:05.270	41167	0.00317	0		0.0459769	1688352
00:00:05.280	41177	0.00316	0		0.0458319	1688340
00:00:05.290	41187	0.00357	0		0.0517785	1689688
00:00:05.299	41197	0.00307	0		0.0445266	1688007
00:00:05.309	41207	0.00313	0		0.0453968	1688239
00:00:05.319	41217	0.00328	0		0.0475724	1688717
00:00:05.329	41227	0.00326	0		0.0472823	1688646
00:00:05.340	41237	0.00362	0		0.0525036	1689876
00:00:05.349	41247	0.00326	0		0.0472823	1688658
00:00:05.359	41257	0.00318	0		0.046122	1688396
00:00:05.369	41267	0.00339	0		0.0491678	1689106
00:00:05.379	41277	0.00324	0		0.0469922	1688582
00:00:05.389	41287	0.00318	0		0.046122	1688404
00:00:05.399	41297	0.00314	0		0.0455418	1688271
00:00:05.409	41307	0.00326	0		0.0472823	1688646
00:00:05.420	41317	0.00324	0		0.0469922	1688582
00:00:05.429	41327	0.00332	0		0.0481525	1688847
00:00:05.439	41337	0.00351	0		0.0509082	1689502
00:00:05.449	41347	0.00357	0		0.0517785	1689688
00:00:05.459	41357	0.00351	0		0.0509082	1689487
00:00:05.469	41367	0.00302	0		0.0438014	1687854
00:00:05.479	41377	0.00331	0		0.0480075	1688820
00:00:05.489	41387	0.0033	0		0.0478624	1688793
00:00:05.499	41397	0.00351	0		0.0509082	1689504
00:00:05.509	41407	0.003	0		0.0435113	1687781
00:00:05.519	41417	0.00309	0		0.0448167	1688090
00:00:05.529	41427	0.00338	0		0.0490227	1689072
00:00:05.539	41437	0.00331	0		0.0480075	1688813
00:00:05.549	41447	0.00331	0		0.0480075	1688837
00:00:05.558	41457	0.00349	0		0.0506182	1689443
00:00:05.569	41467	0.00334	0		0.0484426	1688937
00:00:05.579	41477	0.00348	0		0.0504731	1689409
00:00:05.589	41487	0.00346	0		0.050183	1689316
00:00:05.599	41497	0.00319	0		0.046267	1688426
00:00:05.608	41507	0.0034	0		0.0493128	1689116
00:00:05.619	41517	0.00334	0		0.0484426	1688920
00:00:05.629	41527	0.00354	0		0.0513433	1689597
00:00:05.638	41537	0.0035	0		0.0507632	1689460
00:00:05.648	41547	0.00343	0		0.0497479	1689225
00:00:05.658	41557	0.00341	0		0.0494579	1689176
00:00:05.669	41567	0.00318	0		0.046122	1688394
00:00:05.678	41577	0.00339	0		0.0491678	1689089
00:00:05.688	41587	0.00353	0		0.0511983	1689563
00:00:05.699	41597	0.00324	0		0.0469922	1688599
00:00:05.708	41607	0.00361	0		0.0523586	1689840
00:00:05.718	41617	0.00316	0		0.0458319	1688323
00:00:05.728	41627	0.00363	0		0.0526487	1689893
00:00:05.738	41637	0.00346	0		0.050183	1689340
00:00:05.749	41647	0.00356	0		0.0516334	1689676
00:00:05.758	41657	0.00326	0		0.0472823	1688663
00:00:05.768	41667	0.0034	0		0.0493128	1689132
00:00:05.778	41677	0.00334	0		0.0484426	1688940
00:00:05.788	41687	0.0036	0		0.0522136	1689818
00:00:05.798	41697	0.00333	0		0.0482976	1688891
00:00:05.808	41707	0.00339	0		0.0491678	1689101
00:00:05.818	41717	0.00323	0		0.0468472	1688573
00:00:05.828	41727	0.00352	0		0.0510533	1689526
00:00:05.838	41737	0.0033	0		0.0478624	1688793
00:00:05.848	41747	0.00372	0		0.053954	1690203
00:00:05.858	41757	0.00326	0		0.0472823	1688644
00:00:05.868	41767	0.00375	0		0.0543891	1690294
00:00:05.878	41777	0.00333	0		0.0482976	1688903
00:00:05.888	41787	0.00408	0		0.0591754	1691411
00:00:05.898	41797	0.00331	0		0.0480075	1688815
00:00:05.908	41807	0.00375	0		0.0543891	1690316
00:00:05.918	41817	0.00335	0		0.0485876	1688979
00:00:05.928	41827	0.00369	0		0.0535189	1690114
00:00:05.938	41837	0.00363	0		0.0526487	1689896
00:00:05.948	41847	0.00361	0		0.0523586	1689842
00:00:05.958	41857	0.00339	0		0.0491678	1689109
00:00:05.967	41867	0.00363	0		0.0526487	1689903
00:00:05.978	41877	0.00341	0		0.0494579	1689154
00:00:05.988	41887	0.00381	0		0.0552594	1690521
00:00:05.997	41897	0.00362	0		0.0525036	1689874
00:00:06.007	41907	0.00371	0		0.053809	1690185
00:00:06.018	41917	0.00354	0		0.0513433	1689595
00:00:06.027	41927	0.0034	0		0.0493128	1689125
00:00:06.038	41937	0.00335	0		0.0485876	1688977
00:00:06.047	41947	0.00364	0		0.0527937	1689950
00:00:06.057	41957	0.00366	0		0.0530838	1689989
00:00:06.067	41967	0.00368	0		0.0533739	1690065
00:00:06.077	41977	0.00325	0		0.0471373	1688634
00:00:06.087	41987	0.00374	0		0.0542441	1690267
00:00:06.097	41997	0.00359	0		0.0520685	1689769
00:00:06.107	42007	0.00366	0		0.0530838	1690011
00:00:06.117	42017	0.0035	0		0.0507632	1689453
00:00:06.128	42027	0.00367	0		0.0532288	1690023
00:00:06.137	42037	0.00358	0		0.0519235	1689722
00:00:06.147	42047	0.00396	0		0.0574349	1691021
00:00:06.157	42057	0.00336	0		0.0487327	1689008
00:00:06.167	42067	0.00389	0		0.0564197	1690764
00:00:06.177	42077	0.00352	0		0.0510533	1689548
00:00:06.187	42087	0.00352	0		0.0510533	1689548
00:00:06.197	42097	0.00354	0		0.0513433	1689597
00:00:06.207	42107	0.00406	0		0.0588853	1691334
00:00:06.217	42117	0.0035	0		0.0507632	1689472
00:00:06.227	42127	0.00419	0		0.0607708	1691769
00:00:06.237	42137	0.00355	0		0.0514884	1689631
00:00:06.247	42147	0.00369	0		0.0535189	1690094
00:00:06.257	42157	0.00367	0		0.0532288	1690040
00:00:06.266	42167	0.00374	0		0.0542441	1690286
00:00:06.276	42177	0.00352	0		0.0510533	1689543
00:00:06.287	42187	0.00391	0		0.0567097	1690847
00:00:06.297	42197	0.00359	0		0.0520685	1689783
00:00:06.306	42207	0.00402	0		0.0583052	1691222
00:00:06.316	42217	0.00344	0		0.049893	1689281
00:00:06.326	42227	0.00404	0		0.0585952	1691288
00:00:06.336	42237	0.00302	0		0.0438014	1687856
00:00:06.346	42247	0.00397	0		0.05758	1691028
00:00:06.356	42257	0.00328	0		0.0475724	1688717
00:00:06.366	42267	0.00401	0		0.0581601	1691170
00:00:06.377	42277	0.00339	0		0.0491678	1689101
00:00:06.386	42287	0.00373	0		0.0540991	1690223
00:00:06.396	42297	0.00367	0		0.0532288	1690045
00:00:06.406	42307	0.0038	0		0.0551143	1690460
00:00:06.416	42317	0.00365	0		0.0529388	1689965
00:00:06.426	42327	0.00386	0		0.0559846	1690659
00:00:06.436	42337	0.00369	0		0.0535189	1690102
00:00:06.446	42347	0.00377	0		0.0546792	1690360
00:00:06.456	42357	0.00358	0		0.0519235	1689737
00:00:06.466	42367	0.00373	0		0.0540991	1690228
00:00:06.476	42377	0.00359	0		0.0520685	1689754
00:00:06.487	42387	0.00396	0		0.0574349	1690994
00:00:06.496	42397	0.00375	0		0.0543891	1690316
00:00:06.506	42407	0.00363	0		0.0526487	1689908
00:00:06.516	42417	0.00348	0		0.0504731	1689387
00:00:06.526	42427	0.00399	0		0.05787	1691114
00:00:06.536	42437	0.00363	0		0.0526487	1689901
00:00:06.546	42447	0.00386	0		0.0559846	1690666
00:00:06.556	42457	0.00394	0		0.0571449	1690948
00:00:06.566	42467	0.0037	0		0.053664	1690141
00:00:06.576	42477	0.00355	0		0.0514884	1689624
00:00:06.586	42487	0.00403	0		0.0584502	1691239
00:00:06.596	42497	0.00387	0		0.0561296	1690710
00:00:06.606	42507	0.0041	0		0.0594655	1691485
00:00:06.616	42517	0.00355	0		0.0514884	1689649
00:00:06.626	42527	0.00411	0		0.0596105	1691522
00:00:06.636	42537	0.00389	0		0.0564197	1690766
00:00:06.645	42547	0.00383	0		0.0555494	1690563
00:00:06.655	42557	0.00362	0		0.0525036	1689876
00:00:06.666	42567	0.00404	0		0.0585952	1691276
00:00:06.675	42577	0.00376	0		0.0545342	1690323
00:00:06.686	42587	0.00389	0		0.0564197	1690791
00:00:06.695	42597	0.00415	0		0.0601906	1691656
00:00:06.705	42607	0.00401	0		0.0581601	1691178
00:00:06.715	42617	0.00395	0		0.0572899	1690974
00:00:06.725	42627	0.0041	0		0.0594655	1691470
00:00:06.736	42637	0.00379	0		0.0549693	1690436
00:00:06.745	42647	0.00401	0		0.0581601	1691183
00:00:06.755	42657	0.00365	0		0.0529388	1689974
00:00:06.765	42667	0.00399	0		0.05787	1691104
00:00:06.775	42677	0.00381	0		0.0552594	1690509
00:00:06.786	42687	0.00391	0		0.0567097	1690854
00:00:06.795	42697	0.00369	0		0.0535189	1690119
00:00:06.805	42707	0.00424	0		0.061496	1691955
00:00:06.815	42717	0.00397	0		0.05758	1691058
00:00:06.825	42727	0.00389	0		0.0564197	1690769
00:00:06.835	42737	0.00388	0		0.0562746	1690744
00:00:06.845	42747	0.00406	0		0.0588853	1691349
00:00:06.855	42757	0.00375	0		0.0543891	1690321
00:00:06.865	42767	0.00382	0		0.0554044	1690546
00:00:06.875	42777	0.00384	0		0.0556945	1690597
00:00:06.885	42787	0.004	0		0.0580151	1691139
00:00:06.895	42797	0.00411	0		0.0596105	1691500
00:00:06.905	42807	0.00418	0		0.0606258	1691762
00:00:06.914	42817	0.00394	0		0.0571449	1690930
00:00:06.925	42827	0.00408	0		0.0591754	1691399
00:00:06.935	42837	0.00378	0		0.0548242	1690406
00:00:06.945	42847	0.00414	0		0.0600456	1691610
00:00:06.955	42857	0.00381	0		0.0552594	1690490
00:00:06.965	42867	0.00418	0		0.0606258	1691747
00:00:06.975	42877	0.00402	0		0.0583052	1691214
00:00:06.985	42887	0.00435	0		0.0630914	1692308
00:00:06.994	42897	0.0038	0		0.0551143	1690465
00:00:07.005	42907	0.00434	0		0.0629464	1692271
00:00:07.014	42917	0.00382	0		0.0554044	1690548
00:00:07.024	42927	0.00426	0		0.0617861	1692002
00:00:07.035	42937	0.00396	0		0.0574349	1691014
00:00:07.044	42947	0.00392	0		0.0568548	1690884
00:00:07.054	42957	0.00375	0		0.0543891	1690299
00:00:07.064	42967	0.00433	0		0.0628013	1692264
00:00:07.075	42977	0.00414	0		0.0600456	1691620
00:00:07.084	42987	0.00395	0		0.0572899	1690962
00:00:07.094	42997	0.00392	0		0.0568548	1690859
00:00:07.104	43007	0.00427	0		0.0619311	1692046
00:00:07.114	43017	0.00414	0		0.0600456	1691627
00:00:07.124	43027	0.00434	0		0.0629464	1692278
00:00:07.134	43037	0.00391	0		0.0567097	1690854
00:00:07.144	43047	0.00412	0		0.0597555	1691553
00:00:07.154	43057	0.00405	0		0.0587403	1691298
00:00:07.164	43067	0.00441	0		0.0639616	1692512
00:00:07.174	43077	0.00408	0		0.0591754	1691406
00:00:07.184	43087	0.00417	0		0.0604807	1691715
00:00:07.194	43097	0.0042	0		0.0609158	1691830
00:00:07.204	43107	0.00412	0		0.0597555	1691544
00:00:07.214	43117	0.004	0		0.0580151	1691131
00:00:07.224	43127	0.0046	0		0.0667173	1693173
00:00:07.234	43137	0.00423	0		0.0613509	1691916
00:00:07.244	43147	0.00466	0		0.0675876	1693345
00:00:07.254	43157	0.00423	0		0.0613509	1691916
00:00:07.264	43167	0.00423	0		0.0613509	1691901
00:00:07.274	43177	0.00426	0		0.0617861	1692016
00:00:07.284	43187	0.00426	0		0.0617861	1692026
00:00:07.293	43197	0.00386	0		0.0559846	1690683
00:00:07.304	43207	0.00409	0		0.0593204	1691441
00:00:07.313	43217	0.00404	0		0.0585952	1691276
00:00:07.323	43227	0.00437	0		0.0633815	1692379
00:00:07.333	43237	0.00429	0		0.0622212	1692117
00:00:07.343	43247	0.00436	0		0.0632364	1692364
00:00:07.353	43257	0.00406	0		0.0588853	1691337
00:00:07.363	43267	0.00467	0		0.0677326	1693396
00:00:07.373	43277	0.00428	0		0.0620761	1692095
00:00:07.383	43287	0.00474	0		0.0687479	1693617
00:00:07.393	43297	0.0042	0		0.0609158	1691828
00:00:07.403	43307	0.00406	0		0.0588853	1691337
00:00:07.413	43317	0.00417	0		0.0604807	1691722
00:00:07.423	43327	0.00452	0		0.065557	1692884
00:00:07.433	43337	0.00403	0		0.0584502	1691229
00:00:07.444	43347	0.00428	0		0.0620761	1692087
00:00:07.453	43357	0.00434	0		0.0629464	1692278
00:00:07.463	43367	0.00432	0		0.0626563	1692202
00:00:07.473	43377	0.0042	0		0.0609158	1691803
00:00:07.483	43387	0.00472	0		0.0684578	1693572
00:00:07.493	43397	0.00404	0		0.0585952	1691281
00:00:07.503	43407	0.00466	0		0.0675876	1693345
00:00:07.513	43417	0.00424	0		0.061496	1691943
00:00:07.523	43427	0.00441	0		0.0639616	1692534
00:00:07.533	43437	0.00451	0		0.065412	1692865
00:00:07.543	43447	0.00444	0		0.0643967	1692632
00:00:07.553	43457	0.0047	0		0.0681677	1693496
00:00:07.563	43467	0.00455	0		0.0659922	1692980
00:00:07.573	43477	0.00452	0		0.065557	1692889
00:00:07.583	43487	0.00458	0		0.0664273	1693075
00:00:07.593	43497	0.00455	0		0.0659922	1692997
00:00:07.603	43507	0.00462	0		0.0670074	1693210
00:00:07.612	43517	0.0042	0		0.0609158	1691806
00:00:07.623	43527	0.00463	0		0.0671525	1693244
00:00:07.633	43537	0.00466	0		0.0675876	1693364
00:00:07.643	43547	0.00445	0		0.0645418	1692656
00:00:07.653	43557	0.00454	0		0.0658471	1692953
00:00:07.662	43567	0.0047	0		0.0681677	1693482
00:00:07.672	43577	0.0045	0		0.065267	1692811
00:00:07.682	43587	0.00484	0		0.0701982	1693960
00:00:07.693	43597	0.0046	0		0.0667173	1693171
00:00:07.702	43607	0.00444	0		0.0643967	1692622
00:00:07.712	43617	0.00459	0		0.0665723	1693117
00:00:07.723	43627	0.00481	0		0.0697631	1693860
00:00:07.733	43637	0.00454	0		0.0658471	1692965
00:00:07.745	43647	0.00464	0		0.0672975	1693283
00:00:07.752	43657	0.00477	0		0.069183	1693725
00:00:07.762	43667	0.00447	0		0.0648319	1692708
00:00:07.772	43677	0.00468	0		0.0678776	1693438
00:00:07.783	43687	0.00489	0		0.0709234	1694132
00:00:07.793	43697	0.00469	0		0.0680227	1693465
00:00:07.802	43707	0.00494	0		0.0716486	1694308
00:00:07.812	43717	0.00494	0		0.0716486	1694293
00:00:07.822	43727	0.00476	0		0.0690379	1693698
00:00:07.832	43737	0.00469	0		0.0680227	1693447
00:00:07.842	43747	0.00468	0		0.0678776	1693411
00:00:07.852	43757	0.00463	0		0.0671525	1693256
00:00:07.862	43767	0.00484	0		0.0701982	1693975
00:00:07.872	43777	0.00472	0		0.0684578	1693565
00:00:07.882	43787	0.00478	0		0.069328	1693762
00:00:07.892	43797	0.00477	0		0.069183	1693713
00:00:07.902	43807	0.00475	0		0.0688929	1693661
00:00:07.912	43817	0.00481	0		0.0697631	1693857
00:00:07.921	43827	0.00491	0		0.0712135	1694186
00:00:07.931	43837	0.00477	0		0.069183	1693713
00:00:07.941	43847	0.00498	0		0.0722288	1694445
00:00:07.953	43857	0.00467	0		0.0677326	1693394
00:00:07.961	43867	0.00488	0		0.0707784	1694102
00:00:07.972	43877	0.00464	0		0.0672975	1693300
00:00:07.982	43887	0.00479	0		0.0694731	1693781
00:00:07.991	43897	0.00493	0		0.0715036	1694264
00:00:08.001	43907	0.0045	0		0.065267	1692823
00:00:08.011	43917	0.00477	0		0.069183	1693730
00:00:08.021	43927	0.0052	0		0.0754196	1695154
00:00:08.032	43937	0.00487	0		0.0706334	1694053
00:00:08.041	43947	0.00498	0		0.0722288	1694428
00:00:08.051	43957	0.00478	0		0.069328	1693762
00:00:08.061	43967	0.00485	0		0.0703433	1693985
00:00:08.072	43977	0.00504	0		0.073099	1694620
00:00:08.081	43987	0.00478	0		0.069328	1693750
00:00:08.091	43997	0.00497	0		0.0720837	1694413
00:00:08.101	44007	0.0055	0		0.0797707	1696193
00:00:08.113	44017	0.00513	0		0.0744043	1694921
00:00:08.121	44027	0.00524	0		0.0759998	1695311
00:00:08.131	44037	0.00483	0		0.0700532	1693921
00:00:08.141	44047	0.00505	0		0.073244	1694662
00:00:08.151	44057	0.00495	0		0.0717937	1694332
00:00:08.161	44067	0.00524	0		0.0759998	1695296
00:00:08.171	44077	0.00539	0		0.0781753	1695800
00:00:08.181	44087	0.00502	0		0.0728089	1694570
00:00:08.191	44097	0.0053	0		0.07687	1695516
00:00:08.201	44107	0.00542	0		0.0786104	1695892
00:00:08.210	44117	0.00498	0		0.0722288	1694423
00:00:08.221	44127	0.00531	0		0.077015	1695541
00:00:08.231	44137	0.00535	0		0.0775952	1695661
00:00:08.241	44147	0.00502	0		0.0728089	1694581
00:00:08.251	44157	0.00513	0		0.0744043	1694933
00:00:08.260	44167	0.00508	0		0.0736791	1694762
00:00:08.271	44177	0.00521	0		0.0755646	1695198
00:00:08.281	44187	0.00515	0		0.0746944	1695014
00:00:08.291	44197	0.00545	0		0.0790455	1696022
00:00:08.300	44207	0.00544	0		0.0789005	1695978
00:00:08.311	44217	0.00526	0		0.0762898	1695357
00:00:08.321	44227	0.00538	0		0.0780303	1695771
00:00:08.331	44237	0.00533	0		0.0773051	1695604
00:00:08.340	44247	0.00539	0		0.0781753	1695818
00:00:08.350	44257	0.00548	0		0.0794807	1696098
00:00:08.360	44267	0.00521	0		0.0755646	1695215
00:00:08.370	44277	0.00516	0		0.0748395	1695024
00:00:08.380	44287	0.00506	0		0.0733891	1694686
00:00:08.390	44297	0.00515	0		0.0746944	1695009
00:00:08.400	44307	0.0056	0		0.0812211	1696524
00:00:08.410	44317	0.00543	0		0.0787555	1695931
00:00:08.420	44327	0.00551	0		0.0799158	1696215
00:00:08.430	44337	0.00521	0		0.0755646	1695218
00:00:08.440	44347	0.00528	0		0.0765799	1695431
00:00:08.450	44357	0.00543	0		0.0787555	1695946
00:00:08.460	44367	0.00534	0		0.0774501	1695646
00:00:08.470	44377	0.00526	0		0.0762898	1695382
00:00:08.480	44387	0.00549	0		0.0796257	1696142
00:00:08.490	44397	0.00556	0		0.080641	1696382
00:00:08.500	44407	0.00552	0		0.0800608	1696242
00:00:08.510	44417	0.00547	0		0.0793356	1696061
00:00:08.520	44427	0.00545	0		0.0790455	1696005
00:00:08.530	44437	0.00524	0		0.0759998	1695311
00:00:08.540	44447	0.00546	0		0.0791906	1696027
00:00:08.550	44457	0.0058	0		0.0841219	1697169
00:00:08.560	44467	0.00553	0		0.0802059	1696269
00:00:08.570	44477	0.00559	0		0.0810761	1696475
00:00:08.580	44487	0.00544	0		0.0789005	1695987
00:00:08.590	44497	0.00561	0		0.0813661	1696561
00:00:08.599	44507	0.0056	0		0.0812211	1696512
00:00:08.610	44517	0.00593	0		0.0860074	1697607
00:00:08.619	44527	0.00546	0		0.0791906	1696058
00:00:08.629	44537	0.00562	0		0.0815112	1696590
00:00:08.640	44547	0.00569	0		0.0825265	1696809
00:00:08.651	44557	0.00557	0		0.080786	1696406
00:00:08.659	44567	0.00581	0		0.0842669	1697233
00:00:08.669	44577	0.00586	0		0.0849921	1697389
00:00:08.679	44587	0.00577	0		0.0836868	1697071
00:00:08.690	44597	0.00609	0		0.088328	1698152
00:00:08.699	44607	0.00559	0		0.0810761	1696482
00:00:08.709	44617	0.00558	0		0.080931	1696433
00:00:08.719	44627	0.00585	0		0.084847	1697357
00:00:08.729	44637	0.00574	0		0.0832516	1696968
00:00:08.739	44647	0.00588	0		0.0852822	1697438
00:00:08.749	44657	0.00613	0		0.0889081	1698291
00:00:08.759	44667	0.00554	0		0.0803509	1696296
00:00:08.769	44677	0.00584	0		0.084702	1697328
00:00:08.779	44687	0.00562	0		0.0815112	1696590
00:00:08.789	44697	0.00587	0		0.0851371	1697409
00:00:08.799	44707	0.00588	0		0.0852822	1697448
00:00:08.809	44717	0.00605	0		0.0877478	1698014
00:00:08.819	44727	0.006	0		0.0870226	1697864
00:00:08.829	44737	0.00633	0		0.0918089	1698954
00:00:08.839	44747	0.00609	0		0.088328	1698147
00:00:08.849	44757	0.00605	0		0.0877478	1698034
00:00:08.860	44767	0.00579	0		0.0839768	1697157
00:00:08.869	44777	0.0059	0		0.0855722	1697509
00:00:08.879	44787	0.0061	0		0.088473	1698196
00:00:08.889	44797	0.00613	0		0.0889081	1698287
00:00:08.899	44807	0.00629	0		0.0912287	1698820
00:00:08.909	44817	0.00599	0		0.0868776	1697813
00:00:08.918	44827	0.00625	0		0.0906486	1698688
00:00:08.929	44837	0.00592	0		0.0858623	1697573
00:00:08.939	44847	0.00591	0		0.0857173	1697566
00:00:08.948	44857	0.00635	0		0.0920989	1699017
00:00:08.958	44867	0.00647	0		0.0938394	1699424
00:00:08.968	44877	0.00631	0		0.0915188	1698894
00:00:08.978	44887	0.00621	0		0.0900684	1698571
00:00:08.988	44897	0.00611	0		0.088618	1698216
00:00:08.998	44907	0.006	0		0.0870226	1697859
00:00:09.008	44917	0.00634	0		0.0919539	1698993
00:00:09.018	44927	0.00592	0		0.0858623	1697593
00:00:09.028	44937	0.00642	0		0.0931142	1699272
00:00:09.038	44947	0.00582	0		0.0844119	1697245
00:00:09.048	44957	0.00649	0		0.0941295	1699497
00:00:09.058	44967	0.00646	0		0.0936944	1699385
00:00:09.068	44977	0.00634	0		0.0919539	1698990
00:00:09.078	44987	0.00626	0		0.0907936	1698720
00:00:09.088	44997	0.00646	0		0.0936944	1699394
00:00:09.098	45007	0.00577	0		0.0836868	1697086
00:00:09.108	45017	0.00648	0		0.0939844	1699465
00:00:09.118	45027	0.00611	0		0.088618	1698240
00:00:09.128	45037	0.00653	0		0.0947096	1699622
00:00:09.138	45047	0.00615	0		0.0891982	1698355
00:00:09.148	45057	0.00647	0		0.0938394	1699424
00:00:09.158	45067	0.00641	0		0.0929692	1699235
00:00:09.168	45077	0.00686	0		0.0994959	1700745
00:00:09.178	45087	0.00676	0		0.0980455	1700419
00:00:09.188	45097	0.00648	0		0.0939844	1699473
00:00:09.200	45107	0.00651	0		0.0944195	1699556
00:00:09.207	45117	0.00678	0		0.0983356	1700456
00:00:09.218	45127	0.00659	0		0.0955798	1699825
00:00:09.228	45137	0.00687	0		0.0996409	1700774
00:00:09.237	45147	0.00636	0		0.092244	1699066
00:00:09.247	45157	0.00682	0		0.0989157	1700613
00:00:09.257	45167	0.00655	0		0.0949997	1699701
00:00:09.267	45177	0.00663	0		0.09616	1699963
00:00:09.277	45187	0.00669	0		0.0970302	1700176
00:00:09.287	45197	0.00693	0		0.100511	1700980
00:00:09.297	45207	0.00667	0		0.0967401	1700095
00:00:09.307	45217	0.00711	0		0.103122	1701569
00:00:09.317	45227	0.00699	0		0.101381	1701192
00:00:09.327	45237	0.00705	0		0.102252	1701390
00:00:09.337	45247	0.00657	0		0.0952898	1699764
00:00:09.347	45257	0.00659	0		0.0955798	1699821
00:00:09.357	45267	0.00678	0		0.0983356	1700480
00:00:09.367	45277	0.00688	0		0.0997859	1700801
00:00:09.377	45287	0.00696	0		0.100946	1701073
00:00:09.388	45297	0.00716	0		0.103847	1701762
00:00:09.397	45307	0.00682	0		0.0989157	1700613
00:00:09.408	45317	0.00749	0		0.108633	1702865
00:00:09.417	45327	0.00671	0		0.0973203	1700239
00:00:09.427	45337	0.00705	0		0.102252	1701385
00:00:09.437	45347	0.00699	0		0.101381	1701182
00:00:09.447	45357	0.0073	0		0.105878	1702213
00:00:09.457	45367	0.007	0		0.101526	1701221
00:00:09.467	45377	0.0072	0		0.104427	1701885
00:00:09.477	45387	0.0071	0		0.102977	1701532
00:00:09.487	45397	0.00717	0		0.103992	1701784
00:00:09.497	45407	0.00702	0		0.101816	1701280
00:00:09.507	45417	0.0074	0		0.107328	1702564
00:00:09.517	45427	0.00687	0		0.0996409	1700774
00:00:09.527	45437	0.00723	0		0.104862	1701980
00:00:09.536	45447	0.00728	0		0.105587	1702142
00:00:09.546	45457	0.00741	0		0.107473	1702574
00:00:09.556	45467	0.00731	0		0.106023	1702252
00:00:09.566	45477	0.00768	0		0.111389	1703500
00:00:09.576	45487	0.00735	0		0.106603	1702396
00:00:09.586	45497	0.00755	0		0.109503	1703039
00:00:09.596	45507	0.00705	0		0.102252	1701387
00:00:09.606	45517	0.00743	0		0.107763	1702647
00:00:09.616	45527	0.00744	0		0.107908	1702689
00:00:09.626	45537	0.00762	0		0.110519	1703306
00:00:09.636	45547	0.00696	0		0.100946	1701090
00:00:09.646	45557	0.00731	0		0.106023	1702242
00:00:09.656	45567	0.00751	0		0.108923	1702914
00:00:09.666	45577	0.00764	0		0.110809	1703372
00:00:09.676	45587	0.00738	0		0.107038	1702490
00:00:09.686	45597	0.00761	0		0.110374	1703257
00:00:09.696	45607	0.00741	0		0.107473	1702596
00:00:09.706	45617	0.00761	0		0.110374	1703254
00:00:09.716	45627	0.00744	0		0.107908	1702691
00:00:09.726	45637	0.00784	0		0.11371	1704022
00:00:09.736	45647	0.00749	0		0.108633	1702853
00:00:09.746	45657	0.00779	0		0.112984	1703858
00:00:09.756	45667	0.00774	0		0.112259	1703706
00:00:09.766	45677	0.00794	0		0.11516	1704372
00:00:09.776	45687	0.00764	0		0.110809	1703343
00:00:09.786	45697	0.00742	0		0.107618	1702615
00:00:09.796	45707	0.00777	0		0.112694	1703787
00:00:09.806	45717	0.00776	0		0.112549	1703753
00:00:09.816	45727	0.00758	0		0.109939	1703152
00:00:09.826	45737	0.00789	0		0.114435	1704184
00:00:09.835	45747	0.00754	0		0.109358	1703027
00:00:09.845	45757	0.0079	0		0.11458	1704233
00:00:09.855	45767	0.00789	0		0.114435	1704196
00:00:09.865	45777	0.00809	0		0.117335	1704865
00:00:09.875	45787	0.00786	0		0.114	1704095
00:00:09.886	45797	0.00781	0		0.113274	1703934
00:00:09.895	45807	0.00807	0		0.117045	1704787
00:00:09.905	45817	0.00832	0		0.120671	1705633
00:00:09.915	45827	0.00773	0		0.112114	1703669
00:00:09.925	45837	0.00827	0		0.119946	1705461
00:00:09.935	45847	0.00788	0		0.11429	1704176
00:00:09.946	45857	0.00818	0		0.118641	1705167
00:00:09.955	45867	0.008	0		0.11603	1704566
00:00:09.965	45877	0.00797	0		0.115595	1704463
00:00:09.975	45887	0.00795	0		0.115305	1704392
00:00:09.985	45897	0.00824	0		0.119511	1705358
00:00:09.995	45907	0.00801	0		0.116175	1704608
00:00:10.005	45917	0.00801	0		0.116175	1704591
00:00:10.015	45927	0.00822	0		0.119221	1705306
00:00:10.025	45937	0.00812	0		0.117771	1704981
00:00:10.035	45947	0.00819	0		0.118786	1705218
00:00:10.045	45957	0.0083	0		0.120381	1705580
00:00:10.055	45967	0.00826	0		0.119801	1705448
00:00:10.065	45977	0.00839	0		0.121687	1705875
00:00:10.075	45987	0.00822	0		0.119221	1705289
00:00:10.085	45997	0.00847	0		0.122847	1706140
00:00:10.095	46007	0.00838	0		0.121542	1705856
00:00:10.105	46017	0.00854	0		0.123862	1706372
00:00:10.114	46027	0.00843	0		0.122267	1706000
00:00:10.124	46037	0.00853	0		0.123717	1706331
00:00:10.135	46047	0.00852	0		0.123572	1706301
00:00:10.144	46057	0.00873	0		0.126618	1707022
00:00:10.156	46067	0.00848	0		0.122992	1706174
00:00:10.164	46077	0.00859	0		0.124587	1706559
00:00:10.174	46087	0.00856	0		0.124152	1706456
00:00:10.185	46097	0.00882	0		0.127923	1707307
00:00:10.194	46107	0.00813	0		0.117916	1705015
00:00:10.204	46117	0.00881	0		0.127778	1707275
00:00:10.214	46127	0.00858	0		0.124442	1706495
00:00:10.224	46137	0.00849	0		0.123137	1706196
00:00:10.234	46147	0.00855	0		0.124007	1706426
00:00:10.244	46157	0.00882	0		0.127923	1707309
00:00:10.254	46167	0.00875	0		0.126908	1707093
00:00:10.264	46177	0.00861	0		0.124877	1706612
00:00:10.274	46187	0.0085	0		0.123282	1706257
00:00:10.284	46197	0.00876	0		0.127053	1707101
00:00:10.294	46207	0.0087	0		0.126183	1706900
00:00:10.304	46217	0.00879	0		0.127488	1707221
00:00:10.314	46227	0.00863	0		0.125168	1706686
00:00:10.324	46237	0.00885	0		0.128358	1707424
00:00:10.334	46247	0.00875	0		0.126908	1707096
00:00:10.344	46257	0.00914	0		0.132564	1708380
00:00:10.354	46267	0.00894	0		0.129664	1707730
00:00:10.364	46277	0.00884	0		0.128213	1707380
00:00:10.374	46287	0.00887	0		0.128648	1707480
00:00:10.383	46297	0.00902	0		0.130824	1708003
00:00:10.394	46307	0.00908	0		0.131694	1708196
00:00:10.403	46317	0.00895	0		0.129809	1707764
00:00:10.413	46327	0.00909	0		0.131839	1708228
00:00:10.423	46337	0.00891	0		0.129229	1707608
00:00:10.433	46347	0.00903	0		0.130969	1708037
00:00:10.443	46357	0.00895	0		0.129809	1707762
00:00:10.453	46367	0.00898	0		0.130244	1707859
00:00:10.463	46377	0.00902	0		0.130824	1708003
00:00:10.473	46387	0.00878	0		0.127343	1707199
00:00:10.483	46397	0.00887	0		0.128648	1707500
00:00:10.493	46407	0.00919	0		0.13329	1708556
00:00:10.503	46417	0.00897	0		0.130099	1707823
00:00:10.513	46427	0.00894	0		0.129664	1707718
00:00:10.523	46437	0.0089	0		0.129084	1707598
00:00:10.533	46447	0.0094	0		0.136335	1709277
00:00:10.543	46457	0.00883	0		0.128068	1707348
00:00:10.553	46467	0.00928	0		0.134595	1708875
00:00:10.563	46477	0.00935	0		0.13561	1709091
00:00:10.573	46487	0.00919	0		0.13329	1708566
00:00:10.583	46497	0.00923	0		0.13387	1708679
00:00:10.593	46507	0.00914	0		0.132564	1708390
00:00:10.603	46517	0.00952	0		0.138076	1709672
00:00:10.613	46527	0.00915	0		0.13271	1708417
00:00:10.623	46537	0.00929	0		0.13474	1708891
00:00:10.633	46547	0.00897	0		0.130099	1707804
00:00:10.643	46557	0.00927	0		0.13445	1708838
00:00:10.653	46567	0.00926	0		0.134305	1708809
00:00:10.663	46577	0.00945	0		0.137061	1709437
00:00:10.673	46587	0.00934	0		0.135465	1709069
00:00:10.683	46597	0.00949	0		0.137641	1709579
00:00:10.692	46607	0.00926	0		0.134305	1708777
00:00:10.704	46617	0.00963	0		0.139671	1710034
00:00:10.712	46627	0.00947	0		0.137351	1709493
00:00:10.722	46637	0.00915	0		0.13271	1708414
00:00:10.733	46647	0.00948	0		0.137496	1709520
00:00:10.743	46657	0.00931	0		0.13503	1708964
00:00:10.752	46667	0.00955	0		0.138511	1709765
00:00:10.763	46677	0.00934	0		0.135465	1709069
00:00:10.773	46687	0.00963	0		0.139671	1710019
00:00:10.783	46697	0.0097	0		0.140687	1710260
00:00:10.792	46707	0.00969	0		0.140542	1710251
00:00:10.802	46717	0.00953	0		0.138221	1709696
00:00:10.812	46727	0.00965	0		0.139961	1710087
00:00:10.822	46737	0.0101	0		0.146488	1711603
00:00:10.832	46747	0.00956	0		0.138656	1709799
00:00:10.843	46757	0.00962	0		0.139526	1710000
00:00:10.852	46767	0.00964	0		0.139816	1710056
00:00:10.862	46777	0.00968	0		0.140396	1710202
00:00:10.872	46787	0.00992	0		0.143877	1711022
00:00:10.882	46797	0.00982	0		0.142427	1710674
00:00:10.892	46807	0.00965	0		0.139961	1710104
00:00:10.902	46817	0.00958	0		0.138946	1709870
00:00:10.912	46827	0.00963	0		0.139671	1710029
00:00:10.922	46837	0.00988	0		0.143297	1710868
00:00:10.932	46847	0.00999	0		0.144893	1711234
00:00:10.942	46857	0.00955	0		0.138511	1709750
00:00:10.952	46867	0.00968	0		0.140396	1710214
00:00:10.962	46877	0.00973	0		0.141122	1710363
00:00:10.972	46887	0.01015	0		0.147213	1711790
00:00:10.982	46897	0.00979	0		0.141992	1710574
00:00:10.992	46907	0.00976	0		0.141557	1710486
00:00:11.002	46917	0.01003	0		0.145473	1711363
00:00:11.012	46927	0.01016	0		0.147358	1711799
00:00:11.022	46937	0.00955	0		0.138511	1709772
00:00:11.032	46947	0.00969	0		0.140542	1710229
00:00:11.042	46957	0.00974	0		0.141267	1710388
00:00:11.052	46967	0.0097	0		0.140687	1710256
00:00:11.062	46977	0.0102	0		0.147938	1711954
00:00:11.071	46987	0.00992	0		0.143877	1711017
00:00:11.082	46997	0.0099	0		0.143587	1710941
00:00:11.092	47007	0.01003	0		0.145473	1711393
00:00:11.101	47017	0.01001	0		0.145183	1711310
00:00:11.111	47027	0.00987	0		0.143152	1710848
00:00:11.121	47037	0.00988	0		0.143297	1710890
00:00:11.131	47047	0.01	0		0.145038	1711280
00:00:11.141	47057	0.0103	0		0.149389	1712274
00:00:11.151	47067	0.01014	0		0.147068	1711743
00:00:11.161	47077	0.00983	0		0.142572	1710716
00:00:11.171	47087	0.01012	0		0.146778	1711665
00:00:11.181	47097	0.01016	0		0.147358	1711821
00:00:11.191	47107	0.01002	0		0.145328	1711334
00:00:11.201	47117	0.01021	0		0.148083	1711968
00:00:11.211	47127	0.01012	0		0.146778	1711692
00:00:11.221	47137	0.01047	0		0.151854	1712844
00:00:11.231	47147	0.01029	0		0.149244	1712233
00:00:11.241	47157	0.0102	0		0.147938	1711946
00:00:11.251	47167	0.01038	0		0.150549	1712542
00:00:11.261	47177	0.01021	0		0.148083	1711990
00:00:11.271	47187	0.01011	0		0.146633	1711660
00:00:11.281	47197	0.01034	0		0.149969	1712415
00:00:11.291	47207	0.01017	0		0.147503	1711843
00:00:11.301	47217	0.01032	0		0.149679	1712346
00:00:11.311	47227	0.01047	0		0.151854	1712841
00:00:11.321	47237	0.01045	0		0.151564	1712775
00:00:11.331	47247	0.01038	0		0.150549	1712537
00:00:11.341	47257	0.01066	0		0.15461	1713498
00:00:11.350	47267	0.01047	0		0.151854	1712866
00:00:11.361	47277	0.01013	0		0.146923	1711706
00:00:11.371	47287	0.01074	0		0.15577	1713765
00:00:11.381	47297	0.01023	0		0.148374	1712061
00:00:11.391	47307	0.0106	0		0.15374	1713303
00:00:11.401	47317	0.01055	0		0.153015	1713135
00:00:11.410	47327	0.01074	0		0.15577	1713773
00:00:11.421	47337	0.01053	0		0.152725	1713064
00:00:11.430	47347	0.01055	0		0.153015	1713123
00:00:11.440	47357	0.01071	0		0.155335	1713648
00:00:11.450	47367	0.01051	0		0.152435	1713003
00:00:11.460	47377	0.01062	0		0.15403	1713369
00:00:11.470	47387	0.01066	0		0.15461	1713494
00:00:11.481	47397	0.0107	0		0.15519	1713609
00:00:11.490	47407	0.01067	0		0.154755	1713518
00:00:11.500	47417	0.01058	0		0.15345	1713219
00:00:11.510	47427	0.01071	0		0.155335	1713665
00:00:11.520	47437	0.01067	0		0.154755	1713538
00:00:11.530	47447	0.01086	0		0.157511	1714165
00:00:11.540	47457	0.01089	0		0.157946	1714263
00:00:11.550	47467	0.01097	0		0.159106	1714523
00:00:11.560	47477	0.01056	0		0.15316	1713167
00:00:11.570	47487	0.01105	0		0.160267	1714790
00:00:11.580	47497	0.011	0		0.159541	1714616
00:00:11.590	47507	0.01081	0		0.156786	1713998
00:00:11.600	47517	0.01092	0		0.158381	1714365
00:00:11.610	47527	0.01107	0		0.160557	1714866
00:00:11.620	47537	0.01081	0		0.156786	1713998
00:00:11.630	47547	0.01074	0		0.15577	1713758
00:00:11.640	47557	0.0107	0		0.15519	1713628
00:00:11.650	47567	0.01087	0		0.157656	1714204
00:00:11.659	47577	0.01083	0		0.157076	1714059
00:00:11.670	47587	0.01092	0		0.158381	1714370
00:00:11.679	47597	0.01089	0		0.157946	1714260
00:00:11.689	47607	0.01082	0		0.156931	1714027
00:00:11.699	47617	0.01098	0		0.159251	1714577
00:00:11.709	47627	0.01108	0		0.160702	1714900
00:00:11.719	47637	0.01057	0		0.153305	1713195
00:00:11.729	47647	0.01121	0		0.162587	1715329
00:00:11.739	47657	0.01061	0		0.153885	1713312
00:00:11.749	47667	0.0112	0		0.162442	1715299
00:00:11.759	47677	0.0113	0		0.163893	1715626
00:00:11.769	47687	0.01105	0		0.160267	1714790
00:00:11.779	47697	0.01122	0		0.162732	1715358
00:00:11.789	47707	0.01082	0		0.156931	1714037
00:00:11.799	47717	0.01115	0		0.161717	1715128
00:00:11.809	47727	0.01128	0		0.163603	1715567
00:00:11.819	47737	0.01112	0		0.161282	1715028
00:00:11.829	47747	0.01129	0		0.163748	1715607
00:00:11.839	47757	0.01111	0		0.161137	1714998
00:00:11.849	47767	0.01116	0		0.161862	1715172
00:00:11.859	47777	0.01141	0		0.165488	1716001
00:00:11.869	47787	0.01105	0		0.160267	1714812
00:00:11.879	47797	0.0113	0		0.163893	1715653
00:00:11.889	47807	0.01131	0		0.164038	1715658
00:00:11.899	47817	0.01085	0		0.157366	1714120
00:00:11.909	47827	0.01153	0		0.167228	1716415
00:00:11.919	47837	0.0111	0		0.160992	1714959
00:00:11.929	47847	0.01135	0		0.164618	1715805
00:00:11.939	47857	0.01096	0		0.158961	1714499
00:00:11.949	47867	0.01164	0		0.168824	1716783
00:00:11.959	47877	0.01099	0		0.159396	1714614
00:00:11.968	47887	0.01128	0		0.163603	1715575
00:00:11.979	47897	0.01132	0		0.164183	1715709
00:00:11.989	47907	0.01121	0		0.162587	1715339
00:00:11.999	47917	0.01153	0		0.167228	1716427
00:00:12.008	47927	0.01141	0		0.165488	1715998
00:00:12.018	47937	0.01125	0		0.163167	1715464
00:00:12.031	47947	0.0118	0		0.171144	1717319
00:00:12.039	47957	0.01125	0		0.163167	1715474
00:00:12.048	47967	0.01123	0		0.162877	1715400
00:00:12.058	47977	0.01137	0		0.164908	1715866
00:00:12.068	47987	0.01129	0		0.163748	1715602
00:00:12.078	47997	0.01139	0		0.165198	1715935
00:00:12.088	48007	0.0117	0		0.169694	1716969
00:00:12.098	48017	0.01126	0		0.163312	1715494
00:00:12.108	48027	0.01152	0		0.167083	1716373
00:00:12.118	48037	0.01118	0		0.162152	1715241
00:00:12.128	48047	0.01147	0		0.166358	1716214
00:00:12.138	48057	0.0115	0		0.166793	1716309
00:00:12.148	48067	0.01151	0		0.166938	1716334
00:00:12.158	48077	0.01124	0		0.163022	1715428
00:00:12.168	48087	0.01177	0		0.170709	1717219
00:00:12.178	48097	0.01184	0		0.171725	1717439
00:00:12.188	48107	0.01155	0		0.167519	1716476
00:00:12.198	48117	0.01126	0		0.163312	1715496
00:00:12.208	48127	0.01154	0		0.167374	1716439
00:00:12.217	48137	0.01168	0		0.169404	1716923
00:00:12.228	48147	0.0117	0		0.169694	1716976
00:00:12.238	48157	0.01155	0		0.167519	1716466
00:00:12.248	48167	0.01184	0		0.171725	1717452
00:00:12.258	48177	0.01169	0		0.169549	1716932
00:00:12.268	48187	0.01168	0		0.169404	1716913
00:00:12.278	48197	0.01137	0		0.164908	1715866
00:00:12.288	48207	0.01168	0		0.169404	1716898
00:00:12.298	48217	0.01175	0		0.170419	1717148
00:00:12.307	48227	0.01177	0		0.170709	1717212
00:00:12.317	48237	0.0118	0		0.171144	1717332
00:00:12.327	48247	0.01208	0		0.175206	1718251
00:00:12.337	48257	0.01175	0		0.170419	1717158
00:00:12.347	48267	0.01215	0		0.176221	1718481
00:00:12.357	48277	0.0112	0		0.162442	1715317
00:00:12.367	48287	0.01196	0		0.173465	1717839
00:00:12.377	48297	0.0116	0		0.168244	1716643
00:00:12.387	48307	0.01186	0		0.172015	1717520
00:00:12.397	48317	0.01159	0		0.168099	1716609
00:00:12.407	48327	0.01216	0		0.176366	1718528
00:00:12.417	48337	0.01154	0		0.167374	1716449
00:00:12.427	48347	0.01198	0		0.173755	1717908
00:00:12.437	48357	0.01154	0		0.167374	1716429
00:00:12.447	48367	0.0122	0		0.176946	1718675
00:00:12.457	48377	0.01159	0		0.168099	1716616
00:00:12.467	48387	0.01211	0		0.175641	1718354
00:00:12.477	48397	0.01178	0		0.170854	1717256
00:00:12.487	48407	0.01194	0		0.173175	1717786
00:00:12.497	48417	0.01165	0		0.168969	1716827
00:00:12.507	48427	0.01219	0		0.176801	1718640
00:00:12.517	48437	0.01168	0		0.169404	1716915
00:00:12.527	48447	0.01193	0		0.17303	1717754
00:00:12.537	48457	0.01155	0		0.167519	1716473
00:00:12.547	48467	0.01181	0		0.17129	1717359
00:00:12.557	48477	0.01206	0		0.174915	1718180
00:00:12.566	48487	0.01198	0		0.173755	1717915
00:00:12.577	48497	0.01193	0		0.17303	1717766
00:00:12.587	48507	0.01199	0		0.1739	1717964
00:00:12.597	48517	0.0118	0		0.171144	1717319
00:00:12.607	48527	0.01182	0		0.171435	1717378
00:00:12.617	48537	0.01172	0		0.169984	1717052
00:00:12.627	48547	0.01214	0		0.176076	1718459
00:00:12.636	48557	0.01177	0		0.170709	1717216
00:00:12.646	48567	0.01238	0		0.179557	1719251
00:00:12.656	48577	0.01193	0		0.17303	1717756
00:00:12.666	48587	0.01205	0		0.17477	1718148
00:00:12.677	48597	0.01217	0		0.176511	1718550
00:00:12.686	48607	0.01225	0		0.177671	1718832
00:00:12.696	48617	0.0118	0		0.171144	1717307
00:00:12.706	48627	0.01214	0		0.176076	1718471
00:00:12.716	48637	0.012	0		0.174045	1717979
00:00:12.726	48647	0.01224	0		0.177526	1718776
00:00:12.736	48657	0.01185	0		0.17187	1717471
00:00:12.746	48667	0.01252	0		0.181587	1719716
00:00:12.756	48677	0.01208	0		0.175206	1718266
00:00:12.766	48687	0.01208	0		0.175206	1718270
00:00:12.776	48697	0.01199	0		0.1739	1717950
00:00:12.786	48707	0.01262	0		0.183038	1720065
00:00:12.796	48717	0.01222	0		0.177236	1718729
00:00:12.806	48727	0.0123	0		0.178396	1718991
00:00:12.816	48737	0.01219	0		0.176801	1718618
00:00:12.826	48747	0.0121	0		0.175496	1718322
00:00:12.836	48757	0.01234	0		0.178977	1719136
00:00:12.846	48767	0.0122	0		0.176946	1718665
00:00:12.856	48777	0.01193	0		0.17303	1717746
00:00:12.866	48787	0.01195	0		0.17332	1717817
00:00:12.876	48797	0.01194	0		0.173175	1717786
00:00:12.886	48807	0.01253	0		0.181732	1719753
00:00:12.895	48817	0.01238	0		0.179557	1719276
00:00:12.905	48827	0.01242	0		0.180137	1719386
00:00:12.915	48837	0.01221	0		0.177091	1718694
00:00:12.926	48847	0.01261	0		0.182893	1720046
00:00:12.935	48857	0.01254	0		0.181877	1719787
00:00:12.945	48867	0.01183	0		0.17158	1717407
00:00:12.955	48877	0.01257	0		0.182312	1719911
00:00:12.965	48887	0.01265	0		0.183473	1720185
00:00:12.975	48897	0.01214	0		0.176076	1718449
00:00:12.985	48907	0.01228	0		0.178106	1718918
00:00:12.995	48917	0.01248	0		0.181007	1719606
00:00:13.005	48927	0.01234	0		0.178977	1719136
00:00:13.015	48937	0.01197	0		0.17361	1717903
00:00:13.025	48947	0.01244	0		0.180427	1719447
00:00:13.036	48957	0.01229	0		0.178251	1718950
00:00:13.045	48967	0.01244	0		0.180427	1719452
00:00:13.055	48977	0.01256	0		0.182167	1719853
00:00:13.065	48987	0.01271	0		0.184343	1720366
00:00:13.075	48997	0.01241	0		0.179992	1719374
00:00:13.085	49007	0.0127	0		0.184198	1720339
00:00:13.095	49017	0.01229	0		0.178251	1718967
00:00:13.105	49027	0.01252	0		0.181587	1719729
00:00:13.115	49037	0.01243	0		0.180282	1719420
00:00:13.125	49047	0.01227	0		0.177961	1718901
00:00:13.135	49057	0.0123	0		0.178396	1718996
00:00:13.145	49067	0.01269	0		0.184053	1720303
00:00:13.155	49077	0.01214	0		0.176076	1718444
00:00:13.165	49087	0.01264	0		0.183328	1720146
00:00:13.175	49097	0.01222	0		0.177236	1718734
00:00:13.185	49107	0.01278	0		0.185358	1720589
00:00:13.195	49117	0.0123	0		0.178396	1718996
00:00:13.205	49127	0.01212	0		0.175786	1718383
00:00:13.214	49137	0.0124	0		0.179847	1719337
00:00:13.225	49147	0.0127	0		0.184198	1720339
00:00:13.235	49157	0.0125	0		0.181297	1719655
00:00:13.245	49167	0.01269	0		0.184053	1720303
00:00:13.254	49177	0.01268	0		0.183908	1720256
00:00:13.264	49187	0.01222	0		0.177236	1718711
00:00:13.274	49197	0.01267	0		0.183763	1720249
00:00:13.285	49207	0.0127	0		0.184198	1720327
00:00:13.294	49217	0.01238	0		0.179557	1719278
00:00:13.304	49227	0.01236	0		0.179267	1719200
00:00:13.314	49237	0.01287	0		0.186664	1720894
00:00:13.325	49247	0.0128	0		0.185648	1720687
00:00:13.335	49257	0.01223	0		0.177381	1718749
00:00:13.344	49267	0.01281	0		0.185793	1720712
00:00:13.354	49277	0.01282	0		0.185938	1720731
00:00:13.364	49287	0.01277	0		0.185213	1720584
00:00:13.374	49297	0.01265	0		0.183473	1720180
00:00:13.384	49307	0.01263	0		0.183183	1720090
00:00:13.394	49317	0.01301	0		0.188694	1721362
00:00:13.404	49327	0.01272	0		0.184488	1720405
00:00:13.414	49337	0.01258	0		0.182457	1719948
00:00:13.424	49347	0.01308	0		0.189709	1721604
00:00:13.434	49357	0.01271	0		0.184343	1720371
00:00:13.444	49367	0.0127	0		0.184198	1720320
00:00:13.454	49377	0.01284	0		0.186228	1720805
00:00:13.464	49387	0.01266	0		0.183618	1720205
00:00:13.474	49397	0.01232	0		0.178686	1719065
00:00:13.484	49407	0.01253	0		0.181732	1719751
00:00:13.494	49417	0.01271	0		0.184343	1720381
00:00:13.504	49427	0.01272	0		0.184488	1720403
00:00:13.513	49437	0.01317	0		0.191015	1721905
00:00:13.524	49447	0.01323	0		0.191885	1722105
00:00:13.534	49457	0.01293	0		0.187534	1721112
00:00:13.544	49467	0.01295	0		0.187824	1721190
00:00:13.553	49477	0.01269	0		0.184053	1720310
00:00:13.563	49487	0.01266	0		0.183618	1720200
00:00:13.574	49497	0.01282	0		0.185938	1720743
00:00:13.584	49507	0.01308	0		0.189709	1721621
00:00:13.593	49517	0.01294	0		0.187679	1721156
00:00:13.603	49527	0.01306	0		0.189419	1721543
00:00:13.613	49537	0.01281	0		0.185793	1720709
00:00:13.624	49547	0.01305	0		0.189274	1721501
00:00:13.633	49557	0.01295	0		0.187824	1721190
00:00:13.643	49567	0.01236	0		0.179267	1719195
00:00:13.653	49577	0.01295	0		0.187824	1721168
00:00:13.663	49587	0.01268	0		0.183908	1720263
00:00:13.673	49597	0.01286	0		0.186518	1720862
00:00:13.683	49607	0.01308	0		0.189709	1721599
00:00:13.693	49617	0.01311	0		0.190144	1721712
00:00:13.703	49627	0.01288	0		0.186809	1720933
00:00:13.713	49637	0.01283	0		0.186083	1720756
00:00:13.723	49647	0.01298	0		0.188259	1721276
00:00:13.733	49657	0.01289	0		0.186954	1720960
00:00:13.743	49667	0.01304	0		0.189129	1721491
00:00:13.754	49677	0.01294	0		0.187679	1721153
00:00:13.763	49687	0.01301	0		0.188694	1721374
00:00:13.773	49697	0.01294	0		0.187679	1721126
00:00:13.783	49707	0.01278	0		0.185358	1720609
00:00:13.793	49717	0.01322	0		0.19174	1722074
00:00:13.803	49727	0.01318	0		0.19116	1721942
00:00:13.813	49737	0.01264	0		0.183328	1720119
00:00:13.822	49747	0.01306	0		0.189419	1721528
00:00:13.833	49757	0.01331	0		0.193045	1722372
00:00:13.843	49767	0.01256	0		0.182167	1719879
00:00:13.853	49777	0.0131	0		0.189999	1721668
00:00:13.863	49787	0.0129	0		0.187099	1720992
00:00:13.873	49797	0.01315	0		0.190725	1721849
00:00:13.883	49807	0.01304	0		0.189129	1721484
00:00:13.893	49817	0.01311	0		0.190144	1721714
00:00:13.903	49827	0.01294	0		0.187679	1721134
00:00:13.912	49837	0.01323	0		0.191885	1722112
00:00:13.922	49847	0.01281	0		0.185793	1720699
00:00:13.933	49857	0.01258	0		0.182457	1719945
00:00:13.943	49867	0.01317	0		0.191015	1721905
00:00:13.952	49877	0.01306	0		0.189419	1721528
00:00:13.962	49887	0.01323	0		0.191885	1722109
00:00:13.972	49897	0.01309	0		0.189854	1721641
00:00:13.982	49907	0.01312	0		0.190289	1721758
00:00:13.992	49917	0.01303	0		0.188984	1721460
00:00:14.002	49927	0.01318	0		0.19116	1721940
00:00:14.012	49937	0.01346	0		0.195221	1722876
00:00:14.022	49947	0.01332	0		0.19319	1722406
00:00:14.032	49957	0.01282	0		0.185938	1720746
00:00:14.042	49967	0.01301	0		0.188694	1721386
00:00:14.052	49977	0.01321	0		0.191595	1722035
00:00:14.062	49987	0.01333	0		0.193335	1722452
00:00:14.072	49997	0.01341	0		0.194496	1722722
00:00:14.082	50007	0.01334	0		0.19348	1722494
00:00:14.092	50017	0.01328	0		0.19261	1722283
00:00:14.102	50027	0.01299	0		0.188404	1721303
00:00:14.112	50037	0.01325	0		0.192175	1722178
00:00:14.122	50047	0.01347	0		0.195366	1722930
00:00:14.132	50057	0.01303	0		0.188984	1721445
00:00:14.142	50067	0.0131	0		0.189999	1721677
00:00:14.152	50077	0.01333	0		0.193335	1722443
00:00:14.162	50087	0.01342	0		0.194641	1722758
00:00:14.171	50097	0.01309	0		0.189854	1721655
00:00:14.182	50107	0.01312	0		0.190289	1721744
00:00:14.192	50117	0.01365	0		0.197976	1723509
00:00:14.201	50127	0.01285	0		0.186373	1720838
00:00:14.211	50137	0.01353	0		0.196236	1723122
00:00:14.221	50147	0.01355	0		0.196526	1723178
00:00:14.232	50157	0.01324	0		0.19203	1722156
00:00:14.242	50167	0.01323	0		0.191885	1722119
00:00:14.251	50177	0.01343	0		0.194786	1722793
00:00:14.261	50187	0.0131	0		0.189999	1721692
00:00:14.272	50197	0.01361	0		0.197396	1723391
00:00:14.282	50207	0.0132	0		0.19145	1722011
00:00:14.291	50217	0.01363	0		0.197686	1723443
00:00:14.301	50227	0.01349	0		0.195656	1723002
00:00:14.311	50237	0.01332	0		0.19319	1722403
00:00:14.321	50247	0.01338	0		0.19406	1722609
00:00:14.331	50257	0.01333	0		0.193335	1722435
00:00:14.341	50267	0.01364	0		0.197831	1723506
00:00:14.351	50277	0.01362	0		0.197541	1723421
00:00:14.361	50287	0.01337	0		0.193915	1722587
00:00:14.372	50297	0.01366	0		0.198121	1723555
00:00:14.381	50307	0.01335	0		0.193625	1722509
00:00:14.391	50317	0.01361	0		0.197396	1723394
00:00:14.401	50327	0.01323	0		0.191885	1722129
00:00:14.411	50337	0.01359	0		0.197106	1723315
00:00:14.421	50347	0.0132	0		0.19145	1721998
00:00:14.431	50357	0.01365	0		0.197976	1723536
00:00:14.441	50367	0.01332	0		0.19319	1722425
00:00:14.451	50377	0.01339	0		0.194205	1722638
00:00:14.460	50387	0.01352	0		0.196091	1723092
00:00:14.470	50397	0.01349	0		0.195656	1723002
00:00:14.481	50407	0.01342	0		0.194641	1722754
00:00:14.491	50417	0.0136	0		0.197251	1723350
00:00:14.500	50427	0.01311	0		0.190144	1721722
00:00:14.510	50437	0.01383	0		0.200587	1724121
00:00:14.520	50447	0.01335	0		0.193625	1722518
00:00:14.530	50457	0.01337	0		0.193915	1722592
00:00:14.540	50467	0.01371	0		0.198847	1723710
00:00:14.550	50477	0.01359	0		0.197106	1723335
00:00:14.560	50487	0.01346	0		0.195221	1722883
00:00:14.570	50497	0.01349	0		0.195656	1722980
00:00:14.580	50507	0.01355	0		0.196526	1723178
00:00:14.590	50517	0.01349	0		0.195656	1722976
00:00:14.600	50527	0.01359	0		0.197106	1723308
00:00:14.610	50537	0.01328	0		0.19261	1722286
00:00:14.620	50547	0.01329	0		0.192755	1722320
00:00:14.630	50557	0.01367	0		0.198267	1723577
00:00:14.640	50567	0.01353	0		0.196236	1723112
00:00:14.650	50577	0.01345	0		0.195076	1722839
00:00:14.660	50587	0.01352	0		0.196091	1723088
00:00:14.670	50597	0.01331	0		0.193045	1722379
00:00:14.680	50607	0.01342	0		0.194641	1722744
00:00:14.690	50617	0.01315	0		0.190725	1721856
00:00:14.700	50627	0.01362	0		0.197541	1723408
00:00:14.710	50637	0.01375	0		0.199427	1723857
00:00:14.720	50647	0.0137	0		0.198702	1723692
00:00:14.730	50657	0.01373	0		0.199137	1723788
00:00:14.740	50667	0.01335	0		0.193625	1722501
00:00:14.750	50677	0.01375	0		0.199427	1723859
00:00:14.760	50687	0.01335	0		0.193625	1722511
00:00:14.770	50697	0.01375	0		0.199427	1723869
00:00:14.780	50707	0.0135	0		0.195801	1723019
00:00:14.790	50717	0.0136	0		0.197251	1723362
00:00:14.800	50727	0.01355	0		0.196526	1723183
00:00:14.809	50737	0.01373	0		0.199137	1723776
00:00:14.819	50747	0.01373	0		0.199137	1723778
00:00:14.830	50757	0.01378	0		0.199862	1723959
00:00:14.839	50767	0.0133	0		0.1929	1722340
00:00:14.849	50777	0.01384	0		0.200732	1724175
00:00:14.859	50787	0.01315	0		0.190725	1721861
00:00:14.870	50797	0.01404	0		0.203633	1724835
00:00:14.879	50807	0.01353	0		0.196236	1723117
00:00:14.889	50817	0.01376	0		0.199572	1723886
00:00:14.899	50827	0.01353	0		0.196236	1723117
00:00:14.909	50837	0.01406	0		0.203923	1724891
00:00:14.919	50847	0.013	0		0.188549	1721349
00:00:14.929	50857	0.01382	0		0.200442	1724087
00:00:14.940	50867	0.01336	0		0.19377	1722550
00:00:14.949	50877	0.01375	0		0.199427	1723847
00:00:14.959	50887	0.01355	0		0.196526	1723178
00:00:14.969	50897	0.01401	0		0.203198	1724732
00:00:14.979	50907	0.01358	0		0.196961	1723298
00:00:14.989	50917	0.01391	0		0.201747	1724389
00:00:14.999	50927	0.01373	0		0.199137	1723795
00:00:15.009	50937	0.01372	0		0.198992	1723763
00:00:15.019	50947	0.01345	0		0.195076	1722844
00:00:15.029	50957	0.01368	0		0.198412	1723639
00:00:15.039	50967	0.01366	0		0.198121	1723568
00:00:15.049	50977	0.01403	0		0.203488	1724788
00:00:15.059	50987	0.0136	0		0.197251	1723359
00:00:15.069	50997	0.01409	0		0.204358	1724999
00:00:15.079	51007	0.01332	0		0.19319	1722425
00:00:15.089	51017	0.01393	0		0.202038	1724448
00:00:15.098	51027	0.01373	0		0.199137	1723793
00:00:15.109	51037	0.01402	0		0.203343	1724764
00:00:15.119	51047	0.01354	0		0.196381	1723144
00:00:15.129	51057	0.01413	0		0.204938	1725133
00:00:15.139	51067	0.01372	0		0.198992	1723768
00:00:15.148	51077	0.0138	0		0.200152	1724035
00:00:15.158	51087	0.01366	0		0.198121	1723543
00:00:15.168	51097	0.01398	0		0.202763	1724641
00:00:15.178	51107	0.01401	0		0.203198	1724742
00:00:15.189	51117	0.01395	0		0.202328	1724533
00:00:15.198	51127	0.01348	0		0.195511	1722957
00:00:15.208	51137	0.01396	0		0.202473	1724563
00:00:15.218	51147	0.01353	0		0.196236	1723117
00:00:15.229	51157	0.01398	0		0.202763	1724629
00:00:15.239	51167	0.01376	0		0.199572	1723888
00:00:15.249	51177	0.01375	0		0.199427	1723844
00:00:15.258	51187	0.01354	0		0.196381	1723164
00:00:15.268	51197	0.01367	0		0.198267	1723585
00:00:15.278	51207	0.01374	0		0.199282	1723817
00:00:15.288	51217	0.01392	0		0.201892	1724423
00:00:15.298	51227	0.01383	0		0.200587	1724111
00:00:15.308	51237	0.01389	0		0.201457	1724342
00:00:15.318	51247	0.0135	0		0.195801	1723034
00:00:15.328	51257	0.01427	0		0.206969	1725600
00:00:15.338	51267	0.01352	0		0.196091	1723090
00:00:15.348	51277	0.01438	0		0.208564	1725979
00:00:15.358	51287	0.01389	0		0.201457	1724340
00:00:15.368	51297	0.01397	0		0.202618	1724585
00:00:15.378	51307	0.0137	0		0.198702	1723675
00:00:15.388	51317	0.01374	0		0.199282	1723815
00:00:15.397	51327	0.01387	0		0.201167	1724264
00:00:15.408	51337	0.01402	0		0.203343	1724751
00:00:15.418	51347	0.01396	0		0.202473	1724548
00:00:15.428	51357	0.01407	0		0.204068	1724923
00:00:15.438	51367	0.01369	0		0.198557	1723651
00:00:15.448	51377	0.01411	0		0.204648	1725053
00:00:15.458	51387	0.01382	0		0.200442	1724084
00:00:15.468	51397	0.0141	0		0.204503	1725021
00:00:15.478	51407	0.01372	0		0.198992	1723759
00:00:15.488	51417	0.01395	0		0.202328	1724543
00:00:15.497	51427	0.01383	0		0.200587	1724138
00:00:15.508	51437	0.01417	0		0.205518	1725254
00:00:15.517	51447	0.014	0		0.203053	1724710
00:00:15.528	51457	0.01423	0		0.206389	1725463
00:00:15.537	51467	0.01385	0		0.200877	1724185
00:00:15.547	51477	0.01402	0		0.203343	1724778
00:00:15.557	51487	0.01397	0		0.202618	1724597
00:00:15.567	51497	0.01389	0		0.201457	1724342
00:00:15.578	51507	0.01403	0		0.203488	1724803
00:00:15.587	51517	0.01389	0		0.201457	1724333
00:00:15.597	51527	0.01381	0		0.200297	1724065
00:00:15.607	51537	0.01401	0		0.203198	1724729
00:00:15.617	51547	0.01389	0		0.201457	1724342
00:00:15.627	51557	0.01408	0		0.204213	1724955
00:00:15.637	51567	0.01385	0		0.200877	1724190
00:00:15.647	51577	0.01426	0		0.206824	1725587
00:00:15.657	51587	0.01378	0		0.199862	1723967
00:00:15.667	51597	0.01406	0		0.203923	1724891
00:00:15.677	51607	0.01367	0		0.198267	1723597
00:00:15.687	51617	0.01411	0		0.204648	1725053
00:00:15.697	51627	0.01391	0		0.201747	1724382
00:00:15.707	51637	0.01436	0		0.208274	1725916
00:00:15.717	51647	0.01352	0		0.196091	1723095
00:00:15.727	51657	0.01395	0		0.202328	1724516
00:00:15.737	51667	0.01409	0		0.204358	1724994
00:00:15.747	51677	0.01414	0		0.205083	1725182
00:00:15.757	51687	0.01363	0		0.197686	1723452
00:00:15.767	51697	0.01393	0		0.202038	1724467
00:00:15.777	51707	0.01361	0		0.197396	1723391
00:00:15.787	51717	0.01417	0		0.205518	1725254
00:00:15.797	51727	0.01393	0		0.202038	1724467
00:00:15.807	51737	0.01406	0		0.203923	1724913
00:00:15.817	51747	0.01409	0		0.204358	1724991
00:00:15.827	51757	0.01406	0		0.203923	1724903
00:00:15.836	51767	0.01409	0		0.204358	1725013
00:00:15.846	51777	0.01398	0		0.202763	1724622
00:00:15.856	51787	0.01396	0		0.202473	1724563
00:00:15.866	51797	0.01403	0		0.203488	1724803
00:00:15.876	51807	0.01372	0		0.198992	1723766
00:00:15.887	51817	0.01419	0		0.205808	1725321
00:00:15.897	51827	0.0141	0		0.204503	1725038
00:00:15.906	51837	0.01423	0		0.206389	1725460
00:00:15.916	51847	0.01426	0		0.206824	1725578
00:00:15.926	51857	0.01441	0		0.208999	1726063
00:00:15.937	51867	0.01413	0		0.204938	1725151
00:00:15.946	51877	0.01422	0		0.206244	1725441
00:00:15.956	51887	0.01414	0		0.205083	1725180
00:00:15.966	51897	0.01393	0		0.202038	1724465
00:00:15.976	51907	0.01384	0		0.200732	1724163
00:00:15.986	51917	0.0141	0		0.204503	1725028
00:00:15.996	51927	0.01409	0		0.204358	1724987
00:00:16.006	51937	0.01407	0		0.204068	1724928
00:00:16.016	51947	0.01386	0		0.201022	1724214
00:00:16.026	51957	0.01404	0		0.203633	1724818
00:00:16.036	51967	0.01399	0		0.202908	1724666
00:00:16.046	51977	0.01423	0		0.206389	1725458
00:00:16.056	51987	0.01425	0		0.206679	1725529
00:00:16.066	51997	0.01421	0		0.206099	1725409
00:00:16.076	52007	0.01452	0		0.210595	1726455
00:00:16.086	52017	0.01426	0		0.206824	1725587
00:00:16.095	52027	0.0141	0		0.204503	1725043
00:00:16.108	52037	0.01447	0		0.20987	1726290
00:00:16.116	52047	0.01433	0		0.207839	1725813
00:00:16.126	52057	0.01435	0		0.208129	1725859
00:00:16.136	52067	0.01419	0		0.205808	1725340
00:00:16.146	52077	0.0143	0		0.207404	1725700
00:00:16.155	52087	0.01425	0		0.206679	1725524
00:00:16.165	52097	0.01418	0		0.205663	1725313
00:00:16.175	52107	0.0142	0		0.205954	1725384
00:00:16.185	52117	0.01444	0		0.209434	1726170
00:00:16.195	52127	0.01409	0		0.204358	1725006
00:00:16.205	52137	0.01408	0		0.204213	1724964
00:00:16.215	52147	0.01436	0		0.208274	1725921
00:00:16.226	52157	0.01393	0		0.202038	1724462
00:00:16.235	52167	0.01408	0		0.204213	1724967
00:00:16.245	52177	0.01406	0		0.203923	1724915
00:00:16.255	52187	0.01441	0		0.208999	1726090
00:00:16.265	52197	0.01438	0		0.208564	1725979
00:00:16.275	52207	0.01372	0		0.198992	1723759
00:00:16.285	52217	0.01422	0		0.206244	1725443
00:00:16.295	52227	0.01448	0		0.210015	1726293
00:00:16.305	52237	0.01439	0		0.208709	1726014
00:00:16.315	52247	0.01428	0		0.207114	1725651
00:00:16.325	52257	0.01447	0		0.20987	1726288
00:00:16.335	52267	0.01424	0		0.206534	1725487
00:00:16.345	52277	0.0144	0		0.208854	1726050
00:00:16.355	52287	0.01416	0		0.205373	1725247
00:00:16.365	52297	0.01452	0		0.210595	1726431
00:00:16.375	52307	0.01456	0		0.211175	1726585
00:00:16.385	52317	0.01436	0		0.208274	1725918
00:00:16.395	52327	0.01398	0		0.202763	1724631
00:00:16.405	52337	0.01426	0		0.206824	1725575
00:00:16.414	52347	0.01417	0		0.205518	1725262
00:00:16.425	52357	0.0145	0		0.210305	1726360
00:00:16.435	52367	0.01422	0		0.206244	1725426
00:00:16.445	52377	0.01427	0		0.206969	1725605
00:00:16.454	52387	0.01446	0		0.209725	1726241
00:00:16.465	52397	0.0142	0		0.205954	1725360
00:00:16.475	52407	0.01412	0		0.204793	1725099
00:00:16.485	52417	0.01423	0		0.206389	1725482
00:00:16.494	52427	0.01441	0		0.208999	1726080
00:00:16.504	52437	0.01402	0		0.203343	1724759
00:00:16.515	52447	0.01436	0		0.208274	1725913
00:00:16.524	52457	0.01452	0		0.210595	1726436
00:00:16.534	52467	0.01458	0		0.211465	1726661
00:00:16.544	52477	0.01448	0		0.210015	1726315
00:00:16.554	52487	0.01416	0		0.205373	1725247
00:00:16.564	52497	0.01447	0		0.20987	1726266
00:00:16.574	52507	0.01449	0		0.21016	1726334
00:00:16.584	52517	0.01451	0		0.21045	1726424
00:00:16.594	52527	0.01422	0		0.206244	1725431
00:00:16.604	52537	0.01445	0		0.209579	1726205
00:00:16.614	52547	0.01435	0		0.208129	1725872
00:00:16.624	52557	0.01429	0		0.207259	1725659
00:00:16.634	52567	0.01442	0		0.209144	1726121
00:00:16.644	52577	0.01467	0		0.21277	1726935
00:00:16.654	52587	0.01472	0		0.213495	1727124
00:00:16.664	52597	0.01423	0		0.206389	1725485
00:00:16.674	52607	0.01468	0		0.212915	1726979
00:00:16.684	52617	0.01466	0		0.212625	1726926
00:00:16.694	52627	0.0143	0		0.207404	1725712
00:00:16.704	52637	0.01434	0		0.207984	1725852
00:00:16.713	52647	0.01442	0		0.209144	1726097
00:00:16.724	52657	0.01432	0		0.207694	1725766
00:00:16.734	52667	0.015	0		0.217557	1728038
00:00:16.744	52677	0.01457	0		0.21132	1726627
00:00:16.754	52687	0.0145	0		0.210305	1726362
00:00:16.763	52697	0.01415	0		0.205228	1725218
00:00:16.774	52707	0.01434	0		0.207984	1725827
00:00:16.784	52717	0.01454	0		0.210885	1726497
00:00:16.794	52727	0.01408	0		0.204213	1724979
00:00:16.804	52737	0.0147	0		0.213205	1727063
00:00:16.813	52747	0.01413	0		0.204938	1725151
00:00:16.823	52757	0.0142	0		0.205954	1725384
00:00:16.834	52767	0.01482	0		0.214946	1727441
00:00:16.843	52777	0.01458	0		0.211465	1726659
00:00:16.853	52787	0.0147	0		0.213205	1727048
00:00:16.863	52797	0.01425	0		0.206679	1725553
00:00:16.873	52807	0.01495	0		0.216831	1727887
00:00:16.883	52817	0.01421	0		0.206099	1725411
00:00:16.895	52827	0.01468	0		0.212915	1726992
00:00:16.903	52837	0.01462	0		0.212045	1726766
00:00:16.913	52847	0.01467	0		0.21277	1726960
00:00:16.924	52857	0.01463	0		0.21219	1726803
00:00:16.933	52867	0.01464	0		0.212335	1726862
00:00:16.943	52877	0.01423	0		0.206389	1725485
00:00:16.953	52887	0.01473	0		0.213641	1727134
00:00:16.963	52897	0.01447	0		0.20987	1726290
00:00:16.973	52907	0.01475	0		0.213931	1727224
00:00:16.983	52917	0.01444	0		0.209434	1726168
00:00:16.993	52927	0.01468	0		0.212915	1726987
00:00:17.003	52937	0.01443	0		0.209289	1726134
00:00:17.013	52947	0.01468	0		0.212915	1726982
00:00:17.023	52957	0.01453	0		0.21074	1726470
00:00:17.033	52967	0.01484	0		0.215236	1727512
00:00:17.043	52977	0.01457	0		0.21132	1726605
00:00:17.053	52987	0.01462	0		0.212045	1726793
00:00:17.063	52997	0.01433	0		0.207839	1725813
00:00:17.073	53007	0.01491	0		0.216251	1727749
00:00:17.083	53017	0.01456	0		0.211175	1726570
00:00:17.092	53027	0.01441	0		0.208999	1726067
00:00:17.103	53037	0.01469	0		0.21306	1727002
00:00:17.112	53047	0.01472	0		0.213495	1727099
00:00:17.123	53057	0.01416	0		0.205373	1725237
00:00:17.133	53067	0.01455	0		0.21103	1726531
00:00:17.143	53077	0.01489	0		0.215961	1727696
00:00:17.152	53087	0.01469	0		0.21306	1727011
00:00:17.162	53097	0.0143	0		0.207404	1725712
00:00:17.172	53107	0.01451	0		0.21045	1726399
00:00:17.182	53117	0.01469	0		0.21306	1727024
00:00:17.192	53127	0.01453	0		0.21074	1726460
00:00:17.202	53137	0.01462	0		0.212045	1726791
00:00:17.212	53147	0.01466	0		0.212625	1726923
00:00:17.222	53157	0.01472	0		0.213495	1727124
00:00:17.232	53167	0.01467	0		0.21277	1726935
00:00:17.242	53177	0.01456	0		0.211175	1726568
00:00:17.252	53187	0.01499	0		0.217412	1728029
00:00:17.262	53197	0.01484	0		0.215236	1727509
00:00:17.272	53207	0.01474	0		0.213786	1727185
00:00:17.282	53217	0.01452	0		0.210595	1726455
00:00:17.292	53227	0.01439	0		0.208709	1726021
00:00:17.302	53237	0.01465	0		0.21248	1726884
00:00:17.312	53247	0.01448	0		0.210015	1726312
00:00:17.322	53257	0.01427	0		0.206969	1725619
00:00:17.332	53267	0.01478	0		0.214366	1727322
00:00:17.342	53277	0.01464	0		0.212335	1726833
00:00:17.352	53287	0.01433	0		0.207839	1725805
00:00:17.362	53297	0.01474	0		0.213786	1727173
00:00:17.372	53307	0.01489	0		0.215961	1727686
00:00:17.382	53317	0.0148	0		0.214656	1727386
00:00:17.392	53327	0.01514	0		0.219587	1728519
00:00:17.402	53337	0.01474	0		0.213786	1727185
00:00:17.412	53347	0.01511	0		0.219152	1728430
00:00:17.422	53357	0.01449	0		0.21016	1726355
00:00:17.432	53367	0.01504	0		0.218137	1728178
00:00:17.442	53377	0.01442	0		0.209144	1726097
00:00:17.451	53387	0.01497	0		0.217121	1727950
00:00:17.461	53397	0.0146	0		0.211755	1726727
00:00:17.471	53407	0.01479	0		0.214511	1727337
00:00:17.481	53417	0.01448	0		0.210015	1726293
00:00:17.492	53427	0.0151	0		0.219007	1728403
00:00:17.501	53437	0.01448	0		0.210015	1726307
00:00:17.512	53447	0.01463	0		0.21219	1726818
00:00:17.522	53457	0.01444	0		0.209434	1726161
00:00:17.531	53467	0.01492	0		0.216396	1727796
00:00:17.541	53477	0.01461	0		0.2119	1726730
00:00:17.551	53487	0.01493	0		0.216541	1727823
00:00:17.561	53497	0.01466	0		0.212625	1726923
00:00:17.571	53507	0.01489	0		0.215961	1727693
00:00:17.581	53517	0.01487	0		0.215671	1727612
00:00:17.591	53527	0.01488	0		0.215816	1727664
00:00:17.601	53537	0.01472	0		0.213495	1727119
00:00:17.611	53547	0.01474	0		0.213786	1727188
00:00:17.621	53557	0.01453	0		0.21074	1726465
00:00:17.631	53567	0.01506	0		0.218427	1728256
00:00:17.641	53577	0.01463	0		0.21219	1726818
00:00:17.651	53587	0.01493	0		0.216541	1727820
00:00:17.661	53597	0.01469	0		0.21306	1727026
00:00:17.671	53607	0.01503	0		0.217992	1728153
00:00:17.681	53617	0.0145	0		0.210305	1726362
00:00:17.691	53627	0.01476	0		0.214076	1727232
00:00:17.701	53637	0.01457	0		0.21132	1726615
00:00:17.711	53647	0.01471	0		0.21335	1727085
00:00:17.720	53657	0.01453	0		0.21074	1726473
00:00:17.730	53667	0.01512	0		0.219297	1728468
00:00:17.741	53677	0.01467	0		0.21277	1726955
00:00:17.750	53687	0.01487	0		0.215671	1727629
00:00:17.760	53697	0.01491	0		0.216251	1727749
00:00:17.771	53707	0.01492	0		0.216396	1727791
00:00:17.781	53717	0.01475	0		0.213931	1727212
00:00:17.790	53727	0.01524	0		0.221037	1728855
00:00:17.800	53737	0.0146	0		0.211755	1726700
00:00:17.810	53747	0.01486	0		0.215526	1727573
00:00:17.820	53757	0.01447	0		0.20987	1726278
00:00:17.830	53767	0.01487	0		0.215671	1727620
00:00:17.840	53777	0.01429	0		0.207259	1725661
00:00:17.851	53787	0.01491	0		0.216251	1727767
00:00:17.860	53797	0.01496	0		0.216976	1727914
00:00:17.870	53807	0.01475	0		0.213931	1727229
00:00:17.881	53817	0.01479	0		0.214511	1727339
00:00:17.890	53827	0.01502	0		0.217847	1728124
00:00:17.901	53837	0.01443	0		0.209289	1726126
00:00:17.910	53847	0.01484	0		0.215236	1727517
00:00:17.920	53857	0.01468	0		0.212915	1726977
00:00:17.930	53867	0.01477	0		0.214221	1727286
00:00:17.940	53877	0.01467	0		0.21277	1726930
00:00:17.950	53887	0.01523	0		0.220892	1728825
00:00:17.960	53897	0.0147	0		0.213205	1727053
00:00:17.970	53907	0.01501	0		0.217702	1728078
00:00:17.980	53917	0.01466	0		0.212625	1726928
00:00:17.990	53927	0.0151	0		0.219007	1728386
00:00:18.000	53937	0.01442	0		0.209144	1726094
00:00:18.010	53947	0.01503	0		0.217992	1728151
00:00:18.020	53957	0.01487	0		0.215671	1727612
00:00:18.030	53967	0.01505	0		0.218282	1728222
00:00:18.040	53977	0.01438	0		0.208564	1725972
00:00:18.050	53987	0.01525	0		0.221182	1728884
00:00:18.059	53997	0.01481	0		0.214801	1727413
00:00:18.069	54007	0.01487	0		0.215671	1727615
00:00:18.079	54017	0.01473	0		0.213641	1727144
00:00:18.089	54027	0.01515	0		0.219732	1728549
00:00:18.099	54037	0.01501	0		0.217702	1728090
00:00:18.109	54047	0.01481	0		0.214801	1727401
00:00:18.119	54057	0.01463	0		0.21219	1726823
00:00:18.129	54067	0.01485	0		0.215381	1727549
00:00:18.140	54077	0.01475	0		0.213931	1727219
00:00:18.149	54087	0.01508	0		0.218717	1728310
00:00:18.159	54097	0.01498	0		0.217266	1727985
00:00:18.169	54107	0.01489	0		0.215961	1727693
00:00:18.179	54117	0.01465	0		0.21248	1726896
00:00:18.189	54127	0.01526	0		0.221328	1728923
00:00:18.199	54137	0.0146	0		0.211755	1726727
00:00:18.209	54147	0.01501	0		0.217702	1728085
00:00:18.219	54157	0.01459	0		0.21161	1726681
00:00:18.229	54167	0.01499	0		0.217412	1728024
00:00:18.239	54177	0.01508	0		0.218717	1728320
00:00:18.249	54187	0.01493	0		0.216541	1727830
00:00:18.259	54197	0.01485	0		0.215381	1727551
00:00:18.269	54207	0.01474	0		0.213786	1727180
00:00:18.279	54217	0.01496	0		0.216976	1727926
00:00:18.289	54227	0.01485	0		0.215381	1727551
00:00:18.299	54237	0.01487	0		0.215671	1727632
00:00:18.309	54247	0.01515	0		0.219732	1728549
00:00:18.319	54257	0.01484	0		0.215236	1727512
00:00:18.329	54267	0.01482	0		0.214946	1727448
00:00:18.339	54277	0.01494	0		0.216686	1727850
00:00:18.348	54287	0.01497	0		0.217121	1727938
00:00:18.359	54297	0.01473	0		0.213641	1727146
00:00:18.368	54307	0.015	0		0.217557	1728070
00:00:18.378	54317	0.0149	0		0.216106	1727722
00:00:18.388	54327	0.01485	0		0.215381	1727556
00:00:18.398	54337	0.01485	0		0.215381	1727541
00:00:18.409	54347	0.01522	0		0.220747	1728786
00:00:18.418	54357	0.01507	0		0.218572	1728286
00:00:18.428	54367	0.01504	0		0.218137	1728188
00:00:18.438	54377	0.01468	0		0.212915	1726987
00:00:18.448	54387	0.01512	0		0.219297	1728451
00:00:18.458	54397	0.01461	0		0.2119	1726735
00:00:18.468	54407	0.01515	0		0.219732	1728568
00:00:18.479	54417	0.01481	0		0.214801	1727423
00:00:18.489	54427	0.01478	0		0.214366	1727317
00:00:18.498	54437	0.01488	0		0.215816	1727649
00:00:18.508	54447	0.01498	0		0.217266	1727999
00:00:18.518	54457	0.0149	0		0.216106	1727718
00:00:18.529	54467	0.01515	0		0.219732	1728559
00:00:18.538	54477	0.01501	0		0.217702	1728087
00:00:18.548	54487	0.01511	0		0.219152	1728439
00:00:18.558	54497	0.015	0		0.217557	1728056
00:00:18.568	54507	0.01512	0		0.219297	1728441
00:00:18.578	54517	0.01506	0		0.218427	1728269
00:00:18.588	54527	0.01522	0		0.220747	1728779
00:00:18.598	54537	0.01501	0		0.217702	1728097
00:00:18.608	54547	0.01528	0		0.221618	1728987
00:00:18.618	54557	0.0151	0		0.219007	1728379
00:00:18.628	54567	0.01503	0		0.217992	1728166
00:00:18.638	54577	0.01514	0		0.219587	1728534
00:00:18.648	54587	0.01509	0		0.218862	1728340
00:00:18.658	54597	0.01471	0		0.21335	1727073
00:00:18.668	54607	0.01494	0		0.216686	1727838
00:00:18.678	54617	0.01496	0		0.216976	1727933
00:00:18.688	54627	0.01484	0		0.215236	1727512
00:00:18.698	54637	0.01514	0		0.219587	1728524
00:00:18.707	54647	0.01496	0		0.216976	1727931
00:00:18.717	54657	0.01472	0		0.213495	1727124
00:00:18.727	54667	0.01488	0		0.215816	1727644
00:00:18.737	54677	0.01472	0		0.213495	1727124
00:00:18.747	54687	0.01512	0		0.219297	1728446
00:00:18.757	54697	0.01491	0		0.216251	1727759
00:00:18.767	54707	0.01509	0		0.218862	1728345
00:00:18.777	54717	0.0152	0		0.220457	1728710
00:00:18.787	54727	0.01506	0		0.218427	1728251
00:00:18.797	54737	0.01523	0		0.220892	1728816
00:00:18.807	54747	0.01524	0		0.221037	1728843
00:00:18.817	54757	0.0147	0		0.213205	1727048
00:00:18.827	54767	0.01494	0		0.216686	1727847
00:00:18.837	54777	0.01508	0		0.218717	1728330
00:00:18.847	54787	0.01523	0		0.220892	1728811
00:00:18.857	54797	0.01502	0		0.217847	1728119
00:00:18.867	54807	0.01526	0		0.221328	1728941
00:00:18.877	54817	0.01484	0		0.215236	1727527
00:00:18.887	54827	0.01533	0		0.222343	1729159
00:00:18.897	54837	0.01522	0		0.220747	1728803
00:00:18.907	54847	0.01518	0		0.220167	1728657
00:00:18.917	54857	0.01535	0		0.222633	1729232
00:00:18.927	54867	0.01513	0		0.219442	1728488
00:00:18.937	54877	0.01521	0		0.220602	1728762
00:00:18.947	54887	0.01529	0		0.221763	1729014
00:00:18.957	54897	0.01519	0		0.220312	1728701
00:00:18.967	54907	0.01514	0		0.219587	1728537
00:00:18.977	54917	0.01499	0		0.217412	1728026
00:00:18.987	54927	0.015	0		0.217557	1728070
00:00:18.998	54937	0.01496	0		0.216976	1727933
00:00:19.006	54947	0.01522	0		0.220747	1728801
00:00:19.017	54957	0.01528	0		0.221618	1728997
00:00:19.026	54967	0.01493	0		0.216541	1727830
00:00:19.036	54977	0.01477	0		0.214221	1727271
00:00:19.047	54987	0.01523	0		0.220892	1728835
00:00:19.056	54997	0.01504	0		0.218137	1728185
00:00:19.066	55007	0.01517	0		0.220022	1728637
00:00:19.077	55017	0.01521	0		0.220602	1728754
00:00:19.086	55027	0.01515	0		0.219732	1728563
00:00:19.097	55037	0.01517	0		0.220022	1728620
00:00:19.107	55047	0.01506	0		0.218427	1728242
00:00:19.116	55057	0.01498	0		0.217266	1727999
00:00:19.126	55067	0.01518	0		0.220167	1728642
00:00:19.136	55077	0.01507	0		0.218572	1728286
00:00:19.146	55087	0.01505	0		0.218282	1728217
00:00:19.156	55097	0.01496	0		0.216976	1727916
00:00:19.166	55107	0.01534	0		0.222488	1729208
00:00:19.176	55117	0.01521	0		0.220602	1728764
00:00:19.186	55127	0.01518	0		0.220167	1728657
00:00:19.196	55137	0.01519	0		0.220312	1728681
00:00:19.206	55147	0.01493	0		0.216541	1727835
00:00:19.216	55157	0.01534	0		0.222488	1729188
00:00:19.226	55167	0.01537	0		0.222923	1729296
00:00:19.236	55177	0.01508	0		0.218717	1728310
00:00:19.246	55187	0.01521	0		0.220602	1728742
00:00:19.256	55197	0.01506	0		0.218427	1728266
00:00:19.266	55207	0.01515	0		0.219732	1728573
00:00:19.276	55217	0.01513	0		0.219442	1728492
00:00:19.286	55227	0.01509	0		0.218862	1728359
00:00:19.296	55237	0.01519	0		0.220312	1728676
00:00:19.306	55247	0.0147	0		0.213205	1727048
00:00:19.316	55257	0.01506	0		0.218427	1728247
00:00:19.326	55267	0.01524	0		0.221037	1728867
00:00:19.336	55277	0.01496	0		0.216976	1727931
00:00:19.346	55287	0.01536	0		0.222778	1729261
00:00:19.356	55297	0.01506	0		0.218427	1728256
00:00:19.365	55307	0.01526	0		0.221328	1728928
00:00:19.376	55317	0.01561	0		0.226404	1730088
00:00:19.386	55327	0.01509	0		0.218862	1728357
00:00:19.395	55337	0.01534	0		0.222488	1729198
00:00:19.406	55347	0.01498	0		0.217266	1727985
00:00:19.415	55357	0.01514	0		0.219587	1728510
00:00:19.425	55367	0.01499	0		0.217412	1728011
00:00:19.436	55377	0.01556	0		0.225679	1729926
00:00:19.445	55387	0.01523	0		0.220892	1728828
00:00:19.455	55397	0.01536	0		0.222778	1729269
00:00:19.465	55407	0.01522	0		0.220747	1728803
00:00:19.475	55417	0.01528	0		0.221618	1728982
00:00:19.485	55427	0.01514	0		0.219587	1728524
00:00:19.495	55437	0.01532	0		0.222198	1729129
00:00:19.505	55447	0.01499	0		0.217412	1728004
00:00:19.515	55457	0.01543	0		0.223793	1729496
00:00:19.525	55467	0.01521	0		0.220602	1728747
00:00:19.535	55477	0.01524	0		0.221037	1728872
00:00:19.545	55487	0.01511	0		0.219152	1728428
00:00:19.555	55497	0.01545	0		0.224083	1729550
00:00:19.565	55507	0.01513	0		0.219442	1728502
00:00:19.575	55517	0.01542	0		0.223648	1729457
00:00:19.585	55527	0.01521	0		0.220602	1728757
00:00:19.595	55537	0.01526	0		0.221328	1728916
00:00:19.605	55547	0.01542	0		0.223648	1729477
00:00:19.615	55557	0.01507	0		0.218572	1728303
00:00:19.625	55567	0.01517	0		0.220022	1728610
00:00:19.635	55577	0.01554	0		0.225389	1729875
00:00:19.645	55587	0.01499	0		0.217412	1728011
00:00:19.655	55597	0.01524	0		0.221037	1728862
00:00:19.665	55607	0.01538	0		0.223068	1729315
00:00:19.675	55617	0.01548	0		0.224518	1729653
00:00:19.685	55627	0.01514	0		0.219587	1728522
00:00:19.695	55637	0.01527	0		0.221473	1728945
00:00:19.705	55647	0.01539	0		0.223213	1729369
00:00:19.714	55657	0.01545	0		0.224083	1729548
00:00:19.724	55667	0.01504	0		0.218137	1728190
00:00:19.735	55677	0.01522	0		0.220747	1728791
00:00:19.745	55687	0.01531	0		0.222053	1729085
00:00:19.754	55697	0.01517	0		0.220022	1728625
00:00:19.764	55707	0.01525	0		0.221182	1728887
00:00:19.774	55717	0.01514	0		0.219587	1728517
00:00:19.784	55727	0.01522	0		0.220747	1728791
00:00:19.794	55737	0.01553	0		0.225244	1729845
00:00:19.804	55747	0.01528	0		0.221618	1729009
00:00:19.814	55757	0.01534	0		0.222488	1729193
00:00:19.824	55767	0.01547	0		0.224373	1729631
00:00:19.834	55777	0.01544	0		0.223938	1729526
00:00:19.844	55787	0.01532	0		0.222198	1729122
00:00:19.854	55797	0.01538	0		0.223068	1729325
00:00:19.864	55807	0.0153	0		0.221908	1729073
00:00:19.874	55817	0.01556	0		0.225679	1729916
00:00:19.884	55827	0.01529	0		0.221763	1729039
00:00:19.894	55837	0.01563	0		0.226694	1730166
00:00:19.904	55847	0.01503	0		0.217992	1728146
[truncated: 57,580 more rows]
