# Supplementary material for: Continuous Infusion Pressure Measurement in Predefined Interfascial and Intramuscular Tissue Conditions: An Ex Vivo Pilot Study
Source: J Clin Med. 2026 Apr 26;15(9):3301. doi: 10.3390/jcm15093301 (PMC13164366; doi:10.3390/jcm15093301)
Supplement: Supplementary file 1 [file jcm-15-03301-s001.zip › fascia 16.xlsx]

## Sheet: Recording
Timestamp	DeviceTime	Pressure(bar)	ButtonState	Event	Pressure(PSI)	PressureRAW
00:00:00.000	62583	0.00276	1		0.0400304	1686967
00:00:00.001	62593	0.00268	1		0.0388701	1686700
00:00:00.005	62603	0.00269	1		0.0390151	1686758
00:00:00.015	62613	0.00298	1		0.0432212	1687724
00:00:00.025	62623	0.00282	1		0.0409006	1687190
00:00:00.035	62633	0.00303	1		0.0439464	1687898
00:00:00.045	62643	0.00271	1		0.0393052	1686810
00:00:00.055	62653	0.00279	1		0.0404655	1687075
00:00:00.065	62663	0.00273	1		0.0395953	1686886
00:00:00.075	62673	0.00286	1		0.0414808	1687310
00:00:00.085	62683	0.00252	1		0.0365495	1686188
00:00:00.095	62693	0.00265	1		0.038435	1686616
00:00:00.104	62703	0.00267	1		0.0387251	1686675
00:00:00.114	62713	0.00307	1		0.0445266	1688026
00:00:00.124	62723	0.00298	1		0.0432212	1687707
00:00:00.134	62733	0.0031	1		0.0449617	1688122
00:00:00.144	62743	0.00262	1		0.0379999	1686499
00:00:00.154	62753	0.00285	1		0.0413357	1687269
00:00:00.164	62763	0.00279	1		0.0404655	1687078
00:00:00.174	62773	0.00284	1		0.0411907	1687252
00:00:00.184	62783	0.0024	1		0.034809	1685780
00:00:00.194	62793	0.00276	0		0.0400304	1686980
00:00:00.204	62803	0.0027	0		0.0391602	1686798
00:00:00.215	62813	0.00267	0		0.0387251	1686687
00:00:00.224	62823	0.00233	0		0.0337938	1685528
00:00:00.234	62833	0.00282	0		0.0409006	1687168
00:00:00.244	62843	0.00241	0		0.0349541	1685796
00:00:00.254	62853	0.00294	0		0.0426411	1687599
00:00:00.264	62863	0.00288	0		0.0417709	1687372
00:00:00.274	62873	0.00257	0		0.0372747	1686330
00:00:00.284	62883	0.00242	0		0.0350991	1685842
00:00:00.294	62893	0.00291	0		0.042206	1687477
00:00:00.304	62903	0.00266	0		0.03858	1686651
00:00:00.314	62913	0.00283	0		0.0410457	1687232
00:00:00.324	62923	0.00263	0		0.0381449	1686558
00:00:00.333	62933	0.00264	0		0.03829	1686584
00:00:00.344	62943	0.00276	0		0.0400304	1686982
00:00:00.354	62953	0.00267	0		0.0387251	1686678
00:00:00.363	62963	0.00277	0		0.0401754	1687024
00:00:00.374	62973	0.00271	0		0.0393052	1686805
00:00:00.384	62983	0.00286	0		0.0414808	1687332
00:00:00.394	62993	0.00269	0		0.0390151	1686749
00:00:00.403	63003	0.00244	0		0.0353892	1685913
00:00:00.414	63013	0.00257	0		0.0372747	1686332
00:00:00.424	63023	0.00266	0		0.03858	1686641
00:00:00.434	63033	0.00262	0		0.0379999	1686511
00:00:00.444	63043	0.00251	0		0.0364045	1686151
00:00:00.453	63053	0.00298	0		0.0432212	1687719
00:00:00.463	63063	0.00223	0		0.0323434	1685212
00:00:00.473	63073	0.00278	0		0.0403205	1687046
00:00:00.483	63083	0.0027	0		0.0391602	1686766
00:00:00.494	63093	0.00245	0		0.0355342	1685943
00:00:00.503	63103	0.00299	0		0.0433663	1687754
00:00:00.513	63113	0.00279	0		0.0404655	1687085
00:00:00.523	63123	0.0029	0		0.0420609	1687465
00:00:00.533	63133	0.00272	0		0.0394503	1686842
00:00:00.543	63143	0.0028	0		0.0406106	1687119
00:00:00.553	63153	0.0028	0		0.0406106	1687107
00:00:00.563	63163	0.0026	0		0.0377098	1686440
00:00:00.573	63173	0.00261	0		0.0378548	1686467
00:00:00.583	63183	0.00251	0		0.0364045	1686156
00:00:00.593	63193	0.00268	0		0.0388701	1686719
00:00:00.603	63203	0.00252	0		0.0365495	1686183
00:00:00.613	63213	0.00255	0		0.0369846	1686286
00:00:00.623	63223	0.00275	0		0.0398854	1686945
00:00:00.633	63233	0.00272	0		0.0394503	1686851
00:00:00.643	63243	0.00244	0		0.0353892	1685906
00:00:00.653	63253	0.00298	0		0.0432212	1687719
00:00:00.662	63263	0.00226	0		0.0327785	1685293
00:00:00.673	63273	0.00311	0		0.0451067	1688146
00:00:00.682	63283	0.00272	0		0.0394503	1686856
00:00:00.693	63293	0.00255	0		0.0369846	1686264
00:00:00.702	63303	0.00263	0		0.0381449	1686531
00:00:00.712	63313	0.00288	0		0.0417709	1687376
00:00:00.722	63323	0.00275	0		0.0398854	1686960
00:00:00.733	63333	0.00276	0		0.0400304	1686990
00:00:00.742	63343	0.00277	0		0.0401754	1687016
00:00:00.752	63353	0.00244	0		0.0353892	1685909
00:00:00.762	63363	0.00305	0		0.0442365	1687962
00:00:00.773	63373	0.00284	0		0.0411907	1687239
00:00:00.783	63383	0.0027	0		0.0391602	1686768
00:00:00.792	63393	0.00248	0		0.0359694	1686053
00:00:00.802	63403	0.00273	0		0.0395953	1686891
00:00:00.812	63413	0.00274	0		0.0397403	1686916
00:00:00.822	63423	0.00281	0		0.0407556	1687163
00:00:00.832	63433	0.00233	0		0.0337938	1685552
00:00:00.842	63443	0.00265	0		0.038435	1686604
00:00:00.852	63453	0.00243	0		0.0352442	1685882
00:00:00.862	63463	0.00262	0		0.0379999	1686516
00:00:00.872	63473	0.00249	0		0.0361144	1686087
00:00:00.882	63483	0.00248	0		0.0359694	1686033
00:00:00.892	63493	0.00252	0		0.0365495	1686168
00:00:00.902	63503	0.00241	0		0.0349541	1685818
00:00:00.912	63513	0.00256	0		0.0371297	1686298
00:00:00.922	63523	0.00255	0		0.0369846	1686266
00:00:00.932	63533	0.00291	0		0.042206	1687489
00:00:00.942	63543	0.00288	0		0.0417709	1687372
00:00:00.952	63553	0.00277	0		0.0401754	1687002
00:00:00.962	63563	0.00295	0		0.0427861	1687634
00:00:00.972	63573	0.00234	0		0.0339388	1685570
00:00:00.982	63583	0.00244	0		0.0353892	1685906
00:00:00.992	63593	0.00261	0		0.0378548	1686496
00:00:01.001	63603	0.00275	0		0.0398854	1686943
00:00:01.012	63613	0.0027	0		0.0391602	1686793
00:00:01.022	63623	0.00256	0		0.0371297	1686320
00:00:01.032	63633	0.00273	0		0.0395953	1686893
00:00:01.042	63643	0.00257	0		0.0372747	1686357
00:00:01.052	63653	0.00265	0		0.038435	1686626
00:00:01.061	63663	0.00224	0		0.0324884	1685254
00:00:01.071	63673	0.00261	0		0.0378548	1686472
00:00:01.081	63683	0.00267	0		0.0387251	1686680
00:00:01.091	63693	0.00282	0		0.0409006	1687200
00:00:01.101	63703	0.0025	0		0.0362594	1686119
00:00:01.111	63713	0.00256	0		0.0371297	1686305
00:00:01.121	63723	0.00251	0		0.0364045	1686129
00:00:01.131	63733	0.00258	0		0.0374197	1686364
00:00:01.141	63743	0.00245	0		0.0355342	1685943
00:00:01.151	63753	0.00254	0		0.0368396	1686239
00:00:01.163	63763	0.00273	0		0.0395953	1686899
00:00:01.171	63773	0.00247	0		0.0358243	1686007
00:00:01.181	63783	0.00247	0		0.0358243	1686014
00:00:01.191	63793	0.00249	0		0.0361144	1686080
00:00:01.201	63803	0.00226	0		0.0327785	1685310
00:00:01.211	63813	0.00244	0		0.0353892	1685904
00:00:01.221	63823	0.00269	0		0.0390151	1686734
00:00:01.231	63833	0.00267	0		0.0387251	1686682
00:00:01.241	63843	0.00266	0		0.03858	1686651
00:00:01.251	63853	0.00244	0		0.0353892	1685916
00:00:01.261	63863	0.00281	0		0.0407556	1687156
00:00:01.271	63873	0.00285	0		0.0413357	1687269
00:00:01.280	63883	0.00262	0		0.0379999	1686504
00:00:01.291	63893	0.0025	0		0.0362594	1686109
00:00:01.300	63903	0.00269	0		0.0390151	1686753
00:00:01.310	63913	0.00245	0		0.0355342	1685931
00:00:01.320	63923	0.00283	0		0.0410457	1687203
00:00:01.330	63933	0.00244	0		0.0353892	1685901
00:00:01.340	63943	0.00261	0		0.0378548	1686472
00:00:01.350	63953	0.0029	0		0.0420609	1687447
00:00:01.360	63963	0.00246	0		0.0356793	1685967
00:00:01.370	63973	0.00261	0		0.0378548	1686482
00:00:01.380	63983	0.00264	0		0.03829	1686587
00:00:01.390	63993	0.00219	0		0.0317633	1685077
00:00:01.400	64003	0.00253	0		0.0366945	1686200
00:00:01.410	64013	0.00257	0		0.0372747	1686342
00:00:01.420	64023	0.00218	0		0.0316182	1685043
00:00:01.431	64033	0.00251	0		0.0364045	1686136
00:00:01.440	64043	0.00248	0		0.0359694	1686051
00:00:01.450	64053	0.00272	0		0.0394503	1686844
00:00:01.460	64063	0.0026	0		0.0377098	1686457
00:00:01.471	64073	0.00272	0		0.0394503	1686846
00:00:01.480	64083	0.00262	0		0.0379999	1686516
00:00:01.490	64093	0.00229	0		0.0332136	1685396
00:00:01.500	64103	0.00265	0		0.038435	1686616
00:00:01.510	64113	0.00269	0		0.0390151	1686736
00:00:01.520	64123	0.00279	0		0.0404655	1687068
00:00:01.530	64133	0.00236	0		0.0342289	1685638
00:00:01.540	64143	0.00282	0		0.0409006	1687171
00:00:01.550	64153	0.0025	0		0.0362594	1686095
00:00:01.560	64163	0.00249	0		0.0361144	1686078
00:00:01.570	64173	0.00251	0		0.0364045	1686153
00:00:01.580	64183	0.00267	0		0.0387251	1686670
00:00:01.590	64193	0.00264	0		0.03829	1686572
00:00:01.600	64203	0.00273	0		0.0395953	1686886
00:00:01.610	64213	0.00255	0		0.0369846	1686295
00:00:01.620	64223	0.00265	0		0.038435	1686604
00:00:01.630	64233	0.00281	0		0.0407556	1687151
00:00:01.640	64243	0.00256	0		0.0371297	1686327
00:00:01.649	64253	0.00239	0		0.034664	1685734
00:00:01.659	64263	0.0026	0		0.0377098	1686460
00:00:01.669	64273	0.00254	0		0.0368396	1686259
00:00:01.679	64283	0.0025	0		0.0362594	1686100
00:00:01.689	64293	0.00222	0		0.0321984	1685173
00:00:01.699	64303	0.0026	0		0.0377098	1686452
00:00:01.709	64313	0.00262	0		0.0379999	1686516
00:00:01.719	64323	0.00265	0		0.038435	1686629
00:00:01.730	64333	0.00273	0		0.0395953	1686891
00:00:01.739	64343	0.00234	0		0.0339388	1685582
00:00:01.749	64353	0.00233	0		0.0337938	1685555
00:00:01.759	64363	0.00263	0		0.0381449	1686545
00:00:01.769	64373	0.0026	0		0.0377098	1686450
00:00:01.779	64383	0.00271	0		0.0393052	1686812
00:00:01.790	64393	0.00267	0		0.0387251	1686670
00:00:01.799	64403	0.00229	0		0.0332136	1685408
00:00:01.809	64413	0.00283	0		0.0410457	1687225
00:00:01.819	64423	0.0023	0		0.0333587	1685455
00:00:01.829	64433	0.00271	0		0.0393052	1686824
00:00:01.839	64443	0.00266	0		0.03858	1686636
00:00:01.849	64453	0.00242	0		0.0350991	1685850
00:00:01.859	64463	0.00276	0		0.0400304	1686999
00:00:01.869	64473	0.00214	0		0.0310381	1684916
00:00:01.879	64483	0.00264	0		0.03829	1686577
00:00:01.889	64493	0.00245	0		0.0355342	1685928
00:00:01.899	64503	0.00276	0		0.0400304	1686977
00:00:01.908	64513	0.00251	0		0.0364045	1686144
00:00:01.919	64523	0.00287	0		0.0416258	1687342
00:00:01.928	64533	0.00267	0		0.0387251	1686682
00:00:01.938	64543	0.00279	0		0.0404655	1687097
00:00:01.948	64553	0.0025	0		0.0362594	1686122
00:00:01.959	64563	0.00263	0		0.0381449	1686531
00:00:01.968	64573	0.00225	0		0.0326335	1685276
00:00:01.978	64583	0.00273	0		0.0395953	1686899
00:00:01.988	64593	0.00275	0		0.0398854	1686936
00:00:01.999	64603	0.00258	0		0.0374197	1686367
00:00:02.008	64613	0.00262	0		0.0379999	1686521
00:00:02.018	64623	0.00292	0		0.042351	1687536
00:00:02.028	64633	0.00276	0		0.0400304	1686967
00:00:02.038	64643	0.00241	0		0.0349541	1685816
00:00:02.048	64653	0.00241	0		0.0349541	1685820
00:00:02.058	64663	0.00291	0		0.042206	1687499
00:00:02.068	64673	0.00255	0		0.0369846	1686286
00:00:02.078	64683	0.00286	0		0.0414808	1687320
00:00:02.088	64693	0.00251	0		0.0364045	1686141
00:00:02.098	64703	0.00245	0		0.0355342	1685935
00:00:02.108	64713	0.00286	0		0.0414808	1687303
00:00:02.118	64723	0.00277	0		0.0401754	1687021
00:00:02.128	64733	0.00259	0		0.0375648	1686408
00:00:02.138	64743	0.00285	0		0.0413357	1687271
00:00:02.148	64753	0.00268	0		0.0388701	1686724
00:00:02.158	64763	0.00272	0		0.0394503	1686861
00:00:02.168	64773	0.0026	0		0.0377098	1686430
00:00:02.178	64783	0.00276	0		0.0400304	1686997
00:00:02.188	64793	0.00251	0		0.0364045	1686144
00:00:02.198	64803	0.00269	0		0.0390151	1686741
00:00:02.208	64813	0.00258	0		0.0374197	1686384
00:00:02.218	64823	0.00265	0		0.038435	1686629
00:00:02.228	64833	0.0023	0		0.0333587	1685425
00:00:02.237	64843	0.00276	0		0.0400304	1686967
00:00:02.247	64853	0.00249	0		0.0361144	1686092
00:00:02.258	64863	0.00263	0		0.0381449	1686560
00:00:02.267	64873	0.00274	0		0.0397403	1686909
00:00:02.277	64883	0.00243	0		0.0352442	1685867
00:00:02.287	64893	0.00239	0		0.034664	1685741
00:00:02.297	64903	0.0028	0		0.0406106	1687114
00:00:02.307	64913	0.0025	0		0.0362594	1686117
00:00:02.317	64923	0.00262	0		0.0379999	1686523
00:00:02.327	64933	0.00237	0		0.0343739	1685660
00:00:02.337	64943	0.00276	0		0.0400304	1686975
00:00:02.348	64953	0.00252	0		0.0365495	1686190
00:00:02.357	64963	0.00285	0		0.0413357	1687301
00:00:02.367	64973	0.00257	0		0.0372747	1686332
00:00:02.377	64983	0.00274	0		0.0397403	1686904
00:00:02.387	64993	0.00251	0		0.0364045	1686153
00:00:02.397	65003	0.00271	0		0.0393052	1686800
00:00:02.407	65013	0.0025	0		0.0362594	1686095
00:00:02.417	65023	0.00259	0		0.0375648	1686425
00:00:02.427	65033	0.00247	0		0.0358243	1686019
00:00:02.437	65043	0.00269	0		0.0390151	1686744
00:00:02.447	65053	0.00255	0		0.0369846	1686264
00:00:02.457	65063	0.00269	0		0.0390151	1686751
00:00:02.467	65073	0.00236	0		0.0342289	1685648
00:00:02.477	65083	0.00268	0		0.0388701	1686729
00:00:02.487	65093	0.0024	0		0.034809	1685770
00:00:02.497	65103	0.00254	0		0.0368396	1686259
00:00:02.506	65113	0.00253	0		0.0366945	1686222
00:00:02.517	65123	0.00244	0		0.0353892	1685906
00:00:02.527	65133	0.00248	0		0.0359694	1686031
00:00:02.537	65143	0.00245	0		0.0355342	1685933
00:00:02.547	65153	0.00262	0		0.0379999	1686513
00:00:02.557	65163	0.00259	0		0.0375648	1686413
00:00:02.566	65173	0.00284	0		0.0411907	1687266
00:00:02.577	65183	0.00288	0		0.0417709	1687396
00:00:02.587	65193	0.00247	0		0.0358243	1686016
00:00:02.596	65203	0.00288	0		0.0417709	1687384
00:00:02.606	65213	0.00239	0		0.034664	1685743
00:00:02.616	65223	0.00245	0		0.0355342	1685945
00:00:02.626	65233	0.00235	0		0.0340839	1685597
00:00:02.636	65243	0.00296	0		0.0429312	1687653
00:00:02.646	65253	0.00258	0		0.0374197	1686374
00:00:02.656	65263	0.00252	0		0.0365495	1686163
00:00:02.666	65273	0.00251	0		0.0364045	1686158
00:00:02.676	65283	0.00262	0		0.0379999	1686501
00:00:02.686	65293	0.00252	0		0.0365495	1686161
00:00:02.696	65303	0.00275	0		0.0398854	1686936
00:00:02.706	65313	0.00278	0		0.0403205	1687043
00:00:02.716	65323	0.00252	0		0.0365495	1686175
00:00:02.726	65333	0.00233	0		0.0337938	1685530
00:00:02.736	65343	0.0027	0		0.0391602	1686785
00:00:02.746	65353	0.00236	0		0.0342289	1685643
00:00:02.756	65363	0.00281	0		0.0407556	1687146
00:00:02.766	65373	0.00262	0		0.0379999	1686501
00:00:02.776	65383	0.00267	0		0.0387251	1686680
00:00:02.786	65393	0.00271	0		0.0393052	1686827
00:00:02.796	65403	0.00282	0		0.0409006	1687183
00:00:02.805	65413	0.00268	0		0.0388701	1686709
00:00:02.816	65423	0.00256	0		0.0371297	1686298
00:00:02.826	65433	0.00279	0		0.0404655	1687085
00:00:02.836	65443	0.00264	0		0.03829	1686587
00:00:02.846	65453	0.00256	0		0.0371297	1686327
00:00:02.856	65463	0.00276	0		0.0400304	1686972
00:00:02.866	65473	0.00262	0		0.0379999	1686501
00:00:02.876	65483	0.00273	0		0.0395953	1686881
00:00:02.886	65493	0.00231	0		0.0335037	1685484
00:00:02.895	65503	0.00294	0		0.0426411	1687577
00:00:02.905	65513	0.00233	0		0.0337938	1685545
00:00:02.915	65523	0.00266	0		0.03858	1686648
00:00:02.925	65533	0.00279	0		0.0404655	1687080
00:00:02.935	7	0.00316	0		0.0458319	1688340
00:00:02.946	17	0.00223	0		0.0323434	1685197
00:00:02.955	27	0.00296	0		0.0429312	1687653
00:00:02.965	37	0.00262	0		0.0379999	1686504
00:00:02.975	47	0.00259	0		0.0375648	1686428
00:00:02.985	57	0.00234	0		0.0339388	1685570
00:00:02.995	67	0.00275	0		0.0398854	1686938
00:00:03.005	77	0.00285	0		0.0413357	1687298
00:00:03.015	87	0.00297	0		0.0430762	1687702
00:00:03.025	97	0.00256	0		0.0371297	1686322
00:00:03.035	107	0.00277	0		0.0401754	1687014
00:00:03.045	117	0.00261	0		0.0378548	1686479
00:00:03.055	127	0.00251	0		0.0364045	1686149
00:00:03.065	137	0.0026	0		0.0377098	1686452
00:00:03.075	147	0.00233	0		0.0337938	1685526
00:00:03.085	157	0.0028	0		0.0406106	1687105
00:00:03.095	167	0.003	0		0.0435113	1687783
00:00:03.105	177	0.00257	0		0.0372747	1686357
00:00:03.114	187	0.00288	0		0.0417709	1687374
00:00:03.125	197	0.0026	0		0.0377098	1686440
00:00:03.135	207	0.00267	0		0.0387251	1686682
00:00:03.144	217	0.00271	0		0.0393052	1686820
00:00:03.154	227	0.00269	0		0.0390151	1686744
00:00:03.165	237	0.00284	0		0.0411907	1687264
00:00:03.174	247	0.00306	0		0.0443815	1688002
00:00:03.184	257	0.00276	0		0.0400304	1686992
00:00:03.195	267	0.00301	0		0.0436563	1687822
00:00:03.204	277	0.00269	0		0.0390151	1686763
00:00:03.214	287	0.0027	0		0.0391602	1686773
00:00:03.224	297	0.00263	0		0.0381449	1686538
00:00:03.235	307	0.00293	0		0.042496	1687553
00:00:03.244	317	0.00282	0		0.0409006	1687168
00:00:03.254	327	0.0028	0		0.0406106	1687102
00:00:03.264	337	0.00268	0		0.0388701	1686704
00:00:03.274	347	0.00282	0		0.0409006	1687200
00:00:03.284	357	0.00308	0		0.0446716	1688068
00:00:03.294	367	0.00253	0		0.0366945	1686195
00:00:03.304	377	0.00259	0		0.0375648	1686398
00:00:03.314	387	0.00299	0		0.0433663	1687756
00:00:03.324	397	0.00258	0		0.0374197	1686367
00:00:03.334	407	0.00265	0		0.038435	1686599
00:00:03.344	417	0.00255	0		0.0369846	1686271
00:00:03.354	427	0.00286	0		0.0414808	1687318
00:00:03.364	437	0.00263	0		0.0381449	1686531
00:00:03.374	447	0.00255	0		0.0369846	1686276
00:00:03.384	457	0.0027	0		0.0391602	1686793
00:00:03.394	467	0.00298	0		0.0432212	1687707
00:00:03.404	477	0.00276	0		0.0400304	1686975
00:00:03.414	487	0.00286	0		0.0414808	1687303
00:00:03.424	497	0.00253	0		0.0366945	1686207
00:00:03.434	507	0.00296	0		0.0429312	1687658
00:00:03.444	517	0.0029	0		0.0420609	1687447
00:00:03.454	527	0.00289	0		0.0419159	1687411
00:00:03.463	537	0.00266	0		0.03858	1686648
00:00:03.474	547	0.00281	0		0.0407556	1687139
00:00:03.484	557	0.00287	0		0.0416258	1687340
00:00:03.494	567	0.00336	0		0.0487327	1688991
00:00:03.503	577	0.00263	0		0.0381449	1686562
00:00:03.513	587	0.00324	0		0.0469922	1688590
00:00:03.523	597	0.00271	0		0.0393052	1686822
00:00:03.534	607	0.00318	0		0.046122	1688394
00:00:03.543	617	0.00257	0		0.0372747	1686330
00:00:03.553	627	0.00304	0		0.0440915	1687930
00:00:03.563	637	0.00275	0		0.0398854	1686936
00:00:03.573	647	0.00305	0		0.0442365	1687942
00:00:03.583	657	0.00277	0		0.0401754	1687012
00:00:03.593	667	0.00278	0		0.0403205	1687056
00:00:03.603	677	0.00311	0		0.0451067	1688173
00:00:03.613	687	0.00316	0		0.0458319	1688315
00:00:03.623	697	0.00273	0		0.0395953	1686899
00:00:03.633	707	0.00299	0		0.0433663	1687744
00:00:03.643	717	0.00266	0		0.03858	1686638
00:00:03.653	727	0.00316	0		0.0458319	1688320
00:00:03.663	737	0.00288	0		0.0417709	1687391
00:00:03.673	747	0.00294	0		0.0426411	1687592
00:00:03.683	757	0.00287	0		0.0416258	1687362
00:00:03.693	767	0.00316	0		0.0458319	1688313
00:00:03.703	777	0.00278	0		0.0403205	1687034
00:00:03.713	787	0.00303	0		0.0439464	1687874
00:00:03.722	797	0.00285	0		0.0413357	1687291
00:00:03.733	807	0.00317	0		0.0459769	1688374
00:00:03.743	817	0.00261	0		0.0378548	1686464
00:00:03.752	827	0.00295	0		0.0427861	1687621
00:00:03.762	837	0.00322	0		0.0467021	1688526
00:00:03.772	847	0.00293	0		0.042496	1687541
00:00:03.782	857	0.00292	0		0.042351	1687504
00:00:03.792	867	0.00319	0		0.046267	1688421
00:00:03.803	877	0.003	0		0.0435113	1687793
00:00:03.812	887	0.00313	0		0.0453968	1688220
00:00:03.822	897	0.00306	0		0.0443815	1687989
00:00:03.832	907	0.00325	0		0.0471373	1688622
00:00:03.842	917	0.00308	0		0.0446716	1688058
00:00:03.852	927	0.00332	0		0.0481525	1688866
00:00:03.862	937	0.00292	0		0.042351	1687504
00:00:03.872	947	0.00306	0		0.0443815	1688002
00:00:03.882	957	0.00306	0		0.0443815	1687986
00:00:03.892	967	0.00273	0		0.0395953	1686873
00:00:03.902	977	0.00285	0		0.0413357	1687286
00:00:03.912	987	0.00285	0		0.0413357	1687269
00:00:03.922	997	0.00317	0		0.0459769	1688362
00:00:03.932	1007	0.00321	0		0.0465571	1688477
00:00:03.942	1017	0.00304	0		0.0440915	1687930
00:00:03.952	1027	0.00295	0		0.0427861	1687604
00:00:03.962	1037	0.00288	0		0.0417709	1687369
00:00:03.972	1047	0.00333	0		0.0482976	1688898
00:00:03.982	1057	0.00285	0		0.0413357	1687276
00:00:03.992	1067	0.00308	0		0.0446716	1688041
00:00:04.002	1077	0.00297	0		0.0430762	1687687
00:00:04.012	1087	0.00313	0		0.0453968	1688217
00:00:04.022	1097	0.00331	0		0.0480075	1688830
00:00:04.031	1107	0.0029	0		0.0420609	1687462
00:00:04.041	1117	0.00263	0		0.0381449	1686543
00:00:04.051	1127	0.00311	0		0.0451067	1688154
00:00:04.062	1137	0.00299	0		0.0433663	1687754
00:00:04.071	1147	0.00306	0		0.0443815	1687976
00:00:04.081	1157	0.00299	0		0.0433663	1687741
00:00:04.091	1167	0.00276	0		0.0400304	1686990
00:00:04.101	1177	0.00289	0		0.0419159	1687413
00:00:04.111	1187	0.00303	0		0.0439464	1687896
00:00:04.121	1197	0.00271	0		0.0393052	1686815
00:00:04.131	1207	0.00314	0		0.0455418	1688249
00:00:04.141	1217	0.00305	0		0.0442365	1687969
00:00:04.151	1227	0.00316	0		0.0458319	1688315
00:00:04.161	1237	0.00314	0		0.0455418	1688264
00:00:04.171	1247	0.00324	0		0.0469922	1688580
00:00:04.181	1257	0.00309	0		0.0448167	1688080
00:00:04.191	1267	0.00315	0		0.0456869	1688298
00:00:04.201	1277	0.0028	0		0.0406106	1687127
00:00:04.211	1287	0.00331	0		0.0480075	1688815
00:00:04.221	1297	0.00306	0		0.0443815	1688002
00:00:04.231	1307	0.00311	0		0.0451067	1688166
00:00:04.241	1317	0.00321	0		0.0465571	1688477
00:00:04.253	1327	0.00322	0		0.0467021	1688531
00:00:04.261	1337	0.00314	0		0.0455418	1688244
00:00:04.271	1347	0.00344	0		0.049893	1689274
00:00:04.281	1357	0.00309	0		0.0448167	1688075
00:00:04.291	1367	0.00327	0		0.0474273	1688683
00:00:04.301	1377	0.00323	0		0.0468472	1688568
00:00:04.311	1387	0.0032	0		0.0464121	1688457
00:00:04.321	1397	0.00297	0		0.0430762	1687687
00:00:04.331	1407	0.00286	0		0.0414808	1687303
00:00:04.341	1417	0.00306	0		0.0443815	1687989
00:00:04.351	1427	0.00379	0		0.0549693	1690445
00:00:04.360	1437	0.00291	0		0.042206	1687487
00:00:04.370	1447	0.00338	0		0.0490227	1689057
00:00:04.381	1457	0.00335	0		0.0485876	1688974
00:00:04.391	1467	0.00341	0		0.0494579	1689166
00:00:04.401	1477	0.00291	0		0.042206	1687492
00:00:04.412	1487	0.00318	0		0.046122	1688386
00:00:04.420	1497	0.00319	0		0.046267	1688423
00:00:04.431	1507	0.00336	0		0.0487327	1688981
00:00:04.441	1517	0.0034	0		0.0493128	1689137
00:00:04.450	1527	0.00304	0		0.0440915	1687925
00:00:04.462	1537	0.00313	0		0.0453968	1688225
00:00:04.470	1547	0.00314	0		0.0455418	1688269
00:00:04.480	1557	0.00362	0		0.0525036	1689881
00:00:04.490	1567	0.00292	0		0.042351	1687536
00:00:04.500	1577	0.00327	0		0.0474273	1688695
00:00:04.510	1587	0.00307	0		0.0445266	1688014
00:00:04.520	1597	0.00324	0		0.0469922	1688599
00:00:04.530	1607	0.00314	0		0.0455418	1688266
00:00:04.541	1617	0.00312	0		0.0452518	1688200
00:00:04.550	1627	0.00283	0		0.0410457	1687203
00:00:04.560	1637	0.00328	0		0.0475724	1688727
00:00:04.570	1647	0.00299	0		0.0433663	1687751
00:00:04.580	1657	0.00349	0		0.0506182	1689448
00:00:04.590	1667	0.00331	0		0.0480075	1688822
00:00:04.600	1677	0.00311	0		0.0451067	1688144
00:00:04.610	1687	0.00298	0		0.0432212	1687736
00:00:04.620	1697	0.00328	0		0.0475724	1688727
00:00:04.630	1707	0.00328	0		0.0475724	1688734
00:00:04.640	1717	0.00318	0		0.046122	1688391
00:00:04.650	1727	0.00308	0		0.0446716	1688041
00:00:04.660	1737	0.00359	0		0.0520685	1689764
00:00:04.670	1747	0.00271	0		0.0393052	1686832
00:00:04.680	1757	0.00312	0		0.0452518	1688186
00:00:04.689	1767	0.00322	0		0.0467021	1688524
00:00:04.700	1777	0.00345	0		0.050038	1689298
00:00:04.709	1787	0.00333	0		0.0482976	1688893
00:00:04.719	1797	0.00338	0		0.0490227	1689060
00:00:04.729	1807	0.00356	0		0.0516334	1689683
00:00:04.740	1817	0.00329	0		0.0477174	1688746
00:00:04.749	1827	0.00363	0		0.0526487	1689896
00:00:04.760	1837	0.00342	0		0.0496029	1689193
00:00:04.769	1847	0.00326	0		0.0472823	1688668
00:00:04.779	1857	0.00343	0		0.0497479	1689218
00:00:04.789	1867	0.00315	0		0.0456869	1688306
00:00:04.800	1877	0.00327	0		0.0474273	1688707
00:00:04.809	1887	0.00341	0		0.0494579	1689176
00:00:04.819	1897	0.00343	0		0.0497479	1689245
00:00:04.830	1907	0.00382	0		0.0554044	1690556
00:00:04.840	1917	0.00362	0		0.0525036	1689859
00:00:04.851	1927	0.00367	0		0.0532288	1690026
00:00:04.859	1937	0.00359	0		0.0520685	1689754
00:00:04.869	1947	0.00327	0		0.0474273	1688710
00:00:04.879	1957	0.00365	0		0.0529388	1689979
00:00:04.889	1967	0.00348	0		0.0504731	1689389
00:00:04.899	1977	0.0032	0		0.0464121	1688467
00:00:04.909	1987	0.00346	0		0.050183	1689335
00:00:04.919	1997	0.00383	0		0.0555494	1690570
00:00:04.929	2007	0.00366	0		0.0530838	1689996
00:00:04.939	2017	0.00337	0		0.0488777	1689030
00:00:04.949	2027	0.00353	0		0.0511983	1689568
00:00:04.959	2037	0.00371	0		0.053809	1690163
00:00:04.969	2047	0.00348	0		0.0504731	1689411
00:00:04.979	2057	0.00363	0		0.0526487	1689898
00:00:04.989	2067	0.00337	0		0.0488777	1689043
00:00:04.999	2077	0.00367	0		0.0532288	1690048
00:00:05.009	2087	0.00353	0		0.0511983	1689578
00:00:05.019	2097	0.00354	0		0.0513433	1689585
00:00:05.029	2107	0.00323	0		0.0468472	1688573
00:00:05.039	2117	0.00357	0		0.0517785	1689690
00:00:05.049	2127	0.00337	0		0.0488777	1689028
00:00:05.059	2137	0.00376	0		0.0545342	1690325
00:00:05.068	2147	0.00356	0		0.0516334	1689658
00:00:05.079	2157	0.00356	0		0.0516334	1689668
00:00:05.089	2167	0.00367	0		0.0532288	1690053
00:00:05.098	2177	0.00353	0		0.0511983	1689570
00:00:05.108	2187	0.00363	0		0.0526487	1689913
00:00:05.119	2197	0.004	0		0.0580151	1691151
00:00:05.128	2207	0.00369	0		0.0535189	1690099
00:00:05.138	2217	0.00359	0		0.0520685	1689773
00:00:05.148	2227	0.00371	0		0.053809	1690163
00:00:05.158	2237	0.00379	0		0.0549693	1690455
00:00:05.168	2247	0.00345	0		0.050038	1689291
00:00:05.179	2257	0.00367	0		0.0532288	1690050
00:00:05.188	2267	0.00384	0		0.0556945	1690610
00:00:05.198	2277	0.00357	0		0.0517785	1689712
00:00:05.208	2287	0.00353	0		0.0511983	1689570
00:00:05.218	2297	0.0035	0		0.0507632	1689475
00:00:05.228	2307	0.00369	0		0.0535189	1690089
00:00:05.238	2317	0.00349	0		0.0506182	1689436
00:00:05.248	2327	0.00353	0		0.0511983	1689573
00:00:05.258	2337	0.00362	0		0.0525036	1689859
00:00:05.268	2347	0.00371	0		0.053809	1690185
00:00:05.278	2357	0.00359	0		0.0520685	1689764
00:00:05.288	2367	0.0036	0		0.0522136	1689800
00:00:05.298	2377	0.00386	0		0.0559846	1690673
00:00:05.308	2387	0.00386	0		0.0559846	1690678
00:00:05.317	2397	0.00356	0		0.0516334	1689658
00:00:05.327	2407	0.00373	0		0.0540991	1690254
00:00:05.337	2417	0.00393	0		0.0569998	1690925
00:00:05.348	2427	0.00351	0		0.0509082	1689516
00:00:05.357	2437	0.00384	0		0.0556945	1690605
00:00:05.368	2447	0.00372	0		0.053954	1690208
00:00:05.377	2457	0.00374	0		0.0542441	1690269
00:00:05.388	2467	0.00386	0		0.0559846	1690663
00:00:05.398	2477	0.00401	0		0.0581601	1691173
00:00:05.407	2487	0.00388	0		0.0562746	1690737
00:00:05.417	2497	0.00373	0		0.0540991	1690240
00:00:05.427	2507	0.0035	0		0.0507632	1689455
00:00:05.437	2517	0.0042	0		0.0609158	1691820
00:00:05.447	2527	0.0037	0		0.053664	1690129
00:00:05.457	2537	0.00376	0		0.0545342	1690350
00:00:05.467	2547	0.00351	0		0.0509082	1689507
00:00:05.477	2557	0.00372	0		0.053954	1690192
00:00:05.487	2567	0.00398	0		0.057725	1691090
00:00:05.497	2577	0.00405	0		0.0587403	1691298
00:00:05.507	2587	0.00397	0		0.05758	1691041
00:00:05.517	2597	0.00384	0		0.0556945	1690610
00:00:05.527	2607	0.00365	0		0.0529388	1689967
00:00:05.537	2617	0.00371	0		0.053809	1690163
00:00:05.547	2627	0.00386	0		0.0559846	1690661
00:00:05.557	2637	0.00408	0		0.0591754	1691402
00:00:05.567	2647	0.00389	0		0.0564197	1690776
00:00:05.577	2657	0.00408	0		0.0591754	1691411
00:00:05.587	2667	0.00384	0		0.0556945	1690605
00:00:05.597	2677	0.00425	0		0.061641	1691997
00:00:05.607	2687	0.00386	0		0.0559846	1690661
00:00:05.617	2697	0.00388	0		0.0562746	1690752
00:00:05.627	2707	0.00376	0		0.0545342	1690338
00:00:05.637	2717	0.0043	0		0.0623662	1692156
00:00:05.647	2727	0.00369	0		0.0535189	1690099
00:00:05.657	2737	0.00405	0		0.0587403	1691305
00:00:05.666	2747	0.00386	0		0.0559846	1690659
00:00:05.677	2757	0.00413	0		0.0599006	1691583
00:00:05.686	2767	0.00378	0		0.0548242	1690392
00:00:05.697	2777	0.00408	0		0.0591754	1691421
00:00:05.706	2787	0.00376	0		0.0545342	1690338
00:00:05.716	2797	0.0042	0		0.0609158	1691830
00:00:05.727	2807	0.00394	0		0.0571449	1690930
00:00:05.736	2817	0.00402	0		0.0583052	1691205
00:00:05.747	2827	0.00384	0		0.0556945	1690597
00:00:05.756	2837	0.00428	0		0.0620761	1692070
00:00:05.766	2847	0.00392	0		0.0568548	1690867
00:00:05.776	2857	0.00433	0		0.0628013	1692264
00:00:05.786	2867	0.00395	0		0.0572899	1690992
00:00:05.796	2877	0.0042	0		0.0609158	1691815
00:00:05.806	2887	0.00392	0		0.0568548	1690876
00:00:05.816	2897	0.00447	0		0.0648319	1692735
00:00:05.826	2907	0.00428	0		0.0620761	1692100
00:00:05.836	2917	0.00436	0		0.0632364	1692357
00:00:05.846	2927	0.0039	0		0.0565647	1690825
00:00:05.856	2937	0.00401	0		0.0581601	1691165
00:00:05.866	2947	0.00416	0		0.0603357	1691671
00:00:05.876	2957	0.00413	0		0.0599006	1691566
00:00:05.886	2967	0.00416	0		0.0603357	1691668
00:00:05.896	2977	0.0044	0		0.0638166	1692485
00:00:05.906	2987	0.00404	0		0.0585952	1691271
00:00:05.916	2997	0.00429	0		0.0622212	1692124
00:00:05.926	3007	0.00408	0		0.0591754	1691421
00:00:05.936	3017	0.00411	0		0.0596105	1691522
00:00:05.946	3027	0.00397	0		0.05758	1691033
00:00:05.955	3037	0.00429	0		0.0622212	1692112
00:00:05.965	3047	0.00402	0		0.0583052	1691219
00:00:05.975	3057	0.0043	0		0.0623662	1692148
00:00:05.985	3067	0.00413	0		0.0599006	1691588
00:00:05.996	3077	0.00419	0		0.0607708	1691791
00:00:06.005	3087	0.00426	0		0.0617861	1692009
00:00:06.015	3097	0.00437	0		0.0633815	1692388
00:00:06.025	3107	0.00415	0		0.0601906	1691632
00:00:06.036	3117	0.00435	0		0.0630914	1692315
00:00:06.045	3127	0.00431	0		0.0625113	1692190
00:00:06.055	3137	0.00447	0		0.0648319	1692730
00:00:06.065	3147	0.00435	0		0.0630914	1692303
00:00:06.075	3157	0.00415	0		0.0601906	1691651
00:00:06.085	3167	0.00429	0		0.0622212	1692119
00:00:06.095	3177	0.00463	0		0.0671525	1693242
00:00:06.105	3187	0.00445	0		0.0645418	1692659
00:00:06.115	3197	0.00448	0		0.0649769	1692769
00:00:06.125	3207	0.00413	0		0.0599006	1691588
00:00:06.135	3217	0.00431	0		0.0625113	1692197
00:00:06.145	3227	0.00438	0		0.0635265	1692412
00:00:06.155	3237	0.0045	0		0.065267	1692823
00:00:06.165	3247	0.00445	0		0.0645418	1692661
00:00:06.175	3257	0.00453	0		0.0657021	1692911
00:00:06.185	3267	0.00413	0		0.0599006	1691578
00:00:06.195	3277	0.00437	0		0.0633815	1692394
00:00:06.205	3287	0.00467	0		0.0677326	1693403
00:00:06.216	3297	0.00463	0		0.0671525	1693259
00:00:06.225	3307	0.00431	0		0.0625113	1692197
00:00:06.235	3317	0.00461	0		0.0668624	1693185
00:00:06.245	3327	0.0043	0		0.0623662	1692156
00:00:06.255	3337	0.00459	0		0.0665723	1693112
00:00:06.264	3347	0.00443	0		0.0642517	1692600
00:00:06.275	3357	0.00444	0		0.0643967	1692605
00:00:06.285	3367	0.00443	0		0.0642517	1692578
00:00:06.295	3377	0.00447	0		0.0648319	1692723
00:00:06.304	3387	0.0043	0		0.0623662	1692158
00:00:06.314	3397	0.00485	0		0.0703433	1693987
00:00:06.324	3407	0.00431	0		0.0625113	1692171
00:00:06.335	3417	0.00481	0		0.0697631	1693855
00:00:06.344	3427	0.00437	0		0.0633815	1692386
00:00:06.354	3437	0.00459	0		0.0665723	1693131
00:00:06.364	3447	0.00437	0		0.0633815	1692374
00:00:06.374	3457	0.00468	0		0.0678776	1693425
00:00:06.385	3467	0.00478	0		0.069328	1693764
00:00:06.394	3477	0.00487	0		0.0706334	1694058
00:00:06.404	3487	0.00443	0		0.0642517	1692571
00:00:06.414	3497	0.0046	0		0.0667173	1693166
00:00:06.424	3507	0.00445	0		0.0645418	1692644
00:00:06.434	3517	0.00489	0		0.0709234	1694134
00:00:06.444	3527	0.00449	0		0.0651219	1692794
00:00:06.454	3537	0.00461	0		0.0668624	1693198
00:00:06.464	3547	0.00434	0		0.0629464	1692298
00:00:06.474	3557	0.00486	0		0.0704883	1694017
00:00:06.484	3567	0.00456	0		0.0661372	1693034
00:00:06.494	3577	0.00457	0		0.0662822	1693043
00:00:06.504	3587	0.00437	0		0.0633815	1692384
00:00:06.514	3597	0.00447	0		0.0648319	1692737
00:00:06.524	3607	0.00456	0		0.0661372	1693009
00:00:06.534	3617	0.00463	0		0.0671525	1693251
00:00:06.544	3627	0.00432	0		0.0626563	1692227
00:00:06.553	3637	0.0046	0		0.0667173	1693161
00:00:06.564	3647	0.00455	0		0.0659922	1692992
00:00:06.573	3657	0.0049	0		0.0710685	1694166
00:00:06.584	3667	0.00466	0		0.0675876	1693367
00:00:06.594	3677	0.00478	0		0.069328	1693750
00:00:06.603	3687	0.00446	0		0.0646868	1692683
00:00:06.613	3697	0.005	0		0.0725188	1694514
00:00:06.623	3707	0.00439	0		0.0636716	1692453
00:00:06.633	3717	0.00474	0		0.0687479	1693622
00:00:06.643	3727	0.00481	0		0.0697631	1693845
00:00:06.653	3737	0.00514	0		0.0745494	1694975
00:00:06.663	3747	0.00446	0		0.0646868	1692703
00:00:06.674	3757	0.00484	0		0.0701982	1693955
00:00:06.684	3767	0.00496	0		0.0719387	1694362
00:00:06.694	3777	0.00488	0		0.0707784	1694110
00:00:06.703	3787	0.00487	0		0.0706334	1694078
00:00:06.713	3797	0.00518	0		0.0751295	1695090
00:00:06.723	3807	0.00455	0		0.0659922	1692985
00:00:06.733	3817	0.00487	0		0.0706334	1694073
00:00:06.743	3827	0.00483	0		0.0700532	1693936
00:00:06.753	3837	0.00512	0		0.0742593	1694894
00:00:06.763	3847	0.00484	0		0.0701982	1693946
00:00:06.773	3857	0.00482	0		0.0699082	1693901
00:00:06.783	3867	0.00512	0		0.0742593	1694907
00:00:06.793	3877	0.00511	0		0.0741143	1694860
00:00:06.803	3887	0.00508	0		0.0736791	1694757
00:00:06.813	3897	0.00504	0		0.073099	1694635
00:00:06.823	3907	0.00499	0		0.0723738	1694472
00:00:06.833	3917	0.00527	0		0.0764349	1695413
00:00:06.843	3927	0.00489	0		0.0709234	1694141
00:00:06.852	3937	0.00493	0		0.0715036	1694276
00:00:06.863	3947	0.00481	0		0.0697631	1693848
00:00:06.873	3957	0.00502	0		0.0728089	1694550
00:00:06.883	3967	0.00506	0		0.0733891	1694686
00:00:06.892	3977	0.00528	0		0.0765799	1695438
00:00:06.904	3987	0.00517	0		0.0749845	1695075
00:00:06.912	3997	0.00525	0		0.0761448	1695328
00:00:06.922	4007	0.00494	0		0.0716486	1694288
00:00:06.932	4017	0.00503	0		0.072954	1694600
00:00:06.943	4027	0.00504	0		0.073099	1694637
00:00:06.952	4037	0.00526	0		0.0762898	1695386
00:00:06.962	4047	0.00487	0		0.0706334	1694053
00:00:06.972	4057	0.00508	0		0.0736791	1694779
00:00:06.982	4067	0.00504	0		0.073099	1694640
00:00:06.992	4077	0.00512	0		0.0742593	1694907
00:00:07.002	4087	0.00528	0		0.0765799	1695428
00:00:07.012	4097	0.00523	0		0.0758547	1695274
00:00:07.022	4107	0.00513	0		0.0744043	1694936
00:00:07.032	4117	0.00546	0		0.0791906	1696049
00:00:07.042	4127	0.00489	0		0.0709234	1694127
00:00:07.052	4137	0.00522	0		0.0757097	1695222
00:00:07.062	4147	0.00496	0		0.0719387	1694352
00:00:07.072	4157	0.00551	0		0.0799158	1696208
00:00:07.082	4167	0.00521	0		0.0755646	1695195
00:00:07.092	4177	0.00527	0		0.0764349	1695418
00:00:07.102	4187	0.00547	0		0.0793356	1696066
00:00:07.112	4197	0.00569	0		0.0825265	1696826
00:00:07.122	4207	0.0054	0		0.0783204	1695850
00:00:07.132	4217	0.00525	0		0.0761448	1695323
00:00:07.142	4227	0.005	0		0.0725188	1694497
00:00:07.152	4237	0.00577	0		0.0836868	1697073
00:00:07.162	4247	0.00504	0		0.073099	1694644
00:00:07.172	4257	0.00533	0		0.0773051	1695614
00:00:07.182	4267	0.00526	0		0.0762898	1695382
00:00:07.192	4277	0.0055	0		0.0797707	1696161
00:00:07.201	4287	0.00526	0		0.0762898	1695374
00:00:07.211	4297	0.00536	0		0.0777402	1695702
00:00:07.221	4307	0.00512	0		0.0742593	1694911
00:00:07.231	4317	0.00545	0		0.0790455	1696017
00:00:07.242	4327	0.00541	0		0.0784654	1695865
00:00:07.251	4337	0.00551	0		0.0799158	1696208
00:00:07.262	4347	0.00541	0		0.0784654	1695865
00:00:07.271	4357	0.00557	0		0.080786	1696421
00:00:07.282	4367	0.0056	0		0.0812211	1696514
00:00:07.291	4377	0.00562	0		0.0815112	1696573
00:00:07.301	4387	0.00546	0		0.0791906	1696044
00:00:07.311	4397	0.0057	0		0.0826715	1696853
00:00:07.321	4407	0.00558	0		0.080931	1696458
00:00:07.331	4417	0.00546	0		0.0791906	1696058
00:00:07.341	4427	0.00565	0		0.0819463	1696688
00:00:07.351	4437	0.00551	0		0.0799158	1696203
00:00:07.361	4447	0.00561	0		0.0813661	1696543
00:00:07.371	4457	0.00533	0		0.0773051	1695617
00:00:07.381	4467	0.00558	0		0.080931	1696431
00:00:07.391	4477	0.00542	0		0.0786104	1695924
00:00:07.401	4487	0.0055	0		0.0797707	1696193
00:00:07.411	4497	0.00575	0		0.0833967	1697000
00:00:07.421	4507	0.00585	0		0.084847	1697335
00:00:07.431	4517	0.00566	0		0.0820913	1696698
00:00:07.441	4527	0.00599	0		0.0868776	1697832
00:00:07.451	4537	0.00601	0		0.0871677	1697896
00:00:07.461	4547	0.00552	0		0.0800608	1696259
00:00:07.471	4557	0.00575	0		0.0833967	1697005
00:00:07.481	4567	0.00553	0		0.0802059	1696262
00:00:07.491	4577	0.00583	0		0.084557	1697284
00:00:07.500	4587	0.00591	0		0.0857173	1697544
00:00:07.511	4597	0.00581	0		0.0842669	1697218
00:00:07.520	4607	0.00575	0		0.0833967	1697002
00:00:07.531	4617	0.00587	0		0.0851371	1697404
00:00:07.540	4627	0.0059	0		0.0855722	1697534
00:00:07.550	4637	0.00567	0		0.0822364	1696761
00:00:07.560	4647	0.006	0		0.0870226	1697869
00:00:07.570	4657	0.00597	0		0.0865875	1697739
00:00:07.580	4667	0.00591	0		0.0857173	1697566
00:00:07.590	4677	0.00599	0		0.0868776	1697818
00:00:07.600	4687	0.00592	0		0.0858623	1697573
00:00:07.610	4697	0.00566	0		0.0820913	1696705
00:00:07.620	4707	0.00608	0		0.0881829	1698110
00:00:07.631	4717	0.00612	0		0.0887631	1698274
00:00:07.640	4727	0.00614	0		0.0890531	1698326
00:00:07.650	4737	0.00594	0		0.0861524	1697654
00:00:07.660	4747	0.00604	0		0.0876028	1698001
00:00:07.670	4757	0.00584	0		0.084702	1697318
00:00:07.680	4767	0.00603	0		0.0874577	1697940
00:00:07.690	4777	0.00605	0		0.0877478	1698009
00:00:07.700	4787	0.00592	0		0.0858623	1697588
00:00:07.710	4797	0.00618	0		0.0896333	1698453
00:00:07.720	4807	0.00615	0		0.0891982	1698367
00:00:07.730	4817	0.00604	0		0.0876028	1697994
00:00:07.740	4827	0.00595	0		0.0862974	1697678
00:00:07.750	4837	0.00596	0		0.0864425	1697708
00:00:07.760	4847	0.00606	0		0.0878928	1698042
00:00:07.770	4857	0.0063	0		0.0913737	1698860
00:00:07.780	4867	0.00611	0		0.088618	1698228
00:00:07.790	4877	0.0063	0		0.0913737	1698857
00:00:07.799	4887	0.00606	0		0.0878928	1698051
00:00:07.809	4897	0.00627	0		0.0909386	1698774
00:00:07.820	4907	0.00643	0		0.0932592	1699309
00:00:07.829	4917	0.00639	0		0.0926791	1699164
00:00:07.839	4927	0.00639	0		0.0926791	1699177
00:00:07.850	4937	0.00622	0		0.0902134	1698602
00:00:07.859	4947	0.0062	0		0.0899234	1698541
00:00:07.869	4957	0.00628	0		0.0910837	1698793
00:00:07.879	4967	0.0065	0		0.0942745	1699541
00:00:07.890	4977	0.00611	0		0.088618	1698223
00:00:07.899	4987	0.0059	0		0.0855722	1697509
00:00:07.909	4997	0.00625	0		0.0906486	1698710
00:00:07.919	5007	0.00623	0		0.0903585	1698620
00:00:07.929	5017	0.00623	0		0.0903585	1698642
00:00:07.939	5027	0.00642	0		0.0931142	1699267
00:00:07.949	5037	0.00628	0		0.0910837	1698793
00:00:07.959	5047	0.00605	0		0.0877478	1698021
00:00:07.969	5057	0.00631	0		0.0915188	1698901
00:00:07.979	5067	0.00625	0		0.0906486	1698681
00:00:07.989	5077	0.00645	0		0.0935493	1699380
00:00:07.999	5087	0.00647	0		0.0938394	1699436
00:00:08.009	5097	0.00625	0		0.0906486	1698693
00:00:08.019	5107	0.00654	0		0.0948547	1699659
00:00:08.029	5117	0.00647	0		0.0938394	1699416
00:00:08.039	5127	0.00663	0		0.09616	1699977
00:00:08.049	5137	0.00622	0		0.0902134	1698583
00:00:08.059	5147	0.0064	0		0.0928241	1699194
00:00:08.068	5157	0.00653	0		0.0947096	1699642
00:00:08.078	5167	0.00641	0		0.0929692	1699218
00:00:08.088	5177	0.00664	0		0.096305	1700007
00:00:08.099	5187	0.00666	0		0.0965951	1700065
00:00:08.109	5197	0.00653	0		0.0947096	1699639
00:00:08.118	5207	0.0064	0		0.0928241	1699203
00:00:08.128	5217	0.00656	0		0.0951447	1699745
00:00:08.138	5227	0.00624	0		0.0905035	1698666
00:00:08.148	5237	0.00644	0		0.0934043	1699321
00:00:08.158	5247	0.00675	0		0.0979005	1700370
00:00:08.168	5257	0.00641	0		0.0929692	1699225
00:00:08.179	5267	0.00662	0		0.096015	1699950
00:00:08.189	5277	0.00676	0		0.0980455	1700419
00:00:08.198	5287	0.0065	0		0.0942745	1699534
00:00:08.208	5297	0.00696	0		0.100946	1701078
00:00:08.218	5307	0.00662	0		0.096015	1699923
00:00:08.228	5317	0.00692	0		0.100366	1700953
00:00:08.238	5327	0.00662	0		0.096015	1699919
00:00:08.248	5337	0.00668	0		0.0968852	1700146
00:00:08.258	5347	0.00668	0		0.0968852	1700139
00:00:08.268	5357	0.00677	0		0.0981905	1700424
00:00:08.278	5367	0.00668	0		0.0968852	1700149
00:00:08.289	5377	0.00665	0		0.0964501	1700031
00:00:08.298	5387	0.00678	0		0.0983356	1700485
00:00:08.308	5397	0.00692	0		0.100366	1700938
00:00:08.318	5407	0.007	0		0.101526	1701201
00:00:08.328	5417	0.00668	0		0.0968852	1700139
00:00:08.338	5427	0.00679	0		0.0984806	1700522
00:00:08.348	5437	0.00692	0		0.100366	1700946
00:00:08.358	5447	0.00697	0		0.101091	1701110
00:00:08.368	5457	0.00696	0		0.100946	1701063
00:00:08.378	5467	0.00687	0		0.0996409	1700759
00:00:08.388	5477	0.00698	0		0.101236	1701132
00:00:08.398	5487	0.00705	0		0.102252	1701385
00:00:08.408	5497	0.00687	0		0.0996409	1700774
00:00:08.418	5507	0.0071	0		0.102977	1701561
00:00:08.428	5517	0.00681	0		0.0987707	1700571
00:00:08.438	5527	0.00718	0		0.104137	1701801
00:00:08.448	5537	0.0073	0		0.105878	1702200
00:00:08.458	5547	0.00704	0		0.102107	1701356
00:00:08.467	5557	0.0072	0		0.104427	1701880
00:00:08.477	5567	0.00737	0		0.106893	1702449
00:00:08.487	5577	0.00698	0		0.101236	1701127
00:00:08.497	5587	0.00693	0		0.100511	1700960
00:00:08.507	5597	0.00717	0		0.103992	1701777
00:00:08.518	5607	0.0073	0		0.105878	1702200
00:00:08.527	5617	0.0071	0		0.102977	1701542
00:00:08.537	5627	0.00726	0		0.105297	1702088
00:00:08.547	5637	0.00684	0		0.0992058	1700681
00:00:08.557	5647	0.00716	0		0.103847	1701733
00:00:08.567	5657	0.00713	0		0.103412	1701632
00:00:08.577	5667	0.00711	0		0.103122	1701591
00:00:08.587	5677	0.00729	0		0.105732	1702191
00:00:08.597	5687	0.00714	0		0.103557	1701681
00:00:08.607	5697	0.0073	0		0.105878	1702208
00:00:08.617	5707	0.00726	0		0.105297	1702080
00:00:08.627	5717	0.007	0		0.101526	1701201
00:00:08.637	5727	0.00723	0		0.104862	1701968
00:00:08.647	5737	0.00701	0		0.101671	1701236
00:00:08.657	5747	0.00716	0		0.103847	1701735
00:00:08.667	5757	0.00731	0		0.106023	1702267
00:00:08.677	5767	0.00767	0		0.111244	1703454
00:00:08.687	5777	0.00722	0		0.104717	1701951
00:00:08.696	5787	0.00725	0		0.105152	1702049
00:00:08.707	5797	0.0072	0		0.104427	1701872
00:00:08.717	5807	0.00738	0		0.107038	1702486
00:00:08.726	5817	0.00702	0		0.101816	1701275
00:00:08.736	5827	0.00746	0		0.108198	1702765
00:00:08.747	5837	0.00724	0		0.105007	1702017
00:00:08.756	5847	0.00752	0		0.109068	1702968
00:00:08.767	5857	0.00775	0		0.112404	1703728
00:00:08.776	5867	0.00747	0		0.108343	1702777
00:00:08.786	5877	0.00732	0		0.106168	1702291
00:00:08.796	5887	0.0078	0		0.113129	1703885
00:00:08.807	5897	0.00746	0		0.108198	1702745
00:00:08.816	5907	0.00755	0		0.109503	1703049
00:00:08.826	5917	0.00746	0		0.108198	1702765
00:00:08.836	5927	0.00752	0		0.109068	1702946
00:00:08.846	5937	0.00733	0		0.106313	1702313
00:00:08.856	5947	0.00778	0		0.112839	1703838
00:00:08.866	5957	0.00773	0		0.112114	1703667
00:00:08.876	5967	0.00771	0		0.111824	1703579
00:00:08.886	5977	0.00768	0		0.111389	1703500
00:00:08.896	5987	0.00752	0		0.109068	1702946
00:00:08.906	5997	0.00739	0		0.107183	1702515
00:00:08.916	6007	0.00735	0		0.106603	1702389
00:00:08.926	6017	0.00741	0		0.107473	1702596
00:00:08.936	6027	0.00749	0		0.108633	1702853
00:00:08.946	6037	0.00764	0		0.110809	1703345
00:00:08.956	6047	0.00774	0		0.112259	1703691
00:00:08.966	6057	0.00763	0		0.110664	1703313
00:00:08.976	6067	0.00772	0		0.111969	1703623
00:00:08.986	6077	0.00777	0		0.112694	1703804
00:00:08.995	6087	0.00807	0		0.117045	1704816
00:00:09.005	6097	0.00755	0		0.109503	1703044
00:00:09.016	6107	0.00797	0		0.115595	1704453
00:00:09.026	6117	0.00781	0		0.113274	1703931
00:00:09.036	6127	0.00802	0		0.11632	1704643
00:00:09.046	6137	0.00758	0		0.109939	1703171
00:00:09.055	6147	0.00789	0		0.114435	1704193
00:00:09.065	6157	0.00741	0		0.107473	1702596
00:00:09.075	6167	0.00804	0		0.11661	1704692
00:00:09.085	6177	0.0077	0		0.111679	1703559
00:00:09.095	6187	0.00793	0		0.115015	1704321
00:00:09.105	6197	0.0077	0		0.111679	1703549
00:00:09.115	6207	0.00821	0		0.119076	1705265
00:00:09.125	6217	0.00771	0		0.111824	1703606
00:00:09.135	6227	0.00768	0		0.111389	1703478
00:00:09.145	6237	0.00781	0		0.113274	1703922
00:00:09.155	6247	0.00787	0		0.114145	1704117
00:00:09.165	6257	0.00772	0		0.111969	1703633
00:00:09.175	6267	0.00817	0		0.118496	1705130
00:00:09.185	6277	0.00785	0		0.113855	1704049
00:00:09.195	6287	0.00826	0		0.119801	1705424
00:00:09.205	6297	0.00798	0		0.11574	1704492
00:00:09.215	6307	0.00809	0		0.117335	1704878
00:00:09.225	6317	0.0078	0		0.113129	1703882
00:00:09.235	6327	0.0083	0		0.120381	1705588
00:00:09.245	6337	0.00773	0		0.112114	1703667
00:00:09.255	6347	0.00791	0		0.114725	1704279
00:00:09.265	6357	0.00786	0		0.114	1704091
00:00:09.275	6367	0.00829	0		0.120236	1705522
00:00:09.285	6377	0.00805	0		0.116755	1704731
00:00:09.295	6387	0.0081	0		0.117481	1704885
00:00:09.306	6397	0.00779	0		0.112984	1703873
00:00:09.315	6407	0.00825	0		0.119656	1705404
00:00:09.324	6417	0.00822	0		0.119221	1705311
00:00:09.334	6427	0.00832	0		0.120671	1705630
00:00:09.345	6437	0.00803	0		0.116465	1704660
00:00:09.355	6447	0.0081	0		0.117481	1704897
00:00:09.364	6457	0.00772	0		0.111969	1703615
00:00:09.374	6467	0.00848	0		0.122992	1706186
00:00:09.384	6477	0.00805	0		0.116755	1704741
00:00:09.394	6487	0.00853	0		0.123717	1706341
00:00:09.404	6497	0.00817	0		0.118496	1705147
00:00:09.414	6507	0.00849	0		0.123137	1706211
00:00:09.424	6517	0.00816	0		0.118351	1705115
00:00:09.435	6527	0.00837	0		0.121397	1705817
00:00:09.444	6537	0.00829	0		0.120236	1705529
00:00:09.454	6547	0.00863	0		0.125168	1706666
00:00:09.464	6557	0.00818	0		0.118641	1705184
00:00:09.474	6567	0.00833	0		0.120816	1705662
00:00:09.484	6577	0.00854	0		0.123862	1706385
00:00:09.494	6587	0.00878	0		0.127343	1707177
00:00:09.504	6597	0.0084	0		0.121832	1705897
00:00:09.514	6607	0.00873	0		0.126618	1707020
00:00:09.524	6617	0.00819	0		0.118786	1705189
00:00:09.534	6627	0.00863	0		0.125168	1706676
00:00:09.544	6637	0.00858	0		0.124442	1706517
00:00:09.554	6647	0.00871	0		0.126328	1706932
00:00:09.564	6657	0.00833	0		0.120816	1705665
00:00:09.574	6667	0.009	0		0.130534	1707910
00:00:09.583	6677	0.0082	0		0.118931	1705252
00:00:09.593	6687	0.00879	0		0.127488	1707228
00:00:09.604	6697	0.00865	0		0.125458	1706743
00:00:09.613	6707	0.00837	0		0.121397	1705814
00:00:09.624	6717	0.00848	0		0.122992	1706181
00:00:09.634	6727	0.00839	0		0.121687	1705863
00:00:09.643	6737	0.00854	0		0.123862	1706380
00:00:09.655	6747	0.00864	0		0.125313	1706706
00:00:09.664	6757	0.00823	0		0.119366	1705338
00:00:09.673	6767	0.00888	0		0.128793	1707524
00:00:09.683	6777	0.0084	0		0.121832	1705900
00:00:09.693	6787	0.0087	0		0.126183	1706929
00:00:09.703	6797	0.00853	0		0.123717	1706338
00:00:09.713	6807	0.00869	0		0.126038	1706873
00:00:09.723	6817	0.00849	0		0.123137	1706208
00:00:09.733	6827	0.00913	0		0.132419	1708343
00:00:09.744	6837	0.00858	0		0.124442	1706527
00:00:09.753	6847	0.00901	0		0.130679	1707942
00:00:09.763	6857	0.00864	0		0.125313	1706701
00:00:09.773	6867	0.00851	0		0.123427	1706292
00:00:09.783	6877	0.00883	0		0.128068	1707336
00:00:09.793	6887	0.00891	0		0.129229	1707632
00:00:09.803	6897	0.00847	0		0.122847	1706140
00:00:09.813	6907	0.0089	0		0.129084	1707576
00:00:09.823	6917	0.00869	0		0.126038	1706878
00:00:09.833	6927	0.00906	0		0.131404	1708118
00:00:09.843	6937	0.00867	0		0.125748	1706814
00:00:09.853	6947	0.00941	0		0.13648	1709309
00:00:09.863	6957	0.00885	0		0.128358	1707414
00:00:09.873	6967	0.00881	0		0.127778	1707297
00:00:09.882	6977	0.00902	0		0.130824	1707993
00:00:09.892	6987	0.00914	0		0.132564	1708390
00:00:09.903	6997	0.00862	0		0.125023	1706647
00:00:09.912	7007	0.00895	0		0.129809	1707738
00:00:09.923	7017	0.00863	0		0.125168	1706666
00:00:09.933	7027	0.00903	0		0.130969	1708028
00:00:09.943	7037	0.00878	0		0.127343	1707187
00:00:09.952	7047	0.00907	0		0.131549	1708170
00:00:09.963	7057	0.00871	0		0.126328	1706961
00:00:09.972	7067	0.00892	0		0.129374	1707667
00:00:09.982	7077	0.0086	0		0.124732	1706593
00:00:09.992	7087	0.00906	0		0.131404	1708125
00:00:10.002	7097	0.00873	0		0.126618	1707010
00:00:10.013	7107	0.00905	0		0.131259	1708076
00:00:10.022	7117	0.00886	0		0.128503	1707441
00:00:10.032	7127	0.00933	0		0.13532	1709013
00:00:10.042	7137	0.00919	0		0.13329	1708556
00:00:10.052	7147	0.0093	0		0.134885	1708942
00:00:10.062	7157	0.00926	0		0.134305	1708779
00:00:10.072	7167	0.00935	0		0.13561	1709106
00:00:10.082	7177	0.00894	0		0.129664	1707706
00:00:10.092	7187	0.00921	0		0.13358	1708642
00:00:10.102	7197	0.00905	0		0.131259	1708101
00:00:10.112	7207	0.00913	0		0.132419	1708363
00:00:10.122	7217	0.00869	0		0.126038	1706880
00:00:10.132	7227	0.00935	0		0.13561	1709086
00:00:10.142	7237	0.00915	0		0.13271	1708417
00:00:10.152	7247	0.00924	0		0.134015	1708743
00:00:10.162	7257	0.0093	0		0.134885	1708927
00:00:10.172	7267	0.00914	0		0.132564	1708387
00:00:10.182	7277	0.0091	0		0.131984	1708272
00:00:10.192	7287	0.00942	0		0.136626	1709319
00:00:10.201	7297	0.00916	0		0.132855	1708463
00:00:10.211	7307	0.00939	0		0.13619	1709236
00:00:10.221	7317	0.00919	0		0.13329	1708574
00:00:10.232	7327	0.00949	0		0.137641	1709566
00:00:10.242	7337	0.00921	0		0.13358	1708623
00:00:10.251	7347	0.00931	0		0.13503	1708962
00:00:10.262	7357	0.0092	0		0.133435	1708586
00:00:10.271	7367	0.00947	0		0.137351	1709486
00:00:10.281	7377	0.00925	0		0.13416	1708770
00:00:10.291	7387	0.00939	0		0.13619	1709246
00:00:10.301	7397	0.00942	0		0.136626	1709334
00:00:10.311	7407	0.00923	0		0.13387	1708694
00:00:10.321	7417	0.00946	0		0.137206	1709451
00:00:10.331	7427	0.00968	0		0.140396	1710207
00:00:10.341	7437	0.00929	0		0.13474	1708895
00:00:10.351	7447	0.00954	0		0.138366	1709743
00:00:10.361	7457	0.00917	0		0.133	1708476
00:00:10.371	7467	0.00934	0		0.135465	1709059
00:00:10.381	7477	0.00933	0		0.13532	1709020
00:00:10.391	7487	0.00944	0		0.136916	1709385
00:00:10.401	7497	0.00968	0		0.140396	1710192
00:00:10.411	7507	0.00931	0		0.13503	1708962
00:00:10.421	7517	0.00952	0		0.138076	1709652
00:00:10.431	7527	0.00932	0		0.135175	1709008
00:00:10.441	7537	0.00913	0		0.132419	1708365
00:00:10.451	7547	0.00967	0		0.140251	1710170
00:00:10.461	7557	0.00942	0		0.136626	1709341
00:00:10.471	7567	0.00955	0		0.138511	1709782
00:00:10.481	7577	0.00934	0		0.135465	1709074
00:00:10.491	7587	0.00983	0		0.142572	1710704
00:00:10.501	7597	0.00943	0		0.136771	1709378
00:00:10.511	7607	0.00955	0		0.138511	1709782
00:00:10.521	7617	0.00929	0		0.13474	1708900
00:00:10.531	7627	0.00968	0		0.140396	1710216
00:00:10.541	7637	0.00942	0		0.136626	1709322
00:00:10.551	7647	0.00947	0		0.137351	1709493
00:00:10.561	7657	0.00967	0		0.140251	1710170
00:00:10.570	7667	0.0097	0		0.140687	1710260
00:00:10.581	7677	0.00968	0		0.140396	1710192
00:00:10.591	7687	0.01006	0		0.145908	1711479
00:00:10.600	7697	0.00964	0		0.139816	1710082
00:00:10.610	7707	0.00974	0		0.141267	1710395
00:00:10.620	7717	0.00949	0		0.137641	1709554
00:00:10.630	7727	0.00991	0		0.143732	1710968
00:00:10.640	7737	0.00969	0		0.140542	1710243
00:00:10.650	7747	0.00952	0		0.138076	1709682
00:00:10.660	7757	0.0095	0		0.137786	1709611
00:00:10.670	7767	0.00975	0		0.141412	1710447
00:00:10.680	7777	0.0095	0		0.137786	1709598
00:00:10.690	7787	0.00961	0		0.139381	1709980
00:00:10.700	7797	0.00974	0		0.141267	1710390
00:00:10.712	7807	0.0098	0		0.142137	1710596
00:00:10.720	7817	0.00979	0		0.141992	1710559
00:00:10.730	7827	0.01012	0		0.146778	1711694
00:00:10.740	7837	0.0097	0		0.140687	1710260
00:00:10.750	7847	0.01011	0		0.146633	1711645
00:00:10.760	7857	0.00988	0		0.143297	1710865
00:00:10.769	7867	0.00986	0		0.143007	1710819
00:00:10.780	7877	0.00979	0		0.141992	1710562
00:00:10.790	7887	0.00965	0		0.139961	1710111
00:00:10.800	7897	0.01011	0		0.146633	1711660
00:00:10.810	7907	0.00979	0		0.141992	1710564
00:00:10.819	7917	0.00967	0		0.140251	1710170
00:00:10.829	7927	0.00969	0		0.140542	1710234
00:00:10.840	7937	0.00944	0		0.136916	1709390
00:00:10.849	7947	0.00995	0		0.144313	1711094
00:00:10.859	7957	0.00948	0		0.137496	1709515
00:00:10.870	7967	0.00998	0		0.144748	1711224
00:00:10.880	7977	0.00951	0		0.137931	1709623
00:00:10.889	7987	0.01004	0		0.145618	1711408
00:00:10.899	7997	0.00969	0		0.140542	1710243
00:00:10.910	8007	0.00996	0		0.144458	1711148
00:00:10.919	8017	0.00996	0		0.144458	1711150
00:00:10.929	8027	0.01009	0		0.146343	1711584
00:00:10.939	8037	0.00973	0		0.141122	1710363
00:00:10.949	8047	0.00985	0		0.142862	1710770
00:00:10.959	8057	0.0097	0		0.140687	1710280
00:00:10.969	8067	0.00989	0		0.143442	1710922
00:00:10.979	8077	0.01017	0		0.147503	1711848
00:00:10.989	8087	0.01006	0		0.145908	1711466
00:00:10.999	8097	0.00977	0		0.141702	1710493
00:00:11.009	8107	0.00988	0		0.143297	1710868
00:00:11.019	8117	0.00999	0		0.144893	1711234
00:00:11.029	8127	0.0103	0		0.149389	1712284
00:00:11.039	8137	0.00956	0		0.138656	1709811
00:00:11.049	8147	0.00988	0		0.143297	1710858
00:00:11.060	8157	0.00982	0		0.142427	1710660
00:00:11.069	8167	0.01045	0		0.151564	1712770
00:00:11.079	8177	0.00989	0		0.143442	1710892
00:00:11.089	8187	0.0099	0		0.143587	1710929
00:00:11.099	8197	0.01031	0		0.149534	1712315
00:00:11.109	8207	0.00995	0		0.144313	1711121
00:00:11.118	8217	0.00963	0		0.139671	1710051
00:00:11.129	8227	0.00985	0		0.142862	1710789
00:00:11.139	8237	0.00979	0		0.141992	1710581
00:00:11.149	8247	0.00994	0		0.144167	1711072
00:00:11.158	8257	0.00984	0		0.142717	1710723
00:00:11.168	8267	0.00986	0		0.143007	1710811
00:00:11.179	8277	0.00971	0		0.140832	1710295
00:00:11.188	8287	0.01015	0		0.147213	1711782
00:00:11.198	8297	0.00991	0		0.143732	1710966
00:00:11.208	8307	0.0101	0		0.146488	1711628
00:00:11.218	8317	0.00987	0		0.143152	1710856
00:00:11.228	8327	0.00997	0		0.144603	1711172
00:00:11.238	8337	0.00978	0		0.141847	1710540
00:00:11.248	8347	0.00996	0		0.144458	1711153
00:00:11.258	8357	0.01031	0		0.149534	1712329
00:00:11.268	8367	0.0098	0		0.142137	1710598
00:00:11.278	8377	0.01027	0		0.148954	1712191
00:00:11.288	8387	0.01033	0		0.149824	1712381
00:00:11.298	8397	0.01008	0		0.146198	1711559
00:00:11.308	8407	0.0099	0		0.143587	1710936
00:00:11.318	8417	0.00987	0		0.143152	1710831
00:00:11.328	8427	0.01003	0		0.145473	1711388
00:00:11.338	8437	0.00983	0		0.142572	1710701
00:00:11.348	8447	0.00999	0		0.144893	1711241
00:00:11.358	8457	0.01009	0		0.146343	1711586
00:00:11.368	8467	0.01012	0		0.146778	1711689
00:00:11.378	8477	0.01016	0		0.147358	1711804
00:00:11.388	8487	0.01006	0		0.145908	1711464
00:00:11.398	8497	0.01057	0		0.153305	1713174
00:00:11.408	8507	0.00988	0		0.143297	1710865
00:00:11.417	8517	0.01013	0		0.146923	1711721
00:00:11.428	8527	0.01008	0		0.146198	1711532
00:00:11.437	8537	0.01031	0		0.149534	1712327
00:00:11.447	8547	0.00988	0		0.143297	1710878
00:00:11.457	8557	0.01012	0		0.146778	1711692
00:00:11.467	8567	0.00995	0		0.144313	1711109
00:00:11.478	8577	0.01008	0		0.146198	1711535
00:00:11.487	8587	0.00989	0		0.143442	1710892
00:00:11.497	8597	0.00997	0		0.144603	1711180
00:00:11.507	8607	0.01005	0		0.145763	1711459
00:00:11.517	8617	0.00991	0		0.143732	1710990
00:00:11.527	8627	0.0099	0		0.143587	1710944
00:00:11.538	8637	0.01015	0		0.147213	1711768
00:00:11.548	8647	0.01025	0		0.148664	1712110
00:00:11.557	8657	0.0099	0		0.143587	1710929
00:00:11.567	8667	0.01012	0		0.146778	1711694
00:00:11.577	8677	0.00994	0		0.144167	1711087
00:00:11.587	8687	0.01019	0		0.147793	1711902
00:00:11.597	8697	0.01029	0		0.149244	1712255
00:00:11.607	8707	0.01017	0		0.147503	1711863
00:00:11.617	8717	0.01036	0		0.150259	1712489
00:00:11.627	8727	0.01016	0		0.147358	1711802
00:00:11.637	8737	0.01021	0		0.148083	1711966
00:00:11.647	8747	0.01	0		0.145038	1711278
00:00:11.657	8757	0.01016	0		0.147358	1711802
00:00:11.667	8767	0.01024	0		0.148519	1712086
00:00:11.677	8777	0.01024	0		0.148519	1712098
00:00:11.687	8787	0.01007	0		0.146053	1711525
00:00:11.697	8797	0.01024	0		0.148519	1712083
00:00:11.706	8807	0.00989	0		0.143442	1710897
00:00:11.716	8817	0.01006	0		0.145908	1711461
00:00:11.726	8827	0.01039	0		0.150694	1712599
00:00:11.736	8837	0.01039	0		0.150694	1712591
00:00:11.747	8847	0.00974	0		0.141267	1710390
00:00:11.757	8857	0.00998	0		0.144748	1711217
00:00:11.766	8867	0.01033	0		0.149824	1712369
00:00:11.776	8877	0.01042	0		0.151129	1712677
00:00:11.786	8887	0.01018	0		0.147648	1711878
00:00:11.796	8897	0.01037	0		0.150404	1712503
00:00:11.806	8907	0.01049	0		0.152145	1712905
00:00:11.816	8917	0.01019	0		0.147793	1711929
00:00:11.826	8927	0.01011	0		0.146633	1711657
00:00:11.837	8937	0.01053	0		0.152725	1713066
00:00:11.846	8947	0.01035	0		0.150114	1712444
00:00:11.856	8957	0.01051	0		0.152435	1712988
00:00:11.866	8967	0.01002	0		0.145328	1711349
00:00:11.876	8977	0.01029	0		0.149244	1712245
00:00:11.886	8987	0.0104	0		0.150839	1712628
00:00:11.896	8997	0.01053	0		0.152725	1713042
00:00:11.906	9007	0.0103	0		0.149389	1712279
00:00:11.916	9017	0.01036	0		0.150259	1712481
00:00:11.926	9027	0.01041	0		0.150984	1712655
00:00:11.936	9037	0.01035	0		0.150114	1712466
00:00:11.946	9047	0.01053	0		0.152725	1713069
00:00:11.956	9057	0.0105	0		0.15229	1712939
00:00:11.966	9067	0.01055	0		0.153015	1713113
00:00:11.976	9077	0.01053	0		0.152725	1713044
00:00:11.986	9087	0.01039	0		0.150694	1712596
00:00:11.996	9097	0.01049	0		0.152145	1712917
00:00:12.006	9107	0.01032	0		0.149679	1712366
00:00:12.016	9117	0.01057	0		0.153305	1713202
00:00:12.025	9127	0.01053	0		0.152725	1713040
00:00:12.036	9137	0.01075	0		0.155916	1713783
00:00:12.046	9147	0.00993	0		0.144022	1711025
00:00:12.056	9157	0.01043	0		0.151274	1712726
00:00:12.066	9167	0.01032	0		0.149679	1712359
00:00:12.076	9177	0.01047	0		0.151854	1712863
00:00:12.086	9187	0.01026	0		0.148809	1712152
00:00:12.096	9197	0.0105	0		0.15229	1712969
00:00:12.105	9207	0.01021	0		0.148083	1711995
00:00:12.115	9217	0.01039	0		0.150694	1712589
00:00:12.125	9227	0.01059	0		0.153595	1713246
00:00:12.135	9237	0.01036	0		0.150259	1712471
00:00:12.145	9247	0.01016	0		0.147358	1711819
00:00:12.155	9257	0.01038	0		0.150549	1712562
00:00:12.165	9267	0.0104	0		0.150839	1712604
00:00:12.175	9277	0.0108	0		0.156641	1713971
00:00:12.185	9287	0.01038	0		0.150549	1712562
00:00:12.195	9297	0.01067	0		0.154755	1713528
00:00:12.206	9307	0.0104	0		0.150839	1712635
00:00:12.215	9317	0.01087	0		0.157656	1714182
00:00:12.225	9327	0.01041	0		0.150984	1712650
00:00:12.235	9337	0.01051	0		0.152435	1712995
00:00:12.246	9347	0.01071	0		0.155335	1713643
00:00:12.255	9357	0.01081	0		0.156786	1713988
00:00:12.265	9367	0.01061	0		0.153885	1713337
00:00:12.275	9377	0.01066	0		0.15461	1713481
00:00:12.285	9387	0.01057	0		0.153305	1713195
00:00:12.295	9397	0.01068	0		0.1549	1713562
00:00:12.304	9407	0.01059	0		0.153595	1713249
00:00:12.315	9417	0.01062	0		0.15403	1713352
00:00:12.325	9427	0.01019	0		0.147793	1711917
00:00:12.335	9437	0.011	0		0.159541	1714648
00:00:12.345	9447	0.01042	0		0.151129	1712687
00:00:12.355	9457	0.01101	0		0.159687	1714665
00:00:12.364	9467	0.01055	0		0.153015	1713113
00:00:12.375	9477	0.01086	0		0.157511	1714162
00:00:12.384	9487	0.01058	0		0.15345	1713212
00:00:12.394	9497	0.01063	0		0.154175	1713391
00:00:12.404	9507	0.01036	0		0.150259	1712484
00:00:12.414	9517	0.01057	0		0.153305	1713205
00:00:12.424	9527	0.01048	0		0.152	1712900
00:00:12.434	9537	0.01105	0		0.160267	1714795
00:00:12.444	9547	0.01075	0		0.155916	1713805
00:00:12.454	9557	0.01087	0		0.157656	1714194
00:00:12.464	9567	0.01097	0		0.159106	1714523
00:00:12.474	9577	0.01089	0		0.157946	1714270
00:00:12.484	9587	0.0108	0		0.156641	1713969
00:00:12.494	9597	0.01092	0		0.158381	1714373
00:00:12.504	9607	0.01109	0		0.160847	1714920
00:00:12.514	9617	0.01092	0		0.158381	1714365
00:00:12.524	9627	0.01083	0		0.157076	1714062
00:00:12.534	9637	0.01112	0		0.161282	1715028
00:00:12.544	9647	0.01073	0		0.155625	1713712
00:00:12.554	9657	0.01083	0		0.157076	1714062
00:00:12.564	9667	0.0106	0		0.15374	1713273
00:00:12.574	9677	0.01108	0		0.160702	1714895
00:00:12.584	9687	0.01074	0		0.15577	1713758
00:00:12.594	9697	0.0111	0		0.160992	1714954
00:00:12.604	9707	0.01065	0		0.154465	1713467
00:00:12.614	9717	0.01077	0		0.156206	1713856
00:00:12.623	9727	0.01065	0		0.154465	1713447
00:00:12.634	9737	0.01121	0		0.162587	1715321
00:00:12.644	9747	0.01079	0		0.156496	1713942
00:00:12.653	9757	0.01104	0		0.160122	1714775
00:00:12.663	9767	0.01092	0		0.158381	1714363
00:00:12.674	9777	0.01097	0		0.159106	1714523
00:00:12.684	9787	0.01073	0		0.155625	1713724
00:00:12.693	9797	0.01089	0		0.157946	1714260
00:00:12.704	9807	0.011	0		0.159541	1714636
00:00:12.713	9817	0.01158	0		0.167954	1716569
00:00:12.723	9827	0.01096	0		0.158961	1714494
00:00:12.734	9837	0.01117	0		0.162007	1715197
00:00:12.743	9847	0.01101	0		0.159687	1714672
00:00:12.753	9857	0.01126	0		0.163312	1715496
00:00:12.763	9867	0.01079	0		0.156496	1713944
00:00:12.774	9877	0.01111	0		0.161137	1715008
00:00:12.784	9887	0.01106	0		0.160412	1714834
00:00:12.793	9897	0.01101	0		0.159687	1714658
00:00:12.804	9907	0.0107	0		0.15519	1713609
00:00:12.813	9917	0.0111	0		0.160992	1714964
00:00:12.823	9927	0.01088	0		0.157801	1714221
00:00:12.833	9937	0.01137	0		0.164908	1715888
00:00:12.843	9947	0.01094	0		0.158671	1714434
00:00:12.853	9957	0.01101	0		0.159687	1714677
00:00:12.863	9967	0.01091	0		0.158236	1714329
00:00:12.873	9977	0.01121	0		0.162587	1715343
00:00:12.883	9987	0.0109	0		0.158091	1714309
00:00:12.893	9997	0.01098	0		0.159251	1714565
00:00:12.903	10007	0.01081	0		0.156786	1713986
00:00:12.913	10017	0.01121	0		0.162587	1715334
00:00:12.922	10027	0.01129	0		0.163748	1715611
00:00:12.932	10037	0.01105	0		0.160267	1714795
00:00:12.943	10047	0.0108	0		0.156641	1713966
00:00:12.953	10057	0.01105	0		0.160267	1714805
00:00:12.963	10067	0.01109	0		0.160847	1714930
00:00:12.973	10077	0.01109	0		0.160847	1714925
00:00:12.983	10087	0.01128	0		0.163603	1715575
00:00:12.992	10097	0.01107	0		0.160557	1714876
00:00:13.002	10107	0.01069	0		0.155045	1713599
00:00:13.013	10117	0.01097	0		0.159106	1714533
00:00:13.023	10127	0.01092	0		0.158381	1714378
00:00:13.032	10137	0.01136	0		0.164763	1715844
00:00:13.043	10147	0.01121	0		0.162587	1715348
00:00:13.052	10157	0.01121	0		0.162587	1715339
00:00:13.062	10167	0.01078	0		0.156351	1713898
00:00:13.072	10177	0.01125	0		0.163167	1715469
00:00:13.083	10187	0.0109	0		0.158091	1714289
00:00:13.092	10197	0.01124	0		0.163022	1715447
00:00:13.102	10207	0.01113	0		0.161427	1715055
00:00:13.112	10217	0.01127	0		0.163457	1715528
00:00:13.122	10227	0.01126	0		0.163312	1715491
00:00:13.132	10237	0.01117	0		0.162007	1715211
00:00:13.142	10247	0.01108	0		0.160702	1714917
00:00:13.152	10257	0.01135	0		0.164618	1715795
00:00:13.162	10267	0.01114	0		0.161572	1715089
00:00:13.172	10277	0.01102	0		0.159832	1714707
00:00:13.182	10287	0.01107	0		0.160557	1714866
00:00:13.192	10297	0.01131	0		0.164038	1715687
00:00:13.202	10307	0.011	0		0.159541	1714643
00:00:13.212	10317	0.0112	0		0.162442	1715287
00:00:13.222	10327	0.01114	0		0.161572	1715108
00:00:13.232	10337	0.01167	0		0.169259	1716879
00:00:13.241	10347	0.01089	0		0.157946	1714253
00:00:13.252	10357	0.01129	0		0.163748	1715614
00:00:13.262	10367	0.01093	0		0.158526	1714407
00:00:13.271	10377	0.01098	0		0.159251	1714567
00:00:13.282	10387	0.01123	0		0.162877	1715408
00:00:13.292	10397	0.01129	0		0.163748	1715616
00:00:13.301	10407	0.01104	0		0.160122	1714756
00:00:13.311	10417	0.01151	0		0.166938	1716331
00:00:13.321	10427	0.01092	0		0.158381	1714358
00:00:13.331	10437	0.01155	0		0.167519	1716478
00:00:13.341	10447	0.01145	0		0.166068	1716148
00:00:13.351	10457	0.0115	0		0.166793	1716312
00:00:13.361	10467	0.01116	0		0.161862	1715167
00:00:13.371	10477	0.01158	0		0.167954	1716584
00:00:13.381	10487	0.01089	0		0.157946	1714258
00:00:13.391	10497	0.01137	0		0.164908	1715886
00:00:13.401	10507	0.01107	0		0.160557	1714856
00:00:13.411	10517	0.01141	0		0.165488	1716006
00:00:13.421	10527	0.0116	0		0.168244	1716634
00:00:13.433	10537	0.01127	0		0.163457	1715531
00:00:13.441	10547	0.01114	0		0.161572	1715108
00:00:13.451	10557	0.01148	0		0.166503	1716248
00:00:13.461	10567	0.01123	0		0.162877	1715390
00:00:13.471	10577	0.01141	0		0.165488	1716011
00:00:13.481	10587	0.01118	0		0.162152	1715221
00:00:13.491	10597	0.01146	0		0.166213	1716192
00:00:13.501	10607	0.01155	0		0.167519	1716466
00:00:13.511	10617	0.0115	0		0.166793	1716304
00:00:13.520	10627	0.0112	0		0.162442	1715299
00:00:13.531	10637	0.0116	0		0.168244	1716641
00:00:13.541	10647	0.01139	0		0.165198	1715927
00:00:13.551	10657	0.01135	0		0.164618	1715795
00:00:13.561	10667	0.01164	0		0.168824	1716793
00:00:13.571	10677	0.01166	0		0.169114	1716842
00:00:13.581	10687	0.01143	0		0.165778	1716082
00:00:13.591	10697	0.01161	0		0.168389	1716665
00:00:13.601	10707	0.01119	0		0.162297	1715270
00:00:13.611	10717	0.01154	0		0.167374	1716454
00:00:13.620	10727	0.0112	0		0.162442	1715287
00:00:13.630	10737	0.01166	0		0.169114	1716849
00:00:13.641	10747	0.01173	0		0.170129	1717070
00:00:13.651	10757	0.01142	0		0.165633	1716025
00:00:13.660	10767	0.01146	0		0.166213	1716177
00:00:13.671	10777	0.01159	0		0.168099	1716607
00:00:13.681	10787	0.0113	0		0.163893	1715648
00:00:13.690	10797	0.01158	0		0.167954	1716574
00:00:13.700	10807	0.01144	0		0.165923	1716116
00:00:13.710	10817	0.01151	0		0.166938	1716327
00:00:13.720	10827	0.01126	0		0.163312	1715509
00:00:13.730	10837	0.01195	0		0.17332	1717808
00:00:13.741	10847	0.01151	0		0.166938	1716331
00:00:13.750	10857	0.01165	0		0.168969	1716827
00:00:13.760	10867	0.01185	0		0.17187	1717488
00:00:13.770	10877	0.01137	0		0.164908	1715859
00:00:13.780	10887	0.01122	0		0.162732	1715380
00:00:13.790	10897	0.01178	0		0.170854	1717236
00:00:13.800	10907	0.01164	0		0.168824	1716781
00:00:13.810	10917	0.01175	0		0.170419	1717133
00:00:13.820	10927	0.0119	0		0.172595	1717666
00:00:13.830	10937	0.01171	0		0.169839	1717013
00:00:13.840	10947	0.01162	0		0.168534	1716722
00:00:13.849	10957	0.01184	0		0.171725	1717444
00:00:13.860	10967	0.01165	0		0.168969	1716803
00:00:13.870	10977	0.01179	0		0.170999	1717273
00:00:13.880	10987	0.01176	0		0.170564	1717180
00:00:13.890	10997	0.01164	0		0.168824	1716768
00:00:13.900	11007	0.01161	0		0.168389	1716678
00:00:13.909	11017	0.01167	0		0.169259	1716864
00:00:13.919	11027	0.01145	0		0.166068	1716148
00:00:13.930	11037	0.01175	0		0.170419	1717153
00:00:13.940	11047	0.01172	0		0.169984	1717035
00:00:13.949	11057	0.01171	0		0.169839	1717018
00:00:13.959	11067	0.01159	0		0.168099	1716604
00:00:13.970	11077	0.0119	0		0.172595	1717668
00:00:13.979	11087	0.0116	0		0.168244	1716648
00:00:13.989	11097	0.012	0		0.174045	1717984
00:00:13.999	11107	0.01152	0		0.167083	1716373
00:00:14.009	11117	0.01177	0		0.170709	1717209
00:00:14.019	11127	0.01174	0		0.170274	1717104
00:00:14.029	11137	0.01199	0		0.1739	1717969
00:00:14.039	11147	0.01122	0		0.162732	1715368
00:00:14.049	11157	0.01203	0		0.17448	1718097
00:00:14.059	11167	0.01156	0		0.167664	1716525
00:00:14.069	11177	0.01158	0		0.167954	1716584
00:00:14.079	11187	0.0117	0		0.169694	1716974
00:00:14.089	11197	0.01186	0		0.172015	1717513
00:00:14.099	11207	0.01155	0		0.167519	1716466
00:00:14.109	11217	0.0118	0		0.171144	1717310
00:00:14.119	11227	0.01179	0		0.170999	1717285
00:00:14.129	11237	0.01168	0		0.169404	1716913
00:00:14.139	11247	0.01159	0		0.168099	1716616
00:00:14.149	11257	0.01182	0		0.171435	1717381
00:00:14.159	11267	0.01173	0		0.170129	1717084
00:00:14.170	11277	0.01203	0		0.17448	1718102
00:00:14.178	11287	0.01161	0		0.168389	1716670
00:00:14.188	11297	0.01201	0		0.17419	1718013
00:00:14.198	11307	0.01203	0		0.17448	1718102
00:00:14.208	11317	0.01208	0		0.175206	1718239
00:00:14.218	11327	0.01167	0		0.169259	1716893
00:00:14.228	11337	0.01213	0		0.175931	1718420
00:00:14.238	11347	0.0119	0		0.172595	1717648
00:00:14.248	11357	0.01197	0		0.17361	1717898
00:00:14.258	11367	0.01218	0		0.176656	1718582
00:00:14.268	11377	0.01199	0		0.1739	1717952
00:00:14.278	11387	0.01181	0		0.17129	1717344
00:00:14.288	11397	0.01187	0		0.17216	1717547
00:00:14.298	11407	0.01198	0		0.173755	1717915
00:00:14.308	11417	0.01218	0		0.176656	1718582
00:00:14.318	11427	0.0119	0		0.172595	1717639
00:00:14.328	11437	0.01181	0		0.17129	1717363
00:00:14.338	11447	0.01188	0		0.172305	1717576
00:00:14.348	11457	0.01206	0		0.174915	1718204
00:00:14.358	11467	0.01205	0		0.17477	1718170
00:00:14.368	11477	0.01247	0		0.180862	1719579
00:00:14.378	11487	0.01188	0		0.172305	1717581
00:00:14.388	11497	0.01226	0		0.177816	1718849
00:00:14.398	11507	0.0122	0		0.176946	1718650
00:00:14.408	11517	0.01212	0		0.175786	1718390
00:00:14.418	11527	0.01158	0		0.167954	1716567
00:00:14.428	11537	0.01226	0		0.177816	1718862
00:00:14.438	11547	0.01213	0		0.175931	1718435
00:00:14.448	11557	0.01207	0		0.175061	1718229
00:00:14.458	11567	0.01199	0		0.1739	1717952
00:00:14.468	11577	0.01195	0		0.17332	1717817
00:00:14.478	11587	0.01178	0		0.170854	1717265
00:00:14.488	11597	0.01206	0		0.174915	1718192
00:00:14.497	11607	0.0121	0		0.175496	1718329
00:00:14.507	11617	0.01214	0		0.176076	1718466
00:00:14.517	11627	0.01212	0		0.175786	1718400
00:00:14.527	11637	0.01234	0		0.178977	1719116
00:00:14.537	11647	0.01183	0		0.17158	1717407
00:00:14.547	11657	0.01199	0		0.1739	1717959
00:00:14.557	11667	0.01205	0		0.17477	1718143
00:00:14.567	11677	0.01207	0		0.175061	1718222
00:00:14.577	11687	0.01182	0		0.171435	1717378
00:00:14.587	11697	0.01216	0		0.176366	1718530
00:00:14.597	11707	0.0121	0		0.175496	1718327
00:00:14.607	11717	0.01205	0		0.17477	1718148
00:00:14.617	11727	0.01224	0		0.177526	1718793
00:00:14.627	11737	0.01235	0		0.179122	1719146
00:00:14.637	11747	0.01208	0		0.175206	1718244
00:00:14.647	11757	0.01237	0		0.179412	1719236
00:00:14.657	11767	0.01217	0		0.176511	1718569
00:00:14.667	11777	0.0121	0		0.175496	1718329
00:00:14.677	11787	0.01225	0		0.177671	1718825
00:00:14.687	11797	0.01209	0		0.175351	1718280
00:00:14.698	11807	0.01214	0		0.176076	1718466
00:00:14.707	11817	0.01196	0		0.173465	1717862
00:00:14.717	11827	0.01232	0		0.178686	1719065
00:00:14.727	11837	0.01213	0		0.175931	1718410
00:00:14.737	11847	0.01206	0		0.174915	1718202
00:00:14.747	11857	0.01247	0		0.180862	1719552
00:00:14.757	11867	0.01221	0		0.177091	1718677
00:00:14.767	11877	0.01187	0		0.17216	1717545
00:00:14.777	11887	0.01215	0		0.176221	1718474
00:00:14.787	11897	0.01213	0		0.175931	1718408
00:00:14.797	11907	0.0122	0		0.176946	1718645
00:00:14.807	11917	0.01236	0		0.179267	1719190
00:00:14.817	11927	0.01233	0		0.178831	1719111
00:00:14.826	11937	0.0122	0		0.176946	1718650
00:00:14.837	11947	0.01225	0		0.177671	1718837
00:00:14.847	11957	0.01212	0		0.175786	1718393
00:00:14.857	11967	0.01235	0		0.179122	1719178
00:00:14.867	11977	0.01213	0		0.175931	1718427
00:00:14.876	11987	0.01238	0		0.179557	1719266
00:00:14.886	11997	0.01202	0		0.174335	1718043
00:00:14.896	12007	0.01238	0		0.179557	1719256
00:00:14.906	12017	0.0124	0		0.179847	1719322
00:00:14.916	12027	0.01249	0		0.181152	1719640
00:00:14.926	12037	0.0123	0		0.178396	1718987
00:00:14.936	12047	0.01226	0		0.177816	1718876
00:00:14.946	12057	0.01231	0		0.178541	1719021
00:00:14.956	12067	0.01247	0		0.180862	1719552
00:00:14.966	12077	0.01213	0		0.175931	1718437
00:00:14.976	12087	0.01252	0		0.181587	1719721
00:00:14.986	12097	0.01257	0		0.182312	1719901
00:00:14.996	12107	0.0122	0		0.176946	1718645
00:00:15.006	12117	0.01233	0		0.178831	1719104
00:00:15.016	12127	0.01229	0		0.178251	1718950
00:00:15.026	12137	0.01232	0		0.178686	1719065
00:00:15.036	12147	0.01243	0		0.180282	1719435
00:00:15.046	12157	0.01241	0		0.179992	1719369
00:00:15.056	12167	0.01236	0		0.179267	1719190
00:00:15.066	12177	0.01235	0		0.179122	1719146
00:00:15.076	12187	0.0126	0		0.182747	1719997
00:00:15.086	12197	0.01237	0		0.179412	1719241
00:00:15.096	12207	0.01244	0		0.180427	1719449
00:00:15.106	12217	0.01218	0		0.176656	1718596
00:00:15.116	12227	0.01237	0		0.179412	1719231
00:00:15.126	12237	0.01244	0		0.180427	1719447
00:00:15.136	12247	0.01201	0		0.17419	1718011
00:00:15.146	12257	0.01222	0		0.177236	1718709
00:00:15.156	12267	0.01224	0		0.177526	1718800
00:00:15.166	12277	0.01208	0		0.175206	1718266
00:00:15.176	12287	0.01261	0		0.182893	1720043
00:00:15.186	12297	0.01243	0		0.180282	1719435
00:00:15.196	12307	0.01241	0		0.179992	1719347
00:00:15.206	12317	0.01228	0		0.178106	1718933
00:00:15.215	12327	0.01266	0		0.183618	1720205
00:00:15.226	12337	0.01243	0		0.180282	1719418
00:00:15.235	12347	0.01258	0		0.182457	1719921
00:00:15.245	12357	0.01204	0		0.174625	1718106
00:00:15.255	12367	0.01254	0		0.181877	1719809
00:00:15.265	12377	0.01236	0		0.179267	1719195
00:00:15.275	12387	0.01229	0		0.178251	1718947
00:00:15.285	12397	0.01221	0		0.177091	1718692
00:00:15.295	12407	0.01215	0		0.176221	1718484
00:00:15.305	12417	0.01245	0		0.180572	1719496
00:00:15.315	12427	0.01254	0		0.181877	1719805
00:00:15.325	12437	0.01259	0		0.182602	1719960
00:00:15.335	12447	0.0126	0		0.182747	1720004
00:00:15.345	12457	0.01252	0		0.181587	1719724
00:00:15.355	12467	0.01254	0		0.181877	1719809
00:00:15.365	12477	0.01245	0		0.180572	1719511
00:00:15.375	12487	0.01249	0		0.181152	1719623
00:00:15.385	12497	0.01267	0		0.183763	1720244
00:00:15.395	12507	0.01253	0		0.181732	1719775
00:00:15.406	12517	0.01274	0		0.184778	1720486
00:00:15.415	12527	0.01271	0		0.184343	1720354
00:00:15.424	12537	0.01253	0		0.181732	1719775
00:00:15.434	12547	0.01253	0		0.181732	1719756
00:00:15.445	12557	0.0123	0		0.178396	1719004
00:00:15.455	12567	0.01279	0		0.185503	1720648
00:00:15.464	12577	0.01243	0		0.180282	1719437
00:00:15.474	12587	0.01269	0		0.184053	1720312
00:00:15.484	12597	0.01279	0		0.185503	1720638
00:00:15.495	12607	0.01269	0		0.184053	1720298
00:00:15.505	12617	0.01273	0		0.184633	1720428
00:00:15.514	12627	0.01252	0		0.181587	1719721
00:00:15.524	12637	0.01254	0		0.181877	1719812
00:00:15.534	12647	0.01263	0		0.183183	1720090
00:00:15.544	12657	0.01265	0		0.183473	1720163
00:00:15.554	12667	0.0124	0		0.179847	1719342
00:00:15.564	12677	0.01258	0		0.182457	1719930
00:00:15.574	12687	0.01257	0		0.182312	1719889
00:00:15.584	12697	0.01266	0		0.183618	1720210
00:00:15.594	12707	0.01258	0		0.182457	1719948
00:00:15.604	12717	0.01253	0		0.181732	1719770
00:00:15.614	12727	0.01261	0		0.182893	1720048
00:00:15.624	12737	0.01263	0		0.183183	1720087
00:00:15.634	12747	0.01268	0		0.183908	1720256
00:00:15.644	12757	0.01256	0		0.182167	1719851
00:00:15.654	12767	0.01251	0		0.181442	1719711
00:00:15.664	12777	0.01284	0		0.186228	1720817
00:00:15.674	12787	0.01282	0		0.185938	1720731
00:00:15.684	12797	0.01249	0		0.181152	1719636
00:00:15.694	12807	0.0126	0		0.182747	1719984
00:00:15.704	12817	0.0127	0		0.184198	1720322
00:00:15.714	12827	0.01267	0		0.183763	1720224
00:00:15.724	12837	0.01267	0		0.183763	1720234
00:00:15.734	12847	0.01284	0		0.186228	1720800
00:00:15.744	12857	0.01282	0		0.185938	1720743
00:00:15.754	12867	0.01278	0		0.185358	1720592
00:00:15.763	12877	0.01277	0		0.185213	1720570
00:00:15.774	12887	0.01272	0		0.184488	1720420
00:00:15.783	12897	0.01265	0		0.183473	1720163
00:00:15.793	12907	0.01236	0		0.179267	1719190
00:00:15.803	12917	0.01285	0		0.186373	1720847
00:00:15.813	12927	0.0128	0		0.185648	1720670
00:00:15.823	12937	0.01274	0		0.184778	1720454
00:00:15.833	12947	0.01294	0		0.187679	1721136
00:00:15.843	12957	0.01256	0		0.182167	1719856
00:00:15.853	12967	0.01263	0		0.183183	1720092
00:00:15.863	12977	0.01259	0		0.182602	1719962
00:00:15.873	12987	0.01272	0		0.184488	1720418
00:00:15.884	12997	0.01266	0		0.183618	1720195
00:00:15.894	13007	0.01301	0		0.188694	1721369
00:00:15.903	13017	0.01274	0		0.184778	1720459
00:00:15.913	13027	0.01294	0		0.187679	1721156
00:00:15.923	13037	0.01302	0		0.188839	1721411
00:00:15.933	13047	0.01288	0		0.186809	1720940
00:00:15.944	13057	0.01257	0		0.182312	1719916
00:00:15.953	13067	0.0131	0		0.189999	1721690
00:00:15.963	13077	0.01267	0		0.183763	1720251
00:00:15.973	13087	0.01287	0		0.186664	1720918
00:00:15.983	13097	0.01276	0		0.185068	1720528
00:00:15.993	13107	0.01322	0		0.19174	1722084
00:00:16.003	13117	0.01239	0		0.179702	1719302
00:00:16.013	13127	0.01285	0		0.186373	1720834
00:00:16.023	13137	0.01285	0		0.186373	1720847
00:00:16.033	13147	0.01283	0		0.186083	1720783
00:00:16.043	13157	0.01256	0		0.182167	1719872
00:00:16.053	13167	0.01289	0		0.186954	1720987
00:00:16.063	13177	0.01286	0		0.186518	1720862
00:00:16.073	13187	0.01293	0		0.187534	1721114
00:00:16.083	13197	0.01264	0		0.183328	1720148
00:00:16.092	13207	0.01301	0		0.188694	1721386
00:00:16.103	13217	0.0126	0		0.182747	1719994
00:00:16.113	13227	0.01278	0		0.185358	1720592
00:00:16.122	13237	0.01325	0		0.192175	1722185
00:00:16.132	13247	0.01287	0		0.186664	1720921
00:00:16.142	13257	0.01283	0		0.186083	1720778
00:00:16.152	13267	0.01311	0		0.190144	1721722
00:00:16.162	13277	0.01297	0		0.188114	1721232
00:00:16.172	13287	0.0131	0		0.189999	1721675
00:00:16.182	13297	0.01266	0		0.183618	1720190
00:00:16.192	13307	0.01301	0		0.188694	1721389
00:00:16.202	13317	0.01253	0		0.181732	1719765
00:00:16.212	13327	0.01277	0		0.185213	1720587
00:00:16.222	13337	0.01281	0		0.185793	1720717
00:00:16.232	13347	0.0128	0		0.185648	1720668
00:00:16.242	13357	0.01292	0		0.187389	1721085
00:00:16.252	13367	0.01316	0		0.19087	1721893
00:00:16.262	13377	0.01305	0		0.189274	1721496
00:00:16.272	13387	0.01318	0		0.19116	1721952
00:00:16.282	13397	0.01288	0		0.186809	1720940
00:00:16.292	13407	0.01326	0		0.19232	1722205
00:00:16.302	13417	0.01271	0		0.184343	1720381
00:00:16.312	13427	0.01271	0		0.184343	1720369
00:00:16.322	13437	0.01261	0		0.182893	1720033
00:00:16.332	13447	0.01312	0		0.190289	1721731
00:00:16.341	13457	0.01279	0		0.185503	1720643
00:00:16.352	13467	0.01295	0		0.187824	1721183
00:00:16.362	13477	0.01304	0		0.189129	1721472
00:00:16.372	13487	0.01327	0		0.192465	1722261
00:00:16.382	13497	0.01286	0		0.186518	1720867
00:00:16.392	13507	0.01312	0		0.190289	1721751
00:00:16.401	13517	0.01302	0		0.188839	1721398
00:00:16.412	13527	0.01323	0		0.191885	1722117
00:00:16.421	13537	0.01264	0		0.183328	1720129
00:00:16.431	13547	0.0132	0		0.19145	1722018
00:00:16.442	13557	0.01307	0		0.189564	1721575
00:00:16.451	13567	0.01318	0		0.19116	1721935
00:00:16.461	13577	0.01284	0		0.186228	1720807
00:00:16.471	13587	0.01337	0		0.193915	1722575
00:00:16.481	13597	0.01304	0		0.189129	1721479
00:00:16.492	13607	0.01299	0		0.188404	1721317
00:00:16.501	13617	0.01296	0		0.187969	1721193
00:00:16.511	13627	0.01295	0		0.187824	1721163
00:00:16.521	13637	0.01304	0		0.189129	1721474
00:00:16.532	13647	0.01341	0		0.194496	1722727
00:00:16.541	13657	0.01315	0		0.190725	1721851
00:00:16.551	13667	0.013	0		0.188549	1721327
00:00:16.561	13677	0.01277	0		0.185213	1720567
00:00:16.571	13687	0.0134	0		0.194351	1722670
00:00:16.581	13697	0.01291	0		0.187244	1721038
00:00:16.591	13707	0.01323	0		0.191885	1722119
00:00:16.601	13717	0.01258	0		0.182457	1719950
00:00:16.611	13727	0.01288	0		0.186809	1720943
00:00:16.621	13737	0.01255	0		0.182022	1719822
00:00:16.631	13747	0.01329	0		0.192755	1722315
00:00:16.641	13757	0.0131	0		0.189999	1721687
00:00:16.651	13767	0.01332	0		0.19319	1722423
00:00:16.661	13777	0.0132	0		0.19145	1722023
00:00:16.671	13787	0.01346	0		0.195221	1722883
00:00:16.681	13797	0.01316	0		0.19087	1721895
00:00:16.691	13807	0.01338	0		0.19406	1722626
00:00:16.700	13817	0.01301	0		0.188694	1721362
00:00:16.711	13827	0.0135	0		0.195801	1723012
00:00:16.721	13837	0.013	0		0.188549	1721354
00:00:16.731	13847	0.0134	0		0.194351	1722678
00:00:16.741	13857	0.01311	0		0.190144	1721719
00:00:16.750	13867	0.01344	0		0.194931	1722815
00:00:16.760	13877	0.01282	0		0.185938	1720748
00:00:16.770	13887	0.01311	0		0.190144	1721707
00:00:16.780	13897	0.01296	0		0.187969	1721195
00:00:16.790	13907	0.01325	0		0.192175	1722188
00:00:16.800	13917	0.01313	0		0.190435	1721788
00:00:16.810	13927	0.0135	0		0.195801	1723031
00:00:16.820	13937	0.01313	0		0.190435	1721778
00:00:16.830	13947	0.01321	0		0.191595	1722057
00:00:16.840	13957	0.01308	0		0.189709	1721599
00:00:16.850	13967	0.0132	0		0.19145	1722028
00:00:16.860	13977	0.01275	0		0.184923	1720489
00:00:16.870	13987	0.01339	0		0.194205	1722648
00:00:16.880	13997	0.01319	0		0.191305	1721964
00:00:16.890	14007	0.01319	0		0.191305	1721966
00:00:16.900	14017	0.01307	0		0.189564	1721594
00:00:16.910	14027	0.01333	0		0.193335	1722457
00:00:16.920	14037	0.01328	0		0.19261	1722291
00:00:16.930	14047	0.01342	0		0.194641	1722741
00:00:16.940	14057	0.01313	0		0.190435	1721793
00:00:16.950	14067	0.01316	0		0.19087	1721878
00:00:16.961	14077	0.01303	0		0.188984	1721455
00:00:16.970	14087	0.01303	0		0.188984	1721450
00:00:16.980	14097	0.01313	0		0.190435	1721763
00:00:16.990	14107	0.01338	0		0.19406	1722634
00:00:17.000	14117	0.01298	0		0.188259	1721288
00:00:17.009	14127	0.01326	0		0.19232	1722215
00:00:17.020	14137	0.01274	0		0.184778	1720469
00:00:17.030	14147	0.01321	0		0.191595	1722035
00:00:17.040	14157	0.01298	0		0.188259	1721278
00:00:17.050	14167	0.01325	0		0.192175	1722178
00:00:17.060	14177	0.01317	0		0.191015	1721915
00:00:17.069	14187	0.01362	0		0.197541	1723408
00:00:17.079	14197	0.01304	0		0.189129	1721491
00:00:17.089	14207	0.01322	0		0.19174	1722077
00:00:17.099	14217	0.01313	0		0.190435	1721780
00:00:17.109	14227	0.01338	0		0.19406	1722631
00:00:17.119	14237	0.0131	0		0.189999	1721680
00:00:17.129	14247	0.01295	0		0.187824	1721185
00:00:17.139	14257	0.01301	0		0.188694	1721362
00:00:17.149	14267	0.0136	0		0.197251	1723352
00:00:17.159	14277	0.01352	0		0.196091	1723100
00:00:17.169	14287	0.01315	0		0.190725	1721846
00:00:17.179	14297	0.01324	0		0.19203	1722154
00:00:17.189	14307	0.01346	0		0.195221	1722900
00:00:17.199	14317	0.01322	0		0.19174	1722097
00:00:17.209	14327	0.01355	0		0.196526	1723176
00:00:17.219	14337	0.01297	0		0.188114	1721254
00:00:17.229	14347	0.01321	0		0.191595	1722047
00:00:17.239	14357	0.01349	0		0.195656	1722992
00:00:17.249	14367	0.01331	0		0.193045	1722391
00:00:17.259	14377	0.01302	0		0.188839	1721413
00:00:17.269	14387	0.0132	0		0.19145	1722015
00:00:17.279	14397	0.01324	0		0.19203	1722144
00:00:17.289	14407	0.0133	0		0.1929	1722362
00:00:17.299	14417	0.01339	0		0.194205	1722665
00:00:17.309	14427	0.01359	0		0.197106	1723323
00:00:17.319	14437	0.01321	0		0.191595	1722055
00:00:17.329	14447	0.01349	0		0.195656	1722980
00:00:17.339	14457	0.01336	0		0.19377	1722555
00:00:17.349	14467	0.01322	0		0.19174	1722084
00:00:17.358	14477	0.01346	0		0.195221	1722874
00:00:17.369	14487	0.01353	0		0.196236	1723105
00:00:17.379	14497	0.01347	0		0.195366	1722932
00:00:17.388	14507	0.01329	0		0.192755	1722330
00:00:17.399	14517	0.0134	0		0.194351	1722695
00:00:17.408	14527	0.01332	0		0.19319	1722401
00:00:17.418	14537	0.01307	0		0.189564	1721572
00:00:17.428	14547	0.01341	0		0.194496	1722729
00:00:17.438	14557	0.01311	0		0.190144	1721719
00:00:17.448	14567	0.01351	0		0.195946	1723061
00:00:17.458	14577	0.01327	0		0.192465	1722249
00:00:17.468	14587	0.01353	0		0.196236	1723129
00:00:17.478	14597	0.01339	0		0.194205	1722656
00:00:17.489	14607	0.01327	0		0.192465	1722254
00:00:17.498	14617	0.01318	0		0.19116	1721944
00:00:17.508	14627	0.01342	0		0.194641	1722739
00:00:17.518	14637	0.01342	0		0.194641	1722744
00:00:17.528	14647	0.01373	0		0.199137	1723795
00:00:17.538	14657	0.01337	0		0.193915	1722592
00:00:17.548	14667	0.01346	0		0.195221	1722876
00:00:17.558	14677	0.01357	0		0.196816	1723254
00:00:17.568	14687	0.01359	0		0.197106	1723323
00:00:17.578	14697	0.01314	0		0.19058	1721822
00:00:17.588	14707	0.01372	0		0.198992	1723749
00:00:17.598	14717	0.01323	0		0.191885	1722107
00:00:17.608	14727	0.01348	0		0.195511	1722957
00:00:17.618	14737	0.01317	0		0.191015	1721905
00:00:17.628	14747	0.01366	0		0.198121	1723570
00:00:17.638	14757	0.01338	0		0.19406	1722602
00:00:17.648	14767	0.0134	0		0.194351	1722675
00:00:17.658	14777	0.01345	0		0.195076	1722847
00:00:17.667	14787	0.01348	0		0.195511	1722964
00:00:17.677	14797	0.0134	0		0.194351	1722673
00:00:17.688	14807	0.0137	0		0.198702	1723702
00:00:17.698	14817	0.01341	0		0.194496	1722729
00:00:17.707	14827	0.01358	0		0.196961	1723303
00:00:17.717	14837	0.01371	0		0.198847	1723724
00:00:17.728	14847	0.01348	0		0.195511	1722940
00:00:17.737	14857	0.01332	0		0.19319	1722416
00:00:17.747	14867	0.01369	0		0.198557	1723666
00:00:17.757	14877	0.01342	0		0.194641	1722739
00:00:17.767	14887	0.01366	0		0.198121	1723553
00:00:17.777	14897	0.01353	0		0.196236	1723115
00:00:17.787	14907	0.01341	0		0.194496	1722724
00:00:17.797	14917	0.0136	0		0.197251	1723352
00:00:17.808	14927	0.0135	0		0.195801	1723009
00:00:17.817	14937	0.0135	0		0.195801	1723014
00:00:17.827	14947	0.01362	0		0.197541	1723416
00:00:17.837	14957	0.01327	0		0.192465	1722237
00:00:17.847	14967	0.01365	0		0.197976	1723516
00:00:17.857	14977	0.01389	0		0.201457	1724333
00:00:17.867	14987	0.01372	0		0.198992	1723763
00:00:17.877	14997	0.01376	0		0.199572	1723886
00:00:17.887	15007	0.01383	0		0.200587	1724116
00:00:17.897	15017	0.01352	0		0.196091	1723102
00:00:17.907	15027	0.01367	0		0.198267	1723577
00:00:17.916	15037	0.01338	0		0.19406	1722619
00:00:17.926	15047	0.01391	0		0.201747	1724394
00:00:17.936	15057	0.01367	0		0.198267	1723595
00:00:17.947	15067	0.01358	0		0.196961	1723303
00:00:17.956	15077	0.01356	0		0.196671	1723220
00:00:17.967	15087	0.01391	0		0.201747	1724404
00:00:17.976	15097	0.01338	0		0.19406	1722602
00:00:17.987	15107	0.01346	0		0.195221	1722896
00:00:17.997	15117	0.0135	0		0.195801	1723007
00:00:18.006	15127	0.01357	0		0.196816	1723264
00:00:18.016	15137	0.01355	0		0.196526	1723198
00:00:18.026	15147	0.01371	0		0.198847	1723729
00:00:18.036	15157	0.01378	0		0.199862	1723969
00:00:18.047	15167	0.01337	0		0.193915	1722575
00:00:18.056	15177	0.01357	0		0.196816	1723257
00:00:18.066	15187	0.01381	0		0.200297	1724052
00:00:18.076	15197	0.01382	0		0.200442	1724106
00:00:18.086	15207	0.01366	0		0.198121	1723558
00:00:18.096	15217	0.01355	0		0.196526	1723195
00:00:18.106	15227	0.01364	0		0.197831	1723497
00:00:18.116	15237	0.01361	0		0.197396	1723384
00:00:18.126	15247	0.01367	0		0.198267	1723592
00:00:18.136	15257	0.01351	0		0.195946	1723066
00:00:18.146	15267	0.01365	0		0.197976	1723533
00:00:18.156	15277	0.01357	0		0.196816	1723266
00:00:18.166	15287	0.01386	0		0.201022	1724212
00:00:18.176	15297	0.01363	0		0.197686	1723440
00:00:18.186	15307	0.01352	0		0.196091	1723085
00:00:18.196	15317	0.01357	0		0.196816	1723264
00:00:18.206	15327	0.01381	0		0.200297	1724055
00:00:18.216	15337	0.01335	0		0.193625	1722528
00:00:18.226	15347	0.01368	0		0.198412	1723629
00:00:18.236	15357	0.01364	0		0.197831	1723484
00:00:18.246	15367	0.01353	0		0.196236	1723122
00:00:18.256	15377	0.01366	0		0.198121	1723568
00:00:18.266	15387	0.01352	0		0.196091	1723075
00:00:18.276	15397	0.01354	0		0.196381	1723159
00:00:18.286	15407	0.0136	0		0.197251	1723345
00:00:18.296	15417	0.01387	0		0.201167	1724274
00:00:18.306	15427	0.0136	0		0.197251	1723352
00:00:18.317	15437	0.0139	0		0.201602	1724355
00:00:18.325	15447	0.0136	0		0.197251	1723364
00:00:18.335	15457	0.01376	0		0.199572	1723893
00:00:18.346	15467	0.01377	0		0.199717	1723932
00:00:18.355	15477	0.01363	0		0.197686	1723450
00:00:18.365	15487	0.01383	0		0.200587	1724119
00:00:18.375	15497	0.01378	0		0.199862	1723967
00:00:18.385	15507	0.01361	0		0.197396	1723391
00:00:18.395	15517	0.01391	0		0.201747	1724396
00:00:18.406	15527	0.01385	0		0.200877	1724190
00:00:18.415	15537	0.01367	0		0.198267	1723582
00:00:18.425	15547	0.01374	0		0.199282	1723842
00:00:18.435	15557	0.01361	0		0.197396	1723374
00:00:18.445	15567	0.01359	0		0.197106	1723323
00:00:18.455	15577	0.01358	0		0.196961	1723276
00:00:18.465	15587	0.01366	0		0.198121	1723548
00:00:18.475	15597	0.01357	0		0.196816	1723271
00:00:18.485	15607	0.01351	0		0.195946	1723070
00:00:18.495	15617	0.0137	0		0.198702	1723695
00:00:18.505	15627	0.01385	0		0.200877	1724180
00:00:18.515	15637	0.01354	0		0.196381	1723164
00:00:18.525	15647	0.01381	0		0.200297	1724072
00:00:18.535	15657	0.01396	0		0.202473	1724578
00:00:18.545	15667	0.01385	0		0.200877	1724190
00:00:18.555	15677	0.01389	0		0.201457	1724328
00:00:18.565	15687	0.01379	0		0.200007	1723996
00:00:18.575	15697	0.01379	0		0.200007	1723996
00:00:18.584	15707	0.01356	0		0.196671	1723222
00:00:18.594	15717	0.01414	0		0.205083	1725168
00:00:18.605	15727	0.0138	0		0.200152	1724013
00:00:18.614	15737	0.01356	0		0.196671	1723225
00:00:18.624	15747	0.01384	0		0.200732	1724172
00:00:18.634	15757	0.01373	0		0.199137	1723781
00:00:18.644	15767	0.01396	0		0.202473	1724563
00:00:18.654	15777	0.01355	0		0.196526	1723186
00:00:18.664	15787	0.01393	0		0.202038	1724453
00:00:18.674	15797	0.01359	0		0.197106	1723308
00:00:18.684	15807	0.01395	0		0.202328	1724529
00:00:18.695	15817	0.01389	0		0.201457	1724335
00:00:18.704	15827	0.01349	0		0.195656	1722995
00:00:18.714	15837	0.0136	0		0.197251	1723347
00:00:18.724	15847	0.01382	0		0.200442	1724089
00:00:18.734	15857	0.014	0		0.203053	1724712
00:00:18.744	15867	0.01375	0		0.199427	1723871
00:00:18.754	15877	0.01413	0		0.204938	1725121
00:00:18.764	15887	0.01353	0		0.196236	1723105
00:00:18.774	15897	0.01379	0		0.200007	1723986
00:00:18.784	15907	0.01408	0		0.204213	1724957
00:00:18.794	15917	0.01391	0		0.201747	1724396
00:00:18.804	15927	0.01369	0		0.198557	1723668
00:00:18.814	15937	0.01371	0		0.198847	1723727
00:00:18.824	15947	0.01389	0		0.201457	1724323
00:00:18.834	15957	0.01395	0		0.202328	1724526
00:00:18.844	15967	0.01387	0		0.201167	1724264
00:00:18.854	15977	0.01397	0		0.202618	1724597
00:00:18.864	15987	0.01391	0		0.201747	1724384
00:00:18.874	15997	0.01375	0		0.199427	1723874
00:00:18.883	16007	0.01359	0		0.197106	1723308
00:00:18.894	16017	0.01376	0		0.199572	1723901
00:00:18.905	16027	0.01378	0		0.199862	1723957
00:00:18.914	16037	0.01411	0		0.204648	1725062
00:00:18.923	16047	0.01392	0		0.201892	1724440
00:00:18.933	16057	0.01404	0		0.203633	1724847
00:00:18.944	16067	0.01386	0		0.201022	1724219
00:00:18.953	16077	0.01421	0		0.206099	1725389
00:00:18.963	16087	0.01424	0		0.206534	1725516
00:00:18.973	16097	0.0142	0		0.205954	1725384
00:00:18.983	16107	0.01379	0		0.200007	1723984
00:00:18.993	16117	0.01381	0		0.200297	1724052
00:00:19.003	16127	0.01383	0		0.200587	1724138
00:00:19.013	16137	0.0139	0		0.201602	1724377
00:00:19.023	16147	0.014	0		0.203053	1724685
00:00:19.033	16157	0.01411	0		0.204648	1725070
00:00:19.043	16167	0.01387	0		0.201167	1724249
00:00:19.053	16177	0.01376	0		0.199572	1723901
00:00:19.063	16187	0.01374	0		0.199282	1723830
00:00:19.073	16197	0.01404	0		0.203633	1724835
00:00:19.083	16207	0.01374	0		0.199282	1723822
00:00:19.093	16217	0.01396	0		0.202473	1724578
00:00:19.103	16227	0.01416	0		0.205373	1725245
00:00:19.113	16237	0.01426	0		0.206824	1725575
00:00:19.123	16247	0.01417	0		0.205518	1725272
00:00:19.133	16257	0.0141	0		0.204503	1725038
00:00:19.143	16267	0.01369	0		0.198557	1723644
00:00:19.153	16277	0.01425	0		0.206679	1725521
00:00:19.163	16287	0.01406	0		0.203923	1724898
00:00:19.173	16297	0.01399	0		0.202908	1724675
00:00:19.183	16307	0.01404	0		0.203633	1724818
00:00:19.193	16317	0.01387	0		0.201167	1724267
00:00:19.202	16327	0.01405	0		0.203778	1724874
00:00:19.213	16337	0.01417	0		0.205518	1725279
00:00:19.222	16347	0.01407	0		0.204068	1724947
00:00:19.233	16357	0.01425	0		0.206679	1725553
00:00:19.243	16367	0.0138	0		0.200152	1724040
00:00:19.252	16377	0.01413	0		0.204938	1725121
00:00:19.263	16387	0.01377	0		0.199717	1723935
00:00:19.272	16397	0.01393	0		0.202038	1724480
00:00:19.283	16407	0.0141	0		0.204503	1725023
00:00:19.292	16417	0.01407	0		0.204068	1724933
00:00:19.302	16427	0.01395	0		0.202328	1724514
00:00:19.312	16437	0.01382	0		0.200442	1724104
00:00:19.322	16447	0.01406	0		0.203923	1724893
00:00:19.332	16457	0.01426	0		0.206824	1725580
00:00:19.342	16467	0.01389	0		0.201457	1724330
00:00:19.352	16477	0.01387	0		0.201167	1724257
00:00:19.362	16487	0.01388	0		0.201312	1724301
00:00:19.372	16497	0.01417	0		0.205518	1725272
00:00:19.382	16507	0.01385	0		0.200877	1724209
00:00:19.392	16517	0.01455	0		0.21103	1726529
00:00:19.402	16527	0.01381	0		0.200297	1724067
00:00:19.412	16537	0.01419	0		0.205808	1725343
00:00:19.422	16547	0.01392	0		0.201892	1724421
00:00:19.432	16557	0.01403	0		0.203488	1724798
00:00:19.442	16567	0.01387	0		0.201167	1724247
00:00:19.451	16577	0.01421	0		0.206099	1725394
00:00:19.462	16587	0.01373	0		0.199137	1723798
00:00:19.472	16597	0.01403	0		0.203488	1724791
00:00:19.482	16607	0.01401	0		0.203198	1724715
00:00:19.492	16617	0.0141	0		0.204503	1725048
00:00:19.501	16627	0.01371	0		0.198847	1723722
00:00:19.511	16637	0.01411	0		0.204648	1725072
00:00:19.521	16647	0.01395	0		0.202328	1724533
00:00:19.532	16657	0.0141	0		0.204503	1725035
00:00:19.542	16667	0.01413	0		0.204938	1725141
00:00:19.551	16677	0.01425	0		0.206679	1725529
00:00:19.561	16687	0.01383	0		0.200587	1724133
00:00:19.571	16697	0.01414	0		0.205083	1725180
00:00:19.582	16707	0.01375	0		0.199427	1723869
00:00:19.591	16717	0.01422	0		0.206244	1725448
00:00:19.601	16727	0.01413	0		0.204938	1725138
00:00:19.611	16737	0.0143	0		0.207404	1725690
00:00:19.621	16747	0.01382	0		0.200442	1724099
00:00:19.631	16757	0.01415	0		0.205228	1725192
00:00:19.641	16767	0.01384	0		0.200732	1724153
00:00:19.651	16777	0.01396	0		0.202473	1724565
00:00:19.661	16787	0.01392	0		0.201892	1724413
00:00:19.671	16797	0.01444	0		0.209434	1726158
00:00:19.681	16807	0.01416	0		0.205373	1725235
00:00:19.691	16817	0.01435	0		0.208129	1725881
00:00:19.701	16827	0.01432	0		0.207694	1725761
00:00:19.711	16837	0.01429	0		0.207259	1725681
00:00:19.721	16847	0.01426	0		0.206824	1725570
00:00:19.731	16857	0.01441	0		0.208999	1726067
00:00:19.741	16867	0.01398	0		0.202763	1724629
00:00:19.751	16877	0.01469	0		0.21306	1727019
00:00:19.761	16887	0.01398	0		0.202763	1724636
00:00:19.771	16897	0.01391	0		0.201747	1724409
00:00:19.781	16907	0.01435	0		0.208129	1725874
00:00:19.791	16917	0.01442	0		0.209144	1726102
00:00:19.800	16927	0.01379	0		0.200007	1723984
00:00:19.811	16937	0.01436	0		0.208274	1725906
00:00:19.821	16947	0.01392	0		0.201892	1724418
00:00:19.831	16957	0.01457	0		0.21132	1726619
00:00:19.840	16967	0.01425	0		0.206679	1725529
00:00:19.850	16977	0.01397	0		0.202618	1724600
00:00:19.860	16987	0.01396	0		0.202473	1724568
00:00:19.870	16997	0.01415	0		0.205228	1725210
00:00:19.881	17007	0.0141	0		0.204503	1725021
00:00:19.890	17017	0.01428	0		0.207114	1725629
00:00:19.900	17027	0.01407	0		0.204068	1724940
[truncated: 59,985 more rows]
