# Supplementary material for: Continuous Infusion Pressure Measurement in Predefined Interfascial and Intramuscular Tissue Conditions: An Ex Vivo Pilot Study
Source: J Clin Med. 2026 Apr 26;15(9):3301. doi: 10.3390/jcm15093301 (PMC13164366; doi:10.3390/jcm15093301)
Supplement: Supplementary file 1 [file jcm-15-03301-s001.zip › fascia 17.xlsx]

## Sheet: Recording
Timestamp	DeviceTime	Pressure(bar)	ButtonState	Event	Pressure(PSI)	PressureRAW
00:00:00.000	29837	0.00195	1		0.0282823	1684278
00:00:00.001	29847	0.00212	1		0.030748	1684820
00:00:00.005	29857	0.00188	1		0.0272671	1684016
00:00:00.015	29867	0.00231	1		0.0335037	1685474
00:00:00.024	29877	0.0022	1		0.0319083	1685107
00:00:00.035	29887	0.00233	1		0.0337938	1685548
00:00:00.044	29897	0.00242	1		0.0350991	1685830
00:00:00.055	29907	0.00237	1		0.0343739	1685658
00:00:00.065	29917	0.00217	1		0.0314732	1684989
00:00:00.074	29927	0.00216	1		0.0313281	1684972
00:00:00.085	29937	0.00203	1		0.0294427	1684540
00:00:00.094	29947	0.00228	1		0.0330686	1685361
00:00:00.104	29957	0.0019	1		0.0275572	1684099
00:00:00.114	29967	0.00214	1		0.0310381	1684906
00:00:00.124	29977	0.00165	1		0.0239312	1683271
00:00:00.134	29987	0.00258	1		0.0374197	1686376
00:00:00.144	29997	0.00243	1		0.0352442	1685884
00:00:00.154	30007	0.00214	1		0.0310381	1684886
00:00:00.164	30017	0.00221	0		0.0320533	1685121
00:00:00.175	30027	0.00217	0		0.0314732	1684992
00:00:00.184	30037	0.00214	0		0.0310381	1684906
00:00:00.195	30047	0.00254	0		0.0368396	1686249
00:00:00.204	30057	0.00214	0		0.0310381	1684896
00:00:00.215	30067	0.00204	0		0.0295877	1684567
00:00:00.224	30077	0.002	0		0.0290075	1684425
00:00:00.234	30087	0.00195	0		0.0282823	1684271
00:00:00.244	30097	0.00207	0		0.0300228	1684671
00:00:00.254	30107	0.00222	0		0.0321984	1685161
00:00:00.264	30117	0.00203	0		0.0294427	1684530
00:00:00.274	30127	0.00228	0		0.0330686	1685383
00:00:00.284	30137	0.00208	0		0.0301678	1684717
00:00:00.293	30147	0.00207	0		0.0300228	1684663
00:00:00.304	30157	0.00225	0		0.0326335	1685271
00:00:00.314	30167	0.00217	0		0.0314732	1684999
00:00:00.324	30177	0.00177	0		0.0256717	1683673
00:00:00.334	30187	0.0022	0		0.0319083	1685119
00:00:00.344	30197	0.00212	0		0.030748	1684852
00:00:00.353	30207	0.00202	0		0.0292976	1684511
00:00:00.364	30217	0.00194	0		0.0281373	1684239
00:00:00.373	30227	0.00204	0		0.0295877	1684582
00:00:00.383	30237	0.00186	0		0.026977	1683972
00:00:00.393	30247	0.0021	0		0.0304579	1684757
00:00:00.403	30257	0.00187	0		0.0271221	1684004
00:00:00.413	30267	0.0023	0		0.0333587	1685447
00:00:00.423	30277	0.00187	0		0.0271221	1683989
00:00:00.433	30287	0.00201	0		0.0291526	1684476
00:00:00.443	30297	0.00218	0		0.0316182	1685046
00:00:00.453	30307	0.00249	0		0.0361144	1686082
00:00:00.463	30317	0.00209	0		0.0303129	1684739
00:00:00.473	30327	0.00207	0		0.0300228	1684678
00:00:00.483	30337	0.00184	0		0.0266869	1683908
00:00:00.493	30347	0.00246	0		0.0356793	1685967
00:00:00.503	30357	0.00224	0		0.0324884	1685239
00:00:00.513	30367	0.00245	0		0.0355342	1685933
00:00:00.523	30377	0.00195	0		0.0282823	1684273
00:00:00.533	30387	0.00238	0		0.034519	1685712
00:00:00.543	30397	0.00218	0		0.0316182	1685036
00:00:00.553	30407	0.00237	0		0.0343739	1685680
00:00:00.563	30417	0.00188	0		0.0272671	1684016
00:00:00.573	30427	0.00223	0		0.0323434	1685205
00:00:00.583	30437	0.00215	0		0.0311831	1684950
00:00:00.592	30447	0.00249	0		0.0361144	1686078
00:00:00.603	30457	0.00222	0		0.0321984	1685180
00:00:00.613	30467	0.00264	0		0.03829	1686575
00:00:00.622	30477	0.00203	0		0.0294427	1684525
00:00:00.632	30487	0.00242	0		0.0350991	1685857
00:00:00.643	30497	0.00214	0		0.0310381	1684891
00:00:00.652	30507	0.0021	0		0.0304579	1684766
00:00:00.663	30517	0.0021	0		0.0304579	1684769
00:00:00.672	30527	0.00233	0		0.0337938	1685555
00:00:00.682	30537	0.00197	0		0.0285724	1684317
00:00:00.692	30547	0.00203	0		0.0294427	1684528
00:00:00.702	30557	0.00184	0		0.0266869	1683886
00:00:00.712	30567	0.00206	0		0.0298778	1684621
00:00:00.722	30577	0.00199	0		0.0288625	1684391
00:00:00.732	30587	0.00227	0		0.0329236	1685337
00:00:00.742	30597	0.00202	0		0.0292976	1684484
00:00:00.752	30607	0.00234	0		0.0339388	1685560
00:00:00.762	30617	0.00227	0		0.0329236	1685347
00:00:00.772	30627	0.00202	0		0.0292976	1684508
00:00:00.783	30637	0.00216	0		0.0313281	1684955
00:00:00.792	30647	0.00229	0		0.0332136	1685410
00:00:00.802	30657	0.00186	0		0.026977	1683979
00:00:00.812	30667	0.00249	0		0.0361144	1686087
00:00:00.822	30677	0.00208	0		0.0301678	1684703
00:00:00.832	30687	0.0021	0		0.0304579	1684776
00:00:00.842	30697	0.00218	0		0.0316182	1685031
00:00:00.852	30707	0.00227	0		0.0329236	1685352
00:00:00.862	30717	0.00187	0		0.0271221	1684004
00:00:00.872	30727	0.00246	0		0.0356793	1685962
00:00:00.882	30737	0.00232	0		0.0336487	1685523
00:00:00.892	30747	0.00198	0		0.0287175	1684374
00:00:00.901	30757	0.00207	0		0.0300228	1684660
00:00:00.912	30767	0.00194	0		0.0281373	1684234
00:00:00.921	30777	0.00182	0		0.0263969	1683840
00:00:00.931	30787	0.00236	0		0.0342289	1685650
00:00:00.942	30797	0.00208	0		0.0301678	1684686
00:00:00.951	30807	0.00216	0		0.0313281	1684970
00:00:00.961	30817	0.00203	0		0.0294427	1684533
00:00:00.971	30827	0.0021	0		0.0304579	1684784
00:00:00.981	30837	0.00169	0		0.0245114	1683395
00:00:00.991	30847	0.0021	0		0.0304579	1684779
00:00:01.001	30857	0.00207	0		0.0300228	1684678
00:00:01.011	30867	0.00202	0		0.0292976	1684516
00:00:01.021	30877	0.00234	0		0.0339388	1685565
00:00:01.031	30887	0.00202	0		0.0292976	1684491
00:00:01.041	30897	0.0023	0		0.0333587	1685440
00:00:01.051	30907	0.00218	0		0.0316182	1685028
00:00:01.061	30917	0.00216	0		0.0313281	1684984
00:00:01.071	30927	0.00206	0		0.0298778	1684640
00:00:01.081	30937	0.00213	0		0.030893	1684864
00:00:01.091	30947	0.00226	0		0.0327785	1685300
00:00:01.101	30957	0.00211	0		0.030603	1684796
00:00:01.111	30967	0.00231	0		0.0335037	1685467
00:00:01.121	30977	0.00207	0		0.0300228	1684678
00:00:01.131	30987	0.00236	0		0.0342289	1685643
00:00:01.141	30997	0.00224	0		0.0324884	1685222
00:00:01.151	31007	0.00208	0		0.0301678	1684695
00:00:01.161	31017	0.00188	0		0.0272671	1684018
00:00:01.171	31027	0.00234	0		0.0339388	1685565
00:00:01.181	31037	0.00189	0		0.0274121	1684075
00:00:01.191	31047	0.00243	0		0.0352442	1685874
00:00:01.201	31057	0.00225	0		0.0326335	1685261
00:00:01.210	31067	0.00224	0		0.0324884	1685224
00:00:01.221	31077	0.00189	0		0.0274121	1684063
00:00:01.232	31087	0.00206	0		0.0298778	1684618
00:00:01.240	31097	0.00239	0		0.034664	1685743
00:00:01.250	31107	0.00234	0		0.0339388	1685570
00:00:01.260	31117	0.00212	0		0.030748	1684825
00:00:01.270	31127	0.00222	0		0.0321984	1685170
00:00:01.280	31137	0.00185	0		0.026832	1683928
00:00:01.290	31147	0.00207	0		0.0300228	1684655
00:00:01.300	31157	0.00175	0		0.0253816	1683605
00:00:01.310	31167	0.00229	0		0.0332136	1685408
00:00:01.320	31177	0.00183	0		0.0265419	1683864
00:00:01.330	31187	0.00194	0		0.0281373	1684241
00:00:01.340	31197	0.00198	0		0.0287175	1684369
00:00:01.350	31207	0.00224	0		0.0324884	1685237
00:00:01.360	31217	0.00184	0		0.0266869	1683889
00:00:01.370	31227	0.0022	0		0.0319083	1685104
00:00:01.380	31237	0.00205	0		0.0297327	1684616
00:00:01.390	31247	0.0021	0		0.0304579	1684784
00:00:01.400	31257	0.00196	0		0.0284274	1684290
00:00:01.410	31267	0.00193	0		0.0279923	1684197
00:00:01.420	31277	0.00223	0		0.0323434	1685190
00:00:01.430	31287	0.0023	0		0.0333587	1685440
00:00:01.440	31297	0.00216	0		0.0313281	1684960
00:00:01.450	31307	0.00203	0		0.0294427	1684520
00:00:01.459	31317	0.00215	0		0.0311831	1684948
00:00:01.470	31327	0.00204	0		0.0295877	1684555
00:00:01.480	31337	0.00212	0		0.030748	1684852
00:00:01.490	31347	0.00207	0		0.0300228	1684653
00:00:01.500	31357	0.00211	0		0.030603	1684796
00:00:01.510	31367	0.00216	0		0.0313281	1684972
00:00:01.519	31377	0.00211	0		0.030603	1684813
00:00:01.530	31387	0.00217	0		0.0314732	1684997
00:00:01.540	31397	0.00187	0		0.0271221	1683982
00:00:01.549	31407	0.00206	0		0.0298778	1684628
00:00:01.559	31417	0.00196	0		0.0284274	1684300
00:00:01.569	31427	0.00212	0		0.030748	1684832
00:00:01.579	31437	0.00219	0		0.0317633	1685087
00:00:01.589	31447	0.00222	0		0.0321984	1685173
00:00:01.599	31457	0.00221	0		0.0320533	1685148
00:00:01.609	31467	0.00225	0		0.0326335	1685288
00:00:01.619	31477	0.0019	0		0.0275572	1684085
00:00:01.629	31487	0.00227	0		0.0329236	1685327
00:00:01.640	31497	0.00196	0		0.0284274	1684307
00:00:01.649	31507	0.00212	0		0.030748	1684840
00:00:01.659	31517	0.00208	0		0.0301678	1684708
00:00:01.669	31527	0.00236	0		0.0342289	1685646
00:00:01.679	31537	0.00214	0		0.0310381	1684896
00:00:01.689	31547	0.00207	0		0.0300228	1684663
00:00:01.699	31557	0.00184	0		0.0266869	1683896
00:00:01.709	31567	0.00246	0		0.0356793	1685967
00:00:01.719	31577	0.00225	0		0.0326335	1685281
00:00:01.729	31587	0.00196	0		0.0284274	1684295
00:00:01.739	31597	0.00188	0		0.0272671	1684026
00:00:01.749	31607	0.00234	0		0.0339388	1685579
00:00:01.759	31617	0.00214	0		0.0310381	1684906
00:00:01.769	31627	0.00223	0		0.0323434	1685190
00:00:01.779	31637	0.0024	0		0.034809	1685788
00:00:01.789	31647	0.00235	0		0.0340839	1685604
00:00:01.799	31657	0.00194	0		0.0281373	1684222
00:00:01.809	31667	0.00215	0		0.0311831	1684948
00:00:01.818	31677	0.00233	0		0.0337938	1685543
00:00:01.828	31687	0.00255	0		0.0369846	1686266
00:00:01.839	31697	0.00234	0		0.0339388	1685557
00:00:01.848	31707	0.00235	0		0.0340839	1685609
00:00:01.858	31717	0.00216	0		0.0313281	1684955
00:00:01.868	31727	0.00208	0		0.0301678	1684695
00:00:01.878	31737	0.00212	0		0.030748	1684825
00:00:01.888	31747	0.00242	0		0.0350991	1685842
00:00:01.898	31757	0.00205	0		0.0297327	1684591
00:00:01.908	31767	0.00232	0		0.0336487	1685521
00:00:01.918	31777	0.00195	0		0.0282823	1684268
00:00:01.928	31787	0.00208	0		0.0301678	1684712
00:00:01.938	31797	0.00173	0		0.0250915	1683537
00:00:01.948	31807	0.00215	0		0.0311831	1684923
00:00:01.958	31817	0.00206	0		0.0298778	1684636
00:00:01.968	31827	0.00217	0		0.0314732	1684999
00:00:01.978	31837	0.00232	0		0.0336487	1685523
00:00:01.988	31847	0.00212	0		0.030748	1684840
00:00:01.998	31857	0.00251	0		0.0364045	1686156
00:00:02.008	31867	0.00237	0		0.0343739	1685668
00:00:02.019	31877	0.00234	0		0.0339388	1685584
00:00:02.028	31887	0.00245	0		0.0355342	1685940
00:00:02.037	31897	0.00233	0		0.0337938	1685538
00:00:02.048	31907	0.00228	0		0.0330686	1685381
00:00:02.058	31917	0.00244	0		0.0353892	1685913
00:00:02.068	31927	0.00213	0		0.030893	1684877
00:00:02.078	31937	0.00226	0		0.0327785	1685308
00:00:02.088	31947	0.00214	0		0.0310381	1684916
00:00:02.098	31957	0.00206	0		0.0298778	1684650
00:00:02.107	31967	0.00233	0		0.0337938	1685545
00:00:02.117	31977	0.00193	0		0.0279923	1684212
00:00:02.127	31987	0.00203	0		0.0294427	1684535
00:00:02.137	31997	0.00204	0		0.0295877	1684574
00:00:02.147	32007	0.00225	0		0.0326335	1685261
00:00:02.157	32017	0.00234	0		0.0339388	1685575
00:00:02.167	32027	0.0018	0		0.0261068	1683778
00:00:02.177	32037	0.00193	0		0.0279923	1684214
00:00:02.187	32047	0.00219	0		0.0317633	1685080
00:00:02.197	32057	0.00208	0		0.0301678	1684686
00:00:02.207	32067	0.00205	0		0.0297327	1684594
00:00:02.218	32077	0.00213	0		0.030893	1684884
00:00:02.227	32087	0.00234	0		0.0339388	1685577
00:00:02.237	32097	0.00239	0		0.034664	1685739
00:00:02.247	32107	0.00235	0		0.0340839	1685594
00:00:02.257	32117	0.00224	0		0.0324884	1685249
00:00:02.267	32127	0.00213	0		0.030893	1684857
00:00:02.277	32137	0.00238	0		0.034519	1685707
00:00:02.287	32147	0.0022	0		0.0319083	1685102
00:00:02.297	32157	0.00232	0		0.0336487	1685508
00:00:02.307	32167	0.00202	0		0.0292976	1684494
00:00:02.317	32177	0.00214	0		0.0310381	1684886
00:00:02.327	32187	0.00208	0		0.0301678	1684688
00:00:02.337	32197	0.00217	0		0.0314732	1684992
00:00:02.347	32207	0.00223	0		0.0323434	1685205
00:00:02.356	32217	0.00222	0		0.0321984	1685168
00:00:02.367	32227	0.00222	0		0.0321984	1685173
00:00:02.377	32237	0.00221	0		0.0320533	1685153
00:00:02.387	32247	0.00231	0		0.0335037	1685479
00:00:02.396	32257	0.00234	0		0.0339388	1685567
00:00:02.406	32267	0.00228	0		0.0330686	1685359
00:00:02.416	32277	0.00227	0		0.0329236	1685335
00:00:02.426	32287	0.00192	0		0.0278472	1684160
00:00:02.436	32297	0.00219	0		0.0317633	1685087
00:00:02.446	32307	0.00205	0		0.0297327	1684609
00:00:02.456	32317	0.00214	0		0.0310381	1684896
00:00:02.466	32327	0.0022	0		0.0319083	1685097
00:00:02.476	32337	0.00223	0		0.0323434	1685202
00:00:02.486	32347	0.00236	0		0.0342289	1685638
00:00:02.496	32357	0.00236	0		0.0342289	1685626
00:00:02.506	32367	0.00233	0		0.0337938	1685550
00:00:02.516	32377	0.00243	0		0.0352442	1685872
00:00:02.526	32387	0.00223	0		0.0323434	1685202
00:00:02.536	32397	0.00221	0		0.0320533	1685146
00:00:02.546	32407	0.00208	0		0.0301678	1684700
00:00:02.556	32417	0.00228	0		0.0330686	1685369
00:00:02.566	32427	0.002	0		0.0290075	1684449
00:00:02.576	32437	0.00222	0		0.0321984	1685178
00:00:02.586	32447	0.00232	0		0.0336487	1685506
00:00:02.596	32457	0.00187	0		0.0271221	1683989
00:00:02.606	32467	0.0022	0		0.0319083	1685095
00:00:02.616	32477	0.00235	0		0.0340839	1685597
00:00:02.626	32487	0.00251	0		0.0364045	1686156
00:00:02.636	32497	0.00243	0		0.0352442	1685877
00:00:02.646	32507	0.00246	0		0.0356793	1685977
00:00:02.656	32517	0.00213	0		0.030893	1684869
00:00:02.666	32527	0.00189	0		0.0274121	1684070
00:00:02.675	32537	0.00235	0		0.0340839	1685616
00:00:02.685	32547	0.00233	0		0.0337938	1685543
00:00:02.695	32557	0.0026	0		0.0377098	1686430
00:00:02.705	32567	0.00232	0		0.0336487	1685494
00:00:02.716	32577	0.00247	0		0.0358243	1686004
00:00:02.725	32587	0.00246	0		0.0356793	1685984
00:00:02.736	32597	0.00234	0		0.0339388	1685584
00:00:02.745	32607	0.0022	0		0.0319083	1685095
00:00:02.755	32617	0.00247	0		0.0358243	1686019
00:00:02.765	32627	0.00224	0		0.0324884	1685222
00:00:02.775	32637	0.0023	0		0.0333587	1685455
00:00:02.785	32647	0.0022	0		0.0319083	1685117
00:00:02.795	32657	0.00264	0		0.03829	1686572
00:00:02.805	32667	0.00231	0		0.0335037	1685481
00:00:02.815	32677	0.00255	0		0.0369846	1686278
00:00:02.825	32687	0.00233	0		0.0337938	1685550
00:00:02.835	32697	0.00252	0		0.0365495	1686175
00:00:02.845	32707	0.00258	0		0.0374197	1686367
00:00:02.855	32717	0.00266	0		0.03858	1686658
00:00:02.865	32727	0.00256	0		0.0371297	1686313
00:00:02.875	32737	0.00212	0		0.030748	1684823
00:00:02.885	32747	0.00254	0		0.0368396	1686254
00:00:02.895	32757	0.0026	0		0.0377098	1686447
00:00:02.905	32767	0.00263	0		0.0381449	1686540
00:00:02.915	32777	0.00277	0		0.0401754	1687019
00:00:02.925	32787	0.00262	0		0.0379999	1686518
00:00:02.934	32797	0.00257	0		0.0372747	1686342
00:00:02.944	32807	0.00241	0		0.0349541	1685818
00:00:02.954	32817	0.00256	0		0.0371297	1686320
00:00:02.965	32827	0.00277	0		0.0401754	1687031
00:00:02.974	32837	0.00242	0		0.0350991	1685847
00:00:02.984	32847	0.00242	0		0.0350991	1685857
00:00:02.994	32857	0.00243	0		0.0352442	1685874
00:00:03.005	32867	0.00251	0		0.0364045	1686141
00:00:03.015	32877	0.00282	0		0.0409006	1687188
00:00:03.024	32887	0.00235	0		0.0340839	1685609
00:00:03.034	32897	0.00268	0		0.0388701	1686731
00:00:03.044	32907	0.00234	0		0.0339388	1685579
00:00:03.054	32917	0.00263	0		0.0381449	1686533
00:00:03.064	32927	0.00216	0		0.0313281	1684975
00:00:03.074	32937	0.00286	0		0.0414808	1687308
00:00:03.084	32947	0.00259	0		0.0375648	1686398
00:00:03.094	32957	0.00258	0		0.0374197	1686374
00:00:03.104	32967	0.00245	0		0.0355342	1685948
00:00:03.114	32977	0.00231	0		0.0335037	1685489
00:00:03.124	32987	0.00264	0		0.03829	1686572
00:00:03.134	32997	0.00278	0		0.0403205	1687043
00:00:03.144	33007	0.00263	0		0.0381449	1686543
00:00:03.154	33017	0.00274	0		0.0397403	1686909
00:00:03.164	33027	0.00261	0		0.0378548	1686487
00:00:03.174	33037	0.00276	0		0.0400304	1686967
00:00:03.184	33047	0.00255	0		0.0369846	1686264
00:00:03.194	33057	0.00271	0		0.0393052	1686812
00:00:03.203	33067	0.0029	0		0.0420609	1687440
00:00:03.213	33077	0.00281	0		0.0407556	1687161
00:00:03.223	33087	0.00274	0		0.0397403	1686923
00:00:03.233	33097	0.00297	0		0.0430762	1687678
00:00:03.243	33107	0.00288	0		0.0417709	1687369
00:00:03.253	33117	0.00275	0		0.0398854	1686955
00:00:03.263	33127	0.00275	0		0.0398854	1686936
00:00:03.273	33137	0.00271	0		0.0393052	1686829
00:00:03.283	33147	0.00263	0		0.0381449	1686540
00:00:03.293	33157	0.00303	0		0.0439464	1687876
00:00:03.303	33167	0.003	0		0.0435113	1687795
00:00:03.313	33177	0.00279	0		0.0404655	1687073
00:00:03.323	33187	0.00246	0		0.0356793	1685984
00:00:03.333	33197	0.00258	0		0.0374197	1686374
00:00:03.343	33207	0.00263	0		0.0381449	1686562
00:00:03.353	33217	0.00277	0		0.0401754	1687009
00:00:03.364	33227	0.00271	0		0.0393052	1686805
00:00:03.373	33237	0.00293	0		0.042496	1687570
00:00:03.383	33247	0.00292	0		0.042351	1687506
00:00:03.393	33257	0.00296	0		0.0429312	1687656
00:00:03.403	33267	0.00265	0		0.038435	1686616
00:00:03.413	33277	0.00276	0		0.0400304	1686985
00:00:03.423	33287	0.00271	0		0.0393052	1686800
00:00:03.433	33297	0.00324	0		0.0469922	1688577
00:00:03.443	33307	0.00258	0		0.0374197	1686391
00:00:03.453	33317	0.00318	0		0.046122	1688384
00:00:03.463	33327	0.00258	0		0.0374197	1686393
00:00:03.473	33337	0.00292	0		0.042351	1687506
00:00:03.483	33347	0.00285	0		0.0413357	1687281
00:00:03.493	33357	0.00296	0		0.0429312	1687651
00:00:03.502	33367	0.00259	0		0.0375648	1686408
00:00:03.513	33377	0.00319	0		0.046267	1688413
00:00:03.522	33387	0.00231	0		0.0335037	1685489
00:00:03.532	33397	0.00287	0		0.0416258	1687367
00:00:03.542	33407	0.0029	0		0.0420609	1687438
00:00:03.552	33417	0.00296	0		0.0429312	1687643
00:00:03.562	33427	0.00259	0		0.0375648	1686425
00:00:03.572	33437	0.00275	0		0.0398854	1686963
00:00:03.582	33447	0.00277	0		0.0401754	1687029
00:00:03.592	33457	0.00305	0		0.0442365	1687957
00:00:03.602	33467	0.00272	0		0.0394503	1686837
00:00:03.612	33477	0.00248	0		0.0359694	1686033
00:00:03.622	33487	0.00282	0		0.0409006	1687195
00:00:03.632	33497	0.00305	0		0.0442365	1687942
00:00:03.642	33507	0.00272	0		0.0394503	1686854
00:00:03.652	33517	0.0029	0		0.0420609	1687457
00:00:03.662	33527	0.00281	0		0.0407556	1687151
00:00:03.672	33537	0.0029	0		0.0420609	1687440
00:00:03.682	33547	0.00259	0		0.0375648	1686413
00:00:03.692	33557	0.00304	0		0.0440915	1687910
00:00:03.702	33567	0.00269	0		0.0390151	1686753
00:00:03.712	33577	0.00344	0		0.049893	1689259
00:00:03.722	33587	0.00273	0		0.0395953	1686888
00:00:03.731	33597	0.00291	0		0.042206	1687489
00:00:03.742	33607	0.00296	0		0.0429312	1687653
00:00:03.751	33617	0.00311	0		0.0451067	1688146
00:00:03.762	33627	0.00297	0		0.0430762	1687702
00:00:03.772	33637	0.00326	0		0.0472823	1688673
00:00:03.782	33647	0.00283	0		0.0410457	1687217
00:00:03.792	33657	0.00338	0		0.0490227	1689070
00:00:03.802	33667	0.00314	0		0.0455418	1688269
00:00:03.811	33677	0.00296	0		0.0429312	1687668
00:00:03.822	33687	0.00277	0		0.0401754	1687002
00:00:03.832	33697	0.00328	0		0.0475724	1688719
00:00:03.841	33707	0.00294	0		0.0426411	1687599
00:00:03.851	33717	0.0031	0		0.0449617	1688119
00:00:03.861	33727	0.0034	0		0.0493128	1689114
00:00:03.871	33737	0.00324	0		0.0469922	1688595
00:00:03.882	33747	0.00278	0		0.0403205	1687058
00:00:03.891	33757	0.00323	0		0.0468472	1688550
00:00:03.902	33767	0.00276	0		0.0400304	1686999
00:00:03.911	33777	0.003	0		0.0435113	1687803
00:00:03.921	33787	0.00326	0		0.0472823	1688651
00:00:03.931	33797	0.00317	0		0.0459769	1688374
00:00:03.942	33807	0.00295	0		0.0427861	1687612
00:00:03.951	33817	0.00329	0		0.0477174	1688771
00:00:03.961	33827	0.00281	0		0.0407556	1687156
00:00:03.971	33837	0.00327	0		0.0474273	1688683
00:00:03.981	33847	0.00288	0		0.0417709	1687379
00:00:03.991	33857	0.0031	0		0.0449617	1688132
00:00:04.001	33867	0.00286	0		0.0414808	1687323
00:00:04.011	33877	0.00324	0		0.0469922	1688582
00:00:04.021	33887	0.00314	0		0.0455418	1688269
00:00:04.031	33897	0.00328	0		0.0475724	1688737
00:00:04.041	33907	0.00273	0		0.0395953	1686893
00:00:04.050	33917	0.0033	0		0.0478624	1688793
00:00:04.061	33927	0.00299	0		0.0433663	1687758
00:00:04.071	33937	0.00325	0		0.0471373	1688617
00:00:04.081	33947	0.00301	0		0.0436563	1687815
00:00:04.090	33957	0.00328	0		0.0475724	1688741
00:00:04.101	33967	0.00324	0		0.0469922	1688597
00:00:04.111	33977	0.00324	0		0.0469922	1688609
00:00:04.121	33987	0.00307	0		0.0445266	1688017
00:00:04.130	33997	0.00349	0		0.0506182	1689448
00:00:04.140	34007	0.00295	0		0.0427861	1687604
00:00:04.150	34017	0.00305	0		0.0442365	1687962
00:00:04.160	34027	0.00331	0		0.0480075	1688837
00:00:04.170	34037	0.00338	0		0.0490227	1689048
00:00:04.180	34047	0.00301	0		0.0436563	1687807
00:00:04.190	34057	0.00323	0		0.0468472	1688565
00:00:04.200	34067	0.00309	0		0.0448167	1688107
00:00:04.210	34077	0.00319	0		0.046267	1688418
00:00:04.220	34087	0.00303	0		0.0439464	1687874
00:00:04.230	34097	0.00349	0		0.0506182	1689423
00:00:04.240	34107	0.00311	0		0.0451067	1688171
00:00:04.250	34117	0.00309	0		0.0448167	1688075
00:00:04.260	34127	0.00304	0		0.0440915	1687923
00:00:04.270	34137	0.00305	0		0.0442365	1687945
00:00:04.280	34147	0.0032	0		0.0464121	1688453
00:00:04.290	34157	0.00338	0		0.0490227	1689072
00:00:04.300	34167	0.00299	0		0.0433663	1687756
00:00:04.310	34177	0.00342	0		0.0496029	1689213
00:00:04.320	34187	0.00326	0		0.0472823	1688648
00:00:04.329	34197	0.00315	0		0.0456869	1688279
00:00:04.340	34207	0.00294	0		0.0426411	1687597
00:00:04.350	34217	0.0032	0		0.0464121	1688450
00:00:04.359	34227	0.00326	0		0.0472823	1688658
00:00:04.369	34237	0.00347	0		0.0503281	1689360
00:00:04.380	34247	0.00305	0		0.0442365	1687972
00:00:04.389	34257	0.00349	0		0.0506182	1689428
00:00:04.399	34267	0.00314	0		0.0455418	1688269
00:00:04.410	34277	0.00333	0		0.0482976	1688901
00:00:04.420	34287	0.0035	0		0.0507632	1689465
00:00:04.430	34297	0.00351	0		0.0509082	1689489
00:00:04.439	34307	0.003	0		0.0435113	1687781
00:00:04.449	34317	0.0036	0		0.0522136	1689818
00:00:04.460	34327	0.00323	0		0.0468472	1688563
00:00:04.469	34337	0.00333	0		0.0482976	1688888
00:00:04.479	34347	0.0032	0		0.0464121	1688453
00:00:04.489	34357	0.00338	0		0.0490227	1689062
00:00:04.499	34367	0.0034	0		0.0493128	1689127
00:00:04.509	34377	0.00323	0		0.0468472	1688558
00:00:04.519	34387	0.00315	0		0.0456869	1688286
00:00:04.529	34397	0.00324	0		0.0469922	1688604
00:00:04.539	34407	0.00312	0		0.0452518	1688203
00:00:04.549	34417	0.00333	0		0.0482976	1688903
00:00:04.559	34427	0.00354	0		0.0513433	1689595
00:00:04.569	34437	0.00347	0		0.0503281	1689369
00:00:04.579	34447	0.00318	0		0.046122	1688379
00:00:04.589	34457	0.00326	0		0.0472823	1688675
00:00:04.599	34467	0.00316	0		0.0458319	1688337
00:00:04.609	34477	0.00327	0		0.0474273	1688688
00:00:04.619	34487	0.00311	0		0.0451067	1688171
00:00:04.628	34497	0.00363	0		0.0526487	1689893
00:00:04.639	34507	0.00335	0		0.0485876	1688972
00:00:04.649	34517	0.00354	0		0.0513433	1689585
00:00:04.658	34527	0.00344	0		0.049893	1689274
00:00:04.669	34537	0.00363	0		0.0526487	1689906
00:00:04.679	34547	0.00329	0		0.0477174	1688766
00:00:04.688	34557	0.00339	0		0.0491678	1689087
00:00:04.698	34567	0.0032	0		0.0464121	1688460
00:00:04.708	34577	0.00382	0		0.0554044	1690543
00:00:04.718	34587	0.00372	0		0.053954	1690190
00:00:04.728	34597	0.00335	0		0.0485876	1688947
00:00:04.738	34607	0.00329	0		0.0477174	1688776
00:00:04.748	34617	0.00346	0		0.050183	1689318
00:00:04.758	34627	0.00327	0		0.0474273	1688693
00:00:04.768	34637	0.00364	0		0.0527937	1689945
00:00:04.778	34647	0.00363	0		0.0526487	1689891
00:00:04.788	34657	0.00362	0		0.0525036	1689871
00:00:04.798	34667	0.00345	0		0.050038	1689291
00:00:04.808	34677	0.00386	0		0.0559846	1690668
00:00:04.818	34687	0.0034	0		0.0493128	1689137
00:00:04.828	34697	0.00328	0		0.0475724	1688741
00:00:04.838	34707	0.0033	0		0.0478624	1688803
00:00:04.848	34717	0.00339	0		0.0491678	1689099
00:00:04.858	34727	0.00326	0		0.0472823	1688675
00:00:04.868	34737	0.00344	0		0.049893	1689262
00:00:04.878	34747	0.00358	0		0.0519235	1689737
00:00:04.888	34757	0.00339	0		0.0491678	1689097
00:00:04.898	34767	0.00347	0		0.0503281	1689357
00:00:04.908	34777	0.00371	0		0.053809	1690163
00:00:04.918	34787	0.0032	0		0.0464121	1688445
00:00:04.928	34797	0.00363	0		0.0526487	1689898
00:00:04.937	34807	0.00335	0		0.0485876	1688979
00:00:04.948	34817	0.00352	0		0.0510533	1689541
00:00:04.957	34827	0.00367	0		0.0532288	1690048
00:00:04.968	34837	0.00357	0		0.0517785	1689715
00:00:04.977	34847	0.0037	0		0.053664	1690133
00:00:04.987	34857	0.00372	0		0.053954	1690190
00:00:04.997	34867	0.00378	0		0.0548242	1690421
00:00:05.007	34877	0.00356	0		0.0516334	1689683
00:00:05.017	34887	0.00347	0		0.0503281	1689369
00:00:05.027	34897	0.00376	0		0.0545342	1690348
00:00:05.037	34907	0.00347	0		0.0503281	1689369
00:00:05.047	34917	0.0038	0		0.0551143	1690482
00:00:05.057	34927	0.00369	0		0.0535189	1690107
00:00:05.067	34937	0.00394	0		0.0571449	1690955
00:00:05.077	34947	0.00384	0		0.0556945	1690597
00:00:05.087	34957	0.00389	0		0.0564197	1690788
00:00:05.097	34967	0.00367	0		0.0532288	1690033
00:00:05.107	34977	0.00398	0		0.057725	1691082
00:00:05.117	34987	0.00384	0		0.0556945	1690600
00:00:05.127	34997	0.0038	0		0.0551143	1690458
00:00:05.137	35007	0.00321	0		0.0465571	1688509
00:00:05.147	35017	0.00388	0		0.0562746	1690737
00:00:05.157	35027	0.00361	0		0.0523586	1689827
00:00:05.167	35037	0.00394	0		0.0571449	1690938
00:00:05.177	35047	0.00391	0		0.0567097	1690828
00:00:05.186	35057	0.00407	0		0.0590303	1691394
00:00:05.197	35067	0.0039	0		0.0565647	1690823
00:00:05.207	35077	0.00359	0		0.0520685	1689783
00:00:05.217	35087	0.00386	0		0.0559846	1690683
00:00:05.226	35097	0.00382	0		0.0554044	1690529
00:00:05.236	35107	0.0038	0		0.0551143	1690480
00:00:05.246	35117	0.00379	0		0.0549693	1690448
00:00:05.256	35127	0.00395	0		0.0572899	1690992
00:00:05.266	35137	0.00393	0		0.0569998	1690918
00:00:05.276	35147	0.00372	0		0.053954	1690201
00:00:05.286	35157	0.004	0		0.0580151	1691141
00:00:05.296	35167	0.00376	0		0.0545342	1690330
00:00:05.306	35177	0.00397	0		0.05758	1691043
00:00:05.316	35187	0.00376	0		0.0545342	1690338
00:00:05.326	35197	0.00377	0		0.0546792	1690374
00:00:05.336	35207	0.00366	0		0.0530838	1689996
00:00:05.346	35217	0.00381	0		0.0552594	1690497
00:00:05.356	35227	0.0041	0		0.0594655	1691475
00:00:05.366	35237	0.00393	0		0.0569998	1690906
00:00:05.376	35247	0.00399	0		0.05787	1691121
00:00:05.386	35257	0.00387	0		0.0561296	1690693
00:00:05.396	35267	0.00382	0		0.0554044	1690556
00:00:05.406	35277	0.00383	0		0.0555494	1690570
00:00:05.416	35287	0.00393	0		0.0569998	1690923
00:00:05.426	35297	0.00383	0		0.0555494	1690570
00:00:05.437	35307	0.00416	0		0.0603357	1691673
00:00:05.446	35317	0.00412	0		0.0597555	1691541
00:00:05.456	35327	0.0041	0		0.0594655	1691463
00:00:05.466	35337	0.00401	0		0.0581601	1691185
00:00:05.476	35347	0.00396	0		0.0574349	1691006
00:00:05.486	35357	0.00406	0		0.0588853	1691332
00:00:05.495	35367	0.00391	0		0.0567097	1690842
00:00:05.506	35377	0.0038	0		0.0551143	1690468
00:00:05.516	35387	0.00413	0		0.0599006	1691568
00:00:05.525	35397	0.00418	0		0.0606258	1691759
00:00:05.536	35407	0.00424	0		0.061496	1691953
00:00:05.546	35417	0.00397	0		0.05758	1691043
00:00:05.556	35427	0.00386	0		0.0559846	1690685
00:00:05.565	35437	0.00407	0		0.0590303	1691370
00:00:05.575	35447	0.00411	0		0.0596105	1691524
00:00:05.586	35457	0.00411	0		0.0596105	1691504
00:00:05.595	35467	0.00421	0		0.0610609	1691852
00:00:05.606	35477	0.00413	0		0.0599006	1691593
00:00:05.615	35487	0.00415	0		0.0601906	1691646
00:00:05.625	35497	0.00447	0		0.0648319	1692735
00:00:05.635	35507	0.00427	0		0.0619311	1692048
00:00:05.645	35517	0.00428	0		0.0620761	1692095
00:00:05.655	35527	0.00408	0		0.0591754	1691411
00:00:05.665	35537	0.00416	0		0.0603357	1691683
00:00:05.675	35547	0.00438	0		0.0635265	1692419
00:00:05.685	35557	0.00423	0		0.0613509	1691916
00:00:05.695	35567	0.00449	0		0.0651219	1692794
00:00:05.705	35577	0.00446	0		0.0646868	1692693
00:00:05.715	35587	0.00427	0		0.0619311	1692038
00:00:05.725	35597	0.0043	0		0.0623662	1692156
00:00:05.735	35607	0.0041	0		0.0594655	1691490
00:00:05.745	35617	0.00428	0		0.0620761	1692097
00:00:05.755	35627	0.0041	0		0.0594655	1691465
00:00:05.765	35637	0.00424	0		0.061496	1691950
00:00:05.775	35647	0.00436	0		0.0632364	1692335
00:00:05.785	35657	0.00458	0		0.0664273	1693080
00:00:05.795	35667	0.00438	0		0.0635265	1692434
00:00:05.804	35677	0.00471	0		0.0683128	1693514
00:00:05.814	35687	0.00449	0		0.0651219	1692779
00:00:05.824	35697	0.00448	0		0.0649769	1692749
00:00:05.834	35707	0.00447	0		0.0648319	1692715
00:00:05.845	35717	0.00437	0		0.0633815	1692381
00:00:05.855	35727	0.00409	0		0.0593204	1691460
00:00:05.865	35737	0.00419	0		0.0607708	1691796
00:00:05.874	35747	0.00432	0		0.0626563	1692227
00:00:05.884	35757	0.0045	0		0.065267	1692825
00:00:05.894	35767	0.00467	0		0.0677326	1693389
00:00:05.904	35777	0.0045	0		0.065267	1692838
00:00:05.914	35787	0.00436	0		0.0632364	1692337
00:00:05.924	35797	0.00453	0		0.0657021	1692921
00:00:05.934	35807	0.00457	0		0.0662822	1693073
00:00:05.944	35817	0.00436	0		0.0632364	1692349
00:00:05.954	35827	0.00494	0		0.0716486	1694298
00:00:05.965	35837	0.00469	0		0.0680227	1693452
00:00:05.974	35847	0.00465	0		0.0674425	1693337
00:00:05.986	35857	0.00461	0		0.0668624	1693200
00:00:05.994	35867	0.00502	0		0.0728089	1694558
00:00:06.004	35877	0.00472	0		0.0684578	1693563
00:00:06.014	35887	0.00456	0		0.0661372	1693026
00:00:06.024	35897	0.00479	0		0.0694731	1693801
00:00:06.034	35907	0.00471	0		0.0683128	1693536
00:00:06.044	35917	0.00467	0		0.0677326	1693386
00:00:06.054	35927	0.00473	0		0.0686028	1693595
00:00:06.064	35937	0.00451	0		0.065412	1692843
00:00:06.074	35947	0.0049	0		0.0710685	1694151
00:00:06.084	35957	0.00469	0		0.0680227	1693450
00:00:06.094	35967	0.00481	0		0.0697631	1693865
00:00:06.104	35977	0.00468	0		0.0678776	1693413
00:00:06.114	35987	0.00475	0		0.0688929	1693664
00:00:06.123	35997	0.00501	0		0.0726639	1694526
00:00:06.134	36007	0.00466	0		0.0675876	1693354
00:00:06.143	36017	0.00487	0		0.0706334	1694051
00:00:06.154	36027	0.00503	0		0.072954	1694591
00:00:06.164	36037	0.00481	0		0.0697631	1693862
00:00:06.173	36047	0.00506	0		0.0733891	1694689
00:00:06.183	36057	0.0051	0		0.0739692	1694823
00:00:06.194	36067	0.00507	0		0.0735341	1694720
00:00:06.203	36077	0.00474	0		0.0687479	1693639
00:00:06.213	36087	0.00503	0		0.072954	1694586
00:00:06.223	36097	0.00506	0		0.0733891	1694701
00:00:06.233	36107	0.00517	0		0.0749845	1695073
00:00:06.243	36117	0.00518	0		0.0751295	1695102
00:00:06.253	36127	0.00485	0		0.0703433	1693995
00:00:06.263	36137	0.00526	0		0.0762898	1695374
00:00:06.273	36147	0.00516	0		0.0748395	1695041
00:00:06.283	36157	0.00493	0		0.0715036	1694266
00:00:06.293	36167	0.00511	0		0.0741143	1694858
00:00:06.303	36177	0.00493	0		0.0715036	1694249
00:00:06.313	36187	0.00532	0		0.0771601	1695563
00:00:06.323	36197	0.00511	0		0.0741143	1694870
00:00:06.333	36207	0.00525	0		0.0761448	1695335
00:00:06.343	36217	0.00515	0		0.0746944	1695017
00:00:06.353	36227	0.00527	0		0.0764349	1695411
00:00:06.363	36237	0.00513	0		0.0744043	1694933
00:00:06.373	36247	0.00538	0		0.0780303	1695769
00:00:06.382	36257	0.00512	0		0.0742593	1694892
00:00:06.392	36267	0.00534	0		0.0774501	1695644
00:00:06.403	36277	0.00524	0		0.0759998	1695313
00:00:06.413	36287	0.00534	0		0.0774501	1695653
00:00:06.423	36297	0.0055	0		0.0797707	1696193
00:00:06.432	36307	0.0056	0		0.0812211	1696516
00:00:06.442	36317	0.0055	0		0.0797707	1696181
00:00:06.452	36327	0.00536	0		0.0777402	1695715
00:00:06.463	36337	0.00562	0		0.0815112	1696570
00:00:06.472	36347	0.00565	0		0.0819463	1696678
00:00:06.482	36357	0.00534	0		0.0774501	1695624
00:00:06.492	36367	0.00608	0		0.0881829	1698137
00:00:06.502	36377	0.0056	0		0.0812211	1696504
00:00:06.512	36387	0.00563	0		0.0816562	1696605
00:00:06.522	36397	0.00563	0		0.0816562	1696622
00:00:06.532	36407	0.00565	0		0.0819463	1696678
00:00:06.542	36417	0.00565	0		0.0819463	1696690
00:00:06.552	36427	0.00589	0		0.0854272	1697495
00:00:06.562	36437	0.00555	0		0.0804959	1696338
00:00:06.572	36447	0.00593	0		0.0860074	1697607
00:00:06.582	36457	0.00555	0		0.0804959	1696340
00:00:06.592	36467	0.00581	0		0.0842669	1697201
00:00:06.602	36477	0.00575	0		0.0833967	1697022
00:00:06.612	36487	0.00591	0		0.0857173	1697544
00:00:06.622	36497	0.00563	0		0.0816562	1696609
00:00:06.632	36507	0.00588	0		0.0852822	1697438
00:00:06.642	36517	0.00589	0		0.0854272	1697492
00:00:06.652	36527	0.00604	0		0.0876028	1697997
00:00:06.662	36537	0.00589	0		0.0854272	1697485
00:00:06.672	36547	0.00594	0		0.0861524	1697649
00:00:06.682	36557	0.0059	0		0.0855722	1697519
00:00:06.692	36567	0.00608	0		0.0881829	1698125
00:00:06.702	36577	0.00572	0		0.0829616	1696917
00:00:06.711	36587	0.00612	0		0.0887631	1698247
00:00:06.722	36597	0.00608	0		0.0881829	1698127
00:00:06.732	36607	0.00628	0		0.0910837	1698796
00:00:06.742	36617	0.00585	0		0.084847	1697353
00:00:06.752	36627	0.00631	0		0.0915188	1698906
00:00:06.761	36637	0.00598	0		0.0867325	1697801
00:00:06.771	36647	0.00629	0		0.0912287	1698838
00:00:06.781	36657	0.00649	0		0.0941295	1699490
00:00:06.791	36667	0.00648	0		0.0939844	1699451
00:00:06.802	36677	0.00612	0		0.0887631	1698242
00:00:06.811	36687	0.00644	0		0.0934043	1699338
00:00:06.822	36697	0.00628	0		0.0910837	1698808
00:00:06.831	36707	0.00657	0		0.0952898	1699774
00:00:06.841	36717	0.0065	0		0.0942745	1699527
00:00:06.851	36727	0.00681	0		0.0987707	1700581
00:00:06.861	36737	0.00636	0		0.092244	1699069
00:00:06.871	36747	0.00649	0		0.0941295	1699492
00:00:06.881	36757	0.00662	0		0.096015	1699928
00:00:06.891	36767	0.00668	0		0.0968852	1700124
00:00:06.901	36777	0.00648	0		0.0939844	1699465
00:00:06.911	36787	0.00669	0		0.0970302	1700154
00:00:06.921	36797	0.00667	0		0.0967401	1700117
00:00:06.931	36807	0.0071	0		0.102977	1701554
00:00:06.941	36817	0.00647	0		0.0938394	1699434
00:00:06.951	36827	0.00678	0		0.0983356	1700488
00:00:06.960	36837	0.00681	0		0.0987707	1700576
00:00:06.971	36847	0.00711	0		0.103122	1701574
00:00:06.981	36857	0.0063	0		0.0913737	1698867
00:00:06.990	36867	0.00689	0		0.099931	1700850
00:00:07.001	36877	0.00669	0		0.0970302	1700159
00:00:07.011	36887	0.00696	0		0.100946	1701068
00:00:07.020	36897	0.00683	0		0.0990607	1700652
00:00:07.030	36907	0.00707	0		0.102542	1701444
00:00:07.040	36917	0.00711	0		0.103122	1701576
00:00:07.050	36927	0.00716	0		0.103847	1701740
00:00:07.060	36937	0.00724	0		0.105007	1702002
00:00:07.071	36947	0.00731	0		0.106023	1702262
00:00:07.080	36957	0.00716	0		0.103847	1701760
00:00:07.090	36967	0.00748	0		0.108488	1702814
00:00:07.100	36977	0.00705	0		0.102252	1701380
00:00:07.110	36987	0.00758	0		0.109939	1703171
00:00:07.120	36997	0.00712	0		0.103267	1701610
00:00:07.130	37007	0.00733	0		0.106313	1702318
00:00:07.140	37017	0.00705	0		0.102252	1701368
00:00:07.150	37027	0.00733	0		0.106313	1702316
00:00:07.160	37037	0.00729	0		0.105732	1702196
00:00:07.170	37047	0.00722	0		0.104717	1701960
00:00:07.180	37057	0.00709	0		0.102832	1701517
00:00:07.190	37067	0.00796	0		0.11545	1704421
00:00:07.200	37077	0.00743	0		0.107763	1702640
00:00:07.210	37087	0.00752	0		0.109068	1702943
00:00:07.220	37097	0.00714	0		0.103557	1701691
00:00:07.230	37107	0.00729	0		0.105732	1702198
00:00:07.239	37117	0.00756	0		0.109648	1703105
00:00:07.250	37127	0.00793	0		0.115015	1704318
00:00:07.260	37137	0.00786	0		0.114	1704081
00:00:07.269	37147	0.00824	0		0.119511	1705360
00:00:07.280	37157	0.00784	0		0.11371	1704034
00:00:07.290	37167	0.00836	0		0.121252	1705790
00:00:07.299	37177	0.00809	0		0.117335	1704863
00:00:07.310	37187	0.00855	0		0.124007	1706409
00:00:07.319	37197	0.00805	0		0.116755	1704731
00:00:07.330	37207	0.00849	0		0.123137	1706194
00:00:07.339	37217	0.00854	0		0.123862	1706372
00:00:07.349	37227	0.00895	0		0.129809	1707740
00:00:07.360	37237	0.00828	0		0.120091	1705517
00:00:07.369	37247	0.00967	0		0.140251	1710172
00:00:07.379	37257	0.00871	0		0.126328	1706942
00:00:07.389	37267	0.00901	0		0.130679	1707954
00:00:07.399	37277	0.0088	0		0.127633	1707260
00:00:07.409	37287	0.00879	0		0.127488	1707218
00:00:07.419	37297	0.0084	0		0.121832	1705897
00:00:07.429	37307	0.00888	0		0.128793	1707534
00:00:07.439	37317	0.00838	0		0.121542	1705856
00:00:07.449	37327	0.00837	0		0.121397	1705821
00:00:07.459	37337	0.00844	0		0.122412	1706049
00:00:07.469	37347	0.00863	0		0.125168	1706676
00:00:07.479	37357	0.00861	0		0.124877	1706605
00:00:07.489	37367	0.0086	0		0.124732	1706581
00:00:07.499	37377	0.00858	0		0.124442	1706524
00:00:07.508	37387	0.00861	0		0.124877	1706608
00:00:07.519	37397	0.00833	0		0.120816	1705657
00:00:07.528	37407	0.00875	0		0.126908	1707076
00:00:07.539	37417	0.00836	0		0.121252	1705765
00:00:07.549	37427	0.00867	0		0.125748	1706812
00:00:07.558	37437	0.00864	0		0.125313	1706720
00:00:07.569	37447	0.00877	0		0.127198	1707164
00:00:07.579	37457	0.00876	0		0.127053	1707101
00:00:07.589	37467	0.00859	0		0.124587	1706539
00:00:07.598	37477	0.00874	0		0.126763	1707032
00:00:07.608	37487	0.00864	0		0.125313	1706728
00:00:07.618	37497	0.00902	0		0.130824	1707991
00:00:07.628	37507	0.00918	0		0.133145	1708510
00:00:07.638	37517	0.00856	0		0.124152	1706444
00:00:07.648	37527	0.00896	0		0.129954	1707772
00:00:07.658	37537	0.00873	0		0.126618	1707003
00:00:07.668	37547	0.00899	0		0.130389	1707888
00:00:07.678	37557	0.00872	0		0.126473	1706991
00:00:07.689	37567	0.00895	0		0.129809	1707755
00:00:07.698	37577	0.0089	0		0.129084	1707578
00:00:07.708	37587	0.00906	0		0.131404	1708121
00:00:07.718	37597	0.00913	0		0.132419	1708353
00:00:07.728	37607	0.00942	0		0.136626	1709326
00:00:07.738	37617	0.00894	0		0.129664	1707706
00:00:07.748	37627	0.00937	0		0.1359	1709160
00:00:07.758	37637	0.00933	0		0.13532	1709028
00:00:07.768	37647	0.00894	0		0.129664	1707713
00:00:07.778	37657	0.00924	0		0.134015	1708723
00:00:07.788	37667	0.00942	0		0.136626	1709326
00:00:07.798	37677	0.00931	0		0.13503	1708966
00:00:07.807	37687	0.00922	0		0.133725	1708672
00:00:07.818	37697	0.0096	0		0.139236	1709936
00:00:07.828	37707	0.00955	0		0.138511	1709765
00:00:07.838	37717	0.00975	0		0.141412	1710451
00:00:07.847	37727	0.00942	0		0.136626	1709341
00:00:07.857	37737	0.00915	0		0.13271	1708441
00:00:07.868	37747	0.00961	0		0.139381	1709980
00:00:07.877	37757	0.00943	0		0.136771	1709363
00:00:07.887	37767	0.00956	0		0.138656	1709797
00:00:07.897	37777	0.00949	0		0.137641	1709566
00:00:07.907	37787	0.00944	0		0.136916	1709412
00:00:07.917	37797	0.00957	0		0.138801	1709826
00:00:07.927	37807	0.00981	0		0.142282	1710650
00:00:07.937	37817	0.00927	0		0.13445	1708819
00:00:07.947	37827	0.00978	0		0.141847	1710537
00:00:07.957	37837	0.00966	0		0.140106	1710140
00:00:07.968	37847	0.00976	0		0.141557	1710466
00:00:07.977	37857	0.00964	0		0.139816	1710084
00:00:07.987	37867	0.00965	0		0.139961	1710116
00:00:07.997	37877	0.00953	0		0.138221	1709708
00:00:08.007	37887	0.01029	0		0.149244	1712265
00:00:08.017	37897	0.00955	0		0.138511	1709755
00:00:08.027	37907	0.01014	0		0.147068	1711748
00:00:08.037	37917	0.00987	0		0.143152	1710834
00:00:08.047	37927	0.01018	0		0.147648	1711873
00:00:08.057	37937	0.00981	0		0.142282	1710652
00:00:08.067	37947	0.01027	0		0.148954	1712179
00:00:08.077	37957	0.00971	0		0.140832	1710305
00:00:08.086	37967	0.00992	0		0.143877	1710993
00:00:08.097	37977	0.00997	0		0.144603	1711172
00:00:08.107	37987	0.00982	0		0.142427	1710657
00:00:08.116	37997	0.01	0		0.145038	1711278
00:00:08.126	38007	0.01018	0		0.147648	1711880
00:00:08.137	38017	0.01028	0		0.149099	1712216
00:00:08.146	38027	0.01016	0		0.147358	1711802
00:00:08.157	38037	0.01024	0		0.148519	1712093
00:00:08.167	38047	0.00973	0		0.141122	1710385
00:00:08.176	38057	0.00992	0		0.143877	1711002
00:00:08.186	38067	0.01029	0		0.149244	1712250
00:00:08.196	38077	0.01028	0		0.149099	1712223
00:00:08.206	38087	0.01022	0		0.148229	1712030
00:00:08.216	38097	0.0105	0		0.15229	1712939
00:00:08.226	38107	0.01059	0		0.153595	1713249
00:00:08.236	38117	0.00999	0		0.144893	1711256
00:00:08.246	38127	0.01044	0		0.151419	1712743
00:00:08.256	38137	0.01035	0		0.150114	1712457
00:00:08.266	38147	0.01065	0		0.154465	1713469
00:00:08.276	38157	0.01019	0		0.147793	1711910
00:00:08.286	38167	0.01046	0		0.151709	1712829
00:00:08.296	38177	0.0104	0		0.150839	1712604
00:00:08.306	38187	0.01074	0		0.15577	1713775
00:00:08.316	38197	0.01046	0		0.151709	1712836
00:00:08.326	38207	0.01019	0		0.147793	1711905
00:00:08.336	38217	0.01035	0		0.150114	1712440
00:00:08.346	38227	0.01063	0		0.154175	1713393
00:00:08.356	38237	0.0102	0		0.147938	1711963
00:00:08.366	38247	0.01075	0		0.155916	1713790
00:00:08.376	38257	0.0104	0		0.150839	1712616
00:00:08.386	38267	0.01049	0		0.152145	1712905
00:00:08.395	38277	0.01035	0		0.150114	1712452
00:00:08.405	38287	0.01085	0		0.157366	1714145
00:00:08.416	38297	0.01088	0		0.157801	1714238
00:00:08.425	38307	0.01074	0		0.15577	1713763
00:00:08.435	38317	0.01034	0		0.149969	1712405
00:00:08.445	38327	0.01089	0		0.157946	1714277
00:00:08.455	38337	0.0105	0		0.15229	1712944
00:00:08.466	38347	0.01054	0		0.15287	1713093
00:00:08.475	38357	0.01081	0		0.156786	1713991
00:00:08.485	38367	0.01074	0		0.15577	1713775
00:00:08.495	38377	0.01092	0		0.158381	1714373
00:00:08.505	38387	0.01093	0		0.158526	1714383
00:00:08.516	38397	0.01061	0		0.153885	1713327
00:00:08.526	38407	0.01069	0		0.155045	1713579
00:00:08.536	38417	0.01074	0		0.15577	1713763
00:00:08.545	38427	0.01085	0		0.157366	1714140
00:00:08.555	38437	0.01091	0		0.158236	1714316
00:00:08.565	38447	0.01115	0		0.161717	1715130
00:00:08.575	38457	0.011	0		0.159541	1714641
00:00:08.585	38467	0.01112	0		0.161282	1715028
00:00:08.595	38477	0.01097	0		0.159106	1714530
00:00:08.605	38487	0.01114	0		0.161572	1715104
00:00:08.615	38497	0.01107	0		0.160557	1714873
00:00:08.625	38507	0.01122	0		0.162732	1715356
00:00:08.635	38517	0.01088	0		0.157801	1714245
00:00:08.644	38527	0.01112	0		0.161282	1715045
00:00:08.655	38537	0.01094	0		0.158671	1714429
00:00:08.665	38547	0.01087	0		0.157656	1714211
00:00:08.675	38557	0.01096	0		0.158961	1714501
00:00:08.685	38567	0.01105	0		0.160267	1714788
00:00:08.694	38577	0.01095	0		0.158816	1714464
00:00:08.704	38587	0.01099	0		0.159396	1714606
00:00:08.715	38597	0.01125	0		0.163167	1715469
00:00:08.724	38607	0.01115	0		0.161717	1715130
00:00:08.734	38617	0.01129	0		0.163748	1715604
00:00:08.744	38627	0.01104	0		0.160122	1714766
00:00:08.754	38637	0.01161	0		0.168389	1716680
00:00:08.764	38647	0.01154	0		0.167374	1716434
00:00:08.774	38657	0.01104	0		0.160122	1714773
00:00:08.784	38667	0.01132	0		0.164183	1715707
00:00:08.794	38677	0.01117	0		0.162007	1715214
00:00:08.804	38687	0.0115	0		0.166793	1716302
00:00:08.814	38697	0.01153	0		0.167228	1716415
00:00:08.824	38707	0.01119	0		0.162297	1715255
00:00:08.834	38717	0.01127	0		0.163457	1715540
00:00:08.844	38727	0.01156	0		0.167664	1716527
00:00:08.854	38737	0.01117	0		0.162007	1715197
00:00:08.864	38747	0.01139	0		0.165198	1715957
00:00:08.874	38757	0.01186	0		0.172015	1717530
00:00:08.884	38767	0.01136	0		0.164763	1715856
00:00:08.894	38777	0.01123	0		0.162877	1715390
00:00:08.904	38787	0.01145	0		0.166068	1716128
00:00:08.914	38797	0.01151	0		0.166938	1716327
00:00:08.924	38807	0.01164	0		0.168824	1716795
00:00:08.934	38817	0.01156	0		0.167664	1716515
00:00:08.943	38827	0.0116	0		0.168244	1716629
00:00:08.954	38837	0.01123	0		0.162877	1715416
00:00:08.963	38847	0.01168	0		0.169404	1716918
00:00:08.973	38857	0.0118	0		0.171144	1717312
00:00:08.983	38867	0.01148	0		0.166503	1716231
00:00:08.993	38877	0.01169	0		0.169549	1716950
00:00:09.004	38887	0.01139	0		0.165198	1715944
00:00:09.013	38897	0.01129	0		0.163748	1715604
00:00:09.023	38907	0.01183	0		0.17158	1717430
00:00:09.033	38917	0.01176	0		0.170564	1717182
00:00:09.043	38927	0.01186	0		0.172015	1717505
00:00:09.053	38937	0.01174	0		0.170274	1717123
00:00:09.063	38947	0.01182	0		0.171435	1717395
00:00:09.073	38957	0.01168	0		0.169404	1716920
00:00:09.083	38967	0.01173	0		0.170129	1717077
00:00:09.093	38977	0.01146	0		0.166213	1716192
00:00:09.103	38987	0.012	0		0.174045	1717996
00:00:09.113	38997	0.01199	0		0.1739	1717962
00:00:09.123	39007	0.01187	0		0.17216	1717542
00:00:09.133	39017	0.01207	0		0.175061	1718226
00:00:09.143	39027	0.01177	0		0.170709	1717204
00:00:09.153	39037	0.01179	0		0.170999	1717268
00:00:09.163	39047	0.01183	0		0.17158	1717430
00:00:09.173	39057	0.01169	0		0.169549	1716954
00:00:09.183	39067	0.01219	0		0.176801	1718635
00:00:09.193	39077	0.01193	0		0.17303	1717746
00:00:09.203	39087	0.0119	0		0.172595	1717648
00:00:09.213	39097	0.01239	0		0.179702	1719305
00:00:09.222	39107	0.01245	0		0.180572	1719494
00:00:09.233	39117	0.01164	0		0.168824	1716783
00:00:09.243	39127	0.012	0		0.174045	1717986
00:00:09.253	39137	0.01194	0		0.173175	1717800
00:00:09.263	39147	0.01192	0		0.172885	1717710
00:00:09.272	39157	0.01199	0		0.1739	1717955
00:00:09.282	39167	0.01193	0		0.17303	1717739
00:00:09.293	39177	0.01213	0		0.175931	1718425
00:00:09.303	39187	0.01237	0		0.179412	1719236
00:00:09.312	39197	0.01207	0		0.175061	1718209
00:00:09.322	39207	0.01248	0		0.181007	1719606
00:00:09.332	39217	0.01228	0		0.178106	1718942
00:00:09.342	39227	0.01202	0		0.174335	1718062
00:00:09.352	39237	0.01204	0		0.174625	1718133
00:00:09.362	39247	0.01163	0		0.168679	1716744
00:00:09.372	39257	0.01218	0		0.176656	1718594
00:00:09.382	39267	0.01222	0		0.177236	1718739
00:00:09.392	39277	0.01274	0		0.184778	1720484
00:00:09.402	39287	0.01236	0		0.179267	1719202
00:00:09.412	39297	0.01262	0		0.183038	1720053
00:00:09.422	39307	0.01257	0		0.182312	1719896
00:00:09.432	39317	0.01219	0		0.176801	1718618
00:00:09.442	39327	0.01224	0		0.177526	1718786
00:00:09.453	39337	0.01235	0		0.179122	1719160
00:00:09.462	39347	0.01227	0		0.177961	1718881
00:00:09.472	39357	0.01238	0		0.179557	1719246
00:00:09.482	39367	0.01184	0		0.171725	1717444
00:00:09.492	39377	0.01228	0		0.178106	1718930
00:00:09.502	39387	0.01207	0		0.175061	1718229
00:00:09.512	39397	0.0123	0		0.178396	1718989
00:00:09.522	39407	0.01257	0		0.182312	1719903
00:00:09.531	39417	0.01227	0		0.177961	1718879
00:00:09.542	39427	0.01232	0		0.178686	1719048
00:00:09.551	39437	0.01213	0		0.175931	1718417
00:00:09.562	39447	0.01206	0		0.174915	1718185
00:00:09.571	39457	0.01265	0		0.183473	1720161
00:00:09.581	39467	0.01211	0		0.175641	1718342
00:00:09.591	39477	0.01249	0		0.181152	1719621
00:00:09.601	39487	0.01243	0		0.180282	1719425
00:00:09.612	39497	0.01284	0		0.186228	1720790
00:00:09.622	39507	0.01313	0		0.190435	1721771
00:00:09.631	39517	0.01249	0		0.181152	1719636
00:00:09.641	39527	0.0126	0		0.182747	1719997
00:00:09.651	39537	0.01263	0		0.183183	1720117
00:00:09.661	39547	0.01223	0		0.177381	1718747
00:00:09.671	39557	0.01271	0		0.184343	1720379
00:00:09.681	39567	0.01224	0		0.177526	1718800
00:00:09.691	39577	0.01272	0		0.184488	1720403
00:00:09.701	39587	0.01247	0		0.180862	1719579
00:00:09.711	39597	0.0126	0		0.182747	1719992
00:00:09.721	39607	0.0119	0		0.172595	1717668
00:00:09.731	39617	0.01301	0		0.188694	1721369
00:00:09.741	39627	0.01205	0		0.17477	1718153
00:00:09.751	39637	0.01243	0		0.180282	1719445
00:00:09.761	39647	0.01186	0		0.172015	1717523
00:00:09.770	39657	0.01245	0		0.180572	1719501
00:00:09.781	39667	0.01232	0		0.178686	1719070
00:00:09.791	39677	0.01282	0		0.185938	1720731
00:00:09.801	39687	0.01238	0		0.179557	1719256
00:00:09.810	39697	0.01248	0		0.181007	1719601
00:00:09.821	39707	0.01229	0		0.178251	1718960
00:00:09.831	39717	0.01256	0		0.182167	1719869
00:00:09.840	39727	0.01249	0		0.181152	1719623
00:00:09.850	39737	0.01279	0		0.185503	1720638
00:00:09.860	39747	0.01253	0		0.181732	1719768
00:00:09.870	39757	0.01244	0		0.180427	1719452
00:00:09.880	39767	0.01285	0		0.186373	1720827
00:00:09.890	39777	0.0126	0		0.182747	1719994
00:00:09.900	39787	0.01232	0		0.178686	1719053
00:00:09.910	39797	0.01264	0		0.183328	1720129
00:00:09.921	39807	0.01246	0		0.180717	1719523
00:00:09.930	39817	0.01236	0		0.179267	1719195
00:00:09.940	39827	0.01226	0		0.177816	1718854
00:00:09.950	39837	0.0127	0		0.184198	1720342
00:00:09.960	39847	0.01236	0		0.179267	1719195
00:00:09.970	39857	0.01268	0		0.183908	1720271
00:00:09.980	39867	0.01257	0		0.182312	1719889
00:00:09.990	39877	0.01258	0		0.182457	1719918
00:00:10.000	39887	0.01229	0		0.178251	1718962
00:00:10.010	39897	0.013	0		0.188549	1721340
00:00:10.020	39907	0.01292	0		0.187389	1721058
00:00:10.030	39917	0.01252	0		0.181587	1719721
00:00:10.040	39927	0.01195	0		0.17332	1717820
00:00:10.050	39937	0.01269	0		0.184053	1720295
00:00:10.060	39947	0.0126	0		0.182747	1720009
00:00:10.070	39957	0.01274	0		0.184778	1720464
00:00:10.080	39967	0.0131	0		0.189999	1721665
00:00:10.089	39977	0.01332	0		0.19319	1722406
00:00:10.100	39987	0.01287	0		0.186664	1720906
00:00:10.109	39997	0.01251	0		0.181442	1719714
00:00:10.120	40007	0.01249	0		0.181152	1719616
00:00:10.129	40017	0.01282	0		0.185938	1720729
00:00:10.139	40027	0.01304	0		0.189129	1721479
00:00:10.149	40037	0.01343	0		0.194786	1722778
00:00:10.159	40047	0.0128	0		0.185648	1720675
00:00:10.169	40057	0.01257	0		0.182312	1719901
00:00:10.179	40067	0.0132	0		0.19145	1722030
00:00:10.189	40077	0.01342	0		0.194641	1722736
00:00:10.199	40087	0.01258	0		0.182457	1719943
00:00:10.209	40097	0.01281	0		0.185793	1720690
00:00:10.219	40107	0.01268	0		0.183908	1720278
00:00:10.229	40117	0.01259	0		0.182602	1719979
00:00:10.239	40127	0.01243	0		0.180282	1719422
00:00:10.249	40137	0.0129	0		0.187099	1721014
00:00:10.259	40147	0.01254	0		0.181877	1719805
00:00:10.269	40157	0.0133	0		0.1929	1722335
00:00:10.279	40167	0.01267	0		0.183763	1720237
00:00:10.289	40177	0.01294	0		0.187679	1721134
00:00:10.299	40187	0.01264	0		0.183328	1720119
00:00:10.309	40197	0.01281	0		0.185793	1720707
00:00:10.319	40207	0.01255	0		0.182022	1719836
00:00:10.329	40217	0.01319	0		0.191305	1721993
00:00:10.338	40227	0.01242	0		0.180137	1719381
00:00:10.349	40237	0.01309	0		0.189854	1721658
00:00:10.358	40247	0.01262	0		0.183038	1720058
00:00:10.369	40257	0.01294	0		0.187679	1721153
00:00:10.378	40267	0.01245	0		0.180572	1719503
00:00:10.389	40277	0.01288	0		0.186809	1720953
00:00:10.398	40287	0.01244	0		0.180427	1719454
00:00:10.408	40297	0.01304	0		0.189129	1721467
00:00:10.418	40307	0.01312	0		0.190289	1721731
00:00:10.428	40317	0.01314	0		0.19058	1721829
00:00:10.438	40327	0.0124	0		0.179847	1719334
00:00:10.448	40337	0.013	0		0.188549	1721352
00:00:10.458	40347	0.01277	0		0.185213	1720567
00:00:10.469	40357	0.01332	0		0.19319	1722406
00:00:10.478	40367	0.01283	0		0.186083	1720780
00:00:10.488	40377	0.01293	0		0.187534	1721114
00:00:10.498	40387	0.01258	0		0.182457	1719945
00:00:10.508	40397	0.01285	0		0.186373	1720834
00:00:10.518	40407	0.01307	0		0.189564	1721584
00:00:10.528	40417	0.01305	0		0.189274	1721523
00:00:10.538	40427	0.01272	0		0.184488	1720420
00:00:10.548	40437	0.01304	0		0.189129	1721491
00:00:10.558	40447	0.01299	0		0.188404	1721317
00:00:10.568	40457	0.01263	0		0.183183	1720085
00:00:10.578	40467	0.01242	0		0.180137	1719403
00:00:10.588	40477	0.01284	0		0.186228	1720790
00:00:10.598	40487	0.01291	0		0.187244	1721031
00:00:10.608	40497	0.01277	0		0.185213	1720574
00:00:10.617	40507	0.01287	0		0.186664	1720901
00:00:10.628	40517	0.01301	0		0.188694	1721371
00:00:10.638	40527	0.01268	0		0.183908	1720271
00:00:10.647	40537	0.01309	0		0.189854	1721643
00:00:10.657	40547	0.01266	0		0.183618	1720188
00:00:10.667	40557	0.01299	0		0.188404	1721325
00:00:10.677	40567	0.01269	0		0.184053	1720288
00:00:10.687	40577	0.01294	0		0.187679	1721151
00:00:10.697	40587	0.0127	0		0.184198	1720337
00:00:10.708	40597	0.01339	0		0.194205	1722660
00:00:10.718	40607	0.01265	0		0.183473	1720173
00:00:10.727	40617	0.01279	0		0.185503	1720638
00:00:10.737	40627	0.01256	0		0.182167	1719853
00:00:10.748	40637	0.01293	0		0.187534	1721095
00:00:10.757	40647	0.01276	0		0.185068	1720545
00:00:10.767	40657	0.01304	0		0.189129	1721469
00:00:10.777	40667	0.01269	0		0.184053	1720315
00:00:10.787	40677	0.01324	0		0.19203	1722134
00:00:10.797	40687	0.01242	0		0.180137	1719386
00:00:10.807	40697	0.01322	0		0.19174	1722079
00:00:10.817	40707	0.01285	0		0.186373	1720842
00:00:10.827	40717	0.01295	0		0.187824	1721166
00:00:10.837	40727	0.01267	0		0.183763	1720224
00:00:10.847	40737	0.01327	0		0.192465	1722249
00:00:10.857	40747	0.01268	0		0.183908	1720266
00:00:10.867	40757	0.01307	0		0.189564	1721594
00:00:10.877	40767	0.01304	0		0.189129	1721482
00:00:10.887	40777	0.01294	0		0.187679	1721126
00:00:10.896	40787	0.01293	0		0.187534	1721119
00:00:10.906	40797	0.01301	0		0.188694	1721381
00:00:10.917	40807	0.01272	0		0.184488	1720420
00:00:10.926	40817	0.01319	0		0.191305	1721993
00:00:10.936	40827	0.01262	0		0.183038	1720080
00:00:10.947	40837	0.01292	0		0.187389	1721075
00:00:10.956	40847	0.01271	0		0.184343	1720376
00:00:10.966	40857	0.01319	0		0.191305	1721988
00:00:10.976	40867	0.01284	0		0.186228	1720822
00:00:10.986	40877	0.01307	0		0.189564	1721567
00:00:10.996	40887	0.01279	0		0.185503	1720626
00:00:11.006	40897	0.01309	0		0.189854	1721643
00:00:11.017	40907	0.01309	0		0.189854	1721660
00:00:11.026	40917	0.01269	0		0.184053	1720293
00:00:11.036	40927	0.01261	0		0.182893	1720050
00:00:11.046	40937	0.01282	0		0.185938	1720731
00:00:11.056	40947	0.01296	0		0.187969	1721205
00:00:11.066	40957	0.01311	0		0.190144	1721700
00:00:11.076	40967	0.01284	0		0.186228	1720797
00:00:11.086	40977	0.01377	0		0.199717	1723940
00:00:11.096	40987	0.01275	0		0.184923	1720494
00:00:11.106	40997	0.01307	0		0.189564	1721570
00:00:11.116	41007	0.01281	0		0.185793	1720712
00:00:11.126	41017	0.01296	0		0.187969	1721207
00:00:11.136	41027	0.01288	0		0.186809	1720943
00:00:11.146	41037	0.01311	0		0.190144	1721709
00:00:11.156	41047	0.013	0		0.188549	1721332
00:00:11.166	41057	0.0129	0		0.187099	1720997
00:00:11.175	41067	0.01291	0		0.187244	1721024
00:00:11.187	41077	0.01338	0		0.19406	1722621
00:00:11.195	41087	0.01286	0		0.186518	1720884
00:00:11.205	41097	0.01342	0		0.194641	1722736
00:00:11.216	41107	0.01329	0		0.192755	1722325
00:00:11.225	41117	0.01305	0		0.189274	1721516
00:00:11.236	41127	0.01294	0		0.187679	1721158
00:00:11.245	41137	0.01314	0		0.19058	1721820
00:00:11.255	41147	0.01338	0		0.19406	1722602
00:00:11.265	41157	0.01364	0		0.197831	1723487
00:00:11.275	41167	0.01332	0		0.19319	1722411
00:00:11.285	41177	0.0131	0		0.189999	1721685
00:00:11.295	41187	0.0128	0		0.185648	1720660
00:00:11.305	41197	0.0132	0		0.19145	1722020
00:00:11.315	41207	0.01299	0		0.188404	1721303
00:00:11.326	41217	0.0134	0		0.194351	1722670
00:00:11.335	41227	0.01275	0		0.184923	1720494
00:00:11.345	41237	0.01312	0		0.190289	1721761
00:00:11.355	41247	0.0135	0		0.195801	1723029
00:00:11.365	41257	0.01318	0		0.19116	1721944
00:00:11.375	41267	0.01294	0		0.187679	1721149
00:00:11.385	41277	0.01343	0		0.194786	1722778
00:00:11.395	41287	0.01293	0		0.187534	1721100
00:00:11.405	41297	0.01329	0		0.192755	1722301
00:00:11.415	41307	0.01307	0		0.189564	1721584
00:00:11.424	41317	0.01319	0		0.191305	1721976
00:00:11.435	41327	0.0131	0		0.189999	1721675
00:00:11.445	41337	0.01296	0		0.187969	1721210
00:00:11.454	41347	0.0132	0		0.19145	1722006
00:00:11.465	41357	0.01317	0		0.191015	1721913
00:00:11.474	41367	0.01277	0		0.185213	1720584
00:00:11.485	41377	0.01314	0		0.19058	1721812
00:00:11.495	41387	0.01295	0		0.187824	1721163
00:00:11.505	41397	0.01348	0		0.195511	1722940
00:00:11.515	41407	0.01318	0		0.19116	1721935
00:00:11.526	41417	0.01333	0		0.193335	1722435
00:00:11.534	41427	0.01319	0		0.191305	1721986
00:00:11.544	41437	0.01299	0		0.188404	1721310
00:00:11.554	41447	0.01323	0		0.191885	1722124
00:00:11.564	41457	0.01334	0		0.19348	1722467
00:00:11.574	41467	0.01315	0		0.190725	1721854
00:00:11.584	41477	0.01312	0		0.190289	1721739
00:00:11.594	41487	0.0132	0		0.19145	1722020
00:00:11.604	41497	0.01335	0		0.193625	1722509
00:00:11.614	41507	0.01318	0		0.19116	1721937
00:00:11.624	41517	0.01339	0		0.194205	1722653
00:00:11.634	41527	0.01298	0		0.188259	1721286
00:00:11.644	41537	0.01325	0		0.192175	1722188
00:00:11.654	41547	0.01307	0		0.189564	1721594
00:00:11.664	41557	0.01327	0		0.192465	1722249
00:00:11.674	41567	0.01308	0		0.189709	1721597
00:00:11.684	41577	0.01325	0		0.192175	1722183
00:00:11.695	41587	0.01301	0		0.188694	1721379
00:00:11.704	41597	0.01308	0		0.189709	1721606
00:00:11.714	41607	0.01303	0		0.188984	1721452
00:00:11.723	41617	0.01344	0		0.194931	1722803
00:00:11.734	41627	0.01286	0		0.186518	1720889
00:00:11.743	41637	0.01325	0		0.192175	1722173
00:00:11.754	41647	0.01331	0		0.193045	1722396
00:00:11.764	41657	0.01331	0		0.193045	1722376
00:00:11.773	41667	0.01316	0		0.19087	1721886
00:00:11.784	41677	0.0133	0		0.1929	1722362
00:00:11.793	41687	0.01315	0		0.190725	1721861
00:00:11.803	41697	0.01351	0		0.195946	1723048
00:00:11.814	41707	0.01299	0		0.188404	1721300
00:00:11.823	41717	0.0131	0		0.189999	1721663
00:00:11.833	41727	0.01322	0		0.19174	1722082
00:00:11.843	41737	0.01326	0		0.19232	1722207
00:00:11.853	41747	0.01302	0		0.188839	1721401
00:00:11.863	41757	0.01336	0		0.19377	1722553
00:00:11.873	41767	0.01341	0		0.194496	1722729
00:00:11.883	41777	0.01303	0		0.188984	1721433
00:00:11.893	41787	0.01318	0		0.19116	1721952
00:00:11.903	41797	0.01344	0		0.194931	1722807
00:00:11.913	41807	0.01361	0		0.197396	1723401
00:00:11.923	41817	0.01318	0		0.19116	1721944
00:00:11.933	41827	0.01316	0		0.19087	1721893
00:00:11.943	41837	0.01355	0		0.196526	1723193
00:00:11.953	41847	0.01347	0		0.195366	1722923
00:00:11.963	41857	0.01331	0		0.193045	1722389
00:00:11.973	41867	0.01326	0		0.19232	1722200
00:00:11.983	41877	0.01312	0		0.190289	1721753
00:00:11.993	41887	0.01319	0		0.191305	1721979
00:00:12.002	41897	0.01349	0		0.195656	1722997
00:00:12.013	41907	0.01303	0		0.188984	1721457
00:00:12.023	41917	0.01325	0		0.192175	1722173
00:00:12.033	41927	0.01325	0		0.192175	1722195
00:00:12.045	41937	0.01313	0		0.190435	1721795
00:00:12.053	41947	0.01311	0		0.190144	1721719
00:00:12.063	41957	0.01348	0		0.195511	1722964
00:00:12.073	41967	0.01301	0		0.188694	1721379
00:00:12.082	41977	0.01325	0		0.192175	1722178
00:00:12.094	41987	0.01335	0		0.193625	1722516
00:00:12.102	41997	0.01332	0		0.19319	1722418
00:00:12.112	42007	0.01329	0		0.192755	1722318
00:00:12.122	42017	0.0134	0		0.194351	1722697
00:00:12.132	42027	0.01347	0		0.195366	1722925
00:00:12.142	42037	0.01323	0		0.191885	1722119
00:00:12.152	42047	0.01328	0		0.19261	1722281
00:00:12.162	42057	0.01326	0		0.19232	1722225
00:00:12.172	42067	0.01308	0		0.189709	1721611
00:00:12.182	42077	0.01354	0		0.196381	1723139
00:00:12.192	42087	0.01344	0		0.194931	1722805
00:00:12.202	42097	0.01333	0		0.193335	1722465
00:00:12.212	42107	0.01305	0		0.189274	1721504
00:00:12.224	42117	0.01337	0		0.193915	1722589
00:00:12.232	42127	0.01345	0		0.195076	1722861
00:00:12.242	42137	0.01324	0		0.19203	1722151
00:00:12.252	42147	0.01327	0		0.192465	1722234
00:00:12.262	42157	0.01346	0		0.195221	1722891
00:00:12.272	42167	0.01335	0		0.193625	1722514
00:00:12.282	42177	0.01312	0		0.190289	1721746
00:00:12.292	42187	0.01341	0		0.194496	1722722
00:00:12.302	42197	0.01335	0		0.193625	1722501
00:00:12.312	42207	0.0132	0		0.19145	1722015
00:00:12.322	42217	0.01335	0		0.193625	1722526
00:00:12.332	42227	0.01335	0		0.193625	1722514
00:00:12.342	42237	0.0132	0		0.19145	1722023
00:00:12.351	42247	0.01361	0		0.197396	1723394
00:00:12.362	42257	0.01342	0		0.194641	1722758
00:00:12.372	42267	0.01334	0		0.19348	1722467
00:00:12.381	42277	0.01304	0		0.189129	1721489
00:00:12.391	42287	0.01387	0		0.201167	1724252
00:00:12.401	42297	0.01304	0		0.189129	1721482
00:00:12.412	42307	0.01365	0		0.197976	1723538
00:00:12.421	42317	0.01352	0		0.196091	1723085
00:00:12.431	42327	0.01362	0		0.197541	1723423
00:00:12.441	42337	0.01368	0		0.198412	1723619
00:00:12.451	42347	0.01335	0		0.193625	1722506
00:00:12.461	42357	0.01335	0		0.193625	1722533
00:00:12.471	42367	0.01371	0		0.198847	1723712
00:00:12.481	42377	0.01368	0		0.198412	1723612
00:00:12.491	42387	0.01335	0		0.193625	1722514
00:00:12.501	42397	0.01361	0		0.197396	1723396
00:00:12.511	42407	0.01312	0		0.190289	1721729
00:00:12.521	42417	0.01338	0		0.19406	1722612
00:00:12.531	42427	0.0133	0		0.1929	1722352
00:00:12.541	42437	0.01341	0		0.194496	1722705
00:00:12.551	42447	0.0135	0		0.195801	1723007
00:00:12.561	42457	0.01365	0		0.197976	1723526
00:00:12.571	42467	0.0133	0		0.1929	1722335
00:00:12.581	42477	0.01311	0		0.190144	1721702
00:00:12.591	42487	0.01376	0		0.199572	1723891
00:00:12.601	42497	0.01336	0		0.19377	1722550
00:00:12.610	42507	0.01325	0		0.192175	1722183
00:00:12.621	42517	0.01352	0		0.196091	1723097
00:00:12.630	42527	0.01374	0		0.199282	1723825
00:00:12.641	42537	0.01331	0		0.193045	1722384
00:00:12.651	42547	0.01324	0		0.19203	1722149
00:00:12.660	42557	0.01336	0		0.19377	1722538
00:00:12.671	42567	0.01314	0		0.19058	1721807
00:00:12.680	42577	0.01324	0		0.19203	1722136
00:00:12.690	42587	0.01364	0		0.197831	1723506
00:00:12.700	42597	0.01302	0		0.188839	1721406
00:00:12.711	42607	0.01341	0		0.194496	1722717
00:00:12.720	42617	0.01328	0		0.19261	1722274
00:00:12.730	42627	0.01358	0		0.196961	1723279
00:00:12.740	42637	0.01336	0		0.19377	1722567
00:00:12.751	42647	0.0136	0		0.197251	1723350
00:00:12.760	42657	0.01356	0		0.196671	1723235
00:00:12.770	42667	0.01359	0		0.197106	1723318
00:00:12.780	42677	0.01335	0		0.193625	1722531
00:00:12.790	42687	0.01344	0		0.194931	1722832
00:00:12.800	42697	0.01344	0		0.194931	1722807
00:00:12.810	42707	0.01357	0		0.196816	1723261
00:00:12.821	42717	0.01328	0		0.19261	1722288
00:00:12.830	42727	0.01353	0		0.196236	1723122
00:00:12.840	42737	0.01332	0		0.19319	1722428
00:00:12.850	42747	0.01319	0		0.191305	1721984
00:00:12.860	42757	0.01315	0		0.190725	1721856
00:00:12.870	42767	0.01313	0		0.190435	1721785
00:00:12.880	42777	0.01364	0		0.197831	1723475
00:00:12.890	42787	0.01331	0		0.193045	1722398
00:00:12.900	42797	0.01321	0		0.191595	1722047
00:00:12.909	42807	0.01369	0		0.198557	1723656
00:00:12.920	42817	0.0131	0		0.189999	1721690
00:00:12.929	42827	0.01351	0		0.195946	1723051
00:00:12.939	42837	0.01334	0		0.19348	1722467
00:00:12.950	42847	0.01386	0		0.201022	1724237
00:00:12.960	42857	0.0135	0		0.195801	1723026
00:00:12.969	42867	0.01357	0		0.196816	1723261
00:00:12.980	42877	0.01351	0		0.195946	1723046
00:00:12.989	42887	0.01357	0		0.196816	1723247
00:00:12.999	42897	0.01351	0		0.195946	1723066
00:00:13.009	42907	0.01376	0		0.199572	1723896
00:00:13.019	42917	0.01333	0		0.193335	1722462
00:00:13.029	42927	0.01365	0		0.197976	1723509
00:00:13.039	42937	0.01391	0		0.201747	1724382
00:00:13.049	42947	0.0136	0		0.197251	1723350
00:00:13.059	42957	0.01362	0		0.197541	1723430
00:00:13.069	42967	0.01358	0		0.196961	1723291
00:00:13.079	42977	0.01374	0		0.199282	1723810
00:00:13.089	42987	0.01369	0		0.198557	1723673
00:00:13.099	42997	0.01355	0		0.196526	1723173
00:00:13.109	43007	0.01374	0		0.199282	1723815
00:00:13.119	43017	0.01331	0		0.193045	1722374
00:00:13.129	43027	0.01397	0		0.202618	1724607
00:00:13.139	43037	0.01325	0		0.192175	1722185
00:00:13.149	43047	0.01373	0		0.199137	1723783
00:00:13.158	43057	0.01334	0		0.19348	1722489
00:00:13.169	43067	0.01352	0		0.196091	1723097
00:00:13.179	43077	0.01346	0		0.195221	1722900
00:00:13.188	43087	0.01368	0		0.198412	1723609
00:00:13.198	43097	0.01362	0		0.197541	1723433
00:00:13.209	43107	0.01378	0		0.199862	1723957
00:00:13.219	43117	0.01348	0		0.195511	1722949
00:00:13.228	43127	0.01372	0		0.198992	1723768
00:00:13.238	43137	0.01382	0		0.200442	1724109
00:00:13.248	43147	0.01373	0		0.199137	1723776
00:00:13.259	43157	0.01355	0		0.196526	1723181
00:00:13.269	43167	0.01374	0		0.199282	1723822
00:00:13.278	43177	0.01324	0		0.19203	1722134
00:00:13.288	43187	0.01365	0		0.197976	1723526
00:00:13.298	43197	0.01341	0		0.194496	1722702
00:00:13.309	43207	0.01356	0		0.196671	1723227
00:00:13.319	43217	0.01328	0		0.19261	1722298
00:00:13.329	43227	0.01358	0		0.196961	1723279
00:00:13.338	43237	0.01362	0		0.197541	1723430
00:00:13.348	43247	0.01368	0		0.198412	1723609
00:00:13.358	43257	0.01333	0		0.193335	1722450
00:00:13.368	43267	0.01359	0		0.197106	1723315
00:00:13.378	43277	0.01323	0		0.191885	1722117
00:00:13.388	43287	0.01389	0		0.201457	1724338
00:00:13.398	43297	0.01385	0		0.200877	1724207
00:00:13.408	43307	0.0136	0		0.197251	1723369
00:00:13.418	43317	0.01365	0		0.197976	1723521
00:00:13.428	43327	0.01366	0		0.198121	1723565
00:00:13.438	43337	0.01361	0		0.197396	1723401
00:00:13.448	43347	0.01367	0		0.198267	1723602
00:00:13.458	43357	0.01383	0		0.200587	1724131
00:00:13.468	43367	0.0135	0		0.195801	1723024
00:00:13.479	43377	0.01351	0		0.195946	1723058
00:00:13.488	43387	0.01373	0		0.199137	1723808
00:00:13.498	43397	0.01345	0		0.195076	1722856
00:00:13.507	43407	0.01408	0		0.204213	1724950
00:00:13.517	43417	0.01371	0		0.198847	1723722
00:00:13.527	43427	0.01367	0		0.198267	1723607
00:00:13.537	43437	0.01371	0		0.198847	1723710
00:00:13.547	43447	0.0136	0		0.197251	1723362
00:00:13.557	43457	0.01357	0		0.196816	1723252
00:00:13.567	43467	0.0142	0		0.205954	1725357
00:00:13.577	43477	0.01339	0		0.194205	1722653
00:00:13.587	43487	0.01362	0		0.197541	1723418
00:00:13.597	43497	0.01357	0		0.196816	1723266
00:00:13.607	43507	0.01375	0		0.199427	1723864
00:00:13.617	43517	0.01344	0		0.194931	1722817
00:00:13.627	43527	0.01376	0		0.199572	1723881
00:00:13.637	43537	0.01366	0		0.198121	1723548
00:00:13.647	43547	0.0139	0		0.201602	1724379
00:00:13.657	43557	0.01354	0		0.196381	1723151
00:00:13.667	43567	0.01396	0		0.202473	1724558
00:00:13.677	43577	0.01351	0		0.195946	1723063
00:00:13.687	43587	0.01412	0		0.204793	1725111
00:00:13.697	43597	0.0135	0		0.195801	1723026
00:00:13.707	43607	0.01366	0		0.198121	1723546
00:00:13.717	43617	0.01359	0		0.197106	1723313
00:00:13.727	43627	0.01378	0		0.199862	1723974
00:00:13.737	43637	0.01394	0		0.202183	1724502
00:00:13.747	43647	0.01379	0		0.200007	1723999
00:00:13.757	43657	0.01341	0		0.194496	1722734
00:00:13.767	43667	0.01368	0		0.198412	1723636
00:00:13.776	43677	0.01382	0		0.200442	1724099
00:00:13.786	43687	0.01408	0		0.204213	1724982
00:00:13.796	43697	0.01349	0		0.195656	1722999
00:00:13.806	43707	0.01361	0		0.197396	1723391
00:00:13.817	43717	0.01353	0		0.196236	1723132
00:00:13.827	43727	0.01396	0		0.202473	1724551
00:00:13.836	43737	0.01375	0		0.199427	1723849
00:00:13.846	43747	0.01356	0		0.196671	1723227
00:00:13.856	43757	0.01339	0		0.194205	1722656
00:00:13.867	43767	0.01409	0		0.204358	1724987
00:00:13.876	43777	0.01359	0		0.197106	1723325
00:00:13.886	43787	0.01392	0		0.201892	1724426
00:00:13.896	43797	0.01367	0		0.198267	1723577
00:00:13.906	43807	0.0142	0		0.205954	1725357
00:00:13.916	43817	0.01383	0		0.200587	1724114
00:00:13.926	43827	0.01393	0		0.202038	1724458
00:00:13.936	43837	0.01372	0		0.198992	1723766
00:00:13.946	43847	0.01373	0		0.199137	1723786
00:00:13.956	43857	0.01374	0		0.199282	1723842
00:00:13.966	43867	0.01386	0		0.201022	1724240
00:00:13.976	43877	0.01359	0		0.197106	1723328
00:00:13.986	43887	0.01397	0		0.202618	1724600
00:00:13.996	43897	0.01369	0		0.198557	1723670
00:00:14.006	43907	0.0142	0		0.205954	1725360
00:00:14.016	43917	0.01349	0		0.195656	1722995
00:00:14.026	43927	0.01362	0		0.197541	1723408
00:00:14.035	43937	0.01365	0		0.197976	1723521
00:00:14.045	43947	0.0138	0		0.200152	1724035
00:00:14.056	43957	0.01366	0		0.198121	1723558
00:00:14.066	43967	0.01404	0		0.203633	1724832
00:00:14.075	43977	0.01365	0		0.197976	1723526
00:00:14.085	43987	0.01413	0		0.204938	1725129
00:00:14.095	43997	0.01403	0		0.203488	1724813
00:00:14.105	44007	0.0142	0		0.205954	1725382
00:00:14.115	44017	0.01389	0		0.201457	1724345
00:00:14.125	44027	0.01406	0		0.203923	1724915
00:00:14.135	44037	0.01335	0		0.193625	1722501
00:00:14.145	44047	0.01395	0		0.202328	1724533
00:00:14.155	44057	0.01353	0		0.196236	1723112
00:00:14.165	44067	0.01385	0		0.200877	1724209
00:00:14.175	44077	0.01361	0		0.197396	1723391
00:00:14.185	44087	0.01432	0		0.207694	1725769
00:00:14.195	44097	0.01405	0		0.203778	1724874
00:00:14.205	44107	0.01375	0		0.199427	1723859
00:00:14.215	44117	0.01371	0		0.198847	1723732
00:00:14.225	44127	0.01393	0		0.202038	1724455
00:00:14.235	44137	0.01432	0		0.207694	1725771
00:00:14.245	44147	0.01425	0		0.206679	1725531
00:00:14.255	44157	0.01374	0		0.199282	1723825
00:00:14.265	44167	0.0139	0		0.201602	1724357
00:00:14.275	44177	0.01409	0		0.204358	1725011
00:00:14.285	44187	0.01409	0		0.204358	1724989
00:00:14.294	44197	0.01358	0		0.196961	1723296
00:00:14.304	44207	0.01399	0		0.202908	1724666
00:00:14.314	44217	0.01384	0		0.200732	1724150
00:00:14.325	44227	0.01379	0		0.200007	1723984
00:00:14.334	44237	0.01393	0		0.202038	1724458
00:00:14.344	44247	0.01386	0		0.201022	1724244
00:00:14.354	44257	0.01403	0		0.203488	1724805
00:00:14.364	44267	0.01394	0		0.202183	1724484
00:00:14.374	44277	0.014	0		0.203053	1724710
00:00:14.384	44287	0.01435	0		0.208129	1725889
00:00:14.394	44297	0.01397	0		0.202618	1724609
00:00:14.404	44307	0.01442	0		0.209144	1726099
00:00:14.414	44317	0.0138	0		0.200152	1724040
00:00:14.424	44327	0.01406	0		0.203923	1724884
00:00:14.434	44337	0.01385	0		0.200877	1724187
00:00:14.444	44347	0.01385	0		0.200877	1724204
00:00:14.454	44357	0.01393	0		0.202038	1724455
00:00:14.464	44367	0.01389	0		0.201457	1724335
00:00:14.474	44377	0.01361	0		0.197396	1723386
00:00:14.484	44387	0.01429	0		0.207259	1725661
00:00:14.494	44397	0.01408	0		0.204213	1724982
00:00:14.504	44407	0.01386	0		0.201022	1724244
00:00:14.514	44417	0.01406	0		0.203923	1724896
00:00:14.524	44427	0.01436	0		0.208274	1725908
00:00:14.534	44437	0.01402	0		0.203343	1724749
00:00:14.544	44447	0.01434	0		0.207984	1725837
00:00:14.553	44457	0.01383	0		0.200587	1724128
00:00:14.564	44467	0.01414	0		0.205083	1725180
00:00:14.573	44477	0.01389	0		0.201457	1724338
00:00:14.584	44487	0.01398	0		0.202763	1724624
00:00:14.593	44497	0.0139	0		0.201602	1724377
00:00:14.603	44507	0.01423	0		0.206389	1725465
00:00:14.614	44517	0.01388	0		0.201312	1724311
00:00:14.623	44527	0.01427	0		0.206969	1725617
00:00:14.633	44537	0.01411	0		0.204648	1725072
00:00:14.643	44547	0.0141	0		0.204503	1725043
00:00:14.653	44557	0.01378	0		0.199862	1723972
00:00:14.663	44567	0.01409	0		0.204358	1725011
00:00:14.673	44577	0.01397	0		0.202618	1724597
00:00:14.683	44587	0.01422	0		0.206244	1725445
00:00:14.693	44597	0.01379	0		0.200007	1724008
00:00:14.703	44607	0.01357	0		0.196816	1723247
00:00:14.713	44617	0.01393	0		0.202038	1724453
00:00:14.723	44627	0.01409	0		0.204358	1725011
00:00:14.733	44637	0.01396	0		0.202473	1724570
00:00:14.743	44647	0.01411	0		0.204648	1725060
00:00:14.753	44657	0.01402	0		0.203343	1724781
00:00:14.763	44667	0.01381	0		0.200297	1724057
00:00:14.773	44677	0.01412	0		0.204793	1725107
00:00:14.783	44687	0.0139	0		0.201602	1724350
00:00:14.793	44697	0.0137	0		0.198702	1723683
00:00:14.803	44707	0.01418	0		0.205663	1725306
00:00:14.813	44717	0.01384	0		0.200732	1724165
00:00:14.823	44727	0.01421	0		0.206099	1725416
00:00:14.833	44737	0.014	0		0.203053	1724707
00:00:14.842	44747	0.01441	0		0.208999	1726075
00:00:14.852	44757	0.01432	0		0.207694	1725769
00:00:14.863	44767	0.01398	0		0.202763	1724636
00:00:14.873	44777	0.01406	0		0.203923	1724886
00:00:14.884	44787	0.01401	0		0.203198	1724744
00:00:14.892	44797	0.0141	0		0.204503	1725040
00:00:14.902	44807	0.01403	0		0.203488	1724783
00:00:14.912	44817	0.01404	0		0.203633	1724825
00:00:14.923	44827	0.01417	0		0.205518	1725267
00:00:14.932	44837	0.01385	0		0.200877	1724182
00:00:14.942	44847	0.014	0		0.203053	1724702
00:00:14.952	44857	0.01399	0		0.202908	1724666
00:00:14.963	44867	0.01406	0		0.203923	1724911
00:00:14.972	44877	0.01405	0		0.203778	1724854
00:00:14.982	44887	0.01423	0		0.206389	1725480
00:00:14.992	44897	0.01397	0		0.202618	1724585
00:00:15.002	44907	0.01426	0		0.206824	1725585
00:00:15.012	44917	0.01385	0		0.200877	1724209
00:00:15.022	44927	0.01414	0		0.205083	1725178
00:00:15.032	44937	0.01406	0		0.203923	1724886
00:00:15.042	44947	0.01433	0		0.207839	1725818
00:00:15.052	44957	0.01413	0		0.204938	1725119
00:00:15.062	44967	0.01419	0		0.205808	1725340
00:00:15.072	44977	0.01393	0		0.202038	1724450
00:00:15.082	44987	0.01426	0		0.206824	1725573
00:00:15.092	44997	0.01393	0		0.202038	1724450
00:00:15.102	45007	0.01435	0		0.208129	1725879
00:00:15.112	45017	0.01397	0		0.202618	1724592
00:00:15.122	45027	0.01404	0		0.203633	1724842
00:00:15.132	45037	0.01395	0		0.202328	1724516
00:00:15.141	45047	0.01437	0		0.208419	1725925
00:00:15.151	45057	0.01376	0		0.199572	1723888
00:00:15.162	45067	0.0143	0		0.207404	1725720
00:00:15.172	45077	0.01408	0		0.204213	1724962
00:00:15.182	45087	0.01429	0		0.207259	1725678
00:00:15.191	45097	0.01389	0		0.201457	1724330
00:00:15.201	45107	0.01413	0		0.204938	1725136
00:00:15.211	45117	0.01402	0		0.203343	1724778
00:00:15.221	45127	0.0141	0		0.204503	1725040
00:00:15.231	45137	0.01415	0		0.205228	1725208
00:00:15.241	45147	0.01406	0		0.203923	1724901
00:00:15.251	45157	0.01405	0		0.203778	1724874
00:00:15.261	45167	0.0142	0		0.205954	1725382
00:00:15.271	45177	0.01421	0		0.206099	1725401
00:00:15.281	45187	0.01435	0		0.208129	1725869
00:00:15.291	45197	0.01401	0		0.203198	1724734
00:00:15.301	45207	0.01416	0		0.205373	1725230
00:00:15.312	45217	0.01432	0		0.207694	1725779
00:00:15.322	45227	0.01423	0		0.206389	1725460
00:00:15.331	45237	0.0143	0		0.207404	1725695
00:00:15.341	45247	0.01423	0		0.206389	1725458
00:00:15.351	45257	0.01421	0		0.206099	1725394
00:00:15.361	45267	0.01416	0		0.205373	1725227
00:00:15.371	45277	0.01417	0		0.205518	1725272
00:00:15.380	45287	0.01424	0		0.206534	1725502
00:00:15.390	45297	0.0141	0		0.204503	1725023
00:00:15.401	45307	0.01432	0		0.207694	1725781
00:00:15.411	45317	0.01425	0		0.206679	1725546
00:00:15.420	45327	0.01402	0		0.203343	1724769
00:00:15.430	45337	0.01418	0		0.205663	1725291
00:00:15.440	45347	0.01407	0		0.204068	1724923
00:00:15.450	45357	0.01405	0		0.203778	1724867
00:00:15.460	45367	0.01441	0		0.208999	1726060
00:00:15.470	45377	0.01405	0		0.203778	1724859
00:00:15.480	45387	0.01436	0		0.208274	1725911
00:00:15.490	45397	0.01433	0		0.207839	1725803
00:00:15.500	45407	0.01456	0		0.211175	1726563
00:00:15.511	45417	0.01411	0		0.204648	1725065
00:00:15.520	45427	0.0143	0		0.207404	1725695
00:00:15.530	45437	0.01404	0		0.203633	1724827
00:00:15.540	45447	0.01398	0		0.202763	1724624
00:00:15.550	45457	0.0141	0		0.204503	1725031
00:00:15.560	45467	0.01427	0		0.206969	1725595
00:00:15.570	45477	0.01418	0		0.205663	1725303
00:00:15.580	45487	0.01433	0		0.207839	1725803
00:00:15.590	45497	0.01399	0		0.202908	1724663
00:00:15.600	45507	0.01431	0		0.207549	1725725
00:00:15.610	45517	0.01425	0		0.206679	1725524
00:00:15.620	45527	0.0141	0		0.204503	1725033
00:00:15.630	45537	0.01447	0		0.20987	1726268
00:00:15.640	45547	0.01402	0		0.203343	1724761
00:00:15.650	45557	0.01411	0		0.204648	1725080
00:00:15.660	45567	0.01442	0		0.209144	1726102
00:00:15.670	45577	0.01445	0		0.209579	1726214
00:00:15.680	45587	0.0142	0		0.205954	1725374
00:00:15.689	45597	0.01403	0		0.203488	1724795
00:00:15.699	45607	0.01423	0		0.206389	1725465
00:00:15.709	45617	0.01443	0		0.209289	1726134
00:00:15.719	45627	0.01422	0		0.206244	1725438
00:00:15.729	45637	0.01434	0		0.207984	1725850
00:00:15.739	45647	0.01449	0		0.21016	1726348
00:00:15.749	45657	0.01466	0		0.212625	1726921
00:00:15.760	45667	0.01391	0		0.201747	1724406
00:00:15.769	45677	0.01389	0		0.201457	1724342
00:00:15.779	45687	0.01445	0		0.209579	1726205
00:00:15.789	45697	0.01407	0		0.204068	1724942
00:00:15.799	45707	0.01413	0		0.204938	1725148
00:00:15.809	45717	0.01431	0		0.207549	1725747
00:00:15.819	45727	0.01432	0		0.207694	1725766
00:00:15.829	45737	0.01419	0		0.205808	1725335
00:00:15.839	45747	0.0139	0		0.201602	1724377
00:00:15.849	45757	0.01422	0		0.206244	1725441
00:00:15.859	45767	0.01425	0		0.206679	1725529
00:00:15.869	45777	0.0147	0		0.213205	1727063
00:00:15.879	45787	0.01448	0		0.210015	1726307
00:00:15.889	45797	0.0143	0		0.207404	1725698
00:00:15.899	45807	0.0144	0		0.208854	1726038
00:00:15.909	45817	0.01441	0		0.208999	1726070
00:00:15.919	45827	0.01435	0		0.208129	1725886
00:00:15.929	45837	0.01433	0		0.207839	1725803
00:00:15.939	45847	0.01433	0		0.207839	1725808
00:00:15.949	45857	0.01453	0		0.21074	1726492
00:00:15.959	45867	0.0146	0		0.211755	1726695
00:00:15.969	45877	0.01414	0		0.205083	1725182
00:00:15.979	45887	0.0145	0		0.210305	1726382
00:00:15.989	45897	0.01438	0		0.208564	1725989
00:00:15.999	45907	0.01458	0		0.211465	1726656
00:00:16.009	45917	0.01441	0		0.208999	1726085
00:00:16.019	45927	0.01461	0		0.2119	1726732
00:00:16.028	45937	0.01461	0		0.2119	1726730
00:00:16.038	45947	0.01417	0		0.205518	1725262
00:00:16.048	45957	0.01448	0		0.210015	1726315
00:00:16.058	45967	0.01457	0		0.21132	1726615
00:00:16.068	45977	0.01453	0		0.21074	1726468
00:00:16.078	45987	0.01477	0		0.214221	1727295
00:00:16.088	45997	0.01458	0		0.211465	1726634
00:00:16.098	46007	0.01423	0		0.206389	1725475
00:00:16.109	46017	0.01461	0		0.2119	1726747
00:00:16.118	46027	0.01448	0		0.210015	1726295
00:00:16.128	46037	0.01435	0		0.208129	1725857
00:00:16.138	46047	0.01467	0		0.21277	1726935
00:00:16.148	46057	0.0143	0		0.207404	1725700
00:00:16.158	46067	0.01469	0		0.21306	1727011
00:00:16.168	46077	0.01451	0		0.21045	1726411
00:00:16.178	46087	0.01449	0		0.21016	1726353
00:00:16.188	46097	0.01443	0		0.209289	1726151
00:00:16.198	46107	0.01425	0		0.206679	1725539
00:00:16.208	46117	0.01417	0		0.205518	1725274
00:00:16.218	46127	0.01442	0		0.209144	1726092
00:00:16.228	46137	0.01405	0		0.203778	1724854
00:00:16.238	46147	0.01461	0		0.2119	1726754
00:00:16.248	46157	0.01454	0		0.210885	1726522
00:00:16.258	46167	0.01451	0		0.21045	1726399
00:00:16.268	46177	0.01431	0		0.207549	1725730
00:00:16.278	46187	0.01446	0		0.209725	1726234
00:00:16.288	46197	0.01451	0		0.21045	1726411
00:00:16.297	46207	0.01441	0		0.208999	1726058
00:00:16.308	46217	0.0145	0		0.210305	1726379
00:00:16.318	46227	0.01431	0		0.207549	1725747
00:00:16.327	46237	0.01479	0		0.214511	1727337
00:00:16.337	46247	0.01435	0		0.208129	1725874
00:00:16.347	46257	0.01436	0		0.208274	1725911
00:00:16.357	46267	0.01415	0		0.205228	1725195
00:00:16.367	46277	0.0142	0		0.205954	1725357
00:00:16.377	46287	0.01431	0		0.207549	1725730
00:00:16.387	46297	0.01429	0		0.207259	1725676
00:00:16.397	46307	0.0141	0		0.204503	1725050
00:00:16.407	46317	0.01457	0		0.21132	1726597
00:00:16.417	46327	0.01418	0		0.205663	1725306
00:00:16.427	46337	0.01429	0		0.207259	1725688
00:00:16.437	46347	0.01451	0		0.21045	1726402
00:00:16.447	46357	0.01443	0		0.209289	1726156
00:00:16.457	46367	0.01444	0		0.209434	1726163
00:00:16.467	46377	0.01456	0		0.211175	1726573
00:00:16.477	46387	0.01486	0		0.215526	1727588
00:00:16.487	46397	0.01426	0		0.206824	1725568
00:00:16.497	46407	0.01461	0		0.2119	1726752
00:00:16.507	46417	0.01447	0		0.20987	1726278
00:00:16.517	46427	0.01431	0		0.207549	1725754
00:00:16.527	46437	0.01436	0		0.208274	1725896
00:00:16.537	46447	0.01454	0		0.210885	1726514
00:00:16.547	46457	0.01472	0		0.213495	1727129
00:00:16.556	46467	0.01484	0		0.215236	1727505
00:00:16.567	46477	0.01457	0		0.21132	1726627
00:00:16.577	46487	0.01455	0		0.21103	1726558
00:00:16.587	46497	0.01478	0		0.214366	1727308
00:00:16.597	46507	0.01451	0		0.21045	1726414
00:00:16.606	46517	0.01436	0		0.208274	1725911
00:00:16.616	46527	0.01465	0		0.21248	1726889
00:00:16.627	46537	0.01409	0		0.204358	1725009
00:00:16.636	46547	0.01429	0		0.207259	1725668
00:00:16.646	46557	0.01453	0		0.21074	1726485
00:00:16.656	46567	0.01448	0		0.210015	1726322
00:00:16.666	46577	0.01458	0		0.211465	1726654
00:00:16.676	46587	0.01435	0		0.208129	1725872
00:00:16.686	46597	0.0147	0		0.213205	1727041
00:00:16.696	46607	0.01431	0		0.207549	1725749
00:00:16.706	46617	0.01478	0		0.214366	1727315
00:00:16.716	46627	0.01452	0		0.210595	1726443
00:00:16.726	46637	0.01456	0		0.211175	1726575
00:00:16.736	46647	0.01436	0		0.208274	1725903
00:00:16.746	46657	0.01463	0		0.21219	1726806
00:00:16.756	46667	0.01472	0		0.213495	1727122
00:00:16.766	46677	0.01466	0		0.212625	1726906
00:00:16.776	46687	0.01468	0		0.212915	1726965
00:00:16.786	46697	0.01471	0		0.21335	1727095
00:00:16.795	46707	0.01442	0		0.209144	1726107
00:00:16.805	46717	0.01457	0		0.21132	1726602
00:00:16.816	46727	0.01446	0		0.209725	1726234
00:00:16.826	46737	0.01443	0		0.209289	1726156
00:00:16.835	46747	0.01424	0		0.206534	1725492
00:00:16.846	46757	0.01484	0		0.215236	1727529
00:00:16.855	46767	0.01428	0		0.207114	1725624
00:00:16.866	46777	0.01479	0		0.214511	1727349
00:00:16.875	46787	0.0145	0		0.210305	1726362
00:00:16.885	46797	0.01458	0		0.211465	1726651
00:00:16.895	46807	0.0148	0		0.214656	1727386
00:00:16.905	46817	0.01431	0		0.207549	1725727
00:00:16.915	46827	0.01448	0		0.210015	1726295
00:00:16.925	46837	0.01471	0		0.21335	1727070
00:00:16.935	46847	0.01476	0		0.214076	1727246
00:00:16.945	46857	0.0148	0		0.214656	1727374
00:00:16.955	46867	0.0144	0		0.208854	1726038
00:00:16.965	46877	0.0149	0		0.216106	1727713
00:00:16.975	46887	0.01457	0		0.21132	1726617
00:00:16.985	46897	0.01474	0		0.213786	1727197
00:00:16.995	46907	0.0146	0		0.211755	1726727
00:00:17.005	46917	0.01449	0		0.21016	1726338
00:00:17.015	46927	0.01459	0		0.21161	1726688
00:00:17.025	46937	0.01466	0		0.212625	1726901
00:00:17.035	46947	0.0143	0		0.207404	1725693
00:00:17.045	46957	0.01482	0		0.214946	1727438
00:00:17.055	46967	0.01433	0		0.207839	1725791
00:00:17.065	46977	0.01505	0		0.218282	1728207
00:00:17.075	46987	0.01435	0		0.208129	1725886
00:00:17.085	46997	0.01474	0		0.213786	1727195
00:00:17.095	47007	0.01429	0		0.207259	1725688
00:00:17.104	47017	0.01478	0		0.214366	1727330
00:00:17.115	47027	0.01444	0		0.209434	1726175
00:00:17.125	47037	0.01481	0		0.214801	1727423
00:00:17.135	47047	0.01459	0		0.21161	1726681
00:00:17.145	47057	0.01481	0		0.214801	1727410
00:00:17.155	47067	0.01455	0		0.21103	1726544
00:00:17.164	47077	0.01475	0		0.213931	1727215
00:00:17.174	47087	0.01469	0		0.21306	1727004
00:00:17.184	47097	0.01466	0		0.212625	1726904
00:00:17.194	47107	0.01419	0		0.205808	1725335
00:00:17.204	47117	0.0146	0		0.211755	1726700
00:00:17.215	47127	0.0147	0		0.213205	1727031
00:00:17.226	47137	0.01457	0		0.21132	1726595
00:00:17.234	47147	0.01483	0		0.215091	1727470
00:00:17.244	47157	0.01475	0		0.213931	1727229
00:00:17.254	47167	0.01481	0		0.214801	1727401
00:00:17.264	47177	0.01463	0		0.21219	1726820
00:00:17.274	47187	0.01456	0		0.211175	1726568
00:00:17.284	47197	0.01492	0		0.216396	1727794
00:00:17.294	47207	0.01488	0		0.215816	1727651
00:00:17.304	47217	0.01464	0		0.212335	1726862
00:00:17.314	47227	0.01443	0		0.209289	1726153
00:00:17.324	47237	0.01477	0		0.214221	1727266
00:00:17.334	47247	0.01458	0		0.211465	1726637
00:00:17.344	47257	0.01516	0		0.219877	1728578
00:00:17.354	47267	0.01467	0		0.21277	1726962
00:00:17.363	47277	0.01471	0		0.21335	1727097
00:00:17.374	47287	0.01432	0		0.207694	1725781
00:00:17.384	47297	0.01492	0		0.216396	1727776
00:00:17.393	47307	0.01469	0		0.21306	1726997
00:00:17.403	47317	0.01488	0		0.215816	1727661
00:00:17.414	47327	0.01458	0		0.211465	1726632
00:00:17.423	47337	0.01487	0		0.215671	1727622
00:00:17.433	47347	0.01453	0		0.21074	1726468
00:00:17.444	47357	0.01515	0		0.219732	1728556
00:00:17.453	47367	0.01455	0		0.21103	1726548
00:00:17.463	47377	0.01473	0		0.213641	1727151
00:00:17.473	47387	0.01456	0		0.211175	1726566
00:00:17.483	47397	0.01498	0		0.217266	1727982
00:00:17.493	47407	0.01465	0		0.21248	1726879
00:00:17.503	47417	0.01487	0		0.215671	1727615
00:00:17.513	47427	0.01455	0		0.21103	1726544
00:00:17.523	47437	0.01495	0		0.216831	1727879
00:00:17.533	47447	0.01491	0		0.216251	1727764
00:00:17.543	47457	0.01481	0		0.214801	1727423
00:00:17.553	47467	0.01442	0		0.209144	1726121
00:00:17.563	47477	0.01486	0		0.215526	1727585
00:00:17.573	47487	0.0146	0		0.211755	1726720
00:00:17.583	47497	0.01473	0		0.213641	1727134
00:00:17.593	47507	0.01469	0		0.21306	1726997
00:00:17.603	47517	0.01512	0		0.219297	1728468
00:00:17.613	47527	0.01459	0		0.21161	1726690
00:00:17.622	47537	0.01458	0		0.211465	1726632
00:00:17.633	47547	0.01463	0		0.21219	1726806
00:00:17.643	47557	0.01481	0		0.214801	1727410
00:00:17.653	47567	0.01494	0		0.216686	1727840
00:00:17.663	47577	0.01481	0		0.214801	1727418
00:00:17.673	47587	0.01486	0		0.215526	1727568
00:00:17.683	47597	0.01496	0		0.216976	1727928
00:00:17.693	47607	0.01475	0		0.213931	1727229
00:00:17.703	47617	0.01498	0		0.217266	1727997
00:00:17.712	47627	0.01439	0		0.208709	1726018
00:00:17.722	47637	0.015	0		0.217557	1728051
00:00:17.732	47647	0.0145	0		0.210305	1726392
00:00:17.742	47657	0.01472	0		0.213495	1727104
00:00:17.752	47667	0.01469	0		0.21306	1727016
00:00:17.762	47677	0.01502	0		0.217847	1728117
00:00:17.772	47687	0.01481	0		0.214801	1727408
00:00:17.782	47697	0.01489	0		0.215961	1727669
00:00:17.792	47707	0.01457	0		0.21132	1726617
00:00:17.802	47717	0.01494	0		0.216686	1727869
00:00:17.812	47727	0.01456	0		0.211175	1726561
00:00:17.822	47737	0.01496	0		0.216976	1727926
00:00:17.832	47747	0.01473	0		0.213641	1727163
00:00:17.842	47757	0.01505	0		0.218282	1728217
00:00:17.852	47767	0.01459	0		0.21161	1726688
00:00:17.862	47777	0.01492	0		0.216396	1727789
00:00:17.872	47787	0.0146	0		0.211755	1726695
00:00:17.882	47797	0.01486	0		0.215526	1727585
00:00:17.892	47807	0.01469	0		0.21306	1726997
00:00:17.902	47817	0.01509	0		0.218862	1728349
00:00:17.911	47827	0.01488	0		0.215816	1727647
00:00:17.922	47837	0.01492	0		0.216396	1727791
00:00:17.932	47847	0.0145	0		0.210305	1726372
00:00:17.941	47857	0.01503	0		0.217992	1728141
00:00:17.951	47867	0.01467	0		0.21277	1726933
00:00:17.961	47877	0.01511	0		0.219152	1728430
00:00:17.972	47887	0.01478	0		0.214366	1727308
00:00:17.982	47897	0.0152	0		0.220457	1728725
00:00:17.991	47907	0.01504	0		0.218137	1728195
00:00:18.002	47917	0.01502	0		0.217847	1728134
00:00:18.011	47927	0.01481	0		0.214801	1727413
00:00:18.021	47937	0.01515	0		0.219732	1728551
00:00:18.031	47947	0.01465	0		0.21248	1726874
00:00:18.041	47957	0.01461	0		0.2119	1726757
00:00:18.051	47967	0.01486	0		0.215526	1727590
00:00:18.061	47977	0.01503	0		0.217992	1728146
00:00:18.071	47987	0.01484	0		0.215236	1727519
00:00:18.082	47997	0.01481	0		0.214801	1727403
00:00:18.091	48007	0.0147	0		0.213205	1727043
00:00:18.101	48017	0.01489	0		0.215961	1727683
00:00:18.111	48027	0.01498	0		0.217266	1727970
00:00:18.121	48037	0.01483	0		0.215091	1727497
00:00:18.131	48047	0.01486	0		0.215526	1727588
00:00:18.141	48057	0.01519	0		0.220312	1728683
00:00:18.151	48067	0.01463	0		0.21219	1726818
00:00:18.161	48077	0.0149	0		0.216106	1727732
00:00:18.171	48087	0.01462	0		0.212045	1726793
00:00:18.181	48097	0.0148	0		0.214656	1727384
00:00:18.193	48107	0.0148	0		0.214656	1727369
00:00:18.201	48117	0.0149	0		0.216106	1727730
00:00:18.211	48127	0.01481	0		0.214801	1727418
00:00:18.221	48137	0.01505	0		0.218282	1728205
00:00:18.230	48147	0.01502	0		0.217847	1728131
00:00:18.240	48157	0.01503	0		0.217992	1728168
00:00:18.250	48167	0.01481	0		0.214801	1727406
00:00:18.261	48177	0.01496	0		0.216976	1727914
00:00:18.270	48187	0.01479	0		0.214511	1727339
00:00:18.280	48197	0.01513	0		0.219442	1728500
00:00:18.290	48207	0.0149	0		0.216106	1727710
00:00:18.300	48217	0.01484	0		0.215236	1727517
00:00:18.310	48227	0.01471	0		0.21335	1727092
00:00:18.321	48237	0.01504	0		0.218137	1728195
00:00:18.330	48247	0.01496	0		0.216976	1727914
00:00:18.340	48257	0.015	0		0.217557	1728053
00:00:18.350	48267	0.01464	0		0.212335	1726859
00:00:18.360	48277	0.01475	0		0.213931	1727212
00:00:18.370	48287	0.01506	0		0.218427	1728242
00:00:18.380	48297	0.01511	0		0.219152	1728411
00:00:18.390	48307	0.01478	0		0.214366	1727313
00:00:18.400	48317	0.01515	0		0.219732	1728546
00:00:18.410	48327	0.01487	0		0.215671	1727632
00:00:18.420	48337	0.01506	0		0.218427	1728259
00:00:18.430	48347	0.01489	0		0.215961	1727698
00:00:18.440	48357	0.0151	0		0.219007	1728374
00:00:18.450	48367	0.0151	0		0.219007	1728391
00:00:18.460	48377	0.0152	0		0.220457	1728728
00:00:18.470	48387	0.01487	0		0.215671	1727602
00:00:18.481	48397	0.01505	0		0.218282	1728227
00:00:18.489	48407	0.01492	0		0.216396	1727791
00:00:18.500	48417	0.01526	0		0.221328	1728923
00:00:18.510	48427	0.01487	0		0.215671	1727622
00:00:18.519	48437	0.01508	0		0.218717	1728332
00:00:18.530	48447	0.01499	0		0.217412	1728031
00:00:18.540	48457	0.01513	0		0.219442	1728500
00:00:18.549	48467	0.01463	0		0.21219	1726808
00:00:18.560	48477	0.01496	0		0.216976	1727923
00:00:18.570	48487	0.01489	0		0.215961	1727671
00:00:18.579	48497	0.01512	0		0.219297	1728448
00:00:18.589	48507	0.01486	0		0.215526	1727598
00:00:18.600	48517	0.015	0		0.217557	1728070
00:00:18.610	48527	0.01489	0		0.215961	1727678
00:00:18.619	48537	0.01518	0		0.220167	1728654
00:00:18.629	48547	0.01472	0		0.213495	1727107
00:00:18.639	48557	0.01501	0		0.217702	1728092
00:00:18.649	48567	0.01491	0		0.216251	1727745
00:00:18.661	48577	0.01491	0		0.216251	1727747
00:00:18.669	48587	0.0148	0		0.214656	1727366
00:00:18.679	48597	0.01536	0		0.222778	1729276
00:00:18.689	48607	0.01487	0		0.215671	1727615
00:00:18.699	48617	0.01549	0		0.224663	1729684
00:00:18.709	48627	0.01504	0		0.218137	1728202
00:00:18.719	48637	0.01515	0		0.219732	1728546
00:00:18.729	48647	0.01485	0		0.215381	1727546
00:00:18.739	48657	0.01508	0		0.218717	1728310
00:00:18.749	48667	0.01502	0		0.217847	1728129
00:00:18.759	48677	0.01521	0		0.220602	1728757
00:00:18.769	48687	0.01488	0		0.215816	1727661
00:00:18.779	48697	0.01494	0		0.216686	1727869
00:00:18.788	48707	0.01483	0		0.215091	1727482
00:00:18.799	48717	0.01512	0		0.219297	1728463
00:00:18.809	48727	0.01493	0		0.216541	1727806
00:00:18.819	48737	0.01504	0		0.218137	1728188
00:00:18.829	48747	0.01475	0		0.213931	1727202
00:00:18.838	48757	0.01535	0		0.222633	1729239
00:00:18.848	48767	0.01475	0		0.213931	1727200
00:00:18.858	48777	0.01498	0		0.217266	1727997
00:00:18.869	48787	0.01493	0		0.216541	1727828
00:00:18.878	48797	0.01511	0		0.219152	1728418
00:00:18.888	48807	0.01481	0		0.214801	1727403
00:00:18.898	48817	0.01513	0		0.219442	1728490
00:00:18.908	48827	0.01481	0		0.214801	1727403
00:00:18.918	48837	0.01504	0		0.218137	1728195
00:00:18.929	48847	0.01452	0		0.210595	1726448
00:00:18.938	48857	0.0152	0		0.220457	1728725
00:00:18.948	48867	0.01488	0		0.215816	1727642
00:00:18.958	48877	0.0151	0		0.219007	1728398
00:00:18.969	48887	0.01505	0		0.218282	1728229
00:00:18.978	48897	0.01493	0		0.216541	1727816
00:00:18.990	48907	0.015	0		0.217557	1728046
00:00:18.998	48917	0.01506	0		0.218427	1728256
00:00:19.008	48927	0.01512	0		0.219297	1728461
00:00:19.018	48937	0.01542	0		0.223648	1729462
00:00:19.028	48947	0.01501	0		0.217702	1728073
00:00:19.038	48957	0.01507	0		0.218572	1728278
00:00:19.048	48967	0.01492	0		0.216396	1727798
00:00:19.058	48977	0.01471	0		0.21335	1727085
00:00:19.068	48987	0.01511	0		0.219152	1728425
00:00:19.078	48997	0.01518	0		0.220167	1728644
00:00:19.087	49007	0.01477	0		0.214221	1727271
00:00:19.098	49017	0.01511	0		0.219152	1728439
00:00:19.108	49027	0.01517	0		0.220022	1728620
00:00:19.118	49037	0.01518	0		0.220167	1728661
00:00:19.127	49047	0.01499	0		0.217412	1728009
00:00:19.138	49057	0.01506	0		0.218427	1728247
00:00:19.148	49067	0.01503	0		0.217992	1728156
00:00:19.157	49077	0.01538	0		0.223068	1729342
00:00:19.167	49087	0.01527	0		0.221473	1728970
00:00:19.177	49097	0.01506	0		0.218427	1728264
00:00:19.189	49107	0.01472	0		0.213495	1727109
00:00:19.198	49117	0.01492	0		0.216396	1727786
00:00:19.207	49127	0.01511	0		0.219152	1728435
00:00:19.218	49137	0.01487	0		0.215671	1727607
00:00:19.227	49147	0.01493	0		0.216541	1727806
00:00:19.237	49157	0.01515	0		0.219732	1728571
00:00:19.247	49167	0.01503	0		0.217992	1728156
00:00:19.257	49177	0.01538	0		0.223068	1729320
00:00:19.267	49187	0.01487	0		0.215671	1727627
00:00:19.277	49197	0.01526	0		0.221328	1728914
00:00:19.287	49207	0.01506	0		0.218427	1728259
00:00:19.297	49217	0.01524	0		0.221037	1728848
00:00:19.307	49227	0.01498	0		0.217266	1727989
00:00:19.317	49237	0.01515	0		0.219732	1728549
00:00:19.327	49247	0.01504	0		0.218137	1728185
00:00:19.337	49257	0.01493	0		0.216541	1727823
00:00:19.347	49267	0.01513	0		0.219442	1728502
00:00:19.357	49277	0.01485	0		0.215381	1727536
00:00:19.367	49287	0.0151	0		0.219007	1728389
00:00:19.376	49297	0.0152	0		0.220457	1728713
00:00:19.387	49307	0.01491	0		0.216251	1727764
00:00:19.397	49317	0.01478	0		0.214366	1727305
00:00:19.407	49327	0.01517	0		0.220022	1728622
00:00:19.417	49337	0.01537	0		0.222923	1729310
00:00:19.426	49347	0.01492	0		0.216396	1727798
00:00:19.436	49357	0.01523	0		0.220892	1728835
00:00:19.447	49367	0.01485	0		0.215381	1727534
00:00:19.456	49377	0.01507	0		0.218572	1728293
00:00:19.467	49387	0.01516	0		0.219877	1728578
00:00:19.476	49397	0.0151	0		0.219007	1728386
00:00:19.486	49407	0.01513	0		0.219442	1728488
00:00:19.497	49417	0.01489	0		0.215961	1727678
00:00:19.506	49427	0.01481	0		0.214801	1727403
00:00:19.516	49437	0.01507	0		0.218572	1728283
00:00:19.526	49447	0.01523	0		0.220892	1728811
00:00:19.536	49457	0.01508	0		0.218717	1728335
00:00:19.546	49467	0.01507	0		0.218572	1728286
00:00:19.556	49477	0.01507	0		0.218572	1728296
00:00:19.566	49487	0.01508	0		0.218717	1728315
00:00:19.576	49497	0.01511	0		0.219152	1728430
00:00:19.586	49507	0.01524	0		0.221037	1728855
00:00:19.596	49517	0.01499	0		0.217412	1728009
00:00:19.606	49527	0.01518	0		0.220167	1728647
00:00:19.616	49537	0.01536	0		0.222778	1729249
00:00:19.626	49547	0.01544	0		0.223938	1729519
00:00:19.636	49557	0.01515	0		0.219732	1728563
00:00:19.646	49567	0.01505	0		0.218282	1728210
00:00:19.656	49577	0.01502	0		0.217847	1728109
00:00:19.666	49587	0.01532	0		0.222198	1729124
00:00:19.676	49597	0.01501	0		0.217702	1728097
00:00:19.686	49607	0.01519	0		0.220312	1728679
00:00:19.695	49617	0.01536	0		0.222778	1729276
00:00:19.706	49627	0.01518	0		0.220167	1728664
00:00:19.716	49637	0.01548	0		0.224518	1729664
00:00:19.726	49647	0.01518	0		0.220167	1728669
00:00:19.735	49657	0.01531	0		0.222053	1729085
00:00:19.745	49667	0.01521	0		0.220602	1728752
00:00:19.756	49677	0.01505	0		0.218282	1728229
00:00:19.766	49687	0.01492	0		0.216396	1727776
00:00:19.775	49697	0.01509	0		0.218862	1728357
00:00:19.785	49707	0.01559	0		0.226114	1730049
00:00:19.795	49717	0.01516	0		0.219877	1728576
00:00:19.805	49727	0.01527	0		0.221473	1728968
00:00:19.815	49737	0.01531	0		0.222053	1729085
00:00:19.826	49747	0.01533	0		0.222343	1729176
00:00:19.835	49757	0.01503	0		0.217992	1728144
00:00:19.845	49767	0.01557	0		0.225824	1729951
00:00:19.855	49777	0.01524	0		0.221037	1728852
00:00:19.865	49787	0.01514	0		0.219587	1728529
00:00:19.875	49797	0.01547	0		0.224373	1729631
00:00:19.885	49807	0.01523	0		0.220892	1728828
00:00:19.895	49817	0.01531	0		0.222053	1729090
[truncated: 58,194 more rows]
