# Supplementary material for: Continuous Infusion Pressure Measurement in Predefined Interfascial and Intramuscular Tissue Conditions: An Ex Vivo Pilot Study
Source: J Clin Med. 2026 Apr 26;15(9):3301. doi: 10.3390/jcm15093301 (PMC13164366; doi:10.3390/jcm15093301)
Supplement: Supplementary file 1 [file jcm-15-03301-s001.zip › fascia 18.xlsx]

## Sheet: Recording
Timestamp	DeviceTime	Pressure(bar)	ButtonState	Event	Pressure(PSI)	PressureRAW
00:00:00.000	81	0.00204	1		0.0295877	1684579
00:00:00.001	91	0.00217	1		0.0314732	1685001
00:00:00.008	101	0.00185	1		0.026832	1683925
00:00:00.018	111	0.00182	1		0.0263969	1683830
00:00:00.028	121	0.0017	1		0.0246564	1683432
00:00:00.038	131	0.00212	1		0.030748	1684820
00:00:00.049	141	0.0021	1		0.0304579	1684779
00:00:00.058	151	0.00189	1		0.0274121	1684070
00:00:00.068	161	0.00185	1		0.026832	1683940
00:00:00.078	171	0.00194	1		0.0281373	1684239
00:00:00.088	181	0.0017	1		0.0246564	1683415
00:00:00.098	191	0.00205	1		0.0297327	1684606
00:00:00.108	201	0.00182	1		0.0263969	1683837
00:00:00.118	211	0.00208	1		0.0301678	1684712
00:00:00.128	221	0.00182	1		0.0263969	1683840
00:00:00.138	231	0.00218	1		0.0316182	1685043
00:00:00.148	241	0.00201	1		0.0291526	1684454
00:00:00.158	251	0.00175	1		0.0253816	1683590
00:00:00.168	261	0.00175	0		0.0253816	1683579
00:00:00.178	271	0.00214	0		0.0310381	1684896
00:00:00.188	281	0.00198	0		0.0287175	1684381
00:00:00.198	291	0.00176	0		0.0255266	1683644
00:00:00.208	301	0.00191	0		0.0277022	1684131
00:00:00.218	311	0.00201	0		0.0291526	1684452
00:00:00.227	321	0.00192	0		0.0278472	1684168
00:00:00.237	331	0.00202	0		0.0292976	1684511
00:00:00.247	341	0.00183	0		0.0265419	1683852
00:00:00.258	351	0.0017	0		0.0246564	1683420
00:00:00.267	361	0.00189	0		0.0274121	1684055
00:00:00.277	371	0.00191	0		0.0277022	1684121
00:00:00.287	381	0.00182	0		0.0263969	1683827
00:00:00.297	391	0.00184	0		0.0266869	1683911
00:00:00.307	401	0.00176	0		0.0255266	1683619
00:00:00.317	411	0.00208	0		0.0301678	1684703
00:00:00.327	421	0.00188	0		0.0272671	1684033
00:00:00.337	431	0.00185	0		0.026832	1683918
00:00:00.347	441	0.00178	0		0.0258167	1683705
00:00:00.357	451	0.00192	0		0.0278472	1684178
00:00:00.367	461	0.0017	0		0.0246564	1683435
00:00:00.377	471	0.00195	0		0.0282823	1684268
00:00:00.387	481	0.00196	0		0.0284274	1684285
00:00:00.397	491	0.00179	0		0.0259617	1683727
00:00:00.407	501	0.0019	0		0.0275572	1684085
00:00:00.418	511	0.00189	0		0.0274121	1684050
00:00:00.427	521	0.00198	0		0.0287175	1684361
00:00:00.437	531	0.00186	0		0.026977	1683950
00:00:00.447	541	0.00198	0		0.0287175	1684354
00:00:00.457	551	0.00195	0		0.0282823	1684258
00:00:00.467	561	0.00192	0		0.0278472	1684148
00:00:00.477	571	0.00175	0		0.0253816	1683600
00:00:00.487	581	0.00166	0		0.0240763	1683302
00:00:00.497	591	0.00201	0		0.0291526	1684459
00:00:00.507	601	0.00167	0		0.0242213	1683332
00:00:00.517	611	0.00226	0		0.0327785	1685312
00:00:00.526	621	0.0018	0		0.0261068	1683761
00:00:00.537	631	0.00207	0		0.0300228	1684676
00:00:00.546	641	0.00181	0		0.0262518	1683791
00:00:00.556	651	0.00222	0		0.0321984	1685163
00:00:00.567	661	0.00178	0		0.0258167	1683681
00:00:00.577	671	0.00173	0		0.0250915	1683520
00:00:00.586	681	0.00192	0		0.0278472	1684170
00:00:00.597	691	0.00167	0		0.0242213	1683312
00:00:00.606	701	0.00196	0		0.0284274	1684315
00:00:00.617	711	0.00198	0		0.0287175	1684371
00:00:00.626	721	0.00174	0		0.0252366	1683555
00:00:00.636	731	0.00209	0		0.0303129	1684730
00:00:00.646	741	0.00198	0		0.0287175	1684374
00:00:00.656	751	0.002	0		0.0290075	1684425
00:00:00.666	761	0.00165	0		0.0239312	1683263
00:00:00.676	771	0.00193	0		0.0279923	1684192
00:00:00.686	781	0.00218	0		0.0316182	1685031
00:00:00.696	791	0.002	0		0.0290075	1684418
00:00:00.707	801	0.00197	0		0.0285724	1684337
00:00:00.717	811	0.0022	0		0.0319083	1685092
00:00:00.726	821	0.0018	0		0.0261068	1683778
00:00:00.736	831	0.00196	0		0.0284274	1684305
00:00:00.746	841	0.00187	0		0.0271221	1683996
00:00:00.756	851	0.00183	0		0.0265419	1683852
00:00:00.766	861	0.00158	0		0.022916	1683011
00:00:00.776	871	0.00196	0		0.0284274	1684305
00:00:00.786	881	0.00193	0		0.0279923	1684185
00:00:00.796	891	0.0022	0		0.0319083	1685107
00:00:00.806	901	0.00196	0		0.0284274	1684295
00:00:00.816	911	0.00214	0		0.0310381	1684886
00:00:00.826	921	0.00172	0		0.0249465	1683503
00:00:00.836	931	0.00185	0		0.026832	1683943
00:00:00.846	941	0.00185	0		0.026832	1683913
00:00:00.856	951	0.00239	0		0.034664	1685756
00:00:00.866	961	0.00174	0		0.0252366	1683545
00:00:00.875	971	0.00212	0		0.030748	1684820
00:00:00.885	981	0.00215	0		0.0311831	1684930
00:00:00.895	991	0.00194	0		0.0281373	1684236
00:00:00.906	1001	0.00167	0		0.0242213	1683339
00:00:00.915	1011	0.00177	0		0.0256717	1683666
00:00:00.925	1021	0.00176	0		0.0255266	1683619
00:00:00.935	1031	0.00193	0		0.0279923	1684185
00:00:00.945	1041	0.00166	0		0.0240763	1683293
00:00:00.955	1051	0.00195	0		0.0282823	1684276
00:00:00.965	1061	0.00183	0		0.0265419	1683869
00:00:00.975	1071	0.00183	0		0.0265419	1683857
00:00:00.985	1081	0.00172	0		0.0249465	1683479
00:00:00.995	1091	0.00219	0		0.0317633	1685087
00:00:01.005	1101	0.00182	0		0.0263969	1683813
00:00:01.015	1111	0.00199	0		0.0288625	1684398
00:00:01.025	1121	0.00185	0		0.026832	1683913
00:00:01.035	1131	0.0019	0		0.0275572	1684087
00:00:01.045	1141	0.00191	0		0.0277022	1684141
00:00:01.055	1151	0.00201	0		0.0291526	1684467
00:00:01.065	1161	0.00167	0		0.0242213	1683342
00:00:01.075	1171	0.00204	0		0.0295877	1684577
00:00:01.085	1181	0.00179	0		0.0259617	1683744
00:00:01.094	1191	0.0018	0		0.0261068	1683776
00:00:01.105	1201	0.00199	0		0.0288625	1684388
00:00:01.115	1211	0.00183	0		0.0265419	1683852
00:00:01.125	1221	0.00189	0		0.0274121	1684065
00:00:01.134	1231	0.00158	0		0.022916	1683009
00:00:01.145	1241	0.00213	0		0.030893	1684862
00:00:01.155	1251	0.00207	0		0.0300228	1684655
00:00:01.164	1261	0.00161	0		0.0233511	1683141
00:00:01.174	1271	0.00202	0		0.0292976	1684489
00:00:01.185	1281	0.00189	0		0.0274121	1684072
00:00:01.194	1291	0.00172	0		0.0249465	1683479
00:00:01.204	1301	0.00232	0		0.0336487	1685491
00:00:01.216	1311	0.00174	0		0.0252366	1683567
00:00:01.224	1321	0.00178	0		0.0258167	1683693
00:00:01.234	1331	0.00193	0		0.0279923	1684200
00:00:01.244	1341	0.00197	0		0.0285724	1684317
00:00:01.254	1351	0.00174	0		0.0252366	1683560
00:00:01.264	1361	0.00169	0		0.0245114	1683408
00:00:01.274	1371	0.00193	0		0.0279923	1684214
00:00:01.284	1381	0.00193	0		0.0279923	1684207
00:00:01.294	1391	0.00195	0		0.0282823	1684266
00:00:01.304	1401	0.00208	0		0.0301678	1684695
00:00:01.314	1411	0.00205	0		0.0297327	1684616
00:00:01.324	1421	0.00205	0		0.0297327	1684594
00:00:01.334	1431	0.0017	0		0.0246564	1683442
00:00:01.344	1441	0.00208	0		0.0301678	1684708
00:00:01.354	1451	0.00193	0		0.0279923	1684209
00:00:01.364	1461	0.00203	0		0.0294427	1684550
00:00:01.374	1471	0.00175	0		0.0253816	1683579
00:00:01.384	1481	0.00209	0		0.0303129	1684725
00:00:01.394	1491	0.00181	0		0.0262518	1683793
00:00:01.404	1501	0.00186	0		0.026977	1683974
00:00:01.413	1511	0.00195	0		0.0282823	1684256
00:00:01.424	1521	0.00174	0		0.0252366	1683567
00:00:01.433	1531	0.00192	0		0.0278472	1684165
00:00:01.444	1541	0.00203	0		0.0294427	1684543
00:00:01.453	1551	0.00204	0		0.0295877	1684572
00:00:01.463	1561	0.00229	0		0.0332136	1685420
00:00:01.473	1571	0.0021	0		0.0304579	1684779
00:00:01.483	1581	0.00204	0		0.0295877	1684565
00:00:01.493	1591	0.00192	0		0.0278472	1684148
00:00:01.503	1601	0.00202	0		0.0292976	1684506
00:00:01.513	1611	0.0016	0		0.023206	1683080
00:00:01.523	1621	0.00202	0		0.0292976	1684506
00:00:01.533	1631	0.00181	0		0.0262518	1683786
00:00:01.543	1641	0.00184	0		0.0266869	1683898
00:00:01.553	1651	0.00184	0		0.0266869	1683901
00:00:01.563	1661	0.00193	0		0.0279923	1684207
00:00:01.573	1671	0.00168	0		0.0243663	1683351
00:00:01.583	1681	0.00196	0		0.0284274	1684288
00:00:01.593	1691	0.00181	0		0.0262518	1683793
00:00:01.603	1701	0.00213	0		0.030893	1684864
00:00:01.613	1711	0.00164	0		0.0237862	1683241
00:00:01.623	1721	0.00208	0		0.0301678	1684717
00:00:01.633	1731	0.00189	0		0.0274121	1684060
00:00:01.643	1741	0.00173	0		0.0250915	1683513
00:00:01.653	1751	0.00186	0		0.026977	1683950
00:00:01.663	1761	0.0021	0		0.0304579	1684769
00:00:01.673	1771	0.0018	0		0.0261068	1683752
00:00:01.683	1781	0.00195	0		0.0282823	1684254
00:00:01.692	1791	0.00169	0		0.0245114	1683378
00:00:01.703	1801	0.00186	0		0.026977	1683977
00:00:01.713	1811	0.00164	0		0.0237862	1683234
00:00:01.723	1821	0.00182	0		0.0263969	1683840
00:00:01.732	1831	0.00216	0		0.0313281	1684975
00:00:01.742	1841	0.00177	0		0.0256717	1683663
00:00:01.753	1851	0.00158	0		0.022916	1683018
00:00:01.762	1861	0.00175	0		0.0253816	1683590
00:00:01.772	1871	0.00192	0		0.0278472	1684163
00:00:01.782	1881	0.00218	0		0.0316182	1685028
00:00:01.793	1891	0.00166	0		0.0240763	1683280
00:00:01.802	1901	0.00233	0		0.0337938	1685530
00:00:01.812	1911	0.00182	0		0.0263969	1683837
00:00:01.822	1921	0.00203	0		0.0294427	1684528
00:00:01.832	1931	0.00162	0		0.0234961	1683173
00:00:01.842	1941	0.00215	0		0.0311831	1684926
00:00:01.852	1951	0.00165	0		0.0239312	1683258
00:00:01.862	1961	0.00191	0		0.0277022	1684146
00:00:01.872	1971	0.00191	0		0.0277022	1684143
00:00:01.882	1981	0.00177	0		0.0256717	1683651
00:00:01.892	1991	0.0018	0		0.0261068	1683761
00:00:01.902	2001	0.0022	0		0.0319083	1685117
00:00:01.912	2011	0.00212	0		0.030748	1684845
00:00:01.922	2021	0.00193	0		0.0279923	1684185
00:00:01.932	2031	0.00163	0		0.0236411	1683192
00:00:01.942	2041	0.002	0		0.0290075	1684425
00:00:01.952	2051	0.00206	0		0.0298778	1684621
00:00:01.962	2061	0.00225	0		0.0326335	1685273
00:00:01.972	2071	0.00188	0		0.0272671	1684043
00:00:01.982	2081	0.00192	0		0.0278472	1684148
00:00:01.992	2091	0.00165	0		0.0239312	1683246
00:00:02.001	2101	0.00205	0		0.0297327	1684589
00:00:02.012	2111	0.00171	0		0.0248014	1683444
00:00:02.023	2121	0.00208	0		0.0301678	1684710
00:00:02.032	2131	0.0016	0		0.023206	1683102
00:00:02.042	2141	0.00227	0		0.0329236	1685330
00:00:02.051	2151	0.00186	0		0.026977	1683957
00:00:02.061	2161	0.00211	0		0.030603	1684815
00:00:02.071	2171	0.00157	0		0.0227709	1683004
00:00:02.081	2181	0.00184	0		0.0266869	1683911
00:00:02.091	2191	0.00169	0		0.0245114	1683405
00:00:02.102	2201	0.00229	0		0.0332136	1685391
00:00:02.111	2211	0.00204	0		0.0295877	1684567
00:00:02.121	2221	0.00215	0		0.0311831	1684928
00:00:02.131	2231	0.00194	0		0.0281373	1684217
00:00:02.141	2241	0.0019	0		0.0275572	1684087
00:00:02.151	2251	0.002	0		0.0290075	1684440
00:00:02.162	2261	0.00221	0		0.0320533	1685124
00:00:02.171	2271	0.00146	0		0.0211755	1682612
00:00:02.181	2281	0.00232	0		0.0336487	1685518
00:00:02.191	2291	0.00179	0		0.0259617	1683720
00:00:02.201	2301	0.00205	0		0.0297327	1684601
00:00:02.211	2311	0.00167	0		0.0242213	1683329
00:00:02.221	2321	0.00228	0		0.0330686	1685371
00:00:02.231	2331	0.00192	0		0.0278472	1684160
00:00:02.241	2341	0.00186	0		0.026977	1683965
00:00:02.251	2351	0.00179	0		0.0259617	1683729
00:00:02.261	2361	0.00211	0		0.030603	1684813
00:00:02.271	2371	0.00167	0		0.0242213	1683337
00:00:02.281	2381	0.00198	0		0.0287175	1684349
00:00:02.291	2391	0.00178	0		0.0258167	1683685
00:00:02.300	2401	0.00223	0		0.0323434	1685215
00:00:02.310	2411	0.00156	0		0.0226259	1682972
00:00:02.321	2421	0.00216	0		0.0313281	1684970
00:00:02.330	2431	0.00184	0		0.0266869	1683911
00:00:02.340	2441	0.00192	0		0.0278472	1684160
00:00:02.351	2451	0.00166	0		0.0240763	1683290
00:00:02.360	2461	0.00177	0		0.0256717	1683656
00:00:02.370	2471	0.00169	0		0.0245114	1683378
00:00:02.380	2481	0.00193	0		0.0279923	1684185
00:00:02.390	2491	0.00163	0		0.0236411	1683195
00:00:02.400	2501	0.00217	0		0.0314732	1684994
00:00:02.410	2511	0.00182	0		0.0263969	1683845
00:00:02.420	2521	0.00212	0		0.030748	1684840
00:00:02.430	2531	0.00215	0		0.0311831	1684952
00:00:02.440	2541	0.00235	0		0.0340839	1685604
00:00:02.450	2551	0.00168	0		0.0243663	1683349
00:00:02.460	2561	0.00201	0		0.0291526	1684452
00:00:02.470	2571	0.00221	0		0.0320533	1685139
00:00:02.480	2581	0.00196	0		0.0284274	1684303
00:00:02.490	2591	0.00189	0		0.0274121	1684080
00:00:02.500	2601	0.00189	0		0.0274121	1684055
00:00:02.510	2611	0.00188	0		0.0272671	1684028
00:00:02.520	2621	0.00204	0		0.0295877	1684560
00:00:02.530	2631	0.00189	0		0.0274121	1684053
00:00:02.540	2641	0.00214	0		0.0310381	1684918
00:00:02.550	2651	0.00195	0		0.0282823	1684258
00:00:02.560	2661	0.00217	0		0.0314732	1685014
00:00:02.570	2671	0.00154	0		0.0223358	1682884
00:00:02.580	2681	0.00215	0		0.0311831	1684928
00:00:02.590	2691	0.00135	0		0.0195801	1682265
00:00:02.600	2701	0.00172	0		0.0249465	1683501
00:00:02.610	2711	0.00213	0		0.030893	1684859
00:00:02.620	2721	0.00202	0		0.0292976	1684513
00:00:02.629	2731	0.00165	0		0.0239312	1683258
00:00:02.639	2741	0.002	0		0.0290075	1684449
00:00:02.650	2751	0.00196	0		0.0284274	1684293
00:00:02.660	2761	0.00218	0		0.0316182	1685050
00:00:02.669	2771	0.00171	0		0.0248014	1683464
00:00:02.680	2781	0.00186	0		0.026977	1683969
00:00:02.690	2791	0.00189	0		0.0274121	1684060
00:00:02.699	2801	0.00213	0		0.030893	1684864
00:00:02.709	2811	0.00165	0		0.0239312	1683256
00:00:02.720	2821	0.00206	0		0.0298778	1684621
00:00:02.729	2831	0.00183	0		0.0265419	1683874
00:00:02.739	2841	0.00197	0		0.0285724	1684322
00:00:02.749	2851	0.00184	0		0.0266869	1683886
00:00:02.759	2861	0.00231	0		0.0335037	1685484
00:00:02.769	2871	0.00188	0		0.0272671	1684023
00:00:02.779	2881	0.00191	0		0.0277022	1684129
00:00:02.789	2891	0.00189	0		0.0274121	1684050
00:00:02.799	2901	0.00253	0		0.0366945	1686217
00:00:02.809	2911	0.00158	0		0.022916	1683023
00:00:02.819	2921	0.00204	0		0.0295877	1684572
00:00:02.829	2931	0.00196	0		0.0284274	1684295
00:00:02.839	2941	0.00198	0		0.0287175	1684378
00:00:02.849	2951	0.00178	0		0.0258167	1683707
00:00:02.859	2961	0.00208	0		0.0301678	1684705
00:00:02.869	2971	0.00191	0		0.0277022	1684129
00:00:02.879	2981	0.00157	0		0.0227709	1682996
00:00:02.889	2991	0.00204	0		0.0295877	1684574
00:00:02.899	3001	0.00203	0		0.0294427	1684547
00:00:02.908	3011	0.00185	0		0.026832	1683928
00:00:02.919	3021	0.00207	0		0.0300228	1684683
00:00:02.929	3031	0.00173	0		0.0250915	1683520
00:00:02.938	3041	0.00178	0		0.0258167	1683705
00:00:02.948	3051	0.00198	0		0.0287175	1684356
00:00:02.959	3061	0.00215	0		0.0311831	1684923
00:00:02.968	3071	0.00174	0		0.0252366	1683562
00:00:02.978	3081	0.00211	0		0.030603	1684801
00:00:02.988	3091	0.00173	0		0.0250915	1683537
00:00:02.998	3101	0.00178	0		0.0258167	1683688
00:00:03.008	3111	0.00214	0		0.0310381	1684908
00:00:03.018	3121	0.00154	0		0.0223358	1682889
00:00:03.028	3131	0.00186	0		0.026977	1683967
00:00:03.038	3141	0.00216	0		0.0313281	1684957
00:00:03.048	3151	0.00183	0		0.0265419	1683869
00:00:03.058	3161	0.00221	0		0.0320533	1685126
00:00:03.068	3171	0.00168	0		0.0243663	1683371
00:00:03.078	3181	0.00209	0		0.0303129	1684725
00:00:03.088	3191	0.00165	0		0.0239312	1683253
00:00:03.098	3201	0.00191	0		0.0277022	1684136
00:00:03.108	3211	0.00203	0		0.0294427	1684528
00:00:03.118	3221	0.00171	0		0.0248014	1683464
00:00:03.128	3231	0.00195	0		0.0282823	1684258
00:00:03.138	3241	0.00223	0		0.0323434	1685207
00:00:03.148	3251	0.00193	0		0.0279923	1684197
00:00:03.158	3261	0.00216	0		0.0313281	1684984
00:00:03.167	3271	0.00161	0		0.0233511	1683114
00:00:03.178	3281	0.00181	0		0.0262518	1683793
00:00:03.187	3291	0.00195	0		0.0282823	1684261
00:00:03.197	3301	0.00199	0		0.0288625	1684413
00:00:03.208	3311	0.00174	0		0.0252366	1683569
00:00:03.217	3321	0.002	0		0.0290075	1684437
00:00:03.227	3331	0.00152	0		0.0220457	1682808
00:00:03.238	3341	0.00196	0		0.0284274	1684288
00:00:03.247	3351	0.00157	0		0.0227709	1682979
00:00:03.257	3361	0.00155	0		0.0224808	1682913
00:00:03.267	3371	0.00193	0		0.0279923	1684212
00:00:03.278	3381	0.00198	0		0.0287175	1684352
00:00:03.287	3391	0.00169	0		0.0245114	1683378
00:00:03.297	3401	0.00193	0		0.0279923	1684205
00:00:03.308	3411	0.00184	0		0.0266869	1683898
00:00:03.318	3421	0.00189	0		0.0274121	1684050
00:00:03.327	3431	0.00172	0		0.0249465	1683484
00:00:03.337	3441	0.00188	0		0.0272671	1684040
00:00:03.347	3451	0.00216	0		0.0313281	1684975
00:00:03.357	3461	0.00206	0		0.0298778	1684650
00:00:03.367	3471	0.00198	0		0.0287175	1684378
00:00:03.377	3481	0.00194	0		0.0281373	1684236
00:00:03.387	3491	0.00207	0		0.0300228	1684673
00:00:03.397	3501	0.00198	0		0.0287175	1684354
00:00:03.407	3511	0.00177	0		0.0256717	1683668
00:00:03.417	3521	0.00186	0		0.026977	1683952
00:00:03.427	3531	0.00174	0		0.0252366	1683555
00:00:03.437	3541	0.00217	0		0.0314732	1684999
00:00:03.447	3551	0.00194	0		0.0281373	1684222
00:00:03.457	3561	0.00221	0		0.0320533	1685146
00:00:03.467	3571	0.00196	0		0.0284274	1684298
00:00:03.477	3581	0.0023	0		0.0333587	1685437
00:00:03.486	3591	0.00187	0		0.0271221	1683982
00:00:03.497	3601	0.00215	0		0.0311831	1684940
00:00:03.506	3611	0.00189	0		0.0274121	1684080
00:00:03.517	3621	0.00221	0		0.0320533	1685151
00:00:03.528	3631	0.00147	0		0.0213205	1682658
00:00:03.537	3641	0.00194	0		0.0281373	1684229
00:00:03.546	3651	0.00186	0		0.026977	1683957
00:00:03.556	3661	0.00189	0		0.0274121	1684055
00:00:03.566	3671	0.00211	0		0.030603	1684803
00:00:03.577	3681	0.00196	0		0.0284274	1684307
00:00:03.586	3691	0.00177	0		0.0256717	1683649
00:00:03.597	3701	0.00206	0		0.0298778	1684623
00:00:03.606	3711	0.00171	0		0.0248014	1683464
00:00:03.617	3721	0.0021	0		0.0304579	1684754
00:00:03.626	3731	0.00177	0		0.0256717	1683649
00:00:03.636	3741	0.00194	0		0.0281373	1684236
00:00:03.646	3751	0.00161	0		0.0233511	1683136
00:00:03.656	3761	0.0023	0		0.0333587	1685437
00:00:03.666	3771	0.00208	0		0.0301678	1684686
00:00:03.676	3781	0.00201	0		0.0291526	1684452
00:00:03.686	3791	0.00185	0		0.026832	1683940
00:00:03.696	3801	0.00202	0		0.0292976	1684503
00:00:03.706	3811	0.00183	0		0.0265419	1683872
00:00:03.716	3821	0.00202	0		0.0292976	1684496
00:00:03.726	3831	0.00229	0		0.0332136	1685393
00:00:03.736	3841	0.00204	0		0.0295877	1684557
00:00:03.746	3851	0.0021	0		0.0304579	1684754
00:00:03.756	3861	0.00197	0		0.0285724	1684320
00:00:03.766	3871	0.00186	0		0.026977	1683952
00:00:03.776	3881	0.00185	0		0.026832	1683918
00:00:03.787	3891	0.00177	0		0.0256717	1683663
00:00:03.796	3901	0.00187	0		0.0271221	1683999
00:00:03.806	3911	0.0018	0		0.0261068	1683764
00:00:03.816	3921	0.00216	0		0.0313281	1684970
00:00:03.825	3931	0.00216	0		0.0313281	1684957
00:00:03.835	3941	0.00185	0		0.026832	1683925
00:00:03.845	3951	0.00167	0		0.0242213	1683312
00:00:03.856	3961	0.00205	0		0.0297327	1684616
00:00:03.866	3971	0.00192	0		0.0278472	1684158
00:00:03.875	3981	0.00173	0		0.0250915	1683537
00:00:03.885	3991	0.00192	0		0.0278472	1684158
00:00:03.895	4001	0.00182	0		0.0263969	1683837
00:00:03.905	4011	0.00201	0		0.0291526	1684459
00:00:03.915	4021	0.00229	0		0.0332136	1685393
00:00:03.925	4031	0.00188	0		0.0272671	1684031
00:00:03.935	4041	0.00201	0		0.0291526	1684464
00:00:03.945	4051	0.00173	0		0.0250915	1683530
00:00:03.955	4061	0.00219	0		0.0317633	1685070
00:00:03.965	4071	0.00201	0		0.0291526	1684464
00:00:03.975	4081	0.00192	0		0.0278472	1684156
00:00:03.985	4091	0.0021	0		0.0304579	1684779
00:00:03.995	4101	0.00193	0		0.0279923	1684207
00:00:04.005	4111	0.00185	0		0.026832	1683920
00:00:04.015	4121	0.00193	0		0.0279923	1684185
00:00:04.025	4131	0.00209	0		0.0303129	1684739
00:00:04.035	4141	0.00156	0		0.0226259	1682962
00:00:04.045	4151	0.00179	0		0.0259617	1683717
00:00:04.055	4161	0.00187	0		0.0271221	1684006
00:00:04.065	4171	0.00197	0		0.0285724	1684339
00:00:04.075	4181	0.0019	0		0.0275572	1684114
00:00:04.085	4191	0.00222	0		0.0321984	1685175
00:00:04.095	4201	0.00212	0		0.030748	1684828
00:00:04.105	4211	0.00216	0		0.0313281	1684984
00:00:04.115	4221	0.00161	0		0.0233511	1683124
00:00:04.124	4231	0.00204	0		0.0295877	1684552
00:00:04.134	4241	0.00143	0		0.0207404	1682511
00:00:04.144	4251	0.00202	0		0.0292976	1684503
00:00:04.154	4261	0.00199	0		0.0288625	1684386
00:00:04.164	4271	0.00185	0		0.026832	1683935
00:00:04.174	4281	0.00178	0		0.0258167	1683683
00:00:04.184	4291	0.00212	0		0.030748	1684825
00:00:04.195	4301	0.00185	0		0.026832	1683923
00:00:04.205	4311	0.00235	0		0.0340839	1685599
00:00:04.214	4321	0.00187	0		0.0271221	1684006
00:00:04.224	4331	0.00213	0		0.030893	1684862
00:00:04.234	4341	0.00197	0		0.0285724	1684342
00:00:04.244	4351	0.00173	0		0.0250915	1683511
00:00:04.254	4361	0.00212	0		0.030748	1684847
00:00:04.264	4371	0.00204	0		0.0295877	1684579
00:00:04.274	4381	0.00187	0		0.0271221	1683992
00:00:04.284	4391	0.00197	0		0.0285724	1684339
00:00:04.294	4401	0.00183	0		0.0265419	1683847
00:00:04.304	4411	0.00212	0		0.030748	1684847
00:00:04.314	4421	0.00203	0		0.0294427	1684523
00:00:04.324	4431	0.0021	0		0.0304579	1684754
00:00:04.334	4441	0.0017	0		0.0246564	1683425
00:00:04.344	4451	0.002	0		0.0290075	1684445
00:00:04.354	4461	0.00175	0		0.0253816	1683600
00:00:04.364	4471	0.0022	0		0.0319083	1685097
00:00:04.374	4481	0.00184	0		0.0266869	1683896
00:00:04.385	4491	0.00194	0		0.0281373	1684239
00:00:04.393	4501	0.00217	0		0.0314732	1685014
00:00:04.403	4511	0.00215	0		0.0311831	1684928
00:00:04.413	4521	0.002	0		0.0290075	1684418
00:00:04.423	4531	0.00177	0		0.0256717	1683666
00:00:04.433	4541	0.00205	0		0.0297327	1684606
00:00:04.443	4551	0.00193	0		0.0279923	1684185
00:00:04.453	4561	0.00228	0		0.0330686	1685383
00:00:04.463	4571	0.00204	0		0.0295877	1684555
00:00:04.473	4581	0.00155	0		0.0224808	1682930
00:00:04.483	4591	0.00197	0		0.0285724	1684337
00:00:04.493	4601	0.00165	0		0.0239312	1683258
00:00:04.503	4611	0.0022	0		0.0319083	1685119
00:00:04.513	4621	0.00193	0		0.0279923	1684183
00:00:04.523	4631	0.00163	0		0.0236411	1683175
00:00:04.533	4641	0.00236	0		0.0342289	1685626
00:00:04.543	4651	0.00203	0		0.0294427	1684535
00:00:04.553	4661	0.00198	0		0.0287175	1684352
00:00:04.563	4671	0.00223	0		0.0323434	1685217
00:00:04.574	4681	0.00192	0		0.0278472	1684151
00:00:04.583	4691	0.00222	0		0.0321984	1685156
00:00:04.593	4701	0.00187	0		0.0271221	1684006
00:00:04.603	4711	0.00197	0		0.0285724	1684317
00:00:04.613	4721	0.00214	0		0.0310381	1684918
00:00:04.623	4731	0.00188	0		0.0272671	1684040
00:00:04.633	4741	0.00216	0		0.0313281	1684979
00:00:04.643	4751	0.00186	0		0.026977	1683969
00:00:04.653	4761	0.00222	0		0.0321984	1685173
00:00:04.663	4771	0.00192	0		0.0278472	1684173
00:00:04.673	4781	0.0019	0		0.0275572	1684107
00:00:04.683	4791	0.00185	0		0.026832	1683945
00:00:04.692	4801	0.00195	0		0.0282823	1684249
00:00:04.702	4811	0.00221	0		0.0320533	1685129
00:00:04.712	4821	0.00199	0		0.0288625	1684400
00:00:04.722	4831	0.00193	0		0.0279923	1684183
00:00:04.732	4841	0.00196	0		0.0284274	1684290
00:00:04.742	4851	0.00226	0		0.0327785	1685298
00:00:04.752	4861	0.00158	0		0.022916	1683021
00:00:04.762	4871	0.00249	0		0.0361144	1686073
00:00:04.772	4881	0.00208	0		0.0301678	1684690
00:00:04.782	4891	0.00216	0		0.0313281	1684972
00:00:04.792	4901	0.00194	0		0.0281373	1684219
00:00:04.802	4911	0.00225	0		0.0326335	1685276
00:00:04.812	4921	0.00172	0		0.0249465	1683508
00:00:04.822	4931	0.00207	0		0.0300228	1684667
00:00:04.832	4941	0.0023	0		0.0333587	1685442
00:00:04.842	4951	0.00227	0		0.0329236	1685335
00:00:04.852	4961	0.00195	0		0.0282823	1684273
00:00:04.862	4971	0.00219	0		0.0317633	1685087
00:00:04.872	4981	0.00205	0		0.0297327	1684599
00:00:04.882	4991	0.00232	0		0.0336487	1685516
00:00:04.892	5001	0.0017	0		0.0246564	1683427
00:00:04.902	5011	0.00215	0		0.0311831	1684926
00:00:04.912	5021	0.00211	0		0.030603	1684793
00:00:04.922	5031	0.0022	0		0.0319083	1685095
00:00:04.932	5041	0.00199	0		0.0288625	1684400
00:00:04.942	5051	0.00204	0		0.0295877	1684582
00:00:04.952	5061	0.00222	0		0.0321984	1685170
00:00:04.962	5071	0.00206	0		0.0298778	1684633
00:00:04.972	5081	0.00183	0		0.0265419	1683879
00:00:04.982	5091	0.00199	0		0.0288625	1684413
00:00:04.991	5101	0.00164	0		0.0237862	1683222
00:00:05.002	5111	0.00224	0		0.0324884	1685234
00:00:05.011	5121	0.00199	0		0.0288625	1684388
00:00:05.021	5131	0.00239	0		0.034664	1685726
00:00:05.031	5141	0.00202	0		0.0292976	1684494
00:00:05.042	5151	0.0022	0		0.0319083	1685112
00:00:05.051	5161	0.00208	0		0.0301678	1684695
00:00:05.061	5171	0.00225	0		0.0326335	1685259
00:00:05.071	5181	0.00217	0		0.0314732	1685016
00:00:05.081	5191	0.00224	0		0.0324884	1685246
00:00:05.091	5201	0.00164	0		0.0237862	1683217
00:00:05.101	5211	0.00219	0		0.0317633	1685080
00:00:05.111	5221	0.00202	0		0.0292976	1684508
00:00:05.121	5231	0.00221	0		0.0320533	1685148
00:00:05.131	5241	0.00196	0		0.0284274	1684293
00:00:05.141	5251	0.00201	0		0.0291526	1684479
00:00:05.151	5261	0.00231	0		0.0335037	1685484
00:00:05.161	5271	0.00237	0		0.0343739	1685672
00:00:05.171	5281	0.00189	0		0.0274121	1684048
00:00:05.181	5291	0.00182	0		0.0263969	1683827
00:00:05.191	5301	0.00277	0		0.0401754	1687002
00:00:05.201	5311	0.00235	0		0.0340839	1685594
00:00:05.211	5321	0.00207	0		0.0300228	1684671
00:00:05.221	5331	0.00262	0		0.0379999	1686521
00:00:05.231	5341	0.00227	0		0.0329236	1685330
00:00:05.241	5351	0.00217	0		0.0314732	1684989
00:00:05.251	5361	0.00206	0		0.0298778	1684640
00:00:05.261	5371	0.00222	0		0.0321984	1685161
00:00:05.271	5381	0.0021	0		0.0304579	1684766
00:00:05.281	5391	0.00233	0		0.0337938	1685555
00:00:05.291	5401	0.00237	0		0.0343739	1685670
00:00:05.301	5411	0.00225	0		0.0326335	1685263
00:00:05.311	5421	0.00192	0		0.0278472	1684148
00:00:05.321	5431	0.00225	0		0.0326335	1685271
00:00:05.331	5441	0.00206	0		0.0298778	1684623
00:00:05.341	5451	0.00218	0		0.0316182	1685048
00:00:05.351	5461	0.00205	0		0.0297327	1684614
00:00:05.361	5471	0.00247	0		0.0358243	1685997
00:00:05.371	5481	0.0022	0		0.0319083	1685104
00:00:05.380	5491	0.0022	0		0.0319083	1685119
00:00:05.390	5501	0.00226	0		0.0327785	1685315
00:00:05.400	5511	0.00238	0		0.034519	1685707
00:00:05.410	5521	0.002	0		0.0290075	1684445
00:00:05.420	5531	0.00228	0		0.0330686	1685386
00:00:05.430	5541	0.00214	0		0.0310381	1684918
00:00:05.440	5551	0.00208	0		0.0301678	1684698
00:00:05.450	5561	0.00205	0		0.0297327	1684616
00:00:05.460	5571	0.00253	0		0.0366945	1686195
00:00:05.470	5581	0.00221	0		0.0320533	1685121
00:00:05.480	5591	0.0022	0		0.0319083	1685092
00:00:05.490	5601	0.00185	0		0.026832	1683940
00:00:05.500	5611	0.00269	0		0.0390151	1686763
00:00:05.510	5621	0.00205	0		0.0297327	1684606
00:00:05.521	5631	0.00247	0		0.0358243	1686024
00:00:05.530	5641	0.00243	0		0.0352442	1685862
00:00:05.540	5651	0.0027	0		0.0391602	1686778
00:00:05.550	5661	0.0021	0		0.0304579	1684757
00:00:05.560	5671	0.00226	0		0.0327785	1685322
00:00:05.570	5681	0.00223	0		0.0323434	1685190
00:00:05.580	5691	0.00252	0		0.0365495	1686183
00:00:05.590	5701	0.00213	0		0.030893	1684874
00:00:05.599	5711	0.00251	0		0.0364045	1686158
00:00:05.609	5721	0.00231	0		0.0335037	1685484
00:00:05.620	5731	0.00258	0		0.0374197	1686364
00:00:05.629	5741	0.00224	0		0.0324884	1685229
00:00:05.639	5751	0.0027	0		0.0391602	1686768
00:00:05.650	5761	0.00253	0		0.0366945	1686207
00:00:05.659	5771	0.00274	0		0.0397403	1686906
00:00:05.669	5781	0.00251	0		0.0364045	1686134
00:00:05.679	5791	0.00275	0		0.0398854	1686933
00:00:05.689	5801	0.00232	0		0.0336487	1685521
00:00:05.699	5811	0.00236	0		0.0342289	1685653
00:00:05.709	5821	0.00265	0		0.038435	1686619
00:00:05.719	5831	0.00268	0		0.0388701	1686714
00:00:05.729	5841	0.00235	0		0.0340839	1685621
00:00:05.739	5851	0.00266	0		0.03858	1686643
00:00:05.749	5861	0.00257	0		0.0372747	1686335
00:00:05.759	5871	0.00236	0		0.0342289	1685646
00:00:05.769	5881	0.00231	0		0.0335037	1685457
00:00:05.779	5891	0.00269	0		0.0390151	1686749
00:00:05.789	5901	0.00231	0		0.0335037	1685467
00:00:05.799	5911	0.00293	0		0.042496	1687543
00:00:05.809	5921	0.00262	0		0.0379999	1686499
00:00:05.819	5931	0.00296	0		0.0429312	1687670
00:00:05.829	5941	0.00253	0		0.0366945	1686200
00:00:05.839	5951	0.00272	0		0.0394503	1686839
00:00:05.849	5961	0.00237	0		0.0343739	1685685
00:00:05.859	5971	0.00238	0		0.034519	1685717
00:00:05.869	5981	0.00254	0		0.0368396	1686261
00:00:05.879	5991	0.00261	0		0.0378548	1686469
00:00:05.889	6001	0.00268	0		0.0388701	1686700
00:00:05.898	6011	0.00258	0		0.0374197	1686384
00:00:05.909	6021	0.00243	0		0.0352442	1685869
00:00:05.919	6031	0.00269	0		0.0390151	1686744
00:00:05.928	6041	0.00241	0		0.0349541	1685806
00:00:05.938	6051	0.00258	0		0.0374197	1686364
00:00:05.948	6061	0.0021	0		0.0304579	1684766
00:00:05.959	6071	0.00282	0		0.0409006	1687185
00:00:05.968	6081	0.00241	0		0.0349541	1685808
00:00:05.978	6091	0.00278	0		0.0403205	1687034
00:00:05.988	6101	0.00262	0		0.0379999	1686521
00:00:05.998	6111	0.00298	0		0.0432212	1687724
00:00:06.008	6121	0.00243	0		0.0352442	1685872
00:00:06.018	6131	0.00309	0		0.0448167	1688088
00:00:06.028	6141	0.00271	0		0.0393052	1686822
00:00:06.038	6151	0.00276	0		0.0400304	1686980
00:00:06.048	6161	0.0026	0		0.0377098	1686442
00:00:06.058	6171	0.00266	0		0.03858	1686633
00:00:06.068	6181	0.00237	0		0.0343739	1685660
00:00:06.078	6191	0.00262	0		0.0379999	1686526
00:00:06.088	6201	0.00269	0		0.0390151	1686758
00:00:06.098	6211	0.00254	0		0.0368396	1686234
00:00:06.108	6221	0.00252	0		0.0365495	1686193
00:00:06.118	6231	0.00274	0		0.0397403	1686919
00:00:06.128	6241	0.00246	0		0.0356793	1685992
00:00:06.138	6251	0.00276	0		0.0400304	1686987
00:00:06.148	6261	0.00265	0		0.038435	1686616
00:00:06.158	6271	0.00273	0		0.0395953	1686888
00:00:06.168	6281	0.00272	0		0.0394503	1686839
00:00:06.178	6291	0.00277	0		0.0401754	1687021
00:00:06.187	6301	0.00261	0		0.0378548	1686472
00:00:06.197	6311	0.00305	0		0.0442365	1687959
00:00:06.208	6321	0.0025	0		0.0362594	1686122
00:00:06.217	6331	0.00287	0		0.0416258	1687354
00:00:06.227	6341	0.00283	0		0.0410457	1687210
00:00:06.237	6351	0.0027	0		0.0391602	1686788
00:00:06.247	6361	0.00244	0		0.0353892	1685916
00:00:06.257	6371	0.00261	0		0.0378548	1686474
00:00:06.267	6381	0.00249	0		0.0361144	1686085
00:00:06.277	6391	0.00298	0		0.0432212	1687707
00:00:06.287	6401	0.00257	0		0.0372747	1686357
00:00:06.297	6411	0.00265	0		0.038435	1686621
00:00:06.307	6421	0.00276	0		0.0400304	1686977
00:00:06.317	6431	0.00294	0		0.0426411	1687597
00:00:06.327	6441	0.00275	0		0.0398854	1686945
00:00:06.337	6451	0.00262	0		0.0379999	1686526
00:00:06.347	6461	0.00291	0		0.042206	1687470
00:00:06.357	6471	0.003	0		0.0435113	1687793
00:00:06.367	6481	0.0026	0		0.0377098	1686435
00:00:06.377	6491	0.00278	0		0.0403205	1687065
00:00:06.387	6501	0.00262	0		0.0379999	1686521
00:00:06.397	6511	0.0027	0		0.0391602	1686798
00:00:06.407	6521	0.00296	0		0.0429312	1687661
00:00:06.417	6531	0.00279	0		0.0404655	1687073
00:00:06.427	6541	0.00263	0		0.0381449	1686540
00:00:06.437	6551	0.00244	0		0.0353892	1685899
00:00:06.447	6561	0.00257	0		0.0372747	1686349
00:00:06.457	6571	0.00309	0		0.0448167	1688075
00:00:06.467	6581	0.00279	0		0.0404655	1687078
00:00:06.477	6591	0.00283	0		0.0410457	1687210
00:00:06.487	6601	0.00265	0		0.038435	1686614
00:00:06.496	6611	0.00291	0		0.042206	1687501
00:00:06.507	6621	0.0028	0		0.0406106	1687117
00:00:06.517	6631	0.0033	0		0.0478624	1688788
00:00:06.527	6641	0.00275	0		0.0398854	1686938
00:00:06.537	6651	0.00271	0		0.0393052	1686800
00:00:06.546	6661	0.00272	0		0.0394503	1686849
00:00:06.556	6671	0.00288	0		0.0417709	1687374
00:00:06.567	6681	0.00258	0		0.0374197	1686367
00:00:06.576	6691	0.00292	0		0.042351	1687533
00:00:06.586	6701	0.00277	0		0.0401754	1687004
00:00:06.596	6711	0.00302	0		0.0438014	1687861
00:00:06.606	6721	0.0031	0		0.0449617	1688110
00:00:06.616	6731	0.00285	0		0.0413357	1687278
00:00:06.626	6741	0.0028	0		0.0406106	1687127
00:00:06.636	6751	0.003	0		0.0435113	1687781
00:00:06.646	6761	0.00259	0		0.0375648	1686396
00:00:06.656	6771	0.00281	0		0.0407556	1687161
00:00:06.666	6781	0.00275	0		0.0398854	1686948
00:00:06.677	6791	0.00287	0		0.0416258	1687345
00:00:06.686	6801	0.00293	0		0.042496	1687553
00:00:06.696	6811	0.00274	0		0.0397403	1686911
00:00:06.706	6821	0.00292	0		0.042351	1687536
00:00:06.716	6831	0.00277	0		0.0401754	1687019
00:00:06.726	6841	0.00281	0		0.0407556	1687144
00:00:06.736	6851	0.00301	0		0.0436563	1687822
00:00:06.746	6861	0.00286	0		0.0414808	1687327
00:00:06.756	6871	0.00282	0		0.0409006	1687178
00:00:06.766	6881	0.00291	0		0.042206	1687479
00:00:06.776	6891	0.00295	0		0.0427861	1687619
00:00:06.786	6901	0.00289	0		0.0419159	1687418
00:00:06.796	6911	0.00304	0		0.0440915	1687930
00:00:06.806	6921	0.00266	0		0.03858	1686646
00:00:06.816	6931	0.0027	0		0.0391602	1686783
00:00:06.826	6941	0.00308	0		0.0446716	1688044
00:00:06.835	6951	0.00296	0		0.0429312	1687661
00:00:06.845	6961	0.00272	0		0.0394503	1686854
00:00:06.855	6971	0.0029	0		0.0420609	1687440
00:00:06.866	6981	0.003	0		0.0435113	1687778
00:00:06.876	6991	0.00294	0		0.0426411	1687577
00:00:06.886	7001	0.00292	0		0.042351	1687504
00:00:06.896	7011	0.00286	0		0.0414808	1687320
00:00:06.905	7021	0.00301	0		0.0436563	1687830
00:00:06.915	7031	0.00312	0		0.0452518	1688195
00:00:06.925	7041	0.00288	0		0.0417709	1687379
00:00:06.935	7051	0.00303	0		0.0439464	1687878
00:00:06.946	7061	0.00287	0		0.0416258	1687340
00:00:06.955	7071	0.00304	0		0.0440915	1687930
00:00:06.965	7081	0.00324	0		0.0469922	1688599
00:00:06.975	7091	0.00311	0		0.0451067	1688164
00:00:06.985	7101	0.00277	0		0.0401754	1687009
00:00:06.995	7111	0.00298	0		0.0432212	1687707
00:00:07.005	7121	0.00326	0		0.0472823	1688670
00:00:07.018	7131	0.00312	0		0.0452518	1688203
00:00:07.025	7141	0.00296	0		0.0429312	1687646
00:00:07.035	7151	0.003	0		0.0435113	1687783
00:00:07.045	7161	0.00338	0		0.0490227	1689050
00:00:07.055	7171	0.003	0		0.0435113	1687781
00:00:07.065	7181	0.00302	0		0.0438014	1687869
00:00:07.075	7191	0.00291	0		0.042206	1687477
00:00:07.085	7201	0.00288	0		0.0417709	1687369
00:00:07.095	7211	0.00305	0		0.0442365	1687940
00:00:07.105	7221	0.00322	0		0.0467021	1688519
00:00:07.115	7231	0.00293	0		0.042496	1687567
00:00:07.124	7241	0.0031	0		0.0449617	1688134
00:00:07.135	7251	0.00276	0		0.0400304	1686980
00:00:07.144	7261	0.0034	0		0.0493128	1689114
00:00:07.154	7271	0.00302	0		0.0438014	1687856
00:00:07.164	7281	0.00351	0		0.0509082	1689494
00:00:07.174	7291	0.0032	0		0.0464121	1688453
00:00:07.185	7301	0.00313	0		0.0453968	1688230
00:00:07.194	7311	0.00313	0		0.0453968	1688220
00:00:07.204	7321	0.00305	0		0.0442365	1687957
00:00:07.214	7331	0.00287	0		0.0416258	1687350
00:00:07.224	7341	0.00317	0		0.0459769	1688352
00:00:07.234	7351	0.00279	0		0.0404655	1687097
00:00:07.244	7361	0.00338	0		0.0490227	1689075
00:00:07.254	7371	0.00326	0		0.0472823	1688648
00:00:07.264	7381	0.00329	0		0.0477174	1688754
00:00:07.274	7391	0.00331	0		0.0480075	1688815
00:00:07.284	7401	0.00312	0		0.0452518	1688203
00:00:07.294	7411	0.0032	0		0.0464121	1688457
00:00:07.304	7421	0.00308	0		0.0446716	1688073
00:00:07.314	7431	0.00292	0		0.042351	1687511
00:00:07.324	7441	0.00346	0		0.050183	1689328
00:00:07.334	7451	0.00322	0		0.0467021	1688511
00:00:07.344	7461	0.00287	0		0.0416258	1687354
00:00:07.354	7471	0.00339	0		0.0491678	1689089
00:00:07.363	7481	0.00304	0		0.0440915	1687913
00:00:07.373	7491	0.00328	0		0.0475724	1688717
00:00:07.383	7501	0.00331	0		0.0480075	1688839
00:00:07.393	7511	0.00326	0		0.0472823	1688663
00:00:07.404	7521	0.00337	0		0.0488777	1689026
00:00:07.414	7531	0.00336	0		0.0487327	1688991
00:00:07.423	7541	0.00329	0		0.0477174	1688754
00:00:07.433	7551	0.00301	0		0.0436563	1687837
00:00:07.443	7561	0.00339	0		0.0491678	1689087
00:00:07.454	7571	0.00298	0		0.0432212	1687712
00:00:07.463	7581	0.00334	0		0.0484426	1688915
00:00:07.473	7591	0.00313	0		0.0453968	1688220
00:00:07.483	7601	0.00331	0		0.0480075	1688835
00:00:07.493	7611	0.00291	0		0.042206	1687472
00:00:07.503	7621	0.0036	0		0.0522136	1689786
00:00:07.513	7631	0.00331	0		0.0480075	1688813
00:00:07.523	7641	0.00319	0		0.046267	1688438
00:00:07.533	7651	0.0033	0		0.0478624	1688795
00:00:07.543	7661	0.00369	0		0.0535189	1690094
00:00:07.553	7671	0.00296	0		0.0429312	1687651
00:00:07.563	7681	0.00336	0		0.0487327	1688984
00:00:07.573	7691	0.00321	0		0.0465571	1688504
00:00:07.583	7701	0.00354	0		0.0513433	1689609
00:00:07.593	7711	0.00323	0		0.0468472	1688550
00:00:07.603	7721	0.00343	0		0.0497479	1689237
00:00:07.613	7731	0.00294	0		0.0426411	1687575
00:00:07.623	7741	0.00339	0		0.0491678	1689104
00:00:07.633	7751	0.00325	0		0.0471373	1688631
00:00:07.643	7761	0.00358	0		0.0519235	1689722
00:00:07.653	7771	0.00338	0		0.0490227	1689048
00:00:07.663	7781	0.00348	0		0.0504731	1689409
00:00:07.673	7791	0.00317	0		0.0459769	1688374
00:00:07.682	7801	0.0035	0		0.0507632	1689475
00:00:07.692	7811	0.00314	0		0.0455418	1688244
00:00:07.702	7821	0.00365	0		0.0529388	1689974
00:00:07.713	7831	0.00324	0		0.0469922	1688577
00:00:07.723	7841	0.00348	0		0.0504731	1689406
00:00:07.734	7851	0.00334	0		0.0484426	1688928
00:00:07.742	7861	0.00316	0		0.0458319	1688330
00:00:07.752	7871	0.00354	0		0.0513433	1689609
00:00:07.762	7881	0.00336	0		0.0487327	1688994
00:00:07.772	7891	0.00338	0		0.0490227	1689075
00:00:07.782	7901	0.00355	0		0.0514884	1689641
00:00:07.792	7911	0.00326	0		0.0472823	1688651
00:00:07.802	7921	0.00343	0		0.0497479	1689225
00:00:07.812	7931	0.00327	0		0.0474273	1688685
00:00:07.822	7941	0.00333	0		0.0482976	1688881
00:00:07.832	7951	0.00333	0		0.0482976	1688908
00:00:07.842	7961	0.00373	0		0.0540991	1690235
00:00:07.852	7971	0.00311	0		0.0451067	1688144
00:00:07.862	7981	0.00358	0		0.0519235	1689742
00:00:07.872	7991	0.00335	0		0.0485876	1688947
00:00:07.882	8001	0.00325	0		0.0471373	1688612
00:00:07.892	8011	0.0034	0		0.0493128	1689134
00:00:07.902	8021	0.00354	0		0.0513433	1689605
00:00:07.912	8031	0.00313	0		0.0453968	1688213
00:00:07.922	8041	0.0036	0		0.0522136	1689805
00:00:07.932	8051	0.00348	0		0.0504731	1689399
00:00:07.942	8061	0.00361	0		0.0523586	1689830
00:00:07.952	8071	0.00364	0		0.0527937	1689925
00:00:07.962	8081	0.00342	0		0.0496029	1689193
00:00:07.972	8091	0.00303	0		0.0439464	1687905
00:00:07.982	8101	0.00345	0		0.050038	1689311
00:00:07.992	8111	0.00321	0		0.0465571	1688499
00:00:08.002	8121	0.00361	0		0.0523586	1689832
00:00:08.012	8131	0.00337	0		0.0488777	1689043
00:00:08.021	8141	0.00346	0		0.050183	1689328
00:00:08.031	8151	0.00352	0		0.0510533	1689531
00:00:08.041	8161	0.0037	0		0.053664	1690133
00:00:08.051	8171	0.0035	0		0.0507632	1689465
00:00:08.061	8181	0.00393	0		0.0569998	1690923
00:00:08.072	8191	0.00386	0		0.0559846	1690666
00:00:08.081	8201	0.00354	0		0.0513433	1689592
00:00:08.091	8211	0.00332	0		0.0481525	1688869
00:00:08.101	8221	0.00369	0		0.0535189	1690104
00:00:08.112	8231	0.00363	0		0.0526487	1689913
00:00:08.121	8241	0.00379	0		0.0549693	1690445
00:00:08.131	8251	0.00347	0		0.0503281	1689350
00:00:08.141	8261	0.00348	0		0.0504731	1689406
00:00:08.151	8271	0.00361	0		0.0523586	1689845
00:00:08.161	8281	0.00364	0		0.0527937	1689925
00:00:08.171	8291	0.0033	0		0.0478624	1688803
00:00:08.181	8301	0.00372	0		0.053954	1690201
00:00:08.191	8311	0.00356	0		0.0516334	1689661
00:00:08.201	8321	0.00385	0		0.0558395	1690651
00:00:08.211	8331	0.00379	0		0.0549693	1690453
00:00:08.221	8341	0.00379	0		0.0549693	1690438
00:00:08.231	8351	0.0034	0		0.0493128	1689132
00:00:08.241	8361	0.00401	0		0.0581601	1691173
00:00:08.251	8371	0.00362	0		0.0525036	1689876
00:00:08.261	8381	0.00385	0		0.0558395	1690651
00:00:08.271	8391	0.00363	0		0.0526487	1689916
00:00:08.281	8401	0.00393	0		0.0569998	1690896
00:00:08.291	8411	0.00356	0		0.0516334	1689683
00:00:08.301	8421	0.00396	0		0.0574349	1690994
00:00:08.311	8431	0.00338	0		0.0490227	1689072
00:00:08.320	8441	0.00386	0		0.0559846	1690671
00:00:08.331	8451	0.00372	0		0.053954	1690205
00:00:08.340	8461	0.00392	0		0.0568548	1690869
00:00:08.350	8471	0.00366	0		0.0530838	1690006
00:00:08.360	8481	0.00405	0		0.0587403	1691312
00:00:08.370	8491	0.00371	0		0.053809	1690158
00:00:08.380	8501	0.00396	0		0.0574349	1691026
00:00:08.390	8511	0.00352	0		0.0510533	1689521
00:00:08.400	8521	0.00395	0		0.0572899	1690992
00:00:08.410	8531	0.0037	0		0.053664	1690136
00:00:08.420	8541	0.0039	0		0.0565647	1690803
00:00:08.430	8551	0.00356	0		0.0516334	1689663
00:00:08.440	8561	0.00382	0		0.0554044	1690548
00:00:08.450	8571	0.00399	0		0.05787	1691094
00:00:08.460	8581	0.00409	0		0.0593204	1691438
00:00:08.470	8591	0.00346	0		0.050183	1689338
00:00:08.480	8601	0.00392	0		0.0568548	1690867
00:00:08.490	8611	0.00375	0		0.0543891	1690316
00:00:08.500	8621	0.00388	0		0.0562746	1690752
00:00:08.510	8631	0.00415	0		0.0601906	1691646
00:00:08.520	8641	0.00421	0		0.0610609	1691864
00:00:08.530	8651	0.00377	0		0.0546792	1690370
00:00:08.540	8661	0.00436	0		0.0632364	1692352
00:00:08.550	8671	0.00396	0		0.0574349	1691019
00:00:08.560	8681	0.00406	0		0.0588853	1691344
00:00:08.570	8691	0.00389	0		0.0564197	1690776
00:00:08.579	8701	0.00391	0		0.0567097	1690830
00:00:08.590	8711	0.00404	0		0.0585952	1691293
00:00:08.600	8721	0.0038	0		0.0551143	1690485
00:00:08.610	8731	0.00355	0		0.0514884	1689619
00:00:08.620	8741	0.00407	0		0.0590303	1691370
00:00:08.629	8751	0.00375	0		0.0543891	1690308
00:00:08.639	8761	0.00394	0		0.0571449	1690928
00:00:08.649	8771	0.00411	0		0.0596105	1691529
00:00:08.660	8781	0.00408	0		0.0591754	1691416
00:00:08.669	8791	0.00399	0		0.05787	1691099
00:00:08.679	8801	0.00405	0		0.0587403	1691295
00:00:08.689	8811	0.00434	0		0.0629464	1692286
00:00:08.699	8821	0.00404	0		0.0585952	1691271
00:00:08.710	8831	0.0038	0		0.0551143	1690475
00:00:08.719	8841	0.00426	0		0.0617861	1692002
00:00:08.729	8851	0.00413	0		0.0599006	1691595
00:00:08.739	8861	0.00452	0		0.065557	1692884
00:00:08.749	8871	0.00425	0		0.061641	1691970
00:00:08.759	8881	0.00425	0		0.061641	1691984
00:00:08.769	8891	0.00411	0		0.0596105	1691497
00:00:08.779	8901	0.00422	0		0.0612059	1691894
00:00:08.789	8911	0.00427	0		0.0619311	1692043
00:00:08.799	8921	0.00449	0		0.0651219	1692786
00:00:08.809	8931	0.00443	0		0.0642517	1692585
00:00:08.819	8941	0.00447	0		0.0648319	1692708
00:00:08.829	8951	0.00409	0		0.0593204	1691458
00:00:08.839	8961	0.00446	0		0.0646868	1692698
00:00:08.849	8971	0.00463	0		0.0671525	1693242
00:00:08.859	8981	0.00433	0		0.0628013	1692256
00:00:08.869	8991	0.00405	0		0.0587403	1691315
00:00:08.880	9001	0.00432	0		0.0626563	1692210
00:00:08.889	9011	0.00433	0		0.0628013	1692259
00:00:08.899	9021	0.00434	0		0.0629464	1692283
00:00:08.909	9031	0.00417	0		0.0604807	1691703
00:00:08.919	9041	0.0043	0		0.0623662	1692166
00:00:08.928	9051	0.0045	0		0.065267	1692823
00:00:08.939	9061	0.00439	0		0.0636716	1692451
00:00:08.949	9071	0.00428	0		0.0620761	1692097
00:00:08.958	9081	0.00461	0		0.0668624	1693198
00:00:08.968	9091	0.00445	0		0.0645418	1692654
00:00:08.978	9101	0.0046	0		0.0667173	1693161
00:00:08.988	9111	0.00479	0		0.0694731	1693801
00:00:08.999	9121	0.00447	0		0.0648319	1692708
00:00:09.008	9131	0.00464	0		0.0672975	1693288
00:00:09.018	9141	0.00448	0		0.0649769	1692759
00:00:09.028	9151	0.00458	0		0.0664273	1693075
00:00:09.038	9161	0.00486	0		0.0704883	1694043
00:00:09.048	9171	0.00448	0		0.0649769	1692769
00:00:09.058	9181	0.00464	0		0.0672975	1693303
00:00:09.068	9191	0.00487	0		0.0706334	1694075
00:00:09.078	9201	0.00478	0		0.069328	1693777
00:00:09.088	9211	0.00457	0		0.0662822	1693051
00:00:09.098	9221	0.00478	0		0.069328	1693777
00:00:09.108	9231	0.00483	0		0.0700532	1693936
00:00:09.118	9241	0.00478	0		0.069328	1693750
00:00:09.128	9251	0.00475	0		0.0688929	1693649
00:00:09.138	9261	0.00469	0		0.0680227	1693462
00:00:09.148	9271	0.00476	0		0.0690379	1693710
00:00:09.158	9281	0.00467	0		0.0677326	1693389
00:00:09.167	9291	0.00481	0		0.0697631	1693860
00:00:09.178	9301	0.00481	0		0.0697631	1693872
00:00:09.187	9311	0.00483	0		0.0700532	1693914
00:00:09.197	9321	0.00515	0		0.0746944	1694992
00:00:09.207	9331	0.00485	0		0.0703433	1693987
00:00:09.217	9341	0.00524	0		0.0759998	1695298
00:00:09.227	9351	0.00476	0		0.0690379	1693686
00:00:09.237	9361	0.00507	0		0.0735341	1694723
00:00:09.247	9371	0.00661	0		0.0958699	1699892
00:00:09.257	9381	0.00582	0		0.0844119	1697257
00:00:09.267	9391	0.00494	0		0.0716486	1694310
00:00:09.277	9401	0.00515	0		0.0746944	1695002
00:00:09.287	9411	0.00505	0		0.073244	1694662
00:00:09.297	9421	0.00506	0		0.0733891	1694713
00:00:09.307	9431	0.00493	0		0.0715036	1694269
00:00:09.317	9441	0.00559	0		0.0810761	1696465
00:00:09.327	9451	0.005	0		0.0725188	1694497
00:00:09.337	9461	0.00524	0		0.0759998	1695313
00:00:09.347	9471	0.00535	0		0.0775952	1695658
00:00:09.357	9481	0.00534	0		0.0774501	1695629
00:00:09.367	9491	0.00499	0		0.0723738	1694452
00:00:09.377	9501	0.00516	0		0.0748395	1695031
00:00:09.387	9511	0.00502	0		0.0728089	1694568
00:00:09.397	9521	0.00512	0		0.0742593	1694887
00:00:09.407	9531	0.00528	0		0.0765799	1695440
00:00:09.417	9541	0.00558	0		0.080931	1696445
00:00:09.427	9551	0.0051	0		0.0739692	1694818
00:00:09.437	9561	0.00559	0		0.0810761	1696480
00:00:09.446	9571	0.00561	0		0.0813661	1696551
00:00:09.457	9581	0.00547	0		0.0793356	1696081
00:00:09.466	9591	0.00522	0		0.0757097	1695249
00:00:09.476	9601	0.00535	0		0.0775952	1695668
00:00:09.487	9611	0.00551	0		0.0799158	1696227
00:00:09.497	9621	0.00533	0		0.0773051	1695602
00:00:09.507	9631	0.00576	0		0.0835417	1697054
00:00:09.517	9641	0.00544	0		0.0789005	1695992
00:00:09.527	9651	0.00548	0		0.0794807	1696122
00:00:09.537	9661	0.00576	0		0.0835417	1697046
00:00:09.546	9671	0.0057	0		0.0826715	1696838
00:00:09.556	9681	0.0057	0		0.0826715	1696850
00:00:09.566	9691	0.00565	0		0.0819463	1696676
00:00:09.576	9701	0.00547	0		0.0793356	1696081
00:00:09.586	9711	0.0056	0		0.0812211	1696519
00:00:09.596	9721	0.00552	0		0.0800608	1696237
00:00:09.607	9731	0.00582	0		0.0844119	1697245
00:00:09.616	9741	0.00535	0		0.0775952	1695658
00:00:09.626	9751	0.00589	0		0.0854272	1697473
00:00:09.636	9761	0.00538	0		0.0780303	1695759
00:00:09.646	9771	0.00576	0		0.0835417	1697066
00:00:09.656	9781	0.00574	0		0.0832516	1696985
00:00:09.667	9791	0.00594	0		0.0861524	1697649
00:00:09.676	9801	0.00606	0		0.0878928	1698061
00:00:09.686	9811	0.00587	0		0.0851371	1697419
00:00:09.696	9821	0.0058	0		0.0841219	1697179
00:00:09.706	9831	0.00585	0		0.084847	1697353
00:00:09.716	9841	0.00598	0		0.0867325	1697776
00:00:09.726	9851	0.006	0		0.0870226	1697855
00:00:09.735	9861	0.0061	0		0.088473	1698184
00:00:09.746	9871	0.00607	0		0.0880379	1698096
00:00:09.756	9881	0.00625	0		0.0906486	1698693
00:00:09.766	9891	0.0062	0		0.0899234	1698536
00:00:09.776	9901	0.00611	0		0.088618	1698213
00:00:09.785	9911	0.00599	0		0.0868776	1697832
00:00:09.795	9921	0.00589	0		0.0854272	1697482
00:00:09.805	9931	0.00639	0		0.0926791	1699167
00:00:09.815	9941	0.00615	0		0.0891982	1698360
00:00:09.825	9951	0.00601	0		0.0871677	1697904
00:00:09.835	9961	0.00606	0		0.0878928	1698066
00:00:09.845	9971	0.00649	0		0.0941295	1699488
00:00:09.855	9981	0.00657	0		0.0952898	1699764
00:00:09.865	9991	0.00638	0		0.0925341	1699130
00:00:09.875	10001	0.00668	0		0.0968852	1700124
00:00:09.885	10011	0.00649	0		0.0941295	1699497
00:00:09.895	10021	0.00645	0		0.0935493	1699365
00:00:09.905	10031	0.00671	0		0.0973203	1700232
00:00:09.915	10041	0.00653	0		0.0947096	1699632
00:00:09.925	10051	0.00657	0		0.0952898	1699767
00:00:09.935	10061	0.00671	0		0.0973203	1700225
00:00:09.945	10071	0.00673	0		0.0976104	1700306
00:00:09.955	10081	0.00671	0		0.0973203	1700227
00:00:09.965	10091	0.00637	0		0.092389	1699098
00:00:09.975	10101	0.00653	0		0.0947096	1699637
00:00:09.985	10111	0.00678	0		0.0983356	1700471
00:00:09.995	10121	0.00686	0		0.0994959	1700742
00:00:10.005	10131	0.00698	0		0.101236	1701139
00:00:10.015	10141	0.00647	0		0.0938394	1699446
00:00:10.024	10151	0.00706	0		0.102397	1701395
00:00:10.035	10161	0.00685	0		0.0993508	1700703
00:00:10.044	10171	0.00694	0		0.100656	1701007
00:00:10.055	10181	0.00683	0		0.0990607	1700647
00:00:10.065	10191	0.00706	0		0.102397	1701405
00:00:10.074	10201	0.00709	0		0.102832	1701510
00:00:10.085	10211	0.00708	0		0.102687	1701488
00:00:10.094	10221	0.00687	0		0.0996409	1700786
00:00:10.105	10231	0.00709	0		0.102832	1701498
00:00:10.114	10241	0.00697	0		0.101091	1701119
00:00:10.124	10251	0.00715	0		0.103702	1701718
00:00:10.134	10261	0.00701	0		0.101671	1701260
00:00:10.144	10271	0.00728	0		0.105587	1702156
00:00:10.154	10281	0.0071	0		0.102977	1701549
00:00:10.164	10291	0.00709	0		0.102832	1701515
00:00:10.174	10301	0.00756	0		0.109648	1703103
00:00:10.184	10311	0.00734	0		0.106458	1702355
00:00:10.194	10321	0.00701	0		0.101671	1701258
00:00:10.204	10331	0.00724	0		0.105007	1702009
00:00:10.214	10341	0.00729	0		0.105732	1702196
00:00:10.224	10351	0.00754	0		0.109358	1703007
00:00:10.234	10361	0.00736	0		0.106748	1702427
00:00:10.244	10371	0.00749	0		0.108633	1702843
00:00:10.254	10381	0.00775	0		0.112404	1703718
00:00:10.264	10391	0.00753	0		0.109213	1702978
00:00:10.274	10401	0.00732	0		0.106168	1702271
00:00:10.284	10411	0.00763	0		0.110664	1703326
00:00:10.294	10421	0.00738	0		0.107038	1702488
00:00:10.304	10431	0.00757	0		0.109794	1703108
00:00:10.314	10441	0.00752	0		0.109068	1702963
00:00:10.323	10451	0.00742	0		0.107618	1702606
00:00:10.333	10461	0.00769	0		0.111534	1703522
00:00:10.343	10471	0.0076	0		0.110229	1703237
00:00:10.354	10481	0.00767	0		0.111244	1703456
00:00:10.364	10491	0.00762	0		0.110519	1703294
00:00:10.373	10501	0.00855	0		0.124007	1706409
00:00:10.383	10511	0.00793	0		0.115015	1704318
00:00:10.393	10521	0.00892	0		0.129374	1707649
00:00:10.404	10531	0.0084	0		0.121832	1705905
00:00:10.414	10541	0.00766	0		0.111099	1703437
00:00:10.423	10551	0.00796	0		0.11545	1704429
00:00:10.433	10561	0.00844	0		0.122412	1706030
00:00:10.443	10571	0.00808	0		0.11719	1704836
00:00:10.454	10581	0.00784	0		0.11371	1704024
00:00:10.464	10591	0.00796	0		0.11545	1704441
00:00:10.473	10601	0.00909	0		0.131839	1708236
00:00:10.483	10611	0.0088	0		0.127633	1707255
00:00:10.493	10621	0.00797	0		0.115595	1704480
00:00:10.503	10631	0.00824	0		0.119511	1705375
00:00:10.513	10641	0.00822	0		0.119221	1705306
00:00:10.523	10651	0.00837	0		0.121397	1705797
00:00:10.533	10661	0.00793	0		0.115015	1704318
00:00:10.543	10671	0.00816	0		0.118351	1705088
00:00:10.553	10681	0.00951	0		0.137931	1709642
00:00:10.563	10691	0.00919	0		0.13329	1708554
00:00:10.573	10701	0.00897	0		0.130099	1707804
00:00:10.583	10711	0.0083	0		0.120381	1705578
00:00:10.593	10721	0.00912	0		0.132274	1708326
00:00:10.603	10731	0.0086	0		0.124732	1706588
00:00:10.613	10741	0.00854	0		0.123862	1706390
00:00:10.622	10751	0.00848	0		0.122992	1706162
00:00:10.633	10761	0.00838	0		0.121542	1705836
00:00:10.642	10771	0.00856	0		0.124152	1706429
00:00:10.652	10781	0.00841	0		0.121977	1705932
00:00:10.663	10791	0.00844	0		0.122412	1706052
00:00:10.672	10801	0.00852	0		0.123572	1706306
00:00:10.682	10811	0.00882	0		0.127923	1707331
00:00:10.692	10821	0.0085	0		0.123282	1706248
00:00:10.703	10831	0.00901	0		0.130679	1707956
00:00:10.712	10841	0.00846	0		0.122702	1706120
00:00:10.722	10851	0.00849	0		0.123137	1706211
00:00:10.732	10861	0.00864	0		0.125313	1706718
00:00:10.742	10871	0.00856	0		0.124152	1706434
00:00:10.752	10881	0.00856	0		0.124152	1706461
00:00:10.762	10891	0.00882	0		0.127923	1707333
00:00:10.772	10901	0.00879	0		0.127488	1707231
00:00:10.782	10911	0.00901	0		0.130679	1707944
00:00:10.792	10921	0.0086	0		0.124732	1706588
00:00:10.802	10931	0.00878	0		0.127343	1707189
00:00:10.812	10941	0.00883	0		0.128068	1707356
00:00:10.822	10951	0.00883	0		0.128068	1707365
00:00:10.832	10961	0.00987	0		0.143152	1710841
00:00:10.842	10971	0.00896	0		0.129954	1707796
00:00:10.852	10981	0.00908	0		0.131694	1708174
00:00:10.862	10991	0.00903	0		0.130969	1708005
00:00:10.872	11001	0.00935	0		0.13561	1709099
00:00:10.882	11011	0.00978	0		0.141847	1710549
00:00:10.892	11021	0.00878	0		0.127343	1707194
00:00:10.902	11031	0.00937	0		0.1359	1709157
00:00:10.912	11041	0.0087	0		0.126183	1706915
00:00:10.922	11051	0.00927	0		0.13445	1708833
00:00:10.932	11061	0.00883	0		0.128068	1707343
00:00:10.942	11071	0.0092	0		0.133435	1708576
00:00:10.951	11081	0.00934	0		0.135465	1709047
00:00:10.962	11091	0.00987	0		0.143152	1710829
00:00:10.972	11101	0.00977	0		0.141702	1710498
00:00:10.981	11111	0.00971	0		0.140832	1710290
00:00:10.991	11121	0.00915	0		0.13271	1708412
00:00:11.002	11131	0.00979	0		0.141992	1710564
00:00:11.011	11141	0.01001	0		0.145183	1711312
00:00:11.022	11151	0.01016	0		0.147358	1711812
00:00:11.032	11161	0.0097	0		0.140687	1710265
00:00:11.041	11171	0.01009	0		0.146343	1711572
00:00:11.051	11181	0.00951	0		0.137931	1709647
00:00:11.062	11191	0.00994	0		0.144167	1711089
00:00:11.071	11201	0.0095	0		0.137786	1709613
00:00:11.081	11211	0.00978	0		0.141847	1710522
00:00:11.091	11221	0.00981	0		0.142282	1710642
00:00:11.101	11231	0.00977	0		0.141702	1710505
00:00:11.111	11241	0.00972	0		0.140977	1710324
00:00:11.121	11251	0.01013	0		0.146923	1711728
00:00:11.131	11261	0.01002	0		0.145328	1711354
00:00:11.141	11271	0.01102	0		0.159832	1714690
00:00:11.151	11281	0.00934	0		0.135465	1709047
00:00:11.161	11291	0.00998	0		0.144748	1711226
00:00:11.171	11301	0.00984	0		0.142717	1710726
00:00:11.181	11311	0.0101	0		0.146488	1711608
00:00:11.191	11321	0.00968	0		0.140396	1710192
00:00:11.201	11331	0.01001	0		0.145183	1711295
00:00:11.211	11341	0.00996	0		0.144458	1711143
00:00:11.220	11351	0.01038	0		0.150549	1712555
00:00:11.230	11361	0.0097	0		0.140687	1710275
00:00:11.241	11371	0.01022	0		0.148229	1712000
00:00:11.251	11381	0.00995	0		0.144313	1711101
00:00:11.261	11391	0.01012	0		0.146778	1711674
00:00:11.271	11401	0.00995	0		0.144313	1711094
00:00:11.281	11411	0.01044	0		0.151419	1712751
00:00:11.290	11421	0.01036	0		0.150259	1712501
00:00:11.300	11431	0.00996	0		0.144458	1711138
00:00:11.310	11441	0.00981	0		0.142282	1710638
00:00:11.320	11451	0.01014	0		0.147068	1711743
00:00:11.330	11461	0.00981	0		0.142282	1710647
00:00:11.340	11471	0.01013	0		0.146923	1711728
00:00:11.350	11481	0.00976	0		0.141557	1710474
00:00:11.360	11491	0.00996	0		0.144458	1711146
00:00:11.370	11501	0.00966	0		0.140106	1710143
00:00:11.380	11511	0.01021	0		0.148083	1711978
00:00:11.390	11521	0.00984	0		0.142717	1710726
00:00:11.400	11531	0.0102	0		0.147938	1711932
00:00:11.410	11541	0.00988	0		0.143297	1710870
00:00:11.422	11551	0.0102	0		0.147938	1711934
00:00:11.430	11561	0.00981	0		0.142282	1710635
00:00:11.440	11571	0.01003	0		0.145473	1711390
00:00:11.450	11581	0.00977	0		0.141702	1710510
00:00:11.460	11591	0.00999	0		0.144893	1711236
00:00:11.470	11601	0.01014	0		0.147068	1711750
00:00:11.480	11611	0.01029	0		0.149244	1712248
00:00:11.490	11621	0.01016	0		0.147358	1711799
00:00:11.500	11631	0.01056	0		0.15316	1713152
00:00:11.510	11641	0.01036	0		0.150259	1712474
00:00:11.520	11651	0.01039	0		0.150694	1712569
00:00:11.530	11661	0.01015	0		0.147213	1711790
00:00:11.540	11671	0.01037	0		0.150404	1712508
00:00:11.550	11681	0.011	0		0.159541	1714646
00:00:11.560	11691	0.01033	0		0.149824	1712381
00:00:11.570	11701	0.01039	0		0.150694	1712572
00:00:11.579	11711	0.01032	0		0.149679	1712337
00:00:11.589	11721	0.00989	0		0.143442	1710900
00:00:11.600	11731	0.01027	0		0.148954	1712199
00:00:11.609	11741	0.01015	0		0.147213	1711770
00:00:11.619	11751	0.01033	0		0.149824	1712391
00:00:11.629	11761	0.01038	0		0.150549	1712560
00:00:11.639	11771	0.01038	0		0.150549	1712562
00:00:11.649	11781	0.01022	0		0.148229	1712012
00:00:11.659	11791	0.01044	0		0.151419	1712741
00:00:11.669	11801	0.01027	0		0.148954	1712196
00:00:11.679	11811	0.01043	0		0.151274	1712733
00:00:11.689	11821	0.01028	0		0.149099	1712201
00:00:11.699	11831	0.01041	0		0.150984	1712650
00:00:11.709	11841	0.01025	0		0.148664	1712103
00:00:11.719	11851	0.01067	0		0.154755	1713533
00:00:11.729	11861	0.01042	0		0.151129	1712684
00:00:11.739	11871	0.01062	0		0.15403	1713369
00:00:11.749	11881	0.0104	0		0.150839	1712628
00:00:11.759	11891	0.01049	0		0.152145	1712922
00:00:11.769	11901	0.01062	0		0.15403	1713371
00:00:11.779	11911	0.01027	0		0.148954	1712191
00:00:11.789	11921	0.01055	0		0.153015	1713115
00:00:11.799	11931	0.0108	0		0.156641	1713952
00:00:11.809	11941	0.01042	0		0.151129	1712687
00:00:11.819	11951	0.0109	0		0.158091	1714299
00:00:11.829	11961	0.01062	0		0.15403	1713344
00:00:11.838	11971	0.01085	0		0.157366	1714128
00:00:11.848	11981	0.01167	0		0.169259	1716879
00:00:11.858	11991	0.01166	0		0.169114	1716832
00:00:11.869	12001	0.01049	0		0.152145	1712924
00:00:11.878	12011	0.0112	0		0.162442	1715317
00:00:11.888	12021	0.01096	0		0.158961	1714484
00:00:11.898	12031	0.01167	0		0.169259	1716866
00:00:11.908	12041	0.01083	0		0.157076	1714047
00:00:11.918	12051	0.01114	0		0.161572	1715111
00:00:11.928	12061	0.01035	0		0.150114	1712454
00:00:11.938	12071	0.01161	0		0.168389	1716690
00:00:11.948	12081	0.01117	0		0.162007	1715187
00:00:11.958	12091	0.01129	0		0.163748	1715602
00:00:11.968	12101	0.01072	0		0.15548	1713697
00:00:11.978	12111	0.01095	0		0.158816	1714454
00:00:11.988	12121	0.01101	0		0.159687	1714665
00:00:11.998	12131	0.01109	0		0.160847	1714935
00:00:12.008	12141	0.01082	0		0.156931	1714030
00:00:12.018	12151	0.0117	0		0.169694	1716979
00:00:12.028	12161	0.01064	0		0.15432	1713415
00:00:12.038	12171	0.01137	0		0.164908	1715861
00:00:12.048	12181	0.01076	0		0.156061	1713829
00:00:12.058	12191	0.01131	0		0.164038	1715670
00:00:12.068	12201	0.01086	0		0.157511	1714167
00:00:12.078	12211	0.011	0		0.159541	1714638
00:00:12.088	12221	0.01096	0		0.158961	1714501
00:00:12.098	12231	0.0119	0		0.172595	1717666
00:00:12.107	12241	0.01111	0		0.161137	1715013
00:00:12.118	12251	0.01149	0		0.166648	1716282
00:00:12.128	12261	0.01134	0		0.164473	1715763
00:00:12.137	12271	0.01146	0		0.166213	1716160
00:00:12.148	12281	0.01144	0		0.165923	1716101
00:00:12.158	12291	0.0113	0		0.163893	1715631
00:00:12.167	12301	0.0111	0		0.160992	1714969
00:00:12.177	12311	0.01155	0		0.167519	1716481
00:00:12.187	12321	0.01105	0		0.160267	1714783
00:00:12.197	12331	0.01122	0		0.162732	1715368
00:00:12.207	12341	0.01124	0		0.163022	1715430
00:00:12.217	12351	0.012	0		0.174045	1717999
00:00:12.227	12361	0.01141	0		0.165488	1716003
00:00:12.237	12371	0.01148	0		0.166503	1716246
00:00:12.247	12381	0.01142	0		0.165633	1716033
00:00:12.257	12391	0.01146	0		0.166213	1716189
00:00:12.267	12401	0.01133	0		0.164328	1715739
00:00:12.277	12411	0.01137	0		0.164908	1715888
00:00:12.287	12421	0.01142	0		0.165633	1716045
00:00:12.297	12431	0.01124	0		0.163022	1715425
00:00:12.307	12441	0.01095	0		0.158816	1714462
00:00:12.317	12451	0.01154	0		0.167374	1716444
00:00:12.327	12461	0.01149	0		0.166648	1716292
00:00:12.337	12471	0.01127	0		0.163457	1715540
00:00:12.347	12481	0.01142	0		0.165633	1716033
00:00:12.357	12491	0.01144	0		0.165923	1716111
00:00:12.367	12501	0.01157	0		0.167809	1716552
00:00:12.377	12511	0.01141	0		0.165488	1716013
00:00:12.387	12521	0.01127	0		0.163457	1715540
00:00:12.397	12531	0.0117	0		0.169694	1716967
00:00:12.407	12541	0.01148	0		0.166503	1716255
00:00:12.417	12551	0.01153	0		0.167228	1716424
00:00:12.427	12561	0.01162	0		0.168534	1716722
00:00:12.437	12571	0.01202	0		0.174335	1718045
00:00:12.446	12581	0.01159	0		0.168099	1716621
00:00:12.456	12591	0.01168	0		0.169404	1716910
00:00:12.466	12601	0.01189	0		0.17245	1717621
00:00:12.478	12611	0.01274	0		0.184778	1720472
00:00:12.486	12621	0.0116	0		0.168244	1716658
00:00:12.496	12631	0.01218	0		0.176656	1718606
00:00:12.506	12641	0.01197	0		0.17361	1717893
00:00:12.516	12651	0.0125	0		0.181297	1719658
00:00:12.526	12661	0.01203	0		0.17448	1718089
00:00:12.536	12671	0.01208	0		0.175206	1718258
00:00:12.546	12681	0.01211	0		0.175641	1718359
00:00:12.556	12691	0.01204	0		0.174625	1718114
00:00:12.566	12701	0.01175	0		0.170419	1717150
00:00:12.576	12711	0.01202	0		0.174335	1718040
00:00:12.586	12721	0.01177	0		0.170709	1717209
00:00:12.596	12731	0.01168	0		0.169404	1716930
00:00:12.606	12741	0.01174	0		0.170274	1717116
00:00:12.616	12751	0.01186	0		0.172015	1717513
00:00:12.626	12761	0.01178	0		0.170854	1717261
00:00:12.636	12771	0.01236	0		0.179267	1719195
00:00:12.646	12781	0.01182	0		0.171435	1717383
00:00:12.656	12791	0.01193	0		0.17303	1717761
00:00:12.666	12801	0.01174	0		0.170274	1717106
00:00:12.676	12811	0.01221	0		0.177091	1718677
00:00:12.686	12821	0.01188	0		0.172305	1717579
00:00:12.696	12831	0.01183	0		0.17158	1717420
00:00:12.706	12841	0.01185	0		0.17187	1717498
00:00:12.716	12851	0.01217	0		0.176511	1718550
00:00:12.725	12861	0.01171	0		0.169839	1717028
00:00:12.736	12871	0.01191	0		0.17274	1717688
00:00:12.745	12881	0.01183	0		0.17158	1717427
00:00:12.755	12891	0.01237	0		0.179412	1719227
00:00:12.765	12901	0.012	0		0.174045	1718004
00:00:12.775	12911	0.01214	0		0.176076	1718452
00:00:12.785	12921	0.01166	0		0.169114	1716849
00:00:12.795	12931	0.01237	0		0.179412	1719214
00:00:12.805	12941	0.01188	0		0.172305	1717569
00:00:12.815	12951	0.01185	0		0.17187	1717491
00:00:12.825	12961	0.01192	0		0.172885	1717712
00:00:12.835	12971	0.01241	0		0.179992	1719378
00:00:12.845	12981	0.01194	0		0.173175	1717778
00:00:12.855	12991	0.01169	0		0.169549	1716932
00:00:12.865	13001	0.012	0		0.174045	1717994
00:00:12.875	13011	0.01287	0		0.186664	1720918
00:00:12.885	13021	0.01258	0		0.182457	1719923
00:00:12.895	13031	0.01257	0		0.182312	1719896
00:00:12.905	13041	0.01287	0		0.186664	1720906
00:00:12.915	13051	0.01314	0		0.19058	1721810
00:00:12.925	13061	0.0129	0		0.187099	1721019
00:00:12.935	13071	0.01245	0		0.180572	1719501
00:00:12.945	13081	0.01252	0		0.181587	1719726
00:00:12.955	13091	0.01222	0		0.177236	1718720
00:00:12.965	13101	0.01196	0		0.173465	1717857
00:00:12.975	13111	0.01221	0		0.177091	1718679
00:00:12.985	13121	0.0123	0		0.178396	1718994
00:00:12.994	13131	0.01279	0		0.185503	1720643
00:00:13.005	13141	0.01252	0		0.181587	1719716
00:00:13.015	13151	0.01263	0		0.183183	1720109
00:00:13.024	13161	0.01242	0		0.180137	1719413
00:00:13.035	13171	0.01212	0		0.175786	1718376
00:00:13.045	13181	0.01251	0		0.181442	1719682
00:00:13.054	13191	0.01212	0		0.175786	1718388
00:00:13.065	13201	0.01176	0		0.170564	1717192
00:00:13.074	13211	0.01243	0		0.180282	1719420
00:00:13.084	13221	0.01206	0		0.174915	1718197
00:00:13.094	13231	0.01219	0		0.176801	1718611
00:00:13.104	13241	0.01216	0		0.176366	1718533
00:00:13.114	13251	0.01215	0		0.176221	1718476
00:00:13.124	13261	0.0126	0		0.182747	1719989
00:00:13.134	13271	0.01232	0		0.178686	1719048
00:00:13.144	13281	0.01242	0		0.180137	1719400
00:00:13.155	13291	0.01246	0		0.180717	1719545
00:00:13.164	13301	0.0121	0		0.175496	1718310
00:00:13.174	13311	0.01253	0		0.181732	1719773
00:00:13.184	13321	0.01253	0		0.181732	1719775
00:00:13.194	13331	0.01249	0		0.181152	1719645
00:00:13.204	13341	0.0125	0		0.181297	1719665
00:00:13.214	13351	0.01253	0		0.181732	1719768
00:00:13.224	13361	0.01255	0		0.182022	1719839
00:00:13.234	13371	0.0125	0		0.181297	1719670
00:00:13.244	13381	0.01262	0		0.183038	1720058
00:00:13.254	13391	0.01236	0		0.179267	1719190
00:00:13.264	13401	0.01244	0		0.180427	1719447
00:00:13.273	13411	0.01213	0		0.175931	1718432
00:00:13.284	13421	0.01239	0		0.179702	1719300
00:00:13.294	13431	0.01255	0		0.182022	1719841
00:00:13.304	13441	0.01284	0		0.186228	1720807
00:00:13.313	13451	0.01213	0		0.175931	1718437
00:00:13.323	13461	0.01257	0		0.182312	1719903
00:00:13.334	13471	0.01228	0		0.178106	1718916
00:00:13.344	13481	0.01253	0		0.181732	1719778
00:00:13.353	13491	0.01261	0		0.182893	1720021
00:00:13.363	13501	0.01262	0		0.183038	1720070
00:00:13.373	13511	0.01249	0		0.181152	1719631
00:00:13.383	13521	0.01263	0		0.183183	1720114
00:00:13.393	13531	0.01211	0		0.175641	1718364
00:00:13.403	13541	0.01282	0		0.185938	1720736
00:00:13.413	13551	0.01258	0		0.182457	1719945
00:00:13.423	13561	0.01253	0		0.181732	1719768
00:00:13.433	13571	0.01235	0		0.179122	1719175
00:00:13.443	13581	0.01254	0		0.181877	1719807
00:00:13.454	13591	0.01258	0		0.182457	1719948
00:00:13.463	13601	0.01249	0		0.181152	1719621
00:00:13.473	13611	0.01275	0		0.184923	1720496
00:00:13.483	13621	0.01265	0		0.183473	1720168
00:00:13.493	13631	0.01249	0		0.181152	1719643
00:00:13.503	13641	0.01262	0		0.183038	1720075
00:00:13.513	13651	0.01252	0		0.181587	1719721
00:00:13.523	13661	0.01267	0		0.183763	1720219
00:00:13.533	13671	0.01261	0		0.182893	1720019
00:00:13.543	13681	0.01263	0		0.183183	1720085
00:00:13.553	13691	0.01275	0		0.184923	1720518
00:00:13.563	13701	0.0128	0		0.185648	1720665
00:00:13.573	13711	0.01246	0		0.180717	1719520
00:00:13.583	13721	0.0127	0		0.184198	1720349
00:00:13.592	13731	0.0129	0		0.187099	1720992
00:00:13.602	13741	0.01269	0		0.184053	1720298
00:00:13.613	13751	0.01254	0		0.181877	1719809
00:00:13.622	13761	0.01274	0		0.184778	1720469
00:00:13.632	13771	0.01268	0		0.183908	1720263
00:00:13.643	13781	0.01283	0		0.186083	1720785
00:00:13.652	13791	0.01287	0		0.186664	1720913
00:00:13.663	13801	0.01282	0		0.185938	1720743
00:00:13.672	13811	0.01265	0		0.183473	1720163
00:00:13.682	13821	0.01286	0		0.186518	1720889
00:00:13.692	13831	0.01271	0		0.184343	1720371
00:00:13.702	13841	0.01289	0		0.186954	1720965
00:00:13.712	13851	0.01251	0		0.181442	1719692
00:00:13.722	13861	0.0127	0		0.184198	1720337
00:00:13.732	13871	0.01233	0		0.178831	1719087
00:00:13.742	13881	0.01281	0		0.185793	1720702
00:00:13.752	13891	0.01267	0		0.183763	1720219
00:00:13.762	13901	0.01319	0		0.191305	1721993
00:00:13.772	13911	0.0126	0		0.182747	1719984
00:00:13.782	13921	0.01288	0		0.186809	1720931
00:00:13.792	13931	0.01246	0		0.180717	1719518
00:00:13.802	13941	0.01295	0		0.187824	1721166
00:00:13.812	13951	0.01281	0		0.185793	1720702
00:00:13.822	13961	0.01294	0		0.187679	1721136
00:00:13.832	13971	0.01292	0		0.187389	1721065
00:00:13.842	13981	0.01329	0		0.192755	1722320
00:00:13.852	13991	0.01295	0		0.187824	1721178
00:00:13.862	14001	0.01299	0		0.188404	1721310
00:00:13.872	14011	0.01265	0		0.183473	1720183
00:00:13.883	14021	0.01322	0		0.19174	1722084
00:00:13.892	14031	0.01292	0		0.187389	1721075
00:00:13.901	14041	0.01309	0		0.189854	1721658
00:00:13.912	14051	0.01296	0		0.187969	1721195
00:00:13.921	14061	0.01305	0		0.189274	1721518
00:00:13.932	14071	0.01288	0		0.186809	1720928
00:00:13.941	14081	0.01308	0		0.189709	1721602
00:00:13.952	14091	0.01302	0		0.188839	1721415
00:00:13.961	14101	0.01315	0		0.190725	1721837
00:00:13.971	14111	0.01253	0		0.181732	1719753
00:00:13.981	14121	0.01313	0		0.190435	1721778
00:00:13.991	14131	0.01275	0		0.184923	1720506
00:00:14.002	14141	0.01344	0		0.194931	1722810
00:00:14.011	14151	0.0125	0		0.181297	1719670
00:00:14.021	14161	0.01316	0		0.19087	1721878
00:00:14.031	14171	0.01296	0		0.187969	1721212
00:00:14.041	14181	0.01311	0		0.190144	1721717
00:00:14.051	14191	0.01268	0		0.183908	1720276
00:00:14.061	14201	0.01315	0		0.190725	1721854
00:00:14.071	14211	0.01302	0		0.188839	1721420
00:00:14.081	14221	0.01287	0		0.186664	1720909
00:00:14.091	14231	0.01276	0		0.185068	1720552
00:00:14.101	14241	0.01309	0		0.189854	1721648
00:00:14.111	14251	0.01292	0		0.187389	1721075
00:00:14.121	14261	0.01327	0		0.192465	1722249
00:00:14.131	14271	0.01279	0		0.185503	1720645
00:00:14.141	14281	0.01308	0		0.189709	1721626
00:00:14.151	14291	0.0129	0		0.187099	1721016
00:00:14.161	14301	0.01331	0		0.193045	1722374
00:00:14.172	14311	0.01272	0		0.184488	1720405
00:00:14.180	14321	0.01344	0		0.194931	1722820
00:00:14.191	14331	0.01292	0		0.187389	1721063
00:00:14.201	14341	0.01324	0		0.19203	1722161
00:00:14.211	14351	0.01276	0		0.185068	1720535
00:00:14.221	14361	0.01344	0		0.194931	1722825
00:00:14.231	14371	0.01298	0		0.188259	1721259
00:00:14.241	14381	0.01303	0		0.188984	1721435
00:00:14.251	14391	0.01311	0		0.190144	1721722
00:00:14.260	14401	0.01342	0		0.194641	1722761
00:00:14.270	14411	0.01292	0		0.187389	1721070
00:00:14.280	14421	0.01292	0		0.187389	1721085
00:00:14.291	14431	0.01323	0		0.191885	1722129
00:00:14.301	14441	0.01322	0		0.19174	1722067
00:00:14.310	14451	0.01316	0		0.19087	1721895
00:00:14.320	14461	0.01356	0		0.196671	1723237
00:00:14.330	14471	0.01309	0		0.189854	1721636
00:00:14.340	14481	0.01329	0		0.192755	1722320
00:00:14.350	14491	0.01308	0		0.189709	1721616
00:00:14.360	14501	0.01347	0		0.195366	1722925
00:00:14.370	14511	0.0132	0		0.19145	1722028
00:00:14.380	14521	0.01334	0		0.19348	1722484
00:00:14.390	14531	0.01292	0		0.187389	1721077
00:00:14.400	14541	0.01328	0		0.19261	1722278
00:00:14.410	14551	0.01311	0		0.190144	1721724
00:00:14.420	14561	0.01311	0		0.190144	1721722
00:00:14.430	14571	0.0134	0		0.194351	1722692
00:00:14.440	14581	0.01357	0		0.196816	1723264
00:00:14.450	14591	0.01292	0		0.187389	1721070
00:00:14.460	14601	0.01328	0		0.19261	1722271
00:00:14.470	14611	0.01305	0		0.189274	1721521
00:00:14.480	14621	0.01323	0		0.191885	1722105
00:00:14.490	14631	0.01299	0		0.188404	1721313
00:00:14.500	14641	0.01334	0		0.19348	1722477
00:00:14.510	14651	0.01317	0		0.191015	1721927
00:00:14.520	14661	0.01329	0		0.192755	1722318
00:00:14.530	14671	0.01287	0		0.186664	1720891
00:00:14.539	14681	0.01324	0		0.19203	1722156
00:00:14.549	14691	0.01308	0		0.189709	1721626
00:00:14.559	14701	0.01339	0		0.194205	1722668
00:00:14.569	14711	0.01299	0		0.188404	1721315
00:00:14.579	14721	0.01311	0		0.190144	1721726
00:00:14.589	14731	0.0133	0		0.1929	1722340
00:00:14.599	14741	0.01328	0		0.19261	1722291
00:00:14.609	14751	0.01334	0		0.19348	1722469
00:00:14.619	14761	0.01379	0		0.200007	1723979
00:00:14.629	14771	0.01306	0		0.189419	1721528
00:00:14.639	14781	0.01347	0		0.195366	1722910
00:00:14.649	14791	0.01302	0		0.188839	1721420
00:00:14.659	14801	0.01339	0		0.194205	1722636
00:00:14.669	14811	0.01326	0		0.19232	1722229
00:00:14.679	14821	0.01337	0		0.193915	1722570
00:00:14.689	14831	0.01318	0		0.19116	1721949
00:00:14.699	14841	0.01333	0		0.193335	1722465
00:00:14.709	14851	0.01345	0		0.195076	1722864
00:00:14.719	14861	0.01354	0		0.196381	1723144
00:00:14.729	14871	0.01322	0		0.19174	1722074
00:00:14.739	14881	0.01337	0		0.193915	1722580
00:00:14.749	14891	0.01316	0		0.19087	1721893
00:00:14.759	14901	0.01338	0		0.19406	1722634
00:00:14.769	14911	0.01335	0		0.193625	1722506
00:00:14.779	14921	0.0137	0		0.198702	1723702
00:00:14.789	14931	0.01328	0		0.19261	1722298
00:00:14.799	14941	0.01378	0		0.199862	1723957
00:00:14.809	14951	0.01344	0		0.194931	1722805
00:00:14.818	14961	0.01348	0		0.195511	1722952
00:00:14.829	14971	0.01347	0		0.195366	1722935
00:00:14.838	14981	0.0137	0		0.198702	1723695
00:00:14.848	14991	0.01345	0		0.195076	1722866
00:00:14.858	15001	0.01334	0		0.19348	1722494
00:00:14.868	15011	0.01356	0		0.196671	1723225
00:00:14.878	15021	0.01345	0		0.195076	1722866
00:00:14.888	15031	0.01345	0		0.195076	1722847
00:00:14.898	15041	0.01361	0		0.197396	1723391
00:00:14.908	15051	0.0137	0		0.198702	1723700
00:00:14.918	15061	0.0134	0		0.194351	1722690
00:00:14.928	15071	0.01346	0		0.195221	1722874
00:00:14.938	15081	0.01374	0		0.199282	1723815
00:00:14.948	15091	0.01346	0		0.195221	1722874
00:00:14.958	15101	0.01337	0		0.193915	1722582
00:00:14.968	15111	0.01339	0		0.194205	1722656
00:00:14.978	15121	0.01357	0		0.196816	1723247
00:00:14.988	15131	0.01381	0		0.200297	1724065
00:00:14.998	15141	0.01356	0		0.196671	1723208
00:00:15.008	15151	0.01368	0		0.198412	1723621
00:00:15.018	15161	0.01354	0		0.196381	1723154
00:00:15.028	15171	0.01356	0		0.196671	1723208
00:00:15.038	15181	0.01375	0		0.199427	1723857
00:00:15.048	15191	0.01342	0		0.194641	1722766
00:00:15.058	15201	0.01341	0		0.194496	1722734
00:00:15.068	15211	0.01326	0		0.19232	1722222
00:00:15.078	15221	0.01382	0		0.200442	1724106
00:00:15.088	15231	0.01395	0		0.202328	1724521
00:00:15.097	15241	0.01375	0		0.199427	1723876
00:00:15.107	15251	0.01357	0		0.196816	1723252
00:00:15.117	15261	0.01385	0		0.200877	1724207
00:00:15.127	15271	0.01366	0		0.198121	1723546
00:00:15.137	15281	0.01398	0		0.202763	1724646
00:00:15.147	15291	0.0136	0		0.197251	1723342
00:00:15.157	15301	0.01379	0		0.200007	1723994
00:00:15.167	15311	0.01365	0		0.197976	1723526
00:00:15.180	15321	0.01359	0		0.197106	1723330
00:00:15.187	15331	0.01353	0		0.196236	1723110
00:00:15.197	15341	0.01399	0		0.202908	1724661
00:00:15.207	15351	0.01323	0		0.191885	1722122
00:00:15.217	15361	0.01372	0		0.198992	1723751
00:00:15.227	15371	0.01397	0		0.202618	1724609
00:00:15.237	15381	0.01396	0		0.202473	1724578
00:00:15.247	15391	0.01399	0		0.202908	1724649
00:00:15.257	15401	0.01388	0		0.201312	1724284
00:00:15.267	15411	0.01382	0		0.200442	1724079
00:00:15.277	15421	0.01399	0		0.202908	1724653
00:00:15.287	15431	0.01366	0		0.198121	1723548
00:00:15.297	15441	0.01402	0		0.203343	1724771
00:00:15.307	15451	0.0138	0		0.200152	1724018
00:00:15.317	15461	0.01389	0		0.201457	1724323
00:00:15.327	15471	0.01348	0		0.195511	1722952
00:00:15.337	15481	0.01427	0		0.206969	1725612
00:00:15.347	15491	0.01376	0		0.199572	1723901
00:00:15.357	15501	0.0139	0		0.201602	1724357
00:00:15.367	15511	0.01371	0		0.198847	1723712
00:00:15.377	15521	0.01376	0		0.199572	1723898
00:00:15.387	15531	0.01379	0		0.200007	1724001
00:00:15.397	15541	0.0142	0		0.205954	1725377
00:00:15.407	15551	0.0136	0		0.197251	1723357
00:00:15.416	15561	0.01367	0		0.198267	1723592
00:00:15.427	15571	0.01359	0		0.197106	1723330
00:00:15.437	15581	0.01375	0		0.199427	1723871
00:00:15.447	15591	0.01379	0		0.200007	1723996
00:00:15.457	15601	0.0139	0		0.201602	1724369
00:00:15.467	15611	0.01379	0		0.200007	1723989
00:00:15.476	15621	0.01403	0		0.203488	1724810
00:00:15.486	15631	0.01375	0		0.199427	1723874
00:00:15.496	15641	0.01381	0		0.200297	1724050
00:00:15.506	15651	0.01382	0		0.200442	1724099
00:00:15.516	15661	0.01363	0		0.197686	1723445
00:00:15.526	15671	0.01393	0		0.202038	1724448
00:00:15.536	15681	0.01405	0		0.203778	1724864
00:00:15.546	15691	0.01358	0		0.196961	1723288
00:00:15.556	15701	0.01384	0		0.200732	1724158
00:00:15.567	15711	0.01365	0		0.197976	1723521
00:00:15.576	15721	0.0137	0		0.198702	1723707
00:00:15.586	15731	0.01371	0		0.198847	1723727
00:00:15.596	15741	0.01369	0		0.198557	1723651
00:00:15.606	15751	0.01379	0		0.200007	1723977
00:00:15.616	15761	0.01399	0		0.202908	1724675
00:00:15.626	15771	0.01406	0		0.203923	1724908
00:00:15.636	15781	0.01388	0		0.201312	1724284
00:00:15.646	15791	0.01402	0		0.203343	1724761
00:00:15.656	15801	0.01401	0		0.203198	1724737
00:00:15.666	15811	0.01394	0		0.202183	1724484
00:00:15.676	15821	0.01438	0		0.208564	1725984
00:00:15.686	15831	0.01405	0		0.203778	1724871
00:00:15.696	15841	0.01421	0		0.206099	1725396
00:00:15.705	15851	0.01377	0		0.199717	1723913
00:00:15.716	15861	0.01417	0		0.205518	1725279
00:00:15.725	15871	0.01393	0		0.202038	1724480
00:00:15.736	15881	0.01389	0		0.201457	1724323
00:00:15.746	15891	0.01403	0		0.203488	1724800
00:00:15.756	15901	0.01406	0		0.203923	1724886
00:00:15.766	15911	0.01404	0		0.203633	1724822
00:00:15.775	15921	0.01407	0		0.204068	1724930
00:00:15.787	15931	0.01387	0		0.201167	1724267
00:00:15.796	15941	0.01397	0		0.202618	1724582
00:00:15.805	15951	0.01438	0		0.208564	1725965
00:00:15.815	15961	0.01393	0		0.202038	1724480
00:00:15.825	15971	0.01407	0		0.204068	1724938
00:00:15.835	15981	0.01414	0		0.205083	1725153
00:00:15.845	15991	0.0139	0		0.201602	1724352
00:00:15.855	16001	0.01393	0		0.202038	1724453
00:00:15.865	16011	0.01393	0		0.202038	1724472
00:00:15.875	16021	0.01403	0		0.203488	1724800
00:00:15.885	16031	0.01416	0		0.205373	1725240
00:00:15.895	16041	0.01393	0		0.202038	1724458
00:00:15.905	16051	0.01398	0		0.202763	1724629
00:00:15.915	16061	0.01414	0		0.205083	1725182
00:00:15.925	16071	0.01411	0		0.204648	1725077
00:00:15.935	16081	0.01425	0		0.206679	1725548
00:00:15.945	16091	0.01409	0		0.204358	1724996
00:00:15.955	16101	0.01384	0		0.200732	1724155
00:00:15.965	16111	0.01408	0		0.204213	1724955
00:00:15.975	16121	0.01398	0		0.202763	1724644
00:00:15.985	16131	0.01413	0		0.204938	1725138
00:00:15.995	16141	0.01418	0		0.205663	1725294
00:00:16.005	16151	0.01416	0		0.205373	1725240
00:00:16.014	16161	0.01424	0		0.206534	1725492
00:00:16.025	16171	0.0143	0		0.207404	1725705
00:00:16.034	16181	0.01395	0		0.202328	1724526
00:00:16.044	16191	0.01409	0		0.204358	1725004
00:00:16.055	16201	0.01424	0		0.206534	1725519
00:00:16.065	16211	0.01403	0		0.203488	1724805
00:00:16.075	16221	0.01398	0		0.202763	1724629
00:00:16.084	16231	0.01416	0		0.205373	1725225
00:00:16.094	16241	0.0139	0		0.201602	1724364
00:00:16.104	16251	0.01425	0		0.206679	1725531
00:00:16.114	16261	0.01459	0		0.21161	1726686
00:00:16.124	16271	0.01408	0		0.204213	1724950
00:00:16.134	16281	0.0143	0		0.207404	1725715
00:00:16.144	16291	0.01416	0		0.205373	1725247
00:00:16.154	16301	0.01424	0		0.206534	1725502
00:00:16.164	16311	0.014	0		0.203053	1724698
00:00:16.174	16321	0.01415	0		0.205228	1725208
00:00:16.184	16331	0.01429	0		0.207259	1725656
00:00:16.194	16341	0.01408	0		0.204213	1724972
00:00:16.204	16351	0.01463	0		0.21219	1726806
00:00:16.214	16361	0.01422	0		0.206244	1725428
00:00:16.224	16371	0.01444	0		0.209434	1726173
00:00:16.234	16381	0.01424	0		0.206534	1725507
00:00:16.244	16391	0.01432	0		0.207694	1725764
00:00:16.254	16401	0.01439	0		0.208709	1725994
00:00:16.264	16411	0.01454	0		0.210885	1726499
00:00:16.274	16421	0.01457	0		0.21132	1726619
00:00:16.284	16431	0.01431	0		0.207549	1725747
00:00:16.294	16441	0.01414	0		0.205083	1725180
00:00:16.304	16451	0.01432	0		0.207694	1725788
00:00:16.314	16461	0.01435	0		0.208129	1725862
00:00:16.323	16471	0.01417	0		0.205518	1725274
00:00:16.333	16481	0.01399	0		0.202908	1724671
00:00:16.344	16491	0.01434	0		0.207984	1725825
00:00:16.354	16501	0.01396	0		0.202473	1724548
00:00:16.363	16511	0.01435	0		0.208129	1725857
00:00:16.373	16521	0.01417	0		0.205518	1725254
00:00:16.383	16531	0.01428	0		0.207114	1725636
00:00:16.393	16541	0.01416	0		0.205373	1725237
00:00:16.403	16551	0.0144	0		0.208854	1726026
00:00:16.413	16561	0.01445	0		0.209579	1726217
00:00:16.423	16571	0.01437	0		0.208419	1725955
00:00:16.434	16581	0.01432	0		0.207694	1725774
00:00:16.443	16591	0.01439	0		0.208709	1726014
00:00:16.454	16601	0.01439	0		0.208709	1725994
00:00:16.463	16611	0.01423	0		0.206389	1725455
00:00:16.473	16621	0.01418	0		0.205663	1725306
00:00:16.483	16631	0.01445	0		0.209579	1726212
00:00:16.493	16641	0.01441	0		0.208999	1726060
00:00:16.503	16651	0.01415	0		0.205228	1725210
00:00:16.513	16661	0.01438	0		0.208564	1725962
00:00:16.523	16671	0.01453	0		0.21074	1726490
00:00:16.533	16681	0.01441	0		0.208999	1726063
00:00:16.543	16691	0.01463	0		0.21219	1726825
00:00:16.553	16701	0.014	0		0.203053	1724705
00:00:16.563	16711	0.01444	0		0.209434	1726185
00:00:16.573	16721	0.01443	0		0.209289	1726136
00:00:16.583	16731	0.01458	0		0.211465	1726642
00:00:16.593	16741	0.01447	0		0.20987	1726290
00:00:16.603	16751	0.01443	0		0.209289	1726156
00:00:16.613	16761	0.01439	0		0.208709	1726014
00:00:16.622	16771	0.01466	0		0.212625	1726908
00:00:16.633	16781	0.01412	0		0.204793	1725102
00:00:16.643	16791	0.0142	0		0.205954	1725367
00:00:16.652	16801	0.01417	0		0.205518	1725281
00:00:16.662	16811	0.01452	0		0.210595	1726436
00:00:16.672	16821	0.01426	0		0.206824	1725556
00:00:16.683	16831	0.01465	0		0.21248	1726882
00:00:16.693	16841	0.0141	0		0.204503	1725018
00:00:16.703	16851	0.01481	0		0.214801	1727401
00:00:16.712	16861	0.01431	0		0.207549	1725730
00:00:16.723	16871	0.01445	0		0.209579	1726202
00:00:16.733	16881	0.01417	0		0.205518	1725284
00:00:16.742	16891	0.01471	0		0.21335	1727097
00:00:16.752	16901	0.01447	0		0.20987	1726261
00:00:16.762	16911	0.01435	0		0.208129	1725859
00:00:16.772	16921	0.01445	0		0.209579	1726200
00:00:16.782	16931	0.01464	0		0.212335	1726850
00:00:16.792	16941	0.0146	0		0.211755	1726725
00:00:16.802	16951	0.01448	0		0.210015	1726307
00:00:16.812	16961	0.01415	0		0.205228	1725202
00:00:16.822	16971	0.01453	0		0.21074	1726473
00:00:16.832	16981	0.0141	0		0.204503	1725021
00:00:16.842	16991	0.01483	0		0.215091	1727480
00:00:16.852	17001	0.01449	0		0.21016	1726355
00:00:16.862	17011	0.01488	0		0.215816	1727666
00:00:16.872	17021	0.0146	0		0.211755	1726703
00:00:16.882	17031	0.01474	0		0.213786	1727197
00:00:16.892	17041	0.01474	0		0.213786	1727180
00:00:16.902	17051	0.01492	0		0.216396	1727769
00:00:16.912	17061	0.01463	0		0.21219	1726813
00:00:16.922	17071	0.01487	0		0.215671	1727605
00:00:16.932	17081	0.01434	0		0.207984	1725825
00:00:16.942	17091	0.01478	0		0.214366	1727332
00:00:16.952	17101	0.01461	0		0.2119	1726737
00:00:16.961	17111	0.01474	0		0.213786	1727178
00:00:16.971	17121	0.01462	0		0.212045	1726793
00:00:16.982	17131	0.01504	0		0.218137	1728188
00:00:16.991	17141	0.01428	0		0.207114	1725636
00:00:17.001	17151	0.01483	0		0.215091	1727480
00:00:17.012	17161	0.0146	0		0.211755	1726717
00:00:17.021	17171	0.01485	0		0.215381	1727551
00:00:17.031	17181	0.0146	0		0.211755	1726717
00:00:17.041	17191	0.01473	0		0.213641	1727146
00:00:17.051	17201	0.01474	0		0.213786	1727175
00:00:17.061	17211	0.01485	0		0.215381	1727536
00:00:17.071	17221	0.01439	0		0.208709	1726001
00:00:17.081	17231	0.0149	0		0.216106	1727718
00:00:17.091	17241	0.01434	0		0.207984	1725854
00:00:17.101	17251	0.01493	0		0.216541	1727828
00:00:17.111	17261	0.01449	0		0.21016	1726345
00:00:17.121	17271	0.01487	0		0.215671	1727607
00:00:17.131	17281	0.01465	0		0.21248	1726864
00:00:17.141	17291	0.01475	0		0.213931	1727212
00:00:17.151	17301	0.01473	0		0.213641	1727136
00:00:17.161	17311	0.01481	0		0.214801	1727423
00:00:17.171	17321	0.0147	0		0.213205	1727055
00:00:17.181	17331	0.01485	0		0.215381	1727536
00:00:17.191	17341	0.01456	0		0.211175	1726561
00:00:17.200	17351	0.01465	0		0.21248	1726891
00:00:17.210	17361	0.01481	0		0.214801	1727418
00:00:17.221	17371	0.01514	0		0.219587	1728527
00:00:17.231	17381	0.01463	0		0.21219	1726820
00:00:17.240	17391	0.015	0		0.217557	1728056
00:00:17.250	17401	0.01486	0		0.215526	1727593
00:00:17.261	17411	0.01492	0		0.216396	1727794
00:00:17.271	17421	0.01479	0		0.214511	1727359
00:00:17.280	17431	0.01491	0		0.216251	1727735
00:00:17.290	17441	0.01468	0		0.212915	1726977
00:00:17.301	17451	0.01492	0		0.216396	1727774
00:00:17.310	17461	0.01446	0		0.209725	1726239
00:00:17.320	17471	0.01508	0		0.218717	1728318
00:00:17.330	17481	0.01461	0		0.2119	1726747
00:00:17.340	17491	0.01482	0		0.214946	1727451
00:00:17.350	17501	0.01498	0		0.217266	1727977
00:00:17.360	17511	0.01514	0		0.219587	1728519
00:00:17.370	17521	0.01445	0		0.209579	1726192
00:00:17.380	17531	0.01503	0		0.217992	1728158
00:00:17.390	17541	0.0149	0		0.216106	1727732
00:00:17.400	17551	0.01483	0		0.215091	1727485
00:00:17.410	17561	0.01512	0		0.219297	1728443
00:00:17.420	17571	0.01509	0		0.218862	1728359
00:00:17.430	17581	0.01465	0		0.21248	1726889
00:00:17.440	17591	0.01514	0		0.219587	1728527
00:00:17.450	17601	0.01475	0		0.213931	1727215
00:00:17.460	17611	0.01544	0		0.223938	1729514
00:00:17.470	17621	0.0149	0		0.216106	1727715
00:00:17.480	17631	0.01487	0		0.215671	1727615
00:00:17.490	17641	0.01485	0		0.215381	1727546
00:00:17.500	17651	0.01514	0		0.219587	1728510
00:00:17.510	17661	0.01506	0		0.218427	1728239
00:00:17.520	17671	0.01489	0		0.215961	1727688
00:00:17.530	17681	0.0146	0		0.211755	1726713
00:00:17.539	17691	0.01484	0		0.215236	1727505
00:00:17.549	17701	0.01465	0		0.21248	1726869
00:00:17.559	17711	0.01505	0		0.218282	1728234
00:00:17.569	17721	0.01493	0		0.216541	1727828
00:00:17.579	17731	0.01511	0		0.219152	1728416
00:00:17.589	17741	0.01473	0		0.213641	1727158
00:00:17.599	17751	0.0153	0		0.221908	1729065
00:00:17.609	17761	0.01494	0		0.216686	1727862
00:00:17.619	17771	0.01491	0		0.216251	1727752
00:00:17.629	17781	0.01488	0		0.215816	1727647
00:00:17.639	17791	0.01513	0		0.219442	1728497
00:00:17.649	17801	0.01467	0		0.21277	1726935
00:00:17.659	17811	0.01499	0		0.217412	1728021
00:00:17.669	17821	0.01472	0		0.213495	1727102
00:00:17.679	17831	0.01502	0		0.217847	1728105
00:00:17.689	17841	0.01477	0		0.214221	1727286
00:00:17.699	17851	0.01532	0		0.222198	1729141
00:00:17.709	17861	0.01484	0		0.215236	1727505
00:00:17.719	17871	0.01507	0		0.218572	1728300
00:00:17.729	17881	0.0151	0		0.219007	1728384
00:00:17.739	17891	0.01529	0		0.221763	1729017
00:00:17.749	17901	0.01527	0		0.221473	1728963
00:00:17.759	17911	0.01527	0		0.221473	1728943
00:00:17.769	17921	0.01493	0		0.216541	1727813
00:00:17.779	17931	0.01518	0		0.220167	1728659
00:00:17.788	17941	0.01495	0		0.216831	1727891
00:00:17.798	17951	0.01506	0		0.218427	1728259
00:00:17.809	17961	0.01487	0		0.215671	1727634
00:00:17.818	17971	0.0146	0		0.211755	1726720
00:00:17.829	17981	0.01471	0		0.21335	1727073
00:00:17.838	17991	0.01516	0		0.219877	1728605
00:00:17.848	18001	0.015	0		0.217557	1728063
00:00:17.859	18011	0.01536	0		0.222778	1729271
00:00:17.868	18021	0.01517	0		0.220022	1728622
00:00:17.879	18031	0.01544	0		0.223938	1729536
00:00:17.888	18041	0.01474	0		0.213786	1727188
00:00:17.898	18051	0.01511	0		0.219152	1728408
00:00:17.908	18061	0.01505	0		0.218282	1728212
00:00:17.918	18071	0.01522	0		0.220747	1728781
00:00:17.928	18081	0.01486	0		0.215526	1727593
00:00:17.938	18091	0.01529	0		0.221763	1729043
00:00:17.948	18101	0.01519	0		0.220312	1728681
00:00:17.958	18111	0.01533	0		0.222343	1729163
00:00:17.968	18121	0.01478	0		0.214366	1727308
00:00:17.978	18131	0.01529	0		0.221763	1729014
00:00:17.988	18141	0.0151	0		0.219007	1728401
00:00:17.998	18151	0.01543	0		0.223793	1729504
00:00:18.008	18161	0.015	0		0.217557	1728046
00:00:18.018	18171	0.01517	0		0.220022	1728627
00:00:18.028	18181	0.01502	0		0.217847	1728129
00:00:18.038	18191	0.01533	0		0.222343	1729171
00:00:18.048	18201	0.01506	0		0.218427	1728266
00:00:18.058	18211	0.0149	0		0.216106	1727708
00:00:18.068	18221	0.01496	0		0.216976	1727918
00:00:18.077	18231	0.01522	0		0.220747	1728786
00:00:18.088	18241	0.01511	0		0.219152	1728408
00:00:18.098	18251	0.0152	0		0.220457	1728725
00:00:18.108	18261	0.01523	0		0.220892	1728835
00:00:18.117	18271	0.01529	0		0.221763	1729019
00:00:18.127	18281	0.01523	0		0.220892	1728821
00:00:18.137	18291	0.01559	0		0.226114	1730039
00:00:18.147	18301	0.01525	0		0.221182	1728887
00:00:18.157	18311	0.01543	0		0.223793	1729492
00:00:18.167	18321	0.01519	0		0.220312	1728686
00:00:18.177	18331	0.01498	0		0.217266	1727999
00:00:18.187	18341	0.01516	0		0.219877	1728600
00:00:18.198	18351	0.01526	0		0.221328	1728933
00:00:18.208	18361	0.01523	0		0.220892	1728833
00:00:18.217	18371	0.01529	0		0.221763	1729029
00:00:18.227	18381	0.01497	0		0.217121	1727955
00:00:18.237	18391	0.01528	0		0.221618	1728987
00:00:18.247	18401	0.01507	0		0.218572	1728293
00:00:18.257	18411	0.01532	0		0.222198	1729144
00:00:18.267	18421	0.01494	0		0.216686	1727850
00:00:18.277	18431	0.01545	0		0.224083	1729575
00:00:18.287	18441	0.01513	0		0.219442	1728483
00:00:18.297	18451	0.01533	0		0.222343	1729149
00:00:18.307	18461	0.01511	0		0.219152	1728433
00:00:18.317	18471	0.01543	0		0.223793	1729482
00:00:18.327	18481	0.0152	0		0.220457	1728735
00:00:18.337	18491	0.0154	0		0.223358	1729391
00:00:18.346	18501	0.01535	0		0.222633	1729222
00:00:18.357	18511	0.01516	0		0.219877	1728583
00:00:18.367	18521	0.01542	0		0.223648	1729448
00:00:18.377	18531	0.01543	0		0.223793	1729494
00:00:18.387	18541	0.01512	0		0.219297	1728453
00:00:18.397	18551	0.01542	0		0.223648	1729479
00:00:18.407	18561	0.0153	0		0.221908	1729061
00:00:18.417	18571	0.01528	0		0.221618	1728987
00:00:18.427	18581	0.01502	0		0.217847	1728119
00:00:18.436	18591	0.01511	0		0.219152	1728418
00:00:18.446	18601	0.01558	0		0.225969	1729992
00:00:18.457	18611	0.01534	0		0.222488	1729181
00:00:18.466	18621	0.01516	0		0.219877	1728581
00:00:18.476	18631	0.01505	0		0.218282	1728210
00:00:18.486	18641	0.01541	0		0.223503	1729433
00:00:18.496	18651	0.01572	0		0.227999	1730484
00:00:18.506	18661	0.01534	0		0.222488	1729181
00:00:18.516	18671	0.01531	0		0.222053	1729102
00:00:18.526	18681	0.0153	0		0.221908	1729058
00:00:18.536	18691	0.0154	0		0.223358	1729411
00:00:18.546	18701	0.01549	0		0.224663	1729693
00:00:18.556	18711	0.01539	0		0.223213	1729364
00:00:18.567	18721	0.01541	0		0.223503	1729418
00:00:18.576	18731	0.01531	0		0.222053	1729085
00:00:18.586	18741	0.01515	0		0.219732	1728561
00:00:18.596	18751	0.01582	0		0.22945	1730789
00:00:18.606	18761	0.01532	0		0.222198	1729139
00:00:18.616	18771	0.01536	0		0.222778	1729264
00:00:18.626	18781	0.01525	0		0.221182	1728877
00:00:18.636	18791	0.01525	0		0.221182	1728894
00:00:18.646	18801	0.01547	0		0.224373	1729629
00:00:18.656	18811	0.01534	0		0.222488	1729190
00:00:18.665	18821	0.01563	0		0.226694	1730161
00:00:18.675	18831	0.01547	0		0.224373	1729629
00:00:18.686	18841	0.01545	0		0.224083	1729575
00:00:18.696	18851	0.01543	0		0.223793	1729484
00:00:18.706	18861	0.01541	0		0.223503	1729428
00:00:18.715	18871	0.01532	0		0.222198	1729132
00:00:18.725	18881	0.01516	0		0.219877	1728588
00:00:18.735	18891	0.01517	0		0.220022	1728639
00:00:18.745	18901	0.01579	0		0.229015	1730689
00:00:18.755	18911	0.01552	0		0.225099	1729791
00:00:18.765	18921	0.01564	0		0.226839	1730215
00:00:18.775	18931	0.0156	0		0.226259	1730066
00:00:18.785	18941	0.01559	0		0.226114	1730022
00:00:18.795	18951	0.01562	0		0.226549	1730137
00:00:18.805	18961	0.0156	0		0.226259	1730075
00:00:18.815	18971	0.01517	0		0.220022	1728627
00:00:18.825	18981	0.0154	0		0.223358	1729386
00:00:18.835	18991	0.01554	0		0.225389	1729872
00:00:18.845	19001	0.01542	0		0.223648	1729457
00:00:18.855	19011	0.01541	0		0.223503	1729443
00:00:18.865	19021	0.01558	0		0.225969	1730014
00:00:18.875	19031	0.01555	0		0.225534	1729897
00:00:18.885	19041	0.01569	0		0.227564	1730367
00:00:18.895	19051	0.01546	0		0.224228	1729612
00:00:18.905	19061	0.01552	0		0.225099	1729789
00:00:18.915	19071	0.01554	0		0.225389	1729867
00:00:18.925	19081	0.01538	0		0.223068	1729340
00:00:18.935	19091	0.01562	0		0.226549	1730142
00:00:18.945	19101	0.01552	0		0.225099	1729804
00:00:18.955	19111	0.01554	0		0.225389	1729875
00:00:18.965	19121	0.01572	0		0.227999	1730472
00:00:18.974	19131	0.01531	0		0.222053	1729095
00:00:18.985	19141	0.01582	0		0.22945	1730792
00:00:18.994	19151	0.01576	0		0.228579	1730605
00:00:19.004	19161	0.01557	0		0.225824	1729965
00:00:19.014	19171	0.01531	0		0.222053	1729080
00:00:19.024	19181	0.01577	0		0.228724	1730649
00:00:19.034	19191	0.01552	0		0.225099	1729799
00:00:19.044	19201	0.01562	0		0.226549	1730132
00:00:19.054	19211	0.01537	0		0.222923	1729301
00:00:19.064	19221	0.01517	0		0.220022	1728627
00:00:19.074	19231	0.01554	0		0.225389	1729855
00:00:19.084	19241	0.01569	0		0.227564	1730379
00:00:19.094	19251	0.01547	0		0.224373	1729643
00:00:19.104	19261	0.01537	0		0.222923	1729296
00:00:19.114	19271	0.0154	0		0.223358	1729406
00:00:19.124	19281	0.01574	0		0.228289	1730536
00:00:19.134	19291	0.01551	0		0.224953	1729750
00:00:19.144	19301	0.01559	0		0.226114	1730046
00:00:19.154	19311	0.01533	0		0.222343	1729149
00:00:19.164	19321	0.01548	0		0.224518	1729662
00:00:19.174	19331	0.01548	0		0.224518	1729656
00:00:19.184	19341	0.01562	0		0.226549	1730142
00:00:19.194	19351	0.01538	0		0.223068	1729315
00:00:19.204	19361	0.01574	0		0.228289	1730526
00:00:19.214	19371	0.01564	0		0.226839	1730203
00:00:19.224	19381	0.01588	0		0.23032	1731017
00:00:19.234	19391	0.01558	0		0.225969	1729985
00:00:19.244	19401	0.01577	0		0.228724	1730632
00:00:19.253	19411	0.0155	0		0.224808	1729737
00:00:19.264	19421	0.01581	0		0.229305	1730762
00:00:19.273	19431	0.01561	0		0.226404	1730100
00:00:19.283	19441	0.01553	0		0.225244	1729816
00:00:19.293	19451	0.01542	0		0.223648	1729452
00:00:19.303	19461	0.01579	0		0.229015	1730694
00:00:19.313	19471	0.01538	0		0.223068	1729320
00:00:19.323	19481	0.01556	0		0.225679	1729926
00:00:19.334	19491	0.0155	0		0.224808	1729735
00:00:19.343	19501	0.01568	0		0.227419	1730325
00:00:19.353	19511	0.01534	0		0.222488	1729195
00:00:19.363	19521	0.01559	0		0.226114	1730049
00:00:19.373	19531	0.01571	0		0.227854	1730433
00:00:19.383	19541	0.01576	0		0.228579	1730608
00:00:19.393	19551	0.01584	0		0.22974	1730863
00:00:19.403	19561	0.01579	0		0.229015	1730721
00:00:19.413	19571	0.01571	0		0.227854	1730443
00:00:19.425	19581	0.01585	0		0.229885	1730899
00:00:19.433	19591	0.01561	0		0.226404	1730088
00:00:19.443	19601	0.01568	0		0.227419	1730325
00:00:19.453	19611	0.01571	0		0.227854	1730445
00:00:19.463	19621	0.01573	0		0.228144	1730497
00:00:19.473	19631	0.0157	0		0.227709	1730399
00:00:19.483	19641	0.01581	0		0.229305	1730784
00:00:19.493	19651	0.01572	0		0.227999	1730475
00:00:19.503	19661	0.01573	0		0.228144	1730497
00:00:19.513	19671	0.01561	0		0.226404	1730102
00:00:19.523	19681	0.01585	0		0.229885	1730921
00:00:19.533	19691	0.01567	0		0.227274	1730318
00:00:19.543	19701	0.01578	0		0.228869	1730686
00:00:19.552	19711	0.01579	0		0.229015	1730703
00:00:19.563	19721	0.01604	0		0.23264	1731534
00:00:19.572	19731	0.01563	0		0.226694	1730176
00:00:19.582	19741	0.01589	0		0.230465	1731056
00:00:19.592	19751	0.01587	0		0.230175	1730970
00:00:19.602	19761	0.01609	0		0.233366	1731707
00:00:19.612	19771	0.01566	0		0.227129	1730266
00:00:19.622	19781	0.01588	0		0.23032	1731009
00:00:19.632	19791	0.01603	0		0.232495	1731511
00:00:19.642	19801	0.0159	0		0.23061	1731076
00:00:19.652	19811	0.01579	0		0.229015	1730701
00:00:19.662	19821	0.01562	0		0.226549	1730137
00:00:19.672	19831	0.01559	0		0.226114	1730024
00:00:19.682	19841	0.01592	0		0.2309	1731129
00:00:19.692	19851	0.01575	0		0.228434	1730574
00:00:19.702	19861	0.01596	0		0.23148	1731284
00:00:19.712	19871	0.01585	0		0.229885	1730909
00:00:19.722	19881	0.01596	0		0.23148	1731274
00:00:19.732	19891	0.01539	0		0.223213	1729352
00:00:19.742	19901	0.01589	0		0.230465	1731034
00:00:19.752	19911	0.01572	0		0.227999	1730484
00:00:19.762	19921	0.01595	0		0.231335	1731254
00:00:19.772	19931	0.01567	0		0.227274	1730315
00:00:19.782	19941	0.01624	0		0.235541	1732218
00:00:19.792	19951	0.01573	0		0.228144	1730504
00:00:19.802	19961	0.01589	0		0.230465	1731036
00:00:19.812	19971	0.01566	0		0.227129	1730284
00:00:19.821	19981	0.01592	0		0.2309	1731129
00:00:19.832	19991	0.01563	0		0.226694	1730173
00:00:19.841	20001	0.01612	0		0.233801	1731824
00:00:19.852	20011	0.01592	0		0.2309	1731149
00:00:19.861	20021	0.01596	0		0.23148	1731289
00:00:19.871	20031	0.01572	0		0.227999	1730484
00:00:19.881	20041	0.01614	0		0.234091	1731872
00:00:19.891	20051	0.01592	0		0.2309	1731152
00:00:19.901	20061	0.01583	0		0.229595	1730855
[truncated: 59,627 more rows]
