# Supplementary material for: Continuous Infusion Pressure Measurement in Predefined Interfascial and Intramuscular Tissue Conditions: An Ex Vivo Pilot Study
Source: J Clin Med. 2026 Apr 26;15(9):3301. doi: 10.3390/jcm15093301 (PMC13164366; doi:10.3390/jcm15093301)
Supplement: Supplementary file 1 [file jcm-15-03301-s001.zip › fascia 19.xlsx]

## Sheet: Recording
Timestamp	DeviceTime	Pressure(bar)	ButtonState	Event	Pressure(PSI)	PressureRAW
00:00:00.000	11397	0.00681	1		0.0987707	1700583
00:00:00.001	11407	0.0065	1		0.0942745	1699529
00:00:00.008	11417	0.00685	1		0.0993508	1700693
00:00:00.018	11427	0.00658	1		0.0954348	1699801
00:00:00.027	11437	0.00715	1		0.103702	1701725
00:00:00.037	11447	0.00665	1		0.0964501	1700034
00:00:00.047	11457	0.00663	1		0.09616	1699970
00:00:00.058	11467	0.00697	1		0.101091	1701093
00:00:00.067	11477	0.00703	1		0.101962	1701294
00:00:00.077	11487	0.00655	1		0.0949997	1699698
00:00:00.087	11497	0.00664	1		0.096305	1699987
00:00:00.098	11507	0.0064	1		0.0928241	1699191
00:00:00.107	11517	0.00679	1		0.0984806	1700490
00:00:00.117	11527	0.00658	1		0.0954348	1699803
00:00:00.127	11537	0.00677	1		0.0981905	1700453
00:00:00.137	11547	0.00665	1		0.0964501	1700026
00:00:00.147	11557	0.00678	1		0.0983356	1700461
00:00:00.158	11567	0.0065	1		0.0942745	1699539
00:00:00.167	11577	0.00686	0		0.0994959	1700742
00:00:00.177	11587	0.00668	0		0.0968852	1700122
00:00:00.187	11597	0.00656	0		0.0951447	1699750
00:00:00.197	11607	0.00664	0		0.096305	1699990
00:00:00.207	11617	0.00671	0		0.0973203	1700248
00:00:00.217	11627	0.00654	0		0.0948547	1699666
00:00:00.227	11637	0.00689	0		0.099931	1700855
00:00:00.236	11647	0.00655	0		0.0949997	1699698
00:00:00.247	11657	0.00658	0		0.0954348	1699803
00:00:00.257	11667	0.0068	0		0.0986256	1700527
00:00:00.267	11677	0.00679	0		0.0984806	1700517
00:00:00.276	11687	0.00658	0		0.0954348	1699806
00:00:00.287	11697	0.00686	0		0.0994959	1700740
00:00:00.297	11707	0.00647	0		0.0938394	1699434
00:00:00.307	11717	0.00698	0		0.101236	1701146
00:00:00.316	11727	0.00656	0		0.0951447	1699745
00:00:00.326	11737	0.0068	0		0.0986256	1700537
00:00:00.336	11747	0.00647	0		0.0938394	1699426
00:00:00.346	11757	0.007	0		0.101526	1701201
00:00:00.356	11767	0.00659	0		0.0955798	1699828
00:00:00.366	11777	0.00652	0		0.0945646	1699600
00:00:00.377	11787	0.00642	0		0.0931142	1699265
00:00:00.387	11797	0.00652	0		0.0945646	1699598
00:00:00.396	11807	0.00654	0		0.0948547	1699669
00:00:00.406	11817	0.00681	0		0.0987707	1700556
00:00:00.416	11827	0.00638	0		0.0925341	1699140
00:00:00.426	11837	0.00719	0		0.104282	1701845
00:00:00.437	11847	0.00645	0		0.0935493	1699363
00:00:00.446	11857	0.0067	0		0.0971753	1700190
00:00:00.456	11867	0.00674	0		0.0977554	1700324
00:00:00.466	11877	0.00684	0		0.0992058	1700676
00:00:00.476	11887	0.00634	0		0.0919539	1699005
00:00:00.486	11897	0.00654	0		0.0948547	1699652
00:00:00.496	11907	0.00657	0		0.0952898	1699754
00:00:00.506	11917	0.00653	0		0.0947096	1699639
00:00:00.516	11927	0.00682	0		0.0989157	1700622
00:00:00.525	11937	0.00669	0		0.0970302	1700178
00:00:00.535	11947	0.00656	0		0.0951447	1699730
00:00:00.545	11957	0.00644	0		0.0934043	1699338
00:00:00.555	11967	0.00647	0		0.0938394	1699421
00:00:00.565	11977	0.00666	0		0.0965951	1700083
00:00:00.575	11987	0.00657	0		0.0952898	1699767
00:00:00.585	11997	0.0068	0		0.0986256	1700546
00:00:00.595	12007	0.00674	0		0.0977554	1700353
00:00:00.605	12017	0.00676	0		0.0980455	1700409
00:00:00.615	12027	0.0066	0		0.0957249	1699874
00:00:00.625	12037	0.00671	0		0.0973203	1700248
00:00:00.635	12047	0.00667	0		0.0967401	1700117
00:00:00.645	12057	0.00687	0		0.0996409	1700767
00:00:00.655	12067	0.00648	0		0.0939844	1699473
00:00:00.665	12077	0.00653	0		0.0947096	1699617
00:00:00.675	12087	0.00636	0		0.092244	1699061
00:00:00.685	12097	0.0063	0		0.0913737	1698857
00:00:00.695	12107	0.00625	0		0.0906486	1698686
00:00:00.705	12117	0.0064	0		0.0928241	1699201
00:00:00.715	12127	0.00652	0		0.0945646	1699608
00:00:00.725	12137	0.00653	0		0.0947096	1699642
00:00:00.735	12147	0.00654	0		0.0948547	1699661
00:00:00.745	12157	0.00661	0		0.0958699	1699914
00:00:00.754	12167	0.00646	0		0.0936944	1699385
00:00:00.765	12177	0.00621	0		0.0900684	1698556
00:00:00.775	12187	0.0065	0		0.0942745	1699549
00:00:00.785	12197	0.00677	0		0.0981905	1700424
00:00:00.794	12207	0.0067	0		0.0971753	1700215
00:00:00.804	12217	0.00659	0		0.0955798	1699845
00:00:00.814	12227	0.00621	0		0.0900684	1698553
00:00:00.824	12237	0.00659	0		0.0955798	1699828
00:00:00.834	12247	0.00621	0		0.0900684	1698566
00:00:00.844	12257	0.00651	0		0.0944195	1699556
00:00:00.854	12267	0.00649	0		0.0941295	1699507
00:00:00.864	12277	0.00649	0		0.0941295	1699500
00:00:00.876	12287	0.00656	0		0.0951447	1699728
00:00:00.884	12297	0.00649	0		0.0941295	1699512
00:00:00.895	12307	0.00632	0		0.0916638	1698933
00:00:00.904	12317	0.00674	0		0.0977554	1700346
00:00:00.914	12327	0.00607	0		0.0880379	1698093
00:00:00.924	12337	0.00644	0		0.0934043	1699319
00:00:00.934	12347	0.00679	0		0.0984806	1700510
00:00:00.944	12357	0.00646	0		0.0936944	1699402
00:00:00.954	12367	0.00664	0		0.096305	1699997
00:00:00.964	12377	0.00611	0		0.088618	1698223
00:00:00.974	12387	0.00655	0		0.0949997	1699698
00:00:00.984	12397	0.00658	0		0.0954348	1699806
00:00:00.994	12407	0.00662	0		0.096015	1699931
00:00:01.004	12417	0.00619	0		0.0897783	1698492
00:00:01.014	12427	0.00677	0		0.0981905	1700426
00:00:01.024	12437	0.00643	0		0.0932592	1699292
00:00:01.034	12447	0.00659	0		0.0955798	1699850
00:00:01.044	12457	0.00646	0		0.0936944	1699399
00:00:01.054	12467	0.00642	0		0.0931142	1699252
00:00:01.064	12477	0.00648	0		0.0939844	1699453
00:00:01.074	12487	0.00629	0		0.0912287	1698842
00:00:01.084	12497	0.0066	0		0.0957249	1699874
00:00:01.093	12507	0.00667	0		0.0967401	1700110
00:00:01.104	12517	0.0064	0		0.0928241	1699189
00:00:01.113	12527	0.0066	0		0.0957249	1699884
00:00:01.123	12537	0.0063	0		0.0913737	1698867
00:00:01.134	12547	0.00633	0		0.0918089	1698956
00:00:01.143	12557	0.00656	0		0.0951447	1699723
00:00:01.153	12567	0.00675	0		0.0979005	1700355
00:00:01.163	12577	0.00659	0		0.0955798	1699823
00:00:01.173	12587	0.00658	0		0.0954348	1699816
00:00:01.183	12597	0.00662	0		0.096015	1699938
00:00:01.193	12607	0.00665	0		0.0964501	1700041
00:00:01.203	12617	0.00642	0		0.0931142	1699274
00:00:01.213	12627	0.0065	0		0.0942745	1699536
00:00:01.223	12637	0.00642	0		0.0931142	1699262
00:00:01.233	12647	0.0067	0		0.0971753	1700203
00:00:01.243	12657	0.00628	0		0.0910837	1698803
00:00:01.253	12667	0.00651	0		0.0944195	1699566
00:00:01.263	12677	0.00647	0		0.0938394	1699434
00:00:01.273	12687	0.00649	0		0.0941295	1699510
00:00:01.283	12697	0.0064	0		0.0928241	1699208
00:00:01.293	12707	0.00665	0		0.0964501	1700036
00:00:01.303	12717	0.00649	0		0.0941295	1699495
00:00:01.312	12727	0.00658	0		0.0954348	1699786
00:00:01.323	12737	0.00646	0		0.0936944	1699394
00:00:01.333	12747	0.00656	0		0.0951447	1699747
00:00:01.343	12757	0.00653	0		0.0947096	1699647
00:00:01.353	12767	0.0067	0		0.0971753	1700193
00:00:01.363	12777	0.00655	0		0.0949997	1699696
00:00:01.372	12787	0.0066	0		0.0957249	1699852
00:00:01.383	12797	0.00633	0		0.0918089	1698968
00:00:01.392	12807	0.00673	0		0.0976104	1700309
00:00:01.402	12817	0.00658	0		0.0954348	1699789
00:00:01.412	12827	0.00663	0		0.09616	1699965
00:00:01.422	12837	0.00636	0		0.092244	1699074
00:00:01.433	12847	0.00661	0		0.0958699	1699909
00:00:01.442	12857	0.00642	0		0.0931142	1699255
00:00:01.452	12867	0.00675	0		0.0979005	1700385
00:00:01.462	12877	0.00648	0		0.0939844	1699463
00:00:01.472	12887	0.00646	0		0.0936944	1699394
00:00:01.482	12897	0.00622	0		0.0902134	1698607
00:00:01.492	12907	0.0063	0		0.0913737	1698852
00:00:01.502	12917	0.00618	0		0.0896333	1698451
00:00:01.512	12927	0.00662	0		0.096015	1699941
00:00:01.522	12937	0.00625	0		0.0906486	1698708
00:00:01.532	12947	0.00646	0		0.0936944	1699397
00:00:01.542	12957	0.00608	0		0.0881829	1698110
00:00:01.552	12967	0.00669	0		0.0970302	1700161
00:00:01.562	12977	0.0065	0		0.0942745	1699539
00:00:01.572	12987	0.00669	0		0.0970302	1700183
00:00:01.582	12997	0.00661	0		0.0958699	1699892
00:00:01.592	13007	0.00656	0		0.0951447	1699720
00:00:01.602	13017	0.00616	0		0.0893432	1698377
00:00:01.612	13027	0.0067	0		0.0971753	1700205
00:00:01.621	13037	0.0065	0		0.0942745	1699524
00:00:01.632	13047	0.00662	0		0.096015	1699931
00:00:01.641	13057	0.00641	0		0.0929692	1699233
00:00:01.652	13067	0.00681	0		0.0987707	1700556
00:00:01.661	13077	0.0063	0		0.0913737	1698869
00:00:01.671	13087	0.00672	0		0.0974653	1700262
00:00:01.681	13097	0.00633	0		0.0918089	1698959
00:00:01.691	13107	0.00646	0		0.0936944	1699399
00:00:01.701	13117	0.00669	0		0.0970302	1700173
00:00:01.711	13127	0.00659	0		0.0955798	1699833
00:00:01.721	13137	0.00633	0		0.0918089	1698946
00:00:01.731	13147	0.00667	0		0.0967401	1700107
00:00:01.741	13157	0.00637	0		0.092389	1699086
00:00:01.751	13167	0.00681	0		0.0987707	1700578
00:00:01.761	13177	0.00585	0		0.084847	1697345
00:00:01.771	13187	0.00667	0		0.0967401	1700097
00:00:01.781	13197	0.00641	0		0.0929692	1699238
00:00:01.791	13207	0.00671	0		0.0973203	1700232
00:00:01.801	13217	0.00644	0		0.0934043	1699319
00:00:01.811	13227	0.00634	0		0.0919539	1698995
00:00:01.821	13237	0.00649	0		0.0941295	1699488
00:00:01.831	13247	0.00654	0		0.0948547	1699669
00:00:01.841	13257	0.00625	0		0.0906486	1698686
00:00:01.858	13267	0.00664	0		0.096305	1700012
00:00:01.860	13277	0.00617	0		0.0894883	1698409
00:00:01.871	13287	0.00685	0		0.0993508	1700718
00:00:01.881	13297	0.00655	0		0.0949997	1699708
00:00:01.891	13307	0.00654	0		0.0948547	1699661
00:00:01.901	13317	0.00634	0		0.0919539	1699005
00:00:01.911	13327	0.00645	0		0.0935493	1699370
00:00:01.920	13337	0.00599	0		0.0868776	1697808
00:00:01.930	13347	0.00631	0		0.0915188	1698887
00:00:01.940	13357	0.00652	0		0.0945646	1699612
00:00:01.951	13367	0.00654	0		0.0948547	1699664
00:00:01.961	13377	0.00648	0		0.0939844	1699453
00:00:01.970	13387	0.00669	0		0.0970302	1700181
00:00:01.981	13397	0.0065	0		0.0942745	1699517
00:00:01.990	13407	0.00651	0		0.0944195	1699559
00:00:02.000	13417	0.00642	0		0.0931142	1699252
00:00:02.010	13427	0.00687	0		0.0996409	1700769
00:00:02.020	13437	0.00624	0		0.0905035	1698656
00:00:02.030	13447	0.00667	0		0.0967401	1700107
00:00:02.040	13457	0.00654	0		0.0948547	1699652
00:00:02.050	13467	0.00641	0		0.0929692	1699243
00:00:02.060	13477	0.00616	0		0.0893432	1698392
00:00:02.070	13487	0.00675	0		0.0979005	1700375
00:00:02.080	13497	0.00625	0		0.0906486	1698683
00:00:02.090	13507	0.00672	0		0.0974653	1700275
00:00:02.100	13517	0.00626	0		0.0907936	1698740
00:00:02.110	13527	0.00667	0		0.0967401	1700095
00:00:02.120	13537	0.00622	0		0.0902134	1698588
00:00:02.130	13547	0.00693	0		0.100511	1700975
00:00:02.140	13557	0.00642	0		0.0931142	1699267
00:00:02.150	13567	0.00652	0		0.0945646	1699583
00:00:02.160	13577	0.00639	0		0.0926791	1699154
00:00:02.169	13587	0.00659	0		0.0955798	1699833
00:00:02.179	13597	0.00641	0		0.0929692	1699216
00:00:02.190	13607	0.00641	0		0.0929692	1699225
00:00:02.199	13617	0.00604	0		0.0876028	1697984
00:00:02.209	13627	0.00652	0		0.0945646	1699588
00:00:02.219	13637	0.00654	0		0.0948547	1699666
00:00:02.230	13647	0.00663	0		0.09616	1699958
00:00:02.239	13657	0.00623	0		0.0903585	1698627
00:00:02.249	13667	0.00625	0		0.0906486	1698683
00:00:02.259	13677	0.00644	0		0.0934043	1699321
00:00:02.269	13687	0.00653	0		0.0947096	1699642
00:00:02.280	13697	0.00643	0		0.0932592	1699292
00:00:02.289	13707	0.00646	0		0.0936944	1699394
00:00:02.299	13717	0.0062	0		0.0899234	1698512
00:00:02.309	13727	0.00653	0		0.0947096	1699620
00:00:02.319	13737	0.00641	0		0.0929692	1699235
00:00:02.329	13747	0.00653	0		0.0947096	1699627
00:00:02.339	13757	0.00648	0		0.0939844	1699478
00:00:02.349	13767	0.0066	0		0.0957249	1699879
00:00:02.359	13777	0.00651	0		0.0944195	1699559
00:00:02.369	13787	0.00664	0		0.096305	1699994
00:00:02.379	13797	0.00629	0		0.0912287	1698825
00:00:02.389	13807	0.00658	0		0.0954348	1699816
00:00:02.399	13817	0.0063	0		0.0913737	1698852
00:00:02.408	13827	0.0066	0		0.0957249	1699867
00:00:02.419	13837	0.00647	0		0.0938394	1699446
00:00:02.428	13847	0.00646	0		0.0936944	1699409
00:00:02.439	13857	0.00633	0		0.0918089	1698949
00:00:02.449	13867	0.00642	0		0.0931142	1699277
00:00:02.458	13877	0.00643	0		0.0932592	1699292
00:00:02.468	13887	0.00665	0		0.0964501	1700034
00:00:02.478	13897	0.00627	0		0.0909386	1698759
00:00:02.489	13907	0.00666	0		0.0965951	1700065
00:00:02.498	13917	0.00623	0		0.0903585	1698639
00:00:02.508	13927	0.00677	0		0.0981905	1700429
00:00:02.518	13937	0.00643	0		0.0932592	1699287
00:00:02.528	13947	0.00678	0		0.0983356	1700461
00:00:02.538	13957	0.00648	0		0.0939844	1699465
00:00:02.548	13967	0.00664	0		0.096305	1699990
00:00:02.558	13977	0.00677	0		0.0981905	1700422
00:00:02.568	13987	0.00654	0		0.0948547	1699666
00:00:02.578	13997	0.00612	0		0.0887631	1698260
00:00:02.588	14007	0.00659	0		0.0955798	1699843
00:00:02.598	14017	0.00623	0		0.0903585	1698620
00:00:02.608	14027	0.00668	0		0.0968852	1700144
00:00:02.618	14037	0.0067	0		0.0971753	1700203
00:00:02.628	14047	0.00669	0		0.0970302	1700181
00:00:02.638	14057	0.00648	0		0.0939844	1699480
00:00:02.648	14067	0.00677	0		0.0981905	1700436
00:00:02.658	14077	0.00627	0		0.0909386	1698757
00:00:02.668	14087	0.00663	0		0.09616	1699965
00:00:02.678	14097	0.00617	0		0.0894883	1698416
00:00:02.688	14107	0.00651	0		0.0944195	1699551
00:00:02.697	14117	0.00642	0		0.0931142	1699250
00:00:02.708	14127	0.00651	0		0.0944195	1699578
00:00:02.718	14137	0.00675	0		0.0979005	1700370
00:00:02.727	14147	0.00652	0		0.0945646	1699608
00:00:02.738	14157	0.00652	0		0.0945646	1699610
00:00:02.748	14167	0.00638	0		0.0925341	1699137
00:00:02.757	14177	0.00626	0		0.0907936	1698713
00:00:02.767	14187	0.00646	0		0.0936944	1699385
00:00:02.777	14197	0.00632	0		0.0916638	1698928
00:00:02.787	14207	0.00669	0		0.0970302	1700178
00:00:02.797	14217	0.0062	0		0.0899234	1698509
00:00:02.807	14227	0.00668	0		0.0968852	1700146
00:00:02.817	14237	0.00655	0		0.0949997	1699713
00:00:02.827	14247	0.00647	0		0.0938394	1699431
00:00:02.837	14257	0.00673	0		0.0976104	1700306
00:00:02.847	14267	0.00661	0		0.0958699	1699887
00:00:02.857	14277	0.00665	0		0.0964501	1700031
00:00:02.867	14287	0.0065	0		0.0942745	1699534
00:00:02.877	14297	0.00659	0		0.0955798	1699828
00:00:02.887	14307	0.00654	0		0.0948547	1699683
00:00:02.897	14317	0.00615	0		0.0891982	1698348
00:00:02.907	14327	0.00652	0		0.0945646	1699583
00:00:02.917	14337	0.00641	0		0.0929692	1699223
00:00:02.927	14347	0.00652	0		0.0945646	1699608
00:00:02.937	14357	0.00633	0		0.0918089	1698961
00:00:02.947	14367	0.00658	0		0.0954348	1699803
00:00:02.957	14377	0.00636	0		0.092244	1699059
00:00:02.967	14387	0.00656	0		0.0951447	1699720
00:00:02.977	14397	0.00655	0		0.0949997	1699713
00:00:02.987	14407	0.00659	0		0.0955798	1699845
00:00:02.997	14417	0.00653	0		0.0947096	1699642
00:00:03.007	14427	0.00655	0		0.0949997	1699710
00:00:03.016	14437	0.00661	0		0.0958699	1699904
00:00:03.026	14447	0.00688	0		0.0997859	1700794
00:00:03.036	14457	0.00633	0		0.0918089	1698968
00:00:03.046	14467	0.00658	0		0.0954348	1699791
00:00:03.056	14477	0.00669	0		0.0970302	1700178
00:00:03.066	14487	0.00642	0		0.0931142	1699274
00:00:03.076	14497	0.00671	0		0.0973203	1700237
00:00:03.086	14507	0.00659	0		0.0955798	1699823
00:00:03.096	14517	0.00663	0		0.09616	1699958
00:00:03.106	14527	0.0065	0		0.0942745	1699541
00:00:03.116	14537	0.0065	0		0.0942745	1699546
00:00:03.126	14547	0.00631	0		0.0915188	1698879
00:00:03.136	14557	0.00684	0		0.0992058	1700681
00:00:03.146	14567	0.0065	0		0.0942745	1699519
00:00:03.156	14577	0.0067	0		0.0971753	1700203
00:00:03.166	14587	0.00673	0		0.0976104	1700316
00:00:03.176	14597	0.00669	0		0.0970302	1700163
00:00:03.186	14607	0.00662	0		0.096015	1699938
00:00:03.196	14617	0.00656	0		0.0951447	1699742
00:00:03.206	14627	0.00694	0		0.100656	1701017
00:00:03.216	14637	0.00661	0		0.0958699	1699904
00:00:03.225	14647	0.0066	0		0.0957249	1699872
00:00:03.236	14657	0.00666	0		0.0965951	1700063
00:00:03.246	14667	0.00649	0		0.0941295	1699507
00:00:03.255	14677	0.00658	0		0.0954348	1699789
00:00:03.265	14687	0.00634	0		0.0919539	1698993
00:00:03.275	14697	0.00678	0		0.0983356	1700488
00:00:03.286	14707	0.00652	0		0.0945646	1699590
00:00:03.296	14717	0.0067	0		0.0971753	1700220
00:00:03.305	14727	0.00669	0		0.0970302	1700154
00:00:03.315	14737	0.00664	0		0.096305	1700016
00:00:03.325	14747	0.00647	0		0.0938394	1699441
00:00:03.335	14757	0.00655	0		0.0949997	1699688
00:00:03.346	14767	0.00657	0		0.0952898	1699769
00:00:03.355	14777	0.00631	0		0.0915188	1698909
00:00:03.365	14787	0.00685	0		0.0993508	1700696
00:00:03.375	14797	0.00665	0		0.0964501	1700041
00:00:03.385	14807	0.00676	0		0.0980455	1700397
00:00:03.395	14817	0.00689	0		0.099931	1700845
00:00:03.405	14827	0.00647	0		0.0938394	1699419
00:00:03.415	14837	0.00674	0		0.0977554	1700346
00:00:03.425	14847	0.00665	0		0.0964501	1700048
00:00:03.435	14857	0.00687	0		0.0996409	1700772
00:00:03.445	14867	0.00669	0		0.0970302	1700181
00:00:03.455	14877	0.00678	0		0.0983356	1700468
00:00:03.465	14887	0.00661	0		0.0958699	1699892
00:00:03.474	14897	0.00697	0		0.101091	1701100
00:00:03.485	14907	0.0063	0		0.0913737	1698847
00:00:03.494	14917	0.00672	0		0.0974653	1700265
00:00:03.505	14927	0.00636	0		0.092244	1699071
00:00:03.514	14937	0.00673	0		0.0976104	1700292
00:00:03.524	14947	0.00647	0		0.0938394	1699424
00:00:03.535	14957	0.00685	0		0.0993508	1700713
00:00:03.544	14967	0.00654	0		0.0948547	1699659
00:00:03.554	14977	0.00666	0		0.0965951	1700070
00:00:03.564	14987	0.00671	0		0.0973203	1700227
00:00:03.574	14997	0.00669	0		0.0970302	1700178
00:00:03.585	15007	0.00638	0		0.0925341	1699118
00:00:03.594	15017	0.0067	0		0.0971753	1700220
00:00:03.604	15027	0.00679	0		0.0984806	1700495
00:00:03.614	15037	0.00665	0		0.0964501	1700034
00:00:03.624	15047	0.00657	0		0.0952898	1699752
00:00:03.634	15057	0.00677	0		0.0981905	1700453
00:00:03.644	15067	0.00645	0		0.0935493	1699358
00:00:03.654	15077	0.00694	0		0.100656	1701004
00:00:03.664	15087	0.00632	0		0.0916638	1698913
00:00:03.674	15097	0.00663	0		0.09616	1699963
00:00:03.684	15107	0.0066	0		0.0957249	1699867
00:00:03.694	15117	0.0065	0		0.0942745	1699536
00:00:03.704	15127	0.00653	0		0.0947096	1699622
00:00:03.714	15137	0.00661	0		0.0958699	1699894
00:00:03.724	15147	0.00655	0		0.0949997	1699698
00:00:03.733	15157	0.00675	0		0.0979005	1700365
00:00:03.743	15167	0.00643	0		0.0932592	1699294
00:00:03.753	15177	0.00693	0		0.100511	1700982
00:00:03.763	15187	0.00676	0		0.0980455	1700419
00:00:03.775	15197	0.00705	0		0.102252	1701378
00:00:03.784	15207	0.00676	0		0.0980455	1700400
00:00:03.793	15217	0.00646	0		0.0936944	1699399
00:00:03.803	15227	0.00648	0		0.0939844	1699456
00:00:03.813	15237	0.00703	0		0.101962	1701321
00:00:03.823	15247	0.00652	0		0.0945646	1699588
00:00:03.833	15257	0.00684	0		0.0992058	1700664
00:00:03.843	15267	0.00636	0		0.092244	1699071
00:00:03.853	15277	0.00667	0		0.0967401	1700117
00:00:03.863	15287	0.00675	0		0.0979005	1700358
00:00:03.873	15297	0.00659	0		0.0955798	1699850
00:00:03.884	15307	0.00654	0		0.0948547	1699683
00:00:03.893	15317	0.00681	0		0.0987707	1700573
00:00:03.903	15327	0.00651	0		0.0944195	1699556
00:00:03.913	15337	0.00658	0		0.0954348	1699816
00:00:03.923	15347	0.00656	0		0.0951447	1699723
00:00:03.933	15357	0.00683	0		0.0990607	1700635
00:00:03.943	15367	0.00635	0		0.0920989	1699032
00:00:03.953	15377	0.00676	0		0.0980455	1700414
00:00:03.963	15387	0.00654	0		0.0948547	1699679
00:00:03.973	15397	0.0067	0		0.0971753	1700198
00:00:03.983	15407	0.00672	0		0.0974653	1700272
00:00:03.993	15417	0.00691	0		0.100221	1700906
00:00:04.003	15427	0.00651	0		0.0944195	1699559
00:00:04.013	15437	0.00693	0		0.100511	1700970
00:00:04.022	15447	0.00658	0		0.0954348	1699799
00:00:04.033	15457	0.00662	0		0.096015	1699938
00:00:04.042	15467	0.00656	0		0.0951447	1699730
00:00:04.052	15477	0.0069	0		0.100076	1700887
00:00:04.062	15487	0.00682	0		0.0989157	1700591
00:00:04.072	15497	0.00682	0		0.0989157	1700593
00:00:04.082	15507	0.0064	0		0.0928241	1699199
00:00:04.092	15517	0.00679	0		0.0984806	1700495
00:00:04.102	15527	0.00664	0		0.096305	1700002
00:00:04.112	15537	0.0066	0		0.0957249	1699882
00:00:04.122	15547	0.00652	0		0.0945646	1699595
00:00:04.132	15557	0.00665	0		0.0964501	1700046
00:00:04.142	15567	0.00636	0		0.092244	1699054
00:00:04.152	15577	0.00695	0		0.100801	1701044
00:00:04.162	15587	0.00631	0		0.0915188	1698887
00:00:04.172	15597	0.00679	0		0.0984806	1700510
00:00:04.182	15607	0.00655	0		0.0949997	1699691
00:00:04.192	15617	0.00674	0		0.0977554	1700348
00:00:04.202	15627	0.00665	0		0.0964501	1700024
00:00:04.212	15637	0.00671	0		0.0973203	1700225
00:00:04.222	15647	0.00635	0		0.0920989	1699020
00:00:04.232	15657	0.00664	0		0.096305	1700009
00:00:04.242	15667	0.00657	0		0.0952898	1699784
00:00:04.252	15677	0.00686	0		0.0994959	1700730
00:00:04.262	15687	0.00649	0		0.0941295	1699483
00:00:04.272	15697	0.00695	0		0.100801	1701034
00:00:04.282	15707	0.00606	0		0.0878928	1698059
00:00:04.291	15717	0.00707	0		0.102542	1701454
00:00:04.302	15727	0.00665	0		0.0964501	1700039
00:00:04.313	15737	0.00672	0		0.0974653	1700255
00:00:04.321	15747	0.00671	0		0.0973203	1700225
00:00:04.331	15757	0.00674	0		0.0977554	1700331
00:00:04.341	15767	0.0065	0		0.0942745	1699532
00:00:04.352	15777	0.00656	0		0.0951447	1699740
00:00:04.361	15787	0.0064	0		0.0928241	1699191
00:00:04.371	15797	0.00682	0		0.0989157	1700593
00:00:04.382	15807	0.0065	0		0.0942745	1699529
00:00:04.391	15817	0.00696	0		0.100946	1701068
00:00:04.401	15827	0.0065	0		0.0942745	1699546
00:00:04.411	15837	0.00656	0		0.0951447	1699745
00:00:04.421	15847	0.00636	0		0.092244	1699061
00:00:04.432	15857	0.00673	0		0.0976104	1700294
00:00:04.441	15867	0.0069	0		0.100076	1700887
00:00:04.451	15877	0.00692	0		0.100366	1700946
00:00:04.461	15887	0.00652	0		0.0945646	1699598
00:00:04.471	15897	0.00661	0		0.0958699	1699906
00:00:04.481	15907	0.00684	0		0.0992058	1700666
00:00:04.491	15917	0.00658	0		0.0954348	1699801
00:00:04.501	15927	0.00695	0		0.100801	1701048
00:00:04.511	15937	0.00649	0		0.0941295	1699507
00:00:04.521	15947	0.00641	0		0.0929692	1699240
00:00:04.531	15957	0.00681	0		0.0987707	1700556
00:00:04.541	15967	0.00681	0		0.0987707	1700568
00:00:04.551	15977	0.00701	0		0.101671	1701231
00:00:04.560	15987	0.00645	0		0.0935493	1699377
00:00:04.570	15997	0.00671	0		0.0973203	1700248
00:00:04.580	16007	0.00642	0		0.0931142	1699277
00:00:04.591	16017	0.0068	0		0.0986256	1700554
00:00:04.600	16027	0.00642	0		0.0931142	1699274
00:00:04.610	16037	0.0068	0		0.0986256	1700549
00:00:04.620	16047	0.0065	0		0.0942745	1699527
00:00:04.630	16057	0.00695	0		0.100801	1701031
00:00:04.640	16067	0.00663	0		0.09616	1699977
00:00:04.651	16077	0.00693	0		0.100511	1700982
00:00:04.661	16087	0.00643	0		0.0932592	1699306
00:00:04.670	16097	0.00692	0		0.100366	1700953
00:00:04.680	16107	0.00672	0		0.0974653	1700260
00:00:04.690	16117	0.00698	0		0.101236	1701157
00:00:04.700	16127	0.00658	0		0.0954348	1699816
00:00:04.710	16137	0.00672	0		0.0974653	1700262
00:00:04.720	16147	0.00649	0		0.0941295	1699505
00:00:04.730	16157	0.00652	0		0.0945646	1699610
00:00:04.740	16167	0.0067	0		0.0971753	1700195
00:00:04.750	16177	0.00652	0		0.0945646	1699610
00:00:04.760	16187	0.00663	0		0.09616	1699955
00:00:04.770	16197	0.00668	0		0.0968852	1700127
00:00:04.780	16207	0.00634	0		0.0919539	1698998
00:00:04.790	16217	0.00694	0		0.100656	1701012
00:00:04.799	16227	0.0068	0		0.0986256	1700532
00:00:04.810	16237	0.00671	0		0.0973203	1700227
00:00:04.820	16247	0.0066	0		0.0957249	1699882
00:00:04.830	16257	0.0068	0		0.0986256	1700551
00:00:04.840	16267	0.00672	0		0.0974653	1700260
00:00:04.849	16277	0.00678	0		0.0983356	1700468
00:00:04.859	16287	0.00672	0		0.0974653	1700284
00:00:04.869	16297	0.00684	0		0.0992058	1700686
00:00:04.879	16307	0.00661	0		0.0958699	1699909
00:00:04.890	16317	0.00677	0		0.0981905	1700424
00:00:04.899	16327	0.00667	0		0.0967401	1700119
00:00:04.909	16337	0.00678	0		0.0983356	1700461
00:00:04.919	16347	0.00673	0		0.0976104	1700311
00:00:04.929	16357	0.00684	0		0.0992058	1700664
00:00:04.939	16367	0.00651	0		0.0944195	1699566
00:00:04.950	16377	0.00718	0		0.104137	1701811
00:00:04.959	16387	0.00656	0		0.0951447	1699720
00:00:04.970	16397	0.00715	0		0.103702	1701730
00:00:04.979	16407	0.00667	0		0.0967401	1700114
00:00:04.989	16417	0.0068	0		0.0986256	1700544
00:00:04.999	16427	0.00664	0		0.096305	1700014
00:00:05.009	16437	0.00695	0		0.100801	1701044
00:00:05.019	16447	0.00676	0		0.0980455	1700409
00:00:05.029	16457	0.00692	0		0.100366	1700946
00:00:05.038	16467	0.00652	0		0.0945646	1699598
00:00:05.049	16477	0.00658	0		0.0954348	1699803
00:00:05.058	16487	0.00702	0		0.101816	1701265
00:00:05.069	16497	0.00679	0		0.0984806	1700522
00:00:05.079	16507	0.00679	0		0.0984806	1700512
00:00:05.088	16517	0.00678	0		0.0983356	1700488
00:00:05.099	16527	0.0067	0		0.0971753	1700203
00:00:05.108	16537	0.0069	0		0.100076	1700889
00:00:05.118	16547	0.00667	0		0.0967401	1700117
00:00:05.129	16557	0.0068	0		0.0986256	1700524
00:00:05.138	16567	0.00695	0		0.100801	1701031
00:00:05.155	16577	0.00653	0		0.0947096	1699644
00:00:05.158	16587	0.00672	0		0.0974653	1700262
00:00:05.168	16597	0.00689	0		0.099931	1700848
00:00:05.178	16607	0.00705	0		0.102252	1701380
00:00:05.188	16617	0.00694	0		0.100656	1701007
00:00:05.198	16627	0.00645	0		0.0935493	1699358
00:00:05.208	16637	0.0068	0		0.0986256	1700537
00:00:05.218	16647	0.00685	0		0.0993508	1700713
00:00:05.228	16657	0.00678	0		0.0983356	1700471
00:00:05.238	16667	0.00651	0		0.0944195	1699559
00:00:05.248	16677	0.00693	0		0.100511	1700982
00:00:05.258	16687	0.00667	0		0.0967401	1700090
00:00:05.268	16697	0.0071	0		0.102977	1701537
00:00:05.278	16707	0.00684	0		0.0992058	1700676
00:00:05.288	16717	0.00682	0		0.0989157	1700617
00:00:05.298	16727	0.00668	0		0.0968852	1700127
00:00:05.308	16737	0.00705	0		0.102252	1701387
00:00:05.318	16747	0.00678	0		0.0983356	1700488
00:00:05.327	16757	0.00693	0		0.100511	1700968
00:00:05.338	16767	0.00679	0		0.0984806	1700495
00:00:05.348	16777	0.00685	0		0.0993508	1700691
00:00:05.357	16787	0.00686	0		0.0994959	1700728
00:00:05.367	16797	0.00681	0		0.0987707	1700561
00:00:05.378	16807	0.00679	0		0.0984806	1700522
00:00:05.388	16817	0.00684	0		0.0992058	1700664
00:00:05.397	16827	0.00632	0		0.0916638	1698936
00:00:05.408	16837	0.00679	0		0.0984806	1700510
00:00:05.417	16847	0.00671	0		0.0973203	1700250
00:00:05.428	16857	0.00682	0		0.0989157	1700622
00:00:05.437	16867	0.00659	0		0.0955798	1699833
00:00:05.447	16877	0.00702	0		0.101816	1701263
00:00:05.457	16887	0.00666	0		0.0965951	1700073
00:00:05.467	16897	0.00684	0		0.0992058	1700676
00:00:05.477	16907	0.00691	0		0.100221	1700892
00:00:05.487	16917	0.00683	0		0.0990607	1700654
00:00:05.497	16927	0.00662	0		0.096015	1699941
00:00:05.507	16937	0.00691	0		0.100221	1700921
00:00:05.517	16947	0.00699	0		0.101381	1701160
00:00:05.527	16957	0.00698	0		0.101236	1701129
00:00:05.537	16967	0.00687	0		0.0996409	1700782
00:00:05.547	16977	0.00671	0		0.0973203	1700253
00:00:05.557	16987	0.0071	0		0.102977	1701554
00:00:05.567	16997	0.00684	0		0.0992058	1700664
00:00:05.577	17007	0.00694	0		0.100656	1701017
00:00:05.587	17017	0.00674	0		0.0977554	1700346
00:00:05.596	17027	0.00682	0		0.0989157	1700598
00:00:05.607	17037	0.00685	0		0.0993508	1700711
00:00:05.616	17047	0.00686	0		0.0994959	1700755
00:00:05.626	17057	0.00652	0		0.0945646	1699603
00:00:05.637	17067	0.00679	0		0.0984806	1700500
00:00:05.646	17077	0.00683	0		0.0990607	1700632
00:00:05.656	17087	0.00724	0		0.105007	1702019
00:00:05.666	17097	0.00685	0		0.0993508	1700693
00:00:05.676	17107	0.00704	0		0.102107	1701336
00:00:05.686	17117	0.00686	0		0.0994959	1700750
00:00:05.696	17127	0.00649	0		0.0941295	1699500
00:00:05.706	17137	0.00672	0		0.0974653	1700262
00:00:05.716	17147	0.00669	0		0.0970302	1700183
00:00:05.726	17157	0.00697	0		0.101091	1701117
00:00:05.736	17167	0.0066	0		0.0957249	1699879
00:00:05.746	17177	0.00688	0		0.0997859	1700796
00:00:05.756	17187	0.00687	0		0.0996409	1700774
00:00:05.766	17197	0.00706	0		0.102397	1701395
00:00:05.776	17207	0.00698	0		0.101236	1701139
00:00:05.786	17217	0.00681	0		0.0987707	1700571
00:00:05.796	17227	0.00684	0		0.0992058	1700681
00:00:05.806	17237	0.00679	0		0.0984806	1700507
00:00:05.816	17247	0.00679	0		0.0984806	1700512
00:00:05.826	17257	0.00679	0		0.0984806	1700507
00:00:05.836	17267	0.0069	0		0.100076	1700884
00:00:05.846	17277	0.00707	0		0.102542	1701461
00:00:05.855	17287	0.00693	0		0.100511	1700973
00:00:05.865	17297	0.00679	0		0.0984806	1700507
00:00:05.875	17307	0.00716	0		0.103847	1701743
00:00:05.885	17317	0.00693	0		0.100511	1700990
00:00:05.895	17327	0.00688	0		0.0997859	1700808
00:00:05.905	17337	0.00698	0		0.101236	1701137
00:00:05.915	17347	0.00716	0		0.103847	1701755
00:00:05.925	17357	0.00691	0		0.100221	1700919
00:00:05.935	17367	0.00679	0		0.0984806	1700510
00:00:05.946	17377	0.00698	0		0.101236	1701146
00:00:05.955	17387	0.00703	0		0.101962	1701326
00:00:05.965	17397	0.00672	0		0.0974653	1700255
00:00:05.975	17407	0.00686	0		0.0994959	1700740
00:00:05.985	17417	0.00663	0		0.09616	1699970
00:00:05.996	17427	0.00691	0		0.100221	1700897
00:00:06.005	17437	0.00692	0		0.100366	1700938
00:00:06.015	17447	0.00699	0		0.101381	1701169
00:00:06.025	17457	0.00691	0		0.100221	1700906
00:00:06.035	17467	0.00684	0		0.0992058	1700676
00:00:06.045	17477	0.00661	0		0.0958699	1699899
00:00:06.055	17487	0.00712	0		0.103267	1701596
00:00:06.065	17497	0.00687	0		0.0996409	1700769
00:00:06.075	17507	0.007	0		0.101526	1701223
00:00:06.085	17517	0.0066	0		0.0957249	1699872
00:00:06.095	17527	0.00675	0		0.0979005	1700387
00:00:06.104	17537	0.0066	0		0.0957249	1699860
00:00:06.115	17547	0.0069	0		0.100076	1700882
00:00:06.124	17557	0.0069	0		0.100076	1700872
00:00:06.135	17567	0.00696	0		0.100946	1701085
00:00:06.145	17577	0.00696	0		0.100946	1701075
00:00:06.154	17587	0.00671	0		0.0973203	1700232
00:00:06.164	17597	0.00691	0		0.100221	1700921
00:00:06.175	17607	0.00725	0		0.105152	1702046
00:00:06.185	17617	0.00713	0		0.103412	1701654
00:00:06.194	17627	0.00693	0		0.100511	1700973
00:00:06.204	17637	0.0067	0		0.0971753	1700210
00:00:06.214	17647	0.00706	0		0.102397	1701424
00:00:06.224	17657	0.00667	0		0.0967401	1700097
00:00:06.234	17667	0.00716	0		0.103847	1701740
00:00:06.244	17677	0.00723	0		0.104862	1701985
00:00:06.254	17687	0.00706	0		0.102397	1701427
00:00:06.264	17697	0.00707	0		0.102542	1701441
00:00:06.275	17707	0.00701	0		0.101671	1701243
00:00:06.284	17717	0.00694	0		0.100656	1701022
00:00:06.294	17727	0.00731	0		0.106023	1702264
00:00:06.304	17737	0.00692	0		0.100366	1700931
00:00:06.314	17747	0.00719	0		0.104282	1701860
00:00:06.324	17757	0.00692	0		0.100366	1700928
00:00:06.334	17767	0.00663	0		0.09616	1699970
00:00:06.344	17777	0.00672	0		0.0974653	1700277
00:00:06.354	17787	0.00708	0		0.102687	1701466
00:00:06.363	17797	0.00695	0		0.100801	1701044
00:00:06.373	17807	0.00724	0		0.105007	1702007
00:00:06.383	17817	0.00699	0		0.101381	1701184
00:00:06.393	17827	0.0069	0		0.100076	1700862
00:00:06.403	17837	0.00724	0		0.105007	1702005
00:00:06.413	17847	0.00683	0		0.0990607	1700627
00:00:06.423	17857	0.00694	0		0.100656	1701014
00:00:06.433	17867	0.00748	0		0.108488	1702826
00:00:06.443	17877	0.00692	0		0.100366	1700953
00:00:06.453	17887	0.00729	0		0.105732	1702176
00:00:06.463	17897	0.00676	0		0.0980455	1700417
00:00:06.473	17907	0.00735	0		0.106603	1702384
00:00:06.484	17917	0.0066	0		0.0957249	1699867
00:00:06.493	17927	0.00734	0		0.106458	1702347
00:00:06.503	17937	0.00703	0		0.101962	1701299
00:00:06.513	17947	0.00723	0		0.104862	1701997
00:00:06.523	17957	0.00708	0		0.102687	1701478
00:00:06.534	17967	0.0073	0		0.105878	1702227
00:00:06.543	17977	0.00657	0		0.0952898	1699781
00:00:06.553	17987	0.007	0		0.101526	1701194
00:00:06.563	17997	0.00711	0		0.103122	1701564
00:00:06.573	18007	0.00704	0		0.102107	1701346
00:00:06.583	18017	0.00698	0		0.101236	1701152
00:00:06.593	18027	0.00729	0		0.105732	1702186
00:00:06.602	18037	0.00685	0		0.0993508	1700713
00:00:06.613	18047	0.00734	0		0.106458	1702340
00:00:06.623	18057	0.00703	0		0.101962	1701297
00:00:06.633	18067	0.00725	0		0.105152	1702036
00:00:06.643	18077	0.00674	0		0.0977554	1700346
00:00:06.653	18087	0.00713	0		0.103412	1701630
00:00:06.662	18097	0.00734	0		0.106458	1702335
00:00:06.673	18107	0.00718	0		0.104137	1701804
00:00:06.682	18117	0.00692	0		0.100366	1700958
00:00:06.692	18127	0.00736	0		0.106748	1702424
00:00:06.702	18137	0.00684	0		0.0992058	1700669
00:00:06.712	18147	0.00718	0		0.104137	1701821
00:00:06.722	18157	0.00693	0		0.100511	1700985
00:00:06.732	18167	0.00734	0		0.106458	1702350
00:00:06.742	18177	0.00695	0		0.100801	1701048
00:00:06.752	18187	0.00713	0		0.103412	1701649
00:00:06.762	18197	0.00717	0		0.103992	1701769
00:00:06.774	18207	0.00714	0		0.103557	1701676
00:00:06.782	18217	0.0068	0		0.0986256	1700534
00:00:06.792	18227	0.00696	0		0.100946	1701071
00:00:06.802	18237	0.00679	0		0.0984806	1700505
00:00:06.812	18247	0.00714	0		0.103557	1701691
00:00:06.822	18257	0.00734	0		0.106458	1702350
00:00:06.832	18267	0.00692	0		0.100366	1700926
00:00:06.842	18277	0.00704	0		0.102107	1701343
00:00:06.852	18287	0.00718	0		0.104137	1701828
00:00:06.862	18297	0.0069	0		0.100076	1700884
00:00:06.872	18307	0.00734	0		0.106458	1702357
00:00:06.882	18317	0.0067	0		0.0971753	1700190
00:00:06.891	18327	0.00729	0		0.105732	1702176
00:00:06.902	18337	0.00692	0		0.100366	1700953
00:00:06.912	18347	0.00729	0		0.105732	1702178
00:00:06.921	18357	0.00713	0		0.103412	1701630
00:00:06.932	18367	0.00756	0		0.109648	1703090
00:00:06.942	18377	0.00682	0		0.0989157	1700600
00:00:06.951	18387	0.00743	0		0.107763	1702642
00:00:06.961	18397	0.00699	0		0.101381	1701174
00:00:06.971	18407	0.00727	0		0.105442	1702122
00:00:06.982	18417	0.00678	0		0.0983356	1700488
00:00:06.991	18427	0.00717	0		0.103992	1701774
00:00:07.001	18437	0.0072	0		0.104427	1701880
00:00:07.011	18447	0.0072	0		0.104427	1701867
00:00:07.021	18457	0.00691	0		0.100221	1700902
00:00:07.031	18467	0.00722	0		0.104717	1701951
00:00:07.041	18477	0.0068	0		0.0986256	1700539
00:00:07.051	18487	0.00693	0		0.100511	1700985
00:00:07.061	18497	0.00699	0		0.101381	1701187
00:00:07.071	18507	0.00697	0		0.101091	1701119
00:00:07.081	18517	0.00659	0		0.0955798	1699850
00:00:07.091	18527	0.00739	0		0.107183	1702510
00:00:07.101	18537	0.00712	0		0.103267	1701610
00:00:07.111	18547	0.00752	0		0.109068	1702961
00:00:07.121	18557	0.00728	0		0.105587	1702149
00:00:07.131	18567	0.00701	0		0.101671	1701253
00:00:07.141	18577	0.00699	0		0.101381	1701192
00:00:07.151	18587	0.00734	0		0.106458	1702365
00:00:07.160	18597	0.00702	0		0.101816	1701280
00:00:07.171	18607	0.00714	0		0.103557	1701674
00:00:07.181	18617	0.00708	0		0.102687	1701476
00:00:07.190	18627	0.00746	0		0.108198	1702743
00:00:07.201	18637	0.00683	0		0.0990607	1700625
00:00:07.210	18647	0.00723	0		0.104862	1701970
00:00:07.220	18657	0.00699	0		0.101381	1701182
00:00:07.231	18667	0.00716	0		0.103847	1701760
00:00:07.240	18677	0.00702	0		0.101816	1701287
00:00:07.250	18687	0.0074	0		0.107328	1702539
00:00:07.260	18697	0.00693	0		0.100511	1700963
00:00:07.270	18707	0.00735	0		0.106603	1702384
00:00:07.281	18717	0.0071	0		0.102977	1701547
00:00:07.290	18727	0.00719	0		0.104282	1701858
00:00:07.300	18737	0.00681	0		0.0987707	1700576
00:00:07.310	18747	0.00715	0		0.103702	1701725
00:00:07.320	18757	0.00679	0		0.0984806	1700490
00:00:07.330	18767	0.00711	0		0.103122	1701581
00:00:07.340	18777	0.00698	0		0.101236	1701155
00:00:07.350	18787	0.00748	0		0.108488	1702821
00:00:07.360	18797	0.00697	0		0.101091	1701122
00:00:07.370	18807	0.00699	0		0.101381	1701174
00:00:07.380	18817	0.0072	0		0.104427	1701867
00:00:07.390	18827	0.00751	0		0.108923	1702934
00:00:07.400	18837	0.00712	0		0.103267	1701618
00:00:07.410	18847	0.0071	0		0.102977	1701537
00:00:07.420	18857	0.00724	0		0.105007	1702002
00:00:07.430	18867	0.00709	0		0.102832	1701498
00:00:07.440	18877	0.00722	0		0.104717	1701958
00:00:07.449	18887	0.0074	0		0.107328	1702544
00:00:07.459	18897	0.00692	0		0.100366	1700946
00:00:07.469	18907	0.00709	0		0.102832	1701525
00:00:07.479	18917	0.00727	0		0.105442	1702100
00:00:07.489	18927	0.00688	0		0.0997859	1700791
00:00:07.499	18937	0.00715	0		0.103702	1701698
00:00:07.509	18947	0.00717	0		0.103992	1701782
00:00:07.519	18957	0.00734	0		0.106458	1702355
00:00:07.529	18967	0.007	0		0.101526	1701214
00:00:07.540	18977	0.00721	0		0.104572	1701926
00:00:07.549	18987	0.00689	0		0.099931	1700845
00:00:07.559	18997	0.00706	0		0.102397	1701395
00:00:07.569	19007	0.00734	0		0.106458	1702335
00:00:07.579	19017	0.00717	0		0.103992	1701789
00:00:07.589	19027	0.00699	0		0.101381	1701177
00:00:07.599	19037	0.00698	0		0.101236	1701142
00:00:07.609	19047	0.00721	0		0.104572	1701916
00:00:07.619	19057	0.0071	0		0.102977	1701554
00:00:07.629	19067	0.0073	0		0.105878	1702205
00:00:07.639	19077	0.00725	0		0.105152	1702041
00:00:07.649	19087	0.00727	0		0.105442	1702102
00:00:07.659	19097	0.00699	0		0.101381	1701177
00:00:07.669	19107	0.00722	0		0.104717	1701963
00:00:07.679	19117	0.00707	0		0.102542	1701441
00:00:07.689	19127	0.0069	0		0.100076	1700889
00:00:07.699	19137	0.00686	0		0.0994959	1700737
00:00:07.708	19147	0.00701	0		0.101671	1701255
00:00:07.718	19157	0.00732	0		0.106168	1702274
00:00:07.729	19167	0.00702	0		0.101816	1701270
00:00:07.739	19177	0.00714	0		0.103557	1701667
00:00:07.749	19187	0.00734	0		0.106458	1702352
00:00:07.759	19197	0.0073	0		0.105878	1702215
00:00:07.768	19207	0.00714	0		0.103557	1701669
00:00:07.779	19217	0.0074	0		0.107328	1702542
00:00:07.788	19227	0.0074	0		0.107328	1702539
00:00:07.799	19237	0.0071	0		0.102977	1701554
00:00:07.810	19247	0.00708	0		0.102687	1701463
00:00:07.818	19257	0.00712	0		0.103267	1701610
00:00:07.828	19267	0.00734	0		0.106458	1702357
00:00:07.838	19277	0.00699	0		0.101381	1701177
00:00:07.848	19287	0.0073	0		0.105878	1702230
00:00:07.858	19297	0.0072	0		0.104427	1701875
00:00:07.868	19307	0.00716	0		0.103847	1701735
00:00:07.878	19317	0.00726	0		0.105297	1702076
00:00:07.888	19327	0.00706	0		0.102397	1701427
00:00:07.898	19337	0.00696	0		0.100946	1701063
00:00:07.908	19347	0.00753	0		0.109213	1703000
00:00:07.918	19357	0.00734	0		0.106458	1702342
00:00:07.928	19367	0.0072	0		0.104427	1701880
00:00:07.938	19377	0.00734	0		0.106458	1702360
00:00:07.948	19387	0.00723	0		0.104862	1701975
00:00:07.957	19397	0.00712	0		0.103267	1701618
00:00:07.968	19407	0.00695	0		0.100801	1701048
00:00:07.978	19417	0.00715	0		0.103702	1701716
00:00:07.988	19427	0.00724	0		0.105007	1702000
00:00:07.998	19437	0.00712	0		0.103267	1701613
00:00:08.007	19447	0.00714	0		0.103557	1701676
00:00:08.017	19457	0.00731	0		0.106023	1702237
00:00:08.027	19467	0.00738	0		0.107038	1702500
00:00:08.037	19477	0.00723	0		0.104862	1701997
00:00:08.047	19487	0.00711	0		0.103122	1701578
00:00:08.057	19497	0.00726	0		0.105297	1702078
00:00:08.067	19507	0.00745	0		0.108053	1702708
00:00:08.077	19517	0.00735	0		0.106603	1702399
00:00:08.087	19527	0.00755	0		0.109503	1703054
00:00:08.098	19537	0.00737	0		0.106893	1702449
00:00:08.107	19547	0.00722	0		0.104717	1701946
00:00:08.117	19557	0.00736	0		0.106748	1702406
00:00:08.127	19567	0.00727	0		0.105442	1702117
00:00:08.137	19577	0.00722	0		0.104717	1701934
00:00:08.147	19587	0.00736	0		0.106748	1702429
00:00:08.157	19597	0.00714	0		0.103557	1701696
00:00:08.167	19607	0.00724	0		0.105007	1702007
00:00:08.177	19617	0.0073	0		0.105878	1702215
00:00:08.187	19627	0.00754	0		0.109358	1703019
00:00:08.197	19637	0.00737	0		0.106893	1702468
00:00:08.207	19647	0.00699	0		0.101381	1701184
00:00:08.217	19657	0.00718	0		0.104137	1701801
00:00:08.226	19667	0.00726	0		0.105297	1702098
00:00:08.237	19677	0.00702	0		0.101816	1701280
00:00:08.247	19687	0.00691	0		0.100221	1700921
00:00:08.257	19697	0.00719	0		0.104282	1701860
00:00:08.266	19707	0.00744	0		0.107908	1702674
00:00:08.276	19717	0.0073	0		0.105878	1702213
00:00:08.287	19727	0.007	0		0.101526	1701218
00:00:08.296	19737	0.00731	0		0.106023	1702240
00:00:08.306	19747	0.00728	0		0.105587	1702149
00:00:08.316	19757	0.00747	0		0.108343	1702779
00:00:08.326	19767	0.00726	0		0.105297	1702080
00:00:08.337	19777	0.0071	0		0.102977	1701554
00:00:08.346	19787	0.00697	0		0.101091	1701117
00:00:08.356	19797	0.0073	0		0.105878	1702215
00:00:08.366	19807	0.00719	0		0.104282	1701850
00:00:08.376	19817	0.00738	0		0.107038	1702483
00:00:08.386	19827	0.00727	0		0.105442	1702117
00:00:08.396	19837	0.00722	0		0.104717	1701943
00:00:08.406	19847	0.00739	0		0.107183	1702532
00:00:08.417	19857	0.00728	0		0.105587	1702134
00:00:08.426	19867	0.00723	0		0.104862	1701987
00:00:08.436	19877	0.00762	0		0.110519	1703294
00:00:08.446	19887	0.00708	0		0.102687	1701468
00:00:08.456	19897	0.00736	0		0.106748	1702406
00:00:08.466	19907	0.00687	0		0.0996409	1700759
00:00:08.476	19917	0.00733	0		0.106313	1702330
00:00:08.486	19927	0.00715	0		0.103702	1701706
00:00:08.495	19937	0.00718	0		0.104137	1701801
00:00:08.506	19947	0.00706	0		0.102397	1701424
00:00:08.515	19957	0.00737	0		0.106893	1702466
00:00:08.525	19967	0.0073	0		0.105878	1702227
00:00:08.536	19977	0.0075	0		0.108778	1702872
00:00:08.546	19987	0.00723	0		0.104862	1701985
00:00:08.556	19997	0.00748	0		0.108488	1702814
00:00:08.565	20007	0.00733	0		0.106313	1702303
00:00:08.575	20017	0.00733	0		0.106313	1702301
00:00:08.585	20027	0.00714	0		0.103557	1701694
00:00:08.595	20037	0.00754	0		0.109358	1703007
00:00:08.605	20047	0.0072	0		0.104427	1701889
00:00:08.615	20057	0.00738	0		0.107038	1702490
00:00:08.625	20067	0.00703	0		0.101962	1701302
00:00:08.635	20077	0.00729	0		0.105732	1702171
00:00:08.645	20087	0.00707	0		0.102542	1701436
00:00:08.655	20097	0.00707	0		0.102542	1701436
00:00:08.665	20107	0.00702	0		0.101816	1701277
00:00:08.675	20117	0.00744	0		0.107908	1702699
00:00:08.685	20127	0.00739	0		0.107183	1702515
00:00:08.695	20137	0.00742	0		0.107618	1702620
00:00:08.705	20147	0.00723	0		0.104862	1701985
00:00:08.715	20157	0.00737	0		0.106893	1702441
00:00:08.725	20167	0.00745	0		0.108053	1702708
00:00:08.735	20177	0.00736	0		0.106748	1702404
00:00:08.745	20187	0.00697	0		0.101091	1701110
00:00:08.755	20197	0.0073	0		0.105878	1702220
00:00:08.765	20207	0.00711	0		0.103122	1701566
00:00:08.775	20217	0.00746	0		0.108198	1702740
00:00:08.785	20227	0.00719	0		0.104282	1701831
00:00:08.795	20237	0.00738	0		0.107038	1702483
00:00:08.805	20247	0.00749	0		0.108633	1702863
00:00:08.815	20257	0.00761	0		0.110374	1703259
00:00:08.824	20267	0.00731	0		0.106023	1702257
00:00:08.834	20277	0.00779	0		0.112984	1703853
00:00:08.845	20287	0.00705	0		0.102252	1701385
00:00:08.855	20297	0.0074	0		0.107328	1702569
00:00:08.864	20307	0.00695	0		0.100801	1701046
00:00:08.874	20317	0.00766	0		0.111099	1703429
00:00:08.884	20327	0.00728	0		0.105587	1702161
00:00:08.894	20337	0.00748	0		0.108488	1702814
00:00:08.904	20347	0.00739	0		0.107183	1702517
00:00:08.914	20357	0.00742	0		0.107618	1702613
00:00:08.925	20367	0.00728	0		0.105587	1702134
00:00:08.934	20377	0.00755	0		0.109503	1703051
00:00:08.944	20387	0.00726	0		0.105297	1702073
00:00:08.954	20397	0.00762	0		0.110519	1703294
00:00:08.964	20407	0.00742	0		0.107618	1702635
00:00:08.974	20417	0.00726	0		0.105297	1702090
00:00:08.984	20427	0.00709	0		0.102832	1701527
00:00:08.993	20437	0.00771	0		0.111824	1703601
00:00:09.004	20447	0.00708	0		0.102687	1701495
00:00:09.014	20457	0.00738	0		0.107038	1702478
00:00:09.023	20467	0.00718	0		0.104137	1701801
00:00:09.034	20477	0.00737	0		0.106893	1702441
00:00:09.044	20487	0.0073	0		0.105878	1702220
00:00:09.054	20497	0.00776	0		0.112549	1703777
00:00:09.063	20507	0.00721	0		0.104572	1701907
00:00:09.073	20517	0.00757	0		0.109794	1703130
00:00:09.083	20527	0.00729	0		0.105732	1702178
00:00:09.093	20537	0.00728	0		0.105587	1702147
00:00:09.103	20547	0.00711	0		0.103122	1701588
00:00:09.113	20557	0.00764	0		0.110809	1703343
00:00:09.123	20567	0.00726	0		0.105297	1702083
00:00:09.134	20577	0.00759	0		0.110084	1703201
00:00:09.144	20587	0.00727	0		0.105442	1702125
00:00:09.153	20597	0.00732	0		0.106168	1702294
00:00:09.163	20607	0.00729	0		0.105732	1702196
00:00:09.173	20617	0.00743	0		0.107763	1702664
00:00:09.183	20627	0.00707	0		0.102542	1701431
00:00:09.193	20637	0.00748	0		0.108488	1702828
00:00:09.203	20647	0.00721	0		0.104572	1701902
00:00:09.213	20657	0.00739	0		0.107183	1702520
00:00:09.223	20667	0.00718	0		0.104137	1701801
00:00:09.233	20677	0.00741	0		0.107473	1702596
00:00:09.243	20687	0.00737	0		0.106893	1702466
00:00:09.253	20697	0.00751	0		0.108923	1702919
00:00:09.263	20707	0.00741	0		0.107473	1702593
00:00:09.273	20717	0.00743	0		0.107763	1702664
00:00:09.283	20727	0.00717	0		0.103992	1701769
00:00:09.293	20737	0.00785	0		0.113855	1704056
00:00:09.302	20747	0.00755	0		0.109503	1703061
00:00:09.312	20757	0.00719	0		0.104282	1701850
00:00:09.323	20767	0.00699	0		0.101381	1701165
00:00:09.333	20777	0.00758	0		0.109939	1703164
00:00:09.342	20787	0.00728	0		0.105587	1702139
00:00:09.352	20797	0.00751	0		0.108923	1702921
00:00:09.363	20807	0.00757	0		0.109794	1703108
00:00:09.373	20817	0.00764	0		0.110809	1703365
00:00:09.382	20827	0.00713	0		0.103412	1701659
00:00:09.392	20837	0.00735	0		0.106603	1702389
00:00:09.402	20847	0.00742	0		0.107618	1702620
00:00:09.412	20857	0.00759	0		0.110084	1703196
00:00:09.422	20867	0.00732	0		0.106168	1702281
00:00:09.432	20877	0.00745	0		0.108053	1702728
00:00:09.442	20887	0.00737	0		0.106893	1702451
00:00:09.452	20897	0.00731	0		0.106023	1702254
00:00:09.462	20907	0.00759	0		0.110084	1703183
00:00:09.472	20917	0.00755	0		0.109503	1703063
00:00:09.482	20927	0.00737	0		0.106893	1702454
00:00:09.492	20937	0.00741	0		0.107473	1702588
00:00:09.502	20947	0.00718	0		0.104137	1701801
00:00:09.512	20957	0.00779	0		0.112984	1703873
00:00:09.522	20967	0.00723	0		0.104862	1701975
00:00:09.532	20977	0.00765	0		0.110954	1703395
00:00:09.542	20987	0.00731	0		0.106023	1702254
00:00:09.552	20997	0.00759	0		0.110084	1703179
00:00:09.562	21007	0.00732	0		0.106168	1702279
00:00:09.572	21017	0.0073	0		0.105878	1702200
00:00:09.581	21027	0.00724	0		0.105007	1702029
00:00:09.591	21037	0.00743	0		0.107763	1702657
00:00:09.602	21047	0.00724	0		0.105007	1702000
00:00:09.611	21057	0.0075	0		0.108778	1702897
00:00:09.621	21067	0.00747	0		0.108343	1702787
00:00:09.631	21077	0.00757	0		0.109794	1703117
00:00:09.641	21087	0.00728	0		0.105587	1702149
00:00:09.651	21097	0.00776	0		0.112549	1703748
00:00:09.661	21107	0.00737	0		0.106893	1702444
00:00:09.671	21117	0.00751	0		0.108923	1702934
00:00:09.681	21127	0.00751	0		0.108923	1702917
00:00:09.691	21137	0.00779	0		0.112984	1703873
00:00:09.702	21147	0.00746	0		0.108198	1702767
00:00:09.711	21157	0.00727	0		0.105442	1702129
00:00:09.721	21167	0.00711	0		0.103122	1701588
00:00:09.731	21177	0.00747	0		0.108343	1702801
00:00:09.741	21187	0.00719	0		0.104282	1701843
00:00:09.751	21197	0.00742	0		0.107618	1702635
00:00:09.761	21207	0.00769	0		0.111534	1703527
00:00:09.771	21217	0.00766	0		0.111099	1703429
00:00:09.781	21227	0.00764	0		0.110809	1703357
00:00:09.791	21237	0.00787	0		0.114145	1704132
00:00:09.801	21247	0.00736	0		0.106748	1702406
00:00:09.811	21257	0.0073	0		0.105878	1702232
00:00:09.821	21267	0.00711	0		0.103122	1701576
00:00:09.831	21277	0.00752	0		0.109068	1702951
00:00:09.840	21287	0.00742	0		0.107618	1702630
00:00:09.850	21297	0.00775	0		0.112404	1703743
00:00:09.860	21307	0.00748	0		0.108488	1702828
00:00:09.871	21317	0.00739	0		0.107183	1702527
00:00:09.881	21327	0.00733	0		0.106313	1702330
00:00:09.891	21337	0.00771	0		0.111824	1703589
00:00:09.900	21347	0.00733	0		0.106313	1702320
00:00:09.910	21357	0.00745	0		0.108053	1702713
00:00:09.920	21367	0.00725	0		0.105152	1702061
00:00:09.930	21377	0.00757	0		0.109794	1703139
00:00:09.940	21387	0.00728	0		0.105587	1702139
00:00:09.950	21397	0.00732	0		0.106168	1702281
00:00:09.961	21407	0.00767	0		0.111244	1703446
00:00:09.970	21417	0.00751	0		0.108923	1702917
00:00:09.980	21427	0.00749	0		0.108633	1702863
00:00:09.990	21437	0.00769	0		0.111534	1703537
00:00:10.000	21447	0.0076	0		0.110229	1703213
00:00:10.010	21457	0.0076	0		0.110229	1703232
00:00:10.020	21467	0.00728	0		0.105587	1702156
00:00:10.030	21477	0.00753	0		0.109213	1702985
00:00:10.040	21487	0.00754	0		0.109358	1703012
00:00:10.050	21497	0.00729	0		0.105732	1702178
00:00:10.060	21507	0.00741	0		0.107473	1702601
00:00:10.070	21517	0.00772	0		0.111969	1703611
00:00:10.080	21527	0.00758	0		0.109939	1703166
00:00:10.089	21537	0.0076	0		0.110229	1703223
00:00:10.100	21547	0.00735	0		0.106603	1702372
00:00:10.109	21557	0.00738	0		0.107038	1702486
00:00:10.120	21567	0.00746	0		0.108198	1702738
00:00:10.130	21577	0.00722	0		0.104717	1701934
00:00:10.140	21587	0.00742	0		0.107618	1702610
00:00:10.150	21597	0.00774	0		0.112259	1703709
00:00:10.159	21607	0.0074	0		0.107328	1702547
00:00:10.169	21617	0.00746	0		0.108198	1702755
00:00:10.179	21627	0.00705	0		0.102252	1701375
00:00:10.189	21637	0.00744	0		0.107908	1702672
00:00:10.199	21647	0.00761	0		0.110374	1703247
00:00:10.209	21657	0.0078	0		0.113129	1703902
00:00:10.219	21667	0.0073	0		0.105878	1702205
00:00:10.230	21677	0.00754	0		0.109358	1703027
00:00:10.239	21687	0.00796	0		0.11545	1704436
00:00:10.249	21697	0.00769	0		0.111534	1703525
00:00:10.259	21707	0.00743	0		0.107763	1702669
00:00:10.269	21717	0.00746	0		0.108198	1702757
00:00:10.279	21727	0.00768	0		0.111389	1703483
00:00:10.289	21737	0.00748	0		0.108488	1702833
00:00:10.299	21747	0.00757	0		0.109794	1703122
00:00:10.309	21757	0.00764	0		0.110809	1703357
00:00:10.319	21767	0.00752	0		0.109068	1702948
00:00:10.329	21777	0.00749	0		0.108633	1702850
00:00:10.339	21787	0.0074	0		0.107328	1702544
00:00:10.349	21797	0.00798	0		0.11574	1704514
00:00:10.358	21807	0.00778	0		0.112839	1703816
00:00:10.369	21817	0.0076	0		0.110229	1703232
00:00:10.379	21827	0.00744	0		0.107908	1702672
00:00:10.389	21837	0.00795	0		0.115305	1704384
00:00:10.399	21847	0.0074	0		0.107328	1702566
00:00:10.408	21857	0.00782	0		0.113419	1703946
00:00:10.419	21867	0.00781	0		0.113274	1703936
00:00:10.429	21877	0.00781	0		0.113274	1703934
00:00:10.439	21887	0.00773	0		0.112114	1703672
00:00:10.449	21897	0.00748	0		0.108488	1702831
00:00:10.458	21907	0.00763	0		0.110664	1703311
00:00:10.468	21917	0.00762	0		0.110519	1703279
00:00:10.478	21927	0.00737	0		0.106893	1702451
00:00:10.488	21937	0.00758	0		0.109939	1703147
00:00:10.498	21947	0.00781	0		0.113274	1703917
00:00:10.508	21957	0.00752	0		0.109068	1702951
00:00:10.518	21967	0.00808	0		0.11719	1704834
00:00:10.528	21977	0.00781	0		0.113274	1703929
00:00:10.538	21987	0.00734	0		0.106458	1702350
00:00:10.548	21997	0.00774	0		0.112259	1703704
00:00:10.558	22007	0.00765	0		0.110954	1703383
00:00:10.568	22017	0.00778	0		0.112839	1703841
00:00:10.578	22027	0.00762	0		0.110519	1703303
00:00:10.588	22037	0.00763	0		0.110664	1703308
00:00:10.598	22047	0.00768	0		0.111389	1703493
00:00:10.608	22057	0.00761	0		0.110374	1703245
00:00:10.618	22067	0.00786	0		0.114	1704108
00:00:10.628	22077	0.00783	0		0.113565	1703985
00:00:10.638	22087	0.00781	0		0.113274	1703936
00:00:10.648	22097	0.00759	0		0.110084	1703196
00:00:10.657	22107	0.00768	0		0.111389	1703491
00:00:10.667	22117	0.00769	0		0.111534	1703510
00:00:10.677	22127	0.00771	0		0.111824	1703586
00:00:10.688	22137	0.00769	0		0.111534	1703522
00:00:10.697	22147	0.00746	0		0.108198	1702740
00:00:10.707	22157	0.00767	0		0.111244	1703469
00:00:10.717	22167	0.00746	0		0.108198	1702743
00:00:10.727	22177	0.0081	0		0.117481	1704892
00:00:10.737	22187	0.00761	0		0.110374	1703267
00:00:10.747	22197	0.00747	0		0.108343	1702784
00:00:10.757	22207	0.00754	0		0.109358	1703014
00:00:10.767	22217	0.00775	0		0.112404	1703718
00:00:10.777	22227	0.00762	0		0.110519	1703279
00:00:10.787	22237	0.00787	0		0.114145	1704115
00:00:10.797	22247	0.00743	0		0.107763	1702647
00:00:10.807	22257	0.00762	0		0.110519	1703303
00:00:10.817	22267	0.00801	0		0.116175	1704589
00:00:10.827	22277	0.00727	0		0.105442	1702115
00:00:10.837	22287	0.00758	0		0.109939	1703169
00:00:10.847	22297	0.0075	0		0.108778	1702882
00:00:10.857	22307	0.00796	0		0.11545	1704436
00:00:10.867	22317	0.00767	0		0.111244	1703464
00:00:10.877	22327	0.00768	0		0.111389	1703491
00:00:10.887	22337	0.00766	0		0.111099	1703429
00:00:10.897	22347	0.00756	0		0.109648	1703095
00:00:10.906	22357	0.00757	0		0.109794	1703117
00:00:10.916	22367	0.0076	0		0.110229	1703210
00:00:10.927	22377	0.00777	0		0.112694	1703804
00:00:10.937	22387	0.00787	0		0.114145	1704132
00:00:10.947	22397	0.00779	0		0.112984	1703875
00:00:10.957	22407	0.00788	0		0.11429	1704162
00:00:10.966	22417	0.00767	0		0.111244	1703456
00:00:10.976	22427	0.00781	0		0.113274	1703941
00:00:10.987	22437	0.00761	0		0.110374	1703269
00:00:10.996	22447	0.00753	0		0.109213	1702985
00:00:11.006	22457	0.00751	0		0.108923	1702917
00:00:11.016	22467	0.008	0		0.11603	1704568
00:00:11.026	22477	0.00768	0		0.111389	1703498
00:00:11.037	22487	0.00768	0		0.111389	1703493
00:00:11.046	22497	0.00778	0		0.112839	1703816
00:00:11.056	22507	0.00754	0		0.109358	1703017
00:00:11.066	22517	0.00766	0		0.111099	1703427
00:00:11.076	22527	0.00784	0		0.11371	1704044
00:00:11.086	22537	0.00769	0		0.111534	1703525
00:00:11.096	22547	0.0076	0		0.110229	1703218
00:00:11.106	22557	0.00746	0		0.108198	1702740
00:00:11.116	22567	0.00777	0		0.112694	1703799
00:00:11.126	22577	0.00771	0		0.111824	1703584
00:00:11.136	22587	0.00753	0		0.109213	1703000
00:00:11.146	22597	0.00733	0		0.106313	1702301
00:00:11.155	22607	0.00794	0		0.11516	1704372
00:00:11.166	22617	0.00782	0		0.113419	1703978
00:00:11.176	22627	0.00799	0		0.115885	1704541
00:00:11.186	22637	0.00744	0		0.107908	1702691
00:00:11.196	22647	0.00792	0		0.11487	1704289
00:00:11.206	22657	0.00766	0		0.111099	1703412
00:00:11.215	22667	0.00824	0		0.119511	1705365
00:00:11.226	22677	0.0076	0		0.110229	1703228
00:00:11.236	22687	0.00803	0		0.116465	1704667
00:00:11.246	22697	0.00755	0		0.109503	1703039
00:00:11.255	22707	0.00791	0		0.114725	1704252
00:00:11.265	22717	0.00763	0		0.110664	1703323
00:00:11.275	22727	0.00802	0		0.11632	1704638
00:00:11.285	22737	0.00757	0		0.109794	1703112
00:00:11.295	22747	0.0079	0		0.11458	1704233
00:00:11.305	22757	0.0077	0		0.111679	1703564
00:00:11.315	22767	0.00789	0		0.114435	1704201
00:00:11.325	22777	0.00759	0		0.110084	1703201
00:00:11.335	22787	0.00794	0		0.11516	1704370
00:00:11.345	22797	0.00769	0		0.111534	1703510
00:00:11.355	22807	0.0078	0		0.113129	1703880
00:00:11.365	22817	0.00748	0		0.108488	1702816
00:00:11.375	22827	0.00805	0		0.116755	1704736
00:00:11.385	22837	0.00725	0		0.105152	1702051
00:00:11.395	22847	0.00779	0		0.112984	1703865
00:00:11.405	22857	0.0077	0		0.111679	1703554
00:00:11.415	22867	0.00787	0		0.114145	1704115
00:00:11.425	22877	0.00792	0		0.11487	1704313
00:00:11.434	22887	0.008	0		0.11603	1704558
00:00:11.444	22897	0.00789	0		0.114435	1704193
00:00:11.454	22907	0.00785	0		0.113855	1704046
00:00:11.464	22917	0.00755	0		0.109503	1703041
00:00:11.474	22927	0.0076	0		0.110229	1703218
00:00:11.484	22937	0.00779	0		0.112984	1703860
00:00:11.494	22947	0.0079	0		0.11458	1704230
00:00:11.504	22957	0.00779	0		0.112984	1703855
00:00:11.514	22967	0.00825	0		0.119656	1705397
00:00:11.524	22977	0.0076	0		0.110229	1703215
00:00:11.534	22987	0.00791	0		0.114725	1704274
00:00:11.544	22997	0.00789	0		0.114435	1704181
00:00:11.554	23007	0.00799	0		0.115885	1704526
00:00:11.564	23017	0.00793	0		0.115015	1704326
00:00:11.574	23027	0.00805	0		0.116755	1704721
00:00:11.584	23037	0.00798	0		0.11574	1704507
00:00:11.594	23047	0.00821	0		0.119076	1705257
00:00:11.604	23057	0.00771	0		0.111824	1703589
00:00:11.614	23067	0.00798	0		0.11574	1704482
00:00:11.624	23077	0.00749	0		0.108633	1702865
00:00:11.634	23087	0.00798	0		0.11574	1704487
00:00:11.644	23097	0.00774	0		0.112259	1703704
00:00:11.654	23107	0.00795	0		0.115305	1704384
00:00:11.664	23117	0.00738	0		0.107038	1702498
00:00:11.674	23127	0.00822	0		0.119221	1705299
00:00:11.684	23137	0.00796	0		0.11545	1704443
00:00:11.694	23147	0.00813	0		0.117916	1704985
00:00:11.704	23157	0.00769	0		0.111534	1703535
00:00:11.713	23167	0.00801	0		0.116175	1704594
00:00:11.723	23177	0.00791	0		0.114725	1704250
00:00:11.733	23187	0.00787	0		0.114145	1704140
00:00:11.744	23197	0.00781	0		0.113274	1703926
00:00:11.754	23207	0.00814	0		0.118061	1705052
00:00:11.763	23217	0.00784	0		0.11371	1704039
00:00:11.773	23227	0.00823	0		0.119366	1705323
00:00:11.784	23237	0.00806	0		0.1169	1704782
00:00:11.793	23247	0.00831	0		0.120526	1705618
00:00:11.803	23257	0.00786	0		0.114	1704088
00:00:11.813	23267	0.00771	0		0.111824	1703581
00:00:11.823	23277	0.00794	0		0.11516	1704367
00:00:11.833	23287	0.00804	0		0.11661	1704699
00:00:11.843	23297	0.00789	0		0.114435	1704181
00:00:11.853	23307	0.00801	0		0.116175	1704601
00:00:11.863	23317	0.00779	0		0.112984	1703860
00:00:11.873	23327	0.00799	0		0.115885	1704517
00:00:11.883	23337	0.00792	0		0.11487	1704294
00:00:11.893	23347	0.00839	0		0.121687	1705866
00:00:11.903	23357	0.00761	0		0.110374	1703257
00:00:11.913	23367	0.00805	0		0.116755	1704743
00:00:11.923	23377	0.00784	0		0.11371	1704034
00:00:11.935	23387	0.00807	0		0.117045	1704785
00:00:11.943	23397	0.00761	0		0.110374	1703245
00:00:11.953	23407	0.00799	0		0.115885	1704536
00:00:11.963	23417	0.00789	0		0.114435	1704196
00:00:11.973	23427	0.00828	0		0.120091	1705507
00:00:11.983	23437	0.0078	0		0.113129	1703895
00:00:11.992	23447	0.00819	0		0.118786	1705213
00:00:12.003	23457	0.00773	0		0.112114	1703647
00:00:12.013	23467	0.00795	0		0.115305	1704384
00:00:12.022	23477	0.00777	0		0.112694	1703787
00:00:12.032	23487	0.00798	0		0.11574	1704509
00:00:12.043	23497	0.00784	0		0.11371	1704024
00:00:12.052	23507	0.00812	0		0.117771	1704963
00:00:12.062	23517	0.00796	0		0.11545	1704416
00:00:12.072	23527	0.00799	0		0.115885	1704517
00:00:12.082	23537	0.00799	0		0.115885	1704536
00:00:12.092	23547	0.00775	0		0.112404	1703738
00:00:12.102	23557	0.00792	0		0.11487	1704282
00:00:12.112	23567	0.0081	0		0.117481	1704907
00:00:12.122	23577	0.00808	0		0.11719	1704846
00:00:12.132	23587	0.00805	0		0.116755	1704745
00:00:12.142	23597	0.00769	0		0.111534	1703527
00:00:12.152	23607	0.0079	0		0.11458	1704237
00:00:12.162	23617	0.00747	0		0.108343	1702777
00:00:12.172	23627	0.008	0		0.11603	1704556
00:00:12.182	23637	0.0079	0		0.11458	1704220
00:00:12.192	23647	0.00775	0		0.112404	1703713
00:00:12.202	23657	0.00794	0		0.11516	1704355
00:00:12.212	23667	0.00794	0		0.11516	1704375
00:00:12.222	23677	0.00796	0		0.11545	1704436
00:00:12.232	23687	0.008	0		0.11603	1704573
00:00:12.241	23697	0.00793	0		0.115015	1704323
00:00:12.252	23707	0.00827	0		0.119946	1705468
00:00:12.262	23717	0.00794	0		0.11516	1704367
00:00:12.271	23727	0.00792	0		0.11487	1704299
00:00:12.282	23737	0.00772	0		0.111969	1703625
00:00:12.291	23747	0.00787	0		0.114145	1704135
00:00:12.302	23757	0.00776	0		0.112549	1703772
00:00:12.311	23767	0.00804	0		0.11661	1704699
00:00:12.321	23777	0.00773	0		0.112114	1703667
00:00:12.332	23787	0.0078	0		0.113129	1703900
00:00:12.341	23797	0.00771	0		0.111824	1703579
00:00:12.351	23807	0.00797	0		0.115595	1704453
00:00:12.361	23817	0.00747	0		0.108343	1702794
00:00:12.371	23827	0.00818	0		0.118641	1705164
00:00:12.382	23837	0.00806	0		0.1169	1704763
00:00:12.391	23847	0.00813	0		0.117916	1704993
00:00:12.401	23857	0.00774	0		0.112259	1703679
00:00:12.411	23867	0.00788	0		0.11429	1704164
00:00:12.421	23877	0.00789	0		0.114435	1704191
00:00:12.431	23887	0.00797	0		0.115595	1704465
00:00:12.441	23897	0.00775	0		0.112404	1703735
00:00:12.452	23907	0.00828	0		0.120091	1705500
00:00:12.461	23917	0.00778	0		0.112839	1703831
00:00:12.471	23927	0.00796	0		0.11545	1704441
00:00:12.481	23937	0.00755	0		0.109503	1703071
00:00:12.491	23947	0.00805	0		0.116755	1704731
00:00:12.501	23957	0.00805	0		0.116755	1704745
00:00:12.511	23967	0.00778	0		0.112839	1703821
00:00:12.521	23977	0.00772	0		0.111969	1703611
00:00:12.531	23987	0.0082	0		0.118931	1705238
00:00:12.541	23997	0.00774	0		0.112259	1703694
00:00:12.551	24007	0.00797	0		0.115595	1704468
00:00:12.561	24017	0.00793	0		0.115015	1704340
00:00:12.571	24027	0.00817	0		0.118496	1705152
00:00:12.581	24037	0.00786	0		0.114	1704093
00:00:12.590	24047	0.00803	0		0.116465	1704672
00:00:12.601	24057	0.00779	0		0.112984	1703848
00:00:12.610	24067	0.00793	0		0.115015	1704333
00:00:12.620	24077	0.00777	0		0.112694	1703806
00:00:12.631	24087	0.00797	0		0.115595	1704468
00:00:12.640	24097	0.008	0		0.11603	1704558
00:00:12.650	24107	0.00807	0		0.117045	1704790
00:00:12.660	24117	0.00797	0		0.115595	1704468
00:00:12.670	24127	0.00794	0		0.11516	1704377
00:00:12.681	24137	0.0078	0		0.113129	1703880
00:00:12.690	24147	0.00802	0		0.11632	1704618
00:00:12.700	24157	0.00802	0		0.11632	1704643
00:00:12.710	24167	0.00794	0		0.11516	1704372
00:00:12.720	24177	0.00772	0		0.111969	1703642
00:00:12.730	24187	0.00825	0		0.119656	1705407
00:00:12.740	24197	0.0081	0		0.117481	1704914
00:00:12.750	24207	0.00775	0		0.112404	1703728
00:00:12.760	24217	0.00808	0		0.11719	1704831
00:00:12.770	24227	0.00779	0		0.112984	1703873
00:00:12.780	24237	0.00778	0		0.112839	1703821
00:00:12.790	24247	0.00797	0		0.115595	1704460
00:00:12.800	24257	0.00818	0		0.118641	1705186
00:00:12.810	24267	0.00839	0		0.121687	1705880
00:00:12.819	24277	0.00794	0		0.11516	1704357
00:00:12.829	24287	0.00817	0		0.118496	1705140
00:00:12.839	24297	0.00803	0		0.116465	1704652
00:00:12.850	24307	0.00803	0		0.116465	1704667
00:00:12.859	24317	0.00823	0		0.119366	1705323
00:00:12.869	24327	0.00825	0		0.119656	1705399
00:00:12.879	24337	0.00824	0		0.119511	1705360
00:00:12.889	24347	0.00793	0		0.115015	1704333
00:00:12.899	24357	0.0079	0		0.11458	1704220
00:00:12.909	24367	0.00782	0		0.113419	1703975
00:00:12.919	24377	0.00767	0		0.111244	1703466
00:00:12.929	24387	0.00798	0		0.11574	1704487
00:00:12.939	24397	0.00803	0		0.116465	1704679
00:00:12.949	24407	0.00832	0		0.120671	1705643
00:00:12.959	24417	0.00794	0		0.11516	1704367
00:00:12.969	24427	0.00809	0		0.117335	1704868
00:00:12.979	24437	0.00828	0		0.120091	1705507
00:00:12.989	24447	0.00786	0		0.114	1704100
00:00:12.999	24457	0.0078	0		0.113129	1703885
00:00:13.009	24467	0.00774	0		0.112259	1703699
00:00:13.019	24477	0.00782	0		0.113419	1703946
00:00:13.029	24487	0.00816	0		0.118351	1705101
00:00:13.039	24497	0.00804	0		0.11661	1704684
00:00:13.049	24507	0.00801	0		0.116175	1704584
00:00:13.059	24517	0.00768	0		0.111389	1703498
00:00:13.069	24527	0.00809	0		0.117335	1704868
00:00:13.079	24537	0.00767	0		0.111244	1703444
00:00:13.089	24547	0.00804	0		0.11661	1704689
00:00:13.099	24557	0.0081	0		0.117481	1704912
00:00:13.109	24567	0.00794	0		0.11516	1704348
00:00:13.119	24577	0.00786	0		0.114	1704093
00:00:13.128	24587	0.00797	0		0.115595	1704477
00:00:13.139	24597	0.00829	0		0.120236	1705541
00:00:13.148	24607	0.00809	0		0.117335	1704868
00:00:13.158	24617	0.00798	0		0.11574	1704500
00:00:13.168	24627	0.00759	0		0.110084	1703196
00:00:13.178	24637	0.008	0		0.11603	1704551
00:00:13.189	24647	0.0079	0		0.11458	1704225
00:00:13.198	24657	0.00804	0		0.11661	1704694
00:00:13.208	24667	0.00803	0		0.116465	1704665
00:00:13.218	24677	0.00821	0		0.119076	1705284
00:00:13.228	24687	0.00807	0		0.117045	1704794
00:00:13.238	24697	0.0081	0		0.117481	1704914
00:00:13.248	24707	0.00832	0		0.120671	1705635
00:00:13.258	24717	0.00796	0		0.11545	1704431
00:00:13.268	24727	0.00803	0		0.116465	1704670
00:00:13.278	24737	0.00796	0		0.11545	1704424
00:00:13.288	24747	0.008	0		0.11603	1704551
00:00:13.298	24757	0.00776	0		0.112549	1703765
00:00:13.308	24767	0.00781	0		0.113274	1703929
00:00:13.318	24777	0.00808	0		0.11719	1704831
00:00:13.328	24787	0.00805	0		0.116755	1704728
00:00:13.337	24797	0.00788	0		0.11429	1704162
00:00:13.348	24807	0.00794	0		0.11516	1704350
00:00:13.357	24817	0.00797	0		0.115595	1704480
00:00:13.368	24827	0.00828	0		0.120091	1705519
00:00:13.378	24837	0.00811	0		0.117626	1704927
00:00:13.388	24847	0.0082	0		0.118931	1705230
00:00:13.397	24857	0.00818	0		0.118641	1705167
00:00:13.407	24867	0.00781	0		0.113274	1703922
00:00:13.417	24877	0.00802	0		0.11632	1704638
00:00:13.428	24887	0.00812	0		0.117771	1704981
00:00:13.438	24897	0.00833	0		0.120816	1705675
00:00:13.447	24907	0.00795	0		0.115305	1704394
00:00:13.457	24917	0.00783	0		0.113565	1703985
00:00:13.467	24927	0.00775	0		0.112404	1703738
00:00:13.477	24937	0.00818	0		0.118641	1705186
00:00:13.487	24947	0.00798	0		0.11574	1704512
00:00:13.497	24957	0.00815	0		0.118206	1705059
00:00:13.507	24967	0.00804	0		0.11661	1704701
00:00:13.517	24977	0.0082	0		0.118931	1705250
00:00:13.527	24987	0.00783	0		0.113565	1704007
00:00:13.537	24997	0.00806	0		0.1169	1704772
00:00:13.547	25007	0.00784	0		0.11371	1704032
00:00:13.557	25017	0.00824	0		0.119511	1705365
00:00:13.567	25027	0.0082	0		0.118931	1705247
00:00:13.577	25037	0.00811	0		0.117626	1704936
00:00:13.587	25047	0.00837	0		0.121397	1705797
00:00:13.597	25057	0.00816	0		0.118351	1705118
00:00:13.607	25067	0.00834	0		0.120961	1705694
00:00:13.617	25077	0.0085	0		0.123282	1706257
00:00:13.627	25087	0.00788	0		0.11429	1704176
00:00:13.637	25097	0.0084	0		0.121832	1705893
00:00:13.647	25107	0.00805	0		0.116755	1704718
00:00:13.656	25117	0.00828	0		0.120091	1705502
00:00:13.666	25127	0.00826	0		0.119801	1705424
00:00:13.676	25137	0.00807	0		0.117045	1704814
00:00:13.687	25147	0.00778	0		0.112839	1703829
00:00:13.697	25157	0.00811	0		0.117626	1704934
00:00:13.706	25167	0.00788	0		0.11429	1704179
00:00:13.716	25177	0.00846	0		0.122702	1706125
00:00:13.726	25187	0.00792	0		0.11487	1704311
00:00:13.736	25197	0.00834	0		0.120961	1705709
00:00:13.747	25207	0.00765	0		0.110954	1703407
00:00:13.756	25217	0.0084	0		0.121832	1705922
00:00:13.766	25227	0.00829	0		0.120236	1705549
00:00:13.776	25237	0.00812	0		0.117771	1704961
00:00:13.786	25247	0.00801	0		0.116175	1704601
00:00:13.796	25257	0.00811	0		0.117626	1704946
00:00:13.806	25267	0.00803	0		0.116465	1704655
00:00:13.816	25277	0.0082	0		0.118931	1705225
00:00:13.826	25287	0.00801	0		0.116175	1704586
00:00:13.836	25297	0.00839	0		0.121687	1705863
00:00:13.846	25307	0.00777	0		0.112694	1703809
00:00:13.856	25317	0.00831	0		0.120526	1705616
00:00:13.867	25327	0.00807	0		0.117045	1704792
00:00:13.876	25337	0.00832	0		0.120671	1705638
00:00:13.886	25347	0.00775	0		0.112404	1703721
00:00:13.896	25357	0.00798	0		0.11574	1704490
00:00:13.906	25367	0.00812	0		0.117771	1704976
00:00:13.915	25377	0.00793	0		0.115015	1704343
00:00:13.925	25387	0.00792	0		0.11487	1704294
00:00:13.936	25397	0.00815	0		0.118206	1705061
00:00:13.945	25407	0.00792	0		0.11487	1704309
00:00:13.955	25417	0.00832	0		0.120671	1705643
00:00:13.965	25427	0.00779	0		0.112984	1703860
00:00:13.975	25437	0.00813	0		0.117916	1705005
00:00:13.986	25447	0.00803	0		0.116465	1704655
00:00:13.995	25457	0.00795	0		0.115305	1704409
00:00:14.006	25467	0.00816	0		0.118351	1705096
00:00:14.015	25477	0.00813	0		0.117916	1704995
00:00:14.025	25487	0.00804	0		0.11661	1704716
00:00:14.035	25497	0.0084	0		0.121832	1705902
00:00:14.045	25507	0.008	0		0.11603	1704553
00:00:14.055	25517	0.00841	0		0.121977	1705927
00:00:14.065	25527	0.0081	0		0.117481	1704895
00:00:14.075	25537	0.00838	0		0.121542	1705848
00:00:14.085	25547	0.00776	0		0.112549	1703772
00:00:14.095	25557	0.0082	0		0.118931	1705240
00:00:14.105	25567	0.00782	0		0.113419	1703963
00:00:14.115	25577	0.00842	0		0.122122	1705988
00:00:14.125	25587	0.008	0		0.11603	1704551
00:00:14.135	25597	0.00822	0		0.119221	1705306
00:00:14.145	25607	0.00741	0		0.107473	1702596
00:00:14.155	25617	0.00817	0		0.118496	1705135
00:00:14.165	25627	0.00781	0		0.113274	1703919
00:00:14.175	25637	0.00814	0		0.118061	1705032
00:00:14.185	25647	0.00829	0		0.120236	1705524
00:00:14.195	25657	0.00821	0		0.119076	1705279
00:00:14.205	25667	0.00756	0		0.109648	1703103
00:00:14.214	25677	0.00798	0		0.11574	1704482
00:00:14.224	25687	0.00771	0		0.111824	1703601
00:00:14.234	25697	0.00822	0		0.119221	1705306
00:00:14.244	25707	0.00783	0		0.113565	1704002
00:00:14.254	25717	0.0084	0		0.121832	1705910
00:00:14.264	25727	0.00776	0		0.112549	1703765
00:00:14.274	25737	0.00848	0		0.122992	1706164
00:00:14.284	25747	0.008	0		0.11603	1704556
00:00:14.295	25757	0.00807	0		0.117045	1704787
00:00:14.304	25767	0.00782	0		0.113419	1703963
00:00:14.314	25777	0.00838	0		0.121542	1705839
00:00:14.324	25787	0.00793	0		0.115015	1704326
00:00:14.334	25797	0.00844	0		0.122412	1706049
00:00:14.344	25807	0.00806	0		0.1169	1704782
00:00:14.354	25817	0.0078	0		0.113129	1703892
00:00:14.364	25827	0.008	0		0.11603	1704558
00:00:14.374	25837	0.00832	0		0.120671	1705628
00:00:14.384	25847	0.00766	0		0.111099	1703412
00:00:14.394	25857	0.00816	0		0.118351	1705115
00:00:14.404	25867	0.00793	0		0.115015	1704326
00:00:14.414	25877	0.00805	0		0.116755	1704745
00:00:14.423	25887	0.00779	0		0.112984	1703863
00:00:14.434	25897	0.0082	0		0.118931	1705223
00:00:14.444	25907	0.00771	0		0.111824	1703581
00:00:14.454	25917	0.0083	0		0.120381	1705571
00:00:14.464	25927	0.00801	0		0.116175	1704591
00:00:14.473	25937	0.00818	0		0.118641	1705157
00:00:14.484	25947	0.00796	0		0.11545	1704436
00:00:14.494	25957	0.00808	0		0.11719	1704829
00:00:14.504	25967	0.00804	0		0.11661	1704699
00:00:14.513	25977	0.00819	0		0.118786	1705191
00:00:14.523	25987	0.00774	0		0.112259	1703684
00:00:14.534	25997	0.00815	0		0.118206	1705061
00:00:14.543	26007	0.00781	0		0.113274	1703926
00:00:14.553	26017	0.00804	0		0.11661	1704694
00:00:14.563	26027	0.00796	0		0.11545	1704424
00:00:14.573	26037	0.0081	0		0.117481	1704917
00:00:14.583	26047	0.00808	0		0.11719	1704843
00:00:14.593	26057	0.00808	0		0.11719	1704831
00:00:14.603	26067	0.00793	0		0.115015	1704321
00:00:14.613	26077	0.00797	0		0.115595	1704460
00:00:14.623	26087	0.00782	0		0.113419	1703973
00:00:14.633	26097	0.00823	0		0.119366	1705350
00:00:14.643	26107	0.00822	0		0.119221	1705294
00:00:14.653	26117	0.00812	0		0.117771	1704971
00:00:14.663	26127	0.00791	0		0.114725	1704255
00:00:14.673	26137	0.00799	0		0.115885	1704517
00:00:14.683	26147	0.00799	0		0.115885	1704522
00:00:14.693	26157	0.00826	0		0.119801	1705451
00:00:14.703	26167	0.00826	0		0.119801	1705436
00:00:14.713	26177	0.00812	0		0.117771	1704978
00:00:14.722	26187	0.00818	0		0.118641	1705179
00:00:14.733	26197	0.00813	0		0.117916	1705007
00:00:14.742	26207	0.008	0		0.11603	1704568
00:00:14.753	26217	0.00808	0		0.11719	1704821
00:00:14.762	26227	0.00803	0		0.116465	1704662
00:00:14.772	26237	0.00819	0		0.118786	1705194
00:00:14.783	26247	0.00815	0		0.118206	1705074
00:00:14.792	26257	0.00813	0		0.117916	1704993
00:00:14.803	26267	0.00789	0		0.114435	1704193
00:00:14.812	26277	0.00825	0		0.119656	1705416
00:00:14.822	26287	0.00794	0		0.11516	1704362
00:00:14.832	26297	0.00811	0		0.117626	1704927
00:00:14.843	26307	0.00802	0		0.11632	1704630
00:00:14.852	26317	0.0083	0		0.120381	1705576
00:00:14.862	26327	0.00814	0		0.118061	1705044
00:00:14.872	26337	0.00838	0		0.121542	1705841
00:00:14.882	26347	0.00811	0		0.117626	1704936
00:00:14.892	26357	0.00792	0		0.11487	1704291
00:00:14.902	26367	0.00769	0		0.111534	1703515
00:00:14.912	26377	0.00811	0		0.117626	1704932
00:00:14.922	26387	0.00784	0		0.11371	1704012
00:00:14.932	26397	0.0079	0		0.11458	1704228
00:00:14.942	26407	0.00818	0		0.118641	1705174
00:00:14.952	26417	0.00812	0		0.117771	1704981
00:00:14.962	26427	0.00791	0		0.114725	1704257
00:00:14.972	26437	0.00804	0		0.11661	1704699
00:00:14.982	26447	0.0078	0		0.113129	1703892
00:00:14.992	26457	0.00798	0		0.11574	1704482
00:00:15.002	26467	0.00809	0		0.117335	1704868
00:00:15.012	26477	0.00822	0		0.119221	1705306
00:00:15.022	26487	0.00788	0		0.11429	1704152
00:00:15.032	26497	0.00811	0		0.117626	1704922
00:00:15.041	26507	0.00816	0		0.118351	1705113
00:00:15.052	26517	0.00835	0		0.121106	1705738
00:00:15.062	26527	0.00808	0		0.11719	1704843
00:00:15.072	26537	0.00817	0		0.118496	1705130
00:00:15.081	26547	0.0078	0		0.113129	1703907
00:00:15.091	26557	0.00811	0		0.117626	1704941
00:00:15.102	26567	0.00807	0		0.117045	1704792
00:00:15.111	26577	0.00837	0		0.121397	1705812
00:00:15.121	26587	0.00798	0		0.11574	1704485
00:00:15.132	26597	0.00791	0		0.114725	1704260
00:00:15.141	26607	0.00825	0		0.119656	1705397
00:00:15.151	26617	0.00816	0		0.118351	1705113
00:00:15.161	26627	0.00803	0		0.116465	1704677
00:00:15.171	26637	0.00776	0		0.112549	1703753
00:00:15.181	26647	0.00807	0		0.117045	1704807
00:00:15.191	26657	0.00835	0		0.121106	1705750
00:00:15.204	26667	0.00829	0		0.120236	1705529
00:00:15.211	26677	0.00837	0		0.121397	1705797
00:00:15.221	26687	0.00821	0		0.119076	1705282
00:00:15.231	26697	0.00846	0		0.122702	1706108
00:00:15.241	26707	0.00814	0		0.118061	1705049
00:00:15.251	26717	0.00804	0		0.11661	1704716
00:00:15.261	26727	0.00789	0		0.114435	1704196
00:00:15.271	26737	0.00772	0		0.111969	1703611
00:00:15.281	26747	0.00818	0		0.118641	1705164
00:00:15.291	26757	0.00816	0		0.118351	1705113
00:00:15.301	26767	0.00807	0		0.117045	1704802
00:00:15.311	26777	0.00785	0		0.113855	1704056
00:00:15.320	26787	0.00811	0		0.117626	1704927
00:00:15.330	26797	0.00818	0		0.118641	1705179
00:00:15.340	26807	0.00817	0		0.118496	1705125
00:00:15.351	26817	0.00831	0		0.120526	1705618
00:00:15.360	26827	0.00824	0		0.119511	1705355
00:00:15.370	26837	0.00831	0		0.120526	1705613
00:00:15.380	26847	0.00808	0		0.11719	1704831
00:00:15.390	26857	0.00797	0		0.115595	1704463
00:00:15.400	26867	0.00826	0		0.119801	1705446
00:00:15.410	26877	0.00833	0		0.120816	1705657
00:00:15.420	26887	0.00825	0		0.119656	1705392
00:00:15.430	26897	0.0083	0		0.120381	1705556
00:00:15.440	26907	0.00828	0		0.120091	1705517
00:00:15.451	26917	0.00863	0		0.125168	1706671
00:00:15.460	26927	0.00842	0		0.122122	1705978
00:00:15.470	26937	0.00829	0		0.120236	1705549
00:00:15.480	26947	0.00873	0		0.126618	1707025
00:00:15.490	26957	0.00796	0		0.11545	1704443
00:00:15.500	26967	0.00811	0		0.117626	1704934
00:00:15.510	26977	0.00828	0		0.120091	1705514
00:00:15.520	26987	0.00853	0		0.123717	1706343
00:00:15.530	26997	0.00841	0		0.121977	1705946
00:00:15.540	27007	0.00837	0		0.121397	1705802
00:00:15.550	27017	0.00829	0		0.120236	1705527
00:00:15.560	27027	0.008	0		0.11603	1704549
00:00:15.570	27037	0.00847	0		0.122847	1706140
00:00:15.580	27047	0.00824	0		0.119511	1705355
00:00:15.590	27057	0.00804	0		0.11661	1704684
00:00:15.600	27067	0.00786	0		0.114	1704100
00:00:15.610	27077	0.00823	0		0.119366	1705338
00:00:15.620	27087	0.00795	0		0.115305	1704406
00:00:15.630	27097	0.00827	0		0.119946	1705465
00:00:15.639	27107	0.00822	0		0.119221	1705294
00:00:15.649	27117	0.00837	0		0.121397	1705795
00:00:15.659	27127	0.00812	0		0.117771	1704976
00:00:15.669	27137	0.00786	0		0.114	1704091
00:00:15.679	27147	0.00813	0		0.117916	1705012
00:00:15.689	27157	0.00819	0		0.118786	1705203
00:00:15.699	27167	0.00795	0		0.115305	1704384
00:00:15.709	27177	0.00851	0		0.123427	1706287
00:00:15.719	27187	0.0081	0		0.117481	1704892
00:00:15.729	27197	0.00817	0		0.118496	1705137
00:00:15.739	27207	0.00816	0		0.118351	1705103
00:00:15.749	27217	0.00841	0		0.121977	1705932
00:00:15.759	27227	0.00788	0		0.11429	1704149
00:00:15.769	27237	0.00798	0		0.11574	1704482
00:00:15.779	27247	0.00812	0		0.117771	1704958
00:00:15.789	27257	0.00831	0		0.120526	1705611
00:00:15.799	27267	0.00828	0		0.120091	1705490
00:00:15.809	27277	0.00812	0		0.117771	1704963
00:00:15.819	27287	0.00807	0		0.117045	1704804
00:00:15.829	27297	0.00808	0		0.11719	1704843
00:00:15.839	27307	0.00824	0		0.119511	1705367
00:00:15.849	27317	0.00817	0		0.118496	1705149
00:00:15.859	27327	0.00813	0		0.117916	1705007
00:00:15.869	27337	0.00845	0		0.122557	1706079
00:00:15.879	27347	0.00838	0		0.121542	1705851
00:00:15.889	27357	0.00852	0		0.123572	1706309
00:00:15.899	27367	0.00814	0		0.118061	1705034
00:00:15.908	27377	0.00821	0		0.119076	1705279
00:00:15.918	27387	0.00824	0		0.119511	1705385
00:00:15.929	27397	0.00812	0		0.117771	1704968
00:00:15.938	27407	0.0086	0		0.124732	1706593
00:00:15.948	27417	0.00842	0		0.122122	1705971
00:00:15.958	27427	0.00834	0		0.120961	1705706
00:00:15.968	27437	0.00819	0		0.118786	1705206
00:00:15.978	27447	0.00855	0		0.124007	1706397
00:00:15.988	27457	0.00804	0		0.11661	1704699
00:00:15.998	27467	0.00834	0		0.120961	1705692
00:00:16.008	27477	0.00793	0		0.115015	1704321
00:00:16.018	27487	0.00796	0		0.11545	1704419
00:00:16.028	27497	0.00799	0		0.115885	1704541
00:00:16.038	27507	0.00858	0		0.124442	1706524
00:00:16.048	27517	0.00846	0		0.122702	1706118
00:00:16.058	27527	0.00824	0		0.119511	1705360
00:00:16.068	27537	0.00828	0		0.120091	1705497
00:00:16.078	27547	0.00808	0		0.11719	1704836
00:00:16.088	27557	0.00837	0		0.121397	1705817
00:00:16.098	27567	0.00853	0		0.123717	1706333
00:00:16.108	27577	0.00864	0		0.125313	1706701
00:00:16.118	27587	0.00833	0		0.120816	1705689
00:00:16.127	27597	0.00818	0		0.118641	1705174
00:00:16.138	27607	0.00836	0		0.121252	1705758
00:00:16.148	27617	0.00812	0		0.117771	1704961
00:00:16.158	27627	0.00863	0		0.125168	1706693
00:00:16.168	27637	0.00828	0		0.120091	1705517
00:00:16.178	27647	0.00832	0		0.120671	1705628
00:00:16.188	27657	0.00822	0		0.119221	1705304
00:00:16.198	27667	0.00857	0		0.124297	1706468
00:00:16.207	27677	0.00798	0		0.11574	1704514
00:00:16.217	27687	0.00843	0		0.122267	1706020
00:00:16.227	27697	0.00841	0		0.121977	1705956
00:00:16.238	27707	0.00864	0		0.125313	1706701
00:00:16.248	27717	0.00803	0		0.116465	1704682
00:00:16.257	27727	0.0083	0		0.120381	1705568
00:00:16.267	27737	0.0084	0		0.121832	1705919
00:00:16.277	27747	0.00835	0		0.121106	1705733
00:00:16.287	27757	0.00833	0		0.120816	1705662
00:00:16.297	27767	0.00871	0		0.126328	1706959
00:00:16.307	27777	0.00828	0		0.120091	1705517
00:00:16.317	27787	0.00864	0		0.125313	1706720
00:00:16.327	27797	0.00809	0		0.117335	1704873
00:00:16.337	27807	0.00834	0		0.120961	1705699
00:00:16.347	27817	0.00813	0		0.117916	1704995
00:00:16.357	27827	0.00823	0		0.119366	1705341
00:00:16.367	27837	0.00833	0		0.120816	1705662
00:00:16.377	27847	0.00877	0		0.127198	1707138
00:00:16.387	27857	0.00842	0		0.122122	1705973
00:00:16.397	27867	0.00884	0		0.128213	1707385
00:00:16.407	27877	0.00827	0		0.119946	1705463
00:00:16.417	27887	0.00875	0		0.126908	1707086
00:00:16.427	27897	0.00816	0		0.118351	1705091
00:00:16.437	27907	0.00847	0		0.122847	1706128
00:00:16.447	27917	0.00828	0		0.120091	1705507
00:00:16.456	27927	0.00884	0		0.128213	1707395
00:00:16.466	27937	0.00814	0		0.118061	1705032
00:00:16.476	27947	0.00864	0		0.125313	1706706
00:00:16.487	27957	0.00829	0		0.120236	1705554
00:00:16.496	27967	0.00867	0		0.125748	1706814
00:00:16.507	27977	0.00849	0		0.123137	1706194
00:00:16.516	27987	0.00848	0		0.122992	1706164
00:00:16.526	27997	0.00814	0		0.118061	1705027
00:00:16.536	28007	0.00865	0		0.125458	1706758
00:00:16.546	28017	0.00831	0		0.120526	1705600
00:00:16.556	28027	0.00898	0		0.130244	1707851
00:00:16.566	28037	0.00847	0		0.122847	1706157
00:00:16.576	28047	0.00849	0		0.123137	1706199
00:00:16.586	28057	0.00847	0		0.122847	1706137
00:00:16.596	28067	0.00872	0		0.126473	1706981
00:00:16.606	28077	0.00832	0		0.120671	1705635
00:00:16.616	28087	0.00873	0		0.126618	1707005
00:00:16.626	28097	0.00824	0		0.119511	1705367
00:00:16.636	28107	0.00882	0		0.127923	1707329
00:00:16.646	28117	0.0085	0		0.123282	1706233
00:00:16.655	28127	0.00848	0		0.122992	1706179
00:00:16.666	28137	0.00839	0		0.121687	1705885
00:00:16.676	28147	0.00884	0		0.128213	1707375
00:00:16.686	28157	0.00844	0		0.122412	1706042
00:00:16.696	28167	0.00859	0		0.124587	1706554
00:00:16.706	28177	0.00834	0		0.120961	1705706
00:00:16.718	28187	0.00833	0		0.120816	1705684
00:00:16.725	28197	0.00833	0		0.120816	1705679
00:00:16.735	28207	0.00887	0		0.128648	1707485
00:00:16.746	28217	0.00866	0		0.125603	1706770
00:00:16.755	28227	0.00863	0		0.125168	1706684
00:00:16.765	28237	0.00842	0		0.122122	1705976
00:00:16.775	28247	0.00861	0		0.124877	1706612
00:00:16.785	28257	0.00834	0		0.120961	1705692
00:00:16.795	28267	0.00893	0		0.129519	1707684
00:00:16.805	28277	0.0086	0		0.124732	1706568
00:00:16.815	28287	0.00884	0		0.128213	1707400
00:00:16.825	28297	0.0085	0		0.123282	1706252
00:00:16.835	28307	0.00868	0		0.125893	1706836
00:00:16.845	28317	0.00846	0		0.122702	1706103
00:00:16.855	28327	0.00891	0		0.129229	1707603
00:00:16.865	28337	0.0084	0		0.121832	1705902
00:00:16.875	28347	0.00908	0		0.131694	1708189
00:00:16.885	28357	0.00827	0		0.119946	1705470
00:00:16.895	28367	0.00878	0		0.127343	1707189
00:00:16.905	28377	0.00871	0		0.126328	1706947
00:00:16.915	28387	0.00874	0		0.126763	1707047
00:00:16.925	28397	0.00839	0		0.121687	1705883
00:00:16.935	28407	0.00871	0		0.126328	1706956
00:00:16.945	28417	0.00847	0		0.122847	1706145
00:00:16.955	28427	0.00875	0		0.126908	1707091
00:00:16.964	28437	0.00851	0		0.123427	1706265
00:00:16.975	28447	0.00899	0		0.130389	1707885
00:00:16.984	28457	0.00825	0		0.119656	1705402
00:00:16.994	28467	0.00896	0		0.129954	1707774
00:00:17.004	28477	0.00875	0		0.126908	1707093
00:00:17.014	28487	0.00864	0		0.125313	1706698
00:00:17.025	28497	0.00855	0		0.124007	1706395
00:00:17.034	28507	0.00883	0		0.128068	1707353
00:00:17.045	28517	0.00842	0		0.122122	1705968
00:00:17.054	28527	0.00855	0		0.124007	1706399
00:00:17.064	28537	0.00859	0		0.124587	1706544
00:00:17.074	28547	0.00878	0		0.127343	1707179
00:00:17.084	28557	0.00851	0		0.123427	1706277
00:00:17.094	28567	0.00876	0		0.127053	1707123
00:00:17.104	28577	0.00908	0		0.131694	1708194
00:00:17.114	28587	0.00886	0		0.128503	1707444
00:00:17.124	28597	0.00854	0		0.123862	1706370
00:00:17.134	28607	0.00879	0		0.127488	1707204
00:00:17.144	28617	0.00854	0		0.123862	1706390
00:00:17.154	28627	0.00911	0		0.132129	1708292
00:00:17.164	28637	0.00883	0		0.128068	1707353
00:00:17.174	28647	0.00856	0		0.124152	1706444
00:00:17.184	28657	0.00859	0		0.124587	1706534
00:00:17.194	28667	0.00891	0		0.129229	1707635
00:00:17.204	28677	0.00872	0		0.126473	1706976
00:00:17.214	28687	0.00925	0		0.13416	1708750
00:00:17.224	28697	0.00861	0		0.124877	1706612
00:00:17.234	28707	0.00857	0		0.124297	1706485
00:00:17.244	28717	0.00855	0		0.124007	1706402
00:00:17.253	28727	0.00868	0		0.125893	1706861
00:00:17.263	28737	0.00879	0		0.127488	1707209
00:00:17.273	28747	0.00904	0		0.131114	1708047
00:00:17.284	28757	0.00853	0		0.123717	1706353
00:00:17.294	28767	0.00881	0		0.127778	1707297
00:00:17.304	28777	0.0088	0		0.127633	1707253
00:00:17.313	28787	0.00865	0		0.125458	1706751
00:00:17.323	28797	0.00858	0		0.124442	1706512
00:00:17.334	28807	0.00895	0		0.129809	1707769
00:00:17.343	28817	0.00871	0		0.126328	1706949
00:00:17.353	28827	0.00898	0		0.130244	1707849
00:00:17.363	28837	0.0086	0		0.124732	1706578
00:00:17.373	28847	0.00905	0		0.131259	1708072
00:00:17.383	28857	0.00898	0		0.130244	1707861
00:00:17.393	28867	0.00884	0		0.128213	1707395
00:00:17.403	28877	0.00881	0		0.127778	1707287
00:00:17.413	28887	0.00858	0		0.124442	1706507
00:00:17.423	28897	0.00878	0		0.127343	1707169
00:00:17.433	28907	0.00884	0		0.128213	1707387
00:00:17.443	28917	0.00856	0		0.124152	1706439
00:00:17.453	28927	0.00886	0		0.128503	1707451
00:00:17.463	28937	0.00881	0		0.127778	1707297
00:00:17.472	28947	0.00862	0		0.125023	1706659
00:00:17.483	28957	0.00872	0		0.126473	1706988
00:00:17.493	28967	0.00887	0		0.128648	1707490
00:00:17.502	28977	0.00862	0		0.125023	1706657
00:00:17.512	28987	0.00894	0		0.129664	1707708
00:00:17.522	28997	0.00867	0		0.125748	1706819
00:00:17.532	29007	0.00913	0		0.132419	1708341
00:00:17.543	29017	0.00875	0		0.126908	1707098
00:00:17.552	29027	0.00903	0		0.130969	1708035
00:00:17.562	29037	0.0089	0		0.129084	1707571
00:00:17.572	29047	0.00861	0		0.124877	1706610
00:00:17.583	29057	0.00865	0		0.125458	1706730
00:00:17.592	29067	0.00864	0		0.125313	1706698
00:00:17.602	29077	0.00899	0		0.130389	1707900
00:00:17.613	29087	0.00925	0		0.13416	1708752
00:00:17.622	29097	0.00869	0		0.126038	1706876
00:00:17.632	29107	0.00899	0		0.130389	1707888
00:00:17.642	29117	0.00884	0		0.128213	1707392
00:00:17.652	29127	0.00924	0		0.134015	1708723
00:00:17.662	29137	0.00913	0		0.132419	1708368
00:00:17.672	29147	0.00907	0		0.131549	1708155
00:00:17.682	29157	0.00871	0		0.126328	1706934
00:00:17.692	29167	0.00862	0		0.125023	1706642
00:00:17.702	29177	0.00893	0		0.129519	1707684
00:00:17.712	29187	0.00903	0		0.130969	1708008
00:00:17.722	29197	0.00883	0		0.128068	1707336
00:00:17.732	29207	0.00873	0		0.126618	1707010
00:00:17.741	29217	0.00868	0		0.125893	1706834
00:00:17.751	29227	0.00908	0		0.131694	1708182
00:00:17.764	29237	0.00905	0		0.131259	1708079
00:00:17.771	29247	0.00916	0		0.132855	1708471
00:00:17.782	29257	0.00899	0		0.130389	1707883
00:00:17.791	29267	0.00906	0		0.131404	1708125
00:00:17.801	29277	0.009	0		0.130534	1707930
00:00:17.812	29287	0.00901	0		0.130679	1707959
00:00:17.821	29297	0.00877	0		0.127198	1707140
00:00:17.831	29307	0.00915	0		0.13271	1708439
00:00:17.841	29317	0.00871	0		0.126328	1706939
00:00:17.851	29327	0.0089	0		0.129084	1707583
00:00:17.861	29337	0.00894	0		0.129664	1707718
00:00:17.871	29347	0.00886	0		0.128503	1707456
00:00:17.881	29357	0.00903	0		0.130969	1708023
00:00:17.891	29367	0.00891	0		0.129229	1707627
00:00:17.901	29377	0.00919	0		0.13329	1708542
00:00:17.911	29387	0.00895	0		0.129809	1707764
00:00:17.921	29397	0.00885	0		0.128358	1707424
00:00:17.931	29407	0.00879	0		0.127488	1707228
00:00:17.941	29417	0.00894	0		0.129664	1707718
00:00:17.951	29427	0.00913	0		0.132419	1708351
00:00:17.961	29437	0.00928	0		0.134595	1708845
00:00:17.971	29447	0.00907	0		0.131549	1708170
00:00:17.981	29457	0.00901	0		0.130679	1707944
00:00:17.991	29467	0.00894	0		0.129664	1707723
00:00:18.001	29477	0.00881	0		0.127778	1707297
00:00:18.011	29487	0.00894	0		0.129664	1707723
00:00:18.021	29497	0.00916	0		0.132855	1708456
00:00:18.031	29507	0.00933	0		0.13532	1709015
00:00:18.040	29517	0.00891	0		0.129229	1707632
00:00:18.050	29527	0.00903	0		0.130969	1708028
00:00:18.062	29537	0.00923	0		0.13387	1708696
00:00:18.070	29547	0.00891	0		0.129229	1707605
00:00:18.080	29557	0.00922	0		0.133725	1708652
00:00:18.090	29567	0.00903	0		0.130969	1708020
00:00:18.100	29577	0.0092	0		0.133435	1708603
00:00:18.110	29587	0.009	0		0.130534	1707920
00:00:18.120	29597	0.00926	0		0.134305	1708784
00:00:18.131	29607	0.00892	0		0.129374	1707657
00:00:18.140	29617	0.00914	0		0.132564	1708380
00:00:18.150	29627	0.00888	0		0.128793	1707510
00:00:18.160	29637	0.00909	0		0.131839	1708228
00:00:18.170	29647	0.00927	0		0.13445	1708821
00:00:18.180	29657	0.00892	0		0.129374	1707640
00:00:18.190	29667	0.00911	0		0.132129	1708302
00:00:18.200	29677	0.00894	0		0.129664	1707713
00:00:18.210	29687	0.00902	0		0.130824	1707993
00:00:18.220	29697	0.00904	0		0.131114	1708067
00:00:18.230	29707	0.00893	0		0.129519	1707696
00:00:18.240	29717	0.00926	0		0.134305	1708782
00:00:18.250	29727	0.00897	0		0.130099	1707804
00:00:18.260	29737	0.00926	0		0.134305	1708809
00:00:18.270	29747	0.00894	0		0.129664	1707733
00:00:18.281	29757	0.00894	0		0.129664	1707715
00:00:18.290	29767	0.00901	0		0.130679	1707954
00:00:18.300	29777	0.00928	0		0.134595	1708875
00:00:18.310	29787	0.00899	0		0.130389	1707890
00:00:18.320	29797	0.00898	0		0.130244	1707863
00:00:18.329	29807	0.00883	0		0.128068	1707358
00:00:18.339	29817	0.00943	0		0.136771	1709348
00:00:18.349	29827	0.00921	0		0.13358	1708637
00:00:18.363	29837	0.00925	0		0.13416	1708750
00:00:18.369	29847	0.00895	0		0.129809	1707740
00:00:18.379	29857	0.00916	0		0.132855	1708471
00:00:18.389	29867	0.00926	0		0.134305	1708784
00:00:18.399	29877	0.00924	0		0.134015	1708718
00:00:18.409	29887	0.0091	0		0.131984	1708248
00:00:18.419	29897	0.00914	0		0.132564	1708407
00:00:18.429	29907	0.00922	0		0.133725	1708657
00:00:18.439	29917	0.00919	0		0.13329	1708542
00:00:18.449	29927	0.0089	0		0.129084	1707591
00:00:18.459	29937	0.00906	0		0.131404	1708118
00:00:18.469	29947	0.00897	0		0.130099	1707816
00:00:18.479	29957	0.009	0		0.130534	1707934
00:00:18.489	29967	0.00901	0		0.130679	1707961
00:00:18.499	29977	0.00944	0		0.136916	1709395
00:00:18.509	29987	0.00906	0		0.131404	1708106
00:00:18.519	29997	0.00933	0		0.13532	1709035
00:00:18.529	30007	0.00887	0		0.128648	1707490
00:00:18.539	30017	0.00922	0		0.133725	1708650
00:00:18.549	30027	0.00948	0		0.137496	1709539
00:00:18.559	30037	0.0091	0		0.131984	1708245
00:00:18.569	30047	0.00894	0		0.129664	1707730
00:00:18.579	30057	0.00921	0		0.13358	1708627
00:00:18.589	30067	0.00925	0		0.13416	1708752
00:00:18.599	30077	0.00922	0		0.133725	1708659
00:00:18.609	30087	0.00885	0		0.128358	1707417
00:00:18.618	30097	0.00949	0		0.137641	1709552
00:00:18.628	30107	0.00954	0		0.138366	1709728
00:00:18.639	30117	0.00942	0		0.136626	1709314
00:00:18.648	30127	0.00923	0		0.13387	1708696
00:00:18.658	30137	0.00933	0		0.13532	1709037
00:00:18.668	30147	0.00921	0		0.13358	1708632
00:00:18.678	30157	0.00926	0		0.134305	1708784
00:00:18.688	30167	0.00937	0		0.1359	1709167
00:00:18.698	30177	0.00958	0		0.138946	1709880
00:00:18.708	30187	0.00903	0		0.130969	1708032
00:00:18.718	30197	0.00944	0		0.136916	1709405
00:00:18.728	30207	0.00921	0		0.13358	1708615
00:00:18.738	30217	0.00919	0		0.13329	1708571
00:00:18.748	30227	0.00926	0		0.134305	1708796
00:00:18.758	30237	0.00917	0		0.133	1708493
00:00:18.768	30247	0.00928	0		0.134595	1708858
00:00:18.778	30257	0.00916	0		0.132855	1708446
00:00:18.788	30267	0.00934	0		0.135465	1709050
00:00:18.798	30277	0.0095	0		0.137786	1709588
00:00:18.808	30287	0.00911	0		0.132129	1708282
00:00:18.818	30297	0.00904	0		0.131114	1708050
00:00:18.828	30307	0.00939	0		0.13619	1709224
00:00:18.838	30317	0.0094	0		0.136335	1709255
00:00:18.848	30327	0.00927	0		0.13445	1708828
00:00:18.858	30337	0.00922	0		0.133725	1708669
00:00:18.868	30347	0.00917	0		0.133	1708483
00:00:18.878	30357	0.00925	0		0.13416	1708750
00:00:18.887	30367	0.00925	0		0.13416	1708755
00:00:18.898	30377	0.00912	0		0.132274	1708312
00:00:18.907	30387	0.00915	0		0.13271	1708417
00:00:18.917	30397	0.00973	0		0.141122	1710363
00:00:18.927	30407	0.00921	0		0.13358	1708620
00:00:18.937	30417	0.00944	0		0.136916	1709412
00:00:18.947	30427	0.0093	0		0.134885	1708942
00:00:18.957	30437	0.00943	0		0.136771	1709363
00:00:18.967	30447	0.00927	0		0.13445	1708823
00:00:18.977	30457	0.00939	0		0.13619	1709236
00:00:18.987	30467	0.00934	0		0.135465	1709067
00:00:18.997	30477	0.00923	0		0.13387	1708681
00:00:19.007	30487	0.00957	0		0.138801	1709836
00:00:19.017	30497	0.0095	0		0.137786	1709601
00:00:19.027	30507	0.00938	0		0.136045	1709184
00:00:19.037	30517	0.00959	0		0.139091	1709907
00:00:19.047	30527	0.00955	0		0.138511	1709782
00:00:19.057	30537	0.00966	0		0.140106	1710145
00:00:19.067	30547	0.00922	0		0.133725	1708674
00:00:19.077	30557	0.00951	0		0.137931	1709640
00:00:19.087	30567	0.0093	0		0.134885	1708927
00:00:19.097	30577	0.00966	0		0.140106	1710126
00:00:19.107	30587	0.00939	0		0.13619	1709233
00:00:19.117	30597	0.0097	0		0.140687	1710263
00:00:19.126	30607	0.00921	0		0.13358	1708630
00:00:19.137	30617	0.00942	0		0.136626	1709326
00:00:19.147	30627	0.00944	0		0.136916	1709410
00:00:19.156	30637	0.00971	0		0.140832	1710290
00:00:19.166	30647	0.00931	0		0.13503	1708957
00:00:19.176	30657	0.00976	0		0.141557	1710456
00:00:19.187	30667	0.00927	0		0.13445	1708826
00:00:19.196	30677	0.00958	0		0.138946	1709873
00:00:19.206	30687	0.00949	0		0.137641	1709574
00:00:19.216	30697	0.00971	0		0.140832	1710307
00:00:19.226	30707	0.00918	0		0.133145	1708520
00:00:19.236	30717	0.00956	0		0.138656	1709789
00:00:19.246	30727	0.00966	0		0.140106	1710121
00:00:19.256	30737	0.00974	0		0.141267	1710400
00:00:19.266	30747	0.00913	0		0.132419	1708368
00:00:19.276	30757	0.00941	0		0.13648	1709307
00:00:19.286	30767	0.00945	0		0.137061	1709424
00:00:19.296	30777	0.00956	0		0.138656	1709816
00:00:19.306	30787	0.00922	0		0.133725	1708659
00:00:19.316	30797	0.00941	0		0.13648	1709304
00:00:19.326	30807	0.00892	0		0.129374	1707649
00:00:19.336	30817	0.00952	0		0.138076	1709662
00:00:19.346	30827	0.00912	0		0.132274	1708326
00:00:19.356	30837	0.00953	0		0.138221	1709686
00:00:19.366	30847	0.00931	0		0.13503	1708971
00:00:19.376	30857	0.00989	0		0.143442	1710897
00:00:19.386	30867	0.00955	0		0.138511	1709757
00:00:19.396	30877	0.00967	0		0.140251	1710182
00:00:19.405	30887	0.00935	0		0.13561	1709099
00:00:19.416	30897	0.00932	0		0.135175	1708993
00:00:19.426	30907	0.00908	0		0.131694	1708179
00:00:19.436	30917	0.00973	0		0.141122	1710356
00:00:19.446	30927	0.0093	0		0.134885	1708937
00:00:19.455	30937	0.00983	0		0.142572	1710714
00:00:19.467	30947	0.00936	0		0.135755	1709123
00:00:19.475	30957	0.00946	0		0.137206	1709481
00:00:19.485	30967	0.0099	0		0.143587	1710944
00:00:19.495	30977	0.00962	0		0.139526	1709995
00:00:19.505	30987	0.00958	0		0.138946	1709865
00:00:19.515	30997	0.00953	0		0.138221	1709689
00:00:19.525	31007	0.00939	0		0.13619	1709226
00:00:19.535	31017	0.00957	0		0.138801	1709824
00:00:19.545	31027	0.0094	0		0.136335	1709260
00:00:19.555	31037	0.00988	0		0.143297	1710878
00:00:19.565	31047	0.00936	0		0.135755	1709140
00:00:19.575	31057	0.00958	0		0.138946	1709877
00:00:19.585	31067	0.00956	0		0.138656	1709811
00:00:19.595	31077	0.00983	0		0.142572	1710699
00:00:19.605	31087	0.00957	0		0.138801	1709831
00:00:19.616	31097	0.00955	0		0.138511	1709777
00:00:19.625	31107	0.00948	0		0.137496	1709530
00:00:19.635	31117	0.00974	0		0.141267	1710420
00:00:19.645	31127	0.00936	0		0.135755	1709123
00:00:19.655	31137	0.00976	0		0.141557	1710471
00:00:19.665	31147	0.00927	0		0.13445	1708816
00:00:19.675	31157	0.0095	0		0.137786	1709596
00:00:19.684	31167	0.00921	0		0.13358	1708630
00:00:19.695	31177	0.00941	0		0.13648	1709282
00:00:19.705	31187	0.0095	0		0.137786	1709593
00:00:19.714	31197	0.00964	0		0.139816	1710054
00:00:19.725	31207	0.0094	0		0.136335	1709268
00:00:19.734	31217	0.00937	0		0.1359	1709167
00:00:19.744	31227	0.00954	0		0.138366	1709730
00:00:19.754	31237	0.00974	0		0.141267	1710415
00:00:19.764	31247	0.00943	0		0.136771	1709368
00:00:19.774	31257	0.00961	0		0.139381	1709973
00:00:19.784	31267	0.0093	0		0.134885	1708927
00:00:19.794	31277	0.00969	0		0.140542	1710229
00:00:19.804	31287	0.00959	0		0.139091	1709892
00:00:19.814	31297	0.00978	0		0.141847	1710552
00:00:19.824	31307	0.00959	0		0.139091	1709897
00:00:19.834	31317	0.00978	0		0.141847	1710545
00:00:19.844	31327	0.00925	0		0.13416	1708772
00:00:19.854	31337	0.00964	0		0.139816	1710056
00:00:19.864	31347	0.00954	0		0.138366	1709730
00:00:19.874	31357	0.01001	0		0.145183	1711300
00:00:19.884	31367	0.00951	0		0.137931	1709635
00:00:19.894	31377	0.00957	0		0.138801	1709821
[truncated: 60,644 more rows]
