# Supplementary material for: Continuous Infusion Pressure Measurement in Predefined Interfascial and Intramuscular Tissue Conditions: An Ex Vivo Pilot Study
Source: J Clin Med. 2026 Apr 26;15(9):3301. doi: 10.3390/jcm15093301 (PMC13164366; doi:10.3390/jcm15093301)
Supplement: Supplementary file 1 [file jcm-15-03301-s001.zip › fascia 2.xlsx]

## Sheet: Recording
Timestamp	DeviceTime	Pressure(bar)	ButtonState	Event	Pressure(PSI)	PressureRAW
00:00:00.000	57281	0.01087	1		0.157656	1714182
00:00:00.002	57291	0.0108	1		0.156641	1713959
00:00:00.004	57301	0.01091	1		0.158236	1714336
00:00:00.005	57311	0.01072	1		0.15548	1713699
00:00:00.007	57321	0.01096	1		0.158961	1714513
00:00:00.017	57331	0.01056	1		0.15316	1713145
00:00:00.027	57341	0.01094	1		0.158671	1714439
00:00:00.037	57351	0.01034	1		0.149969	1712418
00:00:00.047	57361	0.01078	1		0.156351	1713888
00:00:00.057	57371	0.0109	1		0.158091	1714299
00:00:00.067	57381	0.01064	1		0.15432	1713430
00:00:00.077	57391	0.01081	1		0.156786	1714003
00:00:00.087	57401	0.01105	1		0.160267	1714810
00:00:00.097	57411	0.01059	1		0.153595	1713241
00:00:00.107	57421	0.01115	1		0.161717	1715148
00:00:00.117	57431	0.01057	1		0.153305	1713197
00:00:00.127	57441	0.01073	1		0.155625	1713736
00:00:00.137	57451	0.0105	1		0.15229	1712954
00:00:00.147	57461	0.0107	1		0.15519	1713633
00:00:00.157	57471	0.01045	0		0.151564	1712777
00:00:00.167	57481	0.01081	0		0.156786	1714003
00:00:00.177	57491	0.01077	0		0.156206	1713863
00:00:00.186	57501	0.01084	0		0.157221	1714089
00:00:00.197	57511	0.01097	0		0.159106	1714518
00:00:00.206	57521	0.01077	0		0.156206	1713854
00:00:00.216	57531	0.0109	0		0.158091	1714299
00:00:00.227	57541	0.01071	0		0.155335	1713643
00:00:00.236	57551	0.01079	0		0.156496	1713912
00:00:00.246	57561	0.01089	0		0.157946	1714267
00:00:00.256	57571	0.01086	0		0.157511	1714147
00:00:00.266	57581	0.01084	0		0.157221	1714079
00:00:00.276	57591	0.01057	0		0.153305	1713205
00:00:00.286	57601	0.01072	0		0.15548	1713692
00:00:00.296	57611	0.01082	0		0.156931	1714023
00:00:00.306	57621	0.01083	0		0.157076	1714052
00:00:00.316	57631	0.01086	0		0.157511	1714147
00:00:00.326	57641	0.01089	0		0.157946	1714255
00:00:00.336	57651	0.0106	0		0.15374	1713303
00:00:00.346	57661	0.01081	0		0.156786	1714000
00:00:00.356	57671	0.01107	0		0.160557	1714881
00:00:00.366	57681	0.01065	0		0.154465	1713447
00:00:00.376	57691	0.01084	0		0.157221	1714084
00:00:00.386	57701	0.0108	0		0.156641	1713971
00:00:00.396	57711	0.01063	0		0.154175	1713388
00:00:00.406	57721	0.01066	0		0.15461	1713481
00:00:00.416	57731	0.01093	0		0.158526	1714402
00:00:00.426	57741	0.01078	0		0.156351	1713888
00:00:00.436	57751	0.01074	0		0.15577	1713753
00:00:00.446	57761	0.01089	0		0.157946	1714255
00:00:00.456	57771	0.01076	0		0.156061	1713817
00:00:00.466	57781	0.01072	0		0.15548	1713677
00:00:00.476	57791	0.01057	0		0.153305	1713177
00:00:00.486	57801	0.01062	0		0.15403	1713364
00:00:00.496	57811	0.01088	0		0.157801	1714243
00:00:00.506	57821	0.01093	0		0.158526	1714400
00:00:00.516	57831	0.01072	0		0.15548	1713702
00:00:00.526	57841	0.01076	0		0.156061	1713829
00:00:00.535	57851	0.01088	0		0.157801	1714228
00:00:00.546	57861	0.01075	0		0.155916	1713800
00:00:00.555	57871	0.01064	0		0.15432	1713415
00:00:00.566	57881	0.01061	0		0.153885	1713320
00:00:00.576	57891	0.01061	0		0.153885	1713307
00:00:00.585	57901	0.01099	0		0.159396	1714611
00:00:00.599	57911	0.01069	0		0.155045	1713599
00:00:00.605	57921	0.01085	0		0.157366	1714133
00:00:00.615	57931	0.01052	0		0.15258	1713013
00:00:00.626	57941	0.01077	0		0.156206	1713873
00:00:00.635	57951	0.01065	0		0.154465	1713469
00:00:00.645	57961	0.01087	0		0.157656	1714204
00:00:00.655	57971	0.01072	0		0.15548	1713685
00:00:00.665	57981	0.01058	0		0.15345	1713227
00:00:00.675	57991	0.01093	0		0.158526	1714402
00:00:00.685	58001	0.0108	0		0.156641	1713949
00:00:00.695	58011	0.01104	0		0.160122	1714778
00:00:00.705	58021	0.01084	0		0.157221	1714079
00:00:00.715	58031	0.01073	0		0.155625	1713716
00:00:00.725	58041	0.01092	0		0.158381	1714373
00:00:00.735	58051	0.0107	0		0.15519	1713623
00:00:00.745	58061	0.01092	0		0.158381	1714375
00:00:00.755	58071	0.011	0		0.159541	1714621
00:00:00.765	58081	0.01096	0		0.158961	1714511
00:00:00.775	58091	0.01058	0		0.15345	1713229
00:00:00.787	58101	0.01065	0		0.154465	1713454
00:00:00.795	58111	0.01106	0		0.160412	1714846
00:00:00.805	58121	0.01089	0		0.157946	1714260
00:00:00.815	58131	0.01077	0		0.156206	1713858
00:00:00.825	58141	0.01096	0		0.158961	1714501
00:00:00.835	58151	0.01075	0		0.155916	1713809
00:00:00.845	58161	0.01086	0		0.157511	1714169
00:00:00.854	58171	0.01098	0		0.159251	1714555
00:00:00.865	58181	0.01109	0		0.160847	1714927
00:00:00.874	58191	0.01084	0		0.157221	1714079
00:00:00.884	58201	0.01111	0		0.161137	1714988
00:00:00.895	58211	0.01078	0		0.156351	1713907
00:00:00.904	58221	0.0109	0		0.158091	1714297
00:00:00.914	58231	0.01086	0		0.157511	1714147
00:00:00.924	58241	0.01081	0		0.156786	1713996
00:00:00.934	58251	0.01073	0		0.155625	1713719
00:00:00.944	58261	0.0108	0		0.156641	1713949
00:00:00.958	58271	0.01096	0		0.158961	1714486
00:00:00.964	58281	0.01041	0		0.150984	1712648
00:00:00.974	58291	0.01073	0		0.155625	1713724
00:00:00.984	58301	0.01035	0		0.150114	1712462
00:00:00.994	58311	0.01055	0		0.153015	1713135
00:00:01.004	58321	0.01046	0		0.151709	1712807
00:00:01.014	58331	0.01094	0		0.158671	1714419
00:00:01.024	58341	0.01074	0		0.15577	1713753
00:00:01.034	58351	0.01063	0		0.154175	1713388
00:00:01.044	58361	0.01048	0		0.152	1712888
00:00:01.054	58371	0.01072	0		0.15548	1713704
00:00:01.064	58381	0.01097	0		0.159106	1714526
00:00:01.074	58391	0.01047	0		0.151854	1712868
00:00:01.084	58401	0.01074	0		0.15577	1713768
00:00:01.094	58411	0.01092	0		0.158381	1714351
00:00:01.104	58421	0.01092	0		0.158381	1714365
00:00:01.114	58431	0.01077	0		0.156206	1713863
00:00:01.124	58441	0.01065	0		0.154465	1713474
00:00:01.134	58451	0.01073	0		0.155625	1713719
00:00:01.144	58461	0.01108	0		0.160702	1714908
00:00:01.154	58471	0.0108	0		0.156641	1713969
00:00:01.164	58481	0.01061	0		0.153885	1713315
00:00:01.174	58491	0.01054	0		0.15287	1713093
00:00:01.183	58501	0.01099	0		0.159396	1714592
00:00:01.193	58511	0.0109	0		0.158091	1714302
00:00:01.203	58521	0.01061	0		0.153885	1713320
00:00:01.213	58531	0.0107	0		0.15519	1713628
00:00:01.223	58541	0.0107	0		0.15519	1713641
00:00:01.234	58551	0.01056	0		0.15316	1713169
00:00:01.244	58561	0.01082	0		0.156931	1714020
00:00:01.253	58571	0.0106	0		0.15374	1713290
00:00:01.263	58581	0.01098	0		0.159251	1714557
00:00:01.273	58591	0.0108	0		0.156641	1713964
00:00:01.283	58601	0.01089	0		0.157946	1714253
00:00:01.295	58611	0.01072	0		0.15548	1713687
00:00:01.303	58621	0.01056	0		0.15316	1713152
00:00:01.313	58631	0.0109	0		0.158091	1714294
00:00:01.323	58641	0.01093	0		0.158526	1714397
00:00:01.333	58651	0.01051	0		0.152435	1712976
00:00:01.343	58661	0.01078	0		0.156351	1713888
00:00:01.353	58671	0.01096	0		0.158961	1714496
00:00:01.363	58681	0.01103	0		0.159977	1714734
00:00:01.373	58691	0.01093	0		0.158526	1714407
00:00:01.383	58701	0.01081	0		0.156786	1713998
00:00:01.393	58711	0.01091	0		0.158236	1714329
00:00:01.403	58721	0.01091	0		0.158236	1714326
00:00:01.416	58731	0.01085	0		0.157366	1714143
00:00:01.423	58741	0.01077	0		0.156206	1713861
00:00:01.433	58751	0.01028	0		0.149099	1712213
00:00:01.443	58761	0.01084	0		0.157221	1714084
00:00:01.453	58771	0.01071	0		0.155335	1713667
00:00:01.463	58781	0.01078	0		0.156351	1713881
00:00:01.473	58791	0.01105	0		0.160267	1714792
00:00:01.483	58801	0.01076	0		0.156061	1713829
00:00:01.493	58811	0.01103	0		0.159977	1714739
00:00:01.503	58821	0.01056	0		0.15316	1713167
00:00:01.513	58831	0.0108	0		0.156641	1713969
00:00:01.522	58841	0.01067	0		0.154755	1713533
00:00:01.532	58851	0.01083	0		0.157076	1714054
00:00:01.542	58861	0.01089	0		0.157946	1714250
00:00:01.552	58871	0.01092	0		0.158381	1714358
00:00:01.562	58881	0.01081	0		0.156786	1714005
00:00:01.572	58891	0.01078	0		0.156351	1713910
00:00:01.582	58901	0.01055	0		0.153015	1713137
00:00:01.592	58911	0.0107	0		0.15519	1713616
00:00:01.602	58921	0.01087	0		0.157656	1714199
00:00:01.612	58931	0.01072	0		0.15548	1713692
00:00:01.622	58941	0.0108	0		0.156641	1713949
00:00:01.632	58951	0.01078	0		0.156351	1713898
00:00:01.642	58961	0.01097	0		0.159106	1714538
00:00:01.652	58971	0.01086	0		0.157511	1714169
00:00:01.662	58981	0.01103	0		0.159977	1714748
00:00:01.672	58991	0.01106	0		0.160412	1714837
00:00:01.682	59001	0.01057	0		0.153305	1713202
00:00:01.692	59011	0.01057	0		0.153305	1713185
00:00:01.702	59021	0.01036	0		0.150259	1712484
00:00:01.712	59031	0.01082	0		0.156931	1714020
00:00:01.722	59041	0.0107	0		0.15519	1713621
00:00:01.732	59051	0.01119	0		0.162297	1715270
00:00:01.742	59061	0.01095	0		0.158816	1714477
00:00:01.752	59071	0.01121	0		0.162587	1715351
00:00:01.762	59081	0.0107	0		0.15519	1713633
00:00:01.772	59091	0.01085	0		0.157366	1714130
00:00:01.782	59101	0.01054	0		0.15287	1713093
00:00:01.792	59111	0.01097	0		0.159106	1714538
00:00:01.802	59121	0.01107	0		0.160557	1714861
00:00:01.812	59131	0.0106	0		0.15374	1713300
00:00:01.822	59141	0.01072	0		0.15548	1713685
00:00:01.832	59151	0.01087	0		0.157656	1714182
00:00:01.841	59161	0.01073	0		0.155625	1713726
00:00:01.851	59171	0.01084	0		0.157221	1714108
00:00:01.862	59181	0.01101	0		0.159687	1714663
00:00:01.871	59191	0.0107	0		0.15519	1713636
00:00:01.881	59201	0.01085	0		0.157366	1714138
00:00:01.891	59211	0.01057	0		0.153305	1713192
00:00:01.901	59221	0.01099	0		0.159396	1714599
00:00:01.911	59231	0.01062	0		0.15403	1713342
00:00:01.921	59241	0.01091	0		0.158236	1714324
00:00:01.931	59251	0.01093	0		0.158526	1714387
00:00:01.941	59261	0.01089	0		0.157946	1714275
00:00:01.951	59271	0.01043	0		0.151274	1712721
00:00:01.961	59281	0.01075	0		0.155916	1713778
00:00:01.971	59291	0.0109	0		0.158091	1714299
00:00:01.981	59301	0.01064	0		0.15432	1713410
00:00:01.991	59311	0.01079	0		0.156496	1713917
00:00:02.001	59321	0.01051	0		0.152435	1712991
00:00:02.011	59331	0.01094	0		0.158671	1714434
00:00:02.021	59341	0.011	0		0.159541	1714638
00:00:02.031	59351	0.01097	0		0.159106	1714528
00:00:02.041	59361	0.01051	0		0.152435	1713000
00:00:02.051	59371	0.01076	0		0.156061	1713819
00:00:02.061	59381	0.01097	0		0.159106	1714545
00:00:02.071	59391	0.01091	0		0.158236	1714336
00:00:02.081	59401	0.01066	0		0.15461	1713498
00:00:02.091	59411	0.01095	0		0.158816	1714472
00:00:02.101	59421	0.01075	0		0.155916	1713780
00:00:02.111	59431	0.01084	0		0.157221	1714084
00:00:02.121	59441	0.0108	0		0.156641	1713961
00:00:02.131	59451	0.01103	0		0.159977	1714739
00:00:02.141	59461	0.01094	0		0.158671	1714441
00:00:02.151	59471	0.01099	0		0.159396	1714601
00:00:02.161	59481	0.01089	0		0.157946	1714270
00:00:02.171	59491	0.01082	0		0.156931	1714018
00:00:02.180	59501	0.01082	0		0.156931	1714040
00:00:02.190	59511	0.01092	0		0.158381	1714356
00:00:02.200	59521	0.01108	0		0.160702	1714908
00:00:02.210	59531	0.01091	0		0.158236	1714343
00:00:02.220	59541	0.01083	0		0.157076	1714052
00:00:02.230	59551	0.01042	0		0.151129	1712672
00:00:02.240	59561	0.01089	0		0.157946	1714265
00:00:02.252	59571	0.01089	0		0.157946	1714248
00:00:02.260	59581	0.0108	0		0.156641	1713969
00:00:02.270	59591	0.01063	0		0.154175	1713398
00:00:02.280	59601	0.0108	0		0.156641	1713966
00:00:02.290	59611	0.01089	0		0.157946	1714253
00:00:02.300	59621	0.01063	0		0.154175	1713401
00:00:02.310	59631	0.01072	0		0.15548	1713699
00:00:02.320	59641	0.01107	0		0.160557	1714868
00:00:02.330	59651	0.0109	0		0.158091	1714312
00:00:02.340	59661	0.01065	0		0.154465	1713445
00:00:02.350	59671	0.01088	0		0.157801	1714226
00:00:02.360	59681	0.01107	0		0.160557	1714854
00:00:02.370	59691	0.01088	0		0.157801	1714218
00:00:02.380	59701	0.01085	0		0.157366	1714143
00:00:02.390	59711	0.01098	0		0.159251	1714570
00:00:02.400	59721	0.01106	0		0.160412	1714827
00:00:02.410	59731	0.0107	0		0.15519	1713628
00:00:02.420	59741	0.01085	0		0.157366	1714138
00:00:02.430	59751	0.0109	0		0.158091	1714287
00:00:02.440	59761	0.01087	0		0.157656	1714211
00:00:02.450	59771	0.01082	0		0.156931	1714042
00:00:02.460	59781	0.01072	0		0.15548	1713702
00:00:02.470	59791	0.01082	0		0.156931	1714037
00:00:02.480	59801	0.01093	0		0.158526	1714400
00:00:02.490	59811	0.01102	0		0.159832	1714692
00:00:02.500	59821	0.01034	0		0.149969	1712420
00:00:02.509	59831	0.01079	0		0.156496	1713922
00:00:02.520	59841	0.01068	0		0.1549	1713574
00:00:02.529	59851	0.01078	0		0.156351	1713888
00:00:02.539	59861	0.01072	0		0.15548	1713694
00:00:02.549	59871	0.01048	0		0.152	1712880
00:00:02.559	59881	0.01098	0		0.159251	1714562
00:00:02.569	59891	0.01072	0		0.15548	1713704
00:00:02.579	59901	0.0107	0		0.15519	1713621
00:00:02.589	59911	0.01078	0		0.156351	1713888
00:00:02.599	59921	0.01092	0		0.158381	1714353
00:00:02.609	59931	0.01082	0		0.156931	1714042
00:00:02.619	59941	0.01094	0		0.158671	1714436
00:00:02.629	59951	0.01055	0		0.153015	1713108
00:00:02.639	59961	0.01115	0		0.161717	1715126
00:00:02.649	59971	0.01066	0		0.15461	1713498
00:00:02.659	59981	0.01095	0		0.158816	1714469
00:00:02.669	59991	0.01071	0		0.155335	1713650
00:00:02.679	60001	0.01091	0		0.158236	1714341
00:00:02.689	60011	0.01082	0		0.156931	1714013
00:00:02.699	60021	0.01046	0		0.151709	1712829
00:00:02.709	60031	0.01076	0		0.156061	1713841
00:00:02.719	60041	0.01067	0		0.154755	1713525
00:00:02.729	60051	0.01105	0		0.160267	1714790
00:00:02.739	60061	0.01068	0		0.1549	1713543
00:00:02.749	60071	0.01105	0		0.160267	1714805
00:00:02.759	60081	0.01084	0		0.157221	1714079
00:00:02.769	60091	0.01088	0		0.157801	1714238
00:00:02.779	60101	0.01106	0		0.160412	1714837
00:00:02.789	60111	0.01102	0		0.159832	1714699
00:00:02.799	60121	0.01068	0		0.1549	1713555
00:00:02.809	60131	0.01101	0		0.159687	1714655
00:00:02.818	60141	0.01069	0		0.155045	1713582
00:00:02.828	60151	0.01084	0		0.157221	1714094
00:00:02.839	60161	0.011	0		0.159541	1714646
00:00:02.849	60171	0.01066	0		0.15461	1713501
00:00:02.858	60181	0.0109	0		0.158091	1714309
00:00:02.868	60191	0.01096	0		0.158961	1714489
00:00:02.879	60201	0.01075	0		0.155916	1713790
00:00:02.888	60211	0.01107	0		0.160557	1714861
00:00:02.898	60221	0.01074	0		0.15577	1713773
00:00:02.908	60231	0.0108	0		0.156641	1713949
00:00:02.918	60241	0.01111	0		0.161137	1714996
00:00:02.928	60251	0.01088	0		0.157801	1714231
00:00:02.938	60261	0.01093	0		0.158526	1714397
00:00:02.948	60271	0.01068	0		0.1549	1713557
00:00:02.962	60281	0.01088	0		0.157801	1714240
00:00:02.968	60291	0.01099	0		0.159396	1714609
00:00:02.978	60301	0.01071	0		0.155335	1713645
00:00:02.988	60311	0.01075	0		0.155916	1713800
00:00:02.998	60321	0.01092	0		0.158381	1714348
00:00:03.010	60331	0.01094	0		0.158671	1714429
00:00:03.018	60341	0.01085	0		0.157366	1714133
00:00:03.028	60351	0.0107	0		0.15519	1713611
00:00:03.038	60361	0.01069	0		0.155045	1713594
00:00:03.048	60371	0.01095	0		0.158816	1714469
00:00:03.060	60381	0.01106	0		0.160412	1714832
00:00:03.068	60391	0.01072	0		0.15548	1713682
00:00:03.078	60401	0.01068	0		0.1549	1713567
00:00:03.088	60411	0.01058	0		0.15345	1713217
00:00:03.098	60421	0.01077	0		0.156206	1713863
00:00:03.108	60431	0.01114	0		0.161572	1715108
00:00:03.118	60441	0.01079	0		0.156496	1713944
00:00:03.127	60451	0.01116	0		0.161862	1715160
00:00:03.137	60461	0.01089	0		0.157946	1714277
00:00:03.147	60471	0.01095	0		0.158816	1714477
00:00:03.158	60481	0.01099	0		0.159396	1714584
00:00:03.167	60491	0.01079	0		0.156496	1713934
00:00:03.177	60501	0.01066	0		0.15461	1713486
00:00:03.188	60511	0.01063	0		0.154175	1713393
00:00:03.197	60521	0.01079	0		0.156496	1713920
00:00:03.207	60531	0.01078	0		0.156351	1713888
00:00:03.217	60541	0.01074	0		0.15577	1713763
00:00:03.227	60551	0.01071	0		0.155335	1713648
00:00:03.237	60561	0.01072	0		0.15548	1713692
00:00:03.247	60571	0.01086	0		0.157511	1714155
00:00:03.257	60581	0.01067	0		0.154755	1713525
00:00:03.267	60591	0.01038	0		0.150549	1712542
00:00:03.277	60601	0.01074	0		0.15577	1713773
00:00:03.287	60611	0.01072	0		0.15548	1713689
00:00:03.297	60621	0.01097	0		0.159106	1714543
00:00:03.307	60631	0.01087	0		0.157656	1714184
00:00:03.317	60641	0.01073	0		0.155625	1713716
00:00:03.327	60651	0.01068	0		0.1549	1713569
00:00:03.337	60661	0.01061	0		0.153885	1713312
00:00:03.347	60671	0.01084	0		0.157221	1714089
00:00:03.357	60681	0.01093	0		0.158526	1714407
00:00:03.367	60691	0.01073	0		0.155625	1713716
00:00:03.377	60701	0.01069	0		0.155045	1713604
00:00:03.387	60711	0.01085	0		0.157366	1714138
00:00:03.400	60721	0.01095	0		0.158816	1714474
00:00:03.407	60731	0.01048	0		0.152	1712902
00:00:03.417	60741	0.01056	0		0.15316	1713147
00:00:03.427	60751	0.01076	0		0.156061	1713834
00:00:03.436	60761	0.0108	0		0.156641	1713947
00:00:03.447	60771	0.01055	0		0.153015	1713137
00:00:03.456	60781	0.01089	0		0.157946	1714275
00:00:03.466	60791	0.01082	0		0.156931	1714023
00:00:03.477	60801	0.01077	0		0.156206	1713873
00:00:03.486	60811	0.01071	0		0.155335	1713653
00:00:03.496	60821	0.01061	0		0.153885	1713329
00:00:03.506	60831	0.01111	0		0.161137	1715006
00:00:03.516	60841	0.01091	0		0.158236	1714329
00:00:03.526	60851	0.01085	0		0.157366	1714130
00:00:03.536	60861	0.0111	0		0.160992	1714957
00:00:03.546	60871	0.01084	0		0.157221	1714096
00:00:03.556	60881	0.01059	0		0.153595	1713268
00:00:03.566	60891	0.0111	0		0.160992	1714981
00:00:03.576	60901	0.01053	0		0.152725	1713062
00:00:03.586	60911	0.01087	0		0.157656	1714179
00:00:03.596	60921	0.01108	0		0.160702	1714886
00:00:03.606	60931	0.01066	0		0.15461	1713494
00:00:03.616	60941	0.01063	0		0.154175	1713398
00:00:03.626	60951	0.01072	0		0.15548	1713697
00:00:03.636	60961	0.01099	0		0.159396	1714609
00:00:03.646	60971	0.01095	0		0.158816	1714472
00:00:03.656	60981	0.0109	0		0.158091	1714282
00:00:03.666	60991	0.01083	0		0.157076	1714067
00:00:03.676	61001	0.0109	0		0.158091	1714304
00:00:03.686	61011	0.01072	0		0.15548	1713687
00:00:03.696	61021	0.01077	0		0.156206	1713861
00:00:03.706	61031	0.01077	0		0.156206	1713861
00:00:03.716	61041	0.01074	0		0.15577	1713761
00:00:03.726	61051	0.01082	0		0.156931	1714035
00:00:03.736	61061	0.01065	0		0.154465	1713472
00:00:03.746	61071	0.01078	0		0.156351	1713883
00:00:03.755	61081	0.01068	0		0.1549	1713572
00:00:03.765	61091	0.01103	0		0.159977	1714726
00:00:03.775	61101	0.01093	0		0.158526	1714397
00:00:03.785	61111	0.01097	0		0.159106	1714545
00:00:03.795	61121	0.01103	0		0.159977	1714719
00:00:03.805	61131	0.01068	0		0.1549	1713574
00:00:03.815	61141	0.01096	0		0.158961	1714489
00:00:03.825	61151	0.01081	0		0.156786	1713978
00:00:03.835	61161	0.01059	0		0.153595	1713256
00:00:03.847	61171	0.01065	0		0.154465	1713459
00:00:03.855	61181	0.01076	0		0.156061	1713822
00:00:03.865	61191	0.01089	0		0.157946	1714248
00:00:03.875	61201	0.01061	0		0.153885	1713317
00:00:03.885	61211	0.0108	0		0.156641	1713949
00:00:03.895	61221	0.01094	0		0.158671	1714436
00:00:03.905	61231	0.01056	0		0.15316	1713140
00:00:03.915	61241	0.01062	0		0.15403	1713344
00:00:03.925	61251	0.0107	0		0.15519	1713616
00:00:03.935	61261	0.0108	0		0.156641	1713959
00:00:03.945	61271	0.01042	0		0.151129	1712682
00:00:03.955	61281	0.01073	0		0.155625	1713726
00:00:03.965	61291	0.01118	0		0.162152	1715233
00:00:03.975	61301	0.01064	0		0.15432	1713430
00:00:03.985	61311	0.01111	0		0.161137	1714986
00:00:03.995	61321	0.01082	0		0.156931	1714023
00:00:04.006	61331	0.0111	0		0.160992	1714974
00:00:04.015	61341	0.01091	0		0.158236	1714336
00:00:04.025	61351	0.01095	0		0.158816	1714467
00:00:04.035	61361	0.01089	0		0.157946	1714255
00:00:04.045	61371	0.01057	0		0.153305	1713174
00:00:04.055	61381	0.0107	0		0.15519	1713631
00:00:04.065	61391	0.0111	0		0.160992	1714957
00:00:04.075	61401	0.01068	0		0.1549	1713555
00:00:04.085	61411	0.01087	0		0.157656	1714189
00:00:04.095	61421	0.01069	0		0.155045	1713604
00:00:04.104	61431	0.01083	0		0.157076	1714069
00:00:04.115	61441	0.01065	0		0.154465	1713459
00:00:04.124	61451	0.01085	0		0.157366	1714116
00:00:04.134	61461	0.01081	0		0.156786	1713978
00:00:04.144	61471	0.01093	0		0.158526	1714402
00:00:04.154	61481	0.0108	0		0.156641	1713976
00:00:04.167	61491	0.01063	0		0.154175	1713374
00:00:04.174	61501	0.01092	0		0.158381	1714370
00:00:04.184	61511	0.01078	0		0.156351	1713907
00:00:04.194	61521	0.01061	0		0.153885	1713325
00:00:04.204	61531	0.01075	0		0.155916	1713797
00:00:04.214	61541	0.01075	0		0.155916	1713807
00:00:04.224	61551	0.01081	0		0.156786	1714000
00:00:04.234	61561	0.01099	0		0.159396	1714601
00:00:04.244	61571	0.0106	0		0.15374	1713273
00:00:04.254	61581	0.01076	0		0.156061	1713832
00:00:04.264	61591	0.01091	0		0.158236	1714338
00:00:04.274	61601	0.01085	0		0.157366	1714128
00:00:04.284	61611	0.01117	0		0.162007	1715214
00:00:04.294	61621	0.01106	0		0.160412	1714827
00:00:04.304	61631	0.01103	0		0.159977	1714746
00:00:04.314	61641	0.01046	0		0.151709	1712834
00:00:04.324	61651	0.01083	0		0.157076	1714072
00:00:04.334	61661	0.01102	0		0.159832	1714714
00:00:04.344	61671	0.01078	0		0.156351	1713890
00:00:04.354	61681	0.01068	0		0.1549	1713567
00:00:04.364	61691	0.01081	0		0.156786	1714010
00:00:04.374	61701	0.01104	0		0.160122	1714770
00:00:04.384	61711	0.01091	0		0.158236	1714346
00:00:04.394	61721	0.01091	0		0.158236	1714329
00:00:04.403	61731	0.01076	0		0.156061	1713822
00:00:04.413	61741	0.01076	0		0.156061	1713841
00:00:04.423	61751	0.01082	0		0.156931	1714023
00:00:04.433	61761	0.01076	0		0.156061	1713839
00:00:04.443	61771	0.0108	0		0.156641	1713954
00:00:04.453	61781	0.01072	0		0.15548	1713689
00:00:04.463	61791	0.01072	0		0.15548	1713692
00:00:04.473	61801	0.01097	0		0.159106	1714533
00:00:04.483	61811	0.0109	0		0.158091	1714287
00:00:04.493	61821	0.01068	0		0.1549	1713574
00:00:04.503	61831	0.01081	0		0.156786	1713986
00:00:04.513	61841	0.01065	0		0.154465	1713469
00:00:04.523	61851	0.01083	0		0.157076	1714067
00:00:04.533	61861	0.011	0		0.159541	1714648
00:00:04.543	61871	0.01096	0		0.158961	1714494
00:00:04.553	61881	0.01094	0		0.158671	1714429
00:00:04.563	61891	0.01068	0		0.1549	1713543
00:00:04.573	61901	0.01075	0		0.155916	1713785
00:00:04.583	61911	0.01076	0		0.156061	1713829
00:00:04.593	61921	0.01101	0		0.159687	1714663
00:00:04.603	61931	0.01112	0		0.161282	1715018
00:00:04.613	61941	0.01086	0		0.157511	1714174
00:00:04.623	61951	0.0107	0		0.15519	1713636
00:00:04.633	61961	0.01093	0		0.158526	1714409
00:00:04.643	61971	0.01082	0		0.156931	1714018
00:00:04.653	61981	0.01099	0		0.159396	1714594
00:00:04.663	61991	0.01085	0		0.157366	1714116
00:00:04.673	62001	0.01073	0		0.155625	1713741
00:00:04.683	62011	0.0107	0		0.15519	1713636
00:00:04.693	62021	0.01084	0		0.157221	1714089
00:00:04.703	62031	0.01081	0		0.156786	1713978
00:00:04.713	62041	0.01089	0		0.157946	1714253
00:00:04.723	62051	0.01066	0		0.15461	1713496
00:00:04.733	62061	0.01097	0		0.159106	1714528
00:00:04.743	62071	0.01082	0		0.156931	1714023
00:00:04.752	62081	0.01086	0		0.157511	1714167
00:00:04.763	62091	0.01089	0		0.157946	1714275
00:00:04.772	62101	0.01089	0		0.157946	1714260
00:00:04.782	62111	0.01067	0		0.154755	1713523
00:00:04.792	62121	0.01075	0		0.155916	1713805
00:00:04.802	62131	0.01106	0		0.160412	1714839
00:00:04.812	62141	0.01085	0		0.157366	1714138
00:00:04.822	62151	0.0109	0		0.158091	1714289
00:00:04.832	62161	0.01095	0		0.158816	1714464
00:00:04.842	62171	0.01073	0		0.155625	1713721
00:00:04.852	62181	0.01074	0		0.15577	1713743
00:00:04.862	62191	0.01078	0		0.156351	1713893
00:00:04.872	62201	0.01084	0		0.157221	1714091
00:00:04.882	62211	0.01071	0		0.155335	1713672
00:00:04.892	62221	0.01086	0		0.157511	1714177
00:00:04.902	62231	0.01093	0		0.158526	1714409
00:00:04.912	62241	0.01082	0		0.156931	1714025
00:00:04.922	62251	0.01097	0		0.159106	1714516
00:00:04.932	62261	0.01093	0		0.158526	1714400
00:00:04.942	62271	0.01038	0		0.150549	1712550
00:00:04.952	62281	0.01075	0		0.155916	1713790
00:00:04.963	62291	0.01085	0		0.157366	1714125
00:00:04.972	62301	0.01096	0		0.158961	1714481
00:00:04.982	62311	0.01079	0		0.156496	1713944
00:00:04.992	62321	0.01094	0		0.158671	1714444
00:00:05.002	62331	0.01068	0		0.1549	1713543
00:00:05.012	62341	0.01084	0		0.157221	1714106
00:00:05.022	62351	0.01093	0		0.158526	1714395
00:00:05.032	62361	0.01076	0		0.156061	1713839
00:00:05.042	62371	0.01065	0		0.154465	1713462
00:00:05.051	62381	0.01093	0		0.158526	1714385
00:00:05.061	62391	0.0109	0		0.158091	1714299
00:00:05.072	62401	0.01119	0		0.162297	1715285
00:00:05.081	62411	0.0108	0		0.156641	1713949
00:00:05.091	62421	0.01057	0		0.153305	1713205
00:00:05.101	62431	0.0108	0		0.156641	1713971
00:00:05.111	62441	0.01079	0		0.156496	1713912
00:00:05.121	62451	0.01071	0		0.155335	1713675
00:00:05.131	62461	0.01075	0		0.155916	1713805
00:00:05.141	62471	0.01061	0		0.153885	1713310
00:00:05.151	62481	0.011	0		0.159541	1714619
00:00:05.161	62491	0.01083	0		0.157076	1714047
00:00:05.171	62501	0.01106	0		0.160412	1714827
00:00:05.181	62511	0.01102	0		0.159832	1714690
00:00:05.191	62521	0.01082	0		0.156931	1714042
00:00:05.201	62531	0.0109	0		0.158091	1714289
00:00:05.211	62541	0.01074	0		0.15577	1713768
00:00:05.221	62551	0.01086	0		0.157511	1714155
00:00:05.231	62561	0.01068	0		0.1549	1713545
00:00:05.241	62571	0.01106	0		0.160412	1714827
00:00:05.251	62581	0.01084	0		0.157221	1714081
00:00:05.261	62591	0.01108	0		0.160702	1714895
00:00:05.271	62601	0.01094	0		0.158671	1714432
00:00:05.281	62611	0.01071	0		0.155335	1713648
00:00:05.291	62621	0.01081	0		0.156786	1713978
00:00:05.301	62631	0.01066	0		0.15461	1713503
00:00:05.311	62641	0.01104	0		0.160122	1714763
00:00:05.321	62651	0.011	0		0.159541	1714643
00:00:05.333	62661	0.01088	0		0.157801	1714231
00:00:05.341	62671	0.01116	0		0.161862	1715162
00:00:05.351	62681	0.01055	0		0.153015	1713111
00:00:05.361	62691	0.0107	0		0.15519	1713641
00:00:05.370	62701	0.01072	0		0.15548	1713682
00:00:05.380	62711	0.01075	0		0.155916	1713783
00:00:05.390	62721	0.01094	0		0.158671	1714429
00:00:05.401	62731	0.01093	0		0.158526	1714402
00:00:05.410	62741	0.01093	0		0.158526	1714405
00:00:05.420	62751	0.01104	0		0.160122	1714753
00:00:05.430	62761	0.01092	0		0.158381	1714373
00:00:05.440	62771	0.01087	0		0.157656	1714196
00:00:05.450	62781	0.01098	0		0.159251	1714577
00:00:05.460	62791	0.0106	0		0.15374	1713285
00:00:05.470	62801	0.01103	0		0.159977	1714736
00:00:05.480	62811	0.01089	0		0.157946	1714253
00:00:05.490	62821	0.01082	0		0.156931	1714018
00:00:05.500	62831	0.01064	0		0.15432	1713432
00:00:05.510	62841	0.01121	0		0.162587	1715329
00:00:05.520	62851	0.01101	0		0.159687	1714670
00:00:05.530	62861	0.01065	0		0.154465	1713445
00:00:05.540	62871	0.01073	0		0.155625	1713741
00:00:05.550	62881	0.0111	0		0.160992	1714952
00:00:05.560	62891	0.01088	0		0.157801	1714236
00:00:05.570	62901	0.01085	0		0.157366	1714120
00:00:05.580	62911	0.01057	0		0.153305	1713174
00:00:05.590	62921	0.0109	0		0.158091	1714289
00:00:05.600	62931	0.01116	0		0.161862	1715167
00:00:05.610	62941	0.01101	0		0.159687	1714672
00:00:05.620	62951	0.0109	0		0.158091	1714294
00:00:05.630	62961	0.01065	0		0.154465	1713459
00:00:05.640	62971	0.01066	0		0.15461	1713496
00:00:05.650	62981	0.01082	0		0.156931	1714025
00:00:05.660	62991	0.0105	0		0.15229	1712964
00:00:05.670	63001	0.01087	0		0.157656	1714184
00:00:05.680	63011	0.01079	0		0.156496	1713942
00:00:05.690	63021	0.0107	0		0.15519	1713633
00:00:05.700	63031	0.01088	0		0.157801	1714228
00:00:05.710	63041	0.01088	0		0.157801	1714236
00:00:05.720	63051	0.01079	0		0.156496	1713939
00:00:05.729	63061	0.01096	0		0.158961	1714508
00:00:05.740	63071	0.01084	0		0.157221	1714098
00:00:05.749	63081	0.01086	0		0.157511	1714167
00:00:05.759	63091	0.01103	0		0.159977	1714731
00:00:05.769	63101	0.01101	0		0.159687	1714682
00:00:05.779	63111	0.01095	0		0.158816	1714462
00:00:05.789	63121	0.01103	0		0.159977	1714748
00:00:05.799	63131	0.01074	0		0.15577	1713763
00:00:05.809	63141	0.0111	0		0.160992	1714971
00:00:05.819	63151	0.01079	0		0.156496	1713937
00:00:05.829	63161	0.01096	0		0.158961	1714504
00:00:05.839	63171	0.01113	0		0.161427	1715064
00:00:05.849	63181	0.01079	0		0.156496	1713925
00:00:05.859	63191	0.01105	0		0.160267	1714807
00:00:05.869	63201	0.01101	0		0.159687	1714650
00:00:05.879	63211	0.01074	0		0.15577	1713773
00:00:05.889	63221	0.01084	0		0.157221	1714094
00:00:05.899	63231	0.01079	0		0.156496	1713929
00:00:05.909	63241	0.01094	0		0.158671	1714427
00:00:05.919	63251	0.01079	0		0.156496	1713912
00:00:05.929	63261	0.01106	0		0.160412	1714829
00:00:05.939	63271	0.01113	0		0.161427	1715072
00:00:05.949	63281	0.01094	0		0.158671	1714424
00:00:05.959	63291	0.01089	0		0.157946	1714248
00:00:05.969	63301	0.01086	0		0.157511	1714174
00:00:05.979	63311	0.01117	0		0.162007	1715194
00:00:05.989	63321	0.01077	0		0.156206	1713876
00:00:05.999	63331	0.01076	0		0.156061	1713834
00:00:06.009	63341	0.01084	0		0.157221	1714108
00:00:06.019	63351	0.01094	0		0.158671	1714414
00:00:06.029	63361	0.01105	0		0.160267	1714807
00:00:06.039	63371	0.01083	0		0.157076	1714059
00:00:06.049	63381	0.01091	0		0.158236	1714334
00:00:06.058	63391	0.01075	0		0.155916	1713792
00:00:06.068	63401	0.01085	0		0.157366	1714113
00:00:06.079	63411	0.01142	0		0.165633	1716050
00:00:06.088	63421	0.01115	0		0.161717	1715138
00:00:06.098	63431	0.01104	0		0.160122	1714766
00:00:06.108	63441	0.0111	0		0.160992	1714964
00:00:06.118	63451	0.0109	0		0.158091	1714282
00:00:06.128	63461	0.01082	0		0.156931	1714027
00:00:06.138	63471	0.01088	0		0.157801	1714221
00:00:06.148	63481	0.01099	0		0.159396	1714584
00:00:06.158	63491	0.01083	0		0.157076	1714052
00:00:06.168	63501	0.0109	0		0.158091	1714302
00:00:06.178	63511	0.01108	0		0.160702	1714890
00:00:06.188	63521	0.01095	0		0.158816	1714467
00:00:06.198	63531	0.01075	0		0.155916	1713807
00:00:06.208	63541	0.01079	0		0.156496	1713917
00:00:06.218	63551	0.01092	0		0.158381	1714356
00:00:06.228	63561	0.0108	0		0.156641	1713971
00:00:06.238	63571	0.01103	0		0.159977	1714719
00:00:06.248	63581	0.01091	0		0.158236	1714314
00:00:06.259	63591	0.01114	0		0.161572	1715099
00:00:06.268	63601	0.01085	0		0.157366	1714143
00:00:06.278	63611	0.01086	0		0.157511	1714172
00:00:06.288	63621	0.01087	0		0.157656	1714209
00:00:06.298	63631	0.01071	0		0.155335	1713675
00:00:06.308	63641	0.01121	0		0.162587	1715339
00:00:06.318	63651	0.01091	0		0.158236	1714314
00:00:06.328	63661	0.0112	0		0.162442	1715297
00:00:06.338	63671	0.01084	0		0.157221	1714081
00:00:06.348	63681	0.01096	0		0.158961	1714496
00:00:06.358	63691	0.01096	0		0.158961	1714491
00:00:06.368	63701	0.01077	0		0.156206	1713846
00:00:06.377	63711	0.0111	0		0.160992	1714964
00:00:06.387	63721	0.01123	0		0.162877	1715413
00:00:06.397	63731	0.01081	0		0.156786	1713978
00:00:06.407	63741	0.01113	0		0.161427	1715077
00:00:06.417	63751	0.01094	0		0.158671	1714446
00:00:06.427	63761	0.01094	0		0.158671	1714444
00:00:06.438	63771	0.01072	0		0.15548	1713687
00:00:06.448	63781	0.01104	0		0.160122	1714780
00:00:06.457	63791	0.01102	0		0.159832	1714695
00:00:06.467	63801	0.0111	0		0.160992	1714981
00:00:06.477	63811	0.01104	0		0.160122	1714770
00:00:06.487	63821	0.01106	0		0.160412	1714839
00:00:06.497	63831	0.01107	0		0.160557	1714881
00:00:06.507	63841	0.01114	0		0.161572	1715091
00:00:06.517	63851	0.01114	0		0.161572	1715101
00:00:06.527	63861	0.01089	0		0.157946	1714275
00:00:06.537	63871	0.01101	0		0.159687	1714665
00:00:06.547	63881	0.01087	0		0.157656	1714209
00:00:06.557	63891	0.01067	0		0.154755	1713523
00:00:06.567	63901	0.01117	0		0.162007	1715197
00:00:06.577	63911	0.01101	0		0.159687	1714682
00:00:06.587	63921	0.01112	0		0.161282	1715042
00:00:06.597	63931	0.01082	0		0.156931	1714042
00:00:06.607	63941	0.0109	0		0.158091	1714299
00:00:06.617	63951	0.01087	0		0.157656	1714182
00:00:06.627	63961	0.01091	0		0.158236	1714314
00:00:06.637	63971	0.01114	0		0.161572	1715096
00:00:06.647	63981	0.01092	0		0.158381	1714373
00:00:06.657	63991	0.01085	0		0.157366	1714128
00:00:06.667	64001	0.011	0		0.159541	1714646
00:00:06.677	64011	0.01097	0		0.159106	1714540
00:00:06.687	64021	0.01092	0		0.158381	1714368
00:00:06.697	64031	0.01112	0		0.161282	1715018
00:00:06.707	64041	0.01084	0		0.157221	1714098
00:00:06.716	64051	0.011	0		0.159541	1714633
00:00:06.726	64061	0.01121	0		0.162587	1715331
00:00:06.737	64071	0.01077	0		0.156206	1713856
00:00:06.746	64081	0.01128	0		0.163603	1715582
00:00:06.756	64091	0.01087	0		0.157656	1714179
00:00:06.766	64101	0.01113	0		0.161427	1715069
00:00:06.776	64111	0.01073	0		0.155625	1713724
00:00:06.786	64121	0.0111	0		0.160992	1714971
00:00:06.796	64131	0.01113	0		0.161427	1715081
00:00:06.806	64141	0.01101	0		0.159687	1714680
00:00:06.816	64151	0.01081	0		0.156786	1714008
00:00:06.827	64161	0.01122	0		0.162732	1715370
00:00:06.836	64171	0.01079	0		0.156496	1713920
00:00:06.846	64181	0.01117	0		0.162007	1715214
00:00:06.859	64191	0.01107	0		0.160557	1714881
00:00:06.866	64201	0.01085	0		0.157366	1714128
00:00:06.876	64211	0.01099	0		0.159396	1714601
00:00:06.886	64221	0.01056	0		0.15316	1713164
00:00:06.896	64231	0.01069	0		0.155045	1713594
00:00:06.906	64241	0.01096	0		0.158961	1714496
00:00:06.916	64251	0.01118	0		0.162152	1715231
00:00:06.926	64261	0.01103	0		0.159977	1714726
00:00:06.936	64271	0.01102	0		0.159832	1714687
00:00:06.946	64281	0.01111	0		0.161137	1714991
00:00:06.956	64291	0.01092	0		0.158381	1714360
00:00:06.966	64301	0.01075	0		0.155916	1713795
00:00:06.976	64311	0.01094	0		0.158671	1714427
00:00:06.986	64321	0.01089	0		0.157946	1714253
00:00:06.996	64331	0.01098	0		0.159251	1714555
00:00:07.006	64341	0.01064	0		0.15432	1713413
00:00:07.016	64351	0.01099	0		0.159396	1714597
00:00:07.025	64361	0.01083	0		0.157076	1714074
00:00:07.036	64371	0.011	0		0.159541	1714628
00:00:07.045	64381	0.01119	0		0.162297	1715285
00:00:07.055	64391	0.01124	0		0.163022	1715438
00:00:07.065	64401	0.01072	0		0.15548	1713692
00:00:07.075	64411	0.01101	0		0.159687	1714682
00:00:07.085	64421	0.01096	0		0.158961	1714508
00:00:07.095	64431	0.01099	0		0.159396	1714599
00:00:07.105	64441	0.01129	0		0.163748	1715616
00:00:07.115	64451	0.01096	0		0.158961	1714501
00:00:07.125	64461	0.01087	0		0.157656	1714192
00:00:07.135	64471	0.01101	0		0.159687	1714665
00:00:07.145	64481	0.01082	0		0.156931	1714037
00:00:07.155	64491	0.01082	0		0.156931	1714023
00:00:07.165	64501	0.01093	0		0.158526	1714392
00:00:07.175	64511	0.01061	0		0.153885	1713312
00:00:07.185	64521	0.01094	0		0.158671	1714429
00:00:07.195	64531	0.01096	0		0.158961	1714486
00:00:07.205	64541	0.01114	0		0.161572	1715111
00:00:07.215	64551	0.01111	0		0.161137	1715008
00:00:07.225	64561	0.01067	0		0.154755	1713521
00:00:07.235	64571	0.01107	0		0.160557	1714873
00:00:07.245	64581	0.01129	0		0.163748	1715604
00:00:07.258	64591	0.01101	0		0.159687	1714675
00:00:07.265	64601	0.01105	0		0.160267	1714807
00:00:07.275	64611	0.01091	0		0.158236	1714319
00:00:07.285	64621	0.01091	0		0.158236	1714324
00:00:07.295	64631	0.01088	0		0.157801	1714226
00:00:07.305	64641	0.01108	0		0.160702	1714908
00:00:07.315	64651	0.0108	0		0.156641	1713964
00:00:07.325	64661	0.01105	0		0.160267	1714815
00:00:07.335	64671	0.01092	0		0.158381	1714351
00:00:07.345	64681	0.01129	0		0.163748	1715592
00:00:07.354	64691	0.01104	0		0.160122	1714758
00:00:07.364	64701	0.0109	0		0.158091	1714294
00:00:07.375	64711	0.01109	0		0.160847	1714944
00:00:07.384	64721	0.01076	0		0.156061	1713834
00:00:07.394	64731	0.01089	0		0.157946	1714277
00:00:07.404	64741	0.01105	0		0.160267	1714790
00:00:07.414	64751	0.01085	0		0.157366	1714133
00:00:07.424	64761	0.01106	0		0.160412	1714841
00:00:07.434	64771	0.01096	0		0.158961	1714481
00:00:07.444	64781	0.01113	0		0.161427	1715081
00:00:07.454	64791	0.01079	0		0.156496	1713912
00:00:07.464	64801	0.01078	0		0.156351	1713881
00:00:07.474	64811	0.01096	0		0.158961	1714504
00:00:07.484	64821	0.01118	0		0.162152	1715241
00:00:07.494	64831	0.01096	0		0.158961	1714501
00:00:07.504	64841	0.01099	0		0.159396	1714589
00:00:07.514	64851	0.01094	0		0.158671	1714444
00:00:07.524	64861	0.01081	0		0.156786	1713988
00:00:07.534	64871	0.01108	0		0.160702	1714908
00:00:07.544	64881	0.01077	0		0.156206	1713863
00:00:07.554	64891	0.01091	0		0.158236	1714319
00:00:07.564	64901	0.011	0		0.159541	1714633
00:00:07.574	64911	0.01101	0		0.159687	1714650
00:00:07.584	64921	0.01105	0		0.160267	1714807
00:00:07.594	64931	0.01091	0		0.158236	1714316
00:00:07.604	64941	0.01119	0		0.162297	1715282
00:00:07.614	64951	0.01106	0		0.160412	1714819
00:00:07.624	64961	0.01075	0		0.155916	1713797
00:00:07.634	64971	0.01106	0		0.160412	1714827
00:00:07.644	64981	0.01078	0		0.156351	1713883
00:00:07.654	64991	0.01092	0		0.158381	1714365
00:00:07.664	65001	0.01081	0		0.156786	1713978
00:00:07.673	65011	0.01103	0		0.159977	1714719
00:00:07.683	65021	0.01088	0		0.157801	1714226
00:00:07.694	65031	0.01101	0		0.159687	1714670
00:00:07.703	65041	0.01102	0		0.159832	1714712
00:00:07.713	65051	0.01104	0		0.160122	1714761
00:00:07.723	65061	0.011	0		0.159541	1714616
00:00:07.734	65071	0.01116	0		0.161862	1715184
00:00:07.743	65081	0.01089	0		0.157946	1714260
00:00:07.753	65091	0.01081	0		0.156786	1713986
00:00:07.763	65101	0.01098	0		0.159251	1714575
00:00:07.773	65111	0.01093	0		0.158526	1714402
00:00:07.783	65121	0.01128	0		0.163603	1715587
00:00:07.793	65131	0.01078	0		0.156351	1713888
00:00:07.803	65141	0.01092	0		0.158381	1714348
00:00:07.815	65151	0.0107	0		0.15519	1713616
00:00:07.823	65161	0.011	0		0.159541	1714646
00:00:07.833	65171	0.01042	0		0.151129	1712699
00:00:07.843	65181	0.01086	0		0.157511	1714177
00:00:07.853	65191	0.0107	0		0.15519	1713611
00:00:07.863	65201	0.01105	0		0.160267	1714805
00:00:07.873	65211	0.011	0		0.159541	1714626
00:00:07.883	65221	0.01091	0		0.158236	1714316
00:00:07.893	65231	0.01071	0		0.155335	1713663
00:00:07.903	65241	0.01115	0		0.161717	1715138
00:00:07.913	65251	0.01118	0		0.162152	1715226
00:00:07.923	65261	0.01083	0		0.157076	1714052
00:00:07.933	65271	0.01089	0		0.157946	1714267
00:00:07.943	65281	0.01102	0		0.159832	1714714
00:00:07.953	65291	0.01139	0		0.165198	1715957
00:00:07.963	65301	0.01095	0		0.158816	1714479
00:00:07.973	65311	0.01083	0		0.157076	1714052
00:00:07.983	65321	0.01121	0		0.162587	1715326
00:00:07.993	65331	0.01101	0		0.159687	1714663
00:00:08.003	65341	0.01102	0		0.159832	1714692
00:00:08.012	65351	0.01098	0		0.159251	1714567
00:00:08.023	65361	0.01096	0		0.158961	1714484
00:00:08.032	65371	0.011	0		0.159541	1714633
00:00:08.042	65381	0.01102	0		0.159832	1714709
00:00:08.052	65391	0.011	0		0.159541	1714628
00:00:08.063	65401	0.01105	0		0.160267	1714797
00:00:08.072	65411	0.01069	0		0.155045	1713584
00:00:08.082	65421	0.01097	0		0.159106	1714530
00:00:08.092	65431	0.011	0		0.159541	1714616
00:00:08.102	65441	0.01096	0		0.158961	1714504
00:00:08.112	65451	0.0109	0		0.158091	1714289
00:00:08.122	65461	0.01104	0		0.160122	1714753
00:00:08.132	65471	0.01102	0		0.159832	1714702
00:00:08.142	65481	0.01103	0		0.159977	1714734
00:00:08.152	65491	0.0109	0		0.158091	1714302
00:00:08.162	65501	0.0113	0		0.163893	1715633
00:00:08.172	65511	0.01106	0		0.160412	1714819
00:00:08.182	65521	0.01123	0		0.162877	1715411
00:00:08.192	65531	0.01094	0		0.158671	1714424
00:00:08.202	5	0.01103	0		0.159977	1714729
00:00:08.212	15	0.01094	0		0.158671	1714441
00:00:08.222	25	0.01089	0		0.157946	1714250
00:00:08.232	35	0.01099	0		0.159396	1714582
00:00:08.242	45	0.01087	0		0.157656	1714211
00:00:08.252	55	0.01094	0		0.158671	1714446
00:00:08.262	65	0.01114	0		0.161572	1715089
00:00:08.272	75	0.01083	0		0.157076	1714064
00:00:08.282	85	0.01117	0		0.162007	1715187
00:00:08.292	95	0.01112	0		0.161282	1715035
00:00:08.302	105	0.01093	0		0.158526	1714397
00:00:08.312	115	0.01102	0		0.159832	1714707
00:00:08.322	125	0.01097	0		0.159106	1714540
00:00:08.332	135	0.01128	0		0.163603	1715575
00:00:08.342	145	0.01117	0		0.162007	1715211
00:00:08.352	155	0.01083	0		0.157076	1714067
00:00:08.361	165	0.01137	0		0.164908	1715883
00:00:08.371	175	0.01095	0		0.158816	1714469
00:00:08.381	185	0.01077	0		0.156206	1713861
00:00:08.391	195	0.01114	0		0.161572	1715104
00:00:08.402	205	0.0109	0		0.158091	1714299
00:00:08.412	215	0.01097	0		0.159106	1714543
00:00:08.421	225	0.0113	0		0.163893	1715646
00:00:08.431	235	0.01059	0		0.153595	1713261
00:00:08.441	245	0.01119	0		0.162297	1715253
00:00:08.451	255	0.01073	0		0.155625	1713726
00:00:08.461	265	0.01111	0		0.161137	1715001
00:00:08.471	275	0.01107	0		0.160557	1714861
00:00:08.481	285	0.01125	0		0.163167	1715455
00:00:08.491	295	0.01095	0		0.158816	1714451
00:00:08.501	305	0.01095	0		0.158816	1714467
00:00:08.511	315	0.01101	0		0.159687	1714682
00:00:08.521	325	0.01095	0		0.158816	1714474
00:00:08.531	335	0.011	0		0.159541	1714619
00:00:08.541	345	0.0109	0		0.158091	1714287
00:00:08.551	355	0.01097	0		0.159106	1714530
00:00:08.561	365	0.01101	0		0.159687	1714668
00:00:08.571	375	0.01111	0		0.161137	1715006
00:00:08.581	385	0.01123	0		0.162877	1715400
00:00:08.591	395	0.01083	0		0.157076	1714059
00:00:08.601	405	0.0109	0		0.158091	1714287
00:00:08.611	415	0.01105	0		0.160267	1714785
00:00:08.621	425	0.01091	0		0.158236	1714326
00:00:08.631	435	0.01128	0		0.163603	1715565
00:00:08.641	445	0.01071	0		0.155335	1713663
00:00:08.651	455	0.01124	0		0.163022	1715440
00:00:08.661	465	0.01091	0		0.158236	1714321
00:00:08.671	475	0.01146	0		0.166213	1716184
00:00:08.681	485	0.01126	0		0.163312	1715496
00:00:08.690	495	0.01107	0		0.160557	1714881
00:00:08.701	505	0.01133	0		0.164328	1715736
00:00:08.711	515	0.01106	0		0.160412	1714849
00:00:08.721	525	0.01097	0		0.159106	1714540
00:00:08.730	535	0.01102	0		0.159832	1714714
00:00:08.740	545	0.01111	0		0.161137	1714998
00:00:08.750	555	0.01095	0		0.158816	1714467
00:00:08.760	565	0.0112	0		0.162442	1715299
00:00:08.770	575	0.0115	0		0.166793	1716322
00:00:08.780	585	0.01163	0		0.168679	1716741
00:00:08.790	595	0.01103	0		0.159977	1714724
00:00:08.800	605	0.01112	0		0.161282	1715018
00:00:08.810	615	0.01126	0		0.163312	1715494
00:00:08.820	625	0.01136	0		0.164763	1715834
00:00:08.830	635	0.01126	0		0.163312	1715501
00:00:08.840	645	0.01118	0		0.162152	1715250
00:00:08.850	655	0.01129	0		0.163748	1715604
00:00:08.860	665	0.01122	0		0.162732	1715370
00:00:08.870	675	0.01105	0		0.160267	1714795
00:00:08.880	685	0.01105	0		0.160267	1714797
00:00:08.890	695	0.01118	0		0.162152	1715250
00:00:08.900	705	0.01114	0		0.161572	1715096
00:00:08.910	715	0.01099	0		0.159396	1714599
00:00:08.920	725	0.01105	0		0.160267	1714815
00:00:08.930	735	0.01084	0		0.157221	1714106
00:00:08.940	745	0.0113	0		0.163893	1715651
00:00:08.950	755	0.01135	0		0.164618	1715822
00:00:08.960	765	0.01137	0		0.164908	1715859
00:00:08.970	775	0.01099	0		0.159396	1714582
00:00:08.980	785	0.01154	0		0.167374	1716459
00:00:08.990	795	0.01113	0		0.161427	1715057
00:00:09.000	805	0.01094	0		0.158671	1714429
00:00:09.010	815	0.01103	0		0.159977	1714731
00:00:09.020	825	0.01119	0		0.162297	1715258
00:00:09.030	835	0.01144	0		0.165923	1716113
00:00:09.040	845	0.011	0		0.159541	1714628
00:00:09.050	855	0.01121	0		0.162587	1715326
00:00:09.060	865	0.01101	0		0.159687	1714672
00:00:09.070	875	0.01114	0		0.161572	1715116
00:00:09.080	885	0.01129	0		0.163748	1715621
00:00:09.089	895	0.01145	0		0.166068	1716143
00:00:09.099	905	0.01117	0		0.162007	1715199
00:00:09.109	915	0.01136	0		0.164763	1715837
00:00:09.121	925	0.01113	0		0.161427	1715081
00:00:09.129	935	0.0114	0		0.165343	1715979
00:00:09.140	945	0.01125	0		0.163167	1715472
00:00:09.149	955	0.01159	0		0.168099	1716609
00:00:09.159	965	0.01116	0		0.161862	1715167
00:00:09.169	975	0.0111	0		0.160992	1714976
00:00:09.179	985	0.0111	0		0.160992	1714971
00:00:09.189	995	0.01129	0		0.163748	1715616
00:00:09.199	1005	0.01162	0		0.168534	1716717
00:00:09.209	1015	0.01147	0		0.166358	1716219
00:00:09.219	1025	0.01118	0		0.162152	1715233
00:00:09.229	1035	0.01119	0		0.162297	1715253
00:00:09.239	1045	0.0112	0		0.162442	1715314
00:00:09.249	1055	0.01117	0		0.162007	1715206
00:00:09.259	1065	0.0113	0		0.163893	1715648
00:00:09.269	1075	0.01153	0		0.167228	1716398
00:00:09.279	1085	0.01161	0		0.168389	1716683
00:00:09.289	1095	0.01169	0		0.169549	1716942
00:00:09.300	1105	0.01139	0		0.165198	1715927
00:00:09.309	1115	0.01132	0		0.164183	1715700
00:00:09.319	1125	0.01114	0		0.161572	1715086
00:00:09.329	1135	0.01133	0		0.164328	1715741
00:00:09.339	1145	0.01122	0		0.162732	1715358
00:00:09.349	1155	0.01126	0		0.163312	1715521
00:00:09.358	1165	0.01141	0		0.165488	1716006
00:00:09.370	1175	0.01115	0		0.161717	1715128
00:00:09.378	1185	0.01113	0		0.161427	1715057
00:00:09.389	1195	0.01144	0		0.165923	1716118
00:00:09.399	1205	0.01127	0		0.163457	1715538
00:00:09.408	1215	0.01125	0		0.163167	1715460
00:00:09.418	1225	0.01094	0		0.158671	1714436
00:00:09.428	1235	0.01144	0		0.165923	1716096
00:00:09.440	1245	0.01114	0		0.161572	1715086
00:00:09.448	1255	0.01127	0		0.163457	1715538
00:00:09.458	1265	0.01129	0		0.163748	1715599
00:00:09.468	1275	0.01146	0		0.166213	1716167
00:00:09.478	1285	0.01162	0		0.168534	1716722
00:00:09.488	1295	0.01123	0		0.162877	1715416
00:00:09.498	1305	0.0115	0		0.166793	1716307
00:00:09.508	1315	0.0114	0		0.165343	1715959
00:00:09.518	1325	0.01124	0		0.163022	1715428
00:00:09.528	1335	0.01134	0		0.164473	1715761
00:00:09.538	1345	0.01129	0		0.163748	1715602
00:00:09.548	1355	0.01134	0		0.164473	1715778
00:00:09.558	1365	0.01141	0		0.165488	1715998
00:00:09.568	1375	0.01134	0		0.164473	1715758
00:00:09.578	1385	0.01143	0		0.165778	1716087
00:00:09.588	1395	0.01144	0		0.165923	1716116
00:00:09.598	1405	0.01117	0		0.162007	1715206
00:00:09.611	1415	0.01119	0		0.162297	1715258
00:00:09.618	1425	0.01164	0		0.168824	1716785
00:00:09.628	1435	0.01153	0		0.167228	1716400
00:00:09.638	1445	0.01147	0		0.166358	1716214
00:00:09.648	1455	0.01112	0		0.161282	1715032
00:00:09.658	1465	0.01147	0		0.166358	1716219
00:00:09.668	1475	0.01154	0		0.167374	1716459
00:00:09.678	1485	0.01108	0		0.160702	1714893
00:00:09.688	1495	0.01153	0		0.167228	1716400
00:00:09.697	1505	0.01123	0		0.162877	1715406
00:00:09.707	1515	0.01141	0		0.165488	1715998
00:00:09.718	1525	0.0113	0		0.163893	1715651
00:00:09.727	1535	0.01141	0		0.165488	1715996
00:00:09.738	1545	0.01156	0		0.167664	1716527
00:00:09.747	1555	0.01123	0		0.162877	1715408
00:00:09.757	1565	0.01151	0		0.166938	1716329
00:00:09.767	1575	0.01135	0		0.164618	1715812
00:00:09.777	1585	0.0114	0		0.165343	1715989
00:00:09.787	1595	0.01136	0		0.164763	1715839
00:00:09.797	1605	0.01142	0		0.165633	1716050
00:00:09.807	1615	0.01159	0		0.168099	1716616
00:00:09.817	1625	0.01154	0		0.167374	1716444
00:00:09.827	1635	0.01133	0		0.164328	1715727
00:00:09.837	1645	0.01129	0		0.163748	1715619
00:00:09.847	1655	0.01154	0		0.167374	1716437
00:00:09.857	1665	0.01157	0		0.167809	1716557
00:00:09.867	1675	0.01143	0		0.165778	1716089
00:00:09.877	1685	0.01132	0		0.164183	1715702
00:00:09.887	1695	0.01143	0		0.165778	1716082
00:00:09.897	1705	0.0116	0		0.168244	1716636
00:00:09.907	1715	0.01105	0		0.160267	1714807
00:00:09.917	1725	0.01142	0		0.165633	1716033
00:00:09.927	1735	0.01142	0		0.165633	1716055
00:00:09.937	1745	0.01143	0		0.165778	1716091
00:00:09.947	1755	0.01127	0		0.163457	1715531
00:00:09.957	1765	0.01177	0		0.170709	1717229
00:00:09.967	1775	0.01136	0		0.164763	1715847
00:00:09.977	1785	0.01147	0		0.166358	1716204
00:00:09.987	1795	0.01144	0		0.165923	1716116
00:00:09.997	1805	0.01126	0		0.163312	1715501
00:00:10.007	1815	0.01104	0		0.160122	1714751
00:00:10.017	1825	0.01138	0		0.165053	1715893
00:00:10.027	1835	0.01149	0		0.166648	1716287
00:00:10.036	1845	0.01124	0		0.163022	1715447
00:00:10.046	1855	0.01149	0		0.166648	1716290
00:00:10.056	1865	0.01144	0		0.165923	1716094
00:00:10.066	1875	0.01122	0		0.162732	1715363
00:00:10.076	1885	0.01127	0		0.163457	1715543
00:00:10.086	1895	0.01149	0		0.166648	1716275
00:00:10.096	1905	0.01131	0		0.164038	1715663
00:00:10.106	1915	0.01144	0		0.165923	1716104
00:00:10.116	1925	0.01108	0		0.160702	1714895
00:00:10.126	1935	0.01121	0		0.162587	1715329
00:00:10.136	1945	0.01129	0		0.163748	1715607
00:00:10.146	1955	0.01145	0		0.166068	1716126
00:00:10.156	1965	0.01152	0		0.167083	1716378
00:00:10.166	1975	0.01119	0		0.162297	1715285
00:00:10.176	1985	0.01156	0		0.167664	1716515
00:00:10.186	1995	0.01156	0		0.167664	1716500
00:00:10.196	2005	0.01164	0		0.168824	1716781
00:00:10.206	2015	0.01155	0		0.167519	1716473
00:00:10.216	2025	0.01138	0		0.165053	1715908
00:00:10.226	2035	0.01138	0		0.165053	1715905
00:00:10.236	2045	0.01132	0		0.164183	1715714
00:00:10.246	2055	0.01138	0		0.165053	1715896
00:00:10.256	2065	0.01126	0		0.163312	1715494
00:00:10.266	2075	0.01142	0		0.165633	1716042
00:00:10.276	2085	0.01165	0		0.168969	1716827
00:00:10.286	2095	0.01152	0		0.167083	1716378
00:00:10.299	2105	0.01148	0		0.166503	1716233
00:00:10.306	2115	0.01166	0		0.169114	1716852
00:00:10.316	2125	0.01135	0		0.164618	1715817
00:00:10.326	2135	0.01142	0		0.165633	1716045
00:00:10.336	2145	0.01134	0		0.164473	1715768
00:00:10.346	2155	0.01143	0		0.165778	1716067
00:00:10.356	2165	0.01121	0		0.162587	1715336
00:00:10.369	2175	0.0116	0		0.168244	1716646
00:00:10.376	2185	0.01152	0		0.167083	1716385
00:00:10.386	2195	0.01156	0		0.167664	1716508
00:00:10.396	2205	0.01127	0		0.163457	1715545
00:00:10.405	2215	0.01167	0		0.169259	1716893
00:00:10.415	2225	0.01141	0		0.165488	1716001
00:00:10.425	2235	0.01162	0		0.168534	1716719
00:00:10.435	2245	0.01125	0		0.163167	1715482
00:00:10.445	2255	0.01144	0		0.165923	1716099
00:00:10.455	2265	0.01132	0		0.164183	1715695
00:00:10.465	2275	0.01149	0		0.166648	1716270
00:00:10.475	2285	0.01114	0		0.161572	1715091
00:00:10.485	2295	0.0116	0		0.168244	1716648
00:00:10.495	2305	0.01164	0		0.168824	1716766
00:00:10.505	2315	0.01163	0		0.168679	1716756
00:00:10.515	2325	0.01168	0		0.169404	1716903
00:00:10.525	2335	0.0116	0		0.168244	1716636
00:00:10.535	2345	0.01141	0		0.165488	1715996
00:00:10.545	2355	0.01169	0		0.169549	1716940
00:00:10.557	2365	0.01136	0		0.164763	1715844
00:00:10.565	2375	0.01135	0		0.164618	1715820
00:00:10.575	2385	0.01122	0		0.162732	1715385
00:00:10.585	2395	0.01158	0		0.167954	1716589
00:00:10.595	2405	0.01141	0		0.165488	1716023
00:00:10.605	2415	0.0115	0		0.166793	1716312
00:00:10.615	2425	0.01144	0		0.165923	1716106
00:00:10.625	2435	0.01145	0		0.166068	1716148
00:00:10.635	2445	0.01124	0		0.163022	1715438
00:00:10.645	2455	0.01178	0		0.170854	1717234
00:00:10.655	2465	0.01163	0		0.168679	1716746
00:00:10.665	2475	0.01143	0		0.165778	1716084
00:00:10.675	2485	0.01149	0		0.166648	1716265
00:00:10.685	2495	0.01142	0		0.165633	1716040
00:00:10.695	2505	0.01133	0		0.164328	1715744
00:00:10.705	2515	0.01153	0		0.167228	1716422
00:00:10.718	2525	0.0112	0		0.162442	1715309
00:00:10.724	2535	0.01141	0		0.165488	1716006
00:00:10.734	2545	0.01168	0		0.169404	1716918
00:00:10.744	2555	0.01169	0		0.169549	1716942
00:00:10.754	2565	0.01114	0		0.161572	1715099
00:00:10.764	2575	0.01164	0		0.168824	1716781
00:00:10.774	2585	0.01139	0		0.165198	1715957
00:00:10.784	2595	0.01148	0		0.166503	1716258
00:00:10.794	2605	0.01156	0		0.167664	1716498
00:00:10.804	2615	0.0114	0		0.165343	1715967
00:00:10.814	2625	0.01159	0		0.168099	1716621
00:00:10.824	2635	0.01136	0		0.164763	1715834
00:00:10.835	2645	0.01151	0		0.166938	1716341
00:00:10.844	2655	0.01174	0		0.170274	1717131
00:00:10.854	2665	0.01116	0		0.161862	1715177
00:00:10.864	2675	0.01147	0		0.166358	1716216
00:00:10.874	2685	0.01152	0		0.167083	1716390
00:00:10.884	2695	0.01126	0		0.163312	1715513
00:00:10.894	2705	0.01138	0		0.165053	1715891
00:00:10.907	2715	0.01142	0		0.165633	1716052
00:00:10.914	2725	0.0115	0		0.166793	1716302
00:00:10.924	2735	0.01146	0		0.166213	1716167
00:00:10.934	2745	0.01158	0		0.167954	1716569
00:00:10.944	2755	0.01133	0		0.164328	1715727
00:00:10.954	2765	0.01141	0		0.165488	1716013
00:00:10.964	2775	0.01173	0		0.170129	1717074
00:00:10.974	2785	0.01144	0		0.165923	1716096
00:00:10.984	2795	0.01134	0		0.164473	1715763
00:00:10.994	2805	0.01156	0		0.167664	1716500
00:00:11.006	2815	0.01125	0		0.163167	1715484
00:00:11.013	2825	0.01151	0		0.166938	1716334
00:00:11.024	2835	0.01158	0		0.167954	1716589
00:00:11.034	2845	0.0114	0		0.165343	1715986
00:00:11.044	2855	0.01165	0		0.168969	1716798
00:00:11.053	2865	0.0113	0		0.163893	1715648
00:00:11.063	2875	0.01134	0		0.164473	1715773
00:00:11.073	2885	0.01136	0		0.164763	1715832
00:00:11.084	2895	0.01146	0		0.166213	1716167
00:00:11.093	2905	0.01139	0		0.165198	1715927
00:00:11.103	2915	0.01165	0		0.168969	1716822
00:00:11.113	2925	0.01129	0		0.163748	1715619
00:00:11.123	2935	0.01154	0		0.167374	1716447
00:00:11.133	2945	0.01146	0		0.166213	1716172
00:00:11.143	2955	0.01129	0		0.163748	1715614
00:00:11.153	2965	0.01139	0		0.165198	1715930
00:00:11.163	2975	0.01138	0		0.165053	1715922
00:00:11.173	2985	0.01179	0		0.170999	1717287
00:00:11.183	2995	0.01135	0		0.164618	1715790
00:00:11.193	3005	0.0114	0		0.165343	1715984
00:00:11.203	3015	0.01112	0		0.161282	1715037
00:00:11.213	3025	0.01121	0		0.162587	1715324
00:00:11.223	3035	0.01138	0		0.165053	1715900
00:00:11.233	3045	0.01116	0		0.161862	1715162
00:00:11.243	3055	0.01168	0		0.169404	1716910
00:00:11.255	3065	0.01127	0		0.163457	1715545
00:00:11.263	3075	0.01149	0		0.166648	1716275
00:00:11.273	3085	0.01146	0		0.166213	1716184
00:00:11.283	3095	0.01138	0		0.165053	1715918
00:00:11.293	3105	0.01129	0		0.163748	1715621
00:00:11.304	3115	0.01153	0		0.167228	1716415
00:00:11.313	3125	0.01135	0		0.164618	1715793
00:00:11.323	3135	0.01149	0		0.166648	1716290
00:00:11.333	3145	0.01151	0		0.166938	1716341
00:00:11.342	3155	0.01132	0		0.164183	1715709
00:00:11.352	3165	0.01142	0		0.165633	1716057
00:00:11.362	3175	0.01145	0		0.166068	1716140
00:00:11.373	3185	0.01143	0		0.165778	1716069
00:00:11.383	3195	0.01153	0		0.167228	1716410
00:00:11.392	3205	0.01152	0		0.167083	1716371
00:00:11.402	3215	0.01145	0		0.166068	1716126
00:00:11.412	3225	0.01132	0		0.164183	1715702
00:00:11.422	3235	0.01138	0		0.165053	1715908
00:00:11.432	3245	0.01156	0		0.167664	1716505
00:00:11.442	3255	0.01138	0		0.165053	1715898
00:00:11.452	3265	0.01146	0		0.166213	1716192
00:00:11.462	3275	0.01146	0		0.166213	1716184
00:00:11.472	3285	0.01149	0		0.166648	1716270
00:00:11.482	3295	0.01172	0		0.169984	1717062
00:00:11.492	3305	0.01138	0		0.165053	1715900
00:00:11.502	3315	0.01167	0		0.169259	1716886
00:00:11.512	3325	0.01156	0		0.167664	1716515
00:00:11.522	3335	0.01163	0		0.168679	1716734
00:00:11.532	3345	0.01148	0		0.166503	1716246
00:00:11.542	3355	0.01139	0		0.165198	1715944
00:00:11.552	3365	0.01143	0		0.165778	1716064
00:00:11.562	3375	0.01137	0		0.164908	1715866
00:00:11.572	3385	0.01132	0		0.164183	1715704
00:00:11.582	3395	0.0113	0		0.163893	1715633
00:00:11.592	3405	0.01167	0		0.169259	1716879
00:00:11.602	3415	0.01129	0		0.163748	1715607
00:00:11.611	3425	0.01134	0		0.164473	1715773
00:00:11.622	3435	0.01139	0		0.165198	1715944
00:00:11.632	3445	0.01122	0		0.162732	1715375
00:00:11.642	3455	0.01166	0		0.169114	1716842
00:00:11.651	3465	0.01168	0		0.169404	1716901
00:00:11.661	3475	0.0112	0		0.162442	1715297
00:00:11.671	3485	0.01164	0		0.168824	1716778
00:00:11.681	3495	0.01165	0		0.168969	1716812
00:00:11.691	3505	0.01144	0		0.165923	1716121
00:00:11.701	3515	0.01148	0		0.166503	1716236
00:00:11.711	3525	0.01131	0		0.164038	1715665
00:00:11.721	3535	0.01137	0		0.164908	1715876
00:00:11.731	3545	0.01155	0		0.167519	1716478
00:00:11.741	3555	0.01184	0		0.171725	1717442
00:00:11.751	3565	0.01144	0		0.165923	1716111
00:00:11.761	3575	0.01137	0		0.164908	1715878
00:00:11.771	3585	0.01174	0		0.170274	1717126
00:00:11.781	3595	0.01159	0		0.168099	1716626
00:00:11.791	3605	0.01157	0		0.167809	1716554
00:00:11.801	3615	0.01151	0		0.166938	1716334
00:00:11.811	3625	0.01124	0		0.163022	1715440
00:00:11.821	3635	0.01182	0		0.171435	1717381
00:00:11.833	3645	0.01157	0		0.167809	1716552
00:00:11.841	3655	0.01151	0		0.166938	1716329
00:00:11.851	3665	0.01159	0		0.168099	1716602
00:00:11.861	3675	0.01174	0		0.170274	1717123
00:00:11.871	3685	0.01155	0		0.167519	1716483
00:00:11.881	3695	0.01152	0		0.167083	1716363
00:00:11.891	3705	0.01162	0		0.168534	1716697
00:00:11.901	3715	0.01149	0		0.166648	1716278
00:00:11.911	3725	0.01131	0		0.164038	1715680
00:00:11.921	3735	0.01169	0		0.169549	1716950
00:00:11.931	3745	0.01154	0		0.167374	1716444
00:00:11.941	3755	0.01146	0		0.166213	1716192
00:00:11.951	3765	0.01164	0		0.168824	1716766
00:00:11.961	3775	0.0116	0		0.168244	1716631
00:00:11.970	3785	0.01178	0		0.170854	1717234
00:00:11.980	3795	0.0114	0		0.165343	1715971
00:00:11.990	3805	0.01155	0		0.167519	1716483
00:00:12.000	3815	0.01133	0		0.164328	1715751
00:00:12.010	3825	0.01131	0		0.164038	1715663
00:00:12.020	3835	0.01141	0		0.165488	1715991
00:00:12.030	3845	0.01156	0		0.167664	1716513
00:00:12.040	3855	0.01141	0		0.165488	1716008
00:00:12.050	3865	0.01172	0		0.169984	1717062
00:00:12.060	3875	0.01145	0		0.166068	1716138
00:00:12.070	3885	0.01154	0		0.167374	1716437
00:00:12.080	3895	0.01145	0		0.166068	1716131
00:00:12.090	3905	0.01143	0		0.165778	1716079
00:00:12.100	3915	0.01159	0		0.168099	1716604
00:00:12.110	3925	0.01188	0		0.172305	1717572
00:00:12.120	3935	0.01163	0		0.168679	1716761
00:00:12.130	3945	0.01145	0		0.166068	1716133
00:00:12.140	3955	0.01166	0		0.169114	1716839
00:00:12.150	3965	0.01152	0		0.167083	1716366
00:00:12.160	3975	0.01139	0		0.165198	1715925
00:00:12.170	3985	0.01161	0		0.168389	1716663
00:00:12.180	3995	0.01124	0		0.163022	1715452
00:00:12.190	4005	0.01137	0		0.164908	1715876
00:00:12.200	4015	0.01159	0		0.168099	1716607
00:00:12.210	4025	0.01132	0		0.164183	1715690
00:00:12.220	4035	0.01145	0		0.166068	1716126
00:00:12.230	4045	0.0117	0		0.169694	1716967
00:00:12.240	4055	0.01165	0		0.168969	1716800
00:00:12.250	4065	0.01143	0		0.165778	1716084
00:00:12.259	4075	0.01145	0		0.166068	1716158
00:00:12.270	4085	0.01159	0		0.168099	1716621
00:00:12.280	4095	0.01137	0		0.164908	1715876
00:00:12.290	4105	0.01192	0		0.172885	1717710
00:00:12.299	4115	0.01176	0		0.170564	1717197
00:00:12.309	4125	0.01142	0		0.165633	1716052
00:00:12.319	4135	0.01176	0		0.170564	1717194
00:00:12.329	4145	0.01134	0		0.164473	1715783
00:00:12.339	4155	0.01146	0		0.166213	1716177
00:00:12.349	4165	0.01145	0		0.166068	1716140
00:00:12.359	4175	0.0117	0		0.169694	1716989
00:00:12.369	4185	0.0115	0		0.166793	1716304
00:00:12.379	4195	0.01149	0		0.166648	1716273
00:00:12.389	4205	0.01154	0		0.167374	1716459
00:00:12.399	4215	0.0116	0		0.168244	1716653
00:00:12.409	4225	0.01134	0		0.164473	1715788
00:00:12.419	4235	0.01174	0		0.170274	1717114
00:00:12.429	4245	0.01143	0		0.165778	1716069
00:00:12.439	4255	0.01174	0		0.170274	1717123
00:00:12.449	4265	0.01151	0		0.166938	1716358
00:00:12.459	4275	0.01183	0		0.17158	1717415
00:00:12.469	4285	0.01163	0		0.168679	1716741
00:00:12.479	4295	0.01156	0		0.167664	1716525
00:00:12.489	4305	0.01179	0		0.170999	1717290
00:00:12.502	4315	0.01158	0		0.167954	1716569
00:00:12.509	4325	0.01149	0		0.166648	1716282
00:00:12.519	4335	0.01154	0		0.167374	1716447
00:00:12.529	4345	0.0115	0		0.166793	1716300
00:00:12.539	4355	0.01165	0		0.168969	1716800
00:00:12.551	4365	0.0116	0		0.168244	1716651
00:00:12.559	4375	0.0116	0		0.168244	1716634
00:00:12.569	4385	0.01169	0		0.169549	1716957
00:00:12.579	4395	0.01168	0		0.169404	1716927
00:00:12.589	4405	0.01159	0		0.168099	1716614
00:00:12.599	4415	0.01146	0		0.166213	1716170
00:00:12.609	4425	0.01155	0		0.167519	1716469
00:00:12.619	4435	0.01147	0		0.166358	1716202
00:00:12.628	4445	0.01161	0		0.168389	1716670
00:00:12.638	4455	0.01191	0		0.17274	1717685
00:00:12.648	4465	0.01156	0		0.167664	1716508
00:00:12.658	4475	0.01155	0		0.167519	1716488
00:00:12.668	4485	0.01188	0		0.172305	1717576
00:00:12.679	4495	0.01181	0		0.17129	1717359
00:00:12.689	4505	0.01154	0		0.167374	1716444
00:00:12.698	4515	0.01156	0		0.167664	1716510
00:00:12.708	4525	0.01167	0		0.169259	1716864
00:00:12.718	4535	0.01154	0		0.167374	1716444
00:00:12.728	4545	0.01124	0		0.163022	1715452
00:00:12.738	4555	0.0116	0		0.168244	1716648
00:00:12.748	4565	0.01153	0		0.167228	1716415
00:00:12.758	4575	0.01177	0		0.170709	1717199
00:00:12.768	4585	0.01165	0		0.168969	1716822
00:00:12.778	4595	0.01141	0		0.165488	1716023
00:00:12.791	4605	0.01136	0		0.164763	1715851
00:00:12.798	4615	0.01175	0		0.170419	1717136
00:00:12.808	4625	0.01147	0		0.166358	1716214
00:00:12.818	4635	0.01167	0		0.169259	1716874
00:00:12.828	4645	0.01145	0		0.166068	1716126
00:00:12.838	4655	0.01174	0		0.170274	1717116
00:00:12.848	4665	0.01172	0		0.169984	1717038
00:00:12.858	4675	0.01142	0		0.165633	1716028
00:00:12.868	4685	0.0115	0		0.166793	1716297
00:00:12.878	4695	0.01159	0		0.168099	1716597
00:00:12.888	4705	0.0115	0		0.166793	1716297
00:00:12.898	4715	0.01166	0		0.169114	1716844
00:00:12.908	4725	0.01139	0		0.165198	1715932
00:00:12.918	4735	0.01149	0		0.166648	1716270
00:00:12.928	4745	0.01158	0		0.167954	1716584
00:00:12.938	4755	0.01162	0		0.168534	1716717
00:00:12.948	4765	0.01143	0		0.165778	1716082
00:00:12.958	4775	0.01158	0		0.167954	1716576
00:00:12.967	4785	0.01153	0		0.167228	1716422
00:00:12.977	4795	0.01149	0		0.166648	1716260
00:00:12.988	4805	0.01179	0		0.170999	1717290
00:00:12.998	4815	0.01152	0		0.167083	1716368
00:00:13.007	4825	0.01169	0		0.169549	1716932
00:00:13.017	4835	0.01151	0		0.166938	1716329
00:00:13.028	4845	0.01152	0		0.167083	1716368
00:00:13.037	4855	0.01161	0		0.168389	1716673
00:00:13.047	4865	0.01145	0		0.166068	1716128
00:00:13.057	4875	0.01145	0		0.166068	1716140
00:00:13.067	4885	0.01183	0		0.17158	1717415
00:00:13.077	4895	0.01161	0		0.168389	1716688
00:00:13.087	4905	0.01196	0		0.173465	1717844
00:00:13.097	4915	0.01161	0		0.168389	1716678
00:00:13.107	4925	0.01165	0		0.168969	1716807
00:00:13.117	4935	0.01166	0		0.169114	1716834
00:00:13.127	4945	0.01154	0		0.167374	1716449
00:00:13.137	4955	0.01172	0		0.169984	1717057
00:00:13.147	4965	0.01168	0		0.169404	1716908
00:00:13.157	4975	0.01173	0		0.170129	1717079
00:00:13.167	4985	0.01155	0		0.167519	1716473
00:00:13.177	4995	0.01159	0		0.168099	1716604
00:00:13.187	5005	0.01182	0		0.171435	1717376
00:00:13.197	5015	0.01161	0		0.168389	1716688
00:00:13.207	5025	0.01154	0		0.167374	1716439
00:00:13.217	5035	0.01148	0		0.166503	1716226
00:00:13.227	5045	0.01133	0		0.164328	1715724
00:00:13.237	5055	0.01186	0		0.172015	1717503
00:00:13.250	5065	0.01158	0		0.167954	1716581
00:00:13.257	5075	0.01132	0		0.164183	1715690
00:00:13.267	5085	0.01189	0		0.17245	1717634
00:00:13.277	5095	0.0115	0		0.166793	1716300
00:00:13.286	5105	0.01194	0		0.173175	1717800
00:00:13.297	5115	0.01195	0		0.17332	1717813
00:00:13.306	5125	0.01185	0		0.17187	1717476
00:00:13.316	5135	0.01168	0		0.169404	1716908
00:00:13.327	5145	0.01167	0		0.169259	1716871
00:00:13.337	5155	0.01174	0		0.170274	1717099
00:00:13.346	5165	0.01184	0		0.171725	1717452
00:00:13.356	5175	0.01148	0		0.166503	1716241
00:00:13.366	5185	0.01173	0		0.170129	1717092
00:00:13.376	5195	0.01175	0		0.170419	1717155
00:00:13.386	5205	0.01161	0		0.168389	1716675
00:00:13.396	5215	0.01159	0		0.168099	1716614
00:00:13.406	5225	0.01152	0		0.167083	1716363
00:00:13.421	5235	0.01167	0		0.169259	1716879
00:00:13.426	5245	0.01151	0		0.166938	1716353
00:00:13.436	5255	0.01153	0		0.167228	1716402
00:00:13.446	5265	0.01162	0		0.168534	1716702
00:00:13.456	5275	0.01155	0		0.167519	1716488
00:00:13.466	5285	0.0118	0		0.171144	1717332
00:00:13.476	5295	0.01144	0		0.165923	1716099
00:00:13.486	5305	0.01178	0		0.170854	1717261
00:00:13.496	5315	0.01176	0		0.170564	1717177
00:00:13.506	5325	0.01171	0		0.169839	1717001
00:00:13.516	5335	0.01154	0		0.167374	1716449
00:00:13.526	5345	0.01178	0		0.170854	1717261
00:00:13.536	5355	0.01173	0		0.170129	1717074
00:00:13.546	5365	0.0119	0		0.172595	1717648
00:00:13.556	5375	0.01144	0		0.165923	1716123
00:00:13.566	5385	0.01172	0		0.169984	1717062
00:00:13.576	5395	0.01176	0		0.170564	1717197
00:00:13.586	5405	0.01158	0		0.167954	1716576
00:00:13.596	5415	0.01208	0		0.175206	1718270
00:00:13.606	5425	0.01173	0		0.170129	1717067
00:00:13.616	5435	0.01177	0		0.170709	1717212
00:00:13.626	5445	0.01188	0		0.172305	1717574
00:00:13.636	5455	0.01194	0		0.173175	1717800
00:00:13.645	5465	0.01164	0		0.168824	1716768
00:00:13.655	5475	0.01184	0		0.171725	1717447
00:00:13.665	5485	0.01173	0		0.170129	1717072
00:00:13.675	5495	0.01172	0		0.169984	1717060
00:00:13.685	5505	0.01168	0		0.169404	1716908
00:00:13.695	5515	0.01151	0		0.166938	1716351
00:00:13.705	5525	0.01175	0		0.170419	1717143
00:00:13.715	5535	0.01168	0		0.169404	1716910
00:00:13.725	5545	0.01154	0		0.167374	1716459
00:00:13.735	5555	0.01169	0		0.169549	1716935
00:00:13.745	5565	0.01174	0		0.170274	1717126
00:00:13.755	5575	0.01168	0		0.169404	1716901
00:00:13.765	5585	0.01174	0		0.170274	1717128
00:00:13.775	5595	0.01168	0		0.169404	1716908
00:00:13.785	5605	0.01168	0		0.169404	1716915
00:00:13.795	5615	0.01191	0		0.17274	1717690
00:00:13.805	5625	0.01166	0		0.169114	1716834
00:00:13.815	5635	0.0118	0		0.171144	1717310
00:00:13.825	5645	0.01176	0		0.170564	1717182
00:00:13.835	5655	0.01189	0		0.17245	1717613
00:00:13.845	5665	0.01188	0		0.172305	1717584
00:00:13.855	5675	0.01182	0		0.171435	1717393
00:00:13.865	5685	0.01155	0		0.167519	1716493
00:00:13.875	5695	0.01164	0		0.168824	1716788
00:00:13.885	5705	0.01159	0		0.168099	1716626
00:00:13.895	5715	0.01177	0		0.170709	1717219
00:00:13.905	5725	0.01162	0		0.168534	1716727
00:00:13.915	5735	0.01194	0		0.173175	1717793
00:00:13.925	5745	0.01187	0		0.17216	1717537
00:00:13.935	5755	0.01178	0		0.170854	1717265
00:00:13.945	5765	0.01213	0		0.175931	1718432
00:00:13.955	5775	0.01183	0		0.17158	1717427
00:00:13.965	5785	0.0117	0		0.169694	1716976
00:00:13.975	5795	0.01202	0		0.174335	1718067
00:00:13.984	5805	0.01179	0		0.170999	1717280
00:00:13.995	5815	0.01196	0		0.173465	1717854
00:00:14.004	5825	0.01186	0		0.172015	1717513
00:00:14.014	5835	0.0117	0		0.169694	1716996
00:00:14.024	5845	0.01181	0		0.17129	1717346
00:00:14.037	5855	0.01167	0		0.169259	1716881
00:00:14.044	5865	0.01172	0		0.169984	1717055
00:00:14.054	5875	0.0118	0		0.171144	1717317
00:00:14.064	5885	0.01178	0		0.170854	1717241
00:00:14.074	5895	0.01193	0		0.17303	1717737
00:00:14.084	5905	0.01183	0		0.17158	1717432
00:00:14.094	5915	0.01156	0		0.167664	1716495
00:00:14.104	5925	0.01153	0		0.167228	1716407
00:00:14.114	5935	0.01153	0		0.167228	1716400
00:00:14.124	5945	0.0115	0		0.166793	1716319
00:00:14.134	5955	0.01167	0		0.169259	1716874
00:00:14.144	5965	0.01206	0		0.174915	1718197
00:00:14.154	5975	0.01203	0		0.17448	1718102
00:00:14.164	5985	0.01153	0		0.167228	1716427
00:00:14.174	5995	0.01166	0		0.169114	1716852
00:00:14.184	6005	0.0117	0		0.169694	1716964
00:00:14.194	6015	0.01143	0		0.165778	1716082
00:00:14.204	6025	0.01176	0		0.170564	1717180
00:00:14.214	6035	0.01174	0		0.170274	1717123
00:00:14.224	6045	0.01154	0		0.167374	1716459
00:00:14.234	6055	0.01149	0		0.166648	1716268
00:00:14.244	6065	0.01164	0		0.168824	1716793
00:00:14.254	6075	0.01209	0		0.175351	1718278
00:00:14.264	6085	0.01192	0		0.172885	1717727
00:00:14.274	6095	0.01176	0		0.170564	1717185
00:00:14.284	6105	0.01193	0		0.17303	1717766
00:00:14.294	6115	0.01165	0		0.168969	1716822
00:00:14.304	6125	0.01161	0		0.168389	1716665
00:00:14.314	6135	0.01166	0		0.169114	1716856
00:00:14.323	6145	0.01165	0		0.168969	1716805
00:00:14.334	6155	0.01186	0		0.172015	1717532
00:00:14.344	6165	0.01183	0		0.17158	1717410
00:00:14.354	6175	0.01156	0		0.167664	1716520
00:00:14.365	6185	0.01161	0		0.168389	1716673
00:00:14.373	6195	0.01179	0		0.170999	1717270
00:00:14.383	6205	0.01175	0		0.170419	1717153
00:00:14.393	6215	0.01192	0		0.172885	1717729
00:00:14.403	6225	0.01166	0		0.169114	1716859
00:00:14.413	6235	0.01173	0		0.170129	1717089
00:00:14.423	6245	0.01148	0		0.166503	1716226
00:00:14.433	6255	0.01169	0		0.169549	1716942
00:00:14.443	6265	0.01195	0		0.17332	1717810
00:00:14.453	6275	0.01187	0		0.17216	1717535
00:00:14.463	6285	0.01171	0		0.169839	1717008
00:00:14.473	6295	0.01186	0		0.172015	1717503
00:00:14.483	6305	0.01169	0		0.169549	1716950
00:00:14.493	6315	0.01161	0		0.168389	1716663
00:00:14.503	6325	0.01182	0		0.171435	1717385
00:00:14.513	6335	0.01159	0		0.168099	1716624
00:00:14.523	6345	0.01193	0		0.17303	1717759
00:00:14.533	6355	0.01175	0		0.170419	1717148
00:00:14.543	6365	0.01146	0		0.166213	1716192
00:00:14.553	6375	0.01184	0		0.171725	1717459
00:00:14.563	6385	0.01179	0		0.170999	1717278
00:00:14.573	6395	0.01206	0		0.174915	1718204
00:00:14.583	6405	0.01201	0		0.17419	1718026
00:00:14.593	6415	0.01172	0		0.169984	1717033
00:00:14.603	6425	0.01184	0		0.171725	1717442
00:00:14.613	6435	0.01176	0		0.170564	1717197
00:00:14.623	6445	0.01192	0		0.172885	1717729
00:00:14.632	6455	0.01204	0		0.174625	1718128
00:00:14.642	6465	0.01183	0		0.17158	1717427
00:00:14.652	6475	0.01182	0		0.171435	1717390
00:00:14.663	6485	0.01201	0		0.17419	1718006
00:00:14.672	6495	0.01194	0		0.173175	1717778
00:00:14.683	6505	0.01188	0		0.172305	1717584
00:00:14.692	6515	0.01175	0		0.170419	1717155
00:00:14.702	6525	0.01172	0		0.169984	1717060
00:00:14.712	6535	0.01169	0		0.169549	1716952
00:00:14.722	6545	0.01177	0		0.170709	1717212
00:00:14.732	6555	0.0117	0		0.169694	1716994
00:00:14.742	6565	0.01169	0		0.169549	1716950
00:00:14.752	6575	0.01169	0		0.169549	1716950
00:00:14.762	6585	0.01197	0		0.17361	1717896
00:00:14.772	6595	0.01195	0		0.17332	1717832
00:00:14.782	6605	0.01204	0		0.174625	1718136
00:00:14.792	6615	0.01141	0		0.165488	1715993
00:00:14.802	6625	0.0119	0		0.172595	1717639
00:00:14.812	6635	0.01191	0		0.17274	1717697
00:00:14.822	6645	0.01194	0		0.173175	1717798
00:00:14.832	6655	0.01187	0		0.17216	1717550
00:00:14.842	6665	0.01202	0		0.174335	1718062
00:00:14.852	6675	0.01192	0		0.172885	1717707
00:00:14.862	6685	0.01217	0		0.176511	1718547
00:00:14.872	6695	0.01179	0		0.170999	1717280
00:00:14.882	6705	0.01196	0		0.173465	1717842
00:00:14.892	6715	0.01162	0		0.168534	1716717
00:00:14.902	6725	0.01181	0		0.17129	1717339
00:00:14.912	6735	0.01179	0		0.170999	1717270
00:00:14.922	6745	0.01173	0		0.170129	1717096
00:00:14.932	6755	0.01187	0		0.17216	1717557
00:00:14.942	6765	0.01169	0		0.169549	1716950
00:00:14.952	6775	0.01201	0		0.17419	1718008
00:00:14.966	6785	0.01204	0		0.174625	1718136
00:00:14.972	6795	0.01159	0		0.168099	1716609
00:00:14.981	6805	0.01195	0		0.17332	1717827
00:00:14.991	6815	0.01145	0		0.166068	1716145
00:00:15.001	6825	0.01179	0		0.170999	1717280
00:00:15.011	6835	0.01166	0		0.169114	1716842
00:00:15.021	6845	0.01195	0		0.17332	1717825
00:00:15.031	6855	0.01185	0		0.17187	1717496
00:00:15.041	6865	0.01199	0		0.1739	1717952
00:00:15.051	6875	0.01165	0		0.168969	1716807
00:00:15.061	6885	0.01189	0		0.17245	1717634
00:00:15.071	6895	0.01197	0		0.17361	1717903
00:00:15.081	6905	0.01196	0		0.173465	1717849
00:00:15.091	6915	0.01174	0		0.170274	1717126
00:00:15.101	6925	0.01178	0		0.170854	1717239
00:00:15.114	6935	0.01174	0		0.170274	1717126
00:00:15.121	6945	0.01169	0		0.169549	1716947
00:00:15.131	6955	0.01175	0		0.170419	1717160
00:00:15.141	6965	0.01201	0		0.17419	1718033
00:00:15.151	6975	0.01203	0		0.17448	1718075
00:00:15.161	6985	0.01207	0		0.175061	1718222
00:00:15.171	6995	0.01163	0		0.168679	1716741
00:00:15.181	7005	0.01192	0		0.172885	1717717
00:00:15.191	7015	0.01188	0		0.172305	1717574
00:00:15.201	7025	0.01168	0		0.169404	1716925
00:00:15.211	7035	0.01183	0		0.17158	1717405
00:00:15.221	7045	0.0118	0		0.171144	1717300
00:00:15.231	7055	0.01201	0		0.17419	1718011
00:00:15.241	7065	0.01205	0		0.17477	1718146
00:00:15.251	7075	0.01182	0		0.171435	1717388
00:00:15.261	7085	0.01217	0		0.176511	1718557
00:00:15.271	7095	0.01163	0		0.168679	1716759
00:00:15.281	7105	0.01193	0		0.17303	1717737
00:00:15.291	7115	0.01178	0		0.170854	1717239
00:00:15.301	7125	0.01166	0		0.169114	1716861
00:00:15.311	7135	0.01167	0		0.169259	1716866
00:00:15.321	7145	0.01213	0		0.175931	1718432
00:00:15.330	7155	0.01158	0		0.167954	1716571
00:00:15.340	7165	0.01196	0		0.173465	1717862
00:00:15.350	7175	0.01186	0		0.172015	1717530
00:00:15.360	7185	0.01188	0		0.172305	1717569
00:00:15.370	7195	0.0118	0		0.171144	1717317
00:00:15.380	7205	0.01205	0		0.17477	1718155
00:00:15.390	7215	0.01175	0		0.170419	1717150
00:00:15.400	7225	0.01184	0		0.171725	1717459
00:00:15.410	7235	0.01198	0		0.173755	1717923
00:00:15.420	7245	0.012	0		0.174045	1717977
00:00:15.430	7255	0.01181	0		0.17129	1717351
00:00:15.440	7265	0.01201	0		0.17419	1718028
00:00:15.450	7275	0.0121	0		0.175496	1718315
00:00:15.460	7285	0.01176	0		0.170564	1717187
00:00:15.470	7295	0.01177	0		0.170709	1717229
00:00:15.480	7305	0.01196	0		0.173465	1717852
00:00:15.490	7315	0.01185	0		0.17187	1717476
00:00:15.500	7325	0.01186	0		0.172015	1717508
00:00:15.510	7335	0.01157	0		0.167809	1716554
00:00:15.520	7345	0.01213	0		0.175931	1718430
00:00:15.530	7355	0.01199	0		0.1739	1717947
00:00:15.540	7365	0.01181	0		0.17129	1717363
00:00:15.550	7375	0.01192	0		0.172885	1717732
00:00:15.560	7385	0.01188	0		0.172305	1717581
00:00:15.570	7395	0.01201	0		0.17419	1718031
00:00:15.580	7405	0.01171	0		0.169839	1717013
00:00:15.590	7415	0.01181	0		0.17129	1717359
00:00:15.600	7425	0.01205	0		0.17477	1718168
00:00:15.609	7435	0.01201	0		0.17419	1718035
00:00:15.620	7445	0.01167	0		0.169259	1716871
00:00:15.630	7455	0.01187	0		0.17216	1717547
00:00:15.640	7465	0.01212	0		0.175786	1718395
00:00:15.649	7475	0.01164	0		0.168824	1716776
00:00:15.659	7485	0.01181	0		0.17129	1717339
00:00:15.669	7495	0.01184	0		0.171725	1717439
00:00:15.679	7505	0.01187	0		0.17216	1717554
00:00:15.689	7515	0.01161	0		0.168389	1716680
00:00:15.699	7525	0.01161	0		0.168389	1716678
00:00:15.709	7535	0.0118	0		0.171144	1717324
00:00:15.719	7545	0.01159	0		0.168099	1716612
00:00:15.729	7555	0.01185	0		0.17187	1717498
00:00:15.739	7565	0.01202	0		0.174335	1718040
00:00:15.749	7575	0.0122	0		0.176946	1718645
00:00:15.759	7585	0.0121	0		0.175496	1718324
00:00:15.769	7595	0.01175	0		0.170419	1717138
00:00:15.779	7605	0.01209	0		0.175351	1718283
00:00:15.789	7615	0.01182	0		0.171435	1717395
00:00:15.799	7625	0.01194	0		0.173175	1717778
00:00:15.809	7635	0.01195	0		0.17332	1717808
00:00:15.819	7645	0.01186	0		0.172015	1717520
00:00:15.829	7655	0.01202	0		0.174335	1718055
00:00:15.839	7665	0.01192	0		0.172885	1717734
00:00:15.849	7675	0.01194	0		0.173175	1717793
00:00:15.859	7685	0.01193	0		0.17303	1717764
00:00:15.869	7695	0.01156	0		0.167664	1716498
00:00:15.879	7705	0.012	0		0.174045	1717996
00:00:15.889	7715	0.01207	0		0.175061	1718214
00:00:15.900	7725	0.012	0		0.174045	1717999
00:00:15.908	7735	0.01186	0		0.172015	1717523
00:00:15.919	7745	0.01195	0		0.17332	1717817
00:00:15.929	7755	0.01202	0		0.174335	1718040
00:00:15.938	7765	0.01211	0		0.175641	1718342
00:00:15.948	7775	0.01195	0		0.17332	1717820
00:00:15.959	7785	0.0117	0		0.169694	1716979
00:00:15.968	7795	0.01192	0		0.172885	1717715
00:00:15.979	7805	0.0119	0		0.172595	1717639
00:00:15.988	7815	0.01207	0		0.175061	1718207
00:00:15.998	7825	0.01196	0		0.173465	1717844
00:00:16.008	7835	0.01192	0		0.172885	1717722
00:00:16.018	7845	0.01216	0		0.176366	1718525
00:00:16.029	7855	0.01187	0		0.17216	1717562
00:00:16.038	7865	0.01215	0		0.176221	1718493
00:00:16.049	7875	0.01149	0		0.166648	1716273
00:00:16.058	7885	0.01192	0		0.172885	1717710
00:00:16.068	7895	0.01204	0		0.174625	1718133
00:00:16.078	7905	0.01182	0		0.171435	1717383
00:00:16.088	7915	0.01184	0		0.171725	1717449
00:00:16.098	7925	0.01186	0		0.172015	1717513
00:00:16.108	7935	0.01178	0		0.170854	1717256
00:00:16.118	7945	0.01198	0		0.173755	1717933
00:00:16.128	7955	0.01185	0		0.17187	1717478
00:00:16.138	7965	0.01194	0		0.173175	1717778
00:00:16.148	7975	0.01181	0		0.17129	1717344
00:00:16.158	7985	0.01219	0		0.176801	1718640
00:00:16.168	7995	0.01203	0		0.17448	1718089
00:00:16.178	8005	0.01216	0		0.176366	1718540
00:00:16.188	8015	0.01173	0		0.170129	1717092
00:00:16.198	8025	0.01199	0		0.1739	1717959
00:00:16.208	8035	0.01209	0		0.175351	1718300
00:00:16.218	8045	0.01179	0		0.170999	1717270
00:00:16.227	8055	0.01172	0		0.169984	1717050
00:00:16.237	8065	0.01206	0		0.174915	1718185
00:00:16.247	8075	0.01181	0		0.17129	1717346
00:00:16.257	8085	0.01166	0		0.169114	1716844
00:00:16.267	8095	0.01168	0		0.169404	1716930
00:00:16.278	8105	0.01186	0		0.172015	1717518
00:00:16.287	8115	0.01203	0		0.17448	1718089
00:00:16.297	8125	0.01217	0		0.176511	1718557
00:00:16.308	8135	0.01195	0		0.17332	1717803
00:00:16.317	8145	0.01188	0		0.172305	1717576
00:00:16.327	8155	0.01207	0		0.175061	1718231
00:00:16.337	8165	0.01195	0		0.17332	1717835
00:00:16.347	8175	0.01213	0		0.175931	1718420
00:00:16.357	8185	0.01184	0		0.171725	1717464
00:00:16.367	8195	0.01195	0		0.17332	1717822
00:00:16.377	8205	0.01198	0		0.173755	1717935
00:00:16.387	8215	0.01212	0		0.175786	1718403
00:00:16.397	8225	0.01212	0		0.175786	1718390
00:00:16.407	8235	0.01197	0		0.17361	1717881
00:00:16.417	8245	0.01199	0		0.1739	1717942
00:00:16.427	8255	0.01188	0		0.172305	1717572
00:00:16.437	8265	0.01202	0		0.174335	1718040
00:00:16.447	8275	0.01212	0		0.175786	1718398
00:00:16.457	8285	0.01194	0		0.173175	1717786
00:00:16.467	8295	0.01195	0		0.17332	1717832
00:00:16.477	8305	0.01206	0		0.174915	1718197
00:00:16.487	8315	0.0118	0		0.171144	1717322
00:00:16.497	8325	0.01176	0		0.170564	1717185
00:00:16.507	8335	0.0121	0		0.175496	1718315
00:00:16.517	8345	0.01189	0		0.17245	1717634
00:00:16.527	8355	0.01216	0		0.176366	1718513
00:00:16.537	8365	0.01182	0		0.171435	1717400
00:00:16.546	8375	0.0117	0		0.169694	1716972
00:00:16.556	8385	0.01196	0		0.173465	1717869
00:00:16.566	8395	0.01174	0		0.170274	1717114
00:00:16.576	8405	0.01186	0		0.172015	1717503
00:00:16.586	8415	0.01212	0		0.175786	1718393
00:00:16.596	8425	0.01225	0		0.177671	1718832
00:00:16.606	8435	0.01182	0		0.171435	1717400
00:00:16.616	8445	0.01207	0		0.175061	1718207
00:00:16.626	8455	0.01197	0		0.17361	1717891
00:00:16.636	8465	0.01218	0		0.176656	1718577
00:00:16.646	8475	0.01212	0		0.175786	1718405
00:00:16.656	8485	0.01217	0		0.176511	1718547
00:00:16.666	8495	0.01208	0		0.175206	1718270
00:00:16.676	8505	0.01205	0		0.17477	1718155
00:00:16.686	8515	0.01221	0		0.177091	1718692
00:00:16.696	8525	0.01224	0		0.177526	1718796
00:00:16.706	8535	0.01191	0		0.17274	1717675
00:00:16.716	8545	0.01227	0		0.177961	1718881
00:00:16.726	8555	0.01225	0		0.177671	1718837
00:00:16.736	8565	0.01203	0		0.17448	1718075
00:00:16.746	8575	0.01182	0		0.171435	1717398
00:00:16.756	8585	0.01225	0		0.177671	1718823
00:00:16.766	8595	0.01198	0		0.173755	1717908
00:00:16.776	8605	0.01203	0		0.17448	1718094
00:00:16.786	8615	0.01239	0		0.179702	1719293
00:00:16.798	8625	0.01206	0		0.174915	1718187
00:00:16.806	8635	0.01217	0		0.176511	1718555
00:00:16.816	8645	0.01215	0		0.176221	1718488
00:00:16.826	8655	0.01212	0		0.175786	1718383
00:00:16.836	8665	0.01209	0		0.175351	1718278
00:00:16.845	8675	0.01183	0		0.17158	1717412
00:00:16.855	8685	0.01209	0		0.175351	1718302
00:00:16.865	8695	0.01233	0		0.178831	1719087
00:00:16.876	8705	0.01209	0		0.175351	1718273
00:00:16.885	8715	0.01193	0		0.17303	1717756
00:00:16.895	8725	0.0119	0		0.172595	1717651
00:00:16.905	8735	0.01221	0		0.177091	1718692
00:00:16.915	8745	0.01206	0		0.174915	1718175
00:00:16.925	8755	0.01182	0		0.171435	1717400
00:00:16.935	8765	0.01209	0		0.175351	1718302
00:00:16.945	8775	0.01203	0		0.17448	1718094
00:00:16.955	8785	0.01195	0		0.17332	1717805
00:00:16.965	8795	0.01209	0		0.175351	1718273
00:00:16.975	8805	0.01178	0		0.170854	1717248
00:00:16.985	8815	0.01231	0		0.178541	1719031
00:00:16.996	8825	0.01208	0		0.175206	1718258
00:00:17.005	8835	0.01226	0		0.177816	1718874
00:00:17.015	8845	0.01207	0		0.175061	1718214
00:00:17.025	8855	0.01193	0		0.17303	1717766
00:00:17.035	8865	0.01198	0		0.173755	1717923
00:00:17.045	8875	0.01192	0		0.172885	1717715
00:00:17.056	8885	0.01209	0		0.175351	1718302
00:00:17.065	8895	0.01198	0		0.173755	1717915
00:00:17.075	8905	0.01192	0		0.172885	1717707
00:00:17.085	8915	0.01223	0		0.177381	1718774
00:00:17.095	8925	0.01198	0		0.173755	1717911
00:00:17.105	8935	0.01217	0		0.176511	1718574
00:00:17.115	8945	0.01203	0		0.17448	1718082
00:00:17.125	8955	0.01206	0		0.174915	1718190
00:00:17.135	8965	0.01222	0		0.177236	1718709
00:00:17.145	8975	0.01204	0		0.174625	1718121
00:00:17.155	8985	0.01239	0		0.179702	1719298
00:00:17.165	8995	0.01232	0		0.178686	1719070
00:00:17.175	9005	0.01197	0		0.17361	1717874
00:00:17.185	9015	0.01225	0		0.177671	1718813
00:00:17.194	9025	0.012	0		0.174045	1717991
00:00:17.204	9035	0.01204	0		0.174625	1718126
00:00:17.217	9045	0.01208	0		0.175206	1718244
00:00:17.224	9055	0.01204	0		0.174625	1718119
00:00:17.234	9065	0.01228	0		0.178106	1718923
00:00:17.244	9075	0.01219	0		0.176801	1718635
00:00:17.254	9085	0.01205	0		0.17477	1718153
00:00:17.264	9095	0.01212	0		0.175786	1718403
00:00:17.274	9105	0.01212	0		0.175786	1718381
00:00:17.284	9115	0.0121	0		0.175496	1718339
00:00:17.294	9125	0.01215	0		0.176221	1718493
00:00:17.304	9135	0.01251	0		0.181442	1719692
00:00:17.314	9145	0.01202	0		0.174335	1718050
00:00:17.324	9155	0.01227	0		0.177961	1718891
00:00:17.334	9165	0.01222	0		0.177236	1718709
00:00:17.344	9175	0.01245	0		0.180572	1719498
00:00:17.354	9185	0.01213	0		0.175931	1718432
00:00:17.366	9195	0.01225	0		0.177671	1718810
00:00:17.374	9205	0.01205	0		0.17477	1718158
00:00:17.384	9215	0.01205	0		0.17477	1718158
00:00:17.394	9225	0.01222	0		0.177236	1718727
00:00:17.404	9235	0.01228	0		0.178106	1718938
00:00:17.414	9245	0.01215	0		0.176221	1718476
00:00:17.424	9255	0.01214	0		0.176076	1718452
00:00:17.434	9265	0.01197	0		0.17361	1717888
00:00:17.444	9275	0.01229	0		0.178251	1718950
00:00:17.454	9285	0.01224	0		0.177526	1718805
00:00:17.464	9295	0.01194	0		0.173175	1717791
00:00:17.476	9305	0.01205	0		0.17477	1718141
00:00:17.484	9315	0.01194	0		0.173175	1717771
00:00:17.493	9325	0.01206	0		0.174915	1718190
00:00:17.503	9335	0.01211	0		0.175641	1718368
00:00:17.513	9345	0.01222	0		0.177236	1718729
00:00:17.524	9355	0.01228	0		0.178106	1718911
00:00:17.533	9365	0.01185	0		0.17187	1717474
00:00:17.543	9375	0.01216	0		0.176366	1718520
00:00:17.553	9385	0.01202	0		0.174335	1718050
00:00:17.563	9395	0.01237	0		0.179412	1719219
00:00:17.573	9405	0.01224	0		0.177526	1718805
00:00:17.583	9415	0.01217	0		0.176511	1718547
00:00:17.593	9425	0.01223	0		0.177381	1718754
00:00:17.603	9435	0.01248	0		0.181007	1719613
00:00:17.613	9445	0.01221	0		0.177091	1718679
00:00:17.623	9455	0.01248	0		0.181007	1719587
00:00:17.633	9465	0.01207	0		0.175061	1718229
00:00:17.643	9475	0.01217	0		0.176511	1718547
00:00:17.653	9485	0.01208	0		0.175206	1718258
00:00:17.663	9495	0.01237	0		0.179412	1719222
00:00:17.673	9505	0.01206	0		0.174915	1718195
00:00:17.683	9515	0.01202	0		0.174335	1718045
00:00:17.693	9525	0.01237	0		0.179412	1719219
00:00:17.703	9535	0.01216	0		0.176366	1718523
00:00:17.713	9545	0.01217	0		0.176511	1718572
00:00:17.723	9555	0.01229	0		0.178251	1718967
00:00:17.733	9565	0.01204	0		0.174625	1718109
00:00:17.743	9575	0.01235	0		0.179122	1719153
00:00:17.753	9585	0.01219	0		0.176801	1718628
00:00:17.763	9595	0.01202	0		0.174335	1718070
00:00:17.773	9605	0.01226	0		0.177816	1718876
00:00:17.782	9615	0.01236	0		0.179267	1719207
00:00:17.793	9625	0.01224	0		0.177526	1718796
00:00:17.802	9635	0.01208	0		0.175206	1718263
00:00:17.813	9645	0.01199	0		0.1739	1717962
00:00:17.822	9655	0.0124	0		0.179847	1719320
00:00:17.832	9665	0.01229	0		0.178251	1718960
00:00:17.842	9675	0.01225	0		0.177671	1718837
00:00:17.852	9685	0.01239	0		0.179702	1719295
00:00:17.862	9695	0.0125	0		0.181297	1719675
00:00:17.872	9705	0.01238	0		0.179557	1719251
00:00:17.882	9715	0.01253	0		0.181732	1719756
00:00:17.892	9725	0.01207	0		0.175061	1718229
00:00:17.902	9735	0.01218	0		0.176656	1718586
00:00:17.912	9745	0.01245	0		0.180572	1719506
00:00:17.922	9755	0.01251	0		0.181442	1719682
00:00:17.936	9765	0.01231	0		0.178541	1719018
00:00:17.942	9775	0.01216	0		0.176366	1718515
00:00:17.952	9785	0.01229	0		0.178251	1718969
00:00:17.962	9795	0.01225	0		0.177671	1718810
00:00:17.972	9805	0.01203	0		0.17448	1718082
00:00:17.982	9815	0.01212	0		0.175786	1718403
00:00:17.992	9825	0.01249	0		0.181152	1719621
00:00:18.002	9835	0.01246	0		0.180717	1719545
00:00:18.012	9845	0.01212	0		0.175786	1718405
00:00:18.022	9855	0.01243	0		0.180282	1719422
00:00:18.032	9865	0.01219	0		0.176801	1718618
00:00:18.042	9875	0.01241	0		0.179992	1719356
00:00:18.052	9885	0.01222	0		0.177236	1718727
00:00:18.062	9895	0.01228	0		0.178106	1718916
00:00:18.072	9905	0.01224	0		0.177526	1718781
00:00:18.081	9915	0.01228	0		0.178106	1718925
00:00:18.091	9925	0.01244	0		0.180427	1719464
00:00:18.101	9935	0.01229	0		0.178251	1718977
00:00:18.111	9945	0.01246	0		0.180717	1719542
00:00:18.121	9955	0.01221	0		0.177091	1718699
00:00:18.132	9965	0.01234	0		0.178977	1719124
00:00:18.141	9975	0.01246	0		0.180717	1719533
00:00:18.151	9985	0.01228	0		0.178106	1718925
00:00:18.161	9995	0.01241	0		0.179992	1719354
00:00:18.171	10005	0.01238	0		0.179557	1719278
00:00:18.181	10015	0.01214	0		0.176076	1718464
00:00:18.191	10025	0.01281	0		0.185793	1720694
00:00:18.201	10035	0.01231	0		0.178541	1719040
00:00:18.211	10045	0.01231	0		0.178541	1719011
00:00:18.221	10055	0.0127	0		0.184198	1720332
00:00:18.231	10065	0.01222	0		0.177236	1718720
00:00:18.241	10075	0.01223	0		0.177381	1718756
00:00:18.251	10085	0.01224	0		0.177526	1718781
00:00:18.261	10095	0.01224	0		0.177526	1718776
00:00:18.271	10105	0.01247	0		0.180862	1719562
00:00:18.281	10115	0.01257	0		0.182312	1719884
00:00:18.291	10125	0.01215	0		0.176221	1718481
00:00:18.301	10135	0.01238	0		0.179557	1719256
00:00:18.311	10145	0.01221	0		0.177091	1718697
00:00:18.321	10155	0.01203	0		0.17448	1718089
00:00:18.331	10165	0.01206	0		0.174915	1718180
00:00:18.341	10175	0.01236	0		0.179267	1719185
00:00:18.351	10185	0.01231	0		0.178541	1719016
00:00:18.361	10195	0.01228	0		0.178106	1718938
00:00:18.371	10205	0.01249	0		0.181152	1719636
00:00:18.381	10215	0.01232	0		0.178686	1719075
00:00:18.391	10225	0.0123	0		0.178396	1718999
00:00:18.400	10235	0.01255	0		0.182022	1719839
00:00:18.410	10245	0.01238	0		0.179557	1719261
00:00:18.421	10255	0.01231	0		0.178541	1719014
00:00:18.430	10265	0.01262	0		0.183038	1720055
00:00:18.440	10275	0.01247	0		0.180862	1719560
00:00:18.450	10285	0.0124	0		0.179847	1719332
00:00:18.460	10295	0.01229	0		0.178251	1718945
00:00:18.470	10305	0.01241	0		0.179992	1719378
00:00:18.480	10315	0.01231	0		0.178541	1719021
00:00:18.490	10325	0.01248	0		0.181007	1719613
00:00:18.500	10335	0.01241	0		0.179992	1719347
00:00:18.510	10345	0.01204	0		0.174625	1718124
00:00:18.520	10355	0.01253	0		0.181732	1719768
00:00:18.530	10365	0.01241	0		0.179992	1719361
00:00:18.540	10375	0.01252	0		0.181587	1719729
00:00:18.550	10385	0.01244	0		0.180427	1719479
00:00:18.560	10395	0.01211	0		0.175641	1718349
00:00:18.570	10405	0.01272	0		0.184488	1720408
00:00:18.580	10415	0.01253	0		0.181732	1719765
00:00:18.590	10425	0.01242	0		0.180137	1719388
00:00:18.600	10435	0.01249	0		0.181152	1719638
00:00:18.610	10445	0.01248	0		0.181007	1719582
00:00:18.620	10455	0.01219	0		0.176801	1718611
00:00:18.630	10465	0.01204	0		0.174625	1718136
00:00:18.642	10475	0.01255	0		0.182022	1719824
00:00:18.650	10485	0.01241	0		0.179992	1719361
00:00:18.660	10495	0.01245	0		0.180572	1719503
00:00:18.670	10505	0.0123	0		0.178396	1718979
00:00:18.680	10515	0.01236	0		0.179267	1719209
00:00:18.690	10525	0.01236	0		0.179267	1719185
00:00:18.700	10535	0.01249	0		0.181152	1719645
00:00:18.710	10545	0.01216	0		0.176366	1718513
00:00:18.720	10555	0.0124	0		0.179847	1719320
00:00:18.730	10565	0.01258	0		0.182457	1719926
00:00:18.740	10575	0.01225	0		0.177671	1718837
00:00:18.750	10585	0.01237	0		0.179412	1719244
00:00:18.760	10595	0.01246	0		0.180717	1719525
00:00:18.770	10605	0.01229	0		0.178251	1718955
00:00:18.780	10615	0.0124	0		0.179847	1719342
00:00:18.790	10625	0.01271	0		0.184343	1720359
00:00:18.799	10635	0.01242	0		0.180137	1719398
00:00:18.809	10645	0.01227	0		0.177961	1718884
00:00:18.819	10655	0.01234	0		0.178977	1719114
00:00:18.829	10665	0.01224	0		0.177526	1718796
00:00:18.839	10675	0.01221	0		0.177091	1718682
00:00:18.849	10685	0.01234	0		0.178977	1719116
00:00:18.859	10695	0.01234	0		0.178977	1719114
00:00:18.869	10705	0.01238	0		0.179557	1719258
00:00:18.879	10715	0.01252	0		0.181587	1719716
00:00:18.890	10725	0.01235	0		0.179122	1719151
00:00:18.899	10735	0.01256	0		0.182167	1719853
00:00:18.909	10745	0.0124	0		0.179847	1719337
00:00:18.919	10755	0.01253	0		0.181732	1719751
00:00:18.929	10765	0.01234	0		0.178977	1719126
00:00:18.939	10775	0.01251	0		0.181442	1719685
00:00:18.949	10785	0.01235	0		0.179122	1719173
00:00:18.959	10795	0.01265	0		0.183473	1720180
00:00:18.969	10805	0.01254	0		0.181877	1719809
00:00:18.979	10815	0.01241	0		0.179992	1719361
00:00:18.989	10825	0.01252	0		0.181587	1719729
00:00:18.999	10835	0.01246	0		0.180717	1719530
00:00:19.009	10845	0.01235	0		0.179122	1719163
00:00:19.018	10855	0.01284	0		0.186228	1720795
00:00:19.028	10865	0.01237	0		0.179412	1719217
00:00:19.039	10875	0.01239	0		0.179702	1719285
00:00:19.048	10885	0.0124	0		0.179847	1719327
00:00:19.059	10895	0.01238	0		0.179557	1719246
00:00:19.068	10905	0.01242	0		0.180137	1719388
00:00:19.078	10915	0.0125	0		0.181297	1719660
00:00:19.088	10925	0.01262	0		0.183038	1720055
00:00:19.098	10935	0.0125	0		0.181297	1719677
00:00:19.108	10945	0.01269	0		0.184053	1720317
00:00:19.118	10955	0.01272	0		0.184488	1720418
00:00:19.128	10965	0.01245	0		0.180572	1719491
00:00:19.138	10975	0.01251	0		0.181442	1719687
00:00:19.148	10985	0.0124	0		0.179847	1719320
00:00:19.158	10995	0.01247	0		0.180862	1719552
00:00:19.168	11005	0.01239	0		0.179702	1719295
00:00:19.178	11015	0.01241	0		0.179992	1719349
00:00:19.188	11025	0.01227	0		0.177961	1718891
00:00:19.198	11035	0.01252	0		0.181587	1719719
00:00:19.208	11045	0.01257	0		0.182312	1719911
00:00:19.218	11055	0.01263	0		0.183183	1720087
00:00:19.228	11065	0.01235	0		0.179122	1719168
00:00:19.238	11075	0.01217	0		0.176511	1718567
00:00:19.248	11085	0.01221	0		0.177091	1718692
00:00:19.258	11095	0.01272	0		0.184488	1720410
00:00:19.268	11105	0.01241	0		0.179992	1719376
00:00:19.278	11115	0.01231	0		0.178541	1719033
00:00:19.288	11125	0.0127	0		0.184198	1720347
00:00:19.298	11135	0.01265	0		0.183473	1720185
00:00:19.308	11145	0.01289	0		0.186954	1720957
00:00:19.318	11155	0.01265	0		0.183473	1720180
00:00:19.328	11165	0.01246	0		0.180717	1719528
00:00:19.338	11175	0.01281	0		0.185793	1720707
00:00:19.347	11185	0.01229	0		0.178251	1718952
00:00:19.358	11195	0.01265	0		0.183473	1720161
00:00:19.368	11205	0.01269	0		0.184053	1720293
00:00:19.377	11215	0.01264	0		0.183328	1720139
00:00:19.387	11225	0.01242	0		0.180137	1719386
00:00:19.397	11235	0.01271	0		0.184343	1720361
00:00:19.409	11245	0.0123	0		0.178396	1718984
00:00:19.417	11255	0.01261	0		0.182893	1720023
00:00:19.428	11265	0.0126	0		0.182747	1720011
00:00:19.437	11275	0.01238	0		0.179557	1719251
00:00:19.447	11285	0.01273	0		0.184633	1720450
00:00:19.457	11295	0.01261	0		0.182893	1720050
00:00:19.467	11305	0.01256	0		0.182167	1719877
00:00:19.477	11315	0.01268	0		0.183908	1720256
00:00:19.487	11325	0.01258	0		0.182457	1719926
00:00:19.497	11335	0.01256	0		0.182167	1719862
00:00:19.507	11345	0.01246	0		0.180717	1719533
00:00:19.517	11355	0.01255	0		0.182022	1719841
00:00:19.527	11365	0.01253	0		0.181732	1719760
00:00:19.537	11375	0.01263	0		0.183183	1720099
00:00:19.547	11385	0.01254	0		0.181877	1719802
00:00:19.559	11395	0.01267	0		0.183763	1720234
00:00:19.567	11405	0.01254	0		0.181877	1719800
00:00:19.577	11415	0.01277	0		0.185213	1720579
00:00:19.587	11425	0.01279	0		0.185503	1720643
00:00:19.597	11435	0.01274	0		0.184778	1720467
00:00:19.607	11445	0.01251	0		0.181442	1719689
00:00:19.617	11455	0.01295	0		0.187824	1721173
00:00:19.627	11465	0.01274	0		0.184778	1720481
00:00:19.636	11475	0.01274	0		0.184778	1720486
00:00:19.647	11485	0.01246	0		0.180717	1719520
00:00:19.657	11495	0.01277	0		0.185213	1720574
00:00:19.667	11505	0.01257	0		0.182312	1719891
00:00:19.676	11515	0.01266	0		0.183618	1720217
00:00:19.687	11525	0.01273	0		0.184633	1720437
00:00:19.696	11535	0.01266	0		0.183618	1720212
00:00:19.708	11545	0.01262	0		0.183038	1720082
00:00:19.716	11555	0.01272	0		0.184488	1720405
00:00:19.726	11565	0.01258	0		0.182457	1719935
00:00:19.736	11575	0.01243	0		0.180282	1719437
00:00:19.746	11585	0.01269	0		0.184053	1720288
00:00:19.756	11595	0.01269	0		0.184053	1720317
00:00:19.766	11605	0.01259	0		0.182602	1719972
00:00:19.776	11615	0.01246	0		0.180717	1719523
00:00:19.786	11625	0.01257	0		0.182312	1719891
00:00:19.796	11635	0.01281	0		0.185793	1720704
00:00:19.806	11645	0.01247	0		0.180862	1719562
00:00:19.816	11655	0.01286	0		0.186518	1720884
00:00:19.826	11665	0.01283	0		0.186083	1720780
00:00:19.836	11675	0.01256	0		0.182167	1719862
00:00:19.846	11685	0.01253	0		0.181732	1719773
00:00:19.856	11695	0.01273	0		0.184633	1720445
00:00:19.867	11705	0.01291	0		0.187244	1721043
00:00:19.876	11715	0.01278	0		0.185358	1720606
00:00:19.886	11725	0.01256	0		0.182167	1719869
[truncated: 57,534 more rows]
