# Supplementary material for: Continuous Infusion Pressure Measurement in Predefined Interfascial and Intramuscular Tissue Conditions: An Ex Vivo Pilot Study
Source: J Clin Med. 2026 Apr 26;15(9):3301. doi: 10.3390/jcm15093301 (PMC13164366; doi:10.3390/jcm15093301)
Supplement: Supplementary file 1 [file jcm-15-03301-s001.zip › fascia 20.xlsx]

## Sheet: Recording
Timestamp	DeviceTime	Pressure(bar)	ButtonState	Event	Pressure(PSI)	PressureRAW
00:00:00.000	32011	0.00546	1		0.0791906	1696046
00:00:00.001	32021	0.00541	1		0.0784654	1695860
00:00:00.008	32031	0.00554	1		0.0803509	1696323
00:00:00.018	32041	0.00552	1		0.0800608	1696235
00:00:00.027	32051	0.00555	1		0.0804959	1696360
00:00:00.037	32061	0.00559	1		0.0810761	1696465
00:00:00.048	32071	0.0053	1		0.07687	1695494
00:00:00.058	32081	0.00575	1		0.0833967	1697027
00:00:00.068	32091	0.00539	1		0.0781753	1695818
00:00:00.077	32101	0.00577	1		0.0836868	1697068
00:00:00.088	32111	0.00557	1		0.080786	1696411
00:00:00.098	32121	0.00605	1		0.0877478	1698019
00:00:00.107	32131	0.00552	1		0.0800608	1696250
00:00:00.117	32141	0.00607	1		0.0880379	1698088
00:00:00.127	32151	0.00557	1		0.080786	1696406
00:00:00.137	32161	0.00555	1		0.0804959	1696338
00:00:00.147	32171	0.00524	1		0.0759998	1695301
00:00:00.158	32181	0.00577	1		0.0836868	1697083
00:00:00.167	32191	0.0055	1		0.0797707	1696191
00:00:00.177	32201	0.00565	1		0.0819463	1696666
00:00:00.187	32211	0.00539	0		0.0781753	1695811
00:00:00.197	32221	0.00609	0		0.088328	1698164
00:00:00.208	32231	0.00553	0		0.0802059	1696291
00:00:00.217	32241	0.00584	0		0.084702	1697326
00:00:00.227	32251	0.00538	0		0.0780303	1695764
00:00:00.237	32261	0.00561	0		0.0813661	1696548
00:00:00.247	32271	0.0053	0		0.07687	1695509
00:00:00.257	32281	0.00585	0		0.084847	1697360
00:00:00.267	32291	0.00567	0		0.0822364	1696739
00:00:00.277	32301	0.00555	0		0.0804959	1696350
00:00:00.287	32311	0.00569	0		0.0825265	1696804
00:00:00.297	32321	0.00574	0		0.0832516	1696980
00:00:00.307	32331	0.00524	0		0.0759998	1695318
00:00:00.317	32341	0.00579	0		0.0839768	1697137
00:00:00.326	32351	0.00526	0		0.0762898	1695357
00:00:00.337	32361	0.00579	0		0.0839768	1697139
00:00:00.347	32371	0.00559	0		0.0810761	1696492
00:00:00.357	32381	0.00589	0		0.0854272	1697473
00:00:00.367	32391	0.00587	0		0.0851371	1697404
00:00:00.376	32401	0.00542	0		0.0786104	1695919
00:00:00.387	32411	0.00556	0		0.080641	1696367
00:00:00.397	32421	0.00575	0		0.0833967	1697024
00:00:00.406	32431	0.00553	0		0.0802059	1696264
00:00:00.417	32441	0.0058	0		0.0841219	1697181
00:00:00.426	32451	0.00564	0		0.0818013	1696649
00:00:00.436	32461	0.00542	0		0.0786104	1695899
00:00:00.446	32471	0.00548	0		0.0794807	1696098
00:00:00.457	32481	0.00551	0		0.0799158	1696227
00:00:00.466	32491	0.00522	0		0.0757097	1695249
00:00:00.476	32501	0.00583	0		0.084557	1697299
00:00:00.486	32511	0.00577	0		0.0836868	1697078
00:00:00.496	32521	0.00566	0		0.0820913	1696727
00:00:00.506	32531	0.00527	0		0.0764349	1695404
00:00:00.516	32541	0.00555	0		0.0804959	1696355
00:00:00.526	32551	0.00549	0		0.0796257	1696137
00:00:00.536	32561	0.00569	0		0.0825265	1696816
00:00:00.546	32571	0.00549	0		0.0796257	1696142
00:00:00.556	32581	0.00583	0		0.084557	1697286
00:00:00.566	32591	0.00521	0		0.0755646	1695215
00:00:00.576	32601	0.00537	0		0.0778852	1695744
00:00:00.585	32611	0.00539	0		0.0781753	1695823
00:00:00.595	32621	0.00556	0		0.080641	1696362
00:00:00.606	32631	0.00538	0		0.0780303	1695764
00:00:00.616	32641	0.00576	0		0.0835417	1697039
00:00:00.625	32651	0.00562	0		0.0815112	1696590
00:00:00.635	32661	0.00534	0		0.0774501	1695656
00:00:00.645	32671	0.00556	0		0.080641	1696394
00:00:00.656	32681	0.0055	0		0.0797707	1696181
00:00:00.666	32691	0.00535	0		0.0775952	1695671
00:00:00.676	32701	0.00577	0		0.0836868	1697071
00:00:00.685	32711	0.00517	0		0.0749845	1695056
00:00:00.695	32721	0.00566	0		0.0820913	1696720
00:00:00.705	32731	0.00536	0		0.0777402	1695720
00:00:00.715	32741	0.00579	0		0.0839768	1697164
00:00:00.725	32751	0.00533	0		0.0773051	1695592
00:00:00.735	32761	0.00534	0		0.0774501	1695636
00:00:00.745	32771	0.00519	0		0.0752746	1695122
00:00:00.755	32781	0.00567	0		0.0822364	1696756
00:00:00.765	32791	0.00565	0		0.0819463	1696683
00:00:00.775	32801	0.00583	0		0.084557	1697296
00:00:00.785	32811	0.00561	0		0.0813661	1696561
00:00:00.795	32821	0.00563	0		0.0816562	1696627
00:00:00.805	32831	0.00525	0		0.0761448	1695350
00:00:00.815	32841	0.00577	0		0.0836868	1697098
00:00:00.825	32851	0.00543	0		0.0787555	1695956
00:00:00.835	32861	0.00553	0		0.0802059	1696276
00:00:00.845	32871	0.00558	0		0.080931	1696453
00:00:00.855	32881	0.0056	0		0.0812211	1696524
00:00:00.865	32891	0.00548	0		0.0794807	1696110
00:00:00.874	32901	0.00557	0		0.080786	1696409
00:00:00.885	32911	0.00513	0		0.0744043	1694921
00:00:00.894	32921	0.00549	0		0.0796257	1696134
00:00:00.905	32931	0.00547	0		0.0793356	1696078
00:00:00.915	32941	0.00579	0		0.0839768	1697137
00:00:00.924	32951	0.0052	0		0.0754196	1695166
00:00:00.934	32961	0.00536	0		0.0777402	1695693
00:00:00.944	32971	0.00572	0		0.0829616	1696904
00:00:00.955	32981	0.0058	0		0.0841219	1697191
00:00:00.964	32991	0.0055	0		0.0797707	1696169
00:00:00.974	33001	0.00563	0		0.0816562	1696629
00:00:00.984	33011	0.00533	0		0.0773051	1695602
00:00:00.994	33021	0.00553	0		0.0802059	1696269
00:00:01.004	33031	0.0056	0		0.0812211	1696514
00:00:01.014	33041	0.00535	0		0.0775952	1695680
00:00:01.027	33051	0.00556	0		0.080641	1696384
00:00:01.034	33061	0.00555	0		0.0804959	1696345
00:00:01.044	33071	0.00539	0		0.0781753	1695803
00:00:01.054	33081	0.00568	0		0.0823814	1696779
00:00:01.064	33091	0.0057	0		0.0826715	1696838
00:00:01.074	33101	0.00563	0		0.0816562	1696614
00:00:01.084	33111	0.00582	0		0.0844119	1697264
00:00:01.094	33121	0.00568	0		0.0823814	1696784
00:00:01.104	33131	0.00557	0		0.080786	1696423
00:00:01.114	33141	0.00585	0		0.084847	1697355
00:00:01.124	33151	0.00531	0		0.077015	1695546
00:00:01.133	33161	0.00537	0		0.0778852	1695756
00:00:01.143	33171	0.00574	0		0.0832516	1696988
00:00:01.153	33181	0.00591	0		0.0857173	1697561
00:00:01.164	33191	0.00534	0		0.0774501	1695636
00:00:01.173	33201	0.00569	0		0.0825265	1696806
00:00:01.183	33211	0.00524	0		0.0759998	1695308
00:00:01.193	33221	0.00564	0		0.0818013	1696639
00:00:01.204	33231	0.00552	0		0.0800608	1696232
00:00:01.213	33241	0.00524	0		0.0759998	1695303
00:00:01.223	33251	0.00583	0		0.084557	1697294
00:00:01.233	33261	0.00558	0		0.080931	1696453
00:00:01.243	33271	0.00552	0		0.0800608	1696240
00:00:01.253	33281	0.00546	0		0.0791906	1696029
00:00:01.263	33291	0.00558	0		0.080931	1696431
00:00:01.273	33301	0.00544	0		0.0789005	1695973
00:00:01.283	33311	0.00574	0		0.0832516	1696990
00:00:01.293	33321	0.00545	0		0.0790455	1696019
00:00:01.303	33331	0.00557	0		0.080786	1696414
00:00:01.313	33341	0.00526	0		0.0762898	1695374
00:00:01.323	33351	0.00547	0		0.0793356	1696078
00:00:01.334	33361	0.00559	0		0.0810761	1696477
00:00:01.343	33371	0.00582	0		0.0844119	1697252
00:00:01.353	33381	0.00558	0		0.080931	1696450
00:00:01.363	33391	0.00556	0		0.080641	1696387
00:00:01.373	33401	0.00547	0		0.0793356	1696073
00:00:01.383	33411	0.00559	0		0.0810761	1696477
00:00:01.393	33421	0.00527	0		0.0764349	1695394
00:00:01.403	33431	0.00582	0		0.0844119	1697267
00:00:01.413	33441	0.00537	0		0.0778852	1695751
00:00:01.423	33451	0.00534	0		0.0774501	1695636
00:00:01.433	33461	0.00528	0		0.0765799	1695438
00:00:01.442	33471	0.00534	0		0.0774501	1695626
00:00:01.453	33481	0.00546	0		0.0791906	1696046
00:00:01.462	33491	0.00593	0		0.0860074	1697619
00:00:01.473	33501	0.00566	0		0.0820913	1696705
00:00:01.482	33511	0.00575	0		0.0833967	1697022
00:00:01.492	33521	0.00553	0		0.0802059	1696291
00:00:01.502	33531	0.00538	0		0.0780303	1695771
00:00:01.512	33541	0.00529	0		0.0767249	1695484
00:00:01.522	33551	0.00574	0		0.0832516	1696975
00:00:01.532	33561	0.00538	0		0.0780303	1695786
00:00:01.542	33571	0.00565	0		0.0819463	1696678
00:00:01.552	33581	0.00572	0		0.0829616	1696909
00:00:01.562	33591	0.00549	0		0.0796257	1696152
00:00:01.572	33601	0.00532	0		0.0771601	1695578
00:00:01.582	33611	0.00565	0		0.0819463	1696688
00:00:01.592	33621	0.0053	0		0.07687	1695509
00:00:01.602	33631	0.00556	0		0.080641	1696394
00:00:01.612	33641	0.00569	0		0.0825265	1696819
00:00:01.622	33651	0.00549	0		0.0796257	1696156
00:00:01.632	33661	0.00549	0		0.0796257	1696159
00:00:01.642	33671	0.00553	0		0.0802059	1696281
00:00:01.652	33681	0.00562	0		0.0815112	1696565
00:00:01.662	33691	0.00544	0		0.0789005	1695968
00:00:01.672	33701	0.00575	0		0.0833967	1697019
00:00:01.682	33711	0.00552	0		0.0800608	1696257
00:00:01.691	33721	0.00511	0		0.0741143	1694865
00:00:01.701	33731	0.00583	0		0.084557	1697277
00:00:01.711	33741	0.00544	0		0.0789005	1695992
00:00:01.721	33751	0.00581	0		0.0842669	1697210
00:00:01.732	33761	0.00527	0		0.0764349	1695399
00:00:01.741	33771	0.00573	0		0.0831066	1696936
00:00:01.751	33781	0.00559	0		0.0810761	1696492
00:00:01.761	33791	0.00573	0		0.0831066	1696961
00:00:01.771	33801	0.00537	0		0.0778852	1695724
00:00:01.781	33811	0.0054	0		0.0783204	1695845
00:00:01.791	33821	0.00547	0		0.0793356	1696090
00:00:01.802	33831	0.00562	0		0.0815112	1696570
00:00:01.811	33841	0.0054	0		0.0783204	1695853
00:00:01.821	33851	0.00542	0		0.0786104	1695899
00:00:01.831	33861	0.00546	0		0.0791906	1696029
00:00:01.841	33871	0.00581	0		0.0842669	1697220
00:00:01.851	33881	0.00524	0		0.0759998	1695320
00:00:01.861	33891	0.00533	0		0.0773051	1695597
00:00:01.871	33901	0.0056	0		0.0812211	1696521
00:00:01.881	33911	0.00606	0		0.0878928	1698042
00:00:01.891	33921	0.00558	0		0.080931	1696441
00:00:01.901	33931	0.00592	0		0.0858623	1697573
00:00:01.911	33941	0.00556	0		0.080641	1696370
00:00:01.920	33951	0.00561	0		0.0813661	1696531
00:00:01.931	33961	0.00545	0		0.0790455	1695995
00:00:01.941	33971	0.00552	0		0.0800608	1696237
00:00:01.951	33981	0.00585	0		0.084847	1697335
00:00:01.961	33991	0.00585	0		0.084847	1697348
00:00:01.970	34001	0.00568	0		0.0823814	1696765
00:00:01.981	34011	0.00584	0		0.084702	1697304
00:00:01.991	34021	0.00609	0		0.088328	1698142
00:00:02.001	34031	0.00598	0		0.0867325	1697784
00:00:02.010	34041	0.00586	0		0.0849921	1697384
00:00:02.021	34051	0.0057	0		0.0826715	1696850
00:00:02.030	34061	0.00585	0		0.084847	1697353
00:00:02.040	34071	0.0061	0		0.088473	1698198
00:00:02.050	34081	0.00547	0		0.0793356	1696093
00:00:02.060	34091	0.00621	0		0.0900684	1698558
00:00:02.071	34101	0.00611	0		0.088618	1698240
00:00:02.080	34111	0.00602	0		0.0873127	1697921
00:00:02.090	34121	0.00606	0		0.0878928	1698049
00:00:02.100	34131	0.00622	0		0.0902134	1698578
00:00:02.110	34141	0.00597	0		0.0865875	1697744
00:00:02.120	34151	0.00627	0		0.0909386	1698744
00:00:02.130	34161	0.006	0		0.0870226	1697850
00:00:02.140	34171	0.00611	0		0.088618	1698225
00:00:02.150	34181	0.00593	0		0.0860074	1697629
00:00:02.160	34191	0.00609	0		0.088328	1698149
00:00:02.170	34201	0.0057	0		0.0826715	1696858
00:00:02.180	34211	0.00615	0		0.0891982	1698358
00:00:02.190	34221	0.00614	0		0.0890531	1698326
00:00:02.200	34231	0.00628	0		0.0910837	1698798
00:00:02.210	34241	0.00601	0		0.0871677	1697891
00:00:02.220	34251	0.00653	0		0.0947096	1699649
00:00:02.230	34261	0.00594	0		0.0861524	1697659
00:00:02.240	34271	0.00617	0		0.0894883	1698436
00:00:02.249	34281	0.0062	0		0.0899234	1698522
00:00:02.259	34291	0.00609	0		0.088328	1698154
00:00:02.269	34301	0.0057	0		0.0826715	1696838
00:00:02.279	34311	0.00618	0		0.0896333	1698470
00:00:02.289	34321	0.006	0		0.0870226	1697840
00:00:02.299	34331	0.00646	0		0.0936944	1699385
00:00:02.309	34341	0.00609	0		0.088328	1698154
00:00:02.319	34351	0.00645	0		0.0935493	1699372
00:00:02.329	34361	0.00601	0		0.0871677	1697891
00:00:02.339	34371	0.00633	0		0.0918089	1698954
00:00:02.349	34381	0.00578	0		0.0838318	1697110
00:00:02.359	34391	0.0064	0		0.0928241	1699181
00:00:02.369	34401	0.00595	0		0.0862974	1697700
00:00:02.379	34411	0.00619	0		0.0897783	1698502
00:00:02.389	34421	0.00611	0		0.088618	1698225
00:00:02.399	34431	0.00633	0		0.0918089	1698973
00:00:02.409	34441	0.00595	0		0.0862974	1697686
00:00:02.419	34451	0.00602	0		0.0873127	1697933
00:00:02.429	34461	0.00623	0		0.0903585	1698642
00:00:02.439	34471	0.00605	0		0.0877478	1698006
00:00:02.449	34481	0.00615	0		0.0891982	1698343
00:00:02.459	34491	0.00637	0		0.092389	1699101
00:00:02.469	34501	0.00597	0		0.0865875	1697747
00:00:02.479	34511	0.00645	0		0.0935493	1699360
00:00:02.489	34521	0.00638	0		0.0925341	1699140
00:00:02.499	34531	0.00612	0		0.0887631	1698260
00:00:02.508	34541	0.00619	0		0.0897783	1698490
00:00:02.519	34551	0.00605	0		0.0877478	1698031
00:00:02.529	34561	0.00623	0		0.0903585	1698620
00:00:02.539	34571	0.00611	0		0.088618	1698240
00:00:02.549	34581	0.00615	0		0.0891982	1698362
00:00:02.558	34591	0.00643	0		0.0932592	1699287
00:00:02.568	34601	0.00592	0		0.0858623	1697583
00:00:02.578	34611	0.00624	0		0.0905035	1698659
00:00:02.588	34621	0.00608	0		0.0881829	1698135
00:00:02.598	34631	0.00619	0		0.0897783	1698482
00:00:02.608	34641	0.00628	0		0.0910837	1698808
00:00:02.618	34651	0.00614	0		0.0890531	1698313
00:00:02.628	34661	0.00605	0		0.0877478	1698019
00:00:02.638	34671	0.00619	0		0.0897783	1698490
00:00:02.648	34681	0.00605	0		0.0877478	1698039
00:00:02.658	34691	0.00567	0		0.0822364	1696754
00:00:02.668	34701	0.00593	0		0.0860074	1697619
00:00:02.678	34711	0.00615	0		0.0891982	1698362
00:00:02.688	34721	0.00623	0		0.0903585	1698622
00:00:02.698	34731	0.00649	0		0.0941295	1699500
00:00:02.708	34741	0.00602	0		0.0873127	1697911
00:00:02.718	34751	0.00634	0		0.0919539	1698983
00:00:02.728	34761	0.00605	0		0.0877478	1698037
00:00:02.738	34771	0.00607	0		0.0880379	1698091
00:00:02.748	34781	0.00628	0		0.0910837	1698806
00:00:02.758	34791	0.00624	0		0.0905035	1698647
00:00:02.768	34801	0.0064	0		0.0928241	1699186
00:00:02.777	34811	0.00613	0		0.0889081	1698279
00:00:02.788	34821	0.00579	0		0.0839768	1697154
00:00:02.797	34831	0.00621	0		0.0900684	1698566
00:00:02.807	34841	0.00597	0		0.0865875	1697739
00:00:02.817	34851	0.00626	0		0.0907936	1698735
00:00:02.827	34861	0.00574	0		0.0832516	1696968
00:00:02.837	34871	0.00624	0		0.0905035	1698649
00:00:02.848	34881	0.00589	0		0.0854272	1697477
00:00:02.858	34891	0.00605	0		0.0877478	1698011
00:00:02.867	34901	0.00617	0		0.0894883	1698419
00:00:02.877	34911	0.00643	0		0.0932592	1699311
00:00:02.887	34921	0.00616	0		0.0893432	1698397
00:00:02.897	34931	0.00626	0		0.0907936	1698727
00:00:02.908	34941	0.0062	0		0.0899234	1698539
00:00:02.917	34951	0.00618	0		0.0896333	1698451
00:00:02.927	34961	0.00606	0		0.0878928	1698054
00:00:02.937	34971	0.00618	0		0.0896333	1698443
00:00:02.947	34981	0.00598	0		0.0867325	1697798
00:00:02.958	34991	0.00617	0		0.0894883	1698419
00:00:02.967	35001	0.00595	0		0.0862974	1697690
00:00:02.977	35011	0.00628	0		0.0910837	1698791
00:00:02.987	35021	0.00616	0		0.0893432	1698377
00:00:02.997	35031	0.00633	0		0.0918089	1698966
00:00:03.007	35041	0.00605	0		0.0877478	1698039
00:00:03.017	35051	0.00607	0		0.0880379	1698093
00:00:03.027	35061	0.00604	0		0.0876028	1697999
00:00:03.037	35071	0.00619	0		0.0897783	1698478
00:00:03.047	35081	0.00592	0		0.0858623	1697590
00:00:03.057	35091	0.00614	0		0.0890531	1698321
00:00:03.067	35101	0.00596	0		0.0864425	1697727
00:00:03.076	35111	0.00637	0		0.092389	1699101
00:00:03.086	35121	0.0062	0		0.0899234	1698512
00:00:03.096	35131	0.00615	0		0.0891982	1698350
00:00:03.107	35141	0.00599	0		0.0868776	1697815
00:00:03.117	35151	0.00619	0		0.0897783	1698487
00:00:03.126	35161	0.00578	0		0.0838318	1697105
00:00:03.136	35171	0.00641	0		0.0929692	1699223
00:00:03.147	35181	0.0061	0		0.088473	1698174
00:00:03.157	35191	0.00612	0		0.0887631	1698257
00:00:03.166	35201	0.00618	0		0.0896333	1698475
00:00:03.177	35211	0.00618	0		0.0896333	1698443
00:00:03.186	35221	0.0061	0		0.088473	1698198
00:00:03.196	35231	0.00624	0		0.0905035	1698664
00:00:03.206	35241	0.00598	0		0.0867325	1697793
00:00:03.216	35251	0.00602	0		0.0873127	1697935
00:00:03.226	35261	0.00611	0		0.088618	1698218
00:00:03.236	35271	0.00605	0		0.0877478	1698014
00:00:03.246	35281	0.00612	0		0.0887631	1698272
00:00:03.256	35291	0.00649	0		0.0941295	1699492
00:00:03.266	35301	0.00614	0		0.0890531	1698336
00:00:03.276	35311	0.006	0		0.0870226	1697864
00:00:03.285	35321	0.00606	0		0.0878928	1698042
00:00:03.296	35331	0.00607	0		0.0880379	1698096
00:00:03.306	35341	0.00594	0		0.0861524	1697659
00:00:03.316	35351	0.00608	0		0.0881829	1698120
00:00:03.326	35361	0.00621	0		0.0900684	1698563
00:00:03.335	35371	0.00616	0		0.0893432	1698402
00:00:03.345	35381	0.00621	0		0.0900684	1698553
00:00:03.356	35391	0.00593	0		0.0860074	1697629
00:00:03.365	35401	0.00616	0		0.0893432	1698382
00:00:03.375	35411	0.00611	0		0.088618	1698218
00:00:03.386	35421	0.0061	0		0.088473	1698206
00:00:03.396	35431	0.00596	0		0.0864425	1697735
00:00:03.405	35441	0.00611	0		0.088618	1698211
00:00:03.415	35451	0.00589	0		0.0854272	1697499
00:00:03.425	35461	0.00578	0		0.0838318	1697115
00:00:03.435	35471	0.00613	0		0.0889081	1698299
00:00:03.445	35481	0.00597	0		0.0865875	1697749
00:00:03.455	35491	0.00605	0		0.0877478	1698024
00:00:03.465	35501	0.0062	0		0.0899234	1698509
00:00:03.475	35511	0.00624	0		0.0905035	1698654
00:00:03.485	35521	0.00619	0		0.0897783	1698485
00:00:03.495	35531	0.00581	0		0.0842669	1697228
00:00:03.505	35541	0.00643	0		0.0932592	1699299
00:00:03.517	35551	0.0059	0		0.0855722	1697524
00:00:03.525	35561	0.0061	0		0.088473	1698198
00:00:03.535	35571	0.00582	0		0.0844119	1697247
00:00:03.545	35581	0.00638	0		0.0925341	1699118
00:00:03.555	35591	0.00599	0		0.0868776	1697810
00:00:03.565	35601	0.00597	0		0.0865875	1697744
00:00:03.575	35611	0.00609	0		0.088328	1698154
00:00:03.584	35621	0.00628	0		0.0910837	1698784
00:00:03.595	35631	0.00588	0		0.0852822	1697441
00:00:03.605	35641	0.00618	0		0.0896333	1698443
00:00:03.615	35651	0.00636	0		0.092244	1699064
00:00:03.624	35661	0.00629	0		0.0912287	1698811
00:00:03.634	35671	0.00621	0		0.0900684	1698544
00:00:03.644	35681	0.00614	0		0.0890531	1698313
00:00:03.655	35691	0.00596	0		0.0864425	1697710
00:00:03.665	35701	0.00614	0		0.0890531	1698311
00:00:03.674	35711	0.006	0		0.0870226	1697859
00:00:03.684	35721	0.00601	0		0.0871677	1697874
00:00:03.694	35731	0.00589	0		0.0854272	1697475
00:00:03.704	35741	0.00628	0		0.0910837	1698781
00:00:03.714	35751	0.00603	0		0.0874577	1697967
00:00:03.724	35761	0.00592	0		0.0858623	1697573
00:00:03.734	35771	0.00613	0		0.0889081	1698301
00:00:03.744	35781	0.00614	0		0.0890531	1698328
00:00:03.754	35791	0.006	0		0.0870226	1697845
00:00:03.764	35801	0.0058	0		0.0841219	1697181
00:00:03.774	35811	0.00582	0		0.0844119	1697252
00:00:03.784	35821	0.00601	0		0.0871677	1697896
00:00:03.794	35831	0.00611	0		0.088618	1698240
00:00:03.803	35841	0.00646	0		0.0936944	1699414
00:00:03.814	35851	0.00634	0		0.0919539	1699005
00:00:03.824	35861	0.00608	0		0.0881829	1698113
00:00:03.834	35871	0.00622	0		0.0902134	1698590
00:00:03.844	35881	0.00619	0		0.0897783	1698497
00:00:03.854	35891	0.00618	0		0.0896333	1698475
00:00:03.864	35901	0.00607	0		0.0880379	1698103
00:00:03.873	35911	0.00587	0		0.0851371	1697411
00:00:03.884	35921	0.00615	0		0.0891982	1698360
00:00:03.894	35931	0.00584	0		0.084702	1697326
00:00:03.904	35941	0.00607	0		0.0880379	1698100
00:00:03.914	35951	0.00603	0		0.0874577	1697960
00:00:03.923	35961	0.00607	0		0.0880379	1698100
00:00:03.934	35971	0.00581	0		0.0842669	1697223
00:00:03.943	35981	0.00619	0		0.0897783	1698500
00:00:03.953	35991	0.00575	0		0.0833967	1697027
00:00:03.963	36001	0.0059	0		0.0855722	1697524
00:00:03.973	36011	0.00578	0		0.0838318	1697100
00:00:03.983	36021	0.0063	0		0.0913737	1698847
00:00:03.993	36031	0.00618	0		0.0896333	1698468
00:00:04.004	36041	0.00628	0		0.0910837	1698781
00:00:04.013	36051	0.00612	0		0.0887631	1698242
00:00:04.023	36061	0.00587	0		0.0851371	1697424
00:00:04.033	36071	0.00622	0		0.0902134	1698588
00:00:04.043	36081	0.00615	0		0.0891982	1698372
00:00:04.053	36091	0.00637	0		0.092389	1699103
00:00:04.063	36101	0.0063	0		0.0913737	1698867
00:00:04.073	36111	0.00622	0		0.0902134	1698605
00:00:04.083	36121	0.00624	0		0.0905035	1698661
00:00:04.093	36131	0.00582	0		0.0844119	1697259
00:00:04.103	36141	0.00622	0		0.0902134	1698590
00:00:04.113	36151	0.00609	0		0.088328	1698171
00:00:04.123	36161	0.00598	0		0.0867325	1697776
00:00:04.133	36171	0.00602	0		0.0873127	1697911
00:00:04.142	36181	0.00608	0		0.0881829	1698130
00:00:04.153	36191	0.00612	0		0.0887631	1698265
00:00:04.163	36201	0.00612	0		0.0887631	1698260
00:00:04.172	36211	0.006	0		0.0870226	1697867
00:00:04.182	36221	0.00627	0		0.0909386	1698769
00:00:04.193	36231	0.00608	0		0.0881829	1698108
00:00:04.202	36241	0.00633	0		0.0918089	1698946
00:00:04.212	36251	0.00598	0		0.0867325	1697803
00:00:04.222	36261	0.00644	0		0.0934043	1699345
00:00:04.232	36271	0.00621	0		0.0900684	1698551
00:00:04.242	36281	0.00631	0		0.0915188	1698894
00:00:04.252	36291	0.00624	0		0.0905035	1698654
00:00:04.262	36301	0.00616	0		0.0893432	1698375
00:00:04.272	36311	0.00584	0		0.084702	1697326
00:00:04.282	36321	0.00631	0		0.0915188	1698882
00:00:04.292	36331	0.00579	0		0.0839768	1697159
00:00:04.302	36341	0.00642	0		0.0931142	1699272
00:00:04.312	36351	0.00591	0		0.0857173	1697563
00:00:04.322	36361	0.00624	0		0.0905035	1698664
00:00:04.332	36371	0.00601	0		0.0871677	1697896
00:00:04.342	36381	0.0061	0		0.088473	1698184
00:00:04.352	36391	0.00615	0		0.0891982	1698343
00:00:04.362	36401	0.00632	0		0.0916638	1698913
00:00:04.372	36411	0.00583	0		0.084557	1697277
00:00:04.382	36421	0.00645	0		0.0935493	1699350
00:00:04.391	36431	0.0062	0		0.0899234	1698531
00:00:04.401	36441	0.0061	0		0.088473	1698176
00:00:04.411	36451	0.00648	0		0.0939844	1699456
00:00:04.421	36461	0.00625	0		0.0906486	1698708
00:00:04.432	36471	0.0061	0		0.088473	1698198
00:00:04.441	36481	0.00628	0		0.0910837	1698798
00:00:04.452	36491	0.00604	0		0.0876028	1697987
00:00:04.462	36501	0.00654	0		0.0948547	1699652
00:00:04.472	36511	0.00586	0		0.0849921	1697392
00:00:04.481	36521	0.00619	0		0.0897783	1698504
00:00:04.491	36531	0.00633	0		0.0918089	1698976
00:00:04.502	36541	0.00622	0		0.0902134	1698605
00:00:04.511	36551	0.00616	0		0.0893432	1698402
00:00:04.521	36561	0.00652	0		0.0945646	1699605
00:00:04.531	36571	0.00618	0		0.0896333	1698475
00:00:04.541	36581	0.00629	0		0.0912287	1698823
00:00:04.551	36591	0.00592	0		0.0858623	1697578
00:00:04.561	36601	0.00644	0		0.0934043	1699345
00:00:04.571	36611	0.00628	0		0.0910837	1698779
00:00:04.581	36621	0.0063	0		0.0913737	1698874
00:00:04.591	36631	0.00604	0		0.0876028	1697975
00:00:04.601	36641	0.00627	0		0.0909386	1698749
00:00:04.611	36651	0.00614	0		0.0890531	1698313
00:00:04.620	36661	0.0064	0		0.0928241	1699196
00:00:04.631	36671	0.006	0		0.0870226	1697869
00:00:04.641	36681	0.00628	0		0.0910837	1698793
00:00:04.651	36691	0.00619	0		0.0897783	1698502
00:00:04.661	36701	0.00632	0		0.0916638	1698921
00:00:04.671	36711	0.00624	0		0.0905035	1698673
00:00:04.681	36721	0.00634	0		0.0919539	1699012
00:00:04.690	36731	0.00619	0		0.0897783	1698478
00:00:04.701	36741	0.00651	0		0.0944195	1699566
00:00:04.710	36751	0.00632	0		0.0916638	1698923
00:00:04.720	36761	0.00639	0		0.0926791	1699162
00:00:04.730	36771	0.0062	0		0.0899234	1698527
00:00:04.740	36781	0.00607	0		0.0880379	1698096
00:00:04.750	36791	0.0056	0		0.0812211	1696497
00:00:04.760	36801	0.00619	0		0.0897783	1698480
00:00:04.771	36811	0.00617	0		0.0894883	1698438
00:00:04.780	36821	0.00641	0		0.0929692	1699221
00:00:04.790	36831	0.00614	0		0.0890531	1698313
00:00:04.800	36841	0.00618	0		0.0896333	1698448
00:00:04.810	36851	0.00605	0		0.0877478	1698019
00:00:04.820	36861	0.00599	0		0.0868776	1697832
00:00:04.830	36871	0.00626	0		0.0907936	1698727
00:00:04.840	36881	0.0062	0		0.0899234	1698512
00:00:04.850	36891	0.00621	0		0.0900684	1698558
00:00:04.860	36901	0.00636	0		0.092244	1699052
00:00:04.870	36911	0.00606	0		0.0878928	1698066
00:00:04.880	36921	0.00618	0		0.0896333	1698468
00:00:04.890	36931	0.00629	0		0.0912287	1698833
00:00:04.900	36941	0.00654	0		0.0948547	1699671
00:00:04.909	36951	0.00639	0		0.0926791	1699162
00:00:04.919	36961	0.00602	0		0.0873127	1697930
00:00:04.930	36971	0.00624	0		0.0905035	1698669
00:00:04.940	36981	0.00647	0		0.0938394	1699434
00:00:04.950	36991	0.00591	0		0.0857173	1697544
00:00:04.960	37001	0.0065	0		0.0942745	1699539
00:00:04.970	37011	0.00591	0		0.0857173	1697558
00:00:04.980	37021	0.00623	0		0.0903585	1698632
00:00:04.989	37031	0.00592	0		0.0858623	1697593
00:00:04.999	37041	0.00638	0		0.0925341	1699113
00:00:05.009	37051	0.00641	0		0.0929692	1699233
00:00:05.019	37061	0.00619	0		0.0897783	1698480
00:00:05.029	37071	0.00596	0		0.0864425	1697730
00:00:05.039	37081	0.00636	0		0.092244	1699052
00:00:05.049	37091	0.00601	0		0.0871677	1697891
00:00:05.059	37101	0.0062	0		0.0899234	1698524
00:00:05.069	37111	0.00599	0		0.0868776	1697832
00:00:05.079	37121	0.00649	0		0.0941295	1699495
00:00:05.089	37131	0.00615	0		0.0891982	1698362
00:00:05.099	37141	0.0064	0		0.0928241	1699211
00:00:05.109	37151	0.00612	0		0.0887631	1698272
00:00:05.119	37161	0.00608	0		0.0881829	1698127
00:00:05.129	37171	0.00601	0		0.0871677	1697879
00:00:05.139	37181	0.00632	0		0.0916638	1698926
00:00:05.149	37191	0.00575	0		0.0833967	1697027
00:00:05.159	37201	0.00649	0		0.0941295	1699492
00:00:05.169	37211	0.00601	0		0.0871677	1697899
00:00:05.179	37221	0.00657	0		0.0952898	1699767
00:00:05.189	37231	0.00608	0		0.0881829	1698120
00:00:05.199	37241	0.00657	0		0.0952898	1699752
00:00:05.208	37251	0.00651	0		0.0944195	1699563
00:00:05.219	37261	0.00604	0		0.0876028	1697999
00:00:05.229	37271	0.00566	0		0.0820913	1696707
00:00:05.238	37281	0.00606	0		0.0878928	1698042
00:00:05.249	37291	0.00623	0		0.0903585	1698622
00:00:05.258	37301	0.00655	0		0.0949997	1699696
00:00:05.269	37311	0.00606	0		0.0878928	1698061
00:00:05.278	37321	0.00621	0		0.0900684	1698566
00:00:05.288	37331	0.00591	0		0.0857173	1697536
00:00:05.298	37341	0.00633	0		0.0918089	1698971
00:00:05.308	37351	0.00629	0		0.0912287	1698825
00:00:05.318	37361	0.00626	0		0.0907936	1698713
00:00:05.328	37371	0.00605	0		0.0877478	1698011
00:00:05.338	37381	0.00638	0		0.0925341	1699137
00:00:05.348	37391	0.00606	0		0.0878928	1698064
00:00:05.358	37401	0.00631	0		0.0915188	1698891
00:00:05.368	37411	0.00636	0		0.092244	1699079
00:00:05.378	37421	0.00632	0		0.0916638	1698939
00:00:05.388	37431	0.00613	0		0.0889081	1698284
00:00:05.398	37441	0.00637	0		0.092389	1699081
00:00:05.408	37451	0.00598	0		0.0867325	1697791
00:00:05.418	37461	0.00628	0		0.0910837	1698791
00:00:05.428	37471	0.00606	0		0.0878928	1698069
00:00:05.438	37481	0.00653	0		0.0947096	1699630
00:00:05.448	37491	0.00592	0		0.0858623	1697600
00:00:05.458	37501	0.00642	0		0.0931142	1699270
00:00:05.467	37511	0.00616	0		0.0893432	1698375
00:00:05.478	37521	0.00615	0		0.0891982	1698353
00:00:05.488	37531	0.00621	0		0.0900684	1698546
00:00:05.498	37541	0.00628	0		0.0910837	1698781
00:00:05.507	37551	0.00607	0		0.0880379	1698088
00:00:05.518	37561	0.006	0		0.0870226	1697862
00:00:05.528	37571	0.00614	0		0.0890531	1698340
00:00:05.537	37581	0.00623	0		0.0903585	1698610
00:00:05.547	37591	0.00622	0		0.0902134	1698585
00:00:05.557	37601	0.0063	0		0.0913737	1698852
00:00:05.567	37611	0.00631	0		0.0915188	1698896
00:00:05.577	37621	0.00643	0		0.0932592	1699287
00:00:05.587	37631	0.00638	0		0.0925341	1699128
00:00:05.597	37641	0.00639	0		0.0926791	1699157
00:00:05.607	37651	0.00584	0		0.084702	1697311
00:00:05.617	37661	0.00641	0		0.0929692	1699240
00:00:05.627	37671	0.00622	0		0.0902134	1698605
00:00:05.637	37681	0.00607	0		0.0880379	1698098
00:00:05.647	37691	0.00626	0		0.0907936	1698740
00:00:05.657	37701	0.00624	0		0.0905035	1698654
00:00:05.667	37711	0.00626	0		0.0907936	1698713
00:00:05.677	37721	0.00617	0		0.0894883	1698426
00:00:05.687	37731	0.00643	0		0.0932592	1699301
00:00:05.697	37741	0.00622	0		0.0902134	1698593
00:00:05.708	37751	0.00611	0		0.088618	1698208
00:00:05.717	37761	0.0064	0		0.0928241	1699181
00:00:05.727	37771	0.00648	0		0.0939844	1699451
00:00:05.737	37781	0.00629	0		0.0912287	1698833
00:00:05.747	37791	0.0062	0		0.0899234	1698514
00:00:05.757	37801	0.00642	0		0.0931142	1699279
00:00:05.767	37811	0.00619	0		0.0897783	1698495
00:00:05.776	37821	0.00614	0		0.0890531	1698333
00:00:05.786	37831	0.00622	0		0.0902134	1698588
00:00:05.796	37841	0.00621	0		0.0900684	1698553
00:00:05.807	37851	0.00634	0		0.0919539	1698995
00:00:05.816	37861	0.00644	0		0.0934043	1699336
00:00:05.826	37871	0.00626	0		0.0907936	1698722
00:00:05.836	37881	0.00618	0		0.0896333	1698473
00:00:05.846	37891	0.00624	0		0.0905035	1698669
00:00:05.856	37901	0.00613	0		0.0889081	1698284
00:00:05.866	37911	0.00603	0		0.0874577	1697952
00:00:05.876	37921	0.00648	0		0.0939844	1699475
00:00:05.886	37931	0.00646	0		0.0936944	1699382
00:00:05.896	37941	0.00614	0		0.0890531	1698311
00:00:05.906	37951	0.00627	0		0.0909386	1698749
00:00:05.916	37961	0.00617	0		0.0894883	1698436
00:00:05.926	37971	0.00616	0		0.0893432	1698397
00:00:05.936	37981	0.00638	0		0.0925341	1699137
00:00:05.946	37991	0.00646	0		0.0936944	1699404
00:00:05.956	38001	0.00587	0		0.0851371	1697426
00:00:05.967	38011	0.00625	0		0.0906486	1698688
00:00:05.975	38021	0.00634	0		0.0919539	1698983
00:00:05.985	38031	0.00606	0		0.0878928	1698066
00:00:05.995	38041	0.00636	0		0.092244	1699074
00:00:06.006	38051	0.00648	0		0.0939844	1699468
00:00:06.016	38061	0.00579	0		0.0839768	1697144
00:00:06.025	38071	0.00617	0		0.0894883	1698409
00:00:06.035	38081	0.00594	0		0.0861524	1697661
00:00:06.046	38091	0.00615	0		0.0891982	1698350
00:00:06.056	38101	0.00581	0		0.0842669	1697223
00:00:06.066	38111	0.00635	0		0.0920989	1699042
00:00:06.075	38121	0.00589	0		0.0854272	1697473
00:00:06.085	38131	0.00634	0		0.0919539	1699005
00:00:06.095	38141	0.00602	0		0.0873127	1697938
00:00:06.106	38151	0.00624	0		0.0905035	1698651
00:00:06.115	38161	0.006	0		0.0870226	1697869
00:00:06.125	38171	0.00617	0		0.0894883	1698409
00:00:06.135	38181	0.00641	0		0.0929692	1699233
00:00:06.145	38191	0.00595	0		0.0862974	1697681
00:00:06.155	38201	0.006	0		0.0870226	1697847
00:00:06.165	38211	0.00643	0		0.0932592	1699289
00:00:06.175	38221	0.00645	0		0.0935493	1699358
00:00:06.185	38231	0.00661	0		0.0958699	1699894
00:00:06.195	38241	0.00628	0		0.0910837	1698808
00:00:06.205	38251	0.0062	0		0.0899234	1698541
00:00:06.215	38261	0.00604	0		0.0876028	1697982
00:00:06.225	38271	0.00625	0		0.0906486	1698698
00:00:06.235	38281	0.0063	0		0.0913737	1698860
00:00:06.245	38291	0.00638	0		0.0925341	1699132
00:00:06.255	38301	0.00579	0		0.0839768	1697144
00:00:06.264	38311	0.00646	0		0.0936944	1699397
00:00:06.274	38321	0.00638	0		0.0925341	1699145
00:00:06.285	38331	0.00622	0		0.0902134	1698590
00:00:06.294	38341	0.00613	0		0.0889081	1698299
00:00:06.304	38351	0.00618	0		0.0896333	1698451
00:00:06.314	38361	0.00649	0		0.0941295	1699497
00:00:06.324	38371	0.00622	0		0.0902134	1698590
00:00:06.334	38381	0.00607	0		0.0880379	1698078
00:00:06.344	38391	0.00626	0		0.0907936	1698735
00:00:06.354	38401	0.00653	0		0.0947096	1699649
00:00:06.364	38411	0.00647	0		0.0938394	1699419
00:00:06.375	38421	0.00618	0		0.0896333	1698458
00:00:06.384	38431	0.00616	0		0.0893432	1698375
00:00:06.394	38441	0.00628	0		0.0910837	1698808
00:00:06.404	38451	0.00634	0		0.0919539	1698998
00:00:06.414	38461	0.00619	0		0.0897783	1698485
00:00:06.424	38471	0.00658	0		0.0954348	1699801
00:00:06.434	38481	0.00614	0		0.0890531	1698309
00:00:06.444	38491	0.0064	0		0.0928241	1699206
00:00:06.454	38501	0.00623	0		0.0903585	1698610
00:00:06.464	38511	0.00635	0		0.0920989	1699022
00:00:06.474	38521	0.00664	0		0.096305	1700009
00:00:06.484	38531	0.00651	0		0.0944195	1699551
00:00:06.494	38541	0.00581	0		0.0842669	1697233
00:00:06.504	38551	0.00653	0		0.0947096	1699634
00:00:06.514	38561	0.00624	0		0.0905035	1698673
00:00:06.524	38571	0.00647	0		0.0938394	1699424
00:00:06.534	38581	0.00639	0		0.0926791	1699174
00:00:06.544	38591	0.00648	0		0.0939844	1699468
00:00:06.554	38601	0.00637	0		0.092389	1699101
00:00:06.564	38611	0.00603	0		0.0874577	1697948
00:00:06.573	38621	0.00613	0		0.0889081	1698282
00:00:06.584	38631	0.00635	0		0.0920989	1699042
00:00:06.594	38641	0.00622	0		0.0902134	1698607
00:00:06.603	38651	0.00613	0		0.0889081	1698284
00:00:06.614	38661	0.00628	0		0.0910837	1698784
00:00:06.623	38671	0.0067	0		0.0971753	1700200
00:00:06.633	38681	0.00608	0		0.0881829	1698118
00:00:06.643	38691	0.00643	0		0.0932592	1699284
00:00:06.653	38701	0.00583	0		0.084557	1697299
00:00:06.663	38711	0.00616	0		0.0893432	1698377
00:00:06.673	38721	0.00655	0		0.0949997	1699691
00:00:06.683	38731	0.00639	0		0.0926791	1699157
00:00:06.693	38741	0.0065	0		0.0942745	1699534
00:00:06.703	38751	0.00634	0		0.0919539	1698985
00:00:06.713	38761	0.00644	0		0.0934043	1699336
00:00:06.723	38771	0.00658	0		0.0954348	1699816
00:00:06.733	38781	0.00599	0		0.0868776	1697830
00:00:06.743	38791	0.00587	0		0.0851371	1697431
00:00:06.753	38801	0.00619	0		0.0897783	1698500
00:00:06.763	38811	0.00652	0		0.0945646	1699585
00:00:06.773	38821	0.00586	0		0.0849921	1697394
00:00:06.783	38831	0.00638	0		0.0925341	1699128
00:00:06.792	38841	0.00646	0		0.0936944	1699402
00:00:06.803	38851	0.00655	0		0.0949997	1699698
00:00:06.813	38861	0.00604	0		0.0876028	1697999
00:00:06.822	38871	0.00664	0		0.096305	1699997
00:00:06.833	38881	0.00637	0		0.092389	1699093
00:00:06.842	38891	0.00656	0		0.0951447	1699750
00:00:06.853	38901	0.00625	0		0.0906486	1698686
00:00:06.863	38911	0.00646	0		0.0936944	1699397
00:00:06.872	38921	0.00627	0		0.0909386	1698759
00:00:06.882	38931	0.00657	0		0.0952898	1699762
00:00:06.892	38941	0.00637	0		0.092389	1699108
00:00:06.902	38951	0.00619	0		0.0897783	1698478
00:00:06.912	38961	0.0061	0		0.088473	1698196
00:00:06.922	38971	0.0062	0		0.0899234	1698536
00:00:06.932	38981	0.0063	0		0.0913737	1698855
00:00:06.942	38991	0.00647	0		0.0938394	1699443
00:00:06.952	39001	0.00653	0		0.0947096	1699639
00:00:06.962	39011	0.0064	0		0.0928241	1699211
00:00:06.972	39021	0.00665	0		0.0964501	1700029
00:00:06.982	39031	0.00626	0		0.0907936	1698722
00:00:06.992	39041	0.00618	0		0.0896333	1698446
00:00:07.002	39051	0.00629	0		0.0912287	1698818
00:00:07.012	39061	0.0065	0		0.0942745	1699532
00:00:07.022	39071	0.00657	0		0.0952898	1699764
00:00:07.032	39081	0.00634	0		0.0919539	1698988
00:00:07.042	39091	0.00651	0		0.0944195	1699566
00:00:07.052	39101	0.00619	0		0.0897783	1698478
00:00:07.062	39111	0.00661	0		0.0958699	1699887
00:00:07.072	39121	0.00636	0		0.092244	1699061
00:00:07.082	39131	0.00602	0		0.0873127	1697908
00:00:07.092	39141	0.0061	0		0.088473	1698184
00:00:07.102	39151	0.0064	0		0.0928241	1699191
00:00:07.112	39161	0.00639	0		0.0926791	1699177
00:00:07.121	39171	0.00657	0		0.0952898	1699762
00:00:07.132	39181	0.00607	0		0.0880379	1698086
00:00:07.141	39191	0.00651	0		0.0944195	1699576
00:00:07.151	39201	0.00624	0		0.0905035	1698676
00:00:07.161	39211	0.00641	0		0.0929692	1699245
00:00:07.171	39221	0.00613	0		0.0889081	1698277
00:00:07.181	39231	0.00649	0		0.0941295	1699485
00:00:07.191	39241	0.00628	0		0.0910837	1698793
00:00:07.201	39251	0.00639	0		0.0926791	1699162
00:00:07.211	39261	0.00619	0		0.0897783	1698480
00:00:07.221	39271	0.0064	0		0.0928241	1699191
00:00:07.231	39281	0.00595	0		0.0862974	1697703
00:00:07.241	39291	0.00675	0		0.0979005	1700380
00:00:07.251	39301	0.00624	0		0.0905035	1698644
00:00:07.261	39311	0.00657	0		0.0952898	1699769
00:00:07.271	39321	0.00634	0		0.0919539	1698998
00:00:07.281	39331	0.00621	0		0.0900684	1698563
00:00:07.291	39341	0.00621	0		0.0900684	1698576
00:00:07.301	39351	0.00628	0		0.0910837	1698793
00:00:07.311	39361	0.00621	0		0.0900684	1698553
00:00:07.320	39371	0.00649	0		0.0941295	1699483
00:00:07.330	39381	0.00625	0		0.0906486	1698710
00:00:07.340	39391	0.00642	0		0.0931142	1699277
00:00:07.350	39401	0.00636	0		0.092244	1699079
00:00:07.360	39411	0.0062	0		0.0899234	1698522
00:00:07.370	39421	0.00627	0		0.0909386	1698749
00:00:07.380	39431	0.00623	0		0.0903585	1698642
00:00:07.390	39441	0.00634	0		0.0919539	1698983
00:00:07.400	39451	0.00642	0		0.0931142	1699252
00:00:07.410	39461	0.00605	0		0.0877478	1698026
00:00:07.420	39471	0.0063	0		0.0913737	1698850
00:00:07.430	39481	0.00626	0		0.0907936	1698725
00:00:07.440	39491	0.00655	0		0.0949997	1699693
00:00:07.450	39501	0.00633	0		0.0918089	1698954
00:00:07.460	39511	0.00657	0		0.0952898	1699774
00:00:07.471	39521	0.00615	0		0.0891982	1698343
00:00:07.480	39531	0.00654	0		0.0948547	1699656
00:00:07.490	39541	0.00657	0		0.0952898	1699767
00:00:07.500	39551	0.00629	0		0.0912287	1698835
00:00:07.510	39561	0.00663	0		0.09616	1699970
00:00:07.520	39571	0.00625	0		0.0906486	1698708
00:00:07.530	39581	0.00601	0		0.0871677	1697879
00:00:07.540	39591	0.00661	0		0.0958699	1699896
00:00:07.550	39601	0.00626	0		0.0907936	1698713
00:00:07.560	39611	0.00668	0		0.0968852	1700122
00:00:07.570	39621	0.00617	0		0.0894883	1698421
00:00:07.580	39631	0.00646	0		0.0936944	1699397
00:00:07.590	39641	0.00645	0		0.0935493	1699375
00:00:07.600	39651	0.00638	0		0.0925341	1699142
00:00:07.610	39661	0.00629	0		0.0912287	1698813
00:00:07.619	39671	0.00625	0		0.0906486	1698693
00:00:07.629	39681	0.00663	0		0.09616	1699960
00:00:07.639	39691	0.00633	0		0.0918089	1698978
00:00:07.649	39701	0.00627	0		0.0909386	1698767
00:00:07.659	39711	0.00635	0		0.0920989	1699034
00:00:07.669	39721	0.00635	0		0.0920989	1699039
00:00:07.679	39731	0.00618	0		0.0896333	1698456
00:00:07.689	39741	0.00621	0		0.0900684	1698549
00:00:07.699	39751	0.00586	0		0.0849921	1697401
00:00:07.709	39761	0.00626	0		0.0907936	1698732
00:00:07.719	39771	0.00639	0		0.0926791	1699162
00:00:07.729	39781	0.00633	0		0.0918089	1698956
00:00:07.739	39791	0.00621	0		0.0900684	1698551
00:00:07.749	39801	0.00599	0		0.0868776	1697832
00:00:07.759	39811	0.0063	0		0.0913737	1698869
00:00:07.769	39821	0.00649	0		0.0941295	1699514
00:00:07.779	39831	0.00612	0		0.0887631	1698260
00:00:07.789	39841	0.00617	0		0.0894883	1698431
00:00:07.799	39851	0.00656	0		0.0951447	1699745
00:00:07.809	39861	0.00651	0		0.0944195	1699551
00:00:07.819	39871	0.00631	0		0.0915188	1698891
00:00:07.829	39881	0.00605	0		0.0877478	1698024
00:00:07.839	39891	0.0065	0		0.0942745	1699527
00:00:07.849	39901	0.00651	0		0.0944195	1699581
00:00:07.859	39911	0.00638	0		0.0925341	1699145
00:00:07.869	39921	0.00632	0		0.0916638	1698926
00:00:07.879	39931	0.00643	0		0.0932592	1699292
00:00:07.889	39941	0.00627	0		0.0909386	1698762
00:00:07.899	39951	0.0063	0		0.0913737	1698847
00:00:07.908	39961	0.0064	0		0.0928241	1699206
00:00:07.918	39971	0.00629	0		0.0912287	1698830
00:00:07.928	39981	0.00619	0		0.0897783	1698507
00:00:07.938	39991	0.00635	0		0.0920989	1699044
00:00:07.948	40001	0.00632	0		0.0916638	1698939
00:00:07.958	40011	0.00645	0		0.0935493	1699372
00:00:07.968	40021	0.00619	0		0.0897783	1698502
00:00:07.978	40031	0.0064	0		0.0928241	1699194
00:00:07.988	40041	0.00632	0		0.0916638	1698933
00:00:07.999	40051	0.00648	0		0.0939844	1699465
00:00:08.008	40061	0.00639	0		0.0926791	1699147
00:00:08.018	40071	0.00658	0		0.0954348	1699799
00:00:08.028	40081	0.00645	0		0.0935493	1699350
00:00:08.038	40091	0.00646	0		0.0936944	1699390
00:00:08.048	40101	0.0065	0		0.0942745	1699536
00:00:08.058	40111	0.00646	0		0.0936944	1699402
00:00:08.068	40121	0.0065	0		0.0942745	1699534
00:00:08.078	40131	0.00638	0		0.0925341	1699128
00:00:08.088	40141	0.00637	0		0.092389	1699110
00:00:08.098	40151	0.00655	0		0.0949997	1699715
00:00:08.108	40161	0.00634	0		0.0919539	1698985
00:00:08.118	40171	0.00639	0		0.0926791	1699177
00:00:08.128	40181	0.0062	0		0.0899234	1698514
00:00:08.138	40191	0.00623	0		0.0903585	1698632
00:00:08.148	40201	0.00654	0		0.0948547	1699652
00:00:08.158	40211	0.00679	0		0.0984806	1700512
00:00:08.168	40221	0.00668	0		0.0968852	1700122
00:00:08.178	40231	0.00641	0		0.0929692	1699245
00:00:08.188	40241	0.00641	0		0.0929692	1699245
00:00:08.198	40251	0.00647	0		0.0938394	1699434
00:00:08.208	40261	0.00619	0		0.0897783	1698500
00:00:08.219	40271	0.0064	0		0.0928241	1699203
00:00:08.228	40281	0.00653	0		0.0947096	1699620
00:00:08.237	40291	0.00617	0		0.0894883	1698421
00:00:08.247	40301	0.00628	0		0.0910837	1698803
00:00:08.257	40311	0.00647	0		0.0938394	1699448
00:00:08.267	40321	0.00621	0		0.0900684	1698563
00:00:08.277	40331	0.00639	0		0.0926791	1699154
00:00:08.287	40341	0.00647	0		0.0938394	1699436
00:00:08.297	40351	0.00645	0		0.0935493	1699375
00:00:08.307	40361	0.00636	0		0.092244	1699054
00:00:08.317	40371	0.00627	0		0.0909386	1698752
00:00:08.327	40381	0.00641	0		0.0929692	1699223
00:00:08.337	40391	0.00609	0		0.088328	1698142
00:00:08.347	40401	0.00643	0		0.0932592	1699294
00:00:08.357	40411	0.00651	0		0.0944195	1699554
00:00:08.367	40421	0.00663	0		0.09616	1699972
00:00:08.377	40431	0.00634	0		0.0919539	1699012
00:00:08.386	40441	0.00611	0		0.088618	1698238
00:00:08.397	40451	0.00627	0		0.0909386	1698769
00:00:08.407	40461	0.00678	0		0.0983356	1700466
00:00:08.417	40471	0.00639	0		0.0926791	1699174
00:00:08.427	40481	0.00651	0		0.0944195	1699578
00:00:08.437	40491	0.00657	0		0.0952898	1699784
00:00:08.446	40501	0.00662	0		0.096015	1699941
00:00:08.457	40511	0.0065	0		0.0942745	1699536
00:00:08.467	40521	0.00664	0		0.096305	1699987
00:00:08.476	40531	0.00651	0		0.0944195	1699578
00:00:08.486	40541	0.00666	0		0.0965951	1700075
00:00:08.497	40551	0.00631	0		0.0915188	1698901
00:00:08.507	40561	0.00671	0		0.0973203	1700227
00:00:08.516	40571	0.00647	0		0.0938394	1699439
00:00:08.526	40581	0.00655	0		0.0949997	1699698
00:00:08.536	40591	0.0064	0		0.0928241	1699184
00:00:08.546	40601	0.00696	0		0.100946	1701061
00:00:08.556	40611	0.00667	0		0.0967401	1700097
00:00:08.566	40621	0.00622	0		0.0902134	1698580
00:00:08.576	40631	0.0068	0		0.0986256	1700546
00:00:08.586	40641	0.00657	0		0.0952898	1699764
00:00:08.596	40651	0.0064	0		0.0928241	1699199
00:00:08.606	40661	0.00631	0		0.0915188	1698896
00:00:08.616	40671	0.00633	0		0.0918089	1698971
00:00:08.626	40681	0.00656	0		0.0951447	1699740
00:00:08.636	40691	0.00661	0		0.0958699	1699906
00:00:08.646	40701	0.00657	0		0.0952898	1699781
00:00:08.656	40711	0.00632	0		0.0916638	1698931
00:00:08.666	40721	0.00651	0		0.0944195	1699576
00:00:08.675	40731	0.00651	0		0.0944195	1699556
00:00:08.686	40741	0.0066	0		0.0957249	1699877
00:00:08.696	40751	0.00646	0		0.0936944	1699402
00:00:08.706	40761	0.00665	0		0.0964501	1700039
00:00:08.716	40771	0.00637	0		0.092389	1699093
00:00:08.725	40781	0.00654	0		0.0948547	1699674
00:00:08.736	40791	0.00661	0		0.0958699	1699904
00:00:08.745	40801	0.00676	0		0.0980455	1700419
00:00:08.756	40811	0.00625	0		0.0906486	1698698
00:00:08.765	40821	0.00683	0		0.0990607	1700642
00:00:08.775	40831	0.00678	0		0.0983356	1700471
00:00:08.786	40841	0.00655	0		0.0949997	1699710
00:00:08.795	40851	0.00629	0		0.0912287	1698813
00:00:08.805	40861	0.00632	0		0.0916638	1698926
00:00:08.816	40871	0.00618	0		0.0896333	1698475
00:00:08.825	40881	0.00658	0		0.0954348	1699803
00:00:08.835	40891	0.00639	0		0.0926791	1699154
00:00:08.845	40901	0.00671	0		0.0973203	1700250
00:00:08.855	40911	0.00608	0		0.0881829	1698110
00:00:08.865	40921	0.00671	0		0.0973203	1700234
00:00:08.875	40931	0.0063	0		0.0913737	1698852
00:00:08.885	40941	0.00641	0		0.0929692	1699228
00:00:08.895	40951	0.00651	0		0.0944195	1699563
00:00:08.905	40961	0.00652	0		0.0945646	1699595
00:00:08.916	40971	0.00646	0		0.0936944	1699412
00:00:08.925	40981	0.00662	0		0.096015	1699931
00:00:08.935	40991	0.00641	0		0.0929692	1699230
00:00:08.945	41001	0.00671	0		0.0973203	1700234
00:00:08.955	41011	0.00654	0		0.0948547	1699674
00:00:08.966	41021	0.00675	0		0.0979005	1700373
00:00:08.974	41031	0.00636	0		0.092244	1699071
00:00:08.985	41041	0.0064	0		0.0928241	1699199
00:00:08.994	41051	0.00658	0		0.0954348	1699801
00:00:09.005	41061	0.00664	0		0.096305	1699994
00:00:09.014	41071	0.00636	0		0.092244	1699069
00:00:09.024	41081	0.00657	0		0.0952898	1699754
00:00:09.034	41091	0.00631	0		0.0915188	1698879
00:00:09.044	41101	0.00668	0		0.0968852	1700132
00:00:09.055	41111	0.0063	0		0.0913737	1698877
00:00:09.065	41121	0.00666	0		0.0965951	1700075
00:00:09.074	41131	0.00606	0		0.0878928	1698051
00:00:09.084	41141	0.00682	0		0.0989157	1700615
00:00:09.094	41151	0.00656	0		0.0951447	1699718
00:00:09.104	41161	0.00626	0		0.0907936	1698720
00:00:09.114	41171	0.00642	0		0.0931142	1699279
00:00:09.124	41181	0.00641	0		0.0929692	1699245
00:00:09.134	41191	0.00626	0		0.0907936	1698737
00:00:09.144	41201	0.00654	0		0.0948547	1699681
00:00:09.154	41211	0.00638	0		0.0925341	1699130
00:00:09.164	41221	0.00665	0		0.0964501	1700019
00:00:09.174	41231	0.00638	0		0.0925341	1699145
00:00:09.184	41241	0.00642	0		0.0931142	1699260
00:00:09.194	41251	0.00625	0		0.0906486	1698693
00:00:09.204	41261	0.00626	0		0.0907936	1698720
00:00:09.214	41271	0.00622	0		0.0902134	1698605
00:00:09.224	41281	0.00612	0		0.0887631	1698269
00:00:09.234	41291	0.00631	0		0.0915188	1698896
00:00:09.243	41301	0.0062	0		0.0899234	1698531
00:00:09.253	41311	0.00596	0		0.0864425	1697727
00:00:09.264	41321	0.00637	0		0.092389	1699101
00:00:09.273	41331	0.00607	0		0.0880379	1698098
00:00:09.283	41341	0.00642	0		0.0931142	1699250
00:00:09.293	41351	0.00616	0		0.0893432	1698389
00:00:09.303	41361	0.00617	0		0.0894883	1698409
00:00:09.313	41371	0.00595	0		0.0862974	1697703
00:00:09.323	41381	0.00634	0		0.0919539	1698998
00:00:09.333	41391	0.0062	0		0.0899234	1698529
00:00:09.343	41401	0.0065	0		0.0942745	1699549
00:00:09.353	41411	0.00603	0		0.0874577	1697950
00:00:09.363	41421	0.00603	0		0.0874577	1697967
00:00:09.373	41431	0.00571	0		0.0828165	1696885
00:00:09.383	41441	0.00636	0		0.092244	1699069
00:00:09.393	41451	0.00582	0		0.0844119	1697252
00:00:09.403	41461	0.00658	0		0.0954348	1699811
00:00:09.413	41471	0.00599	0		0.0868776	1697823
00:00:09.423	41481	0.00605	0		0.0877478	1698019
00:00:09.433	41491	0.00614	0		0.0890531	1698333
00:00:09.443	41501	0.00638	0		0.0925341	1699123
00:00:09.453	41511	0.00614	0		0.0890531	1698338
00:00:09.463	41521	0.00652	0		0.0945646	1699588
00:00:09.473	41531	0.00608	0		0.0881829	1698127
00:00:09.483	41541	0.00606	0		0.0878928	1698049
00:00:09.492	41551	0.00602	0		0.0873127	1697921
00:00:09.503	41561	0.00618	0		0.0896333	1698458
00:00:09.513	41571	0.00597	0		0.0865875	1697747
00:00:09.522	41581	0.00613	0		0.0889081	1698299
00:00:09.533	41591	0.00577	0		0.0836868	1697083
00:00:09.542	41601	0.00628	0		0.0910837	1698779
00:00:09.552	41611	0.00618	0		0.0896333	1698468
00:00:09.563	41621	0.00612	0		0.0887631	1698247
00:00:09.573	41631	0.00608	0		0.0881829	1698113
00:00:09.582	41641	0.0063	0		0.0913737	1698877
00:00:09.592	41651	0.00605	0		0.0877478	1698021
00:00:09.602	41661	0.00616	0		0.0893432	1698387
00:00:09.612	41671	0.00587	0		0.0851371	1697419
00:00:09.622	41681	0.00611	0		0.088618	1698235
00:00:09.632	41691	0.00576	0		0.0835417	1697046
00:00:09.642	41701	0.00634	0		0.0919539	1698983
00:00:09.652	41711	0.00582	0		0.0844119	1697264
00:00:09.662	41721	0.00606	0		0.0878928	1698064
00:00:09.672	41731	0.00614	0		0.0890531	1698328
00:00:09.682	41741	0.00617	0		0.0894883	1698416
00:00:09.692	41751	0.00605	0		0.0877478	1698009
00:00:09.702	41761	0.00648	0		0.0939844	1699456
00:00:09.715	41771	0.00591	0		0.0857173	1697566
00:00:09.722	41781	0.00584	0		0.084702	1697316
00:00:09.732	41791	0.00583	0		0.084557	1697286
00:00:09.742	41801	0.00606	0		0.0878928	1698054
00:00:09.752	41811	0.0061	0		0.088473	1698184
00:00:09.762	41821	0.00613	0		0.0889081	1698304
00:00:09.772	41831	0.0061	0		0.088473	1698191
00:00:09.782	41841	0.00605	0		0.0877478	1698039
00:00:09.791	41851	0.00567	0		0.0822364	1696742
00:00:09.801	41861	0.00592	0		0.0858623	1697588
00:00:09.811	41871	0.00582	0		0.0844119	1697237
00:00:09.821	41881	0.00634	0		0.0919539	1698995
00:00:09.831	41891	0.00608	0		0.0881829	1698125
00:00:09.841	41901	0.00638	0		0.0925341	1699123
00:00:09.851	41911	0.00606	0		0.0878928	1698059
00:00:09.862	41921	0.00625	0		0.0906486	1698708
00:00:09.871	41931	0.00581	0		0.0842669	1697220
00:00:09.881	41941	0.00571	0		0.0828165	1696880
00:00:09.891	41951	0.00597	0		0.0865875	1697761
00:00:09.901	41961	0.00604	0		0.0876028	1698001
00:00:09.911	41971	0.00597	0		0.0865875	1697747
00:00:09.922	41981	0.00615	0		0.0891982	1698355
00:00:09.931	41991	0.00599	0		0.0868776	1697806
00:00:09.941	42001	0.00626	0		0.0907936	1698725
00:00:09.951	42011	0.00602	0		0.0873127	1697926
00:00:09.961	42021	0.00603	0		0.0874577	1697970
00:00:09.972	42031	0.00614	0		0.0890531	1698318
00:00:09.981	42041	0.00601	0		0.0871677	1697886
00:00:09.991	42051	0.00574	0		0.0832516	1696973
00:00:10.001	42061	0.00615	0		0.0891982	1698348
00:00:10.010	42071	0.00584	0		0.084702	1697321
00:00:10.021	42081	0.00638	0		0.0925341	1699145
00:00:10.031	42091	0.00588	0		0.0852822	1697463
00:00:10.040	42101	0.00593	0		0.0860074	1697627
00:00:10.051	42111	0.00628	0		0.0910837	1698801
00:00:10.060	42121	0.00593	0		0.0860074	1697624
00:00:10.070	42131	0.00607	0		0.0880379	1698081
00:00:10.080	42141	0.00591	0		0.0857173	1697539
00:00:10.090	42151	0.0056	0		0.0812211	1696504
00:00:10.100	42161	0.00606	0		0.0878928	1698047
00:00:10.110	42171	0.00577	0		0.0836868	1697088
00:00:10.120	42181	0.0059	0		0.0855722	1697529
00:00:10.131	42191	0.00577	0		0.0836868	1697090
00:00:10.140	42201	0.00582	0		0.0844119	1697247
00:00:10.150	42211	0.00601	0		0.0871677	1697894
00:00:10.160	42221	0.00628	0		0.0910837	1698803
00:00:10.170	42231	0.00627	0		0.0909386	1698754
00:00:10.180	42241	0.00602	0		0.0873127	1697908
00:00:10.190	42251	0.006	0		0.0870226	1697840
00:00:10.200	42261	0.00588	0		0.0852822	1697438
00:00:10.210	42271	0.00614	0		0.0890531	1698328
00:00:10.220	42281	0.00606	0		0.0878928	1698066
00:00:10.230	42291	0.00579	0		0.0839768	1697159
00:00:10.240	42301	0.00592	0		0.0858623	1697602
00:00:10.250	42311	0.00604	0		0.0876028	1698001
00:00:10.260	42321	0.00592	0		0.0858623	1697583
00:00:10.270	42331	0.00612	0		0.0887631	1698242
00:00:10.280	42341	0.00589	0		0.0854272	1697502
00:00:10.290	42351	0.00585	0		0.084847	1697343
00:00:10.300	42361	0.00587	0		0.0851371	1697411
00:00:10.309	42371	0.00622	0		0.0902134	1698605
00:00:10.320	42381	0.00582	0		0.0844119	1697237
00:00:10.329	42391	0.00614	0		0.0890531	1698328
00:00:10.340	42401	0.00598	0		0.0867325	1697796
00:00:10.349	42411	0.00632	0		0.0916638	1698926
00:00:10.360	42421	0.00601	0		0.0871677	1697899
00:00:10.369	42431	0.00634	0		0.0919539	1698985
00:00:10.379	42441	0.00577	0		0.0836868	1697098
00:00:10.389	42451	0.00609	0		0.088328	1698169
00:00:10.399	42461	0.00607	0		0.0880379	1698086
00:00:10.410	42471	0.00592	0		0.0858623	1697573
00:00:10.420	42481	0.00591	0		0.0857173	1697556
00:00:10.429	42491	0.00598	0		0.0867325	1697801
00:00:10.439	42501	0.00594	0		0.0861524	1697656
00:00:10.449	42511	0.00588	0		0.0852822	1697450
00:00:10.459	42521	0.00605	0		0.0877478	1698009
00:00:10.469	42531	0.00589	0		0.0854272	1697470
00:00:10.479	42541	0.00579	0		0.0839768	1697144
00:00:10.489	42551	0.00615	0		0.0891982	1698362
00:00:10.499	42561	0.00574	0		0.0832516	1696988
00:00:10.509	42571	0.00621	0		0.0900684	1698568
00:00:10.519	42581	0.00598	0		0.0867325	1697788
00:00:10.529	42591	0.00596	0		0.0864425	1697735
00:00:10.539	42601	0.00568	0		0.0823814	1696794
00:00:10.549	42611	0.0059	0		0.0855722	1697524
00:00:10.558	42621	0.00577	0		0.0836868	1697086
00:00:10.569	42631	0.0061	0		0.088473	1698176
00:00:10.579	42641	0.00602	0		0.0873127	1697930
00:00:10.589	42651	0.00577	0		0.0836868	1697086
00:00:10.598	42661	0.00586	0		0.0849921	1697372
00:00:10.608	42671	0.00607	0		0.0880379	1698073
00:00:10.619	42681	0.006	0		0.0870226	1697855
00:00:10.628	42691	0.00616	0		0.0893432	1698387
00:00:10.638	42701	0.00605	0		0.0877478	1698014
00:00:10.648	42711	0.00618	0		0.0896333	1698446
00:00:10.658	42721	0.00599	0		0.0868776	1697832
00:00:10.669	42731	0.00623	0		0.0903585	1698620
00:00:10.678	42741	0.00533	0		0.0773051	1695602
00:00:10.688	42751	0.00616	0		0.0893432	1698387
00:00:10.698	42761	0.00599	0		0.0868776	1697818
00:00:10.708	42771	0.00596	0		0.0864425	1697713
00:00:10.718	42781	0.00608	0		0.0881829	1698125
00:00:10.728	42791	0.00605	0		0.0877478	1698009
00:00:10.738	42801	0.00593	0		0.0860074	1697622
00:00:10.748	42811	0.00588	0		0.0852822	1697436
00:00:10.758	42821	0.0058	0		0.0841219	1697196
00:00:10.768	42831	0.00578	0		0.0838318	1697113
00:00:10.778	42841	0.0058	0		0.0841219	1697188
00:00:10.788	42851	0.0061	0		0.088473	1698176
00:00:10.798	42861	0.00581	0		0.0842669	1697208
00:00:10.808	42871	0.00598	0		0.0867325	1697774
00:00:10.817	42881	0.00577	0		0.0836868	1697095
00:00:10.827	42891	0.00605	0		0.0877478	1698034
00:00:10.837	42901	0.00616	0		0.0893432	1698382
00:00:10.847	42911	0.00605	0		0.0877478	1698037
00:00:10.857	42921	0.0059	0		0.0855722	1697524
00:00:10.867	42931	0.00633	0		0.0918089	1698954
00:00:10.877	42941	0.00579	0		0.0839768	1697152
00:00:10.887	42951	0.00621	0		0.0900684	1698563
00:00:10.897	42961	0.00598	0		0.0867325	1697776
00:00:10.907	42971	0.00599	0		0.0868776	1697806
00:00:10.918	42981	0.00591	0		0.0857173	1697546
00:00:10.927	42991	0.00585	0		0.084847	1697355
00:00:10.937	43001	0.00573	0		0.0831066	1696939
00:00:10.947	43011	0.00624	0		0.0905035	1698673
00:00:10.957	43021	0.00584	0		0.084702	1697330
00:00:10.967	43031	0.00612	0		0.0887631	1698242
00:00:10.977	43041	0.00575	0		0.0833967	1697015
00:00:10.987	43051	0.00568	0		0.0823814	1696765
00:00:10.998	43061	0.00592	0		0.0858623	1697583
00:00:11.007	43071	0.00605	0		0.0877478	1698019
00:00:11.017	43081	0.00605	0		0.0877478	1698026
00:00:11.027	43091	0.00599	0		0.0868776	1697830
00:00:11.037	43101	0.00582	0		0.0844119	1697242
00:00:11.047	43111	0.00606	0		0.0878928	1698047
00:00:11.057	43121	0.00602	0		0.0873127	1697928
00:00:11.067	43131	0.00599	0		0.0868776	1697823
00:00:11.076	43141	0.00568	0		0.0823814	1696779
00:00:11.087	43151	0.00612	0		0.0887631	1698274
00:00:11.097	43161	0.00578	0		0.0838318	1697108
00:00:11.107	43171	0.00592	0		0.0858623	1697580
00:00:11.117	43181	0.00578	0		0.0838318	1697120
00:00:11.127	43191	0.00611	0		0.088618	1698233
00:00:11.137	43201	0.00582	0		0.0844119	1697252
00:00:11.147	43211	0.00593	0		0.0860074	1697627
00:00:11.157	43221	0.00614	0		0.0890531	1698316
00:00:11.167	43231	0.00606	0		0.0878928	1698061
00:00:11.176	43241	0.00544	0		0.0789005	1695965
00:00:11.186	43251	0.0058	0		0.0841219	1697193
00:00:11.197	43261	0.00575	0		0.0833967	1697029
00:00:11.207	43271	0.00585	0		0.084847	1697335
00:00:11.216	43281	0.00564	0		0.0818013	1696644
00:00:11.226	43291	0.00598	0		0.0867325	1697803
00:00:11.236	43301	0.00567	0		0.0822364	1696759
00:00:11.246	43311	0.00648	0		0.0939844	1699463
00:00:11.257	43321	0.00592	0		0.0858623	1697595
00:00:11.266	43331	0.00646	0		0.0936944	1699390
00:00:11.276	43341	0.00581	0		0.0842669	1697203
00:00:11.286	43351	0.00622	0		0.0902134	1698602
00:00:11.296	43361	0.00547	0		0.0793356	1696073
00:00:11.306	43371	0.00607	0		0.0880379	1698081
00:00:11.316	43381	0.00587	0		0.0851371	1697421
00:00:11.326	43391	0.00612	0		0.0887631	1698247
00:00:11.336	43401	0.00588	0		0.0852822	1697450
00:00:11.347	43411	0.00608	0		0.0881829	1698125
00:00:11.356	43421	0.00581	0		0.0842669	1697203
00:00:11.366	43431	0.0061	0		0.088473	1698184
00:00:11.375	43441	0.00598	0		0.0867325	1697776
00:00:11.386	43451	0.006	0		0.0870226	1697859
00:00:11.395	43461	0.00567	0		0.0822364	1696739
00:00:11.406	43471	0.00625	0		0.0906486	1698705
00:00:11.416	43481	0.00589	0		0.0854272	1697475
00:00:11.425	43491	0.00601	0		0.0871677	1697904
00:00:11.435	43501	0.00598	0		0.0867325	1697798
00:00:11.445	43511	0.00595	0		0.0862974	1697686
00:00:11.455	43521	0.00584	0		0.084702	1697306
00:00:11.465	43531	0.00592	0		0.0858623	1697595
00:00:11.475	43541	0.006	0		0.0870226	1697862
00:00:11.485	43551	0.00613	0		0.0889081	1698289
00:00:11.495	43561	0.00558	0		0.080931	1696448
00:00:11.505	43571	0.00599	0		0.0868776	1697830
00:00:11.515	43581	0.00551	0		0.0799158	1696213
00:00:11.525	43591	0.00572	0		0.0829616	1696929
00:00:11.535	43601	0.00579	0		0.0839768	1697147
00:00:11.545	43611	0.00631	0		0.0915188	1698901
00:00:11.555	43621	0.00597	0		0.0865875	1697761
00:00:11.566	43631	0.00596	0		0.0864425	1697735
00:00:11.575	43641	0.00593	0		0.0860074	1697624
00:00:11.585	43651	0.00626	0		0.0907936	1698737
00:00:11.595	43661	0.0059	0		0.0855722	1697519
00:00:11.605	43671	0.00604	0		0.0876028	1697997
00:00:11.615	43681	0.00567	0		0.0822364	1696739
00:00:11.624	43691	0.00614	0		0.0890531	1698326
00:00:11.635	43701	0.00581	0		0.0842669	1697220
00:00:11.645	43711	0.00605	0		0.0877478	1698021
00:00:11.655	43721	0.00585	0		0.084847	1697335
00:00:11.665	43731	0.00605	0		0.0877478	1698011
00:00:11.674	43741	0.00588	0		0.0852822	1697438
00:00:11.684	43751	0.00609	0		0.088328	1698140
00:00:11.694	43761	0.00583	0		0.084557	1697301
00:00:11.705	43771	0.00603	0		0.0874577	1697943
00:00:11.715	43781	0.00569	0		0.0825265	1696826
00:00:11.724	43791	0.00576	0		0.0835417	1697056
00:00:11.734	43801	0.00563	0		0.0816562	1696614
00:00:11.745	43811	0.00587	0		0.0851371	1697409
00:00:11.755	43821	0.00555	0		0.0804959	1696335
00:00:11.764	43831	0.00599	0		0.0868776	1697835
00:00:11.774	43841	0.00532	0		0.0771601	1695582
00:00:11.784	43851	0.00568	0		0.0823814	1696787
00:00:11.794	43861	0.00579	0		0.0839768	1697152
00:00:11.804	43871	0.00595	0		0.0862974	1697695
00:00:11.814	43881	0.00561	0		0.0813661	1696556
00:00:11.824	43891	0.00576	0		0.0835417	1697046
00:00:11.834	43901	0.00581	0		0.0842669	1697220
00:00:11.844	43911	0.00565	0		0.0819463	1696693
00:00:11.854	43921	0.00564	0		0.0818013	1696646
00:00:11.864	43931	0.00576	0		0.0835417	1697044
00:00:11.874	43941	0.00588	0		0.0852822	1697460
00:00:11.884	43951	0.00615	0		0.0891982	1698370
00:00:11.894	43961	0.00575	0		0.0833967	1697010
00:00:11.904	43971	0.00592	0		0.0858623	1697580
00:00:11.914	43981	0.00558	0		0.080931	1696438
00:00:11.923	43991	0.00616	0		0.0893432	1698399
00:00:11.934	44001	0.00589	0		0.0854272	1697487
00:00:11.944	44011	0.00594	0		0.0861524	1697646
00:00:11.954	44021	0.00602	0		0.0873127	1697930
00:00:11.963	44031	0.00567	0		0.0822364	1696744
00:00:11.973	44041	0.00584	0		0.084702	1697311
00:00:11.983	44051	0.00612	0		0.0887631	1698242
00:00:11.993	44061	0.00551	0		0.0799158	1696196
00:00:12.003	44071	0.00604	0		0.0876028	1697987
00:00:12.013	44081	0.00578	0		0.0838318	1697113
00:00:12.023	44091	0.00614	0		0.0890531	1698340
00:00:12.034	44101	0.00561	0		0.0813661	1696548
00:00:12.043	44111	0.00598	0		0.0867325	1697776
00:00:12.053	44121	0.00579	0		0.0839768	1697135
00:00:12.063	44131	0.00581	0		0.0842669	1697220
00:00:12.073	44141	0.00592	0		0.0858623	1697585
00:00:12.083	44151	0.00616	0		0.0893432	1698404
00:00:12.093	44161	0.00582	0		0.0844119	1697235
00:00:12.103	44171	0.00602	0		0.0873127	1697933
00:00:12.113	44181	0.00581	0		0.0842669	1697208
00:00:12.123	44191	0.00601	0		0.0871677	1697891
00:00:12.133	44201	0.00603	0		0.0874577	1697967
00:00:12.143	44211	0.00577	0		0.0836868	1697071
00:00:12.153	44221	0.00575	0		0.0833967	1697019
00:00:12.162	44231	0.00593	0		0.0860074	1697629
00:00:12.173	44241	0.00561	0		0.0813661	1696561
00:00:12.183	44251	0.00609	0		0.088328	1698140
00:00:12.192	44261	0.00616	0		0.0893432	1698407
00:00:12.202	44271	0.00601	0		0.0871677	1697881
00:00:12.213	44281	0.00574	0		0.0832516	1696970
00:00:12.222	44291	0.00617	0		0.0894883	1698436
00:00:12.233	44301	0.00559	0		0.0810761	1696470
00:00:12.242	44311	0.00566	0		0.0820913	1696703
00:00:12.253	44321	0.00617	0		0.0894883	1698416
00:00:12.262	44331	0.00586	0		0.0849921	1697394
00:00:12.272	44341	0.00584	0		0.084702	1697318
00:00:12.282	44351	0.006	0		0.0870226	1697852
00:00:12.293	44361	0.00588	0		0.0852822	1697436
00:00:12.303	44371	0.00609	0		0.088328	1698162
00:00:12.312	44381	0.00577	0		0.0836868	1697093
00:00:12.322	44391	0.00588	0		0.0852822	1697458
00:00:12.332	44401	0.00582	0		0.0844119	1697259
00:00:12.342	44411	0.00577	0		0.0836868	1697088
00:00:12.352	44421	0.0058	0		0.0841219	1697174
00:00:12.362	44431	0.00612	0		0.0887631	1698255
00:00:12.372	44441	0.00577	0		0.0836868	1697068
00:00:12.382	44451	0.00593	0		0.0860074	1697615
00:00:12.392	44461	0.0056	0		0.0812211	1696499
00:00:12.402	44471	0.00604	0		0.0876028	1697992
00:00:12.412	44481	0.00607	0		0.0880379	1698096
00:00:12.422	44491	0.00635	0		0.0920989	1699030
00:00:12.431	44501	0.00569	0		0.0825265	1696826
00:00:12.441	44511	0.00602	0		0.0873127	1697908
00:00:12.452	44521	0.00591	0		0.0857173	1697558
00:00:12.461	44531	0.00572	0		0.0829616	1696931
00:00:12.472	44541	0.00595	0		0.0862974	1697683
00:00:12.481	44551	0.00573	0		0.0831066	1696961
00:00:12.491	44561	0.00587	0		0.0851371	1697419
00:00:12.502	44571	0.00593	0		0.0860074	1697605
00:00:12.511	44581	0.00593	0		0.0860074	1697629
00:00:12.521	44591	0.00571	0		0.0828165	1696870
00:00:12.531	44601	0.0058	0		0.0841219	1697186
00:00:12.541	44611	0.00593	0		0.0860074	1697610
00:00:12.551	44621	0.00568	0		0.0823814	1696779
00:00:12.561	44631	0.00594	0		0.0861524	1697637
00:00:12.571	44641	0.00585	0		0.084847	1697338
00:00:12.581	44651	0.00598	0		0.0867325	1697776
00:00:12.591	44661	0.00554	0		0.0803509	1696298
00:00:12.601	44671	0.00562	0		0.0815112	1696573
00:00:12.612	44681	0.00601	0		0.0871677	1697874
00:00:12.621	44691	0.0058	0		0.0841219	1697198
00:00:12.631	44701	0.00602	0		0.0873127	1697918
00:00:12.641	44711	0.00618	0		0.0896333	1698458
00:00:12.651	44721	0.00598	0		0.0867325	1697791
00:00:12.661	44731	0.00603	0		0.0874577	1697948
00:00:12.671	44741	0.00633	0		0.0918089	1698954
00:00:12.681	44751	0.00613	0		0.0889081	1698289
00:00:12.691	44761	0.00603	0		0.0874577	1697957
00:00:12.701	44771	0.00594	0		0.0861524	1697646
00:00:12.710	44781	0.00626	0		0.0907936	1698713
00:00:12.721	44791	0.00601	0		0.0871677	1697884
00:00:12.731	44801	0.00589	0		0.0854272	1697495
00:00:12.740	44811	0.00567	0		0.0822364	1696754
00:00:12.751	44821	0.00576	0		0.0835417	1697039
00:00:12.760	44831	0.00595	0		0.0862974	1697673
00:00:12.770	44841	0.00596	0		0.0864425	1697720
00:00:12.781	44851	0.00588	0		0.0852822	1697446
00:00:12.790	44861	0.00593	0		0.0860074	1697615
00:00:12.801	44871	0.00614	0		0.0890531	1698333
00:00:12.810	44881	0.00597	0		0.0865875	1697749
00:00:12.820	44891	0.006	0		0.0870226	1697845
00:00:12.830	44901	0.00602	0		0.0873127	1697935
00:00:12.840	44911	0.00572	0		0.0829616	1696929
00:00:12.850	44921	0.00624	0		0.0905035	1698664
00:00:12.861	44931	0.0058	0		0.0841219	1697171
00:00:12.870	44941	0.00633	0		0.0918089	1698973
00:00:12.880	44951	0.00564	0		0.0818013	1696646
00:00:12.890	44961	0.00563	0		0.0816562	1696612
00:00:12.900	44971	0.00591	0		0.0857173	1697536
00:00:12.910	44981	0.00577	0		0.0836868	1697093
00:00:12.920	44991	0.00603	0		0.0874577	1697960
00:00:12.930	45001	0.00606	0		0.0878928	1698047
00:00:12.940	45011	0.00581	0		0.0842669	1697228
00:00:12.950	45021	0.00577	0		0.0836868	1697095
00:00:12.960	45031	0.00611	0		0.088618	1698228
00:00:12.970	45041	0.00602	0		0.0873127	1697906
00:00:12.980	45051	0.00593	0		0.0860074	1697607
00:00:12.990	45061	0.00596	0		0.0864425	1697708
00:00:13.000	45071	0.00579	0		0.0839768	1697135
00:00:13.009	45081	0.00612	0		0.0887631	1698247
00:00:13.020	45091	0.00592	0		0.0858623	1697588
00:00:13.029	45101	0.00603	0		0.0874577	1697957
00:00:13.039	45111	0.00562	0		0.0815112	1696595
00:00:13.049	45121	0.00581	0		0.0842669	1697201
00:00:13.059	45131	0.00584	0		0.084702	1697323
00:00:13.069	45141	0.00603	0		0.0874577	1697955
00:00:13.079	45151	0.00592	0		0.0858623	1697602
00:00:13.089	45161	0.0059	0		0.0855722	1697517
00:00:13.099	45171	0.00572	0		0.0829616	1696899
00:00:13.109	45181	0.00581	0		0.0842669	1697210
00:00:13.119	45191	0.00589	0		0.0854272	1697499
00:00:13.129	45201	0.00617	0		0.0894883	1698424
00:00:13.139	45211	0.00608	0		0.0881829	1698137
00:00:13.149	45221	0.00598	0		0.0867325	1697788
00:00:13.159	45231	0.00625	0		0.0906486	1698710
00:00:13.170	45241	0.00599	0		0.0868776	1697837
00:00:13.179	45251	0.00604	0		0.0876028	1697984
00:00:13.189	45261	0.00607	0		0.0880379	1698086
00:00:13.199	45271	0.0057	0		0.0826715	1696838
00:00:13.209	45281	0.00637	0		0.092389	1699098
00:00:13.219	45291	0.00581	0		0.0842669	1697213
00:00:13.229	45301	0.00612	0		0.0887631	1698257
00:00:13.239	45311	0.00588	0		0.0852822	1697450
00:00:13.249	45321	0.00632	0		0.0916638	1698913
00:00:13.258	45331	0.00558	0		0.080931	1696441
00:00:13.269	45341	0.00605	0		0.0877478	1698039
00:00:13.279	45351	0.00579	0		0.0839768	1697149
00:00:13.288	45361	0.00586	0		0.0849921	1697370
00:00:13.299	45371	0.00584	0		0.084702	1697330
00:00:13.308	45381	0.00615	0		0.0891982	1698343
00:00:13.318	45391	0.00585	0		0.084847	1697345
00:00:13.329	45401	0.00616	0		0.0893432	1698387
00:00:13.339	45411	0.00598	0		0.0867325	1697801
00:00:13.349	45421	0.00574	0		0.0832516	1696973
00:00:13.358	45431	0.00593	0		0.0860074	1697629
00:00:13.368	45441	0.00581	0		0.0842669	1697225
00:00:13.378	45451	0.00598	0		0.0867325	1697786
00:00:13.388	45461	0.0061	0		0.088473	1698181
00:00:13.398	45471	0.00592	0		0.0858623	1697585
00:00:13.408	45481	0.00616	0		0.0893432	1698389
00:00:13.418	45491	0.0061	0		0.088473	1698193
00:00:13.428	45501	0.00581	0		0.0842669	1697223
00:00:13.438	45511	0.00586	0		0.0849921	1697389
00:00:13.448	45521	0.00615	0		0.0891982	1698358
00:00:13.458	45531	0.00594	0		0.0861524	1697668
00:00:13.468	45541	0.00619	0		0.0897783	1698487
00:00:13.478	45551	0.00604	0		0.0876028	1698004
00:00:13.488	45561	0.00619	0		0.0897783	1698502
00:00:13.498	45571	0.00602	0		0.0873127	1697938
00:00:13.508	45581	0.00596	0		0.0864425	1697732
00:00:13.518	45591	0.00573	0		0.0831066	1696963
00:00:13.528	45601	0.00571	0		0.0828165	1696892
00:00:13.537	45611	0.00593	0		0.0860074	1697605
00:00:13.548	45621	0.00598	0		0.0867325	1697791
00:00:13.557	45631	0.00569	0		0.0825265	1696816
00:00:13.568	45641	0.00622	0		0.0902134	1698590
00:00:13.578	45651	0.00568	0		0.0823814	1696789
00:00:13.587	45661	0.0061	0		0.088473	1698176
00:00:13.597	45671	0.00577	0		0.0836868	1697095
00:00:13.607	45681	0.00645	0		0.0935493	1699353
00:00:13.617	45691	0.00599	0		0.0868776	1697815
00:00:13.627	45701	0.00635	0		0.0920989	1699044
00:00:13.637	45711	0.00585	0		0.084847	1697367
00:00:13.647	45721	0.00626	0		0.0907936	1698722
00:00:13.657	45731	0.00565	0		0.0819463	1696685
00:00:13.668	45741	0.00609	0		0.088328	1698159
00:00:13.678	45751	0.00579	0		0.0839768	1697139
00:00:13.687	45761	0.00636	0		0.092244	1699047
00:00:13.697	45771	0.00567	0		0.0822364	1696761
00:00:13.707	45781	0.00608	0		0.0881829	1698137
00:00:13.717	45791	0.00589	0		0.0854272	1697495
00:00:13.727	45801	0.00624	0		0.0905035	1698656
00:00:13.737	45811	0.00588	0		0.0852822	1697460
00:00:13.747	45821	0.00607	0		0.0880379	1698100
00:00:13.757	45831	0.00589	0		0.0854272	1697497
00:00:13.767	45841	0.0062	0		0.0899234	1698534
00:00:13.777	45851	0.00567	0		0.0822364	1696747
00:00:13.786	45861	0.00626	0		0.0907936	1698725
00:00:13.797	45871	0.00602	0		0.0873127	1697938
00:00:13.806	45881	0.00602	0		0.0873127	1697935
00:00:13.817	45891	0.00589	0		0.0854272	1697497
00:00:13.826	45901	0.0061	0		0.088473	1698191
00:00:13.836	45911	0.00565	0		0.0819463	1696685
00:00:13.847	45921	0.00613	0		0.0889081	1698294
00:00:13.857	45931	0.0057	0		0.0826715	1696843
00:00:13.866	45941	0.00613	0		0.0889081	1698294
00:00:13.876	45951	0.00555	0		0.0804959	1696355
00:00:13.886	45961	0.00617	0		0.0894883	1698419
00:00:13.896	45971	0.00627	0		0.0909386	1698767
00:00:13.906	45981	0.00598	0		0.0867325	1697791
00:00:13.916	45991	0.00602	0		0.0873127	1697908
00:00:13.926	46001	0.00583	0		0.084557	1697296
00:00:13.936	46011	0.00596	0		0.0864425	1697727
00:00:13.946	46021	0.00602	0		0.0873127	1697935
00:00:13.956	46031	0.00583	0		0.084557	1697269
00:00:13.967	46041	0.00604	0		0.0876028	1697994
00:00:13.976	46051	0.00621	0		0.0900684	1698553
00:00:13.986	46061	0.0061	0		0.088473	1698203
00:00:13.996	46071	0.00598	0		0.0867325	1697786
00:00:14.006	46081	0.0062	0		0.0899234	1698534
00:00:14.016	46091	0.00585	0		0.084847	1697350
00:00:14.026	46101	0.00597	0		0.0865875	1697766
00:00:14.036	46111	0.00572	0		0.0829616	1696917
00:00:14.046	46121	0.00637	0		0.092389	1699098
00:00:14.056	46131	0.00601	0		0.0871677	1697891
00:00:14.066	46141	0.00598	0		0.0867325	1697776
00:00:14.076	46151	0.0059	0		0.0855722	1697509
00:00:14.086	46161	0.00614	0		0.0890531	1698309
00:00:14.096	46171	0.00578	0		0.0838318	1697120
00:00:14.106	46181	0.00613	0		0.0889081	1698299
00:00:14.116	46191	0.006	0		0.0870226	1697845
00:00:14.125	46201	0.00616	0		0.0893432	1698387
00:00:14.135	46211	0.00603	0		0.0874577	1697952
00:00:14.145	46221	0.00595	0		0.0862974	1697703
00:00:14.156	46231	0.00593	0		0.0860074	1697607
00:00:14.166	46241	0.00638	0		0.0925341	1699145
00:00:14.175	46251	0.00604	0		0.0876028	1697987
00:00:14.185	46261	0.00606	0		0.0878928	1698056
00:00:14.195	46271	0.00573	0		0.0831066	1696953
00:00:14.206	46281	0.0062	0		0.0899234	1698527
00:00:14.215	46291	0.00607	0		0.0880379	1698081
00:00:14.225	46301	0.00616	0		0.0893432	1698399
00:00:14.235	46311	0.00619	0		0.0897783	1698490
00:00:14.245	46321	0.00625	0		0.0906486	1698705
00:00:14.255	46331	0.0059	0		0.0855722	1697519
00:00:14.265	46341	0.00606	0		0.0878928	1698047
00:00:14.275	46351	0.00562	0		0.0815112	1696563
00:00:14.285	46361	0.00618	0		0.0896333	1698473
00:00:14.295	46371	0.00573	0		0.0831066	1696951
00:00:14.305	46381	0.00602	0		0.0873127	1697911
00:00:14.315	46391	0.00607	0		0.0880379	1698081
00:00:14.325	46401	0.00604	0		0.0876028	1697999
00:00:14.335	46411	0.00602	0		0.0873127	1697935
00:00:14.344	46421	0.00631	0		0.0915188	1698901
00:00:14.355	46431	0.00589	0		0.0854272	1697495
00:00:14.365	46441	0.00639	0		0.0926791	1699154
00:00:14.374	46451	0.00576	0		0.0835417	1697034
00:00:14.385	46461	0.00625	0		0.0906486	1698698
00:00:14.395	46471	0.00587	0		0.0851371	1697409
00:00:14.404	46481	0.0061	0		0.088473	1698174
00:00:14.414	46491	0.00616	0		0.0893432	1698387
00:00:14.424	46501	0.00647	0		0.0938394	1699419
00:00:14.434	46511	0.00595	0		0.0862974	1697700
00:00:14.444	46521	0.00578	0		0.0838318	1697105
00:00:14.454	46531	0.00571	0		0.0828165	1696865
00:00:14.464	46541	0.00587	0		0.0851371	1697424
00:00:14.474	46551	0.00593	0		0.0860074	1697615
00:00:14.484	46561	0.00598	0		0.0867325	1697784
00:00:14.494	46571	0.00611	0		0.088618	1698211
00:00:14.504	46581	0.00608	0		0.0881829	1698127
00:00:14.514	46591	0.00571	0		0.0828165	1696865
00:00:14.524	46601	0.00602	0		0.0873127	1697935
00:00:14.534	46611	0.00602	0		0.0873127	1697923
00:00:14.544	46621	0.00613	0		0.0889081	1698289
00:00:14.555	46631	0.00591	0		0.0857173	1697551
00:00:14.564	46641	0.00602	0		0.0873127	1697926
00:00:14.574	46651	0.00593	0		0.0860074	1697634
00:00:14.584	46661	0.00621	0		0.0900684	1698561
00:00:14.594	46671	0.00571	0		0.0828165	1696875
00:00:14.604	46681	0.00578	0		0.0838318	1697132
00:00:14.614	46691	0.00592	0		0.0858623	1697593
00:00:14.623	46701	0.0062	0		0.0899234	1698512
00:00:14.633	46711	0.00586	0		0.0849921	1697389
00:00:14.644	46721	0.00631	0		0.0915188	1698909
00:00:14.653	46731	0.00616	0		0.0893432	1698394
00:00:14.663	46741	0.00629	0		0.0912287	1698840
00:00:14.673	46751	0.00575	0		0.0833967	1697007
00:00:14.683	46761	0.00627	0		0.0909386	1698764
00:00:14.693	46771	0.00584	0		0.084702	1697313
00:00:14.703	46781	0.0059	0		0.0855722	1697517
00:00:14.713	46791	0.00598	0		0.0867325	1697803
00:00:14.723	46801	0.00599	0		0.0868776	1697830
00:00:14.733	46811	0.00609	0		0.088328	1698159
00:00:14.743	46821	0.0064	0		0.0928241	1699196
00:00:14.753	46831	0.00579	0		0.0839768	1697161
00:00:14.763	46841	0.00621	0		0.0900684	1698568
00:00:14.773	46851	0.00592	0		0.0858623	1697602
00:00:14.783	46861	0.00621	0		0.0900684	1698576
00:00:14.793	46871	0.00599	0		0.0868776	1697837
00:00:14.803	46881	0.00629	0		0.0912287	1698835
00:00:14.813	46891	0.00595	0		0.0862974	1697688
00:00:14.823	46901	0.00588	0		0.0852822	1697463
00:00:14.833	46911	0.00601	0		0.0871677	1697874
00:00:14.843	46921	0.0061	0		0.088473	1698191
00:00:14.853	46931	0.0059	0		0.0855722	1697512
00:00:14.863	46941	0.0059	0		0.0855722	1697524
00:00:14.873	46951	0.00591	0		0.0857173	1697566
00:00:14.883	46961	0.00592	0		0.0858623	1697580
00:00:14.893	46971	0.00606	0		0.0878928	1698056
00:00:14.903	46981	0.00596	0		0.0864425	1697732
00:00:14.912	46991	0.00611	0		0.088618	1698216
00:00:14.922	47001	0.00602	0		0.0873127	1697921
00:00:14.933	47011	0.00613	0		0.0889081	1698299
00:00:14.943	47021	0.00578	0		0.0838318	1697117
00:00:14.953	47031	0.00608	0		0.0881829	1698108
00:00:14.963	47041	0.00627	0		0.0909386	1698762
00:00:14.972	47051	0.00587	0		0.0851371	1697411
00:00:14.982	47061	0.00604	0		0.0876028	1697979
00:00:14.992	47071	0.00609	0		0.088328	1698145
00:00:15.002	47081	0.00617	0		0.0894883	1698426
00:00:15.012	47091	0.00592	0		0.0858623	1697585
00:00:15.022	47101	0.00616	0		0.0893432	1698402
00:00:15.032	47111	0.00588	0		0.0852822	1697465
00:00:15.042	47121	0.00626	0		0.0907936	1698725
00:00:15.052	47131	0.00625	0		0.0906486	1698703
00:00:15.062	47141	0.00597	0		0.0865875	1697747
00:00:15.072	47151	0.00597	0		0.0865875	1697742
00:00:15.082	47161	0.00592	0		0.0858623	1697588
00:00:15.092	47171	0.00581	0		0.0842669	1697233
00:00:15.102	47181	0.00621	0		0.0900684	1698546
00:00:15.112	47191	0.00585	0		0.084847	1697365
00:00:15.122	47201	0.00612	0		0.0887631	1698265
00:00:15.132	47211	0.00593	0		0.0860074	1697615
00:00:15.142	47221	0.00583	0		0.084557	1697289
00:00:15.152	47231	0.00624	0		0.0905035	1698676
00:00:15.162	47241	0.00601	0		0.0871677	1697872
00:00:15.172	47251	0.00605	0		0.0877478	1698034
00:00:15.182	47261	0.00591	0		0.0857173	1697536
00:00:15.191	47271	0.0063	0		0.0913737	1698872
00:00:15.202	47281	0.00579	0		0.0839768	1697166
00:00:15.211	47291	0.00583	0		0.084557	1697296
00:00:15.221	47301	0.00609	0		0.088328	1698154
00:00:15.231	47311	0.00614	0		0.0890531	1698331
00:00:15.241	47321	0.00621	0		0.0900684	1698576
00:00:15.251	47331	0.00625	0		0.0906486	1698705
00:00:15.262	47341	0.00586	0		0.0849921	1697375
00:00:15.271	47351	0.00615	0		0.0891982	1698345
00:00:15.281	47361	0.00608	0		0.0881829	1698127
00:00:15.291	47371	0.00604	0		0.0876028	1697992
00:00:15.302	47381	0.00605	0		0.0877478	1698006
00:00:15.311	47391	0.0064	0		0.0928241	1699189
00:00:15.321	47401	0.00628	0		0.0910837	1698801
00:00:15.331	47411	0.00593	0		0.0860074	1697605
00:00:15.341	47421	0.00623	0		0.0903585	1698634
00:00:15.351	47431	0.00635	0		0.0920989	1699032
00:00:15.361	47441	0.00592	0		0.0858623	1697575
00:00:15.371	47451	0.00609	0		0.088328	1698159
00:00:15.381	47461	0.00603	0		0.0874577	1697960
00:00:15.391	47471	0.00621	0		0.0900684	1698553
00:00:15.400	47481	0.00619	0		0.0897783	1698490
00:00:15.411	47491	0.00623	0		0.0903585	1698615
00:00:15.421	47501	0.0061	0		0.088473	1698181
00:00:15.430	47511	0.00609	0		0.088328	1698169
00:00:15.440	47521	0.00607	0		0.0880379	1698086
00:00:15.450	47531	0.00594	0		0.0861524	1697639
00:00:15.461	47541	0.00612	0		0.0887631	1698247
00:00:15.471	47551	0.00629	0		0.0912287	1698811
00:00:15.481	47561	0.00579	0		0.0839768	1697152
00:00:15.490	47571	0.00589	0		0.0854272	1697492
00:00:15.500	47581	0.00599	0		0.0868776	1697823
00:00:15.510	47591	0.00631	0		0.0915188	1698911
00:00:15.520	47601	0.00614	0		0.0890531	1698333
00:00:15.530	47611	0.00638	0		0.0925341	1699130
00:00:15.540	47621	0.006	0		0.0870226	1697840
00:00:15.551	47631	0.00633	0		0.0918089	1698976
00:00:15.560	47641	0.0063	0		0.0913737	1698874
00:00:15.570	47651	0.00615	0		0.0891982	1698343
00:00:15.580	47661	0.00622	0		0.0902134	1698605
00:00:15.590	47671	0.00641	0		0.0929692	1699240
00:00:15.600	47681	0.00609	0		0.088328	1698149
00:00:15.610	47691	0.0064	0		0.0928241	1699213
00:00:15.620	47701	0.00601	0		0.0871677	1697889
00:00:15.630	47711	0.00634	0		0.0919539	1699005
00:00:15.640	47721	0.00592	0		0.0858623	1697588
00:00:15.650	47731	0.00622	0		0.0902134	1698580
00:00:15.660	47741	0.00618	0		0.0896333	1698475
00:00:15.670	47751	0.00643	0		0.0932592	1699311
00:00:15.680	47761	0.00581	0		0.0842669	1697228
00:00:15.690	47771	0.00597	0		0.0865875	1697761
00:00:15.700	47781	0.00598	0		0.0867325	1697788
00:00:15.710	47791	0.00597	0		0.0865875	1697739
00:00:15.719	47801	0.00623	0		0.0903585	1698629
00:00:15.729	47811	0.00625	0		0.0906486	1698705
00:00:15.739	47821	0.00563	0		0.0816562	1696602
00:00:15.750	47831	0.00613	0		0.0889081	1698306
00:00:15.759	47841	0.0059	0		0.0855722	1697534
00:00:15.770	47851	0.0062	0		0.0899234	1698536
00:00:15.779	47861	0.00594	0		0.0861524	1697639
00:00:15.789	47871	0.00632	0		0.0916638	1698926
00:00:15.799	47881	0.00594	0		0.0861524	1697656
00:00:15.810	47891	0.00635	0		0.0920989	1699025
00:00:15.820	47901	0.00602	0		0.0873127	1697918
00:00:15.829	47911	0.00644	0		0.0934043	1699321
00:00:15.839	47921	0.00593	0		0.0860074	1697617
00:00:15.849	47931	0.00636	0		0.092244	1699064
00:00:15.859	47941	0.00612	0		0.0887631	1698269
00:00:15.869	47951	0.00621	0		0.0900684	1698566
00:00:15.879	47961	0.00595	0		0.0862974	1697690
00:00:15.889	47971	0.00633	0		0.0918089	1698968
00:00:15.899	47981	0.00594	0		0.0861524	1697654
00:00:15.909	47991	0.00656	0		0.0951447	1699725
00:00:15.919	48001	0.00609	0		0.088328	1698169
00:00:15.929	48011	0.00628	0		0.0910837	1698801
00:00:15.939	48021	0.00602	0		0.0873127	1697928
00:00:15.949	48031	0.0062	0		0.0899234	1698534
00:00:15.958	48041	0.00615	0		0.0891982	1698343
00:00:15.969	48051	0.00603	0		0.0874577	1697940
00:00:15.979	48061	0.00623	0		0.0903585	1698620
00:00:15.988	48071	0.00615	0		0.0891982	1698367
00:00:15.999	48081	0.00574	0		0.0832516	1696990
00:00:16.008	48091	0.00631	0		0.0915188	1698894
00:00:16.019	48101	0.00613	0		0.0889081	1698301
00:00:16.029	48111	0.00644	0		0.0934043	1699316
00:00:16.038	48121	0.00594	0		0.0861524	1697651
00:00:16.048	48131	0.00602	0		0.0873127	1697935
00:00:16.058	48141	0.00593	0		0.0860074	1697605
00:00:16.068	48151	0.00621	0		0.0900684	1698573
00:00:16.078	48161	0.00594	0		0.0861524	1697654
00:00:16.088	48171	0.00621	0		0.0900684	1698568
00:00:16.098	48181	0.00602	0		0.0873127	1697938
00:00:16.108	48191	0.00606	0		0.0878928	1698071
00:00:16.118	48201	0.0059	0		0.0855722	1697514
00:00:16.128	48211	0.00637	0		0.092389	1699096
00:00:16.138	48221	0.00572	0		0.0829616	1696909
00:00:16.148	48231	0.00616	0		0.0893432	1698399
00:00:16.158	48241	0.00594	0		0.0861524	1697644
00:00:16.168	48251	0.00653	0		0.0947096	1699627
00:00:16.178	48261	0.00601	0		0.0871677	1697884
00:00:16.188	48271	0.00631	0		0.0915188	1698882
00:00:16.198	48281	0.00588	0		0.0852822	1697441
00:00:16.208	48291	0.00653	0		0.0947096	1699639
00:00:16.218	48301	0.00592	0		0.0858623	1697588
00:00:16.228	48311	0.00615	0		0.0891982	1698362
00:00:16.238	48321	0.00607	0		0.0880379	1698096
00:00:16.248	48331	0.00592	0		0.0858623	1697575
00:00:16.258	48341	0.00617	0		0.0894883	1698416
00:00:16.268	48351	0.00621	0		0.0900684	1698544
00:00:16.277	48361	0.00618	0		0.0896333	1698451
00:00:16.287	48371	0.00637	0		0.092389	1699101
00:00:16.297	48381	0.00605	0		0.0877478	1698014
00:00:16.307	48391	0.00642	0		0.0931142	1699257
00:00:16.318	48401	0.00611	0		0.088618	1698235
00:00:16.327	48411	0.00635	0		0.0920989	1699027
00:00:16.337	48421	0.00624	0		0.0905035	1698649
00:00:16.347	48431	0.00628	0		0.0910837	1698798
00:00:16.357	48441	0.00622	0		0.0902134	1698578
00:00:16.368	48451	0.00632	0		0.0916638	1698933
00:00:16.377	48461	0.00578	0		0.0838318	1697110
00:00:16.387	48471	0.00634	0		0.0919539	1699000
00:00:16.397	48481	0.00633	0		0.0918089	1698978
00:00:16.407	48491	0.0064	0		0.0928241	1699194
00:00:16.417	48501	0.00622	0		0.0902134	1698600
00:00:16.427	48511	0.00629	0		0.0912287	1698830
00:00:16.437	48521	0.00576	0		0.0835417	1697042
00:00:16.447	48531	0.00605	0		0.0877478	1698024
00:00:16.457	48541	0.00605	0		0.0877478	1698014
00:00:16.467	48551	0.00631	0		0.0915188	1698899
00:00:16.477	48561	0.00588	0		0.0852822	1697458
00:00:16.487	48571	0.00601	0		0.0871677	1697896
00:00:16.497	48581	0.00619	0		0.0897783	1698490
00:00:16.507	48591	0.00621	0		0.0900684	1698568
00:00:16.517	48601	0.00587	0		0.0851371	1697406
00:00:16.526	48611	0.00642	0		0.0931142	1699265
00:00:16.536	48621	0.00591	0		0.0857173	1697544
00:00:16.547	48631	0.00617	0		0.0894883	1698433
00:00:16.557	48641	0.00618	0		0.0896333	1698443
00:00:16.566	48651	0.00616	0		0.0893432	1698382
00:00:16.577	48661	0.00603	0		0.0874577	1697952
00:00:16.587	48671	0.00648	0		0.0939844	1699453
00:00:16.596	48681	0.00609	0		0.088328	1698149
00:00:16.606	48691	0.00643	0		0.0932592	1699311
00:00:16.617	48701	0.00637	0		0.092389	1699083
00:00:16.626	48711	0.00609	0		0.088328	1698145
00:00:16.636	48721	0.00603	0		0.0874577	1697957
00:00:16.646	48731	0.00609	0		0.088328	1698164
00:00:16.656	48741	0.0061	0		0.088473	1698201
00:00:16.666	48751	0.00621	0		0.0900684	1698546
00:00:16.676	48761	0.00627	0		0.0909386	1698762
00:00:16.686	48771	0.00624	0		0.0905035	1698661
00:00:16.696	48781	0.00603	0		0.0874577	1697950
00:00:16.706	48791	0.00625	0		0.0906486	1698688
00:00:16.716	48801	0.00591	0		0.0857173	1697541
00:00:16.726	48811	0.0062	0		0.0899234	1698531
00:00:16.736	48821	0.00588	0		0.0852822	1697458
00:00:16.746	48831	0.00655	0		0.0949997	1699701
00:00:16.756	48841	0.00585	0		0.084847	1697367
00:00:16.766	48851	0.00635	0		0.0920989	1699044
00:00:16.775	48861	0.00568	0		0.0823814	1696767
00:00:16.786	48871	0.00639	0		0.0926791	1699179
00:00:16.796	48881	0.00599	0		0.0868776	1697832
00:00:16.805	48891	0.00635	0		0.0920989	1699037
00:00:16.816	48901	0.00594	0		0.0861524	1697661
00:00:16.826	48911	0.00624	0		0.0905035	1698661
00:00:16.835	48921	0.00592	0		0.0858623	1697573
00:00:16.845	48931	0.00655	0		0.0949997	1699688
00:00:16.856	48941	0.00603	0		0.0874577	1697960
00:00:16.866	48951	0.00612	0		0.0887631	1698250
00:00:16.875	48961	0.00599	0		0.0868776	1697823
00:00:16.885	48971	0.00635	0		0.0920989	1699044
00:00:16.895	48981	0.00613	0		0.0889081	1698304
00:00:16.905	48991	0.00627	0		0.0909386	1698754
00:00:16.915	49001	0.00604	0		0.0876028	1698004
00:00:16.925	49011	0.00643	0		0.0932592	1699306
00:00:16.935	49021	0.00613	0		0.0889081	1698306
00:00:16.945	49031	0.00626	0		0.0907936	1698715
00:00:16.955	49041	0.00607	0		0.0880379	1698100
00:00:16.965	49051	0.00642	0		0.0931142	1699274
00:00:16.975	49061	0.00587	0		0.0851371	1697416
00:00:16.985	49071	0.00633	0		0.0918089	1698949
00:00:16.995	49081	0.00602	0		0.0873127	1697908
00:00:17.005	49091	0.00632	0		0.0916638	1698928
00:00:17.015	49101	0.00616	0		0.0893432	1698382
00:00:17.025	49111	0.00613	0		0.0889081	1698294
00:00:17.035	49121	0.00613	0		0.0889081	1698282
00:00:17.045	49131	0.00621	0		0.0900684	1698553
00:00:17.055	49141	0.00615	0		0.0891982	1698370
00:00:17.065	49151	0.00619	0		0.0897783	1698495
00:00:17.074	49161	0.00629	0		0.0912287	1698811
00:00:17.084	49171	0.00645	0		0.0935493	1699372
00:00:17.094	49181	0.00611	0		0.088618	1698225
00:00:17.104	49191	0.00646	0		0.0936944	1699404
00:00:17.115	49201	0.00605	0		0.0877478	1698034
00:00:17.124	49211	0.00626	0		0.0907936	1698718
00:00:17.135	49221	0.00656	0		0.0951447	1699723
00:00:17.144	49231	0.00608	0		0.0881829	1698120
00:00:17.154	49241	0.0063	0		0.0913737	1698857
00:00:17.165	49251	0.00635	0		0.0920989	1699030
00:00:17.174	49261	0.00624	0		0.0905035	1698664
00:00:17.184	49271	0.00666	0		0.0965951	1700075
00:00:17.194	49281	0.00611	0		0.088618	1698211
00:00:17.204	49291	0.00633	0		0.0918089	1698961
00:00:17.214	49301	0.00604	0		0.0876028	1697987
00:00:17.224	49311	0.0063	0		0.0913737	1698872
00:00:17.234	49321	0.00659	0		0.0955798	1699843
00:00:17.244	49331	0.0063	0		0.0913737	1698872
00:00:17.254	49341	0.00609	0		0.088328	1698171
00:00:17.264	49351	0.00619	0		0.0897783	1698480
00:00:17.274	49361	0.00622	0		0.0902134	1698605
00:00:17.284	49371	0.00619	0		0.0897783	1698490
00:00:17.294	49381	0.00622	0		0.0902134	1698590
00:00:17.304	49391	0.00624	0		0.0905035	1698671
00:00:17.314	49401	0.00605	0		0.0877478	1698026
00:00:17.324	49411	0.00618	0		0.0896333	1698458
00:00:17.334	49421	0.00613	0		0.0889081	1698299
00:00:17.344	49431	0.00646	0		0.0936944	1699404
00:00:17.354	49441	0.00637	0		0.092389	1699101
00:00:17.364	49451	0.00646	0		0.0936944	1699404
00:00:17.373	49461	0.00616	0		0.0893432	1698392
00:00:17.384	49471	0.006	0		0.0870226	1697864
00:00:17.393	49481	0.00622	0		0.0902134	1698583
00:00:17.404	49491	0.00636	0		0.092244	1699057
00:00:17.414	49501	0.00634	0		0.0919539	1699008
00:00:17.423	49511	0.0063	0		0.0913737	1698869
00:00:17.433	49521	0.00598	0		0.0867325	1697788
00:00:17.444	49531	0.00627	0		0.0909386	1698769
00:00:17.453	49541	0.00611	0		0.088618	1698225
00:00:17.463	49551	0.00624	0		0.0905035	1698661
00:00:17.473	49561	0.0063	0		0.0913737	1698860
00:00:17.483	49571	0.00661	0		0.0958699	1699899
00:00:17.493	49581	0.00615	0		0.0891982	1698367
00:00:17.504	49591	0.00611	0		0.088618	1698218
00:00:17.514	49601	0.00617	0		0.0894883	1698426
00:00:17.523	49611	0.0064	0		0.0928241	1699189
00:00:17.533	49621	0.00649	0		0.0941295	1699507
00:00:17.543	49631	0.00615	0		0.0891982	1698372
00:00:17.553	49641	0.00654	0		0.0948547	1699652
00:00:17.563	49651	0.00659	0		0.0955798	1699828
00:00:17.573	49661	0.00658	0		0.0954348	1699806
00:00:17.583	49671	0.00628	0		0.0910837	1698784
00:00:17.593	49681	0.00634	0		0.0919539	1698983
00:00:17.603	49691	0.00621	0		0.0900684	1698576
00:00:17.613	49701	0.0062	0		0.0899234	1698541
00:00:17.622	49711	0.0064	0		0.0928241	1699208
00:00:17.633	49721	0.00627	0		0.0909386	1698744
00:00:17.643	49731	0.00642	0		0.0931142	1699265
00:00:17.653	49741	0.00632	0		0.0916638	1698936
00:00:17.663	49751	0.00626	0		0.0907936	1698727
00:00:17.672	49761	0.00627	0		0.0909386	1698757
00:00:17.682	49771	0.00628	0		0.0910837	1698808
00:00:17.692	49781	0.00602	0		0.0873127	1697938
00:00:17.702	49791	0.00635	0		0.0920989	1699015
00:00:17.712	49801	0.00629	0		0.0912287	1698811
00:00:17.722	49811	0.00611	0		0.088618	1698218
00:00:17.732	49821	0.0066	0		0.0957249	1699852
00:00:17.742	49831	0.00623	0		0.0903585	1698610
00:00:17.752	49841	0.00621	0		0.0900684	1698563
00:00:17.762	49851	0.00633	0		0.0918089	1698976
00:00:17.772	49861	0.0062	0		0.0899234	1698527
00:00:17.782	49871	0.00604	0		0.0876028	1698004
00:00:17.792	49881	0.00639	0		0.0926791	1699147
00:00:17.802	49891	0.00652	0		0.0945646	1699590
00:00:17.812	49901	0.0063	0		0.0913737	1698864
00:00:17.822	49911	0.00622	0		0.0902134	1698602
00:00:17.832	49921	0.00622	0		0.0902134	1698602
00:00:17.842	49931	0.00638	0		0.0925341	1699145
00:00:17.852	49941	0.00673	0		0.0976104	1700309
00:00:17.862	49951	0.00616	0		0.0893432	1698392
00:00:17.872	49961	0.00649	0		0.0941295	1699490
00:00:17.882	49971	0.0064	0		0.0928241	1699201
00:00:17.891	49981	0.00611	0		0.088618	1698223
00:00:17.902	49991	0.00633	0		0.0918089	1698976
00:00:17.911	50001	0.00633	0		0.0918089	1698951
00:00:17.921	50011	0.00625	0		0.0906486	1698700
00:00:17.931	50021	0.00662	0		0.096015	1699941
00:00:17.941	50031	0.00627	0		0.0909386	1698769
00:00:17.951	50041	0.00625	0		0.0906486	1698678
00:00:17.961	50051	0.00611	0		0.088618	1698211
00:00:17.971	50061	0.00617	0		0.0894883	1698426
00:00:17.981	50071	0.00611	0		0.088618	1698211
00:00:17.991	50081	0.0065	0		0.0942745	1699539
00:00:18.001	50091	0.00591	0		0.0857173	1697556
00:00:18.011	50101	0.00629	0		0.0912287	1698830
00:00:18.021	50111	0.00631	0		0.0915188	1698906
00:00:18.031	50121	0.00652	0		0.0945646	1699595
00:00:18.041	50131	0.00608	0		0.0881829	1698125
00:00:18.051	50141	0.00652	0		0.0945646	1699603
00:00:18.061	50151	0.00631	0		0.0915188	1698899
00:00:18.071	50161	0.00646	0		0.0936944	1699394
00:00:18.081	50171	0.00614	0		0.0890531	1698313
00:00:18.091	50181	0.00655	0		0.0949997	1699696
00:00:18.101	50191	0.00656	0		0.0951447	1699730
00:00:18.111	50201	0.00656	0		0.0951447	1699742
00:00:18.121	50211	0.00623	0		0.0903585	1698620
00:00:18.131	50221	0.00647	0		0.0938394	1699434
00:00:18.141	50231	0.00619	0		0.0897783	1698504
00:00:18.151	50241	0.00662	0		0.096015	1699943
00:00:18.161	50251	0.00629	0		0.0912287	1698828
00:00:18.170	50261	0.00639	0		0.0926791	1699167
00:00:18.181	50271	0.00645	0		0.0935493	1699380
00:00:18.191	50281	0.00653	0		0.0947096	1699649
00:00:18.200	50291	0.00621	0		0.0900684	1698566
00:00:18.211	50301	0.00623	0		0.0903585	1698637
00:00:18.220	50311	0.00637	0		0.092389	1699091
00:00:18.230	50321	0.00638	0		0.0925341	1699115
00:00:18.240	50331	0.00649	0		0.0941295	1699488
00:00:18.250	50341	0.00641	0		0.0929692	1699238
00:00:18.261	50351	0.00646	0		0.0936944	1699414
00:00:18.271	50361	0.00672	0		0.0974653	1700257
00:00:18.280	50371	0.00647	0		0.0938394	1699441
00:00:18.290	50381	0.00653	0		0.0947096	1699649
00:00:18.300	50391	0.0067	0		0.0971753	1700220
00:00:18.311	50401	0.00647	0		0.0938394	1699446
00:00:18.321	50411	0.00626	0		0.0907936	1698735
00:00:18.330	50421	0.00644	0		0.0934043	1699338
00:00:18.340	50431	0.00649	0		0.0941295	1699514
00:00:18.350	50441	0.00662	0		0.096015	1699921
00:00:18.360	50451	0.00651	0		0.0944195	1699556
00:00:18.370	50461	0.00645	0		0.0935493	1699348
00:00:18.380	50471	0.00619	0		0.0897783	1698490
00:00:18.390	50481	0.00643	0		0.0932592	1699282
00:00:18.400	50491	0.00652	0		0.0945646	1699608
00:00:18.410	50501	0.00642	0		0.0931142	1699265
00:00:18.420	50511	0.00619	0		0.0897783	1698490
00:00:18.430	50521	0.0065	0		0.0942745	1699522
00:00:18.440	50531	0.00648	0		0.0939844	1699475
00:00:18.449	50541	0.00669	0		0.0970302	1700181
00:00:18.459	50551	0.0061	0		0.088473	1698176
00:00:18.470	50561	0.00681	0		0.0987707	1700588
00:00:18.480	50571	0.00641	0		0.0929692	1699243
00:00:18.489	50581	0.0065	0		0.0942745	1699534
00:00:18.499	50591	0.00635	0		0.0920989	1699034
00:00:18.510	50601	0.0064	0		0.0928241	1699208
00:00:18.520	50611	0.00655	0		0.0949997	1699693
00:00:18.530	50621	0.00624	0		0.0905035	1698669
00:00:18.539	50631	0.00646	0		0.0936944	1699397
00:00:18.549	50641	0.00625	0		0.0906486	1698678
00:00:18.559	50651	0.00623	0		0.0903585	1698637
00:00:18.569	50661	0.00668	0		0.0968852	1700151
00:00:18.579	50671	0.00637	0		0.092389	1699101
00:00:18.589	50681	0.00664	0		0.096305	1699997
00:00:18.599	50691	0.00618	0		0.0896333	1698443
00:00:18.609	50701	0.00651	0		0.0944195	1699554
00:00:18.619	50711	0.00629	0		0.0912287	1698828
00:00:18.629	50721	0.00639	0		0.0926791	1699157
00:00:18.639	50731	0.00634	0		0.0919539	1698998
00:00:18.649	50741	0.00639	0		0.0926791	1699172
00:00:18.659	50751	0.00628	0		0.0910837	1698793
00:00:18.669	50761	0.00636	0		0.092244	1699061
00:00:18.679	50771	0.00636	0		0.092244	1699074
00:00:18.689	50781	0.00645	0		0.0935493	1699370
00:00:18.699	50791	0.00667	0		0.0967401	1700092
00:00:18.709	50801	0.00669	0		0.0970302	1700185
00:00:18.719	50811	0.00654	0		0.0948547	1699676
00:00:18.729	50821	0.00637	0		0.092389	1699081
00:00:18.738	50831	0.00643	0		0.0932592	1699296
00:00:18.748	50841	0.00669	0		0.0970302	1700176
00:00:18.759	50851	0.00655	0		0.0949997	1699713
00:00:18.769	50861	0.00646	0		0.0936944	1699392
00:00:18.778	50871	0.00613	0		0.0889081	1698294
00:00:18.788	50881	0.00658	0		0.0954348	1699791
00:00:18.798	50891	0.0067	0		0.0971753	1700203
00:00:18.809	50901	0.00701	0		0.101671	1701253
00:00:18.819	50911	0.00666	0		0.0965951	1700056
00:00:18.828	50921	0.00674	0		0.0977554	1700338
00:00:18.838	50931	0.00636	0		0.092244	1699064
00:00:18.848	50941	0.00649	0		0.0941295	1699492
00:00:18.858	50951	0.00614	0		0.0890531	1698336
00:00:18.868	50961	0.00678	0		0.0983356	1700473
00:00:18.878	50971	0.00637	0		0.092389	1699093
00:00:18.888	50981	0.00677	0		0.0981905	1700441
00:00:18.898	50991	0.00648	0		0.0939844	1699456
00:00:18.908	51001	0.00693	0		0.100511	1700982
00:00:18.918	51011	0.00649	0		0.0941295	1699495
00:00:18.928	51021	0.00665	0		0.0964501	1700046
00:00:18.938	51031	0.00642	0		0.0931142	1699250
00:00:18.948	51041	0.00655	0		0.0949997	1699693
00:00:18.958	51051	0.00638	0		0.0925341	1699142
00:00:18.968	51061	0.00649	0		0.0941295	1699500
00:00:18.978	51071	0.00652	0		0.0945646	1699588
00:00:18.987	51081	0.00645	0		0.0935493	1699358
00:00:18.998	51091	0.00653	0		0.0947096	1699639
00:00:19.008	51101	0.00669	0		0.0970302	1700185
00:00:19.018	51111	0.00663	0		0.09616	1699953
00:00:19.028	51121	0.00679	0		0.0984806	1700510
00:00:19.038	51131	0.00648	0		0.0939844	1699475
00:00:19.048	51141	0.00629	0		0.0912287	1698811
00:00:19.057	51151	0.00656	0		0.0951447	1699728
00:00:19.068	51161	0.00636	0		0.092244	1699079
00:00:19.078	51171	0.00632	0		0.0916638	1698944
00:00:19.088	51181	0.0065	0		0.0942745	1699541
00:00:19.097	51191	0.00656	0		0.0951447	1699728
00:00:19.107	51201	0.00668	0		0.0968852	1700136
00:00:19.117	51211	0.00652	0		0.0945646	1699585
00:00:19.127	51221	0.00658	0		0.0954348	1699789
00:00:19.137	51231	0.00638	0		0.0925341	1699137
00:00:19.147	51241	0.0066	0		0.0957249	1699855
00:00:19.157	51251	0.00658	0		0.0954348	1699789
00:00:19.167	51261	0.00653	0		0.0947096	1699632
00:00:19.177	51271	0.00646	0		0.0936944	1699414
00:00:19.187	51281	0.0065	0		0.0942745	1699536
00:00:19.197	51291	0.00659	0		0.0955798	1699835
00:00:19.207	51301	0.00667	0		0.0967401	1700092
00:00:19.217	51311	0.00616	0		0.0893432	1698397
00:00:19.227	51321	0.00675	0		0.0979005	1700368
00:00:19.237	51331	0.00642	0		0.0931142	1699267
00:00:19.247	51341	0.00653	0		0.0947096	1699649
00:00:19.257	51351	0.00663	0		0.09616	1699967
00:00:19.267	51361	0.00669	0		0.0970302	1700185
00:00:19.276	51371	0.00637	0		0.092389	1699103
00:00:19.287	51381	0.00646	0		0.0936944	1699382
00:00:19.297	51391	0.00661	0		0.0958699	1699896
00:00:19.307	51401	0.00664	0		0.096305	1699994
00:00:19.317	51411	0.00626	0		0.0907936	1698727
00:00:19.326	51421	0.00658	0		0.0954348	1699799
00:00:19.336	51431	0.0062	0		0.0899234	1698514
00:00:19.347	51441	0.00662	0		0.096015	1699919
00:00:19.356	51451	0.00629	0		0.0912287	1698828
00:00:19.366	51461	0.00657	0		0.0952898	1699754
00:00:19.376	51471	0.0063	0		0.0913737	1698845
00:00:19.386	51481	0.00665	0		0.0964501	1700026
00:00:19.396	51491	0.00629	0		0.0912287	1698825
00:00:19.406	51501	0.00666	0		0.0965951	1700056
00:00:19.416	51511	0.00633	0		0.0918089	1698954
00:00:19.426	51521	0.00674	0		0.0977554	1700321
00:00:19.436	51531	0.00656	0		0.0951447	1699740
00:00:19.446	51541	0.00672	0		0.0974653	1700272
00:00:19.456	51551	0.00651	0		0.0944195	1699554
00:00:19.466	51561	0.00643	0		0.0932592	1699304
00:00:19.476	51571	0.00655	0		0.0949997	1699705
00:00:19.486	51581	0.00666	0		0.0965951	1700075
00:00:19.496	51591	0.00612	0		0.0887631	1698245
00:00:19.506	51601	0.00646	0		0.0936944	1699407
00:00:19.516	51611	0.00659	0		0.0955798	1699828
00:00:19.526	51621	0.00658	0		0.0954348	1699813
00:00:19.536	51631	0.00645	0		0.0935493	1699348
00:00:19.546	51641	0.00667	0		0.0967401	1700117
00:00:19.555	51651	0.00639	0		0.0926791	1699159
00:00:19.565	51661	0.00677	0		0.0981905	1700422
00:00:19.576	51671	0.0068	0		0.0986256	1700539
00:00:19.586	51681	0.00667	0		0.0967401	1700090
00:00:19.596	51691	0.00628	0		0.0910837	1698779
00:00:19.606	51701	0.00643	0		0.0932592	1699309
00:00:19.616	51711	0.00683	0		0.0990607	1700625
00:00:19.625	51721	0.00647	0		0.0938394	1699443
00:00:19.635	51731	0.00661	0		0.0958699	1699911
00:00:19.645	51741	0.00673	0		0.0976104	1700309
00:00:19.655	51751	0.00658	0		0.0954348	1699811
00:00:19.665	51761	0.00659	0		0.0955798	1699838
00:00:19.675	51771	0.00633	0		0.0918089	1698973
00:00:19.685	51781	0.0067	0		0.0971753	1700190
00:00:19.695	51791	0.00683	0		0.0990607	1700642
00:00:19.705	51801	0.00673	0		0.0976104	1700316
00:00:19.715	51811	0.00661	0		0.0958699	1699899
00:00:19.725	51821	0.0065	0		0.0942745	1699541
00:00:19.735	51831	0.0063	0		0.0913737	1698860
00:00:19.745	51841	0.00642	0		0.0931142	1699265
00:00:19.755	51851	0.00686	0		0.0994959	1700745
00:00:19.765	51861	0.00644	0		0.0934043	1699338
00:00:19.775	51871	0.00638	0		0.0925341	1699115
00:00:19.785	51881	0.00656	0		0.0951447	1699745
00:00:19.795	51891	0.00684	0		0.0992058	1700681
00:00:19.805	51901	0.00649	0		0.0941295	1699483
00:00:19.815	51911	0.00657	0		0.0952898	1699767
00:00:19.825	51921	0.00641	0		0.0929692	1699225
00:00:19.834	51931	0.00654	0		0.0948547	1699666
00:00:19.845	51941	0.00656	0		0.0951447	1699740
00:00:19.854	51951	0.00647	0		0.0938394	1699426
00:00:19.865	51961	0.00667	0		0.0967401	1700097
00:00:19.874	51971	0.00669	0		0.0970302	1700185
00:00:19.885	51981	0.00674	0		0.0977554	1700341
00:00:19.894	51991	0.00648	0		0.0939844	1699473
[truncated: 58,720 more rows]
