# Supplementary material for: Continuous Infusion Pressure Measurement in Predefined Interfascial and Intramuscular Tissue Conditions: An Ex Vivo Pilot Study
Source: J Clin Med. 2026 Apr 26;15(9):3301. doi: 10.3390/jcm15093301 (PMC13164366; doi:10.3390/jcm15093301)
Supplement: Supplementary file 1 [file jcm-15-03301-s001.zip › fascia 21.xlsx]

## Sheet: Recording
Timestamp	DeviceTime	Pressure(bar)	ButtonState	Event	Pressure(PSI)	PressureRAW
00:00:00.000	18995	0.00676	1		0.0980455	1700397
00:00:00.001	19005	0.00687	1		0.0996409	1700782
00:00:00.009	19015	0.00665	1		0.0964501	1700046
00:00:00.019	19025	0.00684	1		0.0992058	1700684
00:00:00.029	19035	0.00674	1		0.0977554	1700328
00:00:00.039	19045	0.00686	1		0.0994959	1700745
00:00:00.049	19055	0.00663	1		0.09616	1699953
00:00:00.059	19065	0.00711	1		0.103122	1701593
00:00:00.069	19075	0.00698	1		0.101236	1701149
00:00:00.079	19085	0.00687	1		0.0996409	1700769
00:00:00.089	19095	0.00699	1		0.101381	1701174
00:00:00.099	19105	0.00699	1		0.101381	1701169
00:00:00.109	19115	0.00675	1		0.0979005	1700385
00:00:00.118	19125	0.00711	1		0.103122	1701564
00:00:00.128	19135	0.00688	1		0.0997859	1700813
00:00:00.139	19145	0.00682	1		0.0989157	1700605
00:00:00.149	19155	0.00694	1		0.100656	1700997
00:00:00.159	19165	0.00672	1		0.0974653	1700275
00:00:00.168	19175	0.0065	0		0.0942745	1699534
00:00:00.179	19185	0.00695	0		0.100801	1701039
00:00:00.188	19195	0.00652	0		0.0945646	1699600
00:00:00.198	19205	0.00699	0		0.101381	1701179
00:00:00.208	19215	0.00672	0		0.0974653	1700255
00:00:00.218	19225	0.0068	0		0.0986256	1700529
00:00:00.228	19235	0.0067	0		0.0971753	1700198
00:00:00.238	19245	0.00666	0		0.0965951	1700078
00:00:00.248	19255	0.00693	0		0.100511	1700960
00:00:00.258	19265	0.00675	0		0.0979005	1700380
00:00:00.268	19275	0.00662	0		0.096015	1699950
00:00:00.278	19285	0.00661	0		0.0958699	1699916
00:00:00.288	19295	0.00695	0		0.100801	1701031
00:00:00.298	19305	0.00699	0		0.101381	1701177
00:00:00.308	19315	0.00679	0		0.0984806	1700497
00:00:00.318	19325	0.00666	0		0.0965951	1700078
00:00:00.328	19335	0.00691	0		0.100221	1700906
00:00:00.338	19345	0.00721	0		0.104572	1701914
00:00:00.348	19355	0.00675	0		0.0979005	1700377
00:00:00.358	19365	0.00685	0		0.0993508	1700720
00:00:00.368	19375	0.00664	0		0.096305	1699997
00:00:00.378	19385	0.00673	0		0.0976104	1700292
00:00:00.388	19395	0.00684	0		0.0992058	1700681
00:00:00.398	19405	0.00666	0		0.0965951	1700065
00:00:00.408	19415	0.0068	0		0.0986256	1700532
00:00:00.417	19425	0.00669	0		0.0970302	1700161
00:00:00.428	19435	0.00664	0		0.096305	1699992
00:00:00.438	19445	0.0067	0		0.0971753	1700193
00:00:00.448	19455	0.00678	0		0.0983356	1700458
00:00:00.457	19465	0.00671	0		0.0973203	1700232
00:00:00.467	19475	0.00687	0		0.0996409	1700774
00:00:00.477	19485	0.00698	0		0.101236	1701132
00:00:00.488	19495	0.00671	0		0.0973203	1700227
00:00:00.498	19505	0.00688	0		0.0997859	1700811
00:00:00.507	19515	0.0068	0		0.0986256	1700544
00:00:00.517	19525	0.0069	0		0.100076	1700882
00:00:00.527	19535	0.00657	0		0.0952898	1699784
00:00:00.537	19545	0.00674	0		0.0977554	1700338
00:00:00.547	19555	0.00657	0		0.0952898	1699759
00:00:00.557	19565	0.00675	0		0.0979005	1700373
00:00:00.567	19575	0.00697	0		0.101091	1701110
00:00:00.577	19585	0.00661	0		0.0958699	1699892
00:00:00.587	19595	0.00712	0		0.103267	1701605
00:00:00.597	19605	0.00662	0		0.096015	1699919
00:00:00.607	19615	0.00676	0		0.0980455	1700417
00:00:00.617	19625	0.0066	0		0.0957249	1699860
00:00:00.627	19635	0.00692	0		0.100366	1700948
00:00:00.637	19645	0.00669	0		0.0970302	1700159
00:00:00.647	19655	0.0068	0		0.0986256	1700529
00:00:00.657	19665	0.00684	0		0.0992058	1700666
00:00:00.666	19675	0.00685	0		0.0993508	1700708
00:00:00.677	19685	0.00673	0		0.0976104	1700316
00:00:00.687	19695	0.00696	0		0.100946	1701083
00:00:00.697	19705	0.00669	0		0.0970302	1700181
00:00:00.707	19715	0.0069	0		0.100076	1700887
00:00:00.717	19725	0.00661	0		0.0958699	1699914
00:00:00.727	19735	0.00686	0		0.0994959	1700747
00:00:00.737	19745	0.00667	0		0.0967401	1700112
00:00:00.747	19755	0.00675	0		0.0979005	1700375
00:00:00.757	19765	0.00669	0		0.0970302	1700173
00:00:00.766	19775	0.00669	0		0.0970302	1700178
00:00:00.777	19785	0.00649	0		0.0941295	1699485
00:00:00.786	19795	0.00689	0		0.099931	1700848
00:00:00.796	19805	0.00659	0		0.0955798	1699838
00:00:00.806	19815	0.00691	0		0.100221	1700924
00:00:00.816	19825	0.0066	0		0.0957249	1699857
00:00:00.826	19835	0.00686	0		0.0994959	1700730
00:00:00.836	19845	0.00654	0		0.0948547	1699659
00:00:00.846	19855	0.00665	0		0.0964501	1700021
00:00:00.856	19865	0.00647	0		0.0938394	1699443
00:00:00.866	19875	0.00644	0		0.0934043	1699326
00:00:00.876	19885	0.00684	0		0.0992058	1700679
00:00:00.886	19895	0.00675	0		0.0979005	1700368
00:00:00.897	19905	0.00651	0		0.0944195	1699563
00:00:00.906	19915	0.00657	0		0.0952898	1699772
00:00:00.916	19925	0.00668	0		0.0968852	1700151
00:00:00.926	19935	0.00685	0		0.0993508	1700711
00:00:00.936	19945	0.00648	0		0.0939844	1699468
00:00:00.947	19955	0.00672	0		0.0974653	1700260
00:00:00.956	19965	0.00682	0		0.0989157	1700593
00:00:00.965	19975	0.00658	0		0.0954348	1699803
00:00:00.976	19985	0.00664	0		0.096305	1700014
00:00:00.986	19995	0.00656	0		0.0951447	1699742
00:00:00.996	20005	0.00674	0		0.0977554	1700346
00:00:01.006	20015	0.00708	0		0.102687	1701471
00:00:01.015	20025	0.00666	0		0.0965951	1700068
00:00:01.026	20035	0.00695	0		0.100801	1701053
00:00:01.035	20045	0.00629	0		0.0912287	1698828
00:00:01.045	20055	0.00684	0		0.0992058	1700688
00:00:01.055	20065	0.00657	0		0.0952898	1699754
00:00:01.065	20075	0.00652	0		0.0945646	1699615
00:00:01.075	20085	0.00642	0		0.0931142	1699272
00:00:01.085	20095	0.00693	0		0.100511	1700982
00:00:01.095	20105	0.00682	0		0.0989157	1700603
00:00:01.105	20115	0.0067	0		0.0971753	1700198
00:00:01.115	20125	0.00672	0		0.0974653	1700260
00:00:01.125	20135	0.00682	0		0.0989157	1700598
00:00:01.135	20145	0.00655	0		0.0949997	1699715
00:00:01.145	20155	0.00682	0		0.0989157	1700600
00:00:01.155	20165	0.00646	0		0.0936944	1699390
00:00:01.165	20175	0.00667	0		0.0967401	1700102
00:00:01.175	20185	0.00675	0		0.0979005	1700355
00:00:01.185	20195	0.00684	0		0.0992058	1700666
00:00:01.195	20205	0.00676	0		0.0980455	1700404
00:00:01.205	20215	0.00661	0		0.0958699	1699916
00:00:01.215	20225	0.00671	0		0.0973203	1700253
00:00:01.225	20235	0.00689	0		0.099931	1700833
00:00:01.235	20245	0.00666	0		0.0965951	1700065
00:00:01.245	20255	0.00668	0		0.0968852	1700124
00:00:01.255	20265	0.00626	0		0.0907936	1698715
00:00:01.265	20275	0.00689	0		0.099931	1700838
00:00:01.275	20285	0.00666	0		0.0965951	1700061
00:00:01.285	20295	0.00673	0		0.0976104	1700294
00:00:01.294	20305	0.00664	0		0.096305	1700012
00:00:01.305	20315	0.00691	0		0.100221	1700924
00:00:01.315	20325	0.00671	0		0.0973203	1700250
00:00:01.324	20335	0.00676	0		0.0980455	1700392
00:00:01.335	20345	0.00648	0		0.0939844	1699465
00:00:01.345	20355	0.00678	0		0.0983356	1700473
00:00:01.354	20365	0.00654	0		0.0948547	1699664
00:00:01.364	20375	0.00681	0		0.0987707	1700571
00:00:01.374	20385	0.00662	0		0.096015	1699945
00:00:01.384	20395	0.00681	0		0.0987707	1700581
00:00:01.394	20405	0.00667	0		0.0967401	1700097
00:00:01.405	20415	0.00678	0		0.0983356	1700488
00:00:01.414	20425	0.00696	0		0.100946	1701088
00:00:01.424	20435	0.00685	0		0.0993508	1700711
00:00:01.434	20445	0.00671	0		0.0973203	1700227
00:00:01.444	20455	0.0067	0		0.0971753	1700207
00:00:01.455	20465	0.00651	0		0.0944195	1699559
00:00:01.464	20475	0.0066	0		0.0957249	1699884
00:00:01.474	20485	0.00682	0		0.0989157	1700593
00:00:01.484	20495	0.00694	0		0.100656	1700995
00:00:01.494	20505	0.00652	0		0.0945646	1699608
00:00:01.504	20515	0.00659	0		0.0955798	1699821
00:00:01.514	20525	0.00684	0		0.0992058	1700664
00:00:01.524	20535	0.00666	0		0.0965951	1700085
00:00:01.534	20545	0.00672	0		0.0974653	1700284
00:00:01.544	20555	0.00685	0		0.0993508	1700691
00:00:01.554	20565	0.00702	0		0.101816	1701272
00:00:01.563	20575	0.00692	0		0.100366	1700958
00:00:01.574	20585	0.00643	0		0.0932592	1699304
00:00:01.583	20595	0.00692	0		0.100366	1700948
00:00:01.593	20605	0.00675	0		0.0979005	1700370
00:00:01.604	20615	0.00706	0		0.102397	1701395
00:00:01.613	20625	0.00668	0		0.0968852	1700151
00:00:01.623	20635	0.00686	0		0.0994959	1700735
00:00:01.633	20645	0.00692	0		0.100366	1700943
00:00:01.644	20655	0.00679	0		0.0984806	1700510
00:00:01.653	20665	0.0067	0		0.0971753	1700205
00:00:01.664	20675	0.00715	0		0.103702	1701730
00:00:01.673	20685	0.00672	0		0.0974653	1700270
00:00:01.683	20695	0.00677	0		0.0981905	1700441
00:00:01.693	20705	0.00648	0		0.0939844	1699468
00:00:01.703	20715	0.00694	0		0.100656	1700999
00:00:01.713	20725	0.00681	0		0.0987707	1700556
00:00:01.723	20735	0.00703	0		0.101962	1701321
00:00:01.733	20745	0.0066	0		0.0957249	1699860
00:00:01.743	20755	0.00694	0		0.100656	1701024
00:00:01.753	20765	0.00668	0		0.0968852	1700146
00:00:01.763	20775	0.00698	0		0.101236	1701129
00:00:01.773	20785	0.00698	0		0.101236	1701127
00:00:01.783	20795	0.00711	0		0.103122	1701593
00:00:01.793	20805	0.00674	0		0.0977554	1700326
00:00:01.803	20815	0.00698	0		0.101236	1701144
00:00:01.813	20825	0.0065	0		0.0942745	1699524
00:00:01.823	20835	0.00704	0		0.102107	1701360
00:00:01.833	20845	0.00659	0		0.0955798	1699828
00:00:01.843	20855	0.00691	0		0.100221	1700924
00:00:01.853	20865	0.00687	0		0.0996409	1700764
00:00:01.863	20875	0.00711	0		0.103122	1701591
00:00:01.873	20885	0.00686	0		0.0994959	1700725
00:00:01.882	20895	0.00689	0		0.099931	1700850
00:00:01.892	20905	0.00679	0		0.0984806	1700490
00:00:01.902	20915	0.00728	0		0.105587	1702134
00:00:01.913	20925	0.00668	0		0.0968852	1700151
00:00:01.922	20935	0.00686	0		0.0994959	1700752
00:00:01.932	20945	0.00666	0		0.0965951	1700068
00:00:01.942	20955	0.00679	0		0.0984806	1700510
00:00:01.953	20965	0.00685	0		0.0993508	1700708
00:00:01.962	20975	0.007	0		0.101526	1701221
00:00:01.972	20985	0.00657	0		0.0952898	1699752
00:00:01.982	20995	0.00675	0		0.0979005	1700385
00:00:01.993	21005	0.00676	0		0.0980455	1700419
00:00:02.003	21015	0.0071	0		0.102977	1701532
00:00:02.012	21025	0.00655	0		0.0949997	1699710
00:00:02.022	21035	0.00697	0		0.101091	1701093
00:00:02.032	21045	0.00703	0		0.101962	1701297
00:00:02.042	21055	0.00693	0		0.100511	1700970
00:00:02.052	21065	0.00639	0		0.0926791	1699167
00:00:02.062	21075	0.00693	0		0.100511	1700987
00:00:02.072	21085	0.00686	0		0.0994959	1700747
00:00:02.082	21095	0.00714	0		0.103557	1701674
00:00:02.092	21105	0.00702	0		0.101816	1701265
00:00:02.102	21115	0.0072	0		0.104427	1701892
00:00:02.112	21125	0.00692	0		0.100366	1700936
00:00:02.122	21135	0.00767	0		0.111244	1703449
00:00:02.131	21145	0.00723	0		0.104862	1701978
00:00:02.142	21155	0.0071	0		0.102977	1701556
00:00:02.152	21165	0.00713	0		0.103412	1701632
00:00:02.162	21175	0.00712	0		0.103267	1701603
00:00:02.171	21185	0.00714	0		0.103557	1701689
00:00:02.181	21195	0.00709	0		0.102832	1701507
00:00:02.191	21205	0.00708	0		0.102687	1701483
00:00:02.201	21215	0.00694	0		0.100656	1700992
00:00:02.211	21225	0.00722	0		0.104717	1701951
00:00:02.221	21235	0.00722	0		0.104717	1701963
00:00:02.231	21245	0.00681	0		0.0987707	1700581
00:00:02.241	21255	0.00689	0		0.099931	1700838
00:00:02.251	21265	0.00685	0		0.0993508	1700711
00:00:02.261	21275	0.00699	0		0.101381	1701162
00:00:02.271	21285	0.00673	0		0.0976104	1700289
00:00:02.281	21295	0.00756	0		0.109648	1703100
00:00:02.291	21305	0.00691	0		0.100221	1700916
00:00:02.301	21315	0.00727	0		0.105442	1702115
00:00:02.311	21325	0.00719	0		0.104282	1701860
00:00:02.321	21335	0.007	0		0.101526	1701209
00:00:02.331	21345	0.00697	0		0.101091	1701107
00:00:02.341	21355	0.0074	0		0.107328	1702559
00:00:02.351	21365	0.00693	0		0.100511	1700982
00:00:02.361	21375	0.00682	0		0.0989157	1700600
00:00:02.371	21385	0.00691	0		0.100221	1700906
00:00:02.381	21395	0.00697	0		0.101091	1701124
00:00:02.391	21405	0.00697	0		0.101091	1701097
00:00:02.401	21415	0.00706	0		0.102397	1701427
00:00:02.411	21425	0.0066	0		0.0957249	1699870
00:00:02.421	21435	0.00688	0		0.0997859	1700821
00:00:02.430	21445	0.00709	0		0.102832	1701512
00:00:02.440	21455	0.00704	0		0.102107	1701343
00:00:02.450	21465	0.00715	0		0.103702	1701718
00:00:02.460	21475	0.00735	0		0.106603	1702377
00:00:02.470	21485	0.00647	0		0.0938394	1699421
00:00:02.482	21495	0.00701	0		0.101671	1701258
00:00:02.490	21505	0.00719	0		0.104282	1701840
00:00:02.500	21515	0.00708	0		0.102687	1701468
00:00:02.510	21525	0.00703	0		0.101962	1701316
00:00:02.520	21535	0.00729	0		0.105732	1702191
00:00:02.530	21545	0.00675	0		0.0979005	1700363
00:00:02.540	21555	0.00712	0		0.103267	1701605
00:00:02.550	21565	0.00725	0		0.105152	1702058
00:00:02.560	21575	0.00689	0		0.099931	1700828
00:00:02.570	21585	0.00692	0		0.100366	1700938
00:00:02.580	21595	0.00731	0		0.106023	1702237
00:00:02.590	21605	0.00698	0		0.101236	1701157
00:00:02.600	21615	0.00687	0		0.0996409	1700789
00:00:02.610	21625	0.00696	0		0.100946	1701075
00:00:02.620	21635	0.00726	0		0.105297	1702083
00:00:02.630	21645	0.0071	0		0.102977	1701544
00:00:02.640	21655	0.00703	0		0.101962	1701314
00:00:02.650	21665	0.00687	0		0.0996409	1700779
00:00:02.660	21675	0.00737	0		0.106893	1702437
00:00:02.670	21685	0.00695	0		0.100801	1701044
00:00:02.680	21695	0.00711	0		0.103122	1701564
00:00:02.690	21705	0.00717	0		0.103992	1701787
00:00:02.700	21715	0.00702	0		0.101816	1701267
00:00:02.709	21725	0.00687	0		0.0996409	1700784
00:00:02.719	21735	0.00706	0		0.102397	1701417
00:00:02.729	21745	0.00713	0		0.103412	1701632
00:00:02.739	21755	0.00715	0		0.103702	1701725
00:00:02.749	21765	0.00698	0		0.101236	1701144
00:00:02.759	21775	0.00731	0		0.106023	1702252
00:00:02.770	21785	0.00713	0		0.103412	1701659
00:00:02.780	21795	0.00729	0		0.105732	1702183
00:00:02.789	21805	0.00662	0		0.096015	1699928
00:00:02.799	21815	0.00701	0		0.101671	1701231
00:00:02.810	21825	0.00686	0		0.0994959	1700730
00:00:02.819	21835	0.00699	0		0.101381	1701169
00:00:02.829	21845	0.00697	0		0.101091	1701117
00:00:02.839	21855	0.00715	0		0.103702	1701720
00:00:02.849	21865	0.00678	0		0.0983356	1700463
00:00:02.860	21875	0.0074	0		0.107328	1702554
00:00:02.869	21885	0.00715	0		0.103702	1701723
00:00:02.879	21895	0.00684	0		0.0992058	1700681
00:00:02.889	21905	0.00703	0		0.101962	1701316
00:00:02.899	21915	0.00721	0		0.104572	1701902
00:00:02.909	21925	0.00678	0		0.0983356	1700475
00:00:02.919	21935	0.00686	0		0.0994959	1700733
00:00:02.929	21945	0.00712	0		0.103267	1701610
00:00:02.939	21955	0.0074	0		0.107328	1702557
00:00:02.949	21965	0.00705	0		0.102252	1701365
00:00:02.959	21975	0.0073	0		0.105878	1702210
00:00:02.969	21985	0.00698	0		0.101236	1701139
00:00:02.979	21995	0.00721	0		0.104572	1701919
00:00:02.989	22005	0.00693	0		0.100511	1700980
00:00:02.999	22015	0.00717	0		0.103992	1701779
00:00:03.009	22025	0.00689	0		0.099931	1700853
00:00:03.019	22035	0.00729	0		0.105732	1702193
00:00:03.028	22045	0.00675	0		0.0979005	1700385
00:00:03.039	22055	0.00728	0		0.105587	1702144
00:00:03.048	22065	0.00684	0		0.0992058	1700659
00:00:03.059	22075	0.00715	0		0.103702	1701718
00:00:03.069	22085	0.00699	0		0.101381	1701162
00:00:03.078	22095	0.00722	0		0.104717	1701938
00:00:03.088	22105	0.00717	0		0.103992	1701787
00:00:03.099	22115	0.00692	0		0.100366	1700926
00:00:03.109	22125	0.00708	0		0.102687	1701480
00:00:03.118	22135	0.00703	0		0.101962	1701316
00:00:03.128	22145	0.00685	0		0.0993508	1700701
00:00:03.138	22155	0.00731	0		0.106023	1702262
00:00:03.148	22165	0.00688	0		0.0997859	1700816
00:00:03.158	22175	0.00741	0		0.107473	1702598
00:00:03.168	22185	0.00714	0		0.103557	1701689
00:00:03.178	22195	0.00714	0		0.103557	1701679
00:00:03.188	22205	0.00694	0		0.100656	1700992
00:00:03.199	22215	0.00721	0		0.104572	1701919
00:00:03.208	22225	0.00694	0		0.100656	1701017
00:00:03.218	22235	0.00691	0		0.100221	1700906
00:00:03.228	22245	0.00673	0		0.0976104	1700297
00:00:03.238	22255	0.00702	0		0.101816	1701263
00:00:03.248	22265	0.00704	0		0.102107	1701343
00:00:03.258	22275	0.00706	0		0.102397	1701417
00:00:03.268	22285	0.00697	0		0.101091	1701115
00:00:03.278	22295	0.00692	0		0.100366	1700926
00:00:03.288	22305	0.00677	0		0.0981905	1700436
00:00:03.297	22315	0.00693	0		0.100511	1700980
00:00:03.308	22325	0.00688	0		0.0997859	1700804
00:00:03.318	22335	0.00695	0		0.100801	1701051
00:00:03.328	22345	0.00673	0		0.0976104	1700319
00:00:03.338	22355	0.00677	0		0.0981905	1700444
00:00:03.348	22365	0.00711	0		0.103122	1701571
00:00:03.358	22375	0.00694	0		0.100656	1701022
00:00:03.367	22385	0.00734	0		0.106458	1702345
00:00:03.377	22395	0.00731	0		0.106023	1702242
00:00:03.387	22405	0.00676	0		0.0980455	1700397
00:00:03.397	22415	0.00701	0		0.101671	1701228
00:00:03.407	22425	0.00706	0		0.102397	1701405
00:00:03.417	22435	0.0072	0		0.104427	1701894
00:00:03.427	22445	0.00713	0		0.103412	1701652
00:00:03.437	22455	0.00711	0		0.103122	1701574
00:00:03.447	22465	0.00677	0		0.0981905	1700436
00:00:03.458	22475	0.00707	0		0.102542	1701439
00:00:03.467	22485	0.00715	0		0.103702	1701723
00:00:03.477	22495	0.00678	0		0.0983356	1700466
00:00:03.487	22505	0.00707	0		0.102542	1701449
00:00:03.497	22515	0.00711	0		0.103122	1701566
00:00:03.507	22525	0.00682	0		0.0989157	1700613
00:00:03.517	22535	0.00718	0		0.104137	1701809
00:00:03.527	22545	0.00707	0		0.102542	1701429
00:00:03.537	22555	0.00729	0		0.105732	1702193
00:00:03.547	22565	0.00694	0		0.100656	1700992
00:00:03.557	22575	0.0074	0		0.107328	1702559
00:00:03.566	22585	0.00677	0		0.0981905	1700434
00:00:03.577	22595	0.00721	0		0.104572	1701926
00:00:03.586	22605	0.00714	0		0.103557	1701674
00:00:03.597	22615	0.00707	0		0.102542	1701449
00:00:03.606	22625	0.00734	0		0.106458	1702362
00:00:03.616	22635	0.00713	0		0.103412	1701630
00:00:03.627	22645	0.00693	0		0.100511	1700965
00:00:03.637	22655	0.00702	0		0.101816	1701280
00:00:03.647	22665	0.00678	0		0.0983356	1700458
00:00:03.657	22675	0.007	0		0.101526	1701206
00:00:03.666	22685	0.00736	0		0.106748	1702406
00:00:03.677	22695	0.00704	0		0.102107	1701331
00:00:03.687	22705	0.007	0		0.101526	1701223
00:00:03.696	22715	0.00691	0		0.100221	1700924
00:00:03.706	22725	0.00687	0		0.0996409	1700784
00:00:03.716	22735	0.00696	0		0.100946	1701061
00:00:03.726	22745	0.00699	0		0.101381	1701162
00:00:03.737	22755	0.00689	0		0.099931	1700838
00:00:03.746	22765	0.00707	0		0.102542	1701461
00:00:03.756	22775	0.00733	0		0.106313	1702313
00:00:03.766	22785	0.0072	0		0.104427	1701865
00:00:03.777	22795	0.00683	0		0.0990607	1700630
00:00:03.786	22805	0.00699	0		0.101381	1701162
00:00:03.796	22815	0.00691	0		0.100221	1700909
00:00:03.807	22825	0.00717	0		0.103992	1701767
00:00:03.816	22835	0.00734	0		0.106458	1702367
00:00:03.826	22845	0.0071	0		0.102977	1701554
00:00:03.836	22855	0.00729	0		0.105732	1702176
00:00:03.846	22865	0.00726	0		0.105297	1702080
00:00:03.856	22875	0.00726	0		0.105297	1702090
00:00:03.866	22885	0.00664	0		0.096305	1700007
00:00:03.876	22895	0.007	0		0.101526	1701201
00:00:03.886	22905	0.00719	0		0.104282	1701838
00:00:03.895	22915	0.00745	0		0.108053	1702728
00:00:03.906	22925	0.00704	0		0.102107	1701353
00:00:03.915	22935	0.0075	0		0.108778	1702882
00:00:03.926	22945	0.00697	0		0.101091	1701119
00:00:03.936	22955	0.00716	0		0.103847	1701743
00:00:03.945	22965	0.00706	0		0.102397	1701409
00:00:03.956	22975	0.00696	0		0.100946	1701066
00:00:03.965	22985	0.0073	0		0.105878	1702210
00:00:03.975	22995	0.00725	0		0.105152	1702036
00:00:03.985	23005	0.00727	0		0.105442	1702112
00:00:03.995	23015	0.00711	0		0.103122	1701566
00:00:04.005	23025	0.00692	0		0.100366	1700938
00:00:04.015	23035	0.0069	0		0.100076	1700887
00:00:04.025	23045	0.00719	0		0.104282	1701853
00:00:04.035	23055	0.00681	0		0.0987707	1700581
00:00:04.045	23065	0.0073	0		0.105878	1702213
00:00:04.055	23075	0.00712	0		0.103267	1701603
00:00:04.065	23085	0.00709	0		0.102832	1701498
00:00:04.075	23095	0.00718	0		0.104137	1701821
00:00:04.085	23105	0.00739	0		0.107183	1702522
00:00:04.095	23115	0.00703	0		0.101962	1701311
00:00:04.105	23125	0.00712	0		0.103267	1701625
00:00:04.115	23135	0.0072	0		0.104427	1701867
00:00:04.125	23145	0.00717	0		0.103992	1701784
00:00:04.135	23155	0.00737	0		0.106893	1702459
00:00:04.145	23165	0.00733	0		0.106313	1702303
00:00:04.155	23175	0.00721	0		0.104572	1701931
00:00:04.165	23185	0.00745	0		0.108053	1702713
00:00:04.175	23195	0.00727	0		0.105442	1702112
00:00:04.185	23205	0.00737	0		0.106893	1702454
00:00:04.195	23215	0.00707	0		0.102542	1701444
00:00:04.205	23225	0.00689	0		0.099931	1700831
00:00:04.214	23235	0.00712	0		0.103267	1701600
00:00:04.224	23245	0.00745	0		0.108053	1702733
00:00:04.235	23255	0.00704	0		0.102107	1701351
00:00:04.245	23265	0.00714	0		0.103557	1701664
00:00:04.255	23275	0.00715	0		0.103702	1701708
00:00:04.264	23285	0.00721	0		0.104572	1701914
00:00:04.275	23295	0.00724	0		0.105007	1702014
00:00:04.284	23305	0.00737	0		0.106893	1702459
00:00:04.294	23315	0.00682	0		0.0989157	1700615
00:00:04.304	23325	0.00723	0		0.104862	1701975
00:00:04.314	23335	0.00709	0		0.102832	1701510
00:00:04.325	23345	0.00741	0		0.107473	1702571
00:00:04.334	23355	0.00702	0		0.101816	1701287
00:00:04.344	23365	0.00724	0		0.105007	1702014
00:00:04.354	23375	0.00742	0		0.107618	1702618
00:00:04.364	23385	0.00705	0		0.102252	1701392
00:00:04.374	23395	0.00706	0		0.102397	1701417
00:00:04.384	23405	0.00756	0		0.109648	1703076
00:00:04.394	23415	0.00745	0		0.108053	1702711
00:00:04.404	23425	0.007	0		0.101526	1701199
00:00:04.414	23435	0.007	0		0.101526	1701209
00:00:04.424	23445	0.00724	0		0.105007	1702002
00:00:04.434	23455	0.00729	0		0.105732	1702188
00:00:04.444	23465	0.00745	0		0.108053	1702721
00:00:04.454	23475	0.00726	0		0.105297	1702090
00:00:04.464	23485	0.00689	0		0.099931	1700831
00:00:04.474	23495	0.00694	0		0.100656	1700999
00:00:04.484	23505	0.00728	0		0.105587	1702154
00:00:04.494	23515	0.00681	0		0.0987707	1700568
00:00:04.504	23525	0.00724	0		0.105007	1702014
00:00:04.513	23535	0.00701	0		0.101671	1701240
00:00:04.523	23545	0.0072	0		0.104427	1701865
00:00:04.533	23555	0.00717	0		0.103992	1701779
00:00:04.544	23565	0.00715	0		0.103702	1701728
00:00:04.554	23575	0.00726	0		0.105297	1702083
00:00:04.563	23585	0.00755	0		0.109503	1703049
00:00:04.573	23595	0.00738	0		0.107038	1702488
00:00:04.583	23605	0.00748	0		0.108488	1702831
00:00:04.593	23615	0.00697	0		0.101091	1701115
00:00:04.604	23625	0.0069	0		0.100076	1700889
00:00:04.613	23635	0.00714	0		0.103557	1701676
00:00:04.623	23645	0.00727	0		0.105442	1702125
00:00:04.633	23655	0.00741	0		0.107473	1702581
00:00:04.643	23665	0.00755	0		0.109503	1703049
00:00:04.653	23675	0.00697	0		0.101091	1701093
00:00:04.663	23685	0.00744	0		0.107908	1702674
00:00:04.673	23695	0.00719	0		0.104282	1701850
00:00:04.683	23705	0.00693	0		0.100511	1700963
00:00:04.693	23715	0.00681	0		0.0987707	1700583
00:00:04.703	23725	0.0073	0		0.105878	1702208
00:00:04.713	23735	0.0073	0		0.105878	1702232
00:00:04.723	23745	0.00718	0		0.104137	1701799
00:00:04.733	23755	0.00714	0		0.103557	1701691
00:00:04.743	23765	0.00721	0		0.104572	1701902
00:00:04.753	23775	0.00725	0		0.105152	1702051
00:00:04.763	23785	0.00761	0		0.110374	1703264
00:00:04.773	23795	0.00684	0		0.0992058	1700688
00:00:04.783	23805	0.00735	0		0.106603	1702391
00:00:04.793	23815	0.00745	0		0.108053	1702721
00:00:04.803	23825	0.00745	0		0.108053	1702708
00:00:04.813	23835	0.00692	0		0.100366	1700951
00:00:04.823	23845	0.00715	0		0.103702	1701703
00:00:04.832	23855	0.00687	0		0.0996409	1700777
00:00:04.843	23865	0.00757	0		0.109794	1703108
00:00:04.853	23875	0.00725	0		0.105152	1702034
00:00:04.862	23885	0.00734	0		0.106458	1702342
00:00:04.873	23895	0.00741	0		0.107473	1702593
00:00:04.884	23905	0.00724	0		0.105007	1702002
00:00:04.893	23915	0.00717	0		0.103992	1701791
00:00:04.902	23925	0.00749	0		0.108633	1702850
00:00:04.912	23935	0.00712	0		0.103267	1701608
00:00:04.922	23945	0.00736	0		0.106748	1702419
00:00:04.932	23955	0.00707	0		0.102542	1701461
00:00:04.942	23965	0.00739	0		0.107183	1702520
00:00:04.952	23975	0.0071	0		0.102977	1701529
00:00:04.962	23985	0.00732	0		0.106168	1702281
00:00:04.972	23995	0.00722	0		0.104717	1701956
00:00:04.982	24005	0.00744	0		0.107908	1702703
00:00:04.992	24015	0.00711	0		0.103122	1701576
00:00:05.002	24025	0.00716	0		0.103847	1701738
00:00:05.012	24035	0.00708	0		0.102687	1701473
00:00:05.022	24045	0.00733	0		0.106313	1702301
00:00:05.032	24055	0.00712	0		0.103267	1701625
00:00:05.042	24065	0.00739	0		0.107183	1702508
00:00:05.052	24075	0.00721	0		0.104572	1701916
00:00:05.062	24085	0.00754	0		0.109358	1703017
00:00:05.072	24095	0.00724	0		0.105007	1702012
00:00:05.082	24105	0.00779	0		0.112984	1703873
00:00:05.092	24115	0.00723	0		0.104862	1701985
00:00:05.101	24125	0.00728	0		0.105587	1702159
00:00:05.111	24135	0.00725	0		0.105152	1702056
00:00:05.122	24145	0.00751	0		0.108923	1702924
00:00:05.131	24155	0.00704	0		0.102107	1701346
00:00:05.142	24165	0.00718	0		0.104137	1701823
00:00:05.151	24175	0.00699	0		0.101381	1701187
00:00:05.161	24185	0.00716	0		0.103847	1701745
00:00:05.171	24195	0.00751	0		0.108923	1702926
00:00:05.181	24205	0.00742	0		0.107618	1702610
00:00:05.191	24215	0.00707	0		0.102542	1701439
00:00:05.202	24225	0.0072	0		0.104427	1701875
00:00:05.211	24235	0.00685	0		0.0993508	1700723
00:00:05.221	24245	0.00731	0		0.106023	1702262
00:00:05.231	24255	0.00672	0		0.0974653	1700265
00:00:05.241	24265	0.0075	0		0.108778	1702904
00:00:05.251	24275	0.00717	0		0.103992	1701772
00:00:05.261	24285	0.00712	0		0.103267	1701620
00:00:05.271	24295	0.0069	0		0.100076	1700875
00:00:05.281	24305	0.00743	0		0.107763	1702659
00:00:05.291	24315	0.00713	0		0.103412	1701635
00:00:05.301	24325	0.00756	0		0.109648	1703081
00:00:05.311	24335	0.0071	0		0.102977	1701534
00:00:05.321	24345	0.00728	0		0.105587	1702149
00:00:05.331	24355	0.007	0		0.101526	1701209
00:00:05.341	24365	0.00721	0		0.104572	1701929
00:00:05.351	24375	0.00711	0		0.103122	1701593
00:00:05.361	24385	0.00721	0		0.104572	1701929
00:00:05.371	24395	0.00685	0		0.0993508	1700715
00:00:05.381	24405	0.00766	0		0.111099	1703415
00:00:05.391	24415	0.00732	0		0.106168	1702289
00:00:05.401	24425	0.00733	0		0.106313	1702306
00:00:05.411	24435	0.0072	0		0.104427	1701897
00:00:05.421	24445	0.00724	0		0.105007	1702022
00:00:05.430	24455	0.00733	0		0.106313	1702320
00:00:05.440	24465	0.00739	0		0.107183	1702503
00:00:05.450	24475	0.00699	0		0.101381	1701179
00:00:05.460	24485	0.00732	0		0.106168	1702291
00:00:05.470	24495	0.00695	0		0.100801	1701039
00:00:05.480	24505	0.0076	0		0.110229	1703223
00:00:05.490	24515	0.00741	0		0.107473	1702598
00:00:05.500	24525	0.00751	0		0.108923	1702912
00:00:05.510	24535	0.00723	0		0.104862	1701985
00:00:05.520	24545	0.00776	0		0.112549	1703745
00:00:05.530	24555	0.00699	0		0.101381	1701177
00:00:05.540	24565	0.00743	0		0.107763	1702647
00:00:05.550	24575	0.00716	0		0.103847	1701762
00:00:05.560	24585	0.00712	0		0.103267	1701605
00:00:05.570	24595	0.00721	0		0.104572	1701926
00:00:05.581	24605	0.00767	0		0.111244	1703466
00:00:05.590	24615	0.00722	0		0.104717	1701953
00:00:05.600	24625	0.00731	0		0.106023	1702249
00:00:05.610	24635	0.0069	0		0.100076	1700877
00:00:05.620	24645	0.00738	0		0.107038	1702471
00:00:05.630	24655	0.00717	0		0.103992	1701779
00:00:05.640	24665	0.00721	0		0.104572	1701926
00:00:05.650	24675	0.00701	0		0.101671	1701250
00:00:05.660	24685	0.00735	0		0.106603	1702369
00:00:05.670	24695	0.00707	0		0.102542	1701441
00:00:05.680	24705	0.00741	0		0.107473	1702596
00:00:05.690	24715	0.00702	0		0.101816	1701287
00:00:05.700	24725	0.00743	0		0.107763	1702645
00:00:05.709	24735	0.00738	0		0.107038	1702481
00:00:05.720	24745	0.00724	0		0.105007	1702029
00:00:05.729	24755	0.00733	0		0.106313	1702313
00:00:05.739	24765	0.00735	0		0.106603	1702401
00:00:05.750	24775	0.00722	0		0.104717	1701941
00:00:05.759	24785	0.00716	0		0.103847	1701743
00:00:05.769	24795	0.00731	0		0.106023	1702264
00:00:05.779	24805	0.00747	0		0.108343	1702772
00:00:05.789	24815	0.0072	0		0.104427	1701867
00:00:05.800	24825	0.00754	0		0.109358	1703017
00:00:05.809	24835	0.00734	0		0.106458	1702338
00:00:05.819	24845	0.00754	0		0.109358	1703017
00:00:05.829	24855	0.00716	0		0.103847	1701738
00:00:05.840	24865	0.00723	0		0.104862	1701987
00:00:05.849	24875	0.00723	0		0.104862	1701997
00:00:05.859	24885	0.00761	0		0.110374	1703252
00:00:05.869	24895	0.00737	0		0.106893	1702466
00:00:05.879	24905	0.00747	0		0.108343	1702779
00:00:05.889	24915	0.00698	0		0.101236	1701155
00:00:05.899	24925	0.00761	0		0.110374	1703245
00:00:05.909	24935	0.00718	0		0.104137	1701828
00:00:05.919	24945	0.00751	0		0.108923	1702912
00:00:05.929	24955	0.00724	0		0.105007	1702002
00:00:05.939	24965	0.0074	0		0.107328	1702539
00:00:05.949	24975	0.00735	0		0.106603	1702382
00:00:05.959	24985	0.00764	0		0.110809	1703360
00:00:05.969	24995	0.00678	0		0.0983356	1700485
00:00:05.979	25005	0.00724	0		0.105007	1702031
00:00:05.989	25015	0.00715	0		0.103702	1701725
00:00:05.998	25025	0.00695	0		0.100801	1701051
00:00:06.008	25035	0.00734	0		0.106458	1702355
00:00:06.018	25045	0.00719	0		0.104282	1701840
00:00:06.029	25055	0.00727	0		0.105442	1702132
00:00:06.039	25065	0.00733	0		0.106313	1702313
00:00:06.048	25075	0.00721	0		0.104572	1701916
00:00:06.058	25085	0.00726	0		0.105297	1702073
00:00:06.068	25095	0.00723	0		0.104862	1701968
00:00:06.078	25105	0.00737	0		0.106893	1702466
00:00:06.088	25115	0.00714	0		0.103557	1701686
00:00:06.098	25125	0.00718	0		0.104137	1701826
00:00:06.108	25135	0.00699	0		0.101381	1701177
00:00:06.118	25145	0.00752	0		0.109068	1702939
00:00:06.128	25155	0.00716	0		0.103847	1701747
00:00:06.138	25165	0.00756	0		0.109648	1703105
00:00:06.148	25175	0.00703	0		0.101962	1701302
00:00:06.158	25185	0.00737	0		0.106893	1702454
00:00:06.168	25195	0.00723	0		0.104862	1701987
00:00:06.178	25205	0.00762	0		0.110519	1703284
00:00:06.188	25215	0.00719	0		0.104282	1701863
00:00:06.198	25225	0.00734	0		0.106458	1702360
00:00:06.208	25235	0.0075	0		0.108778	1702880
00:00:06.218	25245	0.0074	0		0.107328	1702566
00:00:06.228	25255	0.00761	0		0.110374	1703257
00:00:06.238	25265	0.00738	0		0.107038	1702478
00:00:06.248	25275	0.00728	0		0.105587	1702156
00:00:06.258	25285	0.00726	0		0.105297	1702078
00:00:06.268	25295	0.00721	0		0.104572	1701916
00:00:06.278	25305	0.00732	0		0.106168	1702296
00:00:06.288	25315	0.00708	0		0.102687	1701485
00:00:06.297	25325	0.00728	0		0.105587	1702134
00:00:06.308	25335	0.0072	0		0.104427	1701885
00:00:06.317	25345	0.00746	0		0.108198	1702755
00:00:06.328	25355	0.00715	0		0.103702	1701706
00:00:06.337	25365	0.00776	0		0.112549	1703748
00:00:06.347	25375	0.00713	0		0.103412	1701649
00:00:06.357	25385	0.00743	0		0.107763	1702637
00:00:06.368	25395	0.00704	0		0.102107	1701356
00:00:06.377	25405	0.0074	0		0.107328	1702539
00:00:06.388	25415	0.00718	0		0.104137	1701816
00:00:06.397	25425	0.00742	0		0.107618	1702620
00:00:06.408	25435	0.00735	0		0.106603	1702396
00:00:06.417	25445	0.00757	0		0.109794	1703132
00:00:06.427	25455	0.00724	0		0.105007	1702024
00:00:06.437	25465	0.00717	0		0.103992	1701774
00:00:06.447	25475	0.00717	0		0.103992	1701789
00:00:06.457	25485	0.00744	0		0.107908	1702684
00:00:06.467	25495	0.00717	0		0.103992	1701782
00:00:06.477	25505	0.00752	0		0.109068	1702939
00:00:06.487	25515	0.00733	0		0.106313	1702325
00:00:06.497	25525	0.00729	0		0.105732	1702191
00:00:06.507	25535	0.00739	0		0.107183	1702522
00:00:06.517	25545	0.00719	0		0.104282	1701853
00:00:06.527	25555	0.00717	0		0.103992	1701794
00:00:06.537	25565	0.00755	0		0.109503	1703041
00:00:06.547	25575	0.0074	0		0.107328	1702552
00:00:06.557	25585	0.0073	0		0.105878	1702208
00:00:06.567	25595	0.00722	0		0.104717	1701934
00:00:06.577	25605	0.00743	0		0.107763	1702642
00:00:06.586	25615	0.00727	0		0.105442	1702115
00:00:06.596	25625	0.00716	0		0.103847	1701750
00:00:06.607	25635	0.00744	0		0.107908	1702691
00:00:06.616	25645	0.0074	0		0.107328	1702569
00:00:06.626	25655	0.00719	0		0.104282	1701831
00:00:06.636	25665	0.0075	0		0.108778	1702880
00:00:06.646	25675	0.00716	0		0.103847	1701757
00:00:06.657	25685	0.00742	0		0.107618	1702625
00:00:06.666	25695	0.00711	0		0.103122	1701591
00:00:06.677	25705	0.00748	0		0.108488	1702814
00:00:06.686	25715	0.00734	0		0.106458	1702360
00:00:06.696	25725	0.00727	0		0.105442	1702127
00:00:06.706	25735	0.00749	0		0.108633	1702865
00:00:06.716	25745	0.00774	0		0.112259	1703679
00:00:06.726	25755	0.00724	0		0.105007	1702029
00:00:06.736	25765	0.00722	0		0.104717	1701958
00:00:06.746	25775	0.00711	0		0.103122	1701564
00:00:06.756	25785	0.00768	0		0.111389	1703493
00:00:06.766	25795	0.00721	0		0.104572	1701926
00:00:06.776	25805	0.00738	0		0.107038	1702495
00:00:06.786	25815	0.0071	0		0.102977	1701551
00:00:06.796	25825	0.00737	0		0.106893	1702466
00:00:06.806	25835	0.00768	0		0.111389	1703508
00:00:06.816	25845	0.00759	0		0.110084	1703193
00:00:06.826	25855	0.00715	0		0.103702	1701701
00:00:06.836	25865	0.00731	0		0.106023	1702262
00:00:06.846	25875	0.00721	0		0.104572	1701931
00:00:06.856	25885	0.00752	0		0.109068	1702963
00:00:06.865	25895	0.00705	0		0.102252	1701363
00:00:06.876	25905	0.00767	0		0.111244	1703442
00:00:06.886	25915	0.00752	0		0.109068	1702968
00:00:06.896	25925	0.00756	0		0.109648	1703103
00:00:06.906	25935	0.00738	0		0.107038	1702478
00:00:06.915	25945	0.00726	0		0.105297	1702093
00:00:06.925	25955	0.00758	0		0.109939	1703161
00:00:06.935	25965	0.00736	0		0.106748	1702422
00:00:06.946	25975	0.00746	0		0.108198	1702770
00:00:06.955	25985	0.00778	0		0.112839	1703831
00:00:06.965	25995	0.0074	0		0.107328	1702552
00:00:06.975	26005	0.00736	0		0.106748	1702422
00:00:06.985	26015	0.00735	0		0.106603	1702394
00:00:06.995	26025	0.00751	0		0.108923	1702926
00:00:07.005	26035	0.00728	0		0.105587	1702139
00:00:07.015	26045	0.00753	0		0.109213	1702985
00:00:07.025	26055	0.00739	0		0.107183	1702515
00:00:07.035	26065	0.00723	0		0.104862	1701970
00:00:07.045	26075	0.00749	0		0.108633	1702841
00:00:07.055	26085	0.00732	0		0.106168	1702291
00:00:07.065	26095	0.00737	0		0.106893	1702446
00:00:07.075	26105	0.00716	0		0.103847	1701762
00:00:07.085	26115	0.00728	0		0.105587	1702144
00:00:07.095	26125	0.00762	0		0.110519	1703274
00:00:07.105	26135	0.00762	0		0.110519	1703299
00:00:07.115	26145	0.00729	0		0.105732	1702188
00:00:07.125	26155	0.00761	0		0.110374	1703257
00:00:07.135	26165	0.00735	0		0.106603	1702379
00:00:07.145	26175	0.00732	0		0.106168	1702286
00:00:07.155	26185	0.00755	0		0.109503	1703041
00:00:07.165	26195	0.00749	0		0.108633	1702838
00:00:07.175	26205	0.00731	0		0.106023	1702240
00:00:07.185	26215	0.00756	0		0.109648	1703081
00:00:07.194	26225	0.00724	0		0.105007	1702007
00:00:07.205	26235	0.00752	0		0.109068	1702968
00:00:07.214	26245	0.00745	0		0.108053	1702711
00:00:07.224	26255	0.00729	0		0.105732	1702186
00:00:07.234	26265	0.0075	0		0.108778	1702892
00:00:07.244	26275	0.0075	0		0.108778	1702877
00:00:07.254	26285	0.0076	0		0.110229	1703208
00:00:07.264	26295	0.00726	0		0.105297	1702073
00:00:07.274	26305	0.00724	0		0.105007	1702017
00:00:07.284	26315	0.0071	0		0.102977	1701542
00:00:07.294	26325	0.00741	0		0.107473	1702583
00:00:07.304	26335	0.00755	0		0.109503	1703054
00:00:07.314	26345	0.0073	0		0.105878	1702230
00:00:07.324	26355	0.00742	0		0.107618	1702635
00:00:07.334	26365	0.00752	0		0.109068	1702946
00:00:07.344	26375	0.00711	0		0.103122	1701564
00:00:07.354	26385	0.0072	0		0.104427	1701885
00:00:07.364	26395	0.00763	0		0.110664	1703323
00:00:07.374	26405	0.00753	0		0.109213	1702988
00:00:07.384	26415	0.00738	0		0.107038	1702498
00:00:07.394	26425	0.00751	0		0.108923	1702924
00:00:07.404	26435	0.0074	0		0.107328	1702569
00:00:07.414	26445	0.00732	0		0.106168	1702284
00:00:07.424	26455	0.00739	0		0.107183	1702522
00:00:07.434	26465	0.00747	0		0.108343	1702794
00:00:07.444	26475	0.00725	0		0.105152	1702063
00:00:07.454	26485	0.00757	0		0.109794	1703115
00:00:07.463	26495	0.00752	0		0.109068	1702948
00:00:07.474	26505	0.00735	0		0.106603	1702374
00:00:07.484	26515	0.00704	0		0.102107	1701346
00:00:07.494	26525	0.0074	0		0.107328	1702552
00:00:07.504	26535	0.00755	0		0.109503	1703039
00:00:07.513	26545	0.0074	0		0.107328	1702547
00:00:07.523	26555	0.0077	0		0.111679	1703549
00:00:07.534	26565	0.00737	0		0.106893	1702439
00:00:07.543	26575	0.00748	0		0.108488	1702831
00:00:07.553	26585	0.00734	0		0.106458	1702365
00:00:07.563	26595	0.00753	0		0.109213	1703002
00:00:07.573	26605	0.0076	0		0.110229	1703232
00:00:07.583	26615	0.00741	0		0.107473	1702583
00:00:07.593	26625	0.00747	0		0.108343	1702782
00:00:07.604	26635	0.00756	0		0.109648	1703081
00:00:07.613	26645	0.00747	0		0.108343	1702799
00:00:07.623	26655	0.00743	0		0.107763	1702640
00:00:07.633	26665	0.00736	0		0.106748	1702419
00:00:07.643	26675	0.00747	0		0.108343	1702799
00:00:07.653	26685	0.00765	0		0.110954	1703400
00:00:07.663	26695	0.00743	0		0.107763	1702645
00:00:07.673	26705	0.00746	0		0.108198	1702770
00:00:07.683	26715	0.00735	0		0.106603	1702377
00:00:07.693	26725	0.0075	0		0.108778	1702897
00:00:07.703	26735	0.00733	0		0.106313	1702308
00:00:07.713	26745	0.00742	0		0.107618	1702623
00:00:07.723	26755	0.00739	0		0.107183	1702505
00:00:07.733	26765	0.00725	0		0.105152	1702058
00:00:07.743	26775	0.0075	0		0.108778	1702894
00:00:07.753	26785	0.00714	0		0.103557	1701689
00:00:07.762	26795	0.00727	0		0.105442	1702122
00:00:07.772	26805	0.00725	0		0.105152	1702044
00:00:07.783	26815	0.00751	0		0.108923	1702931
00:00:07.793	26825	0.00706	0		0.102397	1701422
00:00:07.803	26835	0.00737	0		0.106893	1702437
00:00:07.812	26845	0.00737	0		0.106893	1702468
00:00:07.822	26855	0.00741	0		0.107473	1702588
00:00:07.833	26865	0.00742	0		0.107618	1702615
00:00:07.842	26875	0.0076	0		0.110229	1703208
00:00:07.853	26885	0.00762	0		0.110519	1703286
00:00:07.863	26895	0.00743	0		0.107763	1702645
00:00:07.872	26905	0.00774	0		0.112259	1703701
00:00:07.882	26915	0.0076	0		0.110229	1703237
00:00:07.892	26925	0.00745	0		0.108053	1702730
00:00:07.903	26935	0.00747	0		0.108343	1702792
00:00:07.912	26945	0.00752	0		0.109068	1702946
00:00:07.923	26955	0.00733	0		0.106313	1702318
00:00:07.932	26965	0.00728	0		0.105587	1702164
00:00:07.942	26975	0.0074	0		0.107328	1702569
00:00:07.952	26985	0.0073	0		0.105878	1702227
00:00:07.962	26995	0.00745	0		0.108053	1702728
00:00:07.972	27005	0.00764	0		0.110809	1703372
00:00:07.982	27015	0.00799	0		0.115885	1704529
00:00:07.992	27025	0.0073	0		0.105878	1702232
00:00:08.002	27035	0.00755	0		0.109503	1703061
00:00:08.012	27045	0.00734	0		0.106458	1702338
00:00:08.022	27055	0.0075	0		0.108778	1702877
00:00:08.031	27065	0.0076	0		0.110229	1703240
00:00:08.042	27075	0.00761	0		0.110374	1703250
00:00:08.052	27085	0.00762	0		0.110519	1703296
00:00:08.062	27095	0.00775	0		0.112404	1703713
00:00:08.074	27105	0.00771	0		0.111824	1703586
00:00:08.082	27115	0.0077	0		0.111679	1703566
00:00:08.092	27125	0.00771	0		0.111824	1703589
00:00:08.101	27135	0.00753	0		0.109213	1702978
00:00:08.111	27145	0.00755	0		0.109503	1703051
00:00:08.121	27155	0.00747	0		0.108343	1702787
00:00:08.131	27165	0.00714	0		0.103557	1701674
00:00:08.141	27175	0.0077	0		0.111679	1703566
00:00:08.151	27185	0.00762	0		0.110519	1703299
00:00:08.161	27195	0.00743	0		0.107763	1702637
00:00:08.171	27205	0.0073	0		0.105878	1702203
00:00:08.181	27215	0.00783	0		0.113565	1703983
00:00:08.191	27225	0.00747	0		0.108343	1702787
00:00:08.201	27235	0.00773	0		0.112114	1703664
00:00:08.211	27245	0.00741	0		0.107473	1702601
00:00:08.221	27255	0.00777	0		0.112694	1703792
00:00:08.231	27265	0.0073	0		0.105878	1702205
00:00:08.241	27275	0.00778	0		0.112839	1703824
00:00:08.251	27285	0.00702	0		0.101816	1701280
00:00:08.261	27295	0.00759	0		0.110084	1703196
00:00:08.271	27305	0.00745	0		0.108053	1702726
00:00:08.281	27315	0.00731	0		0.106023	1702247
00:00:08.291	27325	0.00719	0		0.104282	1701845
00:00:08.301	27335	0.00765	0		0.110954	1703407
00:00:08.311	27345	0.00742	0		0.107618	1702632
00:00:08.321	27355	0.00743	0		0.107763	1702657
00:00:08.330	27365	0.00759	0		0.110084	1703201
00:00:08.341	27375	0.00752	0		0.109068	1702946
00:00:08.350	27385	0.00739	0		0.107183	1702510
00:00:08.360	27395	0.00782	0		0.113419	1703956
00:00:08.370	27405	0.00707	0		0.102542	1701431
00:00:08.380	27415	0.00759	0		0.110084	1703188
00:00:08.390	27425	0.00743	0		0.107763	1702640
00:00:08.400	27435	0.00751	0		0.108923	1702909
00:00:08.410	27445	0.00749	0		0.108633	1702841
00:00:08.420	27455	0.00779	0		0.112984	1703848
00:00:08.430	27465	0.00781	0		0.113274	1703934
00:00:08.440	27475	0.00761	0		0.110374	1703269
00:00:08.450	27485	0.00744	0		0.107908	1702679
00:00:08.460	27495	0.0075	0		0.108778	1702902
00:00:08.470	27505	0.00757	0		0.109794	1703130
00:00:08.480	27515	0.00771	0		0.111824	1703579
00:00:08.490	27525	0.00755	0		0.109503	1703041
00:00:08.500	27535	0.00736	0		0.106748	1702419
00:00:08.510	27545	0.0074	0		0.107328	1702557
00:00:08.520	27555	0.00749	0		0.108633	1702863
00:00:08.530	27565	0.00722	0		0.104717	1701943
00:00:08.540	27575	0.00764	0		0.110809	1703370
00:00:08.550	27585	0.00749	0		0.108633	1702848
00:00:08.560	27595	0.00797	0		0.115595	1704468
00:00:08.570	27605	0.0074	0		0.107328	1702539
00:00:08.580	27615	0.0077	0		0.111679	1703557
00:00:08.590	27625	0.00714	0		0.103557	1701676
00:00:08.600	27635	0.00737	0		0.106893	1702439
00:00:08.610	27645	0.00728	0		0.105587	1702147
00:00:08.620	27655	0.0081	0		0.117481	1704909
00:00:08.629	27665	0.0076	0		0.110229	1703208
00:00:08.640	27675	0.00767	0		0.111244	1703446
00:00:08.649	27685	0.00746	0		0.108198	1702760
00:00:08.660	27695	0.0079	0		0.11458	1704220
00:00:08.669	27705	0.00765	0		0.110954	1703383
00:00:08.679	27715	0.00764	0		0.110809	1703360
00:00:08.689	27725	0.00741	0		0.107473	1702581
00:00:08.699	27735	0.00779	0		0.112984	1703848
00:00:08.709	27745	0.00731	0		0.106023	1702264
00:00:08.719	27755	0.00782	0		0.113419	1703973
00:00:08.729	27765	0.00735	0		0.106603	1702382
00:00:08.739	27775	0.00759	0		0.110084	1703201
00:00:08.749	27785	0.00743	0		0.107763	1702647
00:00:08.759	27795	0.00777	0		0.112694	1703787
00:00:08.769	27805	0.00761	0		0.110374	1703264
00:00:08.779	27815	0.00784	0		0.11371	1704022
00:00:08.789	27825	0.00766	0		0.111099	1703422
00:00:08.799	27835	0.00755	0		0.109503	1703061
00:00:08.809	27845	0.0077	0		0.111679	1703544
00:00:08.819	27855	0.00764	0		0.110809	1703355
00:00:08.829	27865	0.00744	0		0.107908	1702672
00:00:08.839	27875	0.00757	0		0.109794	1703132
00:00:08.849	27885	0.00756	0		0.109648	1703088
00:00:08.859	27895	0.00779	0		0.112984	1703863
00:00:08.869	27905	0.00763	0		0.110664	1703335
00:00:08.879	27915	0.00785	0		0.113855	1704054
00:00:08.889	27925	0.00737	0		0.106893	1702468
00:00:08.899	27935	0.00793	0		0.115015	1704343
00:00:08.909	27945	0.00727	0		0.105442	1702105
00:00:08.919	27955	0.00777	0		0.112694	1703787
00:00:08.928	27965	0.00742	0		0.107618	1702623
00:00:08.939	27975	0.00795	0		0.115305	1704404
00:00:08.948	27985	0.00748	0		0.108488	1702823
00:00:08.959	27995	0.00761	0		0.110374	1703267
00:00:08.969	28005	0.00763	0		0.110664	1703326
00:00:08.978	28015	0.00746	0		0.108198	1702755
00:00:08.989	28025	0.00753	0		0.109213	1702997
00:00:08.998	28035	0.00768	0		0.111389	1703476
00:00:09.008	28045	0.00742	0		0.107618	1702603
00:00:09.018	28055	0.00775	0		0.112404	1703733
00:00:09.028	28065	0.00761	0		0.110374	1703257
00:00:09.038	28075	0.00763	0		0.110664	1703333
00:00:09.048	28085	0.00734	0		0.106458	1702350
00:00:09.058	28095	0.00755	0		0.109503	1703063
00:00:09.068	28105	0.00735	0		0.106603	1702391
00:00:09.078	28115	0.00768	0		0.111389	1703493
00:00:09.088	28125	0.00709	0		0.102832	1701500
00:00:09.098	28135	0.00761	0		0.110374	1703250
00:00:09.108	28145	0.00732	0		0.106168	1702276
00:00:09.118	28155	0.00767	0		0.111244	1703444
00:00:09.128	28165	0.00719	0		0.104282	1701840
00:00:09.138	28175	0.00765	0		0.110954	1703380
00:00:09.147	28185	0.00766	0		0.111099	1703417
00:00:09.158	28195	0.00771	0		0.111824	1703576
00:00:09.168	28205	0.00761	0		0.110374	1703252
00:00:09.178	28215	0.00793	0		0.115015	1704331
00:00:09.188	28225	0.00766	0		0.111099	1703424
00:00:09.198	28235	0.00793	0		0.115015	1704328
00:00:09.208	28245	0.00758	0		0.109939	1703171
00:00:09.217	28255	0.00782	0		0.113419	1703978
00:00:09.227	28265	0.00757	0		0.109794	1703130
00:00:09.238	28275	0.00771	0		0.111824	1703579
00:00:09.247	28285	0.00756	0		0.109648	1703105
00:00:09.257	28295	0.00792	0		0.11487	1704284
00:00:09.267	28305	0.00752	0		0.109068	1702948
00:00:09.277	28315	0.0079	0		0.11458	1704220
00:00:09.287	28325	0.00787	0		0.114145	1704140
00:00:09.297	28335	0.00805	0		0.116755	1704750
00:00:09.307	28345	0.00752	0		0.109068	1702970
00:00:09.318	28355	0.00756	0		0.109648	1703095
00:00:09.327	28365	0.00734	0		0.106458	1702362
00:00:09.337	28375	0.00747	0		0.108343	1702801
00:00:09.347	28385	0.00715	0		0.103702	1701711
00:00:09.357	28395	0.00773	0		0.112114	1703647
00:00:09.367	28405	0.00802	0		0.11632	1704635
00:00:09.377	28415	0.00768	0		0.111389	1703505
00:00:09.387	28425	0.00755	0		0.109503	1703068
00:00:09.397	28435	0.00746	0		0.108198	1702748
00:00:09.407	28445	0.00773	0		0.112114	1703660
00:00:09.417	28455	0.00786	0		0.114	1704098
00:00:09.427	28465	0.00756	0		0.109648	1703088
00:00:09.437	28475	0.00788	0		0.11429	1704169
00:00:09.446	28485	0.00781	0		0.113274	1703919
00:00:09.457	28495	0.00764	0		0.110809	1703350
00:00:09.467	28505	0.0079	0		0.11458	1704220
00:00:09.476	28515	0.00764	0		0.110809	1703367
00:00:09.487	28525	0.00764	0		0.110809	1703343
00:00:09.497	28535	0.00788	0		0.11429	1704179
00:00:09.506	28545	0.00751	0		0.108923	1702919
00:00:09.517	28555	0.00765	0		0.110954	1703385
00:00:09.526	28565	0.00764	0		0.110809	1703352
00:00:09.536	28575	0.00754	0		0.109358	1703032
00:00:09.546	28585	0.00763	0		0.110664	1703308
00:00:09.556	28595	0.00795	0		0.115305	1704392
00:00:09.566	28605	0.00781	0		0.113274	1703939
00:00:09.576	28615	0.00774	0		0.112259	1703691
00:00:09.586	28625	0.00772	0		0.111969	1703633
00:00:09.596	28635	0.00767	0		0.111244	1703473
00:00:09.606	28645	0.00744	0		0.107908	1702686
00:00:09.616	28655	0.00779	0		0.112984	1703853
00:00:09.626	28665	0.00765	0		0.110954	1703400
00:00:09.636	28675	0.00759	0		0.110084	1703203
00:00:09.646	28685	0.00743	0		0.107763	1702637
00:00:09.656	28695	0.00758	0		0.109939	1703154
00:00:09.666	28705	0.00773	0		0.112114	1703647
00:00:09.677	28715	0.0078	0		0.113129	1703902
00:00:09.686	28725	0.00767	0		0.111244	1703473
00:00:09.696	28735	0.00805	0		0.116755	1704723
00:00:09.706	28745	0.00727	0		0.105442	1702120
00:00:09.716	28755	0.00759	0		0.110084	1703183
00:00:09.726	28765	0.00781	0		0.113274	1703912
00:00:09.736	28775	0.00801	0		0.116175	1704589
00:00:09.746	28785	0.00769	0		0.111534	1703522
00:00:09.756	28795	0.00765	0		0.110954	1703385
00:00:09.766	28805	0.00785	0		0.113855	1704049
00:00:09.776	28815	0.00772	0		0.111969	1703615
00:00:09.785	28825	0.00726	0		0.105297	1702076
00:00:09.795	28835	0.00768	0		0.111389	1703476
00:00:09.806	28845	0.00756	0		0.109648	1703078
00:00:09.815	28855	0.00785	0		0.113855	1704054
00:00:09.826	28865	0.00777	0		0.112694	1703797
00:00:09.835	28875	0.00797	0		0.115595	1704470
00:00:09.845	28885	0.00749	0		0.108633	1702838
00:00:09.855	28895	0.00778	0		0.112839	1703816
00:00:09.867	28905	0.00783	0		0.113565	1703998
00:00:09.875	28915	0.00794	0		0.11516	1704372
00:00:09.885	28925	0.00789	0		0.114435	1704203
00:00:09.895	28935	0.00788	0		0.11429	1704162
00:00:09.905	28945	0.00755	0		0.109503	1703061
00:00:09.915	28955	0.00779	0		0.112984	1703848
00:00:09.925	28965	0.00774	0		0.112259	1703689
00:00:09.935	28975	0.00784	0		0.11371	1704042
00:00:09.945	28985	0.00764	0		0.110809	1703367
00:00:09.955	28995	0.00793	0		0.115015	1704326
00:00:09.965	29005	0.00795	0		0.115305	1704397
00:00:09.975	29015	0.00749	0		0.108633	1702860
00:00:09.985	29025	0.00779	0		0.112984	1703848
00:00:09.995	29035	0.00761	0		0.110374	1703272
00:00:10.005	29045	0.0076	0		0.110229	1703218
00:00:10.015	29055	0.00781	0		0.113274	1703912
00:00:10.025	29065	0.00773	0		0.112114	1703645
00:00:10.035	29075	0.00779	0		0.112984	1703851
00:00:10.045	29085	0.00777	0		0.112694	1703802
00:00:10.055	29095	0.00787	0		0.114145	1704120
00:00:10.064	29105	0.0076	0		0.110229	1703240
00:00:10.075	29115	0.00774	0		0.112259	1703691
00:00:10.085	29125	0.00785	0		0.113855	1704049
00:00:10.095	29135	0.00786	0		0.114	1704083
00:00:10.105	29145	0.00764	0		0.110809	1703360
00:00:10.114	29155	0.00777	0		0.112694	1703802
00:00:10.125	29165	0.00747	0		0.108343	1702774
00:00:10.134	29175	0.00753	0		0.109213	1702975
00:00:10.144	29185	0.00748	0		0.108488	1702836
00:00:10.154	29195	0.00769	0		0.111534	1703515
00:00:10.164	29205	0.0076	0		0.110229	1703232
00:00:10.174	29215	0.00778	0		0.112839	1703816
00:00:10.184	29225	0.00758	0		0.109939	1703144
00:00:10.194	29235	0.0077	0		0.111679	1703562
00:00:10.204	29245	0.00803	0		0.116465	1704662
00:00:10.214	29255	0.00768	0		0.111389	1703508
00:00:10.224	29265	0.00754	0		0.109358	1703024
00:00:10.234	29275	0.0077	0		0.111679	1703559
00:00:10.244	29285	0.0077	0		0.111679	1703562
00:00:10.254	29295	0.0078	0		0.113129	1703907
00:00:10.264	29305	0.00776	0		0.112549	1703760
00:00:10.274	29315	0.00796	0		0.11545	1704431
00:00:10.284	29325	0.00805	0		0.116755	1704721
00:00:10.294	29335	0.008	0		0.11603	1704571
00:00:10.304	29345	0.00788	0		0.11429	1704164
00:00:10.313	29355	0.00778	0		0.112839	1703814
00:00:10.323	29365	0.00764	0		0.110809	1703352
00:00:10.334	29375	0.0077	0		0.111679	1703549
00:00:10.344	29385	0.00778	0		0.112839	1703829
00:00:10.354	29395	0.00809	0		0.117335	1704883
00:00:10.363	29405	0.00771	0		0.111824	1703581
00:00:10.375	29415	0.00802	0		0.11632	1704647
00:00:10.383	29425	0.00793	0		0.115015	1704321
00:00:10.393	29435	0.00763	0		0.110664	1703328
00:00:10.403	29445	0.0078	0		0.113129	1703895
00:00:10.413	29455	0.00812	0		0.117771	1704981
00:00:10.423	29465	0.008	0		0.11603	1704553
00:00:10.433	29475	0.00776	0		0.112549	1703775
00:00:10.443	29485	0.00756	0		0.109648	1703088
00:00:10.453	29495	0.0076	0		0.110229	1703228
00:00:10.463	29505	0.00761	0		0.110374	1703257
00:00:10.473	29515	0.00785	0		0.113855	1704059
00:00:10.483	29525	0.00774	0		0.112259	1703704
00:00:10.493	29535	0.00766	0		0.111099	1703427
00:00:10.503	29545	0.00777	0		0.112694	1703794
00:00:10.513	29555	0.0076	0		0.110229	1703235
00:00:10.523	29565	0.00767	0		0.111244	1703456
00:00:10.533	29575	0.00726	0		0.105297	1702076
00:00:10.543	29585	0.00792	0		0.11487	1704309
00:00:10.553	29595	0.00803	0		0.116465	1704682
00:00:10.563	29605	0.00773	0		0.112114	1703674
00:00:10.573	29615	0.00764	0		0.110809	1703367
00:00:10.583	29625	0.00766	0		0.111099	1703429
00:00:10.593	29635	0.00753	0		0.109213	1702973
00:00:10.603	29645	0.00816	0		0.118351	1705118
00:00:10.612	29655	0.00782	0		0.113419	1703951
00:00:10.623	29665	0.00797	0		0.115595	1704480
00:00:10.633	29675	0.00768	0		0.111389	1703481
00:00:10.643	29685	0.00776	0		0.112549	1703750
00:00:10.653	29695	0.00789	0		0.114435	1704193
00:00:10.663	29705	0.00795	0		0.115305	1704414
00:00:10.672	29715	0.00752	0		0.109068	1702970
00:00:10.682	29725	0.0078	0		0.113129	1703895
00:00:10.692	29735	0.00797	0		0.115595	1704451
00:00:10.702	29745	0.00784	0		0.11371	1704024
00:00:10.712	29755	0.00781	0		0.113274	1703934
00:00:10.722	29765	0.00765	0		0.110954	1703380
00:00:10.732	29775	0.00792	0		0.11487	1704294
00:00:10.742	29785	0.00789	0		0.114435	1704198
00:00:10.752	29795	0.00786	0		0.114	1704103
00:00:10.762	29805	0.00786	0		0.114	1704095
00:00:10.772	29815	0.00808	0		0.11719	1704829
00:00:10.782	29825	0.00772	0		0.111969	1703623
00:00:10.792	29835	0.00769	0		0.111534	1703535
00:00:10.802	29845	0.00803	0		0.116465	1704657
00:00:10.812	29855	0.00774	0		0.112259	1703682
00:00:10.822	29865	0.00774	0		0.112259	1703677
00:00:10.832	29875	0.00781	0		0.113274	1703922
00:00:10.842	29885	0.00794	0		0.11516	1704367
00:00:10.852	29895	0.00764	0		0.110809	1703360
00:00:10.862	29905	0.00762	0		0.110519	1703296
00:00:10.872	29915	0.00738	0		0.107038	1702478
00:00:10.881	29925	0.00763	0		0.110664	1703326
00:00:10.892	29935	0.008	0		0.11603	1704571
00:00:10.902	29945	0.00769	0		0.111534	1703520
00:00:10.912	29955	0.00766	0		0.111099	1703415
00:00:10.921	29965	0.00791	0		0.114725	1704252
00:00:10.932	29975	0.0079	0		0.11458	1704242
00:00:10.942	29985	0.00785	0		0.113855	1704076
00:00:10.952	29995	0.0076	0		0.110229	1703237
00:00:10.962	30005	0.00795	0		0.115305	1704389
00:00:10.971	30015	0.00802	0		0.11632	1704647
00:00:10.981	30025	0.00804	0		0.11661	1704711
00:00:10.991	30035	0.00757	0		0.109794	1703122
00:00:11.001	30045	0.00773	0		0.112114	1703667
00:00:11.011	30055	0.00792	0		0.11487	1704291
00:00:11.021	30065	0.00783	0		0.113565	1704002
00:00:11.031	30075	0.008	0		0.11603	1704575
00:00:11.042	30085	0.00823	0		0.119366	1705350
00:00:11.051	30095	0.0077	0		0.111679	1703566
00:00:11.061	30105	0.00813	0		0.117916	1704990
00:00:11.071	30115	0.00807	0		0.117045	1704802
00:00:11.081	30125	0.00807	0		0.117045	1704814
00:00:11.091	30135	0.00765	0		0.110954	1703383
00:00:11.101	30145	0.0082	0		0.118931	1705252
00:00:11.111	30155	0.0076	0		0.110229	1703225
00:00:11.121	30165	0.00813	0		0.117916	1705007
00:00:11.131	30175	0.00786	0		0.114	1704108
00:00:11.141	30185	0.0082	0		0.118931	1705243
00:00:11.151	30195	0.00787	0		0.114145	1704130
00:00:11.161	30205	0.00806	0		0.1169	1704775
00:00:11.171	30215	0.00804	0		0.11661	1704716
00:00:11.181	30225	0.00783	0		0.113565	1703995
00:00:11.191	30235	0.0079	0		0.11458	1704242
00:00:11.200	30245	0.00806	0		0.1169	1704763
00:00:11.211	30255	0.00791	0		0.114725	1704264
00:00:11.222	30265	0.00805	0		0.116755	1704736
00:00:11.230	30275	0.00779	0		0.112984	1703870
00:00:11.241	30285	0.00816	0		0.118351	1705108
00:00:11.250	30295	0.00783	0		0.113565	1703990
00:00:11.260	30305	0.00829	0		0.120236	1705541
00:00:11.270	30315	0.00774	0		0.112259	1703699
00:00:11.280	30325	0.00788	0		0.11429	1704152
00:00:11.290	30335	0.00748	0		0.108488	1702814
00:00:11.300	30345	0.00769	0		0.111534	1703527
00:00:11.310	30355	0.00759	0		0.110084	1703201
00:00:11.320	30365	0.00791	0		0.114725	1704260
00:00:11.330	30375	0.00784	0		0.11371	1704015
00:00:11.340	30385	0.00803	0		0.116465	1704679
00:00:11.350	30395	0.0078	0		0.113129	1703902
00:00:11.360	30405	0.00802	0		0.11632	1704616
00:00:11.370	30415	0.00784	0		0.11371	1704037
00:00:11.380	30425	0.00805	0		0.116755	1704718
00:00:11.390	30435	0.00763	0		0.110664	1703318
00:00:11.400	30445	0.00791	0		0.114725	1704260
00:00:11.410	30455	0.00782	0		0.113419	1703971
00:00:11.420	30465	0.00824	0		0.119511	1705360
00:00:11.430	30475	0.00787	0		0.114145	1704142
00:00:11.440	30485	0.00808	0		0.11719	1704819
00:00:11.450	30495	0.00785	0		0.113855	1704066
00:00:11.460	30505	0.00792	0		0.11487	1704309
00:00:11.470	30515	0.00775	0		0.112404	1703726
00:00:11.480	30525	0.00797	0		0.115595	1704473
00:00:11.490	30535	0.00798	0		0.11574	1704514
00:00:11.499	30545	0.00788	0		0.11429	1704174
00:00:11.509	30555	0.00767	0		0.111244	1703464
00:00:11.520	30565	0.00812	0		0.117771	1704956
00:00:11.529	30575	0.00809	0		0.117335	1704870
00:00:11.539	30585	0.00791	0		0.114725	1704255
00:00:11.549	30595	0.00758	0		0.109939	1703171
00:00:11.560	30605	0.00807	0		0.117045	1704790
00:00:11.569	30615	0.00782	0		0.113419	1703973
00:00:11.579	30625	0.00813	0		0.117916	1704985
00:00:11.589	30635	0.00792	0		0.11487	1704301
00:00:11.599	30645	0.00822	0		0.119221	1705287
00:00:11.609	30655	0.00785	0		0.113855	1704078
00:00:11.619	30665	0.00804	0		0.11661	1704704
00:00:11.629	30675	0.00795	0		0.115305	1704397
00:00:11.639	30685	0.00799	0		0.115885	1704531
00:00:11.649	30695	0.00762	0		0.110519	1703294
00:00:11.659	30705	0.00808	0		0.11719	1704843
00:00:11.669	30715	0.00803	0		0.116465	1704660
00:00:11.679	30725	0.00788	0		0.11429	1704147
00:00:11.689	30735	0.00802	0		0.11632	1704643
00:00:11.699	30745	0.00809	0		0.117335	1704858
00:00:11.709	30755	0.00779	0		0.112984	1703851
00:00:11.719	30765	0.00797	0		0.115595	1704470
00:00:11.729	30775	0.00806	0		0.1169	1704765
00:00:11.739	30785	0.0081	0		0.117481	1704885
00:00:11.748	30795	0.00785	0		0.113855	1704046
00:00:11.759	30805	0.00794	0		0.11516	1704372
00:00:11.769	30815	0.00787	0		0.114145	1704130
00:00:11.779	30825	0.0079	0		0.11458	1704235
00:00:11.789	30835	0.00774	0		0.112259	1703682
00:00:11.799	30845	0.00821	0		0.119076	1705260
00:00:11.809	30855	0.0079	0		0.11458	1704230
00:00:11.818	30865	0.0079	0		0.11458	1704242
00:00:11.828	30875	0.00777	0		0.112694	1703804
00:00:11.838	30885	0.00791	0		0.114725	1704257
00:00:11.848	30895	0.00768	0		0.111389	1703476
00:00:11.858	30905	0.00842	0		0.122122	1705968
00:00:11.868	30915	0.00794	0		0.11516	1704365
00:00:11.878	30925	0.00808	0		0.11719	1704826
00:00:11.888	30935	0.00805	0		0.116755	1704726
00:00:11.898	30945	0.00824	0		0.119511	1705363
00:00:11.908	30955	0.00797	0		0.115595	1704477
00:00:11.918	30965	0.00819	0		0.118786	1705198
00:00:11.928	30975	0.00814	0		0.118061	1705039
00:00:11.938	30985	0.00833	0		0.120816	1705662
00:00:11.948	30995	0.00819	0		0.118786	1705208
00:00:11.958	31005	0.00814	0		0.118061	1705039
00:00:11.968	31015	0.00792	0		0.11487	1704296
00:00:11.978	31025	0.00793	0		0.115015	1704328
00:00:11.988	31035	0.00773	0		0.112114	1703667
00:00:11.998	31045	0.00803	0		0.116465	1704655
00:00:12.008	31055	0.00772	0		0.111969	1703611
00:00:12.018	31065	0.00842	0		0.122122	1705973
00:00:12.028	31075	0.00778	0		0.112839	1703843
00:00:12.037	31085	0.00817	0		0.118496	1705140
00:00:12.048	31095	0.00777	0		0.112694	1703787
00:00:12.058	31105	0.00806	0		0.1169	1704767
00:00:12.068	31115	0.00776	0		0.112549	1703765
00:00:12.077	31125	0.00809	0		0.117335	1704858
00:00:12.087	31135	0.00824	0		0.119511	1705358
00:00:12.097	31145	0.00803	0		0.116465	1704657
00:00:12.107	31155	0.008	0		0.11603	1704573
00:00:12.117	31165	0.00785	0		0.113855	1704056
00:00:12.127	31175	0.00797	0		0.115595	1704470
00:00:12.138	31185	0.00822	0		0.119221	1705314
00:00:12.148	31195	0.00769	0		0.111534	1703520
00:00:12.158	31205	0.0078	0		0.113129	1703907
00:00:12.167	31215	0.00785	0		0.113855	1704051
00:00:12.177	31225	0.00812	0		0.117771	1704968
00:00:12.187	31235	0.0077	0		0.111679	1703557
00:00:12.197	31245	0.00824	0		0.119511	1705370
00:00:12.207	31255	0.00816	0		0.118351	1705110
00:00:12.219	31265	0.00808	0		0.11719	1704836
00:00:12.227	31275	0.00774	0		0.112259	1703704
00:00:12.237	31285	0.00831	0		0.120526	1705616
00:00:12.247	31295	0.00811	0		0.117626	1704924
00:00:12.257	31305	0.00768	0		0.111389	1703486
00:00:12.267	31315	0.00795	0		0.115305	1704402
00:00:12.277	31325	0.00815	0		0.118206	1705066
00:00:12.287	31335	0.00798	0		0.11574	1704514
00:00:12.297	31345	0.00844	0		0.122412	1706057
00:00:12.307	31355	0.00767	0		0.111244	1703451
00:00:12.317	31365	0.00822	0		0.119221	1705301
00:00:12.327	31375	0.00807	0		0.117045	1704807
00:00:12.337	31385	0.00824	0		0.119511	1705363
00:00:12.346	31395	0.00833	0		0.120816	1705677
00:00:12.357	31405	0.00805	0		0.116755	1704733
00:00:12.366	31415	0.00774	0		0.112259	1703677
00:00:12.376	31425	0.0079	0		0.11458	1704225
00:00:12.386	31435	0.00804	0		0.11661	1704694
00:00:12.396	31445	0.0078	0		0.113129	1703878
00:00:12.406	31455	0.00774	0		0.112259	1703694
00:00:12.416	31465	0.00808	0		0.11719	1704836
00:00:12.426	31475	0.00825	0		0.119656	1705416
00:00:12.436	31485	0.00803	0		0.116465	1704674
00:00:12.446	31495	0.00767	0		0.111244	1703473
00:00:12.456	31505	0.00796	0		0.11545	1704419
00:00:12.466	31515	0.00799	0		0.115885	1704534
00:00:12.476	31525	0.00851	0		0.123427	1706292
00:00:12.486	31535	0.00813	0		0.117916	1704988
00:00:12.496	31545	0.0081	0		0.117481	1704907
00:00:12.506	31555	0.00781	0		0.113274	1703934
00:00:12.516	31565	0.00816	0		0.118351	1705093
00:00:12.526	31575	0.00772	0		0.111969	1703620
00:00:12.536	31585	0.00799	0		0.115885	1704526
00:00:12.546	31595	0.00759	0		0.110084	1703196
00:00:12.556	31605	0.00787	0		0.114145	1704125
00:00:12.566	31615	0.00804	0		0.11661	1704716
00:00:12.575	31625	0.00802	0		0.11632	1704618
00:00:12.586	31635	0.00803	0		0.116465	1704679
00:00:12.596	31645	0.00798	0		0.11574	1704495
00:00:12.606	31655	0.0078	0		0.113129	1703890
00:00:12.615	31665	0.00802	0		0.11632	1704630
00:00:12.626	31675	0.00822	0		0.119221	1705294
00:00:12.635	31685	0.00842	0		0.122122	1705964
00:00:12.645	31695	0.00806	0		0.1169	1704760
00:00:12.656	31705	0.00818	0		0.118641	1705159
00:00:12.665	31715	0.00809	0		0.117335	1704868
00:00:12.675	31725	0.00806	0		0.1169	1704770
00:00:12.686	31735	0.00786	0		0.114	1704081
00:00:12.696	31745	0.00843	0		0.122267	1706003
00:00:12.706	31755	0.00837	0		0.121397	1705802
00:00:12.715	31765	0.008	0		0.11603	1704563
00:00:12.725	31775	0.00823	0		0.119366	1705345
00:00:12.735	31785	0.00775	0		0.112404	1703731
00:00:12.745	31795	0.00785	0		0.113855	1704054
00:00:12.755	31805	0.00826	0		0.119801	1705448
00:00:12.765	31815	0.00827	0		0.119946	1705473
00:00:12.775	31825	0.00817	0		0.118496	1705135
00:00:12.785	31835	0.00831	0		0.120526	1705595
00:00:12.795	31845	0.00842	0		0.122122	1705981
00:00:12.805	31855	0.00789	0		0.114435	1704211
00:00:12.815	31865	0.00841	0		0.121977	1705929
00:00:12.825	31875	0.00803	0		0.116465	1704682
00:00:12.835	31885	0.00827	0		0.119946	1705487
00:00:12.845	31895	0.00788	0		0.11429	1704149
00:00:12.855	31905	0.0083	0		0.120381	1705588
00:00:12.864	31915	0.00768	0		0.111389	1703486
00:00:12.875	31925	0.00812	0		0.117771	1704973
00:00:12.884	31935	0.00798	0		0.11574	1704485
00:00:12.895	31945	0.00826	0		0.119801	1705446
00:00:12.905	31955	0.00798	0		0.11574	1704512
00:00:12.914	31965	0.00825	0		0.119656	1705402
00:00:12.924	31975	0.00813	0		0.117916	1704988
00:00:12.934	31985	0.00836	0		0.121252	1705773
00:00:12.944	31995	0.00784	0		0.11371	1704037
00:00:12.955	32005	0.00807	0		0.117045	1704790
00:00:12.964	32015	0.00788	0		0.11429	1704149
00:00:12.975	32025	0.00804	0		0.11661	1704714
00:00:12.984	32035	0.00814	0		0.118061	1705042
00:00:12.994	32045	0.0081	0		0.117481	1704912
00:00:13.005	32055	0.00819	0		0.118786	1705189
00:00:13.014	32065	0.00811	0		0.117626	1704941
00:00:13.024	32075	0.00809	0		0.117335	1704883
00:00:13.034	32085	0.00803	0		0.116465	1704679
00:00:13.044	32095	0.00813	0		0.117916	1705012
00:00:13.054	32105	0.00802	0		0.11632	1704630
00:00:13.064	32115	0.00797	0		0.115595	1704455
00:00:13.074	32125	0.00793	0		0.115015	1704345
00:00:13.084	32135	0.00779	0		0.112984	1703855
00:00:13.094	32145	0.00813	0		0.117916	1705015
00:00:13.104	32155	0.0084	0		0.121832	1705915
00:00:13.114	32165	0.00795	0		0.115305	1704402
00:00:13.124	32175	0.0083	0		0.120381	1705588
00:00:13.134	32185	0.00819	0		0.118786	1705191
00:00:13.144	32195	0.00796	0		0.11545	1704424
00:00:13.154	32205	0.00807	0		0.117045	1704797
00:00:13.163	32215	0.00795	0		0.115305	1704389
00:00:13.174	32225	0.00825	0		0.119656	1705402
00:00:13.184	32235	0.00826	0		0.119801	1705429
00:00:13.193	32245	0.00807	0		0.117045	1704787
00:00:13.203	32255	0.0078	0		0.113129	1703900
00:00:13.213	32265	0.00827	0		0.119946	1705470
00:00:13.224	32275	0.00819	0		0.118786	1705206
00:00:13.234	32285	0.00802	0		0.11632	1704640
00:00:13.244	32295	0.00798	0		0.11574	1704512
00:00:13.253	32305	0.00799	0		0.115885	1704522
00:00:13.263	32315	0.00839	0		0.121687	1705880
00:00:13.273	32325	0.00807	0		0.117045	1704807
00:00:13.283	32335	0.00824	0		0.119511	1705377
00:00:13.293	32345	0.00831	0		0.120526	1705616
00:00:13.303	32355	0.00813	0		0.117916	1705012
00:00:13.313	32365	0.00818	0		0.118641	1705157
00:00:13.323	32375	0.00792	0		0.11487	1704311
00:00:13.333	32385	0.00835	0		0.121106	1705728
00:00:13.343	32395	0.00813	0		0.117916	1705003
00:00:13.353	32405	0.00795	0		0.115305	1704409
00:00:13.363	32415	0.0082	0		0.118931	1705230
00:00:13.373	32425	0.00787	0		0.114145	1704140
00:00:13.383	32435	0.00801	0		0.116175	1704608
00:00:13.393	32445	0.00814	0		0.118061	1705029
00:00:13.403	32455	0.00797	0		0.115595	1704453
00:00:13.413	32465	0.0082	0		0.118931	1705245
00:00:13.423	32475	0.00809	0		0.117335	1704858
00:00:13.433	32485	0.00838	0		0.121542	1705841
00:00:13.443	32495	0.00812	0		0.117771	1704968
00:00:13.453	32505	0.00812	0		0.117771	1704978
00:00:13.462	32515	0.00799	0		0.115885	1704541
00:00:13.473	32525	0.00813	0		0.117916	1705000
00:00:13.483	32535	0.00814	0		0.118061	1705037
00:00:13.493	32545	0.00821	0		0.119076	1705255
00:00:13.502	32555	0.00815	0		0.118206	1705081
00:00:13.512	32565	0.00853	0		0.123717	1706343
00:00:13.524	32575	0.00803	0		0.116465	1704662
00:00:13.532	32585	0.00827	0		0.119946	1705470
00:00:13.542	32595	0.00827	0		0.119946	1705461
00:00:13.553	32605	0.00817	0		0.118496	1705120
00:00:13.562	32615	0.00808	0		0.11719	1704819
00:00:13.572	32625	0.00806	0		0.1169	1704758
00:00:13.582	32635	0.00822	0		0.119221	1705301
00:00:13.592	32645	0.00814	0		0.118061	1705052
00:00:13.602	32655	0.0084	0		0.121832	1705915
00:00:13.612	32665	0.00833	0		0.120816	1705667
00:00:13.622	32675	0.00826	0		0.119801	1705451
00:00:13.632	32685	0.00822	0		0.119221	1705301
00:00:13.642	32695	0.00836	0		0.121252	1705787
00:00:13.652	32705	0.00822	0		0.119221	1705306
00:00:13.662	32715	0.00812	0		0.117771	1704963
00:00:13.672	32725	0.00808	0		0.11719	1704819
00:00:13.682	32735	0.00796	0		0.11545	1704416
00:00:13.692	32745	0.0082	0		0.118931	1705250
00:00:13.702	32755	0.00811	0		0.117626	1704951
00:00:13.712	32765	0.00816	0		0.118351	1705088
00:00:13.721	32775	0.00845	0		0.122557	1706086
00:00:13.732	32785	0.00821	0		0.119076	1705260
00:00:13.742	32795	0.00837	0		0.121397	1705804
00:00:13.752	32805	0.00826	0		0.119801	1705436
00:00:13.762	32815	0.00804	0		0.11661	1704689
00:00:13.771	32825	0.00852	0		0.123572	1706309
00:00:13.781	32835	0.0081	0		0.117481	1704892
00:00:13.791	32845	0.00838	0		0.121542	1705856
00:00:13.802	32855	0.00827	0		0.119946	1705468
00:00:13.812	32865	0.00805	0		0.116755	1704733
00:00:13.821	32875	0.00815	0		0.118206	1705074
00:00:13.831	32885	0.00785	0		0.113855	1704071
00:00:13.841	32895	0.00809	0		0.117335	1704875
00:00:13.851	32905	0.00818	0		0.118641	1705172
00:00:13.862	32915	0.00829	0		0.120236	1705536
00:00:13.871	32925	0.00833	0		0.120816	1705675
00:00:13.881	32935	0.00863	0		0.125168	1706696
00:00:13.891	32945	0.00804	0		0.11661	1704694
00:00:13.901	32955	0.00815	0		0.118206	1705066
00:00:13.912	32965	0.00832	0		0.120671	1705653
00:00:13.921	32975	0.00839	0		0.121687	1705875
00:00:13.931	32985	0.00813	0		0.117916	1704985
00:00:13.941	32995	0.00819	0		0.118786	1705211
00:00:13.951	33005	0.00815	0		0.118206	1705061
00:00:13.961	33015	0.00817	0		0.118496	1705130
00:00:13.971	33025	0.00815	0		0.118206	1705071
00:00:13.981	33035	0.00822	0		0.119221	1705316
00:00:13.990	33045	0.00818	0		0.118641	1705172
00:00:14.001	33055	0.00837	0		0.121397	1705802
00:00:14.010	33065	0.00793	0		0.115015	1704328
00:00:14.021	33075	0.00819	0		0.118786	1705203
00:00:14.031	33085	0.00823	0		0.119366	1705348
00:00:14.041	33095	0.00846	0		0.122702	1706115
00:00:14.051	33105	0.00813	0		0.117916	1705003
00:00:14.060	33115	0.00818	0		0.118641	1705157
00:00:14.070	33125	0.00837	0		0.121397	1705797
00:00:14.080	33135	0.0085	0		0.123282	1706233
00:00:14.090	33145	0.00782	0		0.113419	1703951
00:00:14.100	33155	0.00808	0		0.11719	1704843
00:00:14.110	33165	0.00798	0		0.11574	1704514
00:00:14.120	33175	0.00814	0		0.118061	1705034
00:00:14.130	33185	0.00833	0		0.120816	1705662
00:00:14.140	33195	0.00807	0		0.117045	1704809
00:00:14.150	33205	0.00823	0		0.119366	1705321
00:00:14.160	33215	0.00829	0		0.120236	1705546
00:00:14.170	33225	0.008	0		0.11603	1704575
00:00:14.180	33235	0.00818	0		0.118641	1705172
00:00:14.190	33245	0.00803	0		0.116465	1704674
00:00:14.200	33255	0.0082	0		0.118931	1705230
00:00:14.210	33265	0.00804	0		0.11661	1704714
00:00:14.221	33275	0.00811	0		0.117626	1704949
00:00:14.230	33285	0.00788	0		0.11429	1704154
00:00:14.240	33295	0.00827	0		0.119946	1705461
00:00:14.249	33305	0.00794	0		0.11516	1704380
00:00:14.260	33315	0.00813	0		0.117916	1704988
00:00:14.270	33325	0.00796	0		0.11545	1704443
00:00:14.280	33335	0.00844	0		0.122412	1706044
00:00:14.289	33345	0.00796	0		0.11545	1704419
00:00:14.299	33355	0.00847	0		0.122847	1706137
00:00:14.310	33365	0.00781	0		0.113274	1703924
00:00:14.320	33375	0.00805	0		0.116755	1704723
00:00:14.329	33385	0.00801	0		0.116175	1704589
00:00:14.340	33395	0.00819	0		0.118786	1705191
00:00:14.349	33405	0.00792	0		0.11487	1704289
00:00:14.359	33415	0.00807	0		0.117045	1704816
00:00:14.369	33425	0.00778	0		0.112839	1703819
00:00:14.379	33435	0.00788	0		0.11429	1704179
00:00:14.389	33445	0.00781	0		0.113274	1703929
00:00:14.399	33455	0.00789	0		0.114435	1704201
00:00:14.409	33465	0.00775	0		0.112404	1703735
00:00:14.419	33475	0.00806	0		0.1169	1704763
00:00:14.429	33485	0.00788	0		0.11429	1704164
00:00:14.439	33495	0.00794	0		0.11516	1704357
00:00:14.449	33505	0.00764	0		0.110809	1703350
00:00:14.459	33515	0.00826	0		0.119801	1705426
00:00:14.469	33525	0.00793	0		0.115015	1704318
00:00:14.479	33535	0.00821	0		0.119076	1705257
00:00:14.489	33545	0.0078	0		0.113129	1703892
00:00:14.499	33555	0.00816	0		0.118351	1705108
00:00:14.509	33565	0.00755	0		0.109503	1703066
00:00:14.519	33575	0.00833	0		0.120816	1705667
00:00:14.529	33585	0.0078	0		0.113129	1703907
00:00:14.539	33595	0.00794	0		0.11516	1704367
00:00:14.548	33605	0.00802	0		0.11632	1704616
00:00:14.559	33615	0.00817	0		0.118496	1705149
00:00:14.568	33625	0.00797	0		0.115595	1704463
00:00:14.578	33635	0.00843	0		0.122267	1706022
00:00:14.588	33645	0.00829	0		0.120236	1705554
00:00:14.598	33655	0.00807	0		0.117045	1704816
00:00:14.608	33665	0.0074	0		0.107328	1702569
00:00:14.618	33675	0.00826	0		0.119801	1705451
00:00:14.628	33685	0.00773	0		0.112114	1703655
00:00:14.638	33695	0.0082	0		0.118931	1705252
00:00:14.648	33705	0.00764	0		0.110809	1703355
00:00:14.658	33715	0.0082	0		0.118931	1705238
00:00:14.668	33725	0.008	0		0.11603	1704563
00:00:14.678	33735	0.0083	0		0.120381	1705563
00:00:14.688	33745	0.00781	0		0.113274	1703934
00:00:14.698	33755	0.00836	0		0.121252	1705780
00:00:14.708	33765	0.00776	0		0.112549	1703762
00:00:14.718	33775	0.00818	0		0.118641	1705157
00:00:14.728	33785	0.00784	0		0.11371	1704015
00:00:14.738	33795	0.00798	0		0.11574	1704487
00:00:14.748	33805	0.00805	0		0.116755	1704741
00:00:14.758	33815	0.00812	0		0.117771	1704954
00:00:14.768	33825	0.00795	0		0.115305	1704406
00:00:14.778	33835	0.00797	0		0.115595	1704453
00:00:14.788	33845	0.00746	0		0.108198	1702762
00:00:14.798	33855	0.00804	0		0.11661	1704716
00:00:14.807	33865	0.00774	0		0.112259	1703696
00:00:14.818	33875	0.00805	0		0.116755	1704748
00:00:14.828	33885	0.00777	0		0.112694	1703780
00:00:14.837	33895	0.00809	0		0.117335	1704868
00:00:14.847	33905	0.00771	0		0.111824	1703601
00:00:14.857	33915	0.00806	0		0.1169	1704767
00:00:14.867	33925	0.0076	0		0.110229	1703235
00:00:14.878	33935	0.00812	0		0.117771	1704961
00:00:14.887	33945	0.00776	0		0.112549	1703745
00:00:14.897	33955	0.00819	0		0.118786	1705191
00:00:14.908	33965	0.00788	0		0.11429	1704162
00:00:14.917	33975	0.00808	0		0.11719	1704846
00:00:14.927	33985	0.0081	0		0.117481	1704890
00:00:14.937	33995	0.00811	0		0.117626	1704922
00:00:14.947	34005	0.00767	0		0.111244	1703469
00:00:14.958	34015	0.0084	0		0.121832	1705897
00:00:14.967	34025	0.00795	0		0.115305	1704392
00:00:14.977	34035	0.00809	0		0.117335	1704880
00:00:14.987	34045	0.00771	0		0.111824	1703576
00:00:14.997	34055	0.00809	0		0.117335	1704861
00:00:15.007	34065	0.00822	0		0.119221	1705311
00:00:15.017	34075	0.00794	0		0.11516	1704357
00:00:15.027	34085	0.00792	0		0.11487	1704284
00:00:15.037	34095	0.00809	0		0.117335	1704868
00:00:15.047	34105	0.00764	0		0.110809	1703345
00:00:15.057	34115	0.00794	0		0.11516	1704362
00:00:15.067	34125	0.00775	0		0.112404	1703718
00:00:15.077	34135	0.00787	0		0.114145	1704135
00:00:15.086	34145	0.00767	0		0.111244	1703459
00:00:15.097	34155	0.00826	0		0.119801	1705426
00:00:15.107	34165	0.00783	0		0.113565	1703995
00:00:15.116	34175	0.00779	0		0.112984	1703851
00:00:15.126	34185	0.00804	0		0.11661	1704711
00:00:15.136	34195	0.00829	0		0.120236	1705551
00:00:15.146	34205	0.00776	0		0.112549	1703745
00:00:15.157	34215	0.00793	0		0.115015	1704335
00:00:15.166	34225	0.00768	0		0.111389	1703476
00:00:15.176	34235	0.00786	0		0.114	1704103
00:00:15.186	34245	0.00771	0		0.111824	1703579
00:00:15.197	34255	0.00776	0		0.112549	1703760
00:00:15.206	34265	0.00801	0		0.116175	1704594
00:00:15.216	34275	0.00782	0		0.113419	1703966
00:00:15.226	34285	0.00778	0		0.112839	1703843
00:00:15.236	34295	0.00823	0		0.119366	1705345
00:00:15.246	34305	0.0078	0		0.113129	1703880
00:00:15.256	34315	0.00784	0		0.11371	1704024
00:00:15.266	34325	0.00757	0		0.109794	1703122
00:00:15.276	34335	0.00768	0		0.111389	1703488
00:00:15.286	34345	0.00794	0		0.11516	1704375
00:00:15.296	34355	0.00805	0		0.116755	1704748
00:00:15.306	34365	0.00768	0		0.111389	1703486
00:00:15.316	34375	0.00813	0		0.117916	1705012
00:00:15.326	34385	0.00797	0		0.115595	1704473
00:00:15.336	34395	0.00791	0		0.114725	1704247
00:00:15.346	34405	0.00779	0		0.112984	1703848
00:00:15.356	34415	0.00807	0		0.117045	1704797
00:00:15.365	34425	0.0076	0		0.110229	1703220
00:00:15.376	34435	0.00779	0		0.112984	1703858
00:00:15.385	34445	0.00796	0		0.11545	1704441
00:00:15.395	34455	0.00786	0		0.114	1704103
00:00:15.406	34465	0.00752	0		0.109068	1702951
00:00:15.415	34475	0.00825	0		0.119656	1705399
00:00:15.425	34485	0.00743	0		0.107763	1702642
00:00:15.435	34495	0.00798	0		0.11574	1704504
00:00:15.445	34505	0.00791	0		0.114725	1704267
00:00:15.456	34515	0.00832	0		0.120671	1705626
00:00:15.465	34525	0.00772	0		0.111969	1703613
00:00:15.475	34535	0.00816	0		0.118351	1705093
00:00:15.485	34545	0.0078	0		0.113129	1703900
00:00:15.495	34555	0.00777	0		0.112694	1703804
00:00:15.505	34565	0.00777	0		0.112694	1703806
00:00:15.515	34575	0.00778	0		0.112839	1703841
00:00:15.525	34585	0.00776	0		0.112549	1703760
00:00:15.535	34595	0.00795	0		0.115305	1704399
00:00:15.545	34605	0.00792	0		0.11487	1704313
00:00:15.555	34615	0.00808	0		0.11719	1704843
00:00:15.565	34625	0.00759	0		0.110084	1703201
00:00:15.575	34635	0.00783	0		0.113565	1704002
00:00:15.585	34645	0.00793	0		0.115015	1704328
00:00:15.595	34655	0.00809	0		0.117335	1704856
00:00:15.605	34665	0.00768	0		0.111389	1703478
00:00:15.614	34675	0.0076	0		0.110229	1703237
00:00:15.625	34685	0.00803	0		0.116465	1704674
00:00:15.635	34695	0.00768	0		0.111389	1703488
00:00:15.645	34705	0.00768	0		0.111389	1703498
00:00:15.655	34715	0.00823	0		0.119366	1705341
00:00:15.664	34725	0.00795	0		0.115305	1704402
00:00:15.675	34735	0.0077	0		0.111679	1703571
00:00:15.684	34745	0.00757	0		0.109794	1703130
00:00:15.695	34755	0.00801	0		0.116175	1704613
00:00:15.705	34765	0.00772	0		0.111969	1703623
00:00:15.714	34775	0.00763	0		0.110664	1703318
00:00:15.724	34785	0.00782	0		0.113419	1703978
00:00:15.734	34795	0.0079	0		0.11458	1704240
00:00:15.745	34805	0.00788	0		0.11429	1704152
00:00:15.754	34815	0.00814	0		0.118061	1705025
00:00:15.764	34825	0.00763	0		0.110664	1703328
00:00:15.774	34835	0.00799	0		0.115885	1704529
00:00:15.784	34845	0.00801	0		0.116175	1704596
00:00:15.794	34855	0.00822	0		0.119221	1705311
00:00:15.804	34865	0.00768	0		0.111389	1703478
00:00:15.814	34875	0.00782	0		0.113419	1703966
00:00:15.824	34885	0.00785	0		0.113855	1704056
00:00:15.834	34895	0.00796	0		0.11545	1704443
00:00:15.844	34905	0.00762	0		0.110519	1703286
00:00:15.854	34915	0.00791	0		0.114725	1704274
00:00:15.864	34925	0.00784	0		0.11371	1704027
00:00:15.874	34935	0.00795	0		0.115305	1704382
00:00:15.884	34945	0.00802	0		0.11632	1704616
00:00:15.894	34955	0.00786	0		0.114	1704110
00:00:15.904	34965	0.00759	0		0.110084	1703183
00:00:15.913	34975	0.00793	0		0.115015	1704321
00:00:15.924	34985	0.00755	0		0.109503	1703051
00:00:15.933	34995	0.008	0		0.11603	1704561
00:00:15.944	35005	0.00808	0		0.11719	1704826
00:00:15.953	35015	0.00783	0		0.113565	1704002
00:00:15.963	35025	0.00792	0		0.11487	1704296
00:00:15.974	35035	0.00783	0		0.113565	1703995
00:00:15.983	35045	0.00769	0		0.111534	1703540
00:00:15.993	35055	0.00762	0		0.110519	1703296
00:00:16.003	35065	0.00762	0		0.110519	1703299
00:00:16.013	35075	0.00782	0		0.113419	1703971
00:00:16.023	35085	0.00788	0		0.11429	1704159
00:00:16.033	35095	0.0075	0		0.108778	1702902
00:00:16.043	35105	0.00771	0		0.111824	1703601
00:00:16.053	35115	0.00758	0		0.109939	1703171
00:00:16.063	35125	0.00769	0		0.111534	1703522
00:00:16.074	35135	0.00804	0		0.11661	1704696
00:00:16.083	35145	0.00804	0		0.11661	1704706
00:00:16.093	35155	0.00785	0		0.113855	1704056
00:00:16.103	35165	0.00789	0		0.114435	1704208
00:00:16.113	35175	0.00793	0		0.115015	1704340
00:00:16.123	35185	0.0082	0		0.118931	1705223
00:00:16.133	35195	0.00807	0		0.117045	1704799
00:00:16.143	35205	0.00794	0		0.11516	1704360
00:00:16.153	35215	0.00773	0		0.112114	1703650
00:00:16.163	35225	0.0075	0		0.108778	1702880
00:00:16.173	35235	0.00809	0		0.117335	1704883
00:00:16.183	35245	0.00798	0		0.11574	1704482
00:00:16.193	35255	0.00827	0		0.119946	1705478
00:00:16.203	35265	0.00796	0		0.11545	1704416
00:00:16.212	35275	0.00763	0		0.110664	1703338
00:00:16.223	35285	0.00798	0		0.11574	1704482
00:00:16.233	35295	0.00784	0		0.11371	1704024
00:00:16.242	35305	0.00791	0		0.114725	1704247
00:00:16.253	35315	0.00781	0		0.113274	1703939
00:00:16.262	35325	0.00833	0		0.120816	1705675
00:00:16.272	35335	0.00794	0		0.11516	1704357
00:00:16.282	35345	0.00788	0		0.11429	1704166
00:00:16.293	35355	0.00774	0		0.112259	1703709
00:00:16.303	35365	0.008	0		0.11603	1704575
00:00:16.313	35375	0.00805	0		0.116755	1704750
00:00:16.323	35385	0.00784	0		0.11371	1704029
00:00:16.332	35395	0.00778	0		0.112839	1703821
00:00:16.342	35405	0.00785	0		0.113855	1704078
00:00:16.352	35415	0.00774	0		0.112259	1703684
00:00:16.362	35425	0.00788	0		0.11429	1704162
00:00:16.372	35435	0.00768	0		0.111389	1703493
00:00:16.382	35445	0.0077	0		0.111679	1703559
00:00:16.392	35455	0.00831	0		0.120526	1705600
00:00:16.402	35465	0.00799	0		0.115885	1704519
00:00:16.412	35475	0.00798	0		0.11574	1704507
00:00:16.422	35485	0.00798	0		0.11574	1704495
00:00:16.432	35495	0.00789	0		0.114435	1704213
00:00:16.442	35505	0.00799	0		0.115885	1704519
00:00:16.452	35515	0.00764	0		0.110809	1703343
00:00:16.462	35525	0.00772	0		0.111969	1703623
00:00:16.472	35535	0.00791	0		0.114725	1704272
00:00:16.482	35545	0.00795	0		0.115305	1704402
00:00:16.492	35555	0.00786	0		0.114	1704086
00:00:16.501	35565	0.00776	0		0.112549	1703758
00:00:16.511	35575	0.00757	0		0.109794	1703127
00:00:16.522	35585	0.00781	0		0.113274	1703917
00:00:16.532	35595	0.00774	0		0.112259	1703689
00:00:16.541	35605	0.00797	0		0.115595	1704460
00:00:16.552	35615	0.00776	0		0.112549	1703767
00:00:16.561	35625	0.00787	0		0.114145	1704125
00:00:16.571	35635	0.0078	0		0.113129	1703909
00:00:16.581	35645	0.00782	0		0.113419	1703973
00:00:16.591	35655	0.0079	0		0.11458	1704242
00:00:16.602	35665	0.00795	0		0.115305	1704384
00:00:16.612	35675	0.00779	0		0.112984	1703846
00:00:16.621	35685	0.00787	0		0.114145	1704125
00:00:16.631	35695	0.00804	0		0.11661	1704704
00:00:16.641	35705	0.00792	0		0.11487	1704284
00:00:16.651	35715	0.00785	0		0.113855	1704056
00:00:16.661	35725	0.00791	0		0.114725	1704264
00:00:16.673	35735	0.00792	0		0.11487	1704311
00:00:16.681	35745	0.00787	0		0.114145	1704130
00:00:16.691	35755	0.00785	0		0.113855	1704054
00:00:16.701	35765	0.00793	0		0.115015	1704331
00:00:16.711	35775	0.00782	0		0.113419	1703951
00:00:16.721	35785	0.00808	0		0.11719	1704826
00:00:16.731	35795	0.00794	0		0.11516	1704372
00:00:16.741	35805	0.0077	0		0.111679	1703562
00:00:16.751	35815	0.0078	0		0.113129	1703897
00:00:16.761	35825	0.00776	0		0.112549	1703772
00:00:16.771	35835	0.00788	0		0.11429	1704162
00:00:16.781	35845	0.00777	0		0.112694	1703792
00:00:16.791	35855	0.00777	0		0.112694	1703794
00:00:16.801	35865	0.00765	0		0.110954	1703383
00:00:16.811	35875	0.00794	0		0.11516	1704357
00:00:16.820	35885	0.00765	0		0.110954	1703405
00:00:16.830	35895	0.00794	0		0.11516	1704370
00:00:16.841	35905	0.0077	0		0.111679	1703571
00:00:16.851	35915	0.00765	0		0.110954	1703398
00:00:16.861	35925	0.00805	0		0.116755	1704726
00:00:16.871	35935	0.00766	0		0.111099	1703437
00:00:16.880	35945	0.00792	0		0.11487	1704284
00:00:16.890	35955	0.00763	0		0.110664	1703323
00:00:16.901	35965	0.00748	0		0.108488	1702831
00:00:16.910	35975	0.00797	0		0.115595	1704453
00:00:16.920	35985	0.00809	0		0.117335	1704878
00:00:16.930	35995	0.00745	0		0.108053	1702726
00:00:16.940	36005	0.00807	0		0.117045	1704785
00:00:16.950	36015	0.00773	0		0.112114	1703672
00:00:16.960	36025	0.00759	0		0.110084	1703191
00:00:16.970	36035	0.00779	0		0.112984	1703848
00:00:16.980	36045	0.00792	0		0.11487	1704313
00:00:16.990	36055	0.00794	0		0.11516	1704365
00:00:17.000	36065	0.00751	0		0.108923	1702934
00:00:17.010	36075	0.00766	0		0.111099	1703412
00:00:17.020	36085	0.00805	0		0.116755	1704736
00:00:17.030	36095	0.00753	0		0.109213	1702978
00:00:17.040	36105	0.0077	0		0.111679	1703547
00:00:17.050	36115	0.00789	0		0.114435	1704189
00:00:17.059	36125	0.00803	0		0.116465	1704650
00:00:17.070	36135	0.00751	0		0.108923	1702912
00:00:17.079	36145	0.00788	0		0.11429	1704159
00:00:17.090	36155	0.00798	0		0.11574	1704512
00:00:17.100	36165	0.00793	0		0.115015	1704321
00:00:17.110	36175	0.00779	0		0.112984	1703863
00:00:17.119	36185	0.00814	0		0.118061	1705020
00:00:17.129	36195	0.00795	0		0.115305	1704397
00:00:17.139	36205	0.00815	0		0.118206	1705069
00:00:17.149	36215	0.00787	0		0.114145	1704137
00:00:17.159	36225	0.00836	0		0.121252	1705770
00:00:17.169	36235	0.00791	0		0.114725	1704260
00:00:17.179	36245	0.00802	0		0.11632	1704640
00:00:17.189	36255	0.00794	0		0.11516	1704377
00:00:17.199	36265	0.00799	0		0.115885	1704546
00:00:17.209	36275	0.00801	0		0.116175	1704596
00:00:17.219	36285	0.00813	0		0.117916	1705003
00:00:17.229	36295	0.00789	0		0.114435	1704198
00:00:17.239	36305	0.00781	0		0.113274	1703917
00:00:17.249	36315	0.00776	0		0.112549	1703753
00:00:17.259	36325	0.00814	0		0.118061	1705037
00:00:17.269	36335	0.00772	0		0.111969	1703630
00:00:17.279	36345	0.00832	0		0.120671	1705630
00:00:17.289	36355	0.00762	0		0.110519	1703284
00:00:17.299	36365	0.00774	0		0.112259	1703706
00:00:17.309	36375	0.00759	0		0.110084	1703203
00:00:17.319	36385	0.00801	0		0.116175	1704601
00:00:17.328	36395	0.00806	0		0.1169	1704777
00:00:17.339	36405	0.00845	0		0.122557	1706091
00:00:17.349	36415	0.00777	0		0.112694	1703809
00:00:17.359	36425	0.00805	0		0.116755	1704750
00:00:17.368	36435	0.00789	0		0.114435	1704181
00:00:17.379	36445	0.00813	0		0.117916	1705017
00:00:17.389	36455	0.00771	0		0.111824	1703591
00:00:17.399	36465	0.00811	0		0.117626	1704951
00:00:17.408	36475	0.00771	0		0.111824	1703593
00:00:17.419	36485	0.00773	0		0.112114	1703664
00:00:17.428	36495	0.00765	0		0.110954	1703393
00:00:17.438	36505	0.00812	0		0.117771	1704976
00:00:17.448	36515	0.00771	0		0.111824	1703586
00:00:17.458	36525	0.00765	0		0.110954	1703407
00:00:17.468	36535	0.00767	0		0.111244	1703473
00:00:17.478	36545	0.00819	0		0.118786	1705196
00:00:17.488	36555	0.00773	0		0.112114	1703662
00:00:17.498	36565	0.008	0		0.11603	1704549
00:00:17.508	36575	0.00799	0		0.115885	1704524
00:00:17.518	36585	0.00789	0		0.114435	1704208
00:00:17.528	36595	0.00762	0		0.110519	1703303
00:00:17.538	36605	0.00781	0		0.113274	1703912
00:00:17.548	36615	0.00768	0		0.111389	1703505
00:00:17.558	36625	0.00824	0		0.119511	1705377
00:00:17.568	36635	0.00781	0		0.113274	1703934
00:00:17.578	36645	0.00798	0		0.11574	1704487
00:00:17.587	36655	0.00761	0		0.110374	1703269
00:00:17.598	36665	0.0083	0		0.120381	1705571
00:00:17.608	36675	0.00784	0		0.11371	1704039
00:00:17.617	36685	0.00808	0		0.11719	1704821
00:00:17.627	36695	0.00773	0		0.112114	1703647
00:00:17.638	36705	0.00826	0		0.119801	1705424
00:00:17.647	36715	0.00774	0		0.112259	1703677
00:00:17.657	36725	0.0082	0		0.118931	1705247
00:00:17.668	36735	0.00793	0		0.115015	1704316
00:00:17.677	36745	0.00813	0		0.117916	1704985
00:00:17.687	36755	0.0081	0		0.117481	1704909
00:00:17.697	36765	0.00814	0		0.118061	1705049
00:00:17.707	36775	0.00767	0		0.111244	1703464
00:00:17.717	36785	0.00822	0		0.119221	1705311
00:00:17.727	36795	0.00767	0		0.111244	1703473
00:00:17.737	36805	0.008	0		0.11603	1704575
00:00:17.747	36815	0.00769	0		0.111534	1703520
00:00:17.757	36825	0.00816	0		0.118351	1705101
00:00:17.767	36835	0.00776	0		0.112549	1703760
00:00:17.777	36845	0.00822	0		0.119221	1705299
00:00:17.787	36855	0.00781	0		0.113274	1703914
00:00:17.797	36865	0.00803	0		0.116465	1704662
00:00:17.807	36875	0.00781	0		0.113274	1703939
00:00:17.817	36885	0.00802	0		0.11632	1704640
00:00:17.827	36895	0.00801	0		0.116175	1704598
00:00:17.837	36905	0.00834	0		0.120961	1705711
00:00:17.847	36915	0.00804	0		0.11661	1704687
00:00:17.857	36925	0.00787	0		0.114145	1704122
00:00:17.867	36935	0.0078	0		0.113129	1703880
00:00:17.877	36945	0.00809	0		0.117335	1704880
00:00:17.886	36955	0.00781	0		0.113274	1703936
00:00:17.897	36965	0.00781	0		0.113274	1703917
00:00:17.907	36975	0.00783	0		0.113565	1704002
00:00:17.917	36985	0.008	0		0.11603	1704581
00:00:17.927	36995	0.00759	0		0.110084	1703203
00:00:17.936	37005	0.00785	0		0.113855	1704061
00:00:17.947	37015	0.00786	0		0.114	1704081
00:00:17.957	37025	0.00809	0		0.117335	1704856
00:00:17.967	37035	0.00786	0		0.114	1704100
00:00:17.976	37045	0.00828	0		0.120091	1705490
00:00:17.986	37055	0.00782	0		0.113419	1703978
00:00:17.997	37065	0.00827	0		0.119946	1705485
00:00:18.006	37075	0.00784	0		0.11371	1704037
00:00:18.016	37085	0.00804	0		0.11661	1704709
00:00:18.026	37095	0.00792	0		0.11487	1704282
00:00:18.036	37105	0.00802	0		0.11632	1704625
00:00:18.046	37115	0.00808	0		0.11719	1704819
00:00:18.056	37125	0.00812	0		0.117771	1704981
00:00:18.066	37135	0.00761	0		0.110374	1703269
00:00:18.076	37145	0.00803	0		0.116465	1704682
00:00:18.086	37155	0.00786	0		0.114	1704081
00:00:18.096	37165	0.00821	0		0.119076	1705267
00:00:18.106	37175	0.00782	0		0.113419	1703951
00:00:18.116	37185	0.00821	0		0.119076	1705269
00:00:18.126	37195	0.0077	0		0.111679	1703564
00:00:18.136	37205	0.00799	0		0.115885	1704539
00:00:18.146	37215	0.00787	0		0.114145	1704132
00:00:18.155	37225	0.00846	0		0.122702	1706115
00:00:18.166	37235	0.00797	0		0.115595	1704460
00:00:18.176	37245	0.00828	0		0.120091	1705519
00:00:18.185	37255	0.00784	0		0.11371	1704022
00:00:18.196	37265	0.00816	0		0.118351	1705093
00:00:18.205	37275	0.00777	0		0.112694	1703799
00:00:18.215	37285	0.00806	0		0.1169	1704760
00:00:18.225	37295	0.00796	0		0.11545	1704433
00:00:18.236	37305	0.00803	0		0.116465	1704672
00:00:18.245	37315	0.00767	0		0.111244	1703456
00:00:18.255	37325	0.00798	0		0.11574	1704514
00:00:18.265	37335	0.0079	0		0.11458	1704223
00:00:18.275	37345	0.00807	0		0.117045	1704794
00:00:18.285	37355	0.00765	0		0.110954	1703390
00:00:18.295	37365	0.00801	0		0.116175	1704591
00:00:18.305	37375	0.00768	0		0.111389	1703498
00:00:18.315	37385	0.00827	0		0.119946	1705470
00:00:18.325	37395	0.0079	0		0.11458	1704240
00:00:18.335	37405	0.00805	0		0.116755	1704741
00:00:18.345	37415	0.00781	0		0.113274	1703936
00:00:18.356	37425	0.00804	0		0.11661	1704692
00:00:18.365	37435	0.00799	0		0.115885	1704517
00:00:18.375	37445	0.00822	0		0.119221	1705287
00:00:18.385	37455	0.00812	0		0.117771	1704963
00:00:18.395	37465	0.00789	0		0.114435	1704181
00:00:18.405	37475	0.00803	0		0.116465	1704662
00:00:18.415	37485	0.00791	0		0.114725	1704257
00:00:18.425	37495	0.00785	0		0.113855	1704046
00:00:18.435	37505	0.00772	0		0.111969	1703613
00:00:18.445	37515	0.00787	0		0.114145	1704140
00:00:18.455	37525	0.00822	0		0.119221	1705309
00:00:18.464	37535	0.0079	0		0.11458	1704228
00:00:18.474	37545	0.00795	0		0.115305	1704406
00:00:18.485	37555	0.0078	0		0.113129	1703900
00:00:18.495	37565	0.00796	0		0.11545	1704431
00:00:18.505	37575	0.00783	0		0.113565	1703983
00:00:18.514	37585	0.008	0		0.11603	1704575
00:00:18.526	37595	0.00803	0		0.116465	1704677
00:00:18.534	37605	0.00793	0		0.115015	1704328
00:00:18.544	37615	0.00793	0		0.115015	1704326
00:00:18.554	37625	0.0085	0		0.123282	1706235
00:00:18.564	37635	0.00772	0		0.111969	1703642
00:00:18.574	37645	0.00794	0		0.11516	1704372
00:00:18.584	37655	0.00813	0		0.117916	1705003
00:00:18.594	37665	0.00855	0		0.124007	1706399
00:00:18.605	37675	0.008	0		0.11603	1704573
00:00:18.614	37685	0.0083	0		0.120381	1705568
00:00:18.624	37695	0.00804	0		0.11661	1704687
00:00:18.634	37705	0.00806	0		0.1169	1704770
00:00:18.644	37715	0.00773	0		0.112114	1703645
00:00:18.654	37725	0.00775	0		0.112404	1703728
00:00:18.664	37735	0.00835	0		0.121106	1705738
00:00:18.674	37745	0.00813	0		0.117916	1704988
00:00:18.684	37755	0.00816	0		0.118351	1705105
00:00:18.694	37765	0.00804	0		0.11661	1704704
00:00:18.704	37775	0.00788	0		0.11429	1704166
00:00:18.714	37785	0.00807	0		0.117045	1704799
00:00:18.724	37795	0.00767	0		0.111244	1703456
00:00:18.733	37805	0.00832	0		0.120671	1705635
00:00:18.744	37815	0.0079	0		0.11458	1704237
00:00:18.754	37825	0.00799	0		0.115885	1704522
00:00:18.763	37835	0.00811	0		0.117626	1704927
00:00:18.774	37845	0.00813	0		0.117916	1704998
00:00:18.784	37855	0.00789	0		0.114435	1704213
00:00:18.793	37865	0.00808	0		0.11719	1704834
00:00:18.803	37875	0.00796	0		0.11545	1704438
00:00:18.815	37885	0.00799	0		0.115885	1704522
00:00:18.824	37895	0.008	0		0.11603	1704549
00:00:18.833	37905	0.00813	0		0.117916	1705003
00:00:18.843	37915	0.0078	0		0.113129	1703892
00:00:18.854	37925	0.00793	0		0.115015	1704340
00:00:18.863	37935	0.00806	0		0.1169	1704765
00:00:18.873	37945	0.00802	0		0.11632	1704628
00:00:18.883	37955	0.0081	0		0.117481	1704912
00:00:18.893	37965	0.00788	0		0.11429	1704159
00:00:18.903	37975	0.00812	0		0.117771	1704968
00:00:18.913	37985	0.00789	0		0.114435	1704213
00:00:18.923	37995	0.00822	0		0.119221	1705311
00:00:18.933	38005	0.00805	0		0.116755	1704738
00:00:18.943	38015	0.00807	0		0.117045	1704802
00:00:18.953	38025	0.00804	0		0.11661	1704701
00:00:18.963	38035	0.00799	0		0.115885	1704546
00:00:18.973	38045	0.00796	0		0.11545	1704429
00:00:18.983	38055	0.00814	0		0.118061	1705037
00:00:18.993	38065	0.00793	0		0.115015	1704345
00:00:19.002	38075	0.00817	0		0.118496	1705125
00:00:19.012	38085	0.00779	0		0.112984	1703860
00:00:19.023	38095	0.00807	0		0.117045	1704799
00:00:19.034	38105	0.00838	0		0.121542	1705836
00:00:19.043	38115	0.00808	0		0.11719	1704826
00:00:19.053	38125	0.0083	0		0.120381	1705561
00:00:19.062	38135	0.00788	0		0.11429	1704176
00:00:19.072	38145	0.00818	0		0.118641	1705159
00:00:19.082	38155	0.00822	0		0.119221	1705287
00:00:19.092	38165	0.00801	0		0.116175	1704598
00:00:19.103	38175	0.00813	0		0.117916	1705015
00:00:19.112	38185	0.00778	0		0.112839	1703816
00:00:19.122	38195	0.00811	0		0.117626	1704939
00:00:19.132	38205	0.0082	0		0.118931	1705223
00:00:19.142	38215	0.00789	0		0.114435	1704189
00:00:19.152	38225	0.00812	0		0.117771	1704963
00:00:19.162	38235	0.00804	0		0.11661	1704716
00:00:19.172	38245	0.00819	0		0.118786	1705194
00:00:19.182	38255	0.00819	0		0.118786	1705189
00:00:19.192	38265	0.00812	0		0.117771	1704978
00:00:19.202	38275	0.00824	0		0.119511	1705365
00:00:19.212	38285	0.0081	0		0.117481	1704914
00:00:19.222	38295	0.00779	0		0.112984	1703855
00:00:19.232	38305	0.00826	0		0.119801	1705448
00:00:19.242	38315	0.00806	0		0.1169	1704758
00:00:19.252	38325	0.00805	0		0.116755	1704745
00:00:19.262	38335	0.0079	0		0.11458	1704242
00:00:19.272	38345	0.00819	0		0.118786	1705203
00:00:19.281	38355	0.00822	0		0.119221	1705289
00:00:19.291	38365	0.00788	0		0.11429	1704162
00:00:19.301	38375	0.00827	0		0.119946	1705463
00:00:19.311	38385	0.00808	0		0.11719	1704826
00:00:19.321	38395	0.00815	0		0.118206	1705066
00:00:19.331	38405	0.00813	0		0.117916	1705012
00:00:19.341	38415	0.00803	0		0.116465	1704679
00:00:19.352	38425	0.00796	0		0.11545	1704436
00:00:19.362	38435	0.0082	0		0.118931	1705238
00:00:19.371	38445	0.00807	0		0.117045	1704797
00:00:19.381	38455	0.0077	0		0.111679	1703559
00:00:19.392	38465	0.00804	0		0.11661	1704711
00:00:19.401	38475	0.008	0		0.11603	1704579
00:00:19.412	38485	0.00825	0		0.119656	1705419
00:00:19.421	38495	0.00811	0		0.117626	1704941
00:00:19.431	38505	0.00776	0		0.112549	1703745
00:00:19.441	38515	0.00808	0		0.11719	1704841
00:00:19.451	38525	0.00807	0		0.117045	1704812
00:00:19.461	38535	0.00824	0		0.119511	1705365
00:00:19.471	38545	0.00814	0		0.118061	1705025
00:00:19.481	38555	0.00817	0		0.118496	1705132
00:00:19.491	38565	0.00818	0		0.118641	1705169
00:00:19.501	38575	0.00823	0		0.119366	1705338
00:00:19.511	38585	0.00785	0		0.113855	1704049
00:00:19.521	38595	0.0081	0		0.117481	1704887
00:00:19.530	38605	0.00808	0		0.11719	1704843
00:00:19.541	38615	0.00813	0		0.117916	1705015
00:00:19.551	38625	0.00807	0		0.117045	1704812
00:00:19.561	38635	0.00842	0		0.122122	1705968
00:00:19.570	38645	0.0083	0		0.120381	1705563
00:00:19.581	38655	0.00819	0		0.118786	1705203
00:00:19.590	38665	0.00809	0		0.117335	1704873
00:00:19.601	38675	0.0079	0		0.11458	1704235
00:00:19.611	38685	0.00807	0		0.117045	1704792
00:00:19.620	38695	0.00806	0		0.1169	1704765
00:00:19.630	38705	0.00834	0		0.120961	1705697
00:00:19.640	38715	0.00807	0		0.117045	1704804
00:00:19.650	38725	0.00794	0		0.11516	1704367
00:00:19.660	38735	0.00783	0		0.113565	1703988
00:00:19.670	38745	0.00817	0		0.118496	1705127
00:00:19.680	38755	0.00813	0		0.117916	1705012
00:00:19.690	38765	0.00816	0		0.118351	1705110
00:00:19.700	38775	0.0083	0		0.120381	1705571
00:00:19.710	38785	0.00808	0		0.11719	1704841
00:00:19.720	38795	0.00825	0		0.119656	1705404
00:00:19.730	38805	0.00825	0		0.119656	1705397
00:00:19.740	38815	0.00815	0		0.118206	1705078
00:00:19.750	38825	0.00755	0		0.109503	1703049
00:00:19.760	38835	0.00808	0		0.11719	1704829
00:00:19.770	38845	0.00803	0		0.116465	1704655
00:00:19.780	38855	0.00824	0		0.119511	1705360
00:00:19.790	38865	0.00822	0		0.119221	1705287
00:00:19.800	38875	0.0082	0		0.118931	1705250
00:00:19.810	38885	0.00786	0		0.114	1704108
00:00:19.820	38895	0.00815	0		0.118206	1705061
00:00:19.829	38905	0.00817	0		0.118496	1705149
00:00:19.840	38915	0.00813	0		0.117916	1704988
00:00:19.850	38925	0.00803	0		0.116465	1704667
00:00:19.860	38935	0.00804	0		0.11661	1704706
00:00:19.870	38945	0.008	0		0.11603	1704579
00:00:19.879	38955	0.00827	0		0.119946	1705468
00:00:19.889	38965	0.00794	0		0.11516	1704362
00:00:19.900	38975	0.00805	0		0.116755	1704721
[truncated: 59,949 more rows]
