# Supplementary material for: Continuous Infusion Pressure Measurement in Predefined Interfascial and Intramuscular Tissue Conditions: An Ex Vivo Pilot Study
Source: J Clin Med. 2026 Apr 26;15(9):3301. doi: 10.3390/jcm15093301 (PMC13164366; doi:10.3390/jcm15093301)
Supplement: Supplementary file 1 [file jcm-15-03301-s001.zip › fascia 22.xlsx]

## Sheet: Recording
Timestamp	DeviceTime	Pressure(bar)	ButtonState	Event	Pressure(PSI)	PressureRAW
00:00:00.000	10289	0.00756	1		0.109648	1703088
00:00:00.001	10299	0.00801	1		0.116175	1704611
00:00:00.010	10309	0.00771	1		0.111824	1703598
00:00:00.020	10319	0.00775	1		0.112404	1703733
00:00:00.030	10329	0.00787	1		0.114145	1704137
00:00:00.040	10339	0.00788	1		0.11429	1704164
00:00:00.050	10349	0.00777	1		0.112694	1703809
00:00:00.060	10359	0.00774	1		0.112259	1703694
00:00:00.070	10369	0.00757	1		0.109794	1703137
00:00:00.080	10379	0.0079	1		0.11458	1704225
00:00:00.089	10389	0.00797	1		0.115595	1704458
00:00:00.100	10399	0.00793	1		0.115015	1704345
00:00:00.110	10409	0.00782	1		0.113419	1703956
00:00:00.119	10419	0.00795	1		0.115305	1704384
00:00:00.130	10429	0.00794	1		0.11516	1704348
00:00:00.139	10439	0.00767	1		0.111244	1703471
00:00:00.149	10449	0.00803	1		0.116465	1704667
00:00:00.160	10459	0.00771	1		0.111824	1703601
00:00:00.169	10469	0.00786	1		0.114	1704093
00:00:00.179	10479	0.00774	1		0.112259	1703682
00:00:00.189	10489	0.00767	1		0.111244	1703466
00:00:00.200	10499	0.00812	0		0.117771	1704954
00:00:00.209	10509	0.0077	0		0.111679	1703562
00:00:00.219	10519	0.0079	0		0.11458	1704242
00:00:00.229	10529	0.00792	0		0.11487	1704301
00:00:00.239	10539	0.00753	0		0.109213	1702988
00:00:00.250	10549	0.00776	0		0.112549	1703760
00:00:00.259	10559	0.00751	0		0.108923	1702914
00:00:00.269	10569	0.00771	0		0.111824	1703603
00:00:00.279	10579	0.00788	0		0.11429	1704166
00:00:00.289	10589	0.00752	0		0.109068	1702939
00:00:00.299	10599	0.00783	0		0.113565	1703990
00:00:00.309	10609	0.00775	0		0.112404	1703733
00:00:00.319	10619	0.00787	0		0.114145	1704117
00:00:00.329	10629	0.00797	0		0.115595	1704480
00:00:00.338	10639	0.00786	0		0.114	1704110
00:00:00.349	10649	0.00743	0		0.107763	1702645
00:00:00.358	10659	0.0077	0		0.111679	1703566
00:00:00.369	10669	0.00791	0		0.114725	1704257
00:00:00.379	10679	0.00784	0		0.11371	1704020
00:00:00.388	10689	0.00735	0		0.106603	1702394
00:00:00.399	10699	0.00787	0		0.114145	1704144
00:00:00.409	10709	0.00736	0		0.106748	1702404
00:00:00.418	10719	0.0077	0		0.111679	1703557
00:00:00.428	10729	0.0075	0		0.108778	1702880
00:00:00.439	10739	0.00782	0		0.113419	1703951
00:00:00.449	10749	0.00732	0		0.106168	1702291
00:00:00.458	10759	0.00756	0		0.109648	1703093
00:00:00.468	10769	0.0075	0		0.108778	1702887
00:00:00.478	10779	0.00789	0		0.114435	1704193
00:00:00.488	10789	0.00757	0		0.109794	1703120
00:00:00.498	10799	0.00754	0		0.109358	1703012
00:00:00.508	10809	0.00755	0		0.109503	1703041
00:00:00.518	10819	0.00793	0		0.115015	1704328
00:00:00.528	10829	0.00748	0		0.108488	1702809
00:00:00.538	10839	0.0077	0		0.111679	1703559
00:00:00.549	10849	0.0077	0		0.111679	1703552
00:00:00.558	10859	0.00786	0		0.114	1704093
00:00:00.568	10869	0.00729	0		0.105732	1702169
00:00:00.578	10879	0.00798	0		0.11574	1704500
00:00:00.588	10889	0.00759	0		0.110084	1703181
00:00:00.598	10899	0.00789	0		0.114435	1704184
00:00:00.608	10909	0.0076	0		0.110229	1703218
00:00:00.618	10919	0.00773	0		0.112114	1703660
00:00:00.628	10929	0.00736	0		0.106748	1702422
00:00:00.637	10939	0.00761	0		0.110374	1703254
00:00:00.648	10949	0.00768	0		0.111389	1703493
00:00:00.657	10959	0.00797	0		0.115595	1704460
00:00:00.668	10969	0.00762	0		0.110519	1703303
00:00:00.678	10979	0.00783	0		0.113565	1703980
00:00:00.687	10989	0.0075	0		0.108778	1702904
00:00:00.698	10999	0.00759	0		0.110084	1703176
00:00:00.707	11009	0.00748	0		0.108488	1702804
00:00:00.717	11019	0.00796	0		0.11545	1704448
00:00:00.727	11029	0.00764	0		0.110809	1703355
00:00:00.737	11039	0.00756	0		0.109648	1703083
00:00:00.747	11049	0.00748	0		0.108488	1702811
00:00:00.757	11059	0.00749	0		0.108633	1702846
00:00:00.767	11069	0.0076	0		0.110229	1703210
00:00:00.777	11079	0.00775	0		0.112404	1703716
00:00:00.787	11089	0.00767	0		0.111244	1703444
00:00:00.797	11099	0.00776	0		0.112549	1703777
00:00:00.807	11109	0.00759	0		0.110084	1703174
00:00:00.817	11119	0.00777	0		0.112694	1703806
00:00:00.827	11129	0.00758	0		0.109939	1703159
00:00:00.837	11139	0.00784	0		0.11371	1704015
00:00:00.847	11149	0.00746	0		0.108198	1702757
00:00:00.857	11159	0.00772	0		0.111969	1703615
00:00:00.867	11169	0.00755	0		0.109503	1703068
00:00:00.877	11179	0.00769	0		0.111534	1703515
00:00:00.886	11189	0.0076	0		0.110229	1703228
00:00:00.897	11199	0.0077	0		0.111679	1703544
00:00:00.907	11209	0.00773	0		0.112114	1703662
00:00:00.917	11219	0.00788	0		0.11429	1704162
00:00:00.927	11229	0.00759	0		0.110084	1703186
00:00:00.937	11239	0.00778	0		0.112839	1703821
00:00:00.947	11249	0.00759	0		0.110084	1703196
00:00:00.957	11259	0.00752	0		0.109068	1702963
00:00:00.966	11269	0.0072	0		0.104427	1701887
00:00:00.977	11279	0.00752	0		0.109068	1702953
00:00:00.986	11289	0.00699	0		0.101381	1701182
00:00:00.996	11299	0.00763	0		0.110664	1703316
00:00:01.006	11309	0.00745	0		0.108053	1702706
00:00:01.016	11319	0.00742	0		0.107618	1702610
00:00:01.026	11329	0.00733	0		0.106313	1702325
00:00:01.036	11339	0.00771	0		0.111824	1703581
00:00:01.046	11349	0.0073	0		0.105878	1702200
00:00:01.056	11359	0.00742	0		0.107618	1702632
00:00:01.066	11369	0.0073	0		0.105878	1702232
00:00:01.076	11379	0.00763	0		0.110664	1703311
00:00:01.086	11389	0.00736	0		0.106748	1702422
00:00:01.096	11399	0.00749	0		0.108633	1702841
00:00:01.106	11409	0.0073	0		0.105878	1702213
00:00:01.116	11419	0.00742	0		0.107618	1702632
00:00:01.126	11429	0.00723	0		0.104862	1701975
00:00:01.136	11439	0.00781	0		0.113274	1703914
00:00:01.146	11449	0.00705	0		0.102252	1701387
00:00:01.156	11459	0.00716	0		0.103847	1701740
00:00:01.166	11469	0.00733	0		0.106313	1702313
00:00:01.176	11479	0.00752	0		0.109068	1702958
00:00:01.186	11489	0.00742	0		0.107618	1702613
00:00:01.196	11499	0.00757	0		0.109794	1703122
00:00:01.205	11509	0.00736	0		0.106748	1702422
00:00:01.215	11519	0.007	0		0.101526	1701214
00:00:01.226	11529	0.00732	0		0.106168	1702294
00:00:01.235	11539	0.00722	0		0.104717	1701963
00:00:01.246	11549	0.00696	0		0.100946	1701071
00:00:01.255	11559	0.0074	0		0.107328	1702564
00:00:01.266	11569	0.00737	0		0.106893	1702454
00:00:01.275	11579	0.00753	0		0.109213	1702990
00:00:01.285	11589	0.00702	0		0.101816	1701270
00:00:01.295	11599	0.0074	0		0.107328	1702539
00:00:01.305	11609	0.00714	0		0.103557	1701689
00:00:01.315	11619	0.00717	0		0.103992	1701769
00:00:01.325	11629	0.00695	0		0.100801	1701044
00:00:01.336	11639	0.00741	0		0.107473	1702598
00:00:01.345	11649	0.00714	0		0.103557	1701681
00:00:01.355	11659	0.00744	0		0.107908	1702696
00:00:01.365	11669	0.00734	0		0.106458	1702367
00:00:01.375	11679	0.00738	0		0.107038	1702490
00:00:01.385	11689	0.00702	0		0.101816	1701287
00:00:01.395	11699	0.00718	0		0.104137	1701826
00:00:01.405	11709	0.007	0		0.101526	1701194
00:00:01.415	11719	0.0073	0		0.105878	1702203
00:00:01.425	11729	0.00697	0		0.101091	1701105
00:00:01.435	11739	0.00719	0		0.104282	1701845
00:00:01.445	11749	0.00694	0		0.100656	1700995
00:00:01.455	11759	0.00742	0		0.107618	1702625
00:00:01.465	11769	0.00702	0		0.101816	1701282
00:00:01.475	11779	0.00739	0		0.107183	1702532
00:00:01.485	11789	0.00709	0		0.102832	1701500
00:00:01.495	11799	0.00744	0		0.107908	1702699
00:00:01.505	11809	0.00712	0		0.103267	1701596
00:00:01.515	11819	0.00728	0		0.105587	1702139
00:00:01.525	11829	0.00686	0		0.0994959	1700730
00:00:01.535	11839	0.00724	0		0.105007	1702002
00:00:01.545	11849	0.00688	0		0.0997859	1700799
00:00:01.554	11859	0.00749	0		0.108633	1702860
00:00:01.565	11869	0.00736	0		0.106748	1702404
00:00:01.574	11879	0.00734	0		0.106458	1702347
00:00:01.584	11889	0.00682	0		0.0989157	1700591
00:00:01.594	11899	0.00715	0		0.103702	1701703
00:00:01.604	11909	0.00734	0		0.106458	1702360
00:00:01.614	11919	0.00721	0		0.104572	1701926
00:00:01.624	11929	0.00715	0		0.103702	1701720
00:00:01.634	11939	0.00701	0		0.101671	1701228
00:00:01.644	11949	0.00706	0		0.102397	1701412
00:00:01.654	11959	0.00716	0		0.103847	1701745
00:00:01.664	11969	0.00726	0		0.105297	1702078
00:00:01.674	11979	0.00739	0		0.107183	1702510
00:00:01.684	11989	0.00725	0		0.105152	1702061
00:00:01.694	11999	0.00705	0		0.102252	1701375
00:00:01.704	12009	0.00731	0		0.106023	1702247
00:00:01.714	12019	0.0072	0		0.104427	1701867
00:00:01.724	12029	0.0073	0		0.105878	1702218
00:00:01.734	12039	0.00728	0		0.105587	1702164
00:00:01.744	12049	0.00708	0		0.102687	1701495
00:00:01.754	12059	0.00733	0		0.106313	1702308
00:00:01.764	12069	0.00717	0		0.103992	1701787
00:00:01.773	12079	0.0073	0		0.105878	1702220
00:00:01.784	12089	0.00708	0		0.102687	1701478
00:00:01.794	12099	0.0075	0		0.108778	1702892
00:00:01.804	12109	0.007	0		0.101526	1701204
00:00:01.814	12119	0.00724	0		0.105007	1702029
00:00:01.823	12129	0.00742	0		0.107618	1702610
00:00:01.834	12139	0.00735	0		0.106603	1702374
00:00:01.843	12149	0.00703	0		0.101962	1701302
00:00:01.853	12159	0.0074	0		0.107328	1702557
00:00:01.863	12169	0.00749	0		0.108633	1702846
00:00:01.873	12179	0.00756	0		0.109648	1703076
00:00:01.883	12189	0.0074	0		0.107328	1702552
00:00:01.893	12199	0.00753	0		0.109213	1702975
00:00:01.904	12209	0.00749	0		0.108633	1702870
00:00:01.913	12219	0.00733	0		0.106313	1702323
00:00:01.923	12229	0.00724	0		0.105007	1702009
00:00:01.933	12239	0.00751	0		0.108923	1702936
00:00:01.943	12249	0.00752	0		0.109068	1702948
00:00:01.953	12259	0.00737	0		0.106893	1702449
00:00:01.963	12269	0.00759	0		0.110084	1703181
00:00:01.973	12279	0.00733	0		0.106313	1702323
00:00:01.983	12289	0.00767	0		0.111244	1703451
00:00:01.993	12299	0.00738	0		0.107038	1702473
00:00:02.003	12309	0.00762	0		0.110519	1703301
00:00:02.013	12319	0.00729	0		0.105732	1702176
00:00:02.023	12329	0.00753	0		0.109213	1702973
00:00:02.032	12339	0.00763	0		0.110664	1703308
00:00:02.042	12349	0.00741	0		0.107473	1702583
00:00:02.052	12359	0.00734	0		0.106458	1702352
00:00:02.062	12369	0.00719	0		0.104282	1701863
00:00:02.072	12379	0.00725	0		0.105152	1702046
00:00:02.082	12389	0.00756	0		0.109648	1703095
00:00:02.092	12399	0.00735	0		0.106603	1702372
00:00:02.102	12409	0.0073	0		0.105878	1702205
00:00:02.112	12419	0.00757	0		0.109794	1703132
00:00:02.122	12429	0.00737	0		0.106893	1702459
00:00:02.132	12439	0.00741	0		0.107473	1702593
00:00:02.142	12449	0.00741	0		0.107473	1702588
00:00:02.152	12459	0.00761	0		0.110374	1703245
00:00:02.162	12469	0.00733	0		0.106313	1702333
00:00:02.172	12479	0.00722	0		0.104717	1701946
00:00:02.182	12489	0.0076	0		0.110229	1703210
00:00:02.192	12499	0.00739	0		0.107183	1702527
00:00:02.202	12509	0.0072	0		0.104427	1701887
00:00:02.212	12519	0.00764	0		0.110809	1703348
00:00:02.222	12529	0.00746	0		0.108198	1702738
00:00:02.232	12539	0.00744	0		0.107908	1702703
00:00:02.242	12549	0.00738	0		0.107038	1702498
00:00:02.252	12559	0.00748	0		0.108488	1702816
00:00:02.262	12569	0.00757	0		0.109794	1703112
00:00:02.272	12579	0.00745	0		0.108053	1702708
00:00:02.282	12589	0.0074	0		0.107328	1702549
00:00:02.292	12599	0.00726	0		0.105297	1702083
00:00:02.302	12609	0.00743	0		0.107763	1702657
00:00:02.311	12619	0.00701	0		0.101671	1701250
00:00:02.321	12629	0.00745	0		0.108053	1702721
00:00:02.331	12639	0.00707	0		0.102542	1701449
00:00:02.341	12649	0.00729	0		0.105732	1702174
00:00:02.351	12659	0.00734	0		0.106458	1702335
00:00:02.362	12669	0.00748	0		0.108488	1702816
00:00:02.371	12679	0.00746	0		0.108198	1702745
00:00:02.381	12689	0.00749	0		0.108633	1702843
00:00:02.391	12699	0.00743	0		0.107763	1702659
00:00:02.402	12709	0.00735	0		0.106603	1702372
00:00:02.411	12719	0.00722	0		0.104717	1701934
00:00:02.421	12729	0.0072	0		0.104427	1701875
00:00:02.431	12739	0.00758	0		0.109939	1703164
00:00:02.442	12749	0.00724	0		0.105007	1702029
00:00:02.452	12759	0.00735	0		0.106603	1702379
00:00:02.461	12769	0.00758	0		0.109939	1703161
00:00:02.471	12779	0.00738	0		0.107038	1702495
00:00:02.483	12789	0.00735	0		0.106603	1702401
00:00:02.491	12799	0.00749	0		0.108633	1702858
00:00:02.501	12809	0.0074	0		0.107328	1702549
00:00:02.511	12819	0.00757	0		0.109794	1703132
00:00:02.521	12829	0.00735	0		0.106603	1702377
00:00:02.531	12839	0.0072	0		0.104427	1701872
00:00:02.541	12849	0.00751	0		0.108923	1702907
00:00:02.551	12859	0.00752	0		0.109068	1702963
00:00:02.561	12869	0.00723	0		0.104862	1701980
00:00:02.571	12879	0.00715	0		0.103702	1701728
00:00:02.581	12889	0.00738	0		0.107038	1702473
00:00:02.591	12899	0.00725	0		0.105152	1702054
00:00:02.601	12909	0.00722	0		0.104717	1701934
00:00:02.611	12919	0.00738	0		0.107038	1702478
00:00:02.621	12929	0.00701	0		0.101671	1701240
00:00:02.631	12939	0.00719	0		0.104282	1701863
00:00:02.641	12949	0.00759	0		0.110084	1703181
00:00:02.650	12959	0.00714	0		0.103557	1701696
00:00:02.661	12969	0.00733	0		0.106313	1702333
00:00:02.670	12979	0.00729	0		0.105732	1702169
00:00:02.680	12989	0.00737	0		0.106893	1702437
00:00:02.690	12999	0.00697	0		0.101091	1701093
00:00:02.700	13009	0.00736	0		0.106748	1702404
00:00:02.710	13019	0.00728	0		0.105587	1702164
00:00:02.720	13029	0.00748	0		0.108488	1702811
00:00:02.730	13039	0.00746	0		0.108198	1702770
00:00:02.740	13049	0.0073	0		0.105878	1702200
00:00:02.750	13059	0.00721	0		0.104572	1701921
00:00:02.760	13069	0.00728	0		0.105587	1702151
00:00:02.770	13079	0.00708	0		0.102687	1701468
00:00:02.780	13089	0.00747	0		0.108343	1702792
00:00:02.790	13099	0.00713	0		0.103412	1701637
00:00:02.801	13109	0.00743	0		0.107763	1702657
00:00:02.810	13119	0.00712	0		0.103267	1701598
00:00:02.820	13129	0.00758	0		0.109939	1703149
00:00:02.830	13139	0.00728	0		0.105587	1702144
00:00:02.840	13149	0.00744	0		0.107908	1702674
00:00:02.850	13159	0.00731	0		0.106023	1702235
00:00:02.860	13169	0.00747	0		0.108343	1702799
00:00:02.870	13179	0.00697	0		0.101091	1701093
00:00:02.880	13189	0.00762	0		0.110519	1703289
00:00:02.890	13199	0.0073	0		0.105878	1702220
00:00:02.900	13209	0.0073	0		0.105878	1702220
00:00:02.910	13219	0.00708	0		0.102687	1701478
00:00:02.920	13229	0.00747	0		0.108343	1702789
00:00:02.929	13239	0.0073	0		0.105878	1702203
00:00:02.939	13249	0.00716	0		0.103847	1701755
00:00:02.949	13259	0.00726	0		0.105297	1702095
00:00:02.960	13269	0.00727	0		0.105442	1702125
00:00:02.969	13279	0.0073	0		0.105878	1702218
00:00:02.979	13289	0.00751	0		0.108923	1702909
00:00:02.989	13299	0.00695	0		0.100801	1701044
00:00:02.999	13309	0.00734	0		0.106458	1702340
00:00:03.009	13319	0.00688	0		0.0997859	1700796
00:00:03.019	13329	0.00743	0		0.107763	1702667
00:00:03.029	13339	0.00719	0		0.104282	1701843
00:00:03.039	13349	0.00703	0		0.101962	1701302
00:00:03.049	13359	0.00715	0		0.103702	1701711
00:00:03.059	13369	0.00751	0		0.108923	1702914
00:00:03.069	13379	0.00701	0		0.101671	1701260
00:00:03.079	13389	0.0074	0		0.107328	1702544
00:00:03.089	13399	0.00717	0		0.103992	1701769
00:00:03.099	13409	0.00731	0		0.106023	1702259
00:00:03.109	13419	0.00744	0		0.107908	1702681
00:00:03.119	13429	0.00731	0		0.106023	1702262
00:00:03.129	13439	0.00697	0		0.101091	1701124
00:00:03.139	13449	0.00719	0		0.104282	1701848
00:00:03.149	13459	0.00697	0		0.101091	1701100
00:00:03.159	13469	0.00715	0		0.103702	1701698
00:00:03.168	13479	0.00718	0		0.104137	1701804
00:00:03.179	13489	0.00713	0		0.103412	1701635
00:00:03.188	13499	0.0073	0		0.105878	1702220
00:00:03.199	13509	0.00729	0		0.105732	1702183
00:00:03.209	13519	0.00695	0		0.100801	1701044
00:00:03.218	13529	0.00723	0		0.104862	1701983
00:00:03.228	13539	0.0068	0		0.0986256	1700524
00:00:03.238	13549	0.0074	0		0.107328	1702542
00:00:03.248	13559	0.0071	0		0.102977	1701551
00:00:03.258	13569	0.00745	0		0.108053	1702708
00:00:03.268	13579	0.00715	0		0.103702	1701718
00:00:03.278	13589	0.0073	0		0.105878	1702208
00:00:03.288	13599	0.00726	0		0.105297	1702076
00:00:03.299	13609	0.00747	0		0.108343	1702801
00:00:03.308	13619	0.00719	0		0.104282	1701858
00:00:03.318	13629	0.00714	0		0.103557	1701681
00:00:03.328	13639	0.00718	0		0.104137	1701811
00:00:03.338	13649	0.0072	0		0.104427	1701892
00:00:03.348	13659	0.00719	0		0.104282	1701845
00:00:03.358	13669	0.00734	0		0.106458	1702342
00:00:03.368	13679	0.00691	0		0.100221	1700894
00:00:03.378	13689	0.00763	0		0.110664	1703311
00:00:03.388	13699	0.00704	0		0.102107	1701331
00:00:03.398	13709	0.00718	0		0.104137	1701826
00:00:03.408	13719	0.00712	0		0.103267	1701625
00:00:03.418	13729	0.00738	0		0.107038	1702483
00:00:03.428	13739	0.0071	0		0.102977	1701551
00:00:03.437	13749	0.0073	0		0.105878	1702230
00:00:03.448	13759	0.007	0		0.101526	1701218
00:00:03.458	13769	0.00721	0		0.104572	1701899
00:00:03.468	13779	0.00717	0		0.103992	1701767
00:00:03.477	13789	0.00738	0		0.107038	1702473
00:00:03.487	13799	0.00728	0		0.105587	1702139
00:00:03.497	13809	0.00747	0		0.108343	1702789
00:00:03.507	13819	0.00685	0		0.0993508	1700723
00:00:03.517	13829	0.00714	0		0.103557	1701679
00:00:03.527	13839	0.00743	0		0.107763	1702650
00:00:03.537	13849	0.00758	0		0.109939	1703149
00:00:03.547	13859	0.00695	0		0.100801	1701036
00:00:03.557	13869	0.00757	0		0.109794	1703108
00:00:03.567	13879	0.00703	0		0.101962	1701309
00:00:03.577	13889	0.00744	0		0.107908	1702701
00:00:03.587	13899	0.00711	0		0.103122	1701564
00:00:03.597	13909	0.00744	0		0.107908	1702694
00:00:03.607	13919	0.00709	0		0.102832	1701503
00:00:03.617	13929	0.0067	0		0.0971753	1700203
00:00:03.627	13939	0.00689	0		0.099931	1700840
00:00:03.637	13949	0.00744	0		0.107908	1702689
00:00:03.647	13959	0.00712	0		0.103267	1701608
00:00:03.657	13969	0.00737	0		0.106893	1702437
00:00:03.667	13979	0.00688	0		0.0997859	1700823
00:00:03.677	13989	0.00713	0		0.103412	1701654
00:00:03.686	13999	0.00721	0		0.104572	1701929
00:00:03.697	14009	0.00745	0		0.108053	1702716
00:00:03.706	14019	0.0073	0		0.105878	1702213
00:00:03.718	14029	0.00709	0		0.102832	1701503
00:00:03.727	14039	0.00713	0		0.103412	1701642
00:00:03.736	14049	0.00725	0		0.105152	1702049
00:00:03.747	14059	0.00696	0		0.100946	1701063
00:00:03.757	14069	0.00715	0		0.103702	1701716
00:00:03.767	14079	0.00713	0		0.103412	1701632
00:00:03.776	14089	0.0073	0		0.105878	1702205
00:00:03.786	14099	0.00657	0		0.0952898	1699772
00:00:03.796	14109	0.00707	0		0.102542	1701458
00:00:03.806	14119	0.00682	0		0.0989157	1700598
00:00:03.817	14129	0.00729	0		0.105732	1702191
00:00:03.826	14139	0.00714	0		0.103557	1701696
00:00:03.837	14149	0.00704	0		0.102107	1701346
00:00:03.846	14159	0.00702	0		0.101816	1701292
00:00:03.856	14169	0.00711	0		0.103122	1701593
00:00:03.866	14179	0.00698	0		0.101236	1701144
00:00:03.876	14189	0.00717	0		0.103992	1701774
00:00:03.886	14199	0.00697	0		0.101091	1701100
00:00:03.897	14209	0.00722	0		0.104717	1701956
00:00:03.906	14219	0.00716	0		0.103847	1701757
00:00:03.916	14229	0.00744	0		0.107908	1702677
00:00:03.926	14239	0.00678	0		0.0983356	1700485
00:00:03.936	14249	0.00733	0		0.106313	1702301
00:00:03.946	14259	0.00685	0		0.0993508	1700715
00:00:03.956	14269	0.00753	0		0.109213	1703005
00:00:03.966	14279	0.00711	0		0.103122	1701591
00:00:03.976	14289	0.00736	0		0.106748	1702429
00:00:03.986	14299	0.00708	0		0.102687	1701490
00:00:03.995	14309	0.00716	0		0.103847	1701733
00:00:04.005	14319	0.00697	0		0.101091	1701097
00:00:04.015	14329	0.00724	0		0.105007	1702005
00:00:04.025	14339	0.00686	0		0.0994959	1700750
00:00:04.035	14349	0.0074	0		0.107328	1702561
00:00:04.046	14359	0.00722	0		0.104717	1701936
00:00:04.055	14369	0.00723	0		0.104862	1701992
00:00:04.066	14379	0.0071	0		0.102977	1701539
00:00:04.076	14389	0.0073	0		0.105878	1702232
00:00:04.085	14399	0.00692	0		0.100366	1700953
00:00:04.095	14409	0.00744	0		0.107908	1702677
00:00:04.105	14419	0.00675	0		0.0979005	1700385
00:00:04.115	14429	0.0073	0		0.105878	1702203
00:00:04.125	14439	0.00704	0		0.102107	1701336
00:00:04.135	14449	0.00728	0		0.105587	1702166
00:00:04.145	14459	0.00726	0		0.105297	1702071
00:00:04.155	14469	0.00742	0		0.107618	1702628
00:00:04.165	14479	0.00717	0		0.103992	1701772
00:00:04.175	14489	0.00724	0		0.105007	1702017
00:00:04.185	14499	0.00703	0		0.101962	1701326
00:00:04.195	14509	0.0071	0		0.102977	1701561
00:00:04.205	14519	0.00698	0		0.101236	1701144
00:00:04.215	14529	0.00719	0		0.104282	1701831
00:00:04.225	14539	0.00713	0		0.103412	1701637
00:00:04.235	14549	0.0073	0		0.105878	1702225
00:00:04.245	14559	0.00718	0		0.104137	1701811
00:00:04.254	14569	0.00727	0		0.105442	1702122
00:00:04.265	14579	0.00726	0		0.105297	1702073
00:00:04.275	14589	0.00746	0		0.108198	1702748
00:00:04.284	14599	0.00716	0		0.103847	1701760
00:00:04.294	14609	0.00706	0		0.102397	1701397
00:00:04.304	14619	0.00695	0		0.100801	1701039
00:00:04.314	14629	0.00713	0		0.103412	1701645
00:00:04.324	14639	0.00714	0		0.103557	1701669
00:00:04.334	14649	0.0071	0		0.102977	1701539
00:00:04.344	14659	0.00729	0		0.105732	1702174
00:00:04.354	14669	0.00726	0		0.105297	1702088
00:00:04.364	14679	0.00729	0		0.105732	1702196
00:00:04.374	14689	0.00707	0		0.102542	1701461
00:00:04.384	14699	0.00732	0		0.106168	1702279
00:00:04.395	14709	0.00707	0		0.102542	1701431
00:00:04.404	14719	0.00701	0		0.101671	1701255
00:00:04.414	14729	0.00706	0		0.102397	1701419
00:00:04.424	14739	0.00689	0		0.099931	1700831
00:00:04.434	14749	0.00709	0		0.102832	1701510
00:00:04.444	14759	0.00688	0		0.0997859	1700823
00:00:04.454	14769	0.00719	0		0.104282	1701838
00:00:04.464	14779	0.00699	0		0.101381	1701182
00:00:04.474	14789	0.00721	0		0.104572	1701914
00:00:04.484	14799	0.00705	0		0.102252	1701375
00:00:04.494	14809	0.00705	0		0.102252	1701373
00:00:04.504	14819	0.00695	0		0.100801	1701058
00:00:04.514	14829	0.00753	0		0.109213	1702978
00:00:04.524	14839	0.00678	0		0.0983356	1700473
00:00:04.533	14849	0.00722	0		0.104717	1701956
00:00:04.544	14859	0.00726	0		0.105297	1702095
00:00:04.554	14869	0.00707	0		0.102542	1701429
00:00:04.564	14879	0.00726	0		0.105297	1702085
00:00:04.574	14889	0.00733	0		0.106313	1702318
00:00:04.584	14899	0.00721	0		0.104572	1701907
00:00:04.594	14909	0.00707	0		0.102542	1701458
00:00:04.604	14919	0.00718	0		0.104137	1701826
00:00:04.613	14929	0.00748	0		0.108488	1702821
00:00:04.623	14939	0.00724	0		0.105007	1702012
00:00:04.633	14949	0.0073	0		0.105878	1702200
00:00:04.643	14959	0.00745	0		0.108053	1702735
00:00:04.653	14969	0.00708	0		0.102687	1701480
00:00:04.663	14979	0.00699	0		0.101381	1701177
00:00:04.673	14989	0.00721	0		0.104572	1701919
00:00:04.683	14999	0.00701	0		0.101671	1701258
00:00:04.693	15009	0.00721	0		0.104572	1701914
00:00:04.703	15019	0.0074	0		0.107328	1702549
00:00:04.713	15029	0.00682	0		0.0989157	1700598
00:00:04.723	15039	0.00712	0		0.103267	1701613
00:00:04.733	15049	0.0074	0		0.107328	1702539
00:00:04.743	15059	0.0074	0		0.107328	1702559
00:00:04.753	15069	0.00748	0		0.108488	1702811
00:00:04.763	15079	0.0071	0		0.102977	1701556
00:00:04.773	15089	0.00741	0		0.107473	1702571
00:00:04.783	15099	0.00696	0		0.100946	1701085
00:00:04.792	15109	0.00712	0		0.103267	1701625
00:00:04.803	15119	0.00714	0		0.103557	1701676
00:00:04.813	15129	0.00687	0		0.0996409	1700762
00:00:04.822	15139	0.00728	0		0.105587	1702147
00:00:04.833	15149	0.00735	0		0.106603	1702396
00:00:04.842	15159	0.00734	0		0.106458	1702342
00:00:04.853	15169	0.00734	0		0.106458	1702335
00:00:04.862	15179	0.00722	0		0.104717	1701963
00:00:04.872	15189	0.00717	0		0.103992	1701774
00:00:04.882	15199	0.00721	0		0.104572	1701907
00:00:04.893	15209	0.00727	0		0.105442	1702125
00:00:04.902	15219	0.00743	0		0.107763	1702659
00:00:04.913	15229	0.00713	0		0.103412	1701632
00:00:04.922	15239	0.00734	0		0.106458	1702355
00:00:04.932	15249	0.00722	0		0.104717	1701938
00:00:04.942	15259	0.00716	0		0.103847	1701735
00:00:04.952	15269	0.00716	0		0.103847	1701743
00:00:04.962	15279	0.00715	0		0.103702	1701711
00:00:04.972	15289	0.00735	0		0.106603	1702382
00:00:04.982	15299	0.00699	0		0.101381	1701160
00:00:04.992	15309	0.00692	0		0.100366	1700926
00:00:05.002	15319	0.00731	0		0.106023	1702247
00:00:05.012	15329	0.00723	0		0.104862	1701997
00:00:05.022	15339	0.00702	0		0.101816	1701263
00:00:05.032	15349	0.00707	0		0.102542	1701439
00:00:05.042	15359	0.00727	0		0.105442	1702132
00:00:05.052	15369	0.00733	0		0.106313	1702320
00:00:05.062	15379	0.00719	0		0.104282	1701855
00:00:05.071	15389	0.00713	0		0.103412	1701647
00:00:05.082	15399	0.00741	0		0.107473	1702581
00:00:05.092	15409	0.0072	0		0.104427	1701885
00:00:05.102	15419	0.00693	0		0.100511	1700985
00:00:05.111	15429	0.00668	0		0.0968852	1700124
00:00:05.121	15439	0.00699	0		0.101381	1701177
00:00:05.131	15449	0.00694	0		0.100656	1701022
00:00:05.141	15459	0.00685	0		0.0993508	1700698
00:00:05.152	15469	0.00696	0		0.100946	1701063
00:00:05.161	15479	0.00702	0		0.101816	1701289
00:00:05.171	15489	0.00697	0		0.101091	1701112
00:00:05.181	15499	0.00706	0		0.102397	1701417
00:00:05.191	15509	0.00702	0		0.101816	1701292
00:00:05.202	15519	0.00731	0		0.106023	1702242
00:00:05.211	15529	0.00728	0		0.105587	1702156
00:00:05.221	15539	0.007	0		0.101526	1701199
00:00:05.231	15549	0.00695	0		0.100801	1701058
00:00:05.241	15559	0.00717	0		0.103992	1701784
00:00:05.251	15569	0.007	0		0.101526	1701199
00:00:05.261	15579	0.00719	0		0.104282	1701840
00:00:05.271	15589	0.00703	0		0.101962	1701307
00:00:05.281	15599	0.00727	0		0.105442	1702112
00:00:05.291	15609	0.00707	0		0.102542	1701444
00:00:05.301	15619	0.00734	0		0.106458	1702340
00:00:05.311	15629	0.0072	0		0.104427	1701885
00:00:05.321	15639	0.00735	0		0.106603	1702379
00:00:05.331	15649	0.00702	0		0.101816	1701285
00:00:05.341	15659	0.00732	0		0.106168	1702291
00:00:05.351	15669	0.00718	0		0.104137	1701821
00:00:05.360	15679	0.00703	0		0.101962	1701302
00:00:05.370	15689	0.0073	0		0.105878	1702203
00:00:05.380	15699	0.00728	0		0.105587	1702139
00:00:05.390	15709	0.0073	0		0.105878	1702200
00:00:05.401	15719	0.00688	0		0.0997859	1700796
00:00:05.410	15729	0.00721	0		0.104572	1701921
00:00:05.420	15739	0.00722	0		0.104717	1701953
00:00:05.430	15749	0.00715	0		0.103702	1701713
00:00:05.440	15759	0.0073	0		0.105878	1702205
00:00:05.450	15769	0.00709	0		0.102832	1701507
00:00:05.460	15779	0.00709	0		0.102832	1701512
00:00:05.470	15789	0.00729	0		0.105732	1702176
00:00:05.480	15799	0.00751	0		0.108923	1702914
00:00:05.490	15809	0.00724	0		0.105007	1702022
00:00:05.500	15819	0.00729	0		0.105732	1702176
00:00:05.510	15829	0.00701	0		0.101671	1701238
00:00:05.520	15839	0.00712	0		0.103267	1701608
00:00:05.531	15849	0.00736	0		0.106748	1702422
00:00:05.540	15859	0.00727	0		0.105442	1702120
00:00:05.551	15869	0.00717	0		0.103992	1701774
00:00:05.560	15879	0.0074	0		0.107328	1702554
00:00:05.570	15889	0.00719	0		0.104282	1701855
00:00:05.580	15899	0.00719	0		0.104282	1701848
00:00:05.589	15909	0.00701	0		0.101671	1701250
00:00:05.600	15919	0.00701	0		0.101671	1701228
00:00:05.609	15929	0.00728	0		0.105587	1702149
00:00:05.622	15939	0.00758	0		0.109939	1703169
00:00:05.630	15949	0.00711	0		0.103122	1701593
00:00:05.640	15959	0.00773	0		0.112114	1703672
00:00:05.650	15969	0.00703	0		0.101962	1701302
00:00:05.660	15979	0.00751	0		0.108923	1702936
00:00:05.670	15989	0.00705	0		0.102252	1701392
00:00:05.680	15999	0.0072	0		0.104427	1701894
00:00:05.689	16009	0.00683	0		0.0990607	1700642
00:00:05.700	16019	0.00739	0		0.107183	1702517
00:00:05.709	16029	0.00725	0		0.105152	1702046
00:00:05.719	16039	0.0075	0		0.108778	1702902
00:00:05.729	16049	0.00704	0		0.102107	1701351
00:00:05.739	16059	0.00735	0		0.106603	1702389
00:00:05.749	16069	0.00679	0		0.0984806	1700505
00:00:05.759	16079	0.00719	0		0.104282	1701843
00:00:05.769	16089	0.00708	0		0.102687	1701490
00:00:05.779	16099	0.00732	0		0.106168	1702279
00:00:05.789	16109	0.00713	0		0.103412	1701652
00:00:05.799	16119	0.00728	0		0.105587	1702137
00:00:05.809	16129	0.00689	0		0.099931	1700826
00:00:05.819	16139	0.00729	0		0.105732	1702193
00:00:05.829	16149	0.00705	0		0.102252	1701375
00:00:05.839	16159	0.00719	0		0.104282	1701831
00:00:05.849	16169	0.0071	0		0.102977	1701551
00:00:05.858	16179	0.00712	0		0.103267	1701603
00:00:05.869	16189	0.00714	0		0.103557	1701691
00:00:05.879	16199	0.00714	0		0.103557	1701674
00:00:05.889	16209	0.00694	0		0.100656	1701009
00:00:05.899	16219	0.00738	0		0.107038	1702498
00:00:05.909	16229	0.00724	0		0.105007	1702031
00:00:05.918	16239	0.00742	0		0.107618	1702613
00:00:05.928	16249	0.00725	0		0.105152	1702036
00:00:05.938	16259	0.00725	0		0.105152	1702063
00:00:05.948	16269	0.00738	0		0.107038	1702476
00:00:05.958	16279	0.00714	0		0.103557	1701691
00:00:05.968	16289	0.00713	0		0.103412	1701632
00:00:05.978	16299	0.00723	0		0.104862	1701990
00:00:05.988	16309	0.00688	0		0.0997859	1700791
00:00:05.999	16319	0.00758	0		0.109939	1703154
00:00:06.008	16329	0.00697	0		0.101091	1701100
00:00:06.018	16339	0.00722	0		0.104717	1701953
00:00:06.028	16349	0.00692	0		0.100366	1700926
00:00:06.038	16359	0.00725	0		0.105152	1702044
00:00:06.049	16369	0.0071	0		0.102977	1701537
00:00:06.058	16379	0.00736	0		0.106748	1702422
00:00:06.069	16389	0.00693	0		0.100511	1700970
00:00:06.078	16399	0.00731	0		0.106023	1702235
00:00:06.088	16409	0.00732	0		0.106168	1702281
00:00:06.098	16419	0.00724	0		0.105007	1702005
00:00:06.108	16429	0.0076	0		0.110229	1703240
00:00:06.118	16439	0.00736	0		0.106748	1702422
00:00:06.128	16449	0.00688	0		0.0997859	1700806
00:00:06.138	16459	0.00733	0		0.106313	1702318
00:00:06.148	16469	0.00707	0		0.102542	1701449
00:00:06.158	16479	0.00747	0		0.108343	1702799
00:00:06.168	16489	0.00712	0		0.103267	1701618
00:00:06.177	16499	0.00749	0		0.108633	1702870
00:00:06.187	16509	0.00672	0		0.0974653	1700265
00:00:06.197	16519	0.00729	0		0.105732	1702174
00:00:06.207	16529	0.00703	0		0.101962	1701319
00:00:06.217	16539	0.00741	0		0.107473	1702598
00:00:06.227	16549	0.00691	0		0.100221	1700904
00:00:06.237	16559	0.00737	0		0.106893	1702468
00:00:06.247	16569	0.00706	0		0.102397	1701395
00:00:06.257	16579	0.0072	0		0.104427	1701892
00:00:06.267	16589	0.00683	0		0.0990607	1700639
00:00:06.277	16599	0.00754	0		0.109358	1703022
00:00:06.287	16609	0.00731	0		0.106023	1702247
00:00:06.297	16619	0.00715	0		0.103702	1701730
00:00:06.307	16629	0.00724	0		0.105007	1702012
00:00:06.317	16639	0.00749	0		0.108633	1702863
00:00:06.327	16649	0.00709	0		0.102832	1701522
00:00:06.337	16659	0.00737	0		0.106893	1702463
00:00:06.347	16669	0.00742	0		0.107618	1702608
00:00:06.357	16679	0.00718	0		0.104137	1701818
00:00:06.367	16689	0.00709	0		0.102832	1701517
00:00:06.377	16699	0.00741	0		0.107473	1702591
00:00:06.387	16709	0.00667	0		0.0967401	1700102
00:00:06.397	16719	0.00758	0		0.109939	1703144
00:00:06.406	16729	0.00681	0		0.0987707	1700573
00:00:06.417	16739	0.00727	0		0.105442	1702132
00:00:06.427	16749	0.00688	0		0.0997859	1700791
00:00:06.436	16759	0.00752	0		0.109068	1702946
00:00:06.446	16769	0.00677	0		0.0981905	1700451
00:00:06.456	16779	0.00753	0		0.109213	1702988
00:00:06.466	16789	0.0072	0		0.104427	1701885
00:00:06.476	16799	0.00734	0		0.106458	1702360
00:00:06.486	16809	0.00722	0		0.104717	1701938
00:00:06.496	16819	0.00738	0		0.107038	1702481
00:00:06.506	16829	0.00722	0		0.104717	1701960
00:00:06.516	16839	0.00717	0		0.103992	1701784
00:00:06.526	16849	0.00708	0		0.102687	1701478
00:00:06.536	16859	0.00724	0		0.105007	1702007
00:00:06.546	16869	0.00684	0		0.0992058	1700681
00:00:06.556	16879	0.00704	0		0.102107	1701358
00:00:06.566	16889	0.00701	0		0.101671	1701258
00:00:06.576	16899	0.00724	0		0.105007	1702012
00:00:06.586	16909	0.00694	0		0.100656	1700999
00:00:06.596	16919	0.00746	0		0.108198	1702757
00:00:06.606	16929	0.00702	0		0.101816	1701272
00:00:06.616	16939	0.00722	0		0.104717	1701965
00:00:06.626	16949	0.00732	0		0.106168	1702269
00:00:06.636	16959	0.00702	0		0.101816	1701270
00:00:06.646	16969	0.00694	0		0.100656	1701019
00:00:06.656	16979	0.00701	0		0.101671	1701233
00:00:06.666	16989	0.00678	0		0.0983356	1700466
00:00:06.676	16999	0.00724	0		0.105007	1702029
00:00:06.686	17009	0.00706	0		0.102397	1701424
00:00:06.696	17019	0.00749	0		0.108633	1702860
00:00:06.705	17029	0.00684	0		0.0992058	1700674
00:00:06.715	17039	0.00718	0		0.104137	1701826
00:00:06.726	17049	0.00703	0		0.101962	1701321
00:00:06.736	17059	0.00729	0		0.105732	1702198
00:00:06.746	17069	0.00699	0		0.101381	1701189
00:00:06.755	17079	0.00742	0		0.107618	1702625
00:00:06.766	17089	0.00688	0		0.0997859	1700801
00:00:06.775	17099	0.00707	0		0.102542	1701446
00:00:06.785	17109	0.00712	0		0.103267	1701623
00:00:06.795	17119	0.00728	0		0.105587	1702147
00:00:06.805	17129	0.00721	0		0.104572	1701916
00:00:06.815	17139	0.00708	0		0.102687	1701468
00:00:06.825	17149	0.00712	0		0.103267	1701603
00:00:06.835	17159	0.00705	0		0.102252	1701365
00:00:06.845	17169	0.00677	0		0.0981905	1700441
00:00:06.855	17179	0.00724	0		0.105007	1702027
00:00:06.865	17189	0.00711	0		0.103122	1701566
00:00:06.875	17199	0.00728	0		0.105587	1702142
00:00:06.885	17209	0.00715	0		0.103702	1701708
00:00:06.895	17219	0.0072	0		0.104427	1701887
00:00:06.905	17229	0.00702	0		0.101816	1701289
00:00:06.914	17239	0.00748	0		0.108488	1702833
00:00:06.924	17249	0.00721	0		0.104572	1701924
00:00:06.934	17259	0.00735	0		0.106603	1702387
00:00:06.945	17269	0.00699	0		0.101381	1701192
00:00:06.954	17279	0.0074	0		0.107328	1702569
00:00:06.965	17289	0.0071	0		0.102977	1701556
00:00:06.975	17299	0.00724	0		0.105007	1702000
00:00:06.984	17309	0.00691	0		0.100221	1700914
00:00:06.995	17319	0.00719	0		0.104282	1701831
00:00:07.004	17329	0.00706	0		0.102397	1701414
00:00:07.014	17339	0.00719	0		0.104282	1701836
00:00:07.024	17349	0.00682	0		0.0989157	1700595
00:00:07.034	17359	0.00726	0		0.105297	1702090
00:00:07.044	17369	0.00727	0		0.105442	1702125
00:00:07.054	17379	0.00717	0		0.103992	1701789
00:00:07.064	17389	0.00695	0		0.100801	1701039
00:00:07.074	17399	0.00751	0		0.108923	1702921
00:00:07.084	17409	0.0072	0		0.104427	1701875
00:00:07.094	17419	0.00712	0		0.103267	1701613
00:00:07.104	17429	0.00729	0		0.105732	1702171
00:00:07.114	17439	0.00714	0		0.103557	1701684
00:00:07.126	17449	0.00722	0		0.104717	1701960
00:00:07.134	17459	0.00767	0		0.111244	1703446
00:00:07.144	17469	0.00724	0		0.105007	1702019
00:00:07.154	17479	0.00742	0		0.107618	1702630
00:00:07.164	17489	0.00717	0		0.103992	1701767
00:00:07.174	17499	0.00696	0		0.100946	1701071
00:00:07.184	17509	0.00705	0		0.102252	1701375
00:00:07.194	17519	0.00722	0		0.104717	1701965
00:00:07.203	17529	0.00711	0		0.103122	1701564
00:00:07.214	17539	0.00728	0		0.105587	1702137
00:00:07.224	17549	0.00719	0		0.104282	1701848
00:00:07.233	17559	0.00736	0		0.106748	1702411
00:00:07.244	17569	0.00724	0		0.105007	1702017
00:00:07.254	17579	0.00732	0		0.106168	1702291
00:00:07.263	17589	0.00693	0		0.100511	1700985
00:00:07.273	17599	0.00738	0		0.107038	1702495
00:00:07.283	17609	0.00735	0		0.106603	1702401
00:00:07.293	17619	0.00728	0		0.105587	1702164
00:00:07.303	17629	0.0073	0		0.105878	1702227
00:00:07.313	17639	0.00715	0		0.103702	1701711
00:00:07.323	17649	0.00748	0		0.108488	1702806
00:00:07.333	17659	0.00713	0		0.103412	1701637
00:00:07.343	17669	0.00716	0		0.103847	1701735
00:00:07.353	17679	0.00727	0		0.105442	1702120
00:00:07.363	17689	0.00727	0		0.105442	1702120
00:00:07.373	17699	0.00739	0		0.107183	1702505
00:00:07.383	17709	0.00739	0		0.107183	1702515
00:00:07.393	17719	0.00703	0		0.101962	1701314
00:00:07.403	17729	0.0072	0		0.104427	1701875
00:00:07.413	17739	0.00743	0		0.107763	1702662
00:00:07.423	17749	0.00708	0		0.102687	1701493
00:00:07.433	17759	0.00733	0		0.106313	1702320
00:00:07.443	17769	0.00758	0		0.109939	1703144
00:00:07.452	17779	0.00715	0		0.103702	1701713
00:00:07.463	17789	0.00723	0		0.104862	1701968
00:00:07.472	17799	0.00697	0		0.101091	1701122
00:00:07.482	17809	0.00728	0		0.105587	1702144
00:00:07.493	17819	0.00708	0		0.102687	1701483
00:00:07.502	17829	0.00691	0		0.100221	1700909
00:00:07.513	17839	0.00707	0		0.102542	1701461
00:00:07.522	17849	0.00736	0		0.106748	1702409
00:00:07.532	17859	0.00693	0		0.100511	1700968
00:00:07.542	17869	0.00724	0		0.105007	1702017
00:00:07.553	17879	0.00732	0		0.106168	1702286
00:00:07.562	17889	0.0073	0		0.105878	1702218
00:00:07.572	17899	0.0072	0		0.104427	1701885
00:00:07.582	17909	0.00721	0		0.104572	1701899
00:00:07.592	17919	0.00709	0		0.102832	1701512
00:00:07.602	17929	0.00722	0		0.104717	1701958
00:00:07.612	17939	0.00736	0		0.106748	1702409
00:00:07.622	17949	0.00732	0		0.106168	1702291
00:00:07.632	17959	0.00719	0		0.104282	1701843
00:00:07.642	17969	0.00741	0		0.107473	1702586
00:00:07.653	17979	0.00701	0		0.101671	1701228
00:00:07.662	17989	0.00714	0		0.103557	1701667
00:00:07.672	17999	0.00726	0		0.105297	1702071
00:00:07.682	18009	0.00722	0		0.104717	1701958
00:00:07.692	18019	0.00711	0		0.103122	1701569
00:00:07.702	18029	0.00718	0		0.104137	1701801
00:00:07.712	18039	0.00715	0		0.103702	1701716
00:00:07.722	18049	0.00711	0		0.103122	1701564
00:00:07.732	18059	0.00673	0		0.0976104	1700304
00:00:07.742	18069	0.00731	0		0.106023	1702267
00:00:07.752	18079	0.00734	0		0.106458	1702335
00:00:07.762	18089	0.00728	0		0.105587	1702137
00:00:07.771	18099	0.00705	0		0.102252	1701378
00:00:07.782	18109	0.00714	0		0.103557	1701676
00:00:07.791	18119	0.00703	0		0.101962	1701316
00:00:07.802	18129	0.00759	0		0.110084	1703176
00:00:07.812	18139	0.00735	0		0.106603	1702384
00:00:07.822	18149	0.00721	0		0.104572	1701907
00:00:07.831	18159	0.00723	0		0.104862	1701980
00:00:07.841	18169	0.00725	0		0.105152	1702061
00:00:07.851	18179	0.00714	0		0.103557	1701686
00:00:07.861	18189	0.00741	0		0.107473	1702574
00:00:07.871	18199	0.00723	0		0.104862	1701980
00:00:07.881	18209	0.00742	0		0.107618	1702610
00:00:07.891	18219	0.00702	0		0.101816	1701270
00:00:07.901	18229	0.00758	0		0.109939	1703154
00:00:07.912	18239	0.00689	0		0.099931	1700853
00:00:07.921	18249	0.00711	0		0.103122	1701574
00:00:07.931	18259	0.0073	0		0.105878	1702203
00:00:07.941	18269	0.00715	0		0.103702	1701711
00:00:07.951	18279	0.00713	0		0.103412	1701649
00:00:07.961	18289	0.00711	0		0.103122	1701564
00:00:07.971	18299	0.007	0		0.101526	1701226
00:00:07.981	18309	0.00716	0		0.103847	1701760
00:00:07.991	18319	0.00723	0		0.104862	1701985
00:00:08.001	18329	0.00762	0		0.110519	1703291
00:00:08.011	18339	0.00707	0		0.102542	1701451
00:00:08.020	18349	0.00734	0		0.106458	1702345
00:00:08.030	18359	0.00736	0		0.106748	1702422
00:00:08.041	18369	0.00723	0		0.104862	1701990
00:00:08.051	18379	0.00716	0		0.103847	1701757
00:00:08.060	18389	0.00729	0		0.105732	1702193
00:00:08.070	18399	0.00692	0		0.100366	1700943
00:00:08.080	18409	0.00709	0		0.102832	1701512
00:00:08.091	18419	0.00721	0		0.104572	1701914
00:00:08.101	18429	0.00716	0		0.103847	1701750
00:00:08.110	18439	0.00694	0		0.100656	1701012
00:00:08.120	18449	0.00745	0		0.108053	1702728
00:00:08.130	18459	0.00733	0		0.106313	1702308
00:00:08.140	18469	0.00703	0		0.101962	1701309
00:00:08.151	18479	0.0074	0		0.107328	1702537
00:00:08.161	18489	0.00706	0		0.102397	1701422
00:00:08.170	18499	0.00693	0		0.100511	1700970
00:00:08.180	18509	0.00724	0		0.105007	1702027
00:00:08.190	18519	0.0071	0		0.102977	1701549
00:00:08.200	18529	0.00733	0		0.106313	1702320
00:00:08.210	18539	0.00737	0		0.106893	1702441
00:00:08.220	18549	0.00748	0		0.108488	1702811
00:00:08.230	18559	0.00717	0		0.103992	1701796
00:00:08.240	18569	0.00722	0		0.104717	1701951
00:00:08.250	18579	0.00719	0		0.104282	1701850
00:00:08.260	18589	0.00742	0		0.107618	1702628
00:00:08.270	18599	0.0075	0		0.108778	1702875
00:00:08.280	18609	0.00747	0		0.108343	1702777
00:00:08.290	18619	0.00695	0		0.100801	1701056
00:00:08.300	18629	0.00718	0		0.104137	1701821
00:00:08.309	18639	0.00703	0		0.101962	1701307
00:00:08.319	18649	0.00714	0		0.103557	1701694
00:00:08.330	18659	0.00666	0		0.0965951	1700080
00:00:08.340	18669	0.00749	0		0.108633	1702841
00:00:08.350	18679	0.00721	0		0.104572	1701899
00:00:08.359	18689	0.00732	0		0.106168	1702294
00:00:08.369	18699	0.00712	0		0.103267	1701596
00:00:08.379	18709	0.0071	0		0.102977	1701561
00:00:08.389	18719	0.00749	0		0.108633	1702843
00:00:08.399	18729	0.00759	0		0.110084	1703198
00:00:08.409	18739	0.0071	0		0.102977	1701534
00:00:08.419	18749	0.00749	0		0.108633	1702850
00:00:08.429	18759	0.00734	0		0.106458	1702350
00:00:08.439	18769	0.00731	0		0.106023	1702245
00:00:08.449	18779	0.00699	0		0.101381	1701169
00:00:08.459	18789	0.00742	0		0.107618	1702625
00:00:08.469	18799	0.00692	0		0.100366	1700948
00:00:08.479	18809	0.00753	0		0.109213	1702985
00:00:08.489	18819	0.00678	0		0.0983356	1700468
00:00:08.499	18829	0.00748	0		0.108488	1702831
00:00:08.509	18839	0.00735	0		0.106603	1702379
00:00:08.519	18849	0.00754	0		0.109358	1703034
00:00:08.529	18859	0.00701	0		0.101671	1701255
00:00:08.538	18869	0.00727	0		0.105442	1702110
00:00:08.549	18879	0.00719	0		0.104282	1701858
00:00:08.558	18889	0.00733	0		0.106313	1702323
00:00:08.569	18899	0.00698	0		0.101236	1701129
00:00:08.579	18909	0.00732	0		0.106168	1702276
00:00:08.588	18919	0.00709	0		0.102832	1701527
00:00:08.599	18929	0.00734	0		0.106458	1702338
00:00:08.608	18939	0.00724	0		0.105007	1702024
00:00:08.618	18949	0.00719	0		0.104282	1701840
00:00:08.628	18959	0.00712	0		0.103267	1701600
00:00:08.638	18969	0.00739	0		0.107183	1702508
00:00:08.649	18979	0.00725	0		0.105152	1702046
00:00:08.658	18989	0.00734	0		0.106458	1702340
00:00:08.668	18999	0.00721	0		0.104572	1701924
00:00:08.678	19009	0.00729	0		0.105732	1702169
00:00:08.688	19019	0.00727	0		0.105442	1702122
00:00:08.698	19029	0.0074	0		0.107328	1702554
00:00:08.709	19039	0.00736	0		0.106748	1702419
00:00:08.718	19049	0.00716	0		0.103847	1701743
00:00:08.728	19059	0.00714	0		0.103557	1701676
00:00:08.738	19069	0.00776	0		0.112549	1703767
00:00:08.748	19079	0.00698	0		0.101236	1701142
00:00:08.758	19089	0.00749	0		0.108633	1702865
00:00:08.768	19099	0.00719	0		0.104282	1701833
00:00:08.778	19109	0.0074	0		0.107328	1702552
00:00:08.788	19119	0.00701	0		0.101671	1701228
00:00:08.798	19129	0.00726	0		0.105297	1702095
00:00:08.808	19139	0.00708	0		0.102687	1701493
00:00:08.818	19149	0.00723	0		0.104862	1701980
00:00:08.828	19159	0.00719	0		0.104282	1701843
00:00:08.838	19169	0.00706	0		0.102397	1701412
00:00:08.848	19179	0.007	0		0.101526	1701201
00:00:08.858	19189	0.00764	0		0.110809	1703365
00:00:08.867	19199	0.00736	0		0.106748	1702404
00:00:08.877	19209	0.00721	0		0.104572	1701914
00:00:08.887	19219	0.00691	0		0.100221	1700899
00:00:08.898	19229	0.00778	0		0.112839	1703833
00:00:08.907	19239	0.00704	0		0.102107	1701343
00:00:08.917	19249	0.00749	0		0.108633	1702870
00:00:08.927	19259	0.00689	0		0.099931	1700845
00:00:08.937	19269	0.00736	0		0.106748	1702415
00:00:08.948	19279	0.00704	0		0.102107	1701348
00:00:08.958	19289	0.00736	0		0.106748	1702422
00:00:08.967	19299	0.00718	0		0.104137	1701818
00:00:08.977	19309	0.00711	0		0.103122	1701571
00:00:08.987	19319	0.00732	0		0.106168	1702276
00:00:08.997	19329	0.00735	0		0.106603	1702396
00:00:09.007	19339	0.00733	0		0.106313	1702308
00:00:09.017	19349	0.0074	0		0.107328	1702539
00:00:09.027	19359	0.00731	0		0.106023	1702262
00:00:09.037	19369	0.00735	0		0.106603	1702384
00:00:09.047	19379	0.00715	0		0.103702	1701701
00:00:09.057	19389	0.00759	0		0.110084	1703198
00:00:09.066	19399	0.00688	0		0.0997859	1700813
00:00:09.076	19409	0.0074	0		0.107328	1702539
00:00:09.087	19419	0.00733	0		0.106313	1702308
00:00:09.097	19429	0.00762	0		0.110519	1703284
00:00:09.106	19439	0.00729	0		0.105732	1702171
00:00:09.116	19449	0.00729	0		0.105732	1702171
00:00:09.126	19459	0.00706	0		0.102397	1701407
00:00:09.136	19469	0.00713	0		0.103412	1701645
00:00:09.146	19479	0.00748	0		0.108488	1702814
00:00:09.156	19489	0.00731	0		0.106023	1702264
00:00:09.166	19499	0.00722	0		0.104717	1701956
00:00:09.176	19509	0.00728	0		0.105587	1702164
00:00:09.186	19519	0.00707	0		0.102542	1701429
00:00:09.196	19529	0.00766	0		0.111099	1703422
00:00:09.206	19539	0.0072	0		0.104427	1701882
00:00:09.216	19549	0.00747	0		0.108343	1702782
00:00:09.226	19559	0.00743	0		0.107763	1702642
00:00:09.236	19569	0.00748	0		0.108488	1702804
00:00:09.246	19579	0.00724	0		0.105007	1702012
00:00:09.256	19589	0.00707	0		0.102542	1701449
00:00:09.267	19599	0.0072	0		0.104427	1701870
00:00:09.276	19609	0.00749	0		0.108633	1702846
00:00:09.286	19619	0.00744	0		0.107908	1702694
00:00:09.296	19629	0.00742	0		0.107618	1702608
00:00:09.306	19639	0.00713	0		0.103412	1701647
00:00:09.316	19649	0.00743	0		0.107763	1702657
00:00:09.326	19659	0.0072	0		0.104427	1701885
00:00:09.335	19669	0.0073	0		0.105878	1702222
00:00:09.346	19679	0.00749	0		0.108633	1702838
00:00:09.356	19689	0.007	0		0.101526	1701216
00:00:09.366	19699	0.0074	0		0.107328	1702547
00:00:09.376	19709	0.00754	0		0.109358	1703037
00:00:09.385	19719	0.00726	0		0.105297	1702088
00:00:09.396	19729	0.00744	0		0.107908	1702686
00:00:09.405	19739	0.00716	0		0.103847	1701738
00:00:09.415	19749	0.00737	0		0.106893	1702439
00:00:09.425	19759	0.00737	0		0.106893	1702459
00:00:09.435	19769	0.00758	0		0.109939	1703166
00:00:09.446	19779	0.00705	0		0.102252	1701392
00:00:09.455	19789	0.00714	0		0.103557	1701669
00:00:09.465	19799	0.00732	0		0.106168	1702296
00:00:09.475	19809	0.0074	0		0.107328	1702554
00:00:09.485	19819	0.00728	0		0.105587	1702154
00:00:09.495	19829	0.00762	0		0.110519	1703281
00:00:09.505	19839	0.00725	0		0.105152	1702039
00:00:09.515	19849	0.00767	0		0.111244	1703461
00:00:09.525	19859	0.00715	0		0.103702	1701716
00:00:09.535	19869	0.00763	0		0.110664	1703340
00:00:09.545	19879	0.00739	0		0.107183	1702508
00:00:09.554	19889	0.0071	0		0.102977	1701561
00:00:09.566	19899	0.00709	0		0.102832	1701522
00:00:09.574	19909	0.00771	0		0.111824	1703603
00:00:09.585	19919	0.00712	0		0.103267	1701615
00:00:09.595	19929	0.00727	0		0.105442	1702122
00:00:09.604	19939	0.00721	0		0.104572	1701916
00:00:09.615	19949	0.00738	0		0.107038	1702478
00:00:09.625	19959	0.00701	0		0.101671	1701245
00:00:09.634	19969	0.00735	0		0.106603	1702374
00:00:09.645	19979	0.00716	0		0.103847	1701747
00:00:09.654	19989	0.00757	0		0.109794	1703108
00:00:09.664	19999	0.00718	0		0.104137	1701811
00:00:09.674	20009	0.00715	0		0.103702	1701701
00:00:09.684	20019	0.00719	0		0.104282	1701863
00:00:09.694	20029	0.00725	0		0.105152	1702034
00:00:09.704	20039	0.00739	0		0.107183	1702525
00:00:09.714	20049	0.00737	0		0.106893	1702454
00:00:09.724	20059	0.007	0		0.101526	1701226
00:00:09.735	20069	0.0075	0		0.108778	1702892
00:00:09.745	20079	0.00736	0		0.106748	1702404
00:00:09.754	20089	0.0074	0		0.107328	1702561
00:00:09.764	20099	0.00714	0		0.103557	1701674
00:00:09.774	20109	0.00742	0		0.107618	1702632
00:00:09.784	20119	0.00737	0		0.106893	1702437
00:00:09.794	20129	0.00748	0		0.108488	1702833
00:00:09.804	20139	0.00727	0		0.105442	1702100
00:00:09.814	20149	0.00764	0		0.110809	1703365
00:00:09.824	20159	0.00727	0		0.105442	1702110
00:00:09.834	20169	0.0078	0		0.113129	1703909
00:00:09.844	20179	0.00747	0		0.108343	1702801
00:00:09.854	20189	0.00703	0		0.101962	1701302
00:00:09.864	20199	0.00732	0		0.106168	1702296
00:00:09.874	20209	0.00714	0		0.103557	1701684
00:00:09.884	20219	0.00727	0		0.105442	1702132
00:00:09.894	20229	0.00735	0		0.106603	1702394
00:00:09.903	20239	0.00742	0		0.107618	1702628
00:00:09.914	20249	0.00739	0		0.107183	1702515
00:00:09.923	20259	0.00734	0		0.106458	1702335
00:00:09.933	20269	0.00727	0		0.105442	1702105
00:00:09.944	20279	0.00716	0		0.103847	1701740
00:00:09.953	20289	0.0074	0		0.107328	1702557
00:00:09.963	20299	0.00708	0		0.102687	1701480
00:00:09.973	20309	0.00745	0		0.108053	1702733
00:00:09.983	20319	0.00758	0		0.109939	1703164
00:00:09.993	20329	0.00718	0		0.104137	1701828
00:00:10.003	20339	0.00747	0		0.108343	1702801
00:00:10.013	20349	0.0071	0		0.102977	1701537
00:00:10.023	20359	0.00737	0		0.106893	1702441
00:00:10.034	20369	0.00758	0		0.109939	1703166
00:00:10.043	20379	0.00741	0		0.107473	1702581
00:00:10.053	20389	0.00731	0		0.106023	1702267
00:00:10.063	20399	0.00763	0		0.110664	1703328
00:00:10.073	20409	0.00712	0		0.103267	1701603
00:00:10.083	20419	0.00734	0		0.106458	1702340
00:00:10.093	20429	0.00738	0		0.107038	1702481
00:00:10.103	20439	0.00732	0		0.106168	1702284
00:00:10.113	20449	0.00757	0		0.109794	1703120
00:00:10.122	20459	0.0075	0		0.108778	1702872
00:00:10.133	20469	0.00731	0		0.106023	1702242
00:00:10.143	20479	0.00753	0		0.109213	1702975
00:00:10.153	20489	0.0074	0		0.107328	1702539
00:00:10.163	20499	0.00745	0		0.108053	1702733
00:00:10.172	20509	0.00722	0		0.104717	1701943
00:00:10.182	20519	0.00755	0		0.109503	1703071
00:00:10.192	20529	0.0075	0		0.108778	1702885
00:00:10.203	20539	0.00759	0		0.110084	1703181
00:00:10.212	20549	0.00747	0		0.108343	1702789
00:00:10.222	20559	0.00751	0		0.108923	1702931
00:00:10.232	20569	0.00741	0		0.107473	1702586
00:00:10.242	20579	0.00724	0		0.105007	1702012
00:00:10.252	20589	0.00761	0		0.110374	1703245
00:00:10.262	20599	0.00743	0		0.107763	1702642
00:00:10.272	20609	0.00744	0		0.107908	1702677
00:00:10.282	20619	0.00725	0		0.105152	1702054
00:00:10.292	20629	0.00737	0		0.106893	1702466
00:00:10.302	20639	0.00723	0		0.104862	1701985
00:00:10.312	20649	0.00739	0		0.107183	1702520
00:00:10.322	20659	0.00757	0		0.109794	1703115
00:00:10.332	20669	0.0072	0		0.104427	1701885
00:00:10.342	20679	0.00732	0		0.106168	1702286
00:00:10.352	20689	0.00732	0		0.106168	1702289
00:00:10.362	20699	0.00757	0		0.109794	1703139
00:00:10.372	20709	0.0072	0		0.104427	1701875
00:00:10.381	20719	0.0072	0		0.104427	1701875
00:00:10.392	20729	0.00747	0		0.108343	1702792
00:00:10.402	20739	0.00736	0		0.106748	1702411
00:00:10.412	20749	0.00742	0		0.107618	1702635
00:00:10.421	20759	0.00748	0		0.108488	1702831
00:00:10.432	20769	0.00744	0		0.107908	1702694
00:00:10.442	20779	0.00754	0		0.109358	1703012
00:00:10.452	20789	0.00731	0		0.106023	1702259
00:00:10.461	20799	0.00764	0		0.110809	1703355
00:00:10.471	20809	0.00725	0		0.105152	1702058
00:00:10.481	20819	0.00755	0		0.109503	1703061
00:00:10.491	20829	0.00734	0		0.106458	1702345
00:00:10.501	20839	0.00748	0		0.108488	1702806
00:00:10.511	20849	0.00745	0		0.108053	1702718
00:00:10.521	20859	0.0074	0		0.107328	1702569
00:00:10.531	20869	0.00723	0		0.104862	1701975
00:00:10.541	20879	0.00768	0		0.111389	1703493
00:00:10.552	20889	0.00766	0		0.111099	1703420
00:00:10.561	20899	0.00793	0		0.115015	1704338
00:00:10.571	20909	0.00721	0		0.104572	1701916
00:00:10.581	20919	0.00768	0		0.111389	1703500
00:00:10.591	20929	0.0073	0		0.105878	1702205
00:00:10.601	20939	0.00745	0		0.108053	1702735
00:00:10.611	20949	0.00728	0		0.105587	1702161
00:00:10.621	20959	0.00753	0		0.109213	1702975
00:00:10.631	20969	0.00755	0		0.109503	1703049
00:00:10.641	20979	0.00751	0		0.108923	1702919
00:00:10.651	20989	0.00762	0		0.110519	1703299
00:00:10.661	20999	0.008	0		0.11603	1704561
00:00:10.670	21009	0.00734	0		0.106458	1702342
00:00:10.681	21019	0.00813	0		0.117916	1704985
00:00:10.690	21029	0.00738	0		0.107038	1702500
00:00:10.700	21039	0.00763	0		0.110664	1703326
00:00:10.710	21049	0.00742	0		0.107618	1702635
00:00:10.720	21059	0.00753	0		0.109213	1702992
00:00:10.730	21069	0.00731	0		0.106023	1702262
00:00:10.740	21079	0.00799	0		0.115885	1704519
00:00:10.750	21089	0.00741	0		0.107473	1702576
00:00:10.760	21099	0.00749	0		0.108633	1702868
00:00:10.770	21109	0.0076	0		0.110229	1703208
00:00:10.780	21119	0.00756	0		0.109648	1703088
00:00:10.790	21129	0.00742	0		0.107618	1702615
00:00:10.800	21139	0.00745	0		0.108053	1702713
00:00:10.810	21149	0.00723	0		0.104862	1701997
00:00:10.820	21159	0.0078	0		0.113129	1703900
00:00:10.830	21169	0.00756	0		0.109648	1703090
00:00:10.840	21179	0.00742	0		0.107618	1702613
00:00:10.850	21189	0.00737	0		0.106893	1702468
00:00:10.860	21199	0.00745	0		0.108053	1702728
00:00:10.870	21209	0.00744	0		0.107908	1702672
00:00:10.880	21219	0.00774	0		0.112259	1703686
00:00:10.890	21229	0.0075	0		0.108778	1702904
00:00:10.900	21239	0.00756	0		0.109648	1703078
00:00:10.910	21249	0.00747	0		0.108343	1702801
00:00:10.920	21259	0.00772	0		0.111969	1703615
00:00:10.930	21269	0.00755	0		0.109503	1703068
00:00:10.940	21279	0.00772	0		0.111969	1703633
00:00:10.950	21289	0.00732	0		0.106168	1702286
00:00:10.959	21299	0.00767	0		0.111244	1703471
00:00:10.969	21309	0.00753	0		0.109213	1702978
00:00:10.979	21319	0.00769	0		0.111534	1703515
00:00:10.989	21329	0.00719	0		0.104282	1701840
00:00:10.999	21339	0.00736	0		0.106748	1702422
00:00:11.009	21349	0.00767	0		0.111244	1703459
00:00:11.019	21359	0.00774	0		0.112259	1703704
00:00:11.029	21369	0.00747	0		0.108343	1702784
00:00:11.039	21379	0.00786	0		0.114	1704105
00:00:11.050	21389	0.00745	0		0.108053	1702706
00:00:11.059	21399	0.00774	0		0.112259	1703701
00:00:11.069	21409	0.0073	0		0.105878	1702218
00:00:11.079	21419	0.00799	0		0.115885	1704517
00:00:11.089	21429	0.00755	0		0.109503	1703061
00:00:11.099	21439	0.00799	0		0.115885	1704536
00:00:11.109	21449	0.00728	0		0.105587	1702156
00:00:11.119	21459	0.00772	0		0.111969	1703613
00:00:11.129	21469	0.00718	0		0.104137	1701814
00:00:11.139	21479	0.00755	0		0.109503	1703061
00:00:11.149	21489	0.00767	0		0.111244	1703461
00:00:11.159	21499	0.00757	0		0.109794	1703134
00:00:11.169	21509	0.00724	0		0.105007	1702017
00:00:11.178	21519	0.00752	0		0.109068	1702961
00:00:11.189	21529	0.00723	0		0.104862	1701973
00:00:11.199	21539	0.00742	0		0.107618	1702615
00:00:11.209	21549	0.00739	0		0.107183	1702515
00:00:11.220	21559	0.00756	0		0.109648	1703098
00:00:11.228	21569	0.0076	0		0.110229	1703232
00:00:11.238	21579	0.00773	0		0.112114	1703655
00:00:11.249	21589	0.00764	0		0.110809	1703350
00:00:11.258	21599	0.00778	0		0.112839	1703811
00:00:11.269	21609	0.00742	0		0.107618	1702628
00:00:11.278	21619	0.00772	0		0.111969	1703642
00:00:11.288	21629	0.00736	0		0.106748	1702406
00:00:11.298	21639	0.0075	0		0.108778	1702904
00:00:11.308	21649	0.00759	0		0.110084	1703188
00:00:11.318	21659	0.0075	0		0.108778	1702875
00:00:11.328	21669	0.00749	0		0.108633	1702853
00:00:11.338	21679	0.00773	0		0.112114	1703647
00:00:11.348	21689	0.00748	0		0.108488	1702821
00:00:11.358	21699	0.0076	0		0.110229	1703208
00:00:11.368	21709	0.0073	0		0.105878	1702227
00:00:11.378	21719	0.00768	0		0.111389	1703500
00:00:11.388	21729	0.00722	0		0.104717	1701965
00:00:11.398	21739	0.0077	0		0.111679	1703547
00:00:11.408	21749	0.00769	0		0.111534	1703540
00:00:11.418	21759	0.00757	0		0.109794	1703120
00:00:11.428	21769	0.00744	0		0.107908	1702691
00:00:11.438	21779	0.00765	0		0.110954	1703383
00:00:11.448	21789	0.00748	0		0.108488	1702806
00:00:11.458	21799	0.00759	0		0.110084	1703176
00:00:11.468	21809	0.00734	0		0.106458	1702342
00:00:11.478	21819	0.00766	0		0.111099	1703420
00:00:11.487	21829	0.00736	0		0.106748	1702406
00:00:11.497	21839	0.00759	0		0.110084	1703196
00:00:11.508	21849	0.00787	0		0.114145	1704137
00:00:11.517	21859	0.00764	0		0.110809	1703362
00:00:11.527	21869	0.0076	0		0.110229	1703235
00:00:11.537	21879	0.00763	0		0.110664	1703340
00:00:11.547	21889	0.00713	0		0.103412	1701647
00:00:11.557	21899	0.00777	0		0.112694	1703806
00:00:11.567	21909	0.0075	0		0.108778	1702899
00:00:11.577	21919	0.00798	0		0.11574	1704487
00:00:11.587	21929	0.00746	0		0.108198	1702740
00:00:11.597	21939	0.00757	0		0.109794	1703117
00:00:11.607	21949	0.00737	0		0.106893	1702461
00:00:11.617	21959	0.00781	0		0.113274	1703929
00:00:11.627	21969	0.00742	0		0.107618	1702603
00:00:11.637	21979	0.00836	0		0.121252	1705775
00:00:11.647	21989	0.00769	0		0.111534	1703527
00:00:11.657	21999	0.00773	0		0.112114	1703674
00:00:11.668	22009	0.00744	0		0.107908	1702689
00:00:11.677	22019	0.00786	0		0.114	1704110
00:00:11.687	22029	0.00753	0		0.109213	1702973
00:00:11.697	22039	0.00776	0		0.112549	1703770
00:00:11.707	22049	0.00743	0		0.107763	1702637
00:00:11.717	22059	0.00778	0		0.112839	1703838
00:00:11.726	22069	0.00727	0		0.105442	1702112
00:00:11.736	22079	0.00777	0		0.112694	1703797
00:00:11.747	22089	0.00748	0		0.108488	1702806
00:00:11.756	22099	0.00785	0		0.113855	1704054
00:00:11.766	22109	0.00761	0		0.110374	1703247
00:00:11.776	22119	0.00825	0		0.119656	1705416
00:00:11.786	22129	0.00774	0		0.112259	1703684
00:00:11.796	22139	0.00788	0		0.11429	1704159
00:00:11.806	22149	0.00723	0		0.104862	1701987
00:00:11.816	22159	0.00812	0		0.117771	1704976
00:00:11.826	22169	0.0077	0		0.111679	1703549
00:00:11.836	22179	0.00772	0		0.111969	1703630
00:00:11.847	22189	0.00751	0		0.108923	1702936
00:00:11.856	22199	0.00779	0		0.112984	1703853
00:00:11.866	22209	0.0077	0		0.111679	1703574
00:00:11.876	22219	0.00796	0		0.11545	1704424
00:00:11.886	22229	0.00775	0		0.112404	1703721
00:00:11.896	22239	0.00787	0		0.114145	1704142
00:00:11.906	22249	0.00762	0		0.110519	1703289
00:00:11.916	22259	0.00796	0		0.11545	1704431
00:00:11.926	22269	0.00743	0		0.107763	1702662
00:00:11.936	22279	0.0079	0		0.11458	1704245
00:00:11.946	22289	0.00773	0		0.112114	1703672
00:00:11.956	22299	0.00758	0		0.109939	1703169
00:00:11.966	22309	0.00747	0		0.108343	1702772
00:00:11.976	22319	0.00753	0		0.109213	1702997
00:00:11.985	22329	0.0076	0		0.110229	1703240
00:00:11.996	22339	0.00801	0		0.116175	1704608
00:00:12.006	22349	0.00747	0		0.108343	1702772
00:00:12.016	22359	0.00764	0		0.110809	1703362
00:00:12.025	22369	0.00762	0		0.110519	1703303
00:00:12.036	22379	0.00767	0		0.111244	1703454
00:00:12.046	22389	0.00781	0		0.113274	1703929
00:00:12.055	22399	0.00784	0		0.11371	1704042
00:00:12.065	22409	0.00732	0		0.106168	1702279
00:00:12.075	22419	0.00779	0		0.112984	1703860
00:00:12.085	22429	0.00741	0		0.107473	1702593
00:00:12.095	22439	0.00775	0		0.112404	1703735
00:00:12.105	22449	0.0081	0		0.117481	1704907
00:00:12.116	22459	0.00772	0		0.111969	1703611
00:00:12.125	22469	0.00783	0		0.113565	1704002
00:00:12.135	22479	0.00778	0		0.112839	1703821
00:00:12.145	22489	0.00754	0		0.109358	1703034
00:00:12.155	22499	0.00774	0		0.112259	1703679
00:00:12.165	22509	0.00766	0		0.111099	1703410
00:00:12.175	22519	0.00795	0		0.115305	1704414
00:00:12.185	22529	0.00775	0		0.112404	1703726
00:00:12.195	22539	0.00762	0		0.110519	1703299
00:00:12.205	22549	0.00802	0		0.11632	1704625
00:00:12.215	22559	0.00786	0		0.114	1704110
00:00:12.225	22569	0.00767	0		0.111244	1703456
00:00:12.235	22579	0.00775	0		0.112404	1703743
00:00:12.245	22589	0.00748	0		0.108488	1702819
00:00:12.255	22599	0.00771	0		0.111824	1703608
00:00:12.265	22609	0.00774	0		0.112259	1703709
00:00:12.275	22619	0.00792	0		0.11487	1704286
00:00:12.284	22629	0.0074	0		0.107328	1702559
00:00:12.294	22639	0.00736	0		0.106748	1702432
00:00:12.305	22649	0.00758	0		0.109939	1703164
00:00:12.314	22659	0.00756	0		0.109648	1703081
00:00:12.325	22669	0.0077	0		0.111679	1703566
00:00:12.334	22679	0.00775	0		0.112404	1703718
00:00:12.344	22689	0.0076	0		0.110229	1703230
00:00:12.354	22699	0.00765	0		0.110954	1703393
00:00:12.364	22709	0.00763	0		0.110664	1703333
00:00:12.374	22719	0.00763	0		0.110664	1703340
00:00:12.384	22729	0.00785	0		0.113855	1704046
00:00:12.394	22739	0.00787	0		0.114145	1704127
00:00:12.404	22749	0.00768	0		0.111389	1703495
00:00:12.414	22759	0.00807	0		0.117045	1704794
00:00:12.424	22769	0.00773	0		0.112114	1703650
00:00:12.434	22779	0.00799	0		0.115885	1704526
00:00:12.444	22789	0.00789	0		0.114435	1704189
00:00:12.454	22799	0.00812	0		0.117771	1704983
00:00:12.464	22809	0.00762	0		0.110519	1703284
00:00:12.474	22819	0.00779	0		0.112984	1703860
00:00:12.484	22829	0.00769	0		0.111534	1703520
00:00:12.494	22839	0.00779	0		0.112984	1703846
00:00:12.504	22849	0.00777	0		0.112694	1703809
00:00:12.514	22859	0.00786	0		0.114	1704095
00:00:12.524	22869	0.00784	0		0.11371	1704037
00:00:12.533	22879	0.0078	0		0.113129	1703909
00:00:12.544	22889	0.00793	0		0.115015	1704333
00:00:12.553	22899	0.00774	0		0.112259	1703691
00:00:12.563	22909	0.00751	0		0.108923	1702929
00:00:12.574	22919	0.00789	0		0.114435	1704201
00:00:12.583	22929	0.00768	0		0.111389	1703476
00:00:12.593	22939	0.00803	0		0.116465	1704674
00:00:12.603	22949	0.00779	0		0.112984	1703865
00:00:12.613	22959	0.00769	0		0.111534	1703527
00:00:12.623	22969	0.00804	0		0.11661	1704711
00:00:12.633	22979	0.00799	0		0.115885	1704534
00:00:12.643	22989	0.00771	0		0.111824	1703586
00:00:12.653	22999	0.0078	0		0.113129	1703900
00:00:12.663	23009	0.00765	0		0.110954	1703400
00:00:12.673	23019	0.00787	0		0.114145	1704140
00:00:12.683	23029	0.00798	0		0.11574	1704502
00:00:12.693	23039	0.00778	0		0.112839	1703821
00:00:12.703	23049	0.00788	0		0.11429	1704157
00:00:12.713	23059	0.00788	0		0.11429	1704171
00:00:12.723	23069	0.00805	0		0.116755	1704726
00:00:12.733	23079	0.00768	0		0.111389	1703493
00:00:12.743	23089	0.00802	0		0.11632	1704623
00:00:12.753	23099	0.00753	0		0.109213	1703005
00:00:12.763	23109	0.00795	0		0.115305	1704394
00:00:12.773	23119	0.00779	0		0.112984	1703848
00:00:12.783	23129	0.00783	0		0.113565	1704010
00:00:12.793	23139	0.00786	0		0.114	1704091
00:00:12.803	23149	0.00832	0		0.120671	1705648
00:00:12.813	23159	0.00788	0		0.11429	1704179
00:00:12.822	23169	0.0079	0		0.11458	1704225
00:00:12.833	23179	0.00787	0		0.114145	1704127
00:00:12.843	23189	0.00792	0		0.11487	1704286
00:00:12.853	23199	0.0079	0		0.11458	1704218
00:00:12.862	23209	0.00768	0		0.111389	1703493
00:00:12.872	23219	0.00793	0		0.115015	1704331
00:00:12.882	23229	0.00774	0		0.112259	1703682
00:00:12.892	23239	0.0076	0		0.110229	1703240
00:00:12.903	23249	0.00802	0		0.11632	1704640
00:00:12.913	23259	0.00778	0		0.112839	1703824
00:00:12.922	23269	0.00814	0		0.118061	1705044
00:00:12.932	23279	0.00797	0		0.115595	1704451
00:00:12.942	23289	0.00789	0		0.114435	1704206
00:00:12.952	23299	0.00772	0		0.111969	1703630
00:00:12.962	23309	0.00794	0		0.11516	1704377
00:00:12.973	23319	0.00787	0		0.114145	1704127
00:00:12.982	23329	0.00796	0		0.11545	1704436
00:00:12.992	23339	0.00787	0		0.114145	1704137
00:00:13.002	23349	0.00803	0		0.116465	1704650
00:00:13.012	23359	0.00792	0		0.11487	1704306
00:00:13.022	23369	0.0077	0		0.111679	1703557
00:00:13.032	23379	0.00784	0		0.11371	1704015
00:00:13.042	23389	0.00783	0		0.113565	1704002
00:00:13.052	23399	0.00809	0		0.117335	1704883
00:00:13.062	23409	0.0078	0		0.113129	1703909
00:00:13.072	23419	0.00794	0		0.11516	1704367
00:00:13.082	23429	0.00793	0		0.115015	1704321
00:00:13.092	23439	0.0078	0		0.113129	1703909
00:00:13.102	23449	0.00811	0		0.117626	1704934
00:00:13.112	23459	0.00789	0		0.114435	1704208
00:00:13.121	23469	0.0082	0		0.118931	1705235
00:00:13.131	23479	0.00791	0		0.114725	1704272
00:00:13.141	23489	0.00766	0		0.111099	1703420
00:00:13.152	23499	0.00775	0		0.112404	1703726
00:00:13.162	23509	0.00797	0		0.115595	1704451
00:00:13.171	23519	0.00809	0		0.117335	1704870
00:00:13.181	23529	0.00783	0		0.113565	1704000
00:00:13.191	23539	0.00809	0		0.117335	1704861
00:00:13.201	23549	0.00795	0		0.115305	1704414
00:00:13.212	23559	0.00793	0		0.115015	1704316
00:00:13.221	23569	0.00789	0		0.114435	1704203
00:00:13.231	23579	0.00763	0		0.110664	1703328
00:00:13.241	23589	0.00775	0		0.112404	1703716
00:00:13.251	23599	0.00804	0		0.11661	1704694
00:00:13.261	23609	0.00762	0		0.110519	1703284
00:00:13.271	23619	0.00795	0		0.115305	1704389
00:00:13.281	23629	0.00801	0		0.116175	1704608
00:00:13.291	23639	0.00771	0		0.111824	1703606
00:00:13.301	23649	0.00783	0		0.113565	1703988
00:00:13.311	23659	0.00803	0		0.116465	1704677
00:00:13.321	23669	0.00802	0		0.11632	1704618
00:00:13.331	23679	0.0078	0		0.113129	1703882
00:00:13.341	23689	0.00796	0		0.11545	1704443
00:00:13.351	23699	0.00794	0		0.11516	1704377
00:00:13.360	23709	0.00815	0		0.118206	1705059
00:00:13.370	23719	0.00789	0		0.114435	1704196
00:00:13.381	23729	0.00816	0		0.118351	1705093
00:00:13.390	23739	0.00807	0		0.117045	1704816
00:00:13.401	23749	0.00815	0		0.118206	1705054
00:00:13.411	23759	0.00759	0		0.110084	1703196
00:00:13.420	23769	0.00836	0		0.121252	1705758
00:00:13.431	23779	0.008	0		0.11603	1704561
00:00:13.441	23789	0.00831	0		0.120526	1705618
00:00:13.451	23799	0.00778	0		0.112839	1703819
00:00:13.461	23809	0.00818	0		0.118641	1705172
00:00:13.470	23819	0.00809	0		0.117335	1704873
00:00:13.480	23829	0.00803	0		0.116465	1704682
00:00:13.490	23839	0.00791	0		0.114725	1704272
00:00:13.500	23849	0.00816	0		0.118351	1705093
00:00:13.510	23859	0.00763	0		0.110664	1703333
00:00:13.520	23869	0.00788	0		0.11429	1704164
00:00:13.530	23879	0.00788	0		0.11429	1704159
00:00:13.540	23889	0.00796	0		0.11545	1704433
00:00:13.550	23899	0.00785	0		0.113855	1704069
00:00:13.560	23909	0.00787	0		0.114145	1704140
00:00:13.570	23919	0.00772	0		0.111969	1703615
00:00:13.580	23929	0.00783	0		0.113565	1704000
00:00:13.590	23939	0.00767	0		0.111244	1703456
00:00:13.600	23949	0.00815	0		0.118206	1705074
00:00:13.610	23959	0.00777	0		0.112694	1703806
00:00:13.620	23969	0.00813	0		0.117916	1705012
00:00:13.629	23979	0.008	0		0.11603	1704563
00:00:13.640	23989	0.00773	0		0.112114	1703662
00:00:13.650	23999	0.00824	0		0.119511	1705367
00:00:13.660	24009	0.00792	0		0.11487	1704309
00:00:13.669	24019	0.00819	0		0.118786	1705203
00:00:13.679	24029	0.00807	0		0.117045	1704802
00:00:13.690	24039	0.0078	0		0.113129	1703878
00:00:13.699	24049	0.00828	0		0.120091	1705509
00:00:13.710	24059	0.00777	0		0.112694	1703809
00:00:13.721	24069	0.00837	0		0.121397	1705797
00:00:13.729	24079	0.00795	0		0.115305	1704406
00:00:13.740	24089	0.00816	0		0.118351	1705093
00:00:13.749	24099	0.00806	0		0.1169	1704770
00:00:13.759	24109	0.00777	0		0.112694	1703806
00:00:13.769	24119	0.008	0		0.11603	1704549
00:00:13.779	24129	0.0084	0		0.121832	1705912
00:00:13.789	24139	0.00793	0		0.115015	1704328
00:00:13.799	24149	0.00822	0		0.119221	1705311
00:00:13.809	24159	0.00782	0		0.113419	1703951
00:00:13.819	24169	0.00782	0		0.113419	1703961
00:00:13.829	24179	0.00779	0		0.112984	1703846
00:00:13.839	24189	0.00835	0		0.121106	1705741
00:00:13.849	24199	0.00801	0		0.116175	1704594
00:00:13.859	24209	0.00807	0		0.117045	1704785
00:00:13.869	24219	0.00776	0		0.112549	1703760
00:00:13.879	24229	0.00822	0		0.119221	1705289
00:00:13.889	24239	0.00787	0		0.114145	1704127
00:00:13.899	24249	0.00823	0		0.119366	1705353
00:00:13.909	24259	0.00777	0		0.112694	1703784
00:00:13.918	24269	0.0077	0		0.111679	1703559
00:00:13.929	24279	0.00831	0		0.120526	1705593
00:00:13.938	24289	0.00801	0		0.116175	1704594
00:00:13.949	24299	0.00783	0		0.113565	1703980
00:00:13.959	24309	0.0078	0		0.113129	1703909
00:00:13.968	24319	0.00778	0		0.112839	1703816
00:00:13.980	24329	0.00813	0		0.117916	1705012
00:00:13.989	24339	0.00774	0		0.112259	1703696
00:00:13.998	24349	0.00837	0		0.121397	1705807
00:00:14.009	24359	0.00786	0		0.114	1704098
00:00:14.018	24369	0.00794	0		0.11516	1704375
00:00:14.028	24379	0.00798	0		0.11574	1704485
00:00:14.038	24389	0.00821	0		0.119076	1705255
00:00:14.048	24399	0.00804	0		0.11661	1704687
00:00:14.058	24409	0.00802	0		0.11632	1704621
00:00:14.068	24419	0.00811	0		0.117626	1704944
00:00:14.078	24429	0.00837	0		0.121397	1705804
00:00:14.088	24439	0.00765	0		0.110954	1703400
00:00:14.099	24449	0.00833	0		0.120816	1705677
00:00:14.108	24459	0.00808	0		0.11719	1704848
00:00:14.118	24469	0.00822	0		0.119221	1705287
00:00:14.128	24479	0.00813	0		0.117916	1705000
00:00:14.138	24489	0.00781	0		0.113274	1703934
00:00:14.148	24499	0.00796	0		0.11545	1704436
00:00:14.158	24509	0.00814	0		0.118061	1705020
00:00:14.168	24519	0.00798	0		0.11574	1704514
00:00:14.178	24529	0.00792	0		0.11487	1704309
00:00:14.187	24539	0.00846	0		0.122702	1706106
00:00:14.198	24549	0.00802	0		0.11632	1704625
00:00:14.208	24559	0.008	0		0.11603	1704551
00:00:14.217	24569	0.00835	0		0.121106	1705738
00:00:14.227	24579	0.008	0		0.11603	1704551
00:00:14.238	24589	0.008	0		0.11603	1704575
00:00:14.247	24599	0.00779	0		0.112984	1703851
00:00:14.257	24609	0.00822	0		0.119221	1705294
00:00:14.267	24619	0.00784	0		0.11371	1704024
00:00:14.278	24629	0.00803	0		0.116465	1704682
00:00:14.287	24639	0.00782	0		0.113419	1703966
00:00:14.297	24649	0.00821	0		0.119076	1705260
00:00:14.307	24659	0.00825	0		0.119656	1705407
00:00:14.317	24669	0.00811	0		0.117626	1704939
00:00:14.328	24679	0.00802	0		0.11632	1704633
00:00:14.337	24689	0.00853	0		0.123717	1706328
00:00:14.347	24699	0.00783	0		0.113565	1703998
00:00:14.357	24709	0.00818	0		0.118641	1705164
00:00:14.367	24719	0.00809	0		0.117335	1704853
00:00:14.377	24729	0.00804	0		0.11661	1704704
00:00:14.387	24739	0.00802	0		0.11632	1704638
00:00:14.397	24749	0.0084	0		0.121832	1705895
00:00:14.407	24759	0.00799	0		0.115885	1704536
00:00:14.417	24769	0.00815	0		0.118206	1705061
00:00:14.427	24779	0.0079	0		0.11458	1704218
00:00:14.437	24789	0.00835	0		0.121106	1705724
00:00:14.447	24799	0.00832	0		0.120671	1705645
00:00:14.457	24809	0.00806	0		0.1169	1704760
00:00:14.467	24819	0.00792	0		0.11487	1704286
00:00:14.477	24829	0.00804	0		0.11661	1704704
00:00:14.486	24839	0.00796	0		0.11545	1704446
00:00:14.497	24849	0.00805	0		0.116755	1704743
00:00:14.507	24859	0.00825	0		0.119656	1705392
00:00:14.517	24869	0.00838	0		0.121542	1705844
00:00:14.527	24879	0.00814	0		0.118061	1705027
00:00:14.536	24889	0.00824	0		0.119511	1705370
00:00:14.546	24899	0.00777	0		0.112694	1703784
00:00:14.557	24909	0.00838	0		0.121542	1705826
00:00:14.566	24919	0.00801	0		0.116175	1704584
00:00:14.576	24929	0.00823	0		0.119366	1705328
00:00:14.586	24939	0.00777	0		0.112694	1703792
00:00:14.596	24949	0.00825	0		0.119656	1705421
00:00:14.606	24959	0.00796	0		0.11545	1704433
00:00:14.616	24969	0.00819	0		0.118786	1705189
00:00:14.626	24979	0.00808	0		0.11719	1704838
00:00:14.636	24989	0.00824	0		0.119511	1705387
00:00:14.646	24999	0.00828	0		0.120091	1705507
00:00:14.656	25009	0.00827	0		0.119946	1705480
00:00:14.666	25019	0.00796	0		0.11545	1704429
00:00:14.676	25029	0.00832	0		0.120671	1705648
00:00:14.686	25039	0.00805	0		0.116755	1704743
00:00:14.696	25049	0.0084	0		0.121832	1705895
00:00:14.706	25059	0.00824	0		0.119511	1705380
00:00:14.716	25069	0.00827	0		0.119946	1705487
00:00:14.726	25079	0.0083	0		0.120381	1705571
00:00:14.736	25089	0.00812	0		0.117771	1704968
00:00:14.746	25099	0.00832	0		0.120671	1705648
00:00:14.756	25109	0.00821	0		0.119076	1705257
00:00:14.765	25119	0.00815	0		0.118206	1705074
00:00:14.776	25129	0.00842	0		0.122122	1705973
00:00:14.785	25139	0.00786	0		0.114	1704110
00:00:14.796	25149	0.00831	0		0.120526	1705608
00:00:14.805	25159	0.00846	0		0.122702	1706098
00:00:14.816	25169	0.00837	0		0.121397	1705799
00:00:14.825	25179	0.0079	0		0.11458	1704215
00:00:14.835	25189	0.00824	0		0.119511	1705377
00:00:14.846	25199	0.00814	0		0.118061	1705020
00:00:14.855	25209	0.00817	0		0.118496	1705130
00:00:14.865	25219	0.00822	0		0.119221	1705304
00:00:14.875	25229	0.00843	0		0.122267	1706005
00:00:14.885	25239	0.00835	0		0.121106	1705755
00:00:14.896	25249	0.00819	0		0.118786	1705218
00:00:14.905	25259	0.00831	0		0.120526	1705621
00:00:14.915	25269	0.00824	0		0.119511	1705382
00:00:14.927	25279	0.00827	0		0.119946	1705475
00:00:14.935	25289	0.00845	0		0.122557	1706064
00:00:14.945	25299	0.00827	0		0.119946	1705485
00:00:14.955	25309	0.00832	0		0.120671	1705630
00:00:14.965	25319	0.00823	0		0.119366	1705336
00:00:14.976	25329	0.00803	0		0.116465	1704679
00:00:14.985	25339	0.00827	0		0.119946	1705461
00:00:14.995	25349	0.00815	0		0.118206	1705074
00:00:15.005	25359	0.00813	0		0.117916	1705015
00:00:15.015	25369	0.0081	0		0.117481	1704895
00:00:15.025	25379	0.0084	0		0.121832	1705895
00:00:15.035	25389	0.00822	0		0.119221	1705299
00:00:15.045	25399	0.00813	0		0.117916	1705017
00:00:15.055	25409	0.00845	0		0.122557	1706069
00:00:15.065	25419	0.0082	0		0.118931	1705230
00:00:15.075	25429	0.00832	0		0.120671	1705640
00:00:15.084	25439	0.00789	0		0.114435	1704191
00:00:15.094	25449	0.00825	0		0.119656	1705407
00:00:15.104	25459	0.00813	0		0.117916	1704990
00:00:15.114	25469	0.00849	0		0.123137	1706226
00:00:15.124	25479	0.00824	0		0.119511	1705358
00:00:15.134	25489	0.00817	0		0.118496	1705125
00:00:15.144	25499	0.00816	0		0.118351	1705101
00:00:15.154	25509	0.00817	0		0.118496	1705135
00:00:15.164	25519	0.00813	0		0.117916	1704988
00:00:15.174	25529	0.00835	0		0.121106	1705743
00:00:15.184	25539	0.00815	0		0.118206	1705078
00:00:15.194	25549	0.00836	0		0.121252	1705763
00:00:15.204	25559	0.00809	0		0.117335	1704875
00:00:15.214	25569	0.00821	0		0.119076	1705265
00:00:15.224	25579	0.00824	0		0.119511	1705365
00:00:15.234	25589	0.00835	0		0.121106	1705724
00:00:15.244	25599	0.00818	0		0.118641	1705154
00:00:15.254	25609	0.0083	0		0.120381	1705563
00:00:15.264	25619	0.00836	0		0.121252	1705763
00:00:15.274	25629	0.0081	0		0.117481	1704887
00:00:15.283	25639	0.00802	0		0.11632	1704638
00:00:15.294	25649	0.00827	0		0.119946	1705483
00:00:15.304	25659	0.00805	0		0.116755	1704718
00:00:15.314	25669	0.00825	0		0.119656	1705389
00:00:15.324	25679	0.00818	0		0.118641	1705184
00:00:15.333	25689	0.00873	0		0.126618	1707020
00:00:15.344	25699	0.00806	0		0.1169	1704782
00:00:15.353	25709	0.00831	0		0.120526	1705608
00:00:15.363	25719	0.00861	0		0.124877	1706600
00:00:15.374	25729	0.00813	0		0.117916	1705017
00:00:15.383	25739	0.0083	0		0.120381	1705571
00:00:15.393	25749	0.00806	0		0.1169	1704772
00:00:15.403	25759	0.00845	0		0.122557	1706061
00:00:15.413	25769	0.00808	0		0.11719	1704831
00:00:15.423	25779	0.00847	0		0.122847	1706133
00:00:15.433	25789	0.00859	0		0.124587	1706532
00:00:15.443	25799	0.00845	0		0.122557	1706074
00:00:15.453	25809	0.00842	0		0.122122	1705961
00:00:15.463	25819	0.00803	0		0.116465	1704652
00:00:15.473	25829	0.00836	0		0.121252	1705787
00:00:15.483	25839	0.00827	0		0.119946	1705483
00:00:15.493	25849	0.00843	0		0.122267	1706013
00:00:15.503	25859	0.00838	0		0.121542	1705839
00:00:15.513	25869	0.00814	0		0.118061	1705025
00:00:15.523	25879	0.00827	0		0.119946	1705487
00:00:15.533	25889	0.00844	0		0.122412	1706027
00:00:15.543	25899	0.00833	0		0.120816	1705665
00:00:15.553	25909	0.00848	0		0.122992	1706191
00:00:15.563	25919	0.00805	0		0.116755	1704748
00:00:15.572	25929	0.00852	0		0.123572	1706309
00:00:15.583	25939	0.00836	0		0.121252	1705773
00:00:15.593	25949	0.00807	0		0.117045	1704794
00:00:15.603	25959	0.00823	0		0.119366	1705343
00:00:15.613	25969	0.00825	0		0.119656	1705394
00:00:15.623	25979	0.00814	0		0.118061	1705044
00:00:15.633	25989	0.00849	0		0.123137	1706194
00:00:15.642	25999	0.00849	0		0.123137	1706208
00:00:15.652	26009	0.0082	0		0.118931	1705247
00:00:15.662	26019	0.0085	0		0.123282	1706240
00:00:15.672	26029	0.00817	0		0.118496	1705140
00:00:15.682	26039	0.00824	0		0.119511	1705365
00:00:15.692	26049	0.00846	0		0.122702	1706125
00:00:15.702	26059	0.00838	0		0.121542	1705834
00:00:15.712	26069	0.0084	0		0.121832	1705902
00:00:15.722	26079	0.00851	0		0.123427	1706267
00:00:15.732	26089	0.00844	0		0.122412	1706052
00:00:15.743	26099	0.00837	0		0.121397	1705795
00:00:15.752	26109	0.00832	0		0.120671	1705640
00:00:15.762	26119	0.00858	0		0.124442	1706527
00:00:15.772	26129	0.00797	0		0.115595	1704458
00:00:15.782	26139	0.00811	0		0.117626	1704927
00:00:15.792	26149	0.00844	0		0.122412	1706027
00:00:15.802	26159	0.00851	0		0.123427	1706282
00:00:15.812	26169	0.00819	0		0.118786	1705189
00:00:15.822	26179	0.00834	0		0.120961	1705694
00:00:15.832	26189	0.00826	0		0.119801	1705424
00:00:15.842	26199	0.00829	0		0.120236	1705522
00:00:15.852	26209	0.00811	0		0.117626	1704934
00:00:15.862	26219	0.00846	0		0.122702	1706110
00:00:15.871	26229	0.00798	0		0.11574	1704492
00:00:15.882	26239	0.00826	0		0.119801	1705426
00:00:15.892	26249	0.0085	0		0.123282	1706238
00:00:15.902	26259	0.00852	0		0.123572	1706316
00:00:15.912	26269	0.00816	0		0.118351	1705093
00:00:15.921	26279	0.00834	0		0.120961	1705692
00:00:15.931	26289	0.00861	0		0.124877	1706620
00:00:15.941	26299	0.00835	0		0.121106	1705748
00:00:15.951	26309	0.00841	0		0.121977	1705946
00:00:15.961	26319	0.00847	0		0.122847	1706155
00:00:15.971	26329	0.00846	0		0.122702	1706098
00:00:15.981	26339	0.0084	0		0.121832	1705897
00:00:15.991	26349	0.00814	0		0.118061	1705025
00:00:16.001	26359	0.00844	0		0.122412	1706044
00:00:16.011	26369	0.0085	0		0.123282	1706248
00:00:16.021	26379	0.00876	0		0.127053	1707116
00:00:16.031	26389	0.00863	0		0.125168	1706674
00:00:16.041	26399	0.00839	0		0.121687	1705875
00:00:16.051	26409	0.00833	0		0.120816	1705665
00:00:16.061	26419	0.00854	0		0.123862	1706382
00:00:16.071	26429	0.00851	0		0.123427	1706284
00:00:16.081	26439	0.0084	0		0.121832	1705897
00:00:16.091	26449	0.00829	0		0.120236	1705522
00:00:16.101	26459	0.00819	0		0.118786	1705211
00:00:16.111	26469	0.00837	0		0.121397	1705802
00:00:16.121	26479	0.00824	0		0.119511	1705375
00:00:16.131	26489	0.0083	0		0.120381	1705585
00:00:16.141	26499	0.0082	0		0.118931	1705233
00:00:16.150	26509	0.00829	0		0.120236	1705532
00:00:16.161	26519	0.00849	0		0.123137	1706194
00:00:16.170	26529	0.00842	0		0.122122	1705978
00:00:16.181	26539	0.00862	0		0.125023	1706652
00:00:16.191	26549	0.00849	0		0.123137	1706216
00:00:16.201	26559	0.00864	0		0.125313	1706706
00:00:16.211	26569	0.00807	0		0.117045	1704785
00:00:16.220	26579	0.00825	0		0.119656	1705409
00:00:16.230	26589	0.00836	0		0.121252	1705773
00:00:16.240	26599	0.00869	0		0.126038	1706883
00:00:16.250	26609	0.00847	0		0.122847	1706140
00:00:16.260	26619	0.00852	0		0.123572	1706314
00:00:16.270	26629	0.00828	0		0.120091	1705509
00:00:16.280	26639	0.00883	0		0.128068	1707351
00:00:16.290	26649	0.00822	0		0.119221	1705304
00:00:16.300	26659	0.00856	0		0.124152	1706439
00:00:16.310	26669	0.00815	0		0.118206	1705061
00:00:16.320	26679	0.00835	0		0.121106	1705728
00:00:16.330	26689	0.00839	0		0.121687	1705863
00:00:16.340	26699	0.00846	0		0.122702	1706110
00:00:16.351	26709	0.00804	0		0.11661	1704709
00:00:16.360	26719	0.00869	0		0.126038	1706895
00:00:16.370	26729	0.00849	0		0.123137	1706208
00:00:16.380	26739	0.00891	0		0.129229	1707635
00:00:16.390	26749	0.00845	0		0.122557	1706088
00:00:16.400	26759	0.00864	0		0.125313	1706718
00:00:16.410	26769	0.00847	0		0.122847	1706137
00:00:16.419	26779	0.00865	0		0.125458	1706741
00:00:16.430	26789	0.00869	0		0.126038	1706895
00:00:16.440	26799	0.00852	0		0.123572	1706326
00:00:16.450	26809	0.00889	0		0.128939	1707561
00:00:16.460	26819	0.00854	0		0.123862	1706390
00:00:16.469	26829	0.00817	0		0.118496	1705140
00:00:16.479	26839	0.00858	0		0.124442	1706500
00:00:16.489	26849	0.00856	0		0.124152	1706451
00:00:16.499	26859	0.00853	0		0.123717	1706331
00:00:16.510	26869	0.00864	0		0.125313	1706708
00:00:16.519	26879	0.00851	0		0.123427	1706262
00:00:16.529	26889	0.0081	0		0.117481	1704897
00:00:16.540	26899	0.00864	0		0.125313	1706703
00:00:16.549	26909	0.00849	0		0.123137	1706208
00:00:16.559	26919	0.0087	0		0.126183	1706915
00:00:16.569	26929	0.00838	0		0.121542	1705831
00:00:16.579	26939	0.00865	0		0.125458	1706763
00:00:16.589	26949	0.00845	0		0.122557	1706088
00:00:16.599	26959	0.00885	0		0.128358	1707407
00:00:16.609	26969	0.00844	0		0.122412	1706039
00:00:16.619	26979	0.00887	0		0.128648	1707485
00:00:16.629	26989	0.00815	0		0.118206	1705081
00:00:16.639	26999	0.00863	0		0.125168	1706691
00:00:16.649	27009	0.00839	0		0.121687	1705890
00:00:16.659	27019	0.00882	0		0.127923	1707316
00:00:16.669	27029	0.00849	0		0.123137	1706221
00:00:16.679	27039	0.00883	0		0.128068	1707351
00:00:16.689	27049	0.00831	0		0.120526	1705593
00:00:16.699	27059	0.00869	0		0.126038	1706871
00:00:16.708	27069	0.00817	0		0.118496	1705142
00:00:16.718	27079	0.00856	0		0.124152	1706453
00:00:16.729	27089	0.00829	0		0.120236	1705554
00:00:16.739	27099	0.00885	0		0.128358	1707407
00:00:16.748	27109	0.00821	0		0.119076	1705277
00:00:16.759	27119	0.00863	0		0.125168	1706688
00:00:16.768	27129	0.00825	0		0.119656	1705421
00:00:16.778	27139	0.00857	0		0.124297	1706475
00:00:16.788	27149	0.00847	0		0.122847	1706147
00:00:16.798	27159	0.00888	0		0.128793	1707534
00:00:16.808	27169	0.00846	0		0.122702	1706101
00:00:16.818	27179	0.00877	0		0.127198	1707160
00:00:16.828	27189	0.00819	0		0.118786	1705189
00:00:16.839	27199	0.00885	0		0.128358	1707431
00:00:16.849	27209	0.00861	0		0.124877	1706598
00:00:16.858	27219	0.00836	0		0.121252	1705758
00:00:16.868	27229	0.00849	0		0.123137	1706226
00:00:16.878	27239	0.00867	0		0.125748	1706829
00:00:16.888	27249	0.00856	0		0.124152	1706456
00:00:16.898	27259	0.00879	0		0.127488	1707218
00:00:16.908	27269	0.00858	0		0.124442	1706505
00:00:16.918	27279	0.00855	0		0.124007	1706426
00:00:16.928	27289	0.00833	0		0.120816	1705675
00:00:16.938	27299	0.00877	0		0.127198	1707133
00:00:16.948	27309	0.00815	0		0.118206	1705056
00:00:16.958	27319	0.00887	0		0.128648	1707483
00:00:16.968	27329	0.00848	0		0.122992	1706184
00:00:16.978	27339	0.00861	0		0.124877	1706605
00:00:16.988	27349	0.00843	0		0.122267	1706025
00:00:16.998	27359	0.0086	0		0.124732	1706586
00:00:17.008	27369	0.00844	0		0.122412	1706027
00:00:17.017	27379	0.00859	0		0.124587	1706551
00:00:17.028	27389	0.00866	0		0.125603	1706773
00:00:17.038	27399	0.00892	0		0.129374	1707652
00:00:17.047	27409	0.0084	0		0.121832	1705919
00:00:17.058	27419	0.0086	0		0.124732	1706593
00:00:17.067	27429	0.00868	0		0.125893	1706834
00:00:17.078	27439	0.00879	0		0.127488	1707211
00:00:17.087	27449	0.00863	0		0.125168	1706669
00:00:17.097	27459	0.00871	0		0.126328	1706937
00:00:17.107	27469	0.00851	0		0.123427	1706275
00:00:17.117	27479	0.0088	0		0.127633	1707238
00:00:17.127	27489	0.00829	0		0.120236	1705541
00:00:17.137	27499	0.00862	0		0.125023	1706632
00:00:17.147	27509	0.00875	0		0.126908	1707076
00:00:17.157	27519	0.00869	0		0.126038	1706883
00:00:17.168	27529	0.00835	0		0.121106	1705728
00:00:17.179	27539	0.00884	0		0.128213	1707385
00:00:17.187	27549	0.00838	0		0.121542	1705846
00:00:17.197	27559	0.00893	0		0.129519	1707686
00:00:17.207	27569	0.00824	0		0.119511	1705372
00:00:17.217	27579	0.00882	0		0.127923	1707304
00:00:17.227	27589	0.00858	0		0.124442	1706515
00:00:17.237	27599	0.00877	0		0.127198	1707152
00:00:17.247	27609	0.00858	0		0.124442	1706505
00:00:17.257	27619	0.0088	0		0.127633	1707248
00:00:17.267	27629	0.00815	0		0.118206	1705059
00:00:17.277	27639	0.0088	0		0.127633	1707265
00:00:17.286	27649	0.00861	0		0.124877	1706610
00:00:17.297	27659	0.00883	0		0.128068	1707358
00:00:17.307	27669	0.00889	0		0.128939	1707559
00:00:17.317	27679	0.009	0		0.130534	1707922
00:00:17.326	27689	0.0086	0		0.124732	1706583
00:00:17.336	27699	0.00887	0		0.128648	1707498
00:00:17.346	27709	0.00861	0		0.124877	1706598
00:00:17.356	27719	0.00891	0		0.129229	1707605
00:00:17.366	27729	0.00865	0		0.125458	1706760
00:00:17.376	27739	0.00884	0		0.128213	1707368
00:00:17.386	27749	0.00857	0		0.124297	1706480
00:00:17.396	27759	0.00874	0		0.126763	1707040
00:00:17.406	27769	0.00845	0		0.122557	1706066
00:00:17.416	27779	0.00868	0		0.125893	1706863
00:00:17.426	27789	0.00861	0		0.124877	1706627
00:00:17.436	27799	0.00858	0		0.124442	1706515
00:00:17.446	27809	0.00852	0		0.123572	1706301
00:00:17.456	27819	0.00876	0		0.127053	1707103
00:00:17.466	27829	0.00854	0		0.123862	1706372
00:00:17.476	27839	0.00886	0		0.128503	1707463
00:00:17.486	27849	0.00867	0		0.125748	1706827
00:00:17.496	27859	0.00861	0		0.124877	1706627
00:00:17.506	27869	0.0085	0		0.123282	1706228
00:00:17.516	27879	0.00895	0		0.129809	1707755
00:00:17.526	27889	0.00834	0		0.120961	1705711
00:00:17.535	27899	0.00904	0		0.131114	1708062
00:00:17.546	27909	0.00858	0		0.124442	1706515
00:00:17.556	27919	0.00884	0		0.128213	1707380
00:00:17.566	27929	0.00887	0		0.128648	1707478
00:00:17.576	27939	0.00867	0		0.125748	1706814
00:00:17.585	27949	0.00861	0		0.124877	1706598
00:00:17.596	27959	0.00878	0		0.127343	1707174
00:00:17.606	27969	0.00826	0		0.119801	1705441
00:00:17.615	27979	0.00897	0		0.130099	1707818
00:00:17.625	27989	0.00891	0		0.129229	1707608
00:00:17.635	27999	0.00852	0		0.123572	1706297
00:00:17.645	28009	0.00881	0		0.127778	1707270
00:00:17.656	28019	0.00863	0		0.125168	1706681
00:00:17.665	28029	0.00888	0		0.128793	1707534
00:00:17.675	28039	0.00905	0		0.131259	1708079
00:00:17.685	28049	0.00863	0		0.125168	1706674
00:00:17.695	28059	0.00902	0		0.130824	1708001
00:00:17.705	28069	0.00855	0		0.124007	1706397
00:00:17.717	28079	0.0087	0		0.126183	1706917
00:00:17.725	28089	0.0086	0		0.124732	1706581
00:00:17.735	28099	0.00885	0		0.128358	1707402
00:00:17.745	28109	0.00883	0		0.128068	1707365
00:00:17.755	28119	0.0089	0		0.129084	1707569
00:00:17.765	28129	0.00872	0		0.126473	1706996
00:00:17.775	28139	0.00885	0		0.128358	1707402
00:00:17.785	28149	0.00853	0		0.123717	1706355
00:00:17.795	28159	0.00882	0		0.127923	1707333
00:00:17.805	28169	0.00888	0		0.128793	1707522
00:00:17.815	28179	0.00899	0		0.130389	1707900
00:00:17.825	28189	0.00891	0		0.129229	1707605
00:00:17.835	28199	0.00901	0		0.130679	1707959
00:00:17.845	28209	0.00878	0		0.127343	1707196
00:00:17.854	28219	0.00891	0		0.129229	1707608
00:00:17.865	28229	0.00858	0		0.124442	1706507
00:00:17.874	28239	0.00875	0		0.126908	1707093
00:00:17.884	28249	0.00865	0		0.125458	1706732
00:00:17.894	28259	0.00875	0		0.126908	1707081
00:00:17.905	28269	0.00861	0		0.124877	1706620
00:00:17.914	28279	0.00861	0		0.124877	1706600
00:00:17.924	28289	0.00849	0		0.123137	1706221
00:00:17.934	28299	0.00885	0		0.128358	1707427
00:00:17.944	28309	0.00854	0		0.123862	1706372
00:00:17.955	28319	0.00867	0		0.125748	1706822
00:00:17.964	28329	0.00865	0		0.125458	1706732
00:00:17.974	28339	0.00854	0		0.123862	1706375
00:00:17.984	28349	0.00869	0		0.126038	1706873
00:00:17.994	28359	0.00875	0		0.126908	1707069
00:00:18.004	28369	0.0086	0		0.124732	1706576
00:00:18.014	28379	0.00885	0		0.128358	1707431
00:00:18.024	28389	0.00868	0		0.125893	1706841
00:00:18.034	28399	0.00878	0		0.127343	1707194
00:00:18.044	28409	0.00877	0		0.127198	1707164
00:00:18.054	28419	0.00927	0		0.13445	1708819
00:00:18.064	28429	0.00878	0		0.127343	1707177
00:00:18.074	28439	0.00915	0		0.13271	1708434
00:00:18.084	28449	0.00918	0		0.133145	1708530
00:00:18.094	28459	0.00871	0		0.126328	1706959
00:00:18.103	28469	0.00885	0		0.128358	1707412
00:00:18.114	28479	0.00873	0		0.126618	1707025
00:00:18.124	28489	0.00906	0		0.131404	1708113
00:00:18.133	28499	0.00904	0		0.131114	1708057
00:00:18.144	28509	0.00892	0		0.129374	1707659
00:00:18.154	28519	0.00911	0		0.132129	1708297
00:00:18.164	28529	0.00874	0		0.126763	1707042
00:00:18.174	28539	0.00898	0		0.130244	1707851
00:00:18.183	28549	0.00909	0		0.131839	1708214
00:00:18.194	28559	0.00894	0		0.129664	1707718
00:00:18.203	28569	0.00896	0		0.129954	1707772
00:00:18.213	28579	0.00905	0		0.131259	1708091
00:00:18.223	28589	0.00884	0		0.128213	1707385
00:00:18.234	28599	0.0089	0		0.129084	1707576
00:00:18.243	28609	0.00917	0		0.133	1708478
00:00:18.253	28619	0.00899	0		0.130389	1707888
00:00:18.263	28629	0.00876	0		0.127053	1707108
00:00:18.273	28639	0.00905	0		0.131259	1708101
00:00:18.283	28649	0.00874	0		0.126763	1707062
00:00:18.293	28659	0.00897	0		0.130099	1707804
00:00:18.303	28669	0.00894	0		0.129664	1707706
00:00:18.313	28679	0.0086	0		0.124732	1706586
00:00:18.323	28689	0.00895	0		0.129809	1707767
00:00:18.333	28699	0.00863	0		0.125168	1706688
00:00:18.343	28709	0.00872	0		0.126473	1706998
00:00:18.353	28719	0.00897	0		0.130099	1707809
00:00:18.363	28729	0.00887	0		0.128648	1707488
00:00:18.373	28739	0.00887	0		0.128648	1707483
00:00:18.383	28749	0.00917	0		0.133	1708507
00:00:18.393	28759	0.00895	0		0.129809	1707764
00:00:18.402	28769	0.0089	0		0.129084	1707598
00:00:18.412	28779	0.00895	0		0.129809	1707769
00:00:18.423	28789	0.00923	0		0.13387	1708694
00:00:18.432	28799	0.00906	0		0.131404	1708133
00:00:18.443	28809	0.00883	0		0.128068	1707343
00:00:18.452	28819	0.00862	0		0.125023	1706657
00:00:18.462	28829	0.00886	0		0.128503	1707453
00:00:18.472	28839	0.00884	0		0.128213	1707368
00:00:18.482	28849	0.00906	0		0.131404	1708123
00:00:18.492	28859	0.00885	0		0.128358	1707407
00:00:18.502	28869	0.00901	0		0.130679	1707959
00:00:18.512	28879	0.00885	0		0.128358	1707427
00:00:18.522	28889	0.00885	0		0.128358	1707424
00:00:18.532	28899	0.00866	0		0.125603	1706790
00:00:18.542	28909	0.00901	0		0.130679	1707961
00:00:18.552	28919	0.00881	0		0.127778	1707289
00:00:18.562	28929	0.00891	0		0.129229	1707622
00:00:18.572	28939	0.00893	0		0.129519	1707686
00:00:18.582	28949	0.00888	0		0.128793	1707512
00:00:18.592	28959	0.00868	0		0.125893	1706839
00:00:18.602	28969	0.00871	0		0.126328	1706934
00:00:18.612	28979	0.00875	0		0.126908	1707091
00:00:18.624	28989	0.00889	0		0.128939	1707551
00:00:18.632	28999	0.00877	0		0.127198	1707152
00:00:18.642	29009	0.00896	0		0.129954	1707772
00:00:18.652	29019	0.00897	0		0.130099	1707834
00:00:18.662	29029	0.00919	0		0.13329	1708566
00:00:18.671	29039	0.00883	0		0.128068	1707338
00:00:18.681	29049	0.00859	0		0.124587	1706546
00:00:18.692	29059	0.00876	0		0.127053	1707101
00:00:18.701	29069	0.00889	0		0.128939	1707542
00:00:18.712	29079	0.00901	0		0.130679	1707959
00:00:18.721	29089	0.00884	0		0.128213	1707395
00:00:18.732	29099	0.00906	0		0.131404	1708108
00:00:18.741	29109	0.00866	0		0.125603	1706792
00:00:18.751	29119	0.00884	0		0.128213	1707395
00:00:18.761	29129	0.00902	0		0.130824	1707983
00:00:18.771	29139	0.00891	0		0.129229	1707615
00:00:18.781	29149	0.00895	0		0.129809	1707750
00:00:18.791	29159	0.00914	0		0.132564	1708402
00:00:18.801	29169	0.00879	0		0.127488	1707218
00:00:18.812	29179	0.00889	0		0.128939	1707544
00:00:18.821	29189	0.00872	0		0.126473	1706983
00:00:18.831	29199	0.00889	0		0.128939	1707559
00:00:18.842	29209	0.00859	0		0.124587	1706534
00:00:18.852	29219	0.00878	0		0.127343	1707184
00:00:18.861	29229	0.00879	0		0.127488	1707221
00:00:18.871	29239	0.00903	0		0.130969	1708005
00:00:18.881	29249	0.00909	0		0.131839	1708233
00:00:18.891	29259	0.00865	0		0.125458	1706730
00:00:18.901	29269	0.00873	0		0.126618	1707010
00:00:18.911	29279	0.00883	0		0.128068	1707356
00:00:18.921	29289	0.00852	0		0.123572	1706319
00:00:18.931	29299	0.00844	0		0.122412	1706049
00:00:18.941	29309	0.00907	0		0.131549	1708143
00:00:18.950	29319	0.009	0		0.130534	1707930
00:00:18.960	29329	0.00889	0		0.128939	1707549
00:00:18.970	29339	0.00888	0		0.128793	1707505
00:00:18.981	29349	0.00888	0		0.128793	1707510
00:00:18.991	29359	0.00901	0		0.130679	1707959
00:00:19.001	29369	0.00866	0		0.125603	1706778
00:00:19.011	29379	0.00872	0		0.126473	1706993
00:00:19.020	29389	0.00876	0		0.127053	1707113
00:00:19.030	29399	0.00893	0		0.129519	1707691
00:00:19.040	29409	0.00909	0		0.131839	1708236
00:00:19.051	29419	0.00888	0		0.128793	1707510
00:00:19.060	29429	0.00874	0		0.126763	1707042
00:00:19.070	29439	0.00907	0		0.131549	1708167
00:00:19.080	29449	0.00902	0		0.130824	1707988
00:00:19.090	29459	0.0089	0		0.129084	1707581
00:00:19.100	29469	0.00885	0		0.128358	1707412
00:00:19.110	29479	0.00911	0		0.132129	1708275
00:00:19.120	29489	0.00942	0		0.136626	1709331
00:00:19.130	29499	0.00906	0		0.131404	1708111
00:00:19.140	29509	0.00909	0		0.131839	1708236
00:00:19.150	29519	0.00882	0		0.127923	1707316
00:00:19.160	29529	0.00904	0		0.131114	1708052
00:00:19.170	29539	0.00888	0		0.128793	1707505
00:00:19.180	29549	0.00924	0		0.134015	1708711
00:00:19.190	29559	0.00912	0		0.132274	1708326
00:00:19.200	29569	0.00891	0		0.129229	1707603
00:00:19.210	29579	0.00901	0		0.130679	1707954
00:00:19.220	29589	0.00931	0		0.13503	1708954
00:00:19.229	29599	0.00893	0		0.129519	1707679
00:00:19.240	29609	0.00906	0		0.131404	1708113
00:00:19.249	29619	0.0088	0		0.127633	1707262
00:00:19.259	29629	0.00878	0		0.127343	1707179
00:00:19.269	29639	0.00881	0		0.127778	1707277
00:00:19.279	29649	0.00917	0		0.133	1708481
00:00:19.289	29659	0.00902	0		0.130824	1707986
00:00:19.299	29669	0.00929	0		0.13474	1708882
00:00:19.309	29679	0.00917	0		0.133	1708498
00:00:19.319	29689	0.00904	0		0.131114	1708050
00:00:19.329	29699	0.00888	0		0.128793	1707524
00:00:19.339	29709	0.00922	0		0.133725	1708667
00:00:19.349	29719	0.00894	0		0.129664	1707711
00:00:19.359	29729	0.00893	0		0.129519	1707676
00:00:19.369	29739	0.00914	0		0.132564	1708392
00:00:19.379	29749	0.00907	0		0.131549	1708152
00:00:19.389	29759	0.00918	0		0.133145	1708532
00:00:19.399	29769	0.00929	0		0.13474	1708900
00:00:19.409	29779	0.0091	0		0.131984	1708243
00:00:19.419	29789	0.00908	0		0.131694	1708192
00:00:19.429	29799	0.00903	0		0.130969	1708008
00:00:19.439	29809	0.00906	0		0.131404	1708123
00:00:19.449	29819	0.00872	0		0.126473	1706986
00:00:19.459	29829	0.00906	0		0.131404	1708128
00:00:19.469	29839	0.00858	0		0.124442	1706515
00:00:19.478	29849	0.00892	0		0.129374	1707637
00:00:19.488	29859	0.00871	0		0.126328	1706947
00:00:19.498	29869	0.00929	0		0.13474	1708903
00:00:19.509	29879	0.00902	0		0.130824	1707983
00:00:19.518	29889	0.00906	0		0.131404	1708106
00:00:19.528	29899	0.00872	0		0.126473	1706998
00:00:19.538	29909	0.009	0		0.130534	1707920
00:00:19.548	29919	0.00893	0		0.129519	1707686
00:00:19.558	29929	0.00908	0		0.131694	1708189
00:00:19.568	29939	0.00927	0		0.13445	1708821
00:00:19.578	29949	0.00934	0		0.135465	1709072
00:00:19.588	29959	0.00909	0		0.131839	1708233
00:00:19.598	29969	0.00935	0		0.13561	1709089
00:00:19.608	29979	0.00901	0		0.130679	1707947
00:00:19.618	29989	0.00947	0		0.137351	1709483
00:00:19.628	29999	0.0094	0		0.136335	1709277
00:00:19.638	30009	0.00938	0		0.136045	1709209
00:00:19.648	30019	0.00879	0		0.127488	1707211
00:00:19.658	30029	0.00959	0		0.139091	1709902
00:00:19.668	30039	0.00894	0		0.129664	1707703
00:00:19.678	30049	0.00918	0		0.133145	1708537
00:00:19.688	30059	0.00887	0		0.128648	1707485
00:00:19.698	30069	0.00933	0		0.13532	1709035
00:00:19.708	30079	0.00906	0		0.131404	1708138
00:00:19.718	30089	0.00931	0		0.13503	1708974
00:00:19.728	30099	0.00907	0		0.131549	1708172
00:00:19.738	30109	0.00932	0		0.135175	1709006
00:00:19.748	30119	0.00903	0		0.130969	1708028
00:00:19.758	30129	0.00933	0		0.13532	1709030
00:00:19.767	30139	0.00896	0		0.129954	1707791
00:00:19.778	30149	0.0095	0		0.137786	1709611
00:00:19.788	30159	0.00893	0		0.129519	1707691
00:00:19.798	30169	0.00927	0		0.13445	1708838
00:00:19.807	30179	0.00926	0		0.134305	1708796
00:00:19.817	30189	0.00901	0		0.130679	1707966
00:00:19.828	30199	0.00916	0		0.132855	1708449
00:00:19.837	30209	0.00936	0		0.135755	1709118
00:00:19.847	30219	0.0089	0		0.129084	1707588
00:00:19.857	30229	0.00919	0		0.13329	1708552
00:00:19.867	30239	0.00903	0		0.130969	1708032
00:00:19.877	30249	0.00938	0		0.136045	1709209
00:00:19.887	30259	0.00897	0		0.130099	1707826
00:00:19.898	30269	0.00907	0		0.131549	1708160
[truncated: 76,574 more rows]
