# Supplementary material for: Continuous Infusion Pressure Measurement in Predefined Interfascial and Intramuscular Tissue Conditions: An Ex Vivo Pilot Study
Source: J Clin Med. 2026 Apr 26;15(9):3301. doi: 10.3390/jcm15093301 (PMC13164366; doi:10.3390/jcm15093301)
Supplement: Supplementary file 1 [file jcm-15-03301-s001.zip › fascia 23.xlsx]

## Sheet: Recording
Timestamp	DeviceTime	Pressure(bar)	ButtonState	Event	Pressure(PSI)	PressureRAW
00:00:00.000	43435	0.00584	1		0.084702	1697306
00:00:00.001	43445	0.00618	1		0.0896333	1698458
00:00:00.008	43455	0.00603	1		0.0874577	1697945
00:00:00.018	43465	0.00622	1		0.0902134	1698600
00:00:00.028	43475	0.00598	1		0.0867325	1697796
00:00:00.038	43485	0.00618	1		0.0896333	1698446
00:00:00.048	43495	0.00574	1		0.0832516	1696978
00:00:00.058	43505	0.00597	1		0.0865875	1697749
00:00:00.068	43515	0.00595	1		0.0862974	1697700
00:00:00.078	43525	0.00614	1		0.0890531	1698321
00:00:00.088	43535	0.00607	1		0.0880379	1698081
00:00:00.097	43545	0.00627	1		0.0909386	1698764
00:00:00.107	43555	0.00624	1		0.0905035	1698649
00:00:00.118	43565	0.00638	1		0.0925341	1699128
00:00:00.127	43575	0.00567	1		0.0822364	1696747
00:00:00.138	43585	0.00629	1		0.0912287	1698825
00:00:00.147	43595	0.00577	1		0.0836868	1697078
00:00:00.157	43605	0.00628	1		0.0910837	1698791
00:00:00.167	43615	0.00597	1		0.0865875	1697744
00:00:00.177	43625	0.00587	1		0.0851371	1697406
00:00:00.187	43635	0.00564	0		0.0818013	1696632
00:00:00.198	43645	0.00633	0		0.0918089	1698959
00:00:00.207	43655	0.00602	0		0.0873127	1697930
00:00:00.217	43665	0.00612	0		0.0887631	1698245
00:00:00.227	43675	0.00577	0		0.0836868	1697093
00:00:00.237	43685	0.00589	0		0.0854272	1697487
00:00:00.247	43695	0.00582	0		0.0844119	1697240
00:00:00.257	43705	0.00617	0		0.0894883	1698424
00:00:00.267	43715	0.00602	0		0.0873127	1697923
00:00:00.277	43725	0.006	0		0.0870226	1697850
00:00:00.287	43735	0.00599	0		0.0868776	1697832
00:00:00.297	43745	0.00627	0		0.0909386	1698767
00:00:00.307	43755	0.0057	0		0.0826715	1696833
00:00:00.319	43765	0.00623	0		0.0903585	1698612
00:00:00.327	43775	0.00564	0		0.0818013	1696644
00:00:00.337	43785	0.00595	0		0.0862974	1697686
00:00:00.346	43795	0.00593	0		0.0860074	1697634
00:00:00.356	43805	0.00604	0		0.0876028	1697994
00:00:00.366	43815	0.00601	0		0.0871677	1697879
00:00:00.377	43825	0.00592	0		0.0858623	1697573
00:00:00.386	43835	0.00586	0		0.0849921	1697375
00:00:00.397	43845	0.00598	0		0.0867325	1697803
00:00:00.407	43855	0.00614	0		0.0890531	1698333
00:00:00.416	43865	0.0062	0		0.0899234	1698536
00:00:00.426	43875	0.00557	0		0.080786	1696428
00:00:00.436	43885	0.00602	0		0.0873127	1697911
00:00:00.447	43895	0.00602	0		0.0873127	1697916
00:00:00.456	43905	0.0061	0		0.088473	1698196
00:00:00.466	43915	0.00553	0		0.0802059	1696279
00:00:00.476	43925	0.00574	0		0.0832516	1696997
00:00:00.486	43935	0.00579	0		0.0839768	1697144
00:00:00.497	43945	0.00589	0		0.0854272	1697473
00:00:00.506	43955	0.0061	0		0.088473	1698186
00:00:00.516	43965	0.00582	0		0.0844119	1697247
00:00:00.526	43975	0.00602	0		0.0873127	1697913
00:00:00.536	43985	0.00596	0		0.0864425	1697732
00:00:00.546	43995	0.00587	0		0.0851371	1697421
00:00:00.556	44005	0.0058	0		0.0841219	1697174
00:00:00.566	44015	0.00566	0		0.0820913	1696722
00:00:00.576	44025	0.00618	0		0.0896333	1698468
00:00:00.586	44035	0.00577	0		0.0836868	1697081
00:00:00.596	44045	0.00624	0		0.0905035	1698659
00:00:00.606	44055	0.00587	0		0.0851371	1697416
00:00:00.615	44065	0.00602	0		0.0873127	1697906
00:00:00.626	44075	0.00609	0		0.088328	1698169
00:00:00.636	44085	0.00592	0		0.0858623	1697602
00:00:00.646	44095	0.00575	0		0.0833967	1697027
00:00:00.656	44105	0.00608	0		0.0881829	1698137
00:00:00.665	44115	0.00599	0		0.0868776	1697832
00:00:00.676	44125	0.00607	0		0.0880379	1698100
00:00:00.686	44135	0.00556	0		0.080641	1696384
00:00:00.696	44145	0.00597	0		0.0865875	1697766
00:00:00.705	44155	0.00591	0		0.0857173	1697556
00:00:00.715	44165	0.00577	0		0.0836868	1697088
00:00:00.725	44175	0.0062	0		0.0899234	1698539
00:00:00.736	44185	0.0056	0		0.0812211	1696507
00:00:00.746	44195	0.00549	0		0.0796257	1696152
00:00:00.756	44205	0.00576	0		0.0835417	1697054
00:00:00.765	44215	0.00609	0		0.088328	1698164
00:00:00.775	44225	0.00599	0		0.0868776	1697815
00:00:00.785	44235	0.00571	0		0.0828165	1696880
00:00:00.795	44245	0.00573	0		0.0831066	1696961
00:00:00.805	44255	0.00594	0		0.0861524	1697659
00:00:00.815	44265	0.00567	0		0.0822364	1696737
00:00:00.825	44275	0.0059	0		0.0855722	1697531
00:00:00.835	44285	0.00581	0		0.0842669	1697210
00:00:00.845	44295	0.00605	0		0.0877478	1698034
00:00:00.855	44305	0.00587	0		0.0851371	1697416
00:00:00.865	44315	0.00562	0		0.0815112	1696578
00:00:00.875	44325	0.00602	0		0.0873127	1697916
00:00:00.885	44335	0.00597	0		0.0865875	1697747
00:00:00.895	44345	0.00562	0		0.0815112	1696563
00:00:00.904	44355	0.00577	0		0.0836868	1697083
00:00:00.915	44365	0.00581	0		0.0842669	1697213
00:00:00.925	44375	0.00585	0		0.084847	1697365
00:00:00.934	44385	0.00582	0		0.0844119	1697259
00:00:00.944	44395	0.00614	0		0.0890531	1698333
00:00:00.954	44405	0.00619	0		0.0897783	1698504
00:00:00.964	44415	0.00579	0		0.0839768	1697164
00:00:00.974	44425	0.00584	0		0.084702	1697328
00:00:00.984	44435	0.0055	0		0.0797707	1696171
00:00:00.994	44445	0.00597	0		0.0865875	1697739
00:00:01.004	44455	0.00578	0		0.0838318	1697108
00:00:01.014	44465	0.00588	0		0.0852822	1697450
00:00:01.024	44475	0.00595	0		0.0862974	1697681
00:00:01.034	44485	0.00574	0		0.0832516	1696985
00:00:01.044	44495	0.00581	0		0.0842669	1697228
00:00:01.055	44505	0.00568	0		0.0823814	1696770
00:00:01.064	44515	0.006	0		0.0870226	1697859
00:00:01.074	44525	0.00564	0		0.0818013	1696658
00:00:01.084	44535	0.00577	0		0.0836868	1697068
00:00:01.094	44545	0.00601	0		0.0871677	1697904
00:00:01.104	44555	0.00591	0		0.0857173	1697553
00:00:01.114	44565	0.00592	0		0.0858623	1697575
00:00:01.124	44575	0.00586	0		0.0849921	1697372
00:00:01.134	44585	0.00573	0		0.0831066	1696946
00:00:01.144	44595	0.00585	0		0.084847	1697340
00:00:01.154	44605	0.00541	0		0.0784654	1695860
00:00:01.164	44615	0.00593	0		0.0860074	1697605
00:00:01.174	44625	0.00616	0		0.0893432	1698375
00:00:01.183	44635	0.00585	0		0.084847	1697340
00:00:01.194	44645	0.006	0		0.0870226	1697864
00:00:01.203	44655	0.00586	0		0.0849921	1697372
00:00:01.213	44665	0.00599	0		0.0868776	1697810
00:00:01.223	44675	0.00598	0		0.0867325	1697776
00:00:01.233	44685	0.00579	0		0.0839768	1697142
00:00:01.243	44695	0.00614	0		0.0890531	1698313
00:00:01.254	44705	0.00603	0		0.0874577	1697957
00:00:01.263	44715	0.00586	0		0.0849921	1697382
00:00:01.274	44725	0.00584	0		0.084702	1697313
00:00:01.283	44735	0.00584	0		0.084702	1697316
00:00:01.294	44745	0.00579	0		0.0839768	1697159
00:00:01.303	44755	0.00605	0		0.0877478	1698026
00:00:01.313	44765	0.00604	0		0.0876028	1697989
00:00:01.323	44775	0.00584	0		0.084702	1697313
00:00:01.333	44785	0.00595	0		0.0862974	1697673
00:00:01.343	44795	0.00596	0		0.0864425	1697705
00:00:01.353	44805	0.00576	0		0.0835417	1697066
00:00:01.363	44815	0.00581	0		0.0842669	1697218
00:00:01.373	44825	0.00611	0		0.088618	1698216
00:00:01.383	44835	0.00604	0		0.0876028	1697997
00:00:01.393	44845	0.00615	0		0.0891982	1698360
00:00:01.403	44855	0.00599	0		0.0868776	1697806
00:00:01.413	44865	0.00599	0		0.0868776	1697832
00:00:01.423	44875	0.00609	0		0.088328	1698171
00:00:01.432	44885	0.006	0		0.0870226	1697864
00:00:01.443	44895	0.00596	0		0.0864425	1697735
00:00:01.452	44905	0.00624	0		0.0905035	1698654
00:00:01.462	44915	0.00598	0		0.0867325	1697779
00:00:01.473	44925	0.00584	0		0.084702	1697316
00:00:01.483	44935	0.00611	0		0.088618	1698225
00:00:01.493	44945	0.00579	0		0.0839768	1697154
00:00:01.503	44955	0.00612	0		0.0887631	1698274
00:00:01.513	44965	0.00585	0		0.084847	1697335
00:00:01.522	44975	0.00583	0		0.084557	1697289
00:00:01.532	44985	0.00584	0		0.084702	1697311
00:00:01.542	44995	0.00591	0		0.0857173	1697556
00:00:01.552	45005	0.00601	0		0.0871677	1697872
00:00:01.562	45015	0.00563	0		0.0816562	1696622
00:00:01.572	45025	0.006	0		0.0870226	1697847
00:00:01.582	45035	0.00583	0		0.084557	1697301
00:00:01.592	45045	0.006	0		0.0870226	1697857
00:00:01.602	45055	0.00597	0		0.0865875	1697769
00:00:01.612	45065	0.00598	0		0.0867325	1697786
00:00:01.622	45075	0.0061	0		0.088473	1698193
00:00:01.632	45085	0.00591	0		0.0857173	1697546
00:00:01.642	45095	0.00639	0		0.0926791	1699172
00:00:01.652	45105	0.00597	0		0.0865875	1697749
00:00:01.662	45115	0.00617	0		0.0894883	1698414
00:00:01.672	45125	0.00555	0		0.0804959	1696335
00:00:01.682	45135	0.00613	0		0.0889081	1698301
00:00:01.692	45145	0.00614	0		0.0890531	1698336
00:00:01.702	45155	0.00631	0		0.0915188	1698887
00:00:01.712	45165	0.00607	0		0.0880379	1698088
00:00:01.722	45175	0.0061	0		0.088473	1698176
00:00:01.732	45185	0.00604	0		0.0876028	1697984
00:00:01.742	45195	0.0061	0		0.088473	1698203
00:00:01.751	45205	0.00576	0		0.0835417	1697064
00:00:01.761	45215	0.00613	0		0.0889081	1698287
00:00:01.771	45225	0.00617	0		0.0894883	1698426
00:00:01.781	45235	0.0065	0		0.0942745	1699544
00:00:01.792	45245	0.006	0		0.0870226	1697847
00:00:01.801	45255	0.00599	0		0.0868776	1697825
00:00:01.811	45265	0.00604	0		0.0876028	1697984
00:00:01.821	45275	0.00633	0		0.0918089	1698956
00:00:01.831	45285	0.00615	0		0.0891982	1698353
00:00:01.841	45295	0.00627	0		0.0909386	1698771
00:00:01.851	45305	0.0061	0		0.088473	1698186
00:00:01.861	45315	0.0064	0		0.0928241	1699184
00:00:01.871	45325	0.00617	0		0.0894883	1698421
00:00:01.881	45335	0.0063	0		0.0913737	1698869
00:00:01.891	45345	0.00603	0		0.0874577	1697940
00:00:01.901	45355	0.00616	0		0.0893432	1698380
00:00:01.911	45365	0.00624	0		0.0905035	1698669
00:00:01.921	45375	0.00641	0		0.0929692	1699238
00:00:01.931	45385	0.00601	0		0.0871677	1697872
00:00:01.941	45395	0.00642	0		0.0931142	1699262
00:00:01.951	45405	0.00621	0		0.0900684	1698556
00:00:01.961	45415	0.00606	0		0.0878928	1698047
00:00:01.971	45425	0.00619	0		0.0897783	1698487
00:00:01.981	45435	0.00632	0		0.0916638	1698933
00:00:01.991	45445	0.00622	0		0.0902134	1698602
00:00:02.000	45455	0.00612	0		0.0887631	1698245
00:00:02.010	45465	0.00617	0		0.0894883	1698438
00:00:02.020	45475	0.00657	0		0.0952898	1699759
00:00:02.030	45485	0.00626	0		0.0907936	1698730
00:00:02.041	45495	0.00629	0		0.0912287	1698835
00:00:02.050	45505	0.00606	0		0.0878928	1698069
00:00:02.060	45515	0.00645	0		0.0935493	1699370
00:00:02.070	45525	0.00599	0		0.0868776	1697808
00:00:02.080	45535	0.0066	0		0.0957249	1699867
00:00:02.090	45545	0.00602	0		0.0873127	1697928
00:00:02.100	45555	0.00661	0		0.0958699	1699894
00:00:02.110	45565	0.00619	0		0.0897783	1698495
00:00:02.120	45575	0.00633	0		0.0918089	1698956
00:00:02.130	45585	0.0062	0		0.0899234	1698539
00:00:02.140	45595	0.00635	0		0.0920989	1699017
00:00:02.150	45605	0.00607	0		0.0880379	1698096
00:00:02.160	45615	0.00627	0		0.0909386	1698749
00:00:02.170	45625	0.00609	0		0.088328	1698164
00:00:02.180	45635	0.00629	0		0.0912287	1698838
00:00:02.190	45645	0.006	0		0.0870226	1697857
00:00:02.200	45655	0.00646	0		0.0936944	1699390
00:00:02.210	45665	0.00619	0		0.0897783	1698492
00:00:02.220	45675	0.00643	0		0.0932592	1699287
00:00:02.230	45685	0.00583	0		0.084557	1697301
00:00:02.240	45695	0.00649	0		0.0941295	1699510
00:00:02.250	45705	0.00611	0		0.088618	1698235
00:00:02.260	45715	0.00644	0		0.0934043	1699316
00:00:02.270	45725	0.00628	0		0.0910837	1698791
00:00:02.280	45735	0.00649	0		0.0941295	1699512
00:00:02.290	45745	0.0062	0		0.0899234	1698514
00:00:02.300	45755	0.00654	0		0.0948547	1699679
00:00:02.310	45765	0.00634	0		0.0919539	1698983
00:00:02.320	45775	0.00627	0		0.0909386	1698759
00:00:02.330	45785	0.00602	0		0.0873127	1697928
00:00:02.339	45795	0.00658	0		0.0954348	1699794
00:00:02.349	45805	0.00644	0		0.0934043	1699338
00:00:02.359	45815	0.00628	0		0.0910837	1698801
00:00:02.369	45825	0.00625	0		0.0906486	1698705
00:00:02.379	45835	0.00623	0		0.0903585	1698624
00:00:02.389	45845	0.00604	0		0.0876028	1697989
00:00:02.399	45855	0.00625	0		0.0906486	1698700
00:00:02.409	45865	0.00619	0		0.0897783	1698482
00:00:02.419	45875	0.00658	0		0.0954348	1699811
00:00:02.429	45885	0.00561	0		0.0813661	1696556
00:00:02.439	45895	0.00668	0		0.0968852	1700149
00:00:02.449	45905	0.00626	0		0.0907936	1698737
00:00:02.459	45915	0.00621	0		0.0900684	1698573
00:00:02.469	45925	0.00625	0		0.0906486	1698678
00:00:02.479	45935	0.00634	0		0.0919539	1698995
00:00:02.489	45945	0.00582	0		0.0844119	1697240
00:00:02.499	45955	0.00634	0		0.0919539	1699008
00:00:02.509	45965	0.00613	0		0.0889081	1698299
00:00:02.519	45975	0.00633	0		0.0918089	1698959
00:00:02.528	45985	0.00626	0		0.0907936	1698732
00:00:02.538	45995	0.00644	0		0.0934043	1699319
00:00:02.548	46005	0.00613	0		0.0889081	1698287
00:00:02.558	46015	0.0066	0		0.0957249	1699865
00:00:02.569	46025	0.00631	0		0.0915188	1698911
00:00:02.578	46035	0.00659	0		0.0955798	1699828
00:00:02.588	46045	0.00642	0		0.0931142	1699255
00:00:02.598	46055	0.00664	0		0.096305	1700007
00:00:02.608	46065	0.00622	0		0.0902134	1698580
00:00:02.618	46075	0.00627	0		0.0909386	1698767
00:00:02.628	46085	0.0063	0		0.0913737	1698862
00:00:02.638	46095	0.00616	0		0.0893432	1698402
00:00:02.648	46105	0.00618	0		0.0896333	1698443
00:00:02.658	46115	0.00652	0		0.0945646	1699610
00:00:02.668	46125	0.00639	0		0.0926791	1699172
00:00:02.678	46135	0.00628	0		0.0910837	1698781
00:00:02.688	46145	0.00588	0		0.0852822	1697441
00:00:02.698	46155	0.0065	0		0.0942745	1699539
00:00:02.708	46165	0.00635	0		0.0920989	1699032
00:00:02.718	46175	0.00619	0		0.0897783	1698497
00:00:02.728	46185	0.00593	0		0.0860074	1697607
00:00:02.738	46195	0.00644	0		0.0934043	1699336
00:00:02.748	46205	0.00614	0		0.0890531	1698323
00:00:02.758	46215	0.00647	0		0.0938394	1699446
00:00:02.768	46225	0.00614	0		0.0890531	1698309
00:00:02.778	46235	0.00645	0		0.0935493	1699358
00:00:02.788	46245	0.0062	0		0.0899234	1698524
00:00:02.797	46255	0.00592	0		0.0858623	1697600
00:00:02.808	46265	0.00599	0		0.0868776	1697823
00:00:02.817	46275	0.00628	0		0.0910837	1698798
00:00:02.827	46285	0.00621	0		0.0900684	1698544
00:00:02.837	46295	0.00639	0		0.0926791	1699169
00:00:02.848	46305	0.0062	0		0.0899234	1698524
00:00:02.858	46315	0.0063	0		0.0913737	1698874
00:00:02.867	46325	0.00577	0		0.0836868	1697088
00:00:02.878	46335	0.00637	0		0.092389	1699088
00:00:02.888	46345	0.00596	0		0.0864425	1697722
00:00:02.897	46355	0.00629	0		0.0912287	1698835
00:00:02.907	46365	0.00618	0		0.0896333	1698446
00:00:02.917	46375	0.00614	0		0.0890531	1698321
00:00:02.927	46385	0.00582	0		0.0844119	1697235
00:00:02.937	46395	0.00637	0		0.092389	1699096
00:00:02.947	46405	0.00598	0		0.0867325	1697793
00:00:02.957	46415	0.00616	0		0.0893432	1698375
00:00:02.967	46425	0.0061	0		0.088473	1698198
00:00:02.977	46435	0.00639	0		0.0926791	1699154
00:00:02.987	46445	0.00613	0		0.0889081	1698282
00:00:02.997	46455	0.00655	0		0.0949997	1699686
00:00:03.007	46465	0.00592	0		0.0858623	1697575
00:00:03.017	46475	0.00627	0		0.0909386	1698767
00:00:03.027	46485	0.00594	0		0.0861524	1697639
00:00:03.037	46495	0.00654	0		0.0948547	1699671
00:00:03.047	46505	0.00627	0		0.0909386	1698764
00:00:03.057	46515	0.00641	0		0.0929692	1699233
00:00:03.066	46525	0.00623	0		0.0903585	1698622
00:00:03.077	46535	0.0065	0		0.0942745	1699539
00:00:03.086	46545	0.00602	0		0.0873127	1697916
00:00:03.097	46555	0.00619	0		0.0897783	1698485
00:00:03.107	46565	0.00622	0		0.0902134	1698588
00:00:03.116	46575	0.00627	0		0.0909386	1698754
00:00:03.127	46585	0.00618	0		0.0896333	1698468
00:00:03.136	46595	0.00604	0		0.0876028	1697994
00:00:03.147	46605	0.00611	0		0.088618	1698213
00:00:03.156	46615	0.00622	0		0.0902134	1698580
00:00:03.166	46625	0.00628	0		0.0910837	1698781
00:00:03.176	46635	0.00647	0		0.0938394	1699439
00:00:03.187	46645	0.00601	0		0.0871677	1697872
00:00:03.197	46655	0.00596	0		0.0864425	1697735
00:00:03.206	46665	0.0061	0		0.088473	1698201
00:00:03.216	46675	0.006	0		0.0870226	1697859
00:00:03.226	46685	0.00636	0		0.092244	1699074
00:00:03.236	46695	0.00618	0		0.0896333	1698468
00:00:03.246	46705	0.0064	0		0.0928241	1699191
00:00:03.256	46715	0.00625	0		0.0906486	1698688
00:00:03.266	46725	0.00645	0		0.0935493	1699348
00:00:03.276	46735	0.00593	0		0.0860074	1697634
00:00:03.286	46745	0.00629	0		0.0912287	1698838
00:00:03.296	46755	0.00617	0		0.0894883	1698436
00:00:03.306	46765	0.00631	0		0.0915188	1698889
00:00:03.316	46775	0.00631	0		0.0915188	1698894
00:00:03.326	46785	0.00596	0		0.0864425	1697732
00:00:03.336	46795	0.00623	0		0.0903585	1698620
00:00:03.346	46805	0.00632	0		0.0916638	1698928
00:00:03.356	46815	0.00622	0		0.0902134	1698578
00:00:03.365	46825	0.00655	0		0.0949997	1699701
00:00:03.376	46835	0.00619	0		0.0897783	1698482
00:00:03.386	46845	0.00612	0		0.0887631	1698247
00:00:03.396	46855	0.00628	0		0.0910837	1698801
00:00:03.405	46865	0.00628	0		0.0910837	1698786
00:00:03.415	46875	0.00632	0		0.0916638	1698928
00:00:03.426	46885	0.00619	0		0.0897783	1698495
00:00:03.435	46895	0.0063	0		0.0913737	1698867
00:00:03.445	46905	0.00626	0		0.0907936	1698740
00:00:03.455	46915	0.00673	0		0.0976104	1700311
00:00:03.465	46925	0.00607	0		0.0880379	1698088
00:00:03.475	46935	0.00649	0		0.0941295	1699510
00:00:03.485	46945	0.00599	0		0.0868776	1697823
00:00:03.495	46955	0.00611	0		0.088618	1698211
00:00:03.505	46965	0.00608	0		0.0881829	1698113
00:00:03.515	46975	0.00617	0		0.0894883	1698429
00:00:03.525	46985	0.00604	0		0.0876028	1698004
00:00:03.535	46995	0.00627	0		0.0909386	1698762
00:00:03.545	47005	0.00584	0		0.084702	1697328
00:00:03.555	47015	0.00582	0		0.0844119	1697250
00:00:03.565	47025	0.00593	0		0.0860074	1697634
00:00:03.575	47035	0.00598	0		0.0867325	1697771
00:00:03.585	47045	0.00607	0		0.0880379	1698073
00:00:03.595	47055	0.00619	0		0.0897783	1698492
00:00:03.604	47065	0.00597	0		0.0865875	1697744
00:00:03.614	47075	0.00582	0		0.0844119	1697237
00:00:03.625	47085	0.00621	0		0.0900684	1698566
00:00:03.634	47095	0.00614	0		0.0890531	1698340
00:00:03.644	47105	0.00605	0		0.0877478	1698026
00:00:03.655	47115	0.00574	0		0.0832516	1696995
00:00:03.664	47125	0.00599	0		0.0868776	1697837
00:00:03.674	47135	0.00597	0		0.0865875	1697759
00:00:03.684	47145	0.00586	0		0.0849921	1697382
00:00:03.694	47155	0.00638	0		0.0925341	1699132
00:00:03.704	47165	0.00566	0		0.0820913	1696707
00:00:03.714	47175	0.00584	0		0.084702	1697313
00:00:03.724	47185	0.00589	0		0.0854272	1697502
00:00:03.734	47195	0.00635	0		0.0920989	1699030
00:00:03.745	47205	0.00588	0		0.0852822	1697458
00:00:03.754	47215	0.00592	0		0.0858623	1697595
00:00:03.764	47225	0.00607	0		0.0880379	1698073
00:00:03.774	47235	0.00603	0		0.0874577	1697962
00:00:03.784	47245	0.00596	0		0.0864425	1697710
00:00:03.794	47255	0.00575	0		0.0833967	1697027
00:00:03.804	47265	0.00572	0		0.0829616	1696929
00:00:03.814	47275	0.00574	0		0.0832516	1696995
00:00:03.824	47285	0.00579	0		0.0839768	1697144
00:00:03.834	47295	0.00596	0		0.0864425	1697715
00:00:03.844	47305	0.00587	0		0.0851371	1697414
00:00:03.854	47315	0.0063	0		0.0913737	1698867
00:00:03.865	47325	0.00619	0		0.0897783	1698507
00:00:03.874	47335	0.00588	0		0.0852822	1697438
00:00:03.883	47345	0.00611	0		0.088618	1698213
00:00:03.894	47355	0.00589	0		0.0854272	1697487
00:00:03.903	47365	0.00598	0		0.0867325	1697788
00:00:03.913	47375	0.00576	0		0.0835417	1697044
00:00:03.924	47385	0.00613	0		0.0889081	1698304
00:00:03.933	47395	0.0058	0		0.0841219	1697181
00:00:03.943	47405	0.0059	0		0.0855722	1697529
00:00:03.954	47415	0.00608	0		0.0881829	1698125
00:00:03.963	47425	0.00583	0		0.084557	1697289
00:00:03.973	47435	0.00603	0		0.0874577	1697965
00:00:03.984	47445	0.00589	0		0.0854272	1697475
00:00:03.993	47455	0.00614	0		0.0890531	1698333
00:00:04.003	47465	0.00597	0		0.0865875	1697769
00:00:04.013	47475	0.00615	0		0.0891982	1698362
00:00:04.023	47485	0.00594	0		0.0861524	1697651
00:00:04.033	47495	0.00571	0		0.0828165	1696887
00:00:04.043	47505	0.00591	0		0.0857173	1697551
00:00:04.053	47515	0.0059	0		0.0855722	1697504
00:00:04.063	47525	0.0059	0		0.0855722	1697507
00:00:04.073	47535	0.00636	0		0.092244	1699047
00:00:04.083	47545	0.00605	0		0.0877478	1698039
00:00:04.093	47555	0.00598	0		0.0867325	1697776
00:00:04.103	47565	0.00583	0		0.084557	1697286
00:00:04.113	47575	0.00601	0		0.0871677	1697879
00:00:04.123	47585	0.00588	0		0.0852822	1697453
00:00:04.133	47595	0.00587	0		0.0851371	1697431
00:00:04.143	47605	0.00592	0		0.0858623	1697597
00:00:04.153	47615	0.00586	0		0.0849921	1697397
00:00:04.162	47625	0.00611	0		0.088618	1698223
00:00:04.172	47635	0.00605	0		0.0877478	1698019
00:00:04.182	47645	0.00571	0		0.0828165	1696890
00:00:04.193	47655	0.00605	0		0.0877478	1698034
00:00:04.202	47665	0.00582	0		0.0844119	1697235
00:00:04.212	47675	0.00565	0		0.0819463	1696681
00:00:04.222	47685	0.00575	0		0.0833967	1697002
00:00:04.232	47695	0.0058	0		0.0841219	1697196
00:00:04.242	47705	0.00564	0		0.0818013	1696663
00:00:04.252	47715	0.00551	0		0.0799158	1696208
00:00:04.262	47725	0.00604	0		0.0876028	1697992
00:00:04.272	47735	0.00583	0		0.084557	1697279
00:00:04.282	47745	0.00577	0		0.0836868	1697083
00:00:04.292	47755	0.00591	0		0.0857173	1697541
00:00:04.302	47765	0.00593	0		0.0860074	1697627
00:00:04.312	47775	0.0058	0		0.0841219	1697176
00:00:04.322	47785	0.00599	0		0.0868776	1697815
00:00:04.332	47795	0.00577	0		0.0836868	1697093
00:00:04.342	47805	0.00578	0		0.0838318	1697120
00:00:04.352	47815	0.00531	0		0.077015	1695541
00:00:04.362	47825	0.00586	0		0.0849921	1697401
00:00:04.372	47835	0.00561	0		0.0813661	1696541
00:00:04.382	47845	0.00581	0		0.0842669	1697210
00:00:04.392	47855	0.00565	0		0.0819463	1696681
00:00:04.402	47865	0.00596	0		0.0864425	1697722
00:00:04.412	47875	0.00589	0		0.0854272	1697473
00:00:04.422	47885	0.00585	0		0.084847	1697350
00:00:04.431	47895	0.00565	0		0.0819463	1696693
00:00:04.442	47905	0.00594	0		0.0861524	1697641
00:00:04.452	47915	0.00555	0		0.0804959	1696345
00:00:04.461	47925	0.0056	0		0.0812211	1696516
00:00:04.471	47935	0.00568	0		0.0823814	1696775
00:00:04.481	47945	0.00577	0		0.0836868	1697088
00:00:04.492	47955	0.00579	0		0.0839768	1697142
00:00:04.502	47965	0.00582	0		0.0844119	1697257
00:00:04.512	47975	0.0056	0		0.0812211	1696509
00:00:04.521	47985	0.00574	0		0.0832516	1696978
00:00:04.531	47995	0.0055	0		0.0797707	1696166
00:00:04.541	48005	0.00598	0		0.0867325	1697788
00:00:04.551	48015	0.00585	0		0.084847	1697355
00:00:04.561	48025	0.00594	0		0.0861524	1697668
00:00:04.571	48035	0.00561	0		0.0813661	1696543
00:00:04.581	48045	0.00613	0		0.0889081	1698282
00:00:04.591	48055	0.00564	0		0.0818013	1696639
00:00:04.601	48065	0.00558	0		0.080931	1696441
00:00:04.611	48075	0.00604	0		0.0876028	1697992
00:00:04.621	48085	0.00606	0		0.0878928	1698059
00:00:04.631	48095	0.00556	0		0.080641	1696362
00:00:04.641	48105	0.0061	0		0.088473	1698189
00:00:04.651	48115	0.00538	0		0.0780303	1695759
00:00:04.661	48125	0.00585	0		0.084847	1697353
00:00:04.671	48135	0.00564	0		0.0818013	1696661
00:00:04.681	48145	0.00591	0		0.0857173	1697561
00:00:04.691	48155	0.00559	0		0.0810761	1696470
00:00:04.701	48165	0.0056	0		0.0812211	1696497
00:00:04.711	48175	0.00563	0		0.0816562	1696614
00:00:04.721	48185	0.00612	0		0.0887631	1698274
00:00:04.730	48195	0.00551	0		0.0799158	1696208
00:00:04.740	48205	0.00584	0		0.084702	1697316
00:00:04.751	48215	0.00582	0		0.0844119	1697247
00:00:04.760	48225	0.00628	0		0.0910837	1698793
00:00:04.770	48235	0.00599	0		0.0868776	1697823
00:00:04.780	48245	0.00602	0		0.0873127	1697933
00:00:04.790	48255	0.00569	0		0.0825265	1696811
00:00:04.800	48265	0.0059	0		0.0855722	1697521
00:00:04.810	48275	0.00543	0		0.0787555	1695929
00:00:04.820	48285	0.00583	0		0.084557	1697274
00:00:04.830	48295	0.00599	0		0.0868776	1697830
00:00:04.840	48305	0.00576	0		0.0835417	1697051
00:00:04.850	48315	0.00549	0		0.0796257	1696134
00:00:04.860	48325	0.0061	0		0.088473	1698174
00:00:04.870	48335	0.0058	0		0.0841219	1697184
00:00:04.880	48345	0.00619	0		0.0897783	1698502
00:00:04.890	48355	0.00546	0		0.0791906	1696036
00:00:04.900	48365	0.00596	0		0.0864425	1697725
00:00:04.910	48375	0.00549	0		0.0796257	1696142
00:00:04.920	48385	0.00589	0		0.0854272	1697499
00:00:04.929	48395	0.00572	0		0.0829616	1696922
00:00:04.940	48405	0.00577	0		0.0836868	1697081
00:00:04.949	48415	0.0057	0		0.0826715	1696843
00:00:04.960	48425	0.00586	0		0.0849921	1697384
00:00:04.970	48435	0.00605	0		0.0877478	1698039
00:00:04.979	48445	0.00608	0		0.0881829	1698113
00:00:04.990	48455	0.00581	0		0.0842669	1697223
00:00:04.999	48465	0.00595	0		0.0862974	1697703
00:00:05.009	48475	0.00563	0		0.0816562	1696624
00:00:05.020	48485	0.006	0		0.0870226	1697850
00:00:05.029	48495	0.00567	0		0.0822364	1696749
00:00:05.039	48505	0.00588	0		0.0852822	1697460
00:00:05.050	48515	0.00579	0		0.0839768	1697152
00:00:05.059	48525	0.00579	0		0.0839768	1697164
00:00:05.069	48535	0.00556	0		0.080641	1696367
00:00:05.079	48545	0.00606	0		0.0878928	1698056
00:00:05.089	48555	0.00584	0		0.084702	1697323
00:00:05.099	48565	0.00592	0		0.0858623	1697597
00:00:05.109	48575	0.00563	0		0.0816562	1696614
00:00:05.119	48585	0.00578	0		0.0838318	1697117
00:00:05.129	48595	0.00558	0		0.080931	1696438
00:00:05.139	48605	0.00592	0		0.0858623	1697575
00:00:05.149	48615	0.00538	0		0.0780303	1695764
00:00:05.159	48625	0.0058	0		0.0841219	1697188
00:00:05.169	48635	0.00561	0		0.0813661	1696538
00:00:05.179	48645	0.006	0		0.0870226	1697852
00:00:05.189	48655	0.00568	0		0.0823814	1696777
00:00:05.198	48665	0.00544	0		0.0789005	1695980
00:00:05.208	48675	0.00541	0		0.0784654	1695885
00:00:05.218	48685	0.00582	0		0.0844119	1697264
00:00:05.228	48695	0.00554	0		0.0803509	1696325
00:00:05.238	48705	0.006	0		0.0870226	1697855
00:00:05.248	48715	0.00569	0		0.0825265	1696819
00:00:05.258	48725	0.00595	0		0.0862974	1697673
00:00:05.268	48735	0.00556	0		0.080641	1696365
00:00:05.278	48745	0.00598	0		0.0867325	1697774
00:00:05.288	48755	0.00579	0		0.0839768	1697154
00:00:05.298	48765	0.00611	0		0.088618	1698228
00:00:05.308	48775	0.00552	0		0.0800608	1696259
00:00:05.318	48785	0.006	0		0.0870226	1697840
00:00:05.328	48795	0.0053	0		0.07687	1695514
00:00:05.338	48805	0.00616	0		0.0893432	1698394
00:00:05.348	48815	0.00582	0		0.0844119	1697252
00:00:05.358	48825	0.00577	0		0.0836868	1697095
00:00:05.368	48835	0.00551	0		0.0799158	1696225
00:00:05.378	48845	0.00605	0		0.0877478	1698039
00:00:05.388	48855	0.00564	0		0.0818013	1696656
00:00:05.398	48865	0.00604	0		0.0876028	1697977
00:00:05.408	48875	0.00576	0		0.0835417	1697044
00:00:05.418	48885	0.0058	0		0.0841219	1697171
00:00:05.428	48895	0.00563	0		0.0816562	1696605
00:00:05.438	48905	0.00586	0		0.0849921	1697372
00:00:05.448	48915	0.00571	0		0.0828165	1696885
00:00:05.458	48925	0.00582	0		0.0844119	1697247
00:00:05.468	48935	0.00538	0		0.0780303	1695788
00:00:05.478	48945	0.00619	0		0.0897783	1698495
00:00:05.488	48955	0.00555	0		0.0804959	1696338
00:00:05.497	48965	0.00571	0		0.0828165	1696870
00:00:05.507	48975	0.00545	0		0.0790455	1696017
00:00:05.517	48985	0.00581	0		0.0842669	1697220
00:00:05.528	48995	0.00581	0		0.0842669	1697203
00:00:05.537	49005	0.00563	0		0.0816562	1696614
00:00:05.547	49015	0.00579	0		0.0839768	1697159
00:00:05.558	49025	0.00566	0		0.0820913	1696729
00:00:05.567	49035	0.00548	0		0.0794807	1696105
00:00:05.577	49045	0.0055	0		0.0797707	1696188
00:00:05.587	49055	0.00549	0		0.0796257	1696137
00:00:05.597	49065	0.00583	0		0.084557	1697284
00:00:05.607	49075	0.00571	0		0.0828165	1696887
00:00:05.617	49085	0.00577	0		0.0836868	1697083
00:00:05.627	49095	0.00553	0		0.0802059	1696284
00:00:05.637	49105	0.00573	0		0.0831066	1696941
00:00:05.647	49115	0.00532	0		0.0771601	1695578
00:00:05.657	49125	0.00593	0		0.0860074	1697617
00:00:05.667	49135	0.00524	0		0.0759998	1695303
00:00:05.677	49145	0.00581	0		0.0842669	1697218
00:00:05.687	49155	0.00537	0		0.0778852	1695742
00:00:05.697	49165	0.0058	0		0.0841219	1697191
00:00:05.707	49175	0.00549	0		0.0796257	1696152
00:00:05.717	49185	0.0056	0		0.0812211	1696497
00:00:05.727	49195	0.00592	0		0.0858623	1697595
00:00:05.737	49205	0.00567	0		0.0822364	1696737
00:00:05.747	49215	0.0055	0		0.0797707	1696191
00:00:05.757	49225	0.00596	0		0.0864425	1697717
00:00:05.767	49235	0.00573	0		0.0831066	1696953
00:00:05.777	49245	0.0058	0		0.0841219	1697169
00:00:05.787	49255	0.00572	0		0.0829616	1696917
00:00:05.796	49265	0.00605	0		0.0877478	1698026
00:00:05.807	49275	0.00585	0		0.084847	1697367
00:00:05.816	49285	0.00583	0		0.084557	1697301
00:00:05.826	49295	0.00571	0		0.0828165	1696877
00:00:05.836	49305	0.00601	0		0.0871677	1697894
00:00:05.847	49315	0.00548	0		0.0794807	1696110
00:00:05.856	49325	0.00573	0		0.0831066	1696939
00:00:05.866	49335	0.0055	0		0.0797707	1696161
00:00:05.876	49345	0.0057	0		0.0826715	1696846
00:00:05.887	49355	0.00547	0		0.0793356	1696093
00:00:05.896	49365	0.00582	0		0.0844119	1697264
00:00:05.906	49375	0.0052	0		0.0754196	1695171
00:00:05.916	49385	0.00553	0		0.0802059	1696272
00:00:05.926	49395	0.00577	0		0.0836868	1697081
00:00:05.936	49405	0.00564	0		0.0818013	1696632
00:00:05.946	49415	0.00572	0		0.0829616	1696899
00:00:05.956	49425	0.00596	0		0.0864425	1697735
00:00:05.966	49435	0.00534	0		0.0774501	1695629
00:00:05.976	49445	0.00562	0		0.0815112	1696570
00:00:05.986	49455	0.00561	0		0.0813661	1696556
00:00:05.996	49465	0.00596	0		0.0864425	1697730
00:00:06.006	49475	0.00525	0		0.0761448	1695345
00:00:06.016	49485	0.00589	0		0.0854272	1697495
00:00:06.026	49495	0.00557	0		0.080786	1696411
00:00:06.036	49505	0.00537	0		0.0778852	1695756
00:00:06.046	49515	0.00547	0		0.0793356	1696076
00:00:06.056	49525	0.0057	0		0.0826715	1696850
00:00:06.065	49535	0.00574	0		0.0832516	1696966
00:00:06.075	49545	0.006	0		0.0870226	1697867
00:00:06.086	49555	0.00578	0		0.0838318	1697127
00:00:06.096	49565	0.00584	0		0.084702	1697330
00:00:06.106	49575	0.00571	0		0.0828165	1696895
00:00:06.115	49585	0.00604	0		0.0876028	1697984
00:00:06.125	49595	0.00584	0		0.084702	1697330
00:00:06.135	49605	0.00552	0		0.0800608	1696259
00:00:06.145	49615	0.00558	0		0.080931	1696431
00:00:06.155	49625	0.00597	0		0.0865875	1697757
00:00:06.165	49635	0.00545	0		0.0790455	1695997
00:00:06.175	49645	0.00596	0		0.0864425	1697715
00:00:06.185	49655	0.00578	0		0.0838318	1697103
00:00:06.195	49665	0.00568	0		0.0823814	1696779
00:00:06.205	49675	0.00575	0		0.0833967	1697032
00:00:06.215	49685	0.00576	0		0.0835417	1697059
00:00:06.225	49695	0.00554	0		0.0803509	1696316
00:00:06.235	49705	0.00572	0		0.0829616	1696914
00:00:06.245	49715	0.00555	0		0.0804959	1696335
00:00:06.255	49725	0.00537	0		0.0778852	1695739
00:00:06.265	49735	0.00569	0		0.0825265	1696806
00:00:06.275	49745	0.00563	0		0.0816562	1696614
00:00:06.285	49755	0.00575	0		0.0833967	1697017
00:00:06.295	49765	0.00554	0		0.0803509	1696306
00:00:06.305	49775	0.00573	0		0.0831066	1696956
00:00:06.314	49785	0.00556	0		0.080641	1696365
00:00:06.325	49795	0.00559	0		0.0810761	1696463
00:00:06.335	49805	0.00601	0		0.0871677	1697881
00:00:06.345	49815	0.00584	0		0.084702	1697304
00:00:06.354	49825	0.00536	0		0.0777402	1695712
00:00:06.364	49835	0.00543	0		0.0787555	1695929
00:00:06.374	49845	0.00593	0		0.0860074	1697619
00:00:06.384	49855	0.00552	0		0.0800608	1696232
00:00:06.394	49865	0.00596	0		0.0864425	1697737
00:00:06.404	49875	0.00566	0		0.0820913	1696705
00:00:06.414	49885	0.00555	0		0.0804959	1696335
00:00:06.424	49895	0.00557	0		0.080786	1696406
00:00:06.434	49905	0.00536	0		0.0777402	1695693
00:00:06.445	49915	0.00606	0		0.0878928	1698054
00:00:06.454	49925	0.00587	0		0.0851371	1697424
00:00:06.464	49935	0.00552	0		0.0800608	1696250
00:00:06.474	49945	0.00556	0		0.080641	1696384
00:00:06.484	49955	0.00596	0		0.0864425	1697730
00:00:06.494	49965	0.00584	0		0.084702	1697318
00:00:06.504	49975	0.0056	0		0.0812211	1696524
00:00:06.514	49985	0.00553	0		0.0802059	1696279
00:00:06.524	49995	0.00555	0		0.0804959	1696338
00:00:06.534	50005	0.00587	0		0.0851371	1697421
00:00:06.544	50015	0.0054	0		0.0783204	1695850
00:00:06.554	50025	0.00553	0		0.0802059	1696267
00:00:06.564	50035	0.00558	0		0.080931	1696438
00:00:06.573	50045	0.00548	0		0.0794807	1696098
00:00:06.584	50055	0.00593	0		0.0860074	1697605
00:00:06.594	50065	0.00582	0		0.0844119	1697252
00:00:06.604	50075	0.00552	0		0.0800608	1696259
00:00:06.613	50085	0.0059	0		0.0855722	1697519
00:00:06.623	50095	0.00573	0		0.0831066	1696958
00:00:06.633	50105	0.00537	0		0.0778852	1695751
00:00:06.643	50115	0.0057	0		0.0826715	1696848
00:00:06.653	50125	0.00552	0		0.0800608	1696242
00:00:06.663	50135	0.00562	0		0.0815112	1696585
00:00:06.673	50145	0.00563	0		0.0816562	1696600
00:00:06.683	50155	0.00552	0		0.0800608	1696242
00:00:06.693	50165	0.00588	0		0.0852822	1697450
00:00:06.703	50175	0.00596	0		0.0864425	1697735
00:00:06.713	50185	0.00543	0		0.0787555	1695946
00:00:06.723	50195	0.00534	0		0.0774501	1695646
00:00:06.733	50205	0.00558	0		0.080931	1696441
00:00:06.743	50215	0.00574	0		0.0832516	1696990
00:00:06.753	50225	0.00569	0		0.0825265	1696821
00:00:06.763	50235	0.00564	0		0.0818013	1696658
00:00:06.773	50245	0.00564	0		0.0818013	1696646
00:00:06.783	50255	0.0055	0		0.0797707	1696178
00:00:06.793	50265	0.00549	0		0.0796257	1696134
00:00:06.803	50275	0.00571	0		0.0828165	1696875
00:00:06.812	50285	0.00559	0		0.0810761	1696472
00:00:06.823	50295	0.00562	0		0.0815112	1696570
00:00:06.832	50305	0.00548	0		0.0794807	1696103
00:00:06.842	50315	0.00591	0		0.0857173	1697563
00:00:06.853	50325	0.00572	0		0.0829616	1696907
00:00:06.862	50335	0.00555	0		0.0804959	1696355
00:00:06.872	50345	0.00565	0		0.0819463	1696671
00:00:06.882	50355	0.00557	0		0.080786	1696414
00:00:06.892	50365	0.00553	0		0.0802059	1696289
00:00:06.902	50375	0.00563	0		0.0816562	1696605
00:00:06.912	50385	0.00577	0		0.0836868	1697093
00:00:06.922	50395	0.00559	0		0.0810761	1696470
00:00:06.932	50405	0.00571	0		0.0828165	1696882
00:00:06.942	50415	0.00591	0		0.0857173	1697544
00:00:06.952	50425	0.00554	0		0.0803509	1696301
00:00:06.962	50435	0.00579	0		0.0839768	1697161
00:00:06.972	50445	0.00563	0		0.0816562	1696605
00:00:06.982	50455	0.00586	0		0.0849921	1697384
00:00:06.992	50465	0.00558	0		0.080931	1696441
00:00:07.002	50475	0.00579	0		0.0839768	1697154
00:00:07.012	50485	0.00585	0		0.084847	1697367
00:00:07.022	50495	0.00615	0		0.0891982	1698367
00:00:07.032	50505	0.0055	0		0.0797707	1696169
00:00:07.042	50515	0.00568	0		0.0823814	1696784
00:00:07.052	50525	0.00541	0		0.0784654	1695890
00:00:07.061	50535	0.00565	0		0.0819463	1696683
00:00:07.071	50545	0.00594	0		0.0861524	1697664
00:00:07.082	50555	0.00563	0		0.0816562	1696624
00:00:07.092	50565	0.00547	0		0.0793356	1696083
00:00:07.101	50575	0.00583	0		0.084557	1697274
00:00:07.112	50585	0.00556	0		0.080641	1696394
00:00:07.122	50595	0.00569	0		0.0825265	1696809
00:00:07.132	50605	0.00548	0		0.0794807	1696112
00:00:07.142	50615	0.0058	0		0.0841219	1697179
00:00:07.152	50625	0.00545	0		0.0790455	1696012
00:00:07.161	50635	0.00582	0		0.0844119	1697259
00:00:07.171	50645	0.00564	0		0.0818013	1696656
00:00:07.184	50655	0.00575	0		0.0833967	1697022
00:00:07.191	50665	0.00539	0		0.0781753	1695809
00:00:07.201	50675	0.00565	0		0.0819463	1696690
00:00:07.211	50685	0.00569	0		0.0825265	1696804
00:00:07.221	50695	0.00564	0		0.0818013	1696639
00:00:07.231	50705	0.00547	0		0.0793356	1696063
00:00:07.241	50715	0.0056	0		0.0812211	1696514
00:00:07.251	50725	0.00553	0		0.0802059	1696284
00:00:07.261	50735	0.00534	0		0.0774501	1695636
00:00:07.271	50745	0.00588	0		0.0852822	1697438
00:00:07.281	50755	0.00578	0		0.0838318	1697125
00:00:07.291	50765	0.00556	0		0.080641	1696362
00:00:07.301	50775	0.0059	0		0.0855722	1697517
00:00:07.311	50785	0.00559	0		0.0810761	1696482
00:00:07.321	50795	0.00554	0		0.0803509	1696301
00:00:07.330	50805	0.00568	0		0.0823814	1696779
00:00:07.341	50815	0.00565	0		0.0819463	1696671
00:00:07.350	50825	0.00542	0		0.0786104	1695897
00:00:07.361	50835	0.00555	0		0.0804959	1696355
00:00:07.371	50845	0.00549	0		0.0796257	1696149
00:00:07.380	50855	0.00594	0		0.0861524	1697664
00:00:07.390	50865	0.00558	0		0.080931	1696460
00:00:07.400	50875	0.0058	0		0.0841219	1697191
00:00:07.410	50885	0.00574	0		0.0832516	1696978
00:00:07.420	50895	0.0062	0		0.0899234	1698536
00:00:07.430	50905	0.00536	0		0.0777402	1695720
00:00:07.440	50915	0.00578	0		0.0838318	1697132
00:00:07.450	50925	0.00554	0		0.0803509	1696298
00:00:07.460	50935	0.00582	0		0.0844119	1697252
00:00:07.470	50945	0.00534	0		0.0774501	1695656
00:00:07.480	50955	0.0055	0		0.0797707	1696174
00:00:07.490	50965	0.00535	0		0.0775952	1695661
00:00:07.500	50975	0.00568	0		0.0823814	1696772
00:00:07.510	50985	0.00561	0		0.0813661	1696553
00:00:07.520	50995	0.0062	0		0.0899234	1698527
00:00:07.530	51005	0.00548	0		0.0794807	1696098
00:00:07.540	51015	0.00585	0		0.084847	1697335
00:00:07.550	51025	0.00532	0		0.0771601	1695560
00:00:07.560	51035	0.00553	0		0.0802059	1696289
00:00:07.570	51045	0.00547	0		0.0793356	1696073
00:00:07.580	51055	0.00569	0		0.0825265	1696802
00:00:07.590	51065	0.00523	0		0.0758547	1695262
00:00:07.600	51075	0.00566	0		0.0820913	1696703
00:00:07.610	51085	0.00559	0		0.0810761	1696477
00:00:07.619	51095	0.00584	0		0.084702	1697308
00:00:07.629	51105	0.00576	0		0.0835417	1697049
00:00:07.640	51115	0.00594	0		0.0861524	1697656
00:00:07.649	51125	0.0056	0		0.0812211	1696524
00:00:07.660	51135	0.00593	0		0.0860074	1697634
00:00:07.670	51145	0.00555	0		0.0804959	1696328
00:00:07.679	51155	0.0058	0		0.0841219	1697188
00:00:07.689	51165	0.00564	0		0.0818013	1696644
00:00:07.700	51175	0.00576	0		0.0835417	1697034
00:00:07.710	51185	0.0054	0		0.0783204	1695826
00:00:07.719	51195	0.00587	0		0.0851371	1697416
00:00:07.729	51205	0.00583	0		0.084557	1697272
00:00:07.739	51215	0.00583	0		0.084557	1697277
00:00:07.749	51225	0.00558	0		0.080931	1696455
00:00:07.759	51235	0.0058	0		0.0841219	1697169
00:00:07.770	51245	0.00548	0		0.0794807	1696100
00:00:07.779	51255	0.00544	0		0.0789005	1695990
00:00:07.789	51265	0.00547	0		0.0793356	1696081
00:00:07.799	51275	0.00568	0		0.0823814	1696775
00:00:07.809	51285	0.00511	0		0.0741143	1694865
00:00:07.819	51295	0.00583	0		0.084557	1697296
00:00:07.829	51305	0.00542	0		0.0786104	1695912
00:00:07.839	51315	0.0058	0		0.0841219	1697196
00:00:07.849	51325	0.00546	0		0.0791906	1696046
00:00:07.859	51335	0.00579	0		0.0839768	1697152
00:00:07.869	51345	0.0057	0		0.0826715	1696858
00:00:07.879	51355	0.00578	0		0.0838318	1697125
00:00:07.889	51365	0.00531	0		0.077015	1695536
00:00:07.899	51375	0.00577	0		0.0836868	1697093
00:00:07.909	51385	0.00581	0		0.0842669	1697233
00:00:07.918	51395	0.00574	0		0.0832516	1696980
00:00:07.928	51405	0.00542	0		0.0786104	1695899
00:00:07.939	51415	0.00561	0		0.0813661	1696556
00:00:07.948	51425	0.0055	0		0.0797707	1696181
00:00:07.959	51435	0.00563	0		0.0816562	1696607
00:00:07.968	51445	0.00554	0		0.0803509	1696311
00:00:07.978	51455	0.00579	0		0.0839768	1697142
00:00:07.989	51465	0.0057	0		0.0826715	1696858
00:00:07.999	51475	0.00573	0		0.0831066	1696953
00:00:08.009	51485	0.00535	0		0.0775952	1695680
00:00:08.018	51495	0.00571	0		0.0828165	1696897
00:00:08.028	51505	0.00561	0		0.0813661	1696543
00:00:08.038	51515	0.00594	0		0.0861524	1697646
00:00:08.048	51525	0.00562	0		0.0815112	1696583
00:00:08.058	51535	0.00554	0		0.0803509	1696311
00:00:08.068	51545	0.00542	0		0.0786104	1695912
00:00:08.078	51555	0.00603	0		0.0874577	1697943
00:00:08.088	51565	0.00535	0		0.0775952	1695685
00:00:08.098	51575	0.00591	0		0.0857173	1697536
00:00:08.108	51585	0.00553	0		0.0802059	1696281
00:00:08.118	51595	0.00606	0		0.0878928	1698069
00:00:08.128	51605	0.0054	0		0.0783204	1695828
00:00:08.138	51615	0.00569	0		0.0825265	1696831
00:00:08.147	51625	0.00553	0		0.0802059	1696276
00:00:08.158	51635	0.00593	0		0.0860074	1697607
00:00:08.168	51645	0.00555	0		0.0804959	1696340
00:00:08.178	51655	0.00604	0		0.0876028	1697992
00:00:08.188	51665	0.00566	0		0.0820913	1696720
00:00:08.197	51675	0.00562	0		0.0815112	1696575
00:00:08.208	51685	0.00543	0		0.0787555	1695929
00:00:08.217	51695	0.0057	0		0.0826715	1696846
00:00:08.227	51705	0.00564	0		0.0818013	1696658
00:00:08.237	51715	0.00547	0		0.0793356	1696061
00:00:08.247	51725	0.00579	0		0.0839768	1697137
00:00:08.257	51735	0.006	0		0.0870226	1697862
00:00:08.267	51745	0.00545	0		0.0790455	1695995
00:00:08.277	51755	0.00572	0		0.0829616	1696931
00:00:08.287	51765	0.00558	0		0.080931	1696438
00:00:08.297	51775	0.00552	0		0.0800608	1696247
00:00:08.307	51785	0.00578	0		0.0838318	1697100
00:00:08.317	51795	0.00558	0		0.080931	1696433
00:00:08.327	51805	0.00564	0		0.0818013	1696663
00:00:08.337	51815	0.00576	0		0.0835417	1697037
00:00:08.347	51825	0.00538	0		0.0780303	1695791
00:00:08.357	51835	0.00596	0		0.0864425	1697737
00:00:08.367	51845	0.0056	0		0.0812211	1696516
00:00:08.377	51855	0.00584	0		0.084702	1697328
00:00:08.387	51865	0.00547	0		0.0793356	1696088
00:00:08.397	51875	0.00573	0		0.0831066	1696958
00:00:08.407	51885	0.00526	0		0.0762898	1695377
00:00:08.417	51895	0.00559	0		0.0810761	1696492
00:00:08.426	51905	0.00538	0		0.0780303	1695771
00:00:08.437	51915	0.00585	0		0.084847	1697335
00:00:08.447	51925	0.00523	0		0.0758547	1695276
00:00:08.457	51935	0.00572	0		0.0829616	1696917
00:00:08.467	51945	0.00577	0		0.0836868	1697083
00:00:08.477	51955	0.00578	0		0.0838318	1697105
00:00:08.487	51965	0.00574	0		0.0832516	1696978
00:00:08.497	51975	0.00599	0		0.0868776	1697830
00:00:08.506	51985	0.0059	0		0.0855722	1697529
00:00:08.516	51995	0.00574	0		0.0832516	1696995
00:00:08.526	52005	0.00526	0		0.0762898	1695360
00:00:08.536	52015	0.00566	0		0.0820913	1696720
00:00:08.546	52025	0.00568	0		0.0823814	1696777
00:00:08.556	52035	0.00546	0		0.0791906	1696058
00:00:08.566	52045	0.00537	0		0.0778852	1695739
00:00:08.576	52055	0.00546	0		0.0791906	1696049
00:00:08.586	52065	0.00585	0		0.084847	1697340
00:00:08.596	52075	0.0057	0		0.0826715	1696858
00:00:08.606	52085	0.00545	0		0.0790455	1696019
00:00:08.616	52095	0.00575	0		0.0833967	1697007
00:00:08.626	52105	0.00543	0		0.0787555	1695941
00:00:08.636	52115	0.00548	0		0.0794807	1696095
00:00:08.648	52125	0.00559	0		0.0810761	1696467
00:00:08.656	52135	0.00543	0		0.0787555	1695941
00:00:08.666	52145	0.00559	0		0.0810761	1696475
00:00:08.676	52155	0.0057	0		0.0826715	1696833
00:00:08.686	52165	0.00574	0		0.0832516	1696980
00:00:08.696	52175	0.00574	0		0.0832516	1696966
00:00:08.706	52185	0.00539	0		0.0781753	1695800
00:00:08.716	52195	0.00568	0		0.0823814	1696767
00:00:08.726	52205	0.00547	0		0.0793356	1696071
00:00:08.736	52215	0.00585	0		0.084847	1697357
00:00:08.746	52225	0.00559	0		0.0810761	1696482
00:00:08.755	52235	0.00553	0		0.0802059	1696274
00:00:08.765	52245	0.00556	0		0.080641	1696374
00:00:08.775	52255	0.0056	0		0.0812211	1696521
00:00:08.785	52265	0.00546	0		0.0791906	1696051
00:00:08.795	52275	0.00575	0		0.0833967	1697019
00:00:08.805	52285	0.0054	0		0.0783204	1695843
00:00:08.815	52295	0.00539	0		0.0781753	1695803
00:00:08.825	52305	0.00573	0		0.0831066	1696944
00:00:08.835	52315	0.00561	0		0.0813661	1696538
00:00:08.845	52325	0.00615	0		0.0891982	1698345
00:00:08.855	52335	0.0057	0		0.0826715	1696848
00:00:08.865	52345	0.00541	0		0.0784654	1695877
00:00:08.875	52355	0.00545	0		0.0790455	1696007
00:00:08.885	52365	0.00591	0		0.0857173	1697553
00:00:08.895	52375	0.00549	0		0.0796257	1696149
00:00:08.905	52385	0.00566	0		0.0820913	1696717
00:00:08.915	52395	0.0055	0		0.0797707	1696164
00:00:08.925	52405	0.00552	0		0.0800608	1696237
00:00:08.935	52415	0.00576	0		0.0835417	1697061
00:00:08.945	52425	0.00587	0		0.0851371	1697411
00:00:08.955	52435	0.00568	0		0.0823814	1696775
00:00:08.964	52445	0.0056	0		0.0812211	1696509
00:00:08.975	52455	0.00558	0		0.080931	1696460
00:00:08.984	52465	0.00564	0		0.0818013	1696658
00:00:08.995	52475	0.00542	0		0.0786104	1695899
00:00:09.004	52485	0.00591	0		0.0857173	1697568
00:00:09.014	52495	0.00561	0		0.0813661	1696553
00:00:09.025	52505	0.00577	0		0.0836868	1697071
00:00:09.034	52515	0.00556	0		0.080641	1696374
00:00:09.045	52525	0.0057	0		0.0826715	1696853
00:00:09.055	52535	0.00543	0		0.0787555	1695929
00:00:09.064	52545	0.0058	0		0.0841219	1697188
00:00:09.074	52555	0.00565	0		0.0819463	1696695
00:00:09.084	52565	0.00575	0		0.0833967	1697022
00:00:09.094	52575	0.00569	0		0.0825265	1696804
00:00:09.104	52585	0.00554	0		0.0803509	1696303
00:00:09.114	52595	0.00548	0		0.0794807	1696103
00:00:09.124	52605	0.00586	0		0.0849921	1697384
00:00:09.134	52615	0.00612	0		0.0887631	1698272
00:00:09.144	52625	0.00568	0		0.0823814	1696782
00:00:09.154	52635	0.0056	0		0.0812211	1696512
00:00:09.164	52645	0.00577	0		0.0836868	1697090
00:00:09.174	52655	0.00581	0		0.0842669	1697210
00:00:09.184	52665	0.00537	0		0.0778852	1695732
00:00:09.194	52675	0.00587	0		0.0851371	1697424
00:00:09.204	52685	0.00537	0		0.0778852	1695742
00:00:09.214	52695	0.00566	0		0.0820913	1696705
00:00:09.224	52705	0.00574	0		0.0832516	1696993
00:00:09.233	52715	0.00556	0		0.080641	1696379
00:00:09.244	52725	0.00596	0		0.0864425	1697710
00:00:09.254	52735	0.00592	0		0.0858623	1697583
00:00:09.263	52745	0.00554	0		0.0803509	1696321
00:00:09.274	52755	0.00555	0		0.0804959	1696355
00:00:09.283	52765	0.00573	0		0.0831066	1696951
00:00:09.293	52775	0.00546	0		0.0791906	1696056
00:00:09.304	52785	0.00586	0		0.0849921	1697384
00:00:09.313	52795	0.00567	0		0.0822364	1696742
00:00:09.323	52805	0.00535	0		0.0775952	1695683
00:00:09.333	52815	0.00579	0		0.0839768	1697154
00:00:09.343	52825	0.00584	0		0.084702	1697311
00:00:09.354	52835	0.00542	0		0.0786104	1695902
00:00:09.363	52845	0.00548	0		0.0794807	1696120
00:00:09.373	52855	0.00541	0		0.0784654	1695887
00:00:09.383	52865	0.00564	0		0.0818013	1696656
00:00:09.395	52875	0.0056	0		0.0812211	1696499
00:00:09.403	52885	0.00594	0		0.0861524	1697654
00:00:09.413	52895	0.00547	0		0.0793356	1696073
00:00:09.423	52905	0.00581	0		0.0842669	1697213
00:00:09.433	52915	0.00554	0		0.0803509	1696321
00:00:09.443	52925	0.00542	0		0.0786104	1695924
00:00:09.453	52935	0.00544	0		0.0789005	1695968
00:00:09.463	52945	0.00559	0		0.0810761	1696492
00:00:09.473	52955	0.0058	0		0.0841219	1697188
00:00:09.483	52965	0.00567	0		0.0822364	1696737
00:00:09.493	52975	0.00552	0		0.0800608	1696240
00:00:09.503	52985	0.0057	0		0.0826715	1696836
00:00:09.513	52995	0.00513	0		0.0744043	1694951
00:00:09.523	53005	0.00575	0		0.0833967	1697017
00:00:09.532	53015	0.00554	0		0.0803509	1696325
00:00:09.542	53025	0.00607	0		0.0880379	1698103
00:00:09.553	53035	0.0056	0		0.0812211	1696512
00:00:09.562	53045	0.00558	0		0.080931	1696458
00:00:09.572	53055	0.00575	0		0.0833967	1697000
00:00:09.582	53065	0.00564	0		0.0818013	1696649
00:00:09.592	53075	0.00569	0		0.0825265	1696821
00:00:09.603	53085	0.00579	0		0.0839768	1697142
00:00:09.612	53095	0.00566	0		0.0820913	1696727
00:00:09.622	53105	0.00547	0		0.0793356	1696066
00:00:09.632	53115	0.00556	0		0.080641	1696365
00:00:09.642	53125	0.00568	0		0.0823814	1696775
00:00:09.652	53135	0.00559	0		0.0810761	1696477
00:00:09.662	53145	0.00572	0		0.0829616	1696902
00:00:09.672	53155	0.00549	0		0.0796257	1696134
00:00:09.682	53165	0.00578	0		0.0838318	1697127
00:00:09.692	53175	0.0055	0		0.0797707	1696178
00:00:09.702	53185	0.00551	0		0.0799158	1696227
00:00:09.712	53195	0.00556	0		0.080641	1696374
00:00:09.722	53205	0.00585	0		0.084847	1697340
00:00:09.732	53215	0.00557	0		0.080786	1696411
00:00:09.742	53225	0.00584	0		0.084702	1697311
00:00:09.752	53235	0.00562	0		0.0815112	1696585
00:00:09.762	53245	0.00564	0		0.0818013	1696644
00:00:09.772	53255	0.00539	0		0.0781753	1695795
00:00:09.782	53265	0.00578	0		0.0838318	1697103
00:00:09.792	53275	0.00554	0		0.0803509	1696323
00:00:09.802	53285	0.00585	0		0.084847	1697360
00:00:09.812	53295	0.00542	0		0.0786104	1695892
00:00:09.822	53305	0.00598	0		0.0867325	1697788
00:00:09.831	53315	0.00553	0		0.0802059	1696269
00:00:09.841	53325	0.00561	0		0.0813661	1696538
00:00:09.851	53335	0.00553	0		0.0802059	1696279
00:00:09.861	53345	0.00558	0		0.080931	1696448
00:00:09.871	53355	0.00548	0		0.0794807	1696125
00:00:09.881	53365	0.00568	0		0.0823814	1696777
00:00:09.891	53375	0.00552	0		0.0800608	1696245
00:00:09.902	53385	0.00576	0		0.0835417	1697064
00:00:09.911	53395	0.0055	0		0.0797707	1696176
00:00:09.921	53405	0.00586	0		0.0849921	1697397
00:00:09.931	53415	0.00554	0		0.0803509	1696301
00:00:09.941	53425	0.00581	0		0.0842669	1697208
00:00:09.951	53435	0.00552	0		0.0800608	1696250
00:00:09.961	53445	0.00565	0		0.0819463	1696681
00:00:09.971	53455	0.00563	0		0.0816562	1696605
00:00:09.981	53465	0.00573	0		0.0831066	1696936
00:00:09.991	53475	0.00563	0		0.0816562	1696600
00:00:10.001	53485	0.00561	0		0.0813661	1696558
00:00:10.011	53495	0.00545	0		0.0790455	1695997
00:00:10.021	53505	0.00577	0		0.0836868	1697076
00:00:10.031	53515	0.00555	0		0.0804959	1696350
00:00:10.040	53525	0.00553	0		0.0802059	1696294
00:00:10.051	53535	0.00538	0		0.0780303	1695771
00:00:10.061	53545	0.0055	0		0.0797707	1696181
00:00:10.070	53555	0.00546	0		0.0791906	1696046
00:00:10.080	53565	0.00599	0		0.0868776	1697830
00:00:10.090	53575	0.00547	0		0.0793356	1696085
00:00:10.100	53585	0.00593	0		0.0860074	1697627
00:00:10.110	53595	0.00546	0		0.0791906	1696044
00:00:10.120	53605	0.00593	0		0.0860074	1697634
00:00:10.130	53615	0.00573	0		0.0831066	1696941
00:00:10.140	53625	0.00581	0		0.0842669	1697210
00:00:10.150	53635	0.00533	0		0.0773051	1695622
00:00:10.160	53645	0.00581	0		0.0842669	1697230
00:00:10.170	53655	0.00557	0		0.080786	1696411
00:00:10.180	53665	0.00582	0		0.0844119	1697242
00:00:10.190	53675	0.00535	0		0.0775952	1695688
00:00:10.200	53685	0.00569	0		0.0825265	1696828
00:00:10.210	53695	0.0055	0		0.0797707	1696178
00:00:10.220	53705	0.00587	0		0.0851371	1697409
00:00:10.230	53715	0.0053	0		0.07687	1695516
00:00:10.240	53725	0.00595	0		0.0862974	1697693
00:00:10.250	53735	0.00518	0		0.0751295	1695093
00:00:10.260	53745	0.00602	0		0.0873127	1697911
00:00:10.270	53755	0.00562	0		0.0815112	1696573
00:00:10.280	53765	0.0056	0		0.0812211	1696526
00:00:10.290	53775	0.00564	0		0.0818013	1696639
00:00:10.299	53785	0.00597	0		0.0865875	1697764
00:00:10.310	53795	0.00535	0		0.0775952	1695668
00:00:10.320	53805	0.00589	0		0.0854272	1697502
00:00:10.329	53815	0.00518	0		0.0751295	1695102
00:00:10.340	53825	0.00562	0		0.0815112	1696590
00:00:10.349	53835	0.00534	0		0.0774501	1695639
00:00:10.359	53845	0.00597	0		0.0865875	1697764
00:00:10.369	53855	0.00539	0		0.0781753	1695814
00:00:10.379	53865	0.0056	0		0.0812211	1696499
00:00:10.389	53875	0.00563	0		0.0816562	1696622
00:00:10.399	53885	0.00578	0		0.0838318	1697120
00:00:10.409	53895	0.00527	0		0.0764349	1695421
00:00:10.419	53905	0.0054	0		0.0783204	1695855
00:00:10.429	53915	0.00572	0		0.0829616	1696907
00:00:10.439	53925	0.00616	0		0.0893432	1698402
00:00:10.449	53935	0.00545	0		0.0790455	1696010
00:00:10.459	53945	0.00588	0		0.0852822	1697438
00:00:10.469	53955	0.00552	0		0.0800608	1696235
00:00:10.479	53965	0.00601	0		0.0871677	1697874
00:00:10.489	53975	0.00545	0		0.0790455	1696017
00:00:10.499	53985	0.00571	0		0.0828165	1696882
00:00:10.509	53995	0.00552	0		0.0800608	1696247
00:00:10.519	54005	0.00589	0		0.0854272	1697492
00:00:10.529	54015	0.00534	0		0.0774501	1695626
00:00:10.539	54025	0.00589	0		0.0854272	1697490
00:00:10.548	54035	0.00542	0		0.0786104	1695916
00:00:10.559	54045	0.00585	0		0.084847	1697338
00:00:10.569	54055	0.00551	0		0.0799158	1696205
00:00:10.578	54065	0.00578	0		0.0838318	1697120
00:00:10.588	54075	0.00595	0		0.0862974	1697676
00:00:10.598	54085	0.00566	0		0.0820913	1696722
00:00:10.608	54095	0.00573	0		0.0831066	1696939
00:00:10.618	54105	0.00585	0		0.084847	1697345
00:00:10.628	54115	0.00596	0		0.0864425	1697727
00:00:10.638	54125	0.00567	0		0.0822364	1696754
00:00:10.649	54135	0.00553	0		0.0802059	1696264
00:00:10.658	54145	0.00579	0		0.0839768	1697137
00:00:10.668	54155	0.00562	0		0.0815112	1696580
00:00:10.678	54165	0.00587	0		0.0851371	1697421
00:00:10.688	54175	0.00557	0		0.080786	1696404
00:00:10.698	54185	0.00567	0		0.0822364	1696749
00:00:10.708	54195	0.00541	0		0.0784654	1695872
00:00:10.718	54205	0.00577	0		0.0836868	1697088
00:00:10.728	54215	0.00567	0		0.0822364	1696759
00:00:10.738	54225	0.00573	0		0.0831066	1696948
00:00:10.748	54235	0.00576	0		0.0835417	1697044
00:00:10.758	54245	0.00553	0		0.0802059	1696269
00:00:10.768	54255	0.00589	0		0.0854272	1697492
00:00:10.778	54265	0.00579	0		0.0839768	1697154
00:00:10.788	54275	0.00567	0		0.0822364	1696744
00:00:10.798	54285	0.00613	0		0.0889081	1698296
00:00:10.807	54295	0.00551	0		0.0799158	1696218
00:00:10.818	54305	0.00585	0		0.084847	1697362
00:00:10.827	54315	0.00544	0		0.0789005	1695970
00:00:10.838	54325	0.0057	0		0.0826715	1696848
00:00:10.847	54335	0.00518	0		0.0751295	1695098
00:00:10.858	54345	0.0059	0		0.0855722	1697529
00:00:10.867	54355	0.00588	0		0.0852822	1697465
00:00:10.877	54365	0.00578	0		0.0838318	1697125
00:00:10.887	54375	0.00587	0		0.0851371	1697414
00:00:10.897	54385	0.00549	0		0.0796257	1696130
00:00:10.907	54395	0.00597	0		0.0865875	1697764
00:00:10.917	54405	0.00586	0		0.0849921	1697372
00:00:10.927	54415	0.00611	0		0.088618	1698235
00:00:10.937	54425	0.00592	0		0.0858623	1697583
00:00:10.947	54435	0.00575	0		0.0833967	1697005
00:00:10.957	54445	0.00595	0		0.0862974	1697703
00:00:10.967	54455	0.00567	0		0.0822364	1696737
00:00:10.977	54465	0.00586	0		0.0849921	1697397
00:00:10.987	54475	0.00571	0		0.0828165	1696873
00:00:10.997	54485	0.0058	0		0.0841219	1697188
00:00:11.007	54495	0.00601	0		0.0871677	1697874
00:00:11.017	54505	0.00545	0		0.0790455	1696017
00:00:11.027	54515	0.00601	0		0.0871677	1697894
00:00:11.037	54525	0.00639	0		0.0926791	1699167
00:00:11.047	54535	0.00581	0		0.0842669	1697215
00:00:11.057	54545	0.00564	0		0.0818013	1696661
00:00:11.067	54555	0.00583	0		0.084557	1697291
00:00:11.076	54565	0.00567	0		0.0822364	1696747
00:00:11.086	54575	0.00569	0		0.0825265	1696819
00:00:11.097	54585	0.00599	0		0.0868776	1697832
00:00:11.107	54595	0.00559	0		0.0810761	1696480
00:00:11.117	54605	0.00584	0		0.084702	1697323
00:00:11.126	54615	0.0058	0		0.0841219	1697196
00:00:11.136	54625	0.00603	0		0.0874577	1697967
00:00:11.147	54635	0.00561	0		0.0813661	1696551
00:00:11.156	54645	0.00589	0		0.0854272	1697473
00:00:11.166	54655	0.00535	0		0.0775952	1695671
00:00:11.176	54665	0.0058	0		0.0841219	1697169
00:00:11.186	54675	0.00574	0		0.0832516	1696990
00:00:11.196	54685	0.00581	0		0.0842669	1697210
00:00:11.206	54695	0.00554	0		0.0803509	1696325
00:00:11.216	54705	0.00572	0		0.0829616	1696929
00:00:11.226	54715	0.00581	0		0.0842669	1697230
00:00:11.236	54725	0.00597	0		0.0865875	1697754
00:00:11.246	54735	0.00583	0		0.084557	1697296
00:00:11.256	54745	0.00559	0		0.0810761	1696482
00:00:11.266	54755	0.00569	0		0.0825265	1696806
00:00:11.276	54765	0.00555	0		0.0804959	1696338
00:00:11.286	54775	0.00572	0		0.0829616	1696912
00:00:11.296	54785	0.00544	0		0.0789005	1695990
00:00:11.306	54795	0.00563	0		0.0816562	1696597
00:00:11.316	54805	0.0058	0		0.0841219	1697188
00:00:11.325	54815	0.00588	0		0.0852822	1697465
00:00:11.336	54825	0.00551	0		0.0799158	1696215
00:00:11.345	54835	0.00552	0		0.0800608	1696252
00:00:11.355	54845	0.00603	0		0.0874577	1697960
00:00:11.366	54855	0.00571	0		0.0828165	1696897
00:00:11.375	54865	0.00587	0		0.0851371	1697431
00:00:11.386	54875	0.00552	0		0.0800608	1696240
00:00:11.395	54885	0.00569	0		0.0825265	1696816
00:00:11.405	54895	0.00603	0		0.0874577	1697945
00:00:11.415	54905	0.00572	0		0.0829616	1696922
00:00:11.425	54915	0.00571	0		0.0828165	1696882
00:00:11.435	54925	0.00546	0		0.0791906	1696027
00:00:11.446	54935	0.00581	0		0.0842669	1697213
00:00:11.455	54945	0.00553	0		0.0802059	1696289
00:00:11.465	54955	0.00612	0		0.0887631	1698267
00:00:11.475	54965	0.00555	0		0.0804959	1696355
00:00:11.485	54975	0.00598	0		0.0867325	1697774
00:00:11.496	54985	0.0054	0		0.0783204	1695843
00:00:11.505	54995	0.00567	0		0.0822364	1696761
00:00:11.515	55005	0.00565	0		0.0819463	1696693
00:00:11.525	55015	0.0058	0		0.0841219	1697196
00:00:11.535	55025	0.00541	0		0.0784654	1695880
00:00:11.545	55035	0.00585	0		0.084847	1697340
00:00:11.555	55045	0.0057	0		0.0826715	1696863
00:00:11.565	55055	0.00571	0		0.0828165	1696892
00:00:11.575	55065	0.00571	0		0.0828165	1696895
00:00:11.585	55075	0.00582	0		0.0844119	1697240
00:00:11.595	55085	0.00584	0		0.084702	1697311
00:00:11.605	55095	0.00583	0		0.084557	1697284
00:00:11.614	55105	0.00548	0		0.0794807	1696103
00:00:11.625	55115	0.00575	0		0.0833967	1697007
00:00:11.635	55125	0.00582	0		0.0844119	1697257
00:00:11.644	55135	0.00584	0		0.084702	1697311
00:00:11.654	55145	0.00561	0		0.0813661	1696538
00:00:11.664	55155	0.00599	0		0.0868776	1697818
00:00:11.675	55165	0.00578	0		0.0838318	1697130
00:00:11.684	55175	0.00586	0		0.0849921	1697384
00:00:11.694	55185	0.00572	0		0.0829616	1696919
00:00:11.704	55195	0.00606	0		0.0878928	1698066
00:00:11.714	55205	0.00567	0		0.0822364	1696749
00:00:11.724	55215	0.00569	0		0.0825265	1696814
00:00:11.734	55225	0.00579	0		0.0839768	1697154
00:00:11.745	55235	0.00576	0		0.0835417	1697039
00:00:11.754	55245	0.00556	0		0.080641	1696382
00:00:11.764	55255	0.00588	0		0.0852822	1697436
00:00:11.774	55265	0.00592	0		0.0858623	1697580
00:00:11.784	55275	0.00603	0		0.0874577	1697962
00:00:11.794	55285	0.00568	0		0.0823814	1696782
00:00:11.804	55295	0.00554	0		0.0803509	1696325
00:00:11.814	55305	0.00587	0		0.0851371	1697424
00:00:11.824	55315	0.00565	0		0.0819463	1696676
00:00:11.834	55325	0.00573	0		0.0831066	1696951
00:00:11.844	55335	0.00572	0		0.0829616	1696929
00:00:11.854	55345	0.00564	0		0.0818013	1696639
00:00:11.864	55355	0.00581	0		0.0842669	1697225
00:00:11.874	55365	0.00569	0		0.0825265	1696799
00:00:11.884	55375	0.00582	0		0.0844119	1697257
00:00:11.894	55385	0.00576	0		0.0835417	1697046
00:00:11.903	55395	0.00592	0		0.0858623	1697578
00:00:11.913	55405	0.00584	0		0.084702	1697308
00:00:11.923	55415	0.00564	0		0.0818013	1696634
00:00:11.933	55425	0.00585	0		0.084847	1697353
00:00:11.943	55435	0.00588	0		0.0852822	1697446
00:00:11.953	55445	0.00564	0		0.0818013	1696658
00:00:11.963	55455	0.00587	0		0.0851371	1697426
00:00:11.973	55465	0.00594	0		0.0861524	1697646
00:00:11.983	55475	0.0061	0		0.088473	1698189
00:00:11.994	55485	0.00564	0		0.0818013	1696632
00:00:12.004	55495	0.00574	0		0.0832516	1696980
00:00:12.013	55505	0.00589	0		0.0854272	1697487
00:00:12.023	55515	0.00594	0		0.0861524	1697649
00:00:12.033	55525	0.00573	0		0.0831066	1696951
00:00:12.043	55535	0.00583	0		0.084557	1697284
00:00:12.053	55545	0.00568	0		0.0823814	1696787
00:00:12.063	55555	0.00604	0		0.0876028	1697982
00:00:12.073	55565	0.00596	0		0.0864425	1697735
00:00:12.083	55575	0.00573	0		0.0831066	1696944
00:00:12.093	55585	0.00567	0		0.0822364	1696747
00:00:12.103	55595	0.00582	0		0.0844119	1697264
00:00:12.113	55605	0.00586	0		0.0849921	1697397
00:00:12.123	55615	0.00575	0		0.0833967	1697017
00:00:12.133	55625	0.00579	0		0.0839768	1697139
00:00:12.143	55635	0.00627	0		0.0909386	1698767
00:00:12.153	55645	0.0056	0		0.0812211	1696509
00:00:12.163	55655	0.00599	0		0.0868776	1697823
00:00:12.173	55665	0.00549	0		0.0796257	1696147
00:00:12.183	55675	0.00607	0		0.0880379	1698073
00:00:12.193	55685	0.00534	0		0.0774501	1695641
00:00:12.203	55695	0.00583	0		0.084557	1697301
00:00:12.213	55705	0.00568	0		0.0823814	1696772
00:00:12.222	55715	0.00607	0		0.0880379	1698083
00:00:12.232	55725	0.0056	0		0.0812211	1696524
00:00:12.242	55735	0.00613	0		0.0889081	1698291
00:00:12.252	55745	0.00613	0		0.0889081	1698291
00:00:12.262	55755	0.0058	0		0.0841219	1697186
00:00:12.273	55765	0.00592	0		0.0858623	1697575
00:00:12.282	55775	0.00583	0		0.084557	1697299
00:00:12.292	55785	0.0057	0		0.0826715	1696863
00:00:12.303	55795	0.00604	0		0.0876028	1697982
00:00:12.312	55805	0.00595	0		0.0862974	1697695
00:00:12.323	55815	0.00585	0		0.084847	1697350
00:00:12.332	55825	0.0056	0		0.0812211	1696524
00:00:12.342	55835	0.00588	0		0.0852822	1697460
00:00:12.352	55845	0.00568	0		0.0823814	1696775
00:00:12.362	55855	0.00601	0		0.0871677	1697901
00:00:12.373	55865	0.00561	0		0.0813661	1696536
00:00:12.382	55875	0.00591	0		0.0857173	1697561
00:00:12.392	55885	0.00582	0		0.0844119	1697250
00:00:12.402	55895	0.00616	0		0.0893432	1698387
00:00:12.412	55905	0.00587	0		0.0851371	1697411
00:00:12.422	55915	0.00568	0		0.0823814	1696789
00:00:12.432	55925	0.00551	0		0.0799158	1696218
00:00:12.442	55935	0.00559	0		0.0810761	1696467
00:00:12.452	55945	0.00603	0		0.0874577	1697943
00:00:12.462	55955	0.00586	0		0.0849921	1697399
00:00:12.472	55965	0.00582	0		0.0844119	1697242
00:00:12.482	55975	0.00612	0		0.0887631	1698260
00:00:12.492	55985	0.00583	0		0.084557	1697272
00:00:12.502	55995	0.00599	0		0.0868776	1697837
00:00:12.512	56005	0.0057	0		0.0826715	1696860
00:00:12.521	56015	0.00596	0		0.0864425	1697727
00:00:12.531	56025	0.00581	0		0.0842669	1697215
00:00:12.541	56035	0.00598	0		0.0867325	1697801
00:00:12.551	56045	0.00571	0		0.0828165	1696882
00:00:12.561	56055	0.00612	0		0.0887631	1698272
00:00:12.571	56065	0.00588	0		0.0852822	1697468
00:00:12.581	56075	0.00601	0		0.0871677	1697901
00:00:12.591	56085	0.00564	0		0.0818013	1696658
00:00:12.602	56095	0.00639	0		0.0926791	1699177
00:00:12.611	56105	0.00571	0		0.0828165	1696877
00:00:12.621	56115	0.00622	0		0.0902134	1698578
00:00:12.631	56125	0.00576	0		0.0835417	1697037
00:00:12.641	56135	0.00595	0		0.0862974	1697690
00:00:12.651	56145	0.00588	0		0.0852822	1697448
00:00:12.661	56155	0.0063	0		0.0913737	1698860
00:00:12.671	56165	0.00575	0		0.0833967	1697019
00:00:12.681	56175	0.00597	0		0.0865875	1697744
00:00:12.691	56185	0.00576	0		0.0835417	1697044
00:00:12.701	56195	0.0058	0		0.0841219	1697188
00:00:12.711	56205	0.00542	0		0.0786104	1695909
00:00:12.721	56215	0.00594	0		0.0861524	1697644
00:00:12.731	56225	0.00544	0		0.0789005	1695980
00:00:12.741	56235	0.00624	0		0.0905035	1698669
00:00:12.751	56245	0.00563	0		0.0816562	1696629
00:00:12.761	56255	0.00585	0		0.084847	1697348
00:00:12.771	56265	0.00592	0		0.0858623	1697593
00:00:12.780	56275	0.00572	0		0.0829616	1696919
00:00:12.791	56285	0.00581	0		0.0842669	1697225
00:00:12.800	56295	0.00606	0		0.0878928	1698059
00:00:12.811	56305	0.00572	0		0.0829616	1696914
00:00:12.820	56315	0.00574	0		0.0832516	1696973
00:00:12.830	56325	0.00574	0		0.0832516	1696980
00:00:12.841	56335	0.00589	0		0.0854272	1697473
00:00:12.851	56345	0.00569	0		0.0825265	1696799
00:00:12.860	56355	0.00616	0		0.0893432	1698377
00:00:12.870	56365	0.00579	0		0.0839768	1697147
00:00:12.880	56375	0.00616	0		0.0893432	1698377
00:00:12.890	56385	0.00603	0		0.0874577	1697957
00:00:12.900	56395	0.00566	0		0.0820913	1696717
00:00:12.910	56405	0.00564	0		0.0818013	1696656
00:00:12.920	56415	0.00573	0		0.0831066	1696956
00:00:12.930	56425	0.00603	0		0.0874577	1697967
00:00:12.941	56435	0.00599	0		0.0868776	1697823
00:00:12.950	56445	0.00577	0		0.0836868	1697083
00:00:12.960	56455	0.00586	0		0.0849921	1697372
00:00:12.970	56465	0.00563	0		0.0816562	1696600
00:00:12.980	56475	0.00624	0		0.0905035	1698651
00:00:12.990	56485	0.00591	0		0.0857173	1697568
00:00:13.000	56495	0.00609	0		0.088328	1698142
00:00:13.010	56505	0.00586	0		0.0849921	1697372
00:00:13.020	56515	0.00621	0		0.0900684	1698568
00:00:13.030	56525	0.006	0		0.0870226	1697845
00:00:13.040	56535	0.00607	0		0.0880379	1698078
00:00:13.049	56545	0.00578	0		0.0838318	1697110
00:00:13.060	56555	0.0064	0		0.0928241	1699181
00:00:13.069	56565	0.00572	0		0.0829616	1696907
00:00:13.079	56575	0.00623	0		0.0903585	1698627
00:00:13.089	56585	0.00583	0		0.084557	1697284
00:00:13.099	56595	0.00567	0		0.0822364	1696739
00:00:13.109	56605	0.00618	0		0.0896333	1698451
00:00:13.119	56615	0.00611	0		0.088618	1698230
00:00:13.129	56625	0.00605	0		0.0877478	1698006
00:00:13.140	56635	0.00607	0		0.0880379	1698091
00:00:13.149	56645	0.00577	0		0.0836868	1697073
00:00:13.159	56655	0.00622	0		0.0902134	1698590
00:00:13.169	56665	0.00547	0		0.0793356	1696076
00:00:13.179	56675	0.006	0		0.0870226	1697847
00:00:13.189	56685	0.00604	0		0.0876028	1697994
00:00:13.199	56695	0.00619	0		0.0897783	1698490
00:00:13.209	56705	0.00574	0		0.0832516	1696985
00:00:13.219	56715	0.00605	0		0.0877478	1698009
00:00:13.229	56725	0.00551	0		0.0799158	1696218
00:00:13.239	56735	0.00586	0		0.0849921	1697397
00:00:13.249	56745	0.00571	0		0.0828165	1696875
00:00:13.259	56755	0.00629	0		0.0912287	1698825
00:00:13.269	56765	0.00575	0		0.0833967	1697012
00:00:13.279	56775	0.00637	0		0.092389	1699091
00:00:13.289	56785	0.00605	0		0.0877478	1698021
00:00:13.299	56795	0.00608	0		0.0881829	1698108
00:00:13.309	56805	0.00585	0		0.084847	1697367
00:00:13.319	56815	0.00581	0		0.0842669	1697201
00:00:13.328	56825	0.00578	0		0.0838318	1697127
00:00:13.338	56835	0.0061	0		0.088473	1698181
00:00:13.349	56845	0.00583	0		0.084557	1697279
00:00:13.358	56855	0.00601	0		0.0871677	1697904
00:00:13.369	56865	0.00582	0		0.0844119	1697240
00:00:13.378	56875	0.00625	0		0.0906486	1698710
00:00:13.389	56885	0.00605	0		0.0877478	1698021
00:00:13.399	56895	0.00612	0		0.0887631	1698242
00:00:13.408	56905	0.00576	0		0.0835417	1697054
00:00:13.418	56915	0.00595	0		0.0862974	1697681
00:00:13.428	56925	0.00587	0		0.0851371	1697414
00:00:13.438	56935	0.00619	0		0.0897783	1698490
00:00:13.448	56945	0.00589	0		0.0854272	1697475
00:00:13.458	56955	0.00584	0		0.084702	1697308
00:00:13.468	56965	0.00586	0		0.0849921	1697392
00:00:13.478	56975	0.0061	0		0.088473	1698191
00:00:13.488	56985	0.00573	0		0.0831066	1696951
00:00:13.498	56995	0.00622	0		0.0902134	1698607
00:00:13.508	57005	0.006	0		0.0870226	1697867
00:00:13.518	57015	0.00591	0		0.0857173	1697541
00:00:13.528	57025	0.00598	0		0.0867325	1697779
00:00:13.538	57035	0.0061	0		0.088473	1698191
00:00:13.548	57045	0.00595	0		0.0862974	1697700
00:00:13.558	57055	0.0059	0		0.0855722	1697517
00:00:13.568	57065	0.00572	0		0.0829616	1696922
00:00:13.578	57075	0.00617	0		0.0894883	1698429
00:00:13.588	57085	0.00602	0		0.0873127	1697938
00:00:13.598	57095	0.00608	0		0.0881829	1698108
00:00:13.608	57105	0.0058	0		0.0841219	1697174
00:00:13.618	57115	0.00607	0		0.0880379	1698086
00:00:13.627	57125	0.0059	0		0.0855722	1697524
00:00:13.637	57135	0.00621	0		0.0900684	1698566
00:00:13.648	57145	0.00583	0		0.084557	1697289
00:00:13.657	57155	0.00602	0		0.0873127	1697935
00:00:13.668	57165	0.00604	0		0.0876028	1697984
00:00:13.677	57175	0.00616	0		0.0893432	1698394
00:00:13.687	57185	0.00599	0		0.0868776	1697808
00:00:13.697	57195	0.00578	0		0.0838318	1697108
00:00:13.707	57205	0.00587	0		0.0851371	1697424
00:00:13.717	57215	0.00601	0		0.0871677	1697886
00:00:13.727	57225	0.006	0		0.0870226	1697862
00:00:13.737	57235	0.00595	0		0.0862974	1697688
00:00:13.747	57245	0.00606	0		0.0878928	1698064
00:00:13.757	57255	0.00577	0		0.0836868	1697086
00:00:13.767	57265	0.00591	0		0.0857173	1697546
00:00:13.777	57275	0.00607	0		0.0880379	1698083
00:00:13.787	57285	0.00617	0		0.0894883	1698416
00:00:13.797	57295	0.00602	0		0.0873127	1697933
00:00:13.807	57305	0.00591	0		0.0857173	1697566
00:00:13.817	57315	0.0064	0		0.0928241	1699189
00:00:13.827	57325	0.00613	0		0.0889081	1698304
00:00:13.837	57335	0.00597	0		0.0865875	1697766
00:00:13.847	57345	0.00597	0		0.0865875	1697749
00:00:13.857	57355	0.00606	0		0.0878928	1698064
00:00:13.867	57365	0.00601	0		0.0871677	1697891
00:00:13.877	57375	0.006	0		0.0870226	1697864
00:00:13.887	57385	0.00615	0		0.0891982	1698345
00:00:13.897	57395	0.00631	0		0.0915188	1698904
00:00:13.906	57405	0.00586	0		0.0849921	1697397
00:00:13.916	57415	0.00596	0		0.0864425	1697732
00:00:13.927	57425	0.00617	0		0.0894883	1698436
00:00:13.937	57435	0.00587	0		0.0851371	1697414
00:00:13.946	57445	0.00593	0		0.0860074	1697629
00:00:13.956	57455	0.00588	0		0.0852822	1697465
00:00:13.966	57465	0.00616	0		0.0893432	1698382
00:00:13.976	57475	0.00563	0		0.0816562	1696600
00:00:13.986	57485	0.00608	0		0.0881829	1698110
00:00:13.996	57495	0.00609	0		0.088328	1698149
00:00:14.006	57505	0.006	0		0.0870226	1697862
00:00:14.017	57515	0.00583	0		0.084557	1697269
00:00:14.026	57525	0.00625	0		0.0906486	1698708
00:00:14.036	57535	0.00585	0		0.084847	1697365
00:00:14.046	57545	0.00605	0		0.0877478	1698031
00:00:14.057	57555	0.00627	0		0.0909386	1698769
00:00:14.067	57565	0.00595	0		0.0862974	1697681
00:00:14.076	57575	0.00604	0		0.0876028	1697984
00:00:14.086	57585	0.00612	0		0.0887631	1698265
00:00:14.096	57595	0.00601	0		0.0871677	1697891
00:00:14.106	57605	0.00562	0		0.0815112	1696585
00:00:14.116	57615	0.00569	0		0.0825265	1696819
00:00:14.126	57625	0.00625	0		0.0906486	1698681
00:00:14.136	57635	0.00617	0		0.0894883	1698426
00:00:14.146	57645	0.00605	0		0.0877478	1698037
00:00:14.156	57655	0.00586	0		0.0849921	1697384
00:00:14.165	57665	0.00606	0		0.0878928	1698054
00:00:14.176	57675	0.00596	0		0.0864425	1697705
00:00:14.185	57685	0.00605	0		0.0877478	1698031
00:00:14.195	57695	0.00622	0		0.0902134	1698598
00:00:14.206	57705	0.00584	0		0.084702	1697326
00:00:14.216	57715	0.00568	0		0.0823814	1696787
00:00:14.225	57725	0.00635	0		0.0920989	1699030
00:00:14.236	57735	0.00602	0		0.0873127	1697938
00:00:14.245	57745	0.00572	0		0.0829616	1696907
00:00:14.255	57755	0.00622	0		0.0902134	1698598
00:00:14.265	57765	0.00593	0		0.0860074	1697627
00:00:14.275	57775	0.00603	0		0.0874577	1697940
00:00:14.286	57785	0.00605	0		0.0877478	1698031
00:00:14.295	57795	0.00627	0		0.0909386	1698764
00:00:14.305	57805	0.00605	0		0.0877478	1698039
00:00:14.315	57815	0.00596	0		0.0864425	1697705
00:00:14.325	57825	0.00593	0		0.0860074	1697634
00:00:14.335	57835	0.00605	0		0.0877478	1698016
00:00:14.345	57845	0.00584	0		0.084702	1697328
00:00:14.355	57855	0.00589	0		0.0854272	1697490
00:00:14.365	57865	0.00602	0		0.0873127	1697908
00:00:14.375	57875	0.0061	0		0.088473	1698191
00:00:14.385	57885	0.00602	0		0.0873127	1697918
00:00:14.395	57895	0.00596	0		0.0864425	1697708
00:00:14.405	57905	0.00613	0		0.0889081	1698306
00:00:14.415	57915	0.00603	0		0.0874577	1697943
00:00:14.425	57925	0.00608	0		0.0881829	1698130
00:00:14.435	57935	0.0063	0		0.0913737	1698852
00:00:14.445	57945	0.00612	0		0.0887631	1698257
00:00:14.455	57955	0.006	0		0.0870226	1697867
00:00:14.464	57965	0.00603	0		0.0874577	1697967
00:00:14.475	57975	0.00611	0		0.088618	1698233
00:00:14.485	57985	0.0061	0		0.088473	1698184
00:00:14.494	57995	0.00607	0		0.0880379	1698100
00:00:14.505	58005	0.00583	0		0.084557	1697294
00:00:14.514	58015	0.00589	0		0.0854272	1697475
00:00:14.524	58025	0.00609	0		0.088328	1698171
00:00:14.534	58035	0.00615	0		0.0891982	1698345
00:00:14.544	58045	0.00612	0		0.0887631	1698262
00:00:14.554	58055	0.00616	0		0.0893432	1698407
00:00:14.564	58065	0.00601	0		0.0871677	1697886
00:00:14.574	58075	0.00639	0		0.0926791	1699147
00:00:14.585	58085	0.00635	0		0.0920989	1699032
00:00:14.595	58095	0.00587	0		0.0851371	1697411
00:00:14.604	58105	0.00623	0		0.0903585	1698624
00:00:14.614	58115	0.00607	0		0.0880379	1698096
00:00:14.624	58125	0.00605	0		0.0877478	1698026
00:00:14.634	58135	0.00597	0		0.0865875	1697764
00:00:14.644	58145	0.00575	0		0.0833967	1697002
00:00:14.654	58155	0.00584	0		0.084702	1697330
00:00:14.664	58165	0.00634	0		0.0919539	1699003
00:00:14.674	58175	0.0059	0		0.0855722	1697526
00:00:14.684	58185	0.00611	0		0.088618	1698230
00:00:14.694	58195	0.00575	0		0.0833967	1697024
00:00:14.704	58205	0.00622	0		0.0902134	1698580
00:00:14.714	58215	0.00638	0		0.0925341	1699123
00:00:14.724	58225	0.00616	0		0.0893432	1698377
00:00:14.734	58235	0.00626	0		0.0907936	1698713
00:00:14.743	58245	0.00615	0		0.0891982	1698343
00:00:14.753	58255	0.0062	0		0.0899234	1698509
00:00:14.763	58265	0.00629	0		0.0912287	1698840
00:00:14.774	58275	0.0061	0		0.088473	1698184
00:00:14.783	58285	0.00642	0		0.0931142	1699270
00:00:14.793	58295	0.00592	0		0.0858623	1697588
00:00:14.804	58305	0.00601	0		0.0871677	1697879
00:00:14.813	58315	0.00587	0		0.0851371	1697426
00:00:14.823	58325	0.0059	0		0.0855722	1697512
00:00:14.833	58335	0.0063	0		0.0913737	1698860
00:00:14.843	58345	0.00611	0		0.088618	1698211
00:00:14.854	58355	0.00618	0		0.0896333	1698446
00:00:14.863	58365	0.00598	0		0.0867325	1697791
00:00:14.873	58375	0.00589	0		0.0854272	1697490
00:00:14.883	58385	0.00634	0		0.0919539	1699003
00:00:14.893	58395	0.00599	0		0.0868776	1697810
00:00:14.903	58405	0.00638	0		0.0925341	1699137
00:00:14.913	58415	0.00616	0		0.0893432	1698387
00:00:14.923	58425	0.0061	0		0.088473	1698203
00:00:14.933	58435	0.00617	0		0.0894883	1698431
00:00:14.943	58445	0.0062	0		0.0899234	1698536
00:00:14.953	58455	0.00609	0		0.088328	1698142
00:00:14.963	58465	0.00616	0		0.0893432	1698389
00:00:14.974	58475	0.00614	0		0.0890531	1698326
00:00:14.983	58485	0.00616	0		0.0893432	1698387
00:00:14.993	58495	0.00627	0		0.0909386	1698762
00:00:15.003	58505	0.00621	0		0.0900684	1698549
00:00:15.012	58515	0.00603	0		0.0874577	1697948
00:00:15.022	58525	0.00633	0		0.0918089	1698959
00:00:15.033	58535	0.00573	0		0.0831066	1696953
00:00:15.043	58545	0.00641	0		0.0929692	1699233
00:00:15.052	58555	0.00582	0		0.0844119	1697259
00:00:15.062	58565	0.00626	0		0.0907936	1698740
00:00:15.072	58575	0.00601	0		0.0871677	1697891
00:00:15.082	58585	0.00641	0		0.0929692	1699230
00:00:15.092	58595	0.00579	0		0.0839768	1697154
00:00:15.102	58605	0.00594	0		0.0861524	1697651
00:00:15.112	58615	0.00598	0		0.0867325	1697796
00:00:15.122	58625	0.00614	0		0.0890531	1698331
00:00:15.132	58635	0.00611	0		0.088618	1698233
00:00:15.142	58645	0.00632	0		0.0916638	1698928
00:00:15.152	58655	0.00617	0		0.0894883	1698421
00:00:15.162	58665	0.00642	0		0.0931142	1699277
00:00:15.172	58675	0.00616	0		0.0893432	1698404
00:00:15.182	58685	0.00632	0		0.0916638	1698928
00:00:15.192	58695	0.00589	0		0.0854272	1697492
00:00:15.202	58705	0.00672	0		0.0974653	1700284
00:00:15.212	58715	0.00607	0		0.0880379	1698081
00:00:15.222	58725	0.00633	0		0.0918089	1698976
00:00:15.232	58735	0.00572	0		0.0829616	1696907
00:00:15.242	58745	0.00617	0		0.0894883	1698433
00:00:15.252	58755	0.00615	0		0.0891982	1698345
00:00:15.262	58765	0.00654	0		0.0948547	1699676
00:00:15.272	58775	0.00582	0		0.0844119	1697245
00:00:15.282	58785	0.00603	0		0.0874577	1697952
00:00:15.292	58795	0.00597	0		0.0865875	1697754
00:00:15.302	58805	0.00619	0		0.0897783	1698507
00:00:15.311	58815	0.00606	0		0.0878928	1698047
00:00:15.322	58825	0.00645	0		0.0935493	1699355
00:00:15.332	58835	0.00611	0		0.088618	1698240
00:00:15.342	58845	0.00632	0		0.0916638	1698933
00:00:15.351	58855	0.00625	0		0.0906486	1698681
00:00:15.362	58865	0.00624	0		0.0905035	1698664
00:00:15.371	58875	0.0061	0		0.088473	1698193
00:00:15.382	58885	0.00619	0		0.0897783	1698507
00:00:15.392	58895	0.00611	0		0.088618	1698213
00:00:15.401	58905	0.00641	0		0.0929692	1699245
00:00:15.411	58915	0.00605	0		0.0877478	1698024
00:00:15.421	58925	0.00641	0		0.0929692	1699240
00:00:15.431	58935	0.00617	0		0.0894883	1698421
00:00:15.441	58945	0.00604	0		0.0876028	1698001
00:00:15.451	58955	0.00588	0		0.0852822	1697446
00:00:15.461	58965	0.00629	0		0.0912287	1698835
00:00:15.471	58975	0.0059	0		0.0855722	1697509
00:00:15.481	58985	0.00671	0		0.0973203	1700239
00:00:15.491	58995	0.00613	0		0.0889081	1698296
00:00:15.501	59005	0.00631	0		0.0915188	1698882
00:00:15.511	59015	0.00616	0		0.0893432	1698404
00:00:15.521	59025	0.00625	0		0.0906486	1698678
00:00:15.531	59035	0.00614	0		0.0890531	1698323
00:00:15.541	59045	0.0063	0		0.0913737	1698850
00:00:15.551	59055	0.00602	0		0.0873127	1697908
00:00:15.561	59065	0.00631	0		0.0915188	1698899
00:00:15.571	59075	0.00625	0		0.0906486	1698681
00:00:15.581	59085	0.00622	0		0.0902134	1698602
00:00:15.590	59095	0.00572	0		0.0829616	1696919
00:00:15.600	59105	0.0065	0		0.0942745	1699517
00:00:15.610	59115	0.00605	0		0.0877478	1698039
00:00:15.620	59125	0.00639	0		0.0926791	1699154
00:00:15.630	59135	0.0062	0		0.0899234	1698522
00:00:15.640	59145	0.00605	0		0.0877478	1698028
00:00:15.650	59155	0.00637	0		0.092389	1699088
00:00:15.661	59165	0.00651	0		0.0944195	1699576
00:00:15.670	59175	0.00603	0		0.0874577	1697955
00:00:15.680	59185	0.00618	0		0.0896333	1698460
00:00:15.690	59195	0.00606	0		0.0878928	1698042
00:00:15.700	59205	0.00643	0		0.0932592	1699306
00:00:15.710	59215	0.00613	0		0.0889081	1698299
00:00:15.720	59225	0.00652	0		0.0945646	1699585
00:00:15.730	59235	0.00632	0		0.0916638	1698913
00:00:15.740	59245	0.00622	0		0.0902134	1698580
00:00:15.750	59255	0.006	0		0.0870226	1697867
00:00:15.760	59265	0.00629	0		0.0912287	1698838
00:00:15.770	59275	0.00639	0		0.0926791	1699172
00:00:15.780	59285	0.00633	0		0.0918089	1698966
00:00:15.790	59295	0.00623	0		0.0903585	1698624
00:00:15.800	59305	0.00654	0		0.0948547	1699666
00:00:15.810	59315	0.00637	0		0.092389	1699091
00:00:15.820	59325	0.00636	0		0.092244	1699047
00:00:15.829	59335	0.00597	0		0.0865875	1697749
00:00:15.839	59345	0.00609	0		0.088328	1698142
00:00:15.849	59355	0.00615	0		0.0891982	1698362
00:00:15.859	59365	0.00631	0		0.0915188	1698899
00:00:15.869	59375	0.00625	0		0.0906486	1698710
00:00:15.879	59385	0.00664	0		0.096305	1699992
00:00:15.889	59395	0.00628	0		0.0910837	1698784
00:00:15.899	59405	0.00668	0		0.0968852	1700139
00:00:15.909	59415	0.00616	0		0.0893432	1698375
00:00:15.919	59425	0.00635	0		0.0920989	1699027
00:00:15.929	59435	0.00628	0		0.0910837	1698796
00:00:15.939	59445	0.00639	0		0.0926791	1699172
00:00:15.949	59455	0.00651	0		0.0944195	1699578
00:00:15.959	59465	0.00627	0		0.0909386	1698771
00:00:15.969	59475	0.00631	0		0.0915188	1698894
00:00:15.979	59485	0.00643	0		0.0932592	1699306
00:00:15.989	59495	0.00617	0		0.0894883	1698436
00:00:15.999	59505	0.00647	0		0.0938394	1699446
00:00:16.009	59515	0.00611	0		0.088618	1698230
00:00:16.019	59525	0.00645	0		0.0935493	1699375
00:00:16.029	59535	0.00628	0		0.0910837	1698806
00:00:16.039	59545	0.00586	0		0.0849921	1697401
00:00:16.049	59555	0.00625	0		0.0906486	1698698
00:00:16.059	59565	0.00636	0		0.092244	1699047
00:00:16.069	59575	0.00617	0		0.0894883	1698416
00:00:16.079	59585	0.00634	0		0.0919539	1699008
00:00:16.089	59595	0.0062	0		0.0899234	1698536
00:00:16.099	59605	0.0065	0		0.0942745	1699546
00:00:16.109	59615	0.00616	0		0.0893432	1698407
00:00:16.118	59625	0.00639	0		0.0926791	1699150
00:00:16.129	59635	0.00629	0		0.0912287	1698823
00:00:16.138	59645	0.00651	0		0.0944195	1699578
00:00:16.148	59655	0.00634	0		0.0919539	1699005
00:00:16.159	59665	0.00637	0		0.092389	1699086
00:00:16.169	59675	0.00655	0		0.0949997	1699701
00:00:16.178	59685	0.00639	0		0.0926791	1699169
00:00:16.188	59695	0.00597	0		0.0865875	1697764
00:00:16.198	59705	0.00656	0		0.0951447	1699737
00:00:16.208	59715	0.00608	0		0.0881829	1698118
00:00:16.218	59725	0.00628	0		0.0910837	1698796
00:00:16.228	59735	0.00609	0		0.088328	1698159
00:00:16.238	59745	0.00624	0		0.0905035	1698656
00:00:16.248	59755	0.00609	0		0.088328	1698140
00:00:16.258	59765	0.00647	0		0.0938394	1699441
00:00:16.268	59775	0.00647	0		0.0938394	1699439
00:00:16.278	59785	0.00643	0		0.0932592	1699294
00:00:16.288	59795	0.00633	0		0.0918089	1698968
00:00:16.298	59805	0.00637	0		0.092389	1699083
00:00:16.308	59815	0.00635	0		0.0920989	1699027
00:00:16.318	59825	0.00652	0		0.0945646	1699610
00:00:16.328	59835	0.00625	0		0.0906486	1698678
00:00:16.338	59845	0.00626	0		0.0907936	1698715
00:00:16.348	59855	0.00661	0		0.0958699	1699906
00:00:16.358	59865	0.00655	0		0.0949997	1699710
00:00:16.368	59875	0.00646	0		0.0936944	1699390
00:00:16.378	59885	0.00643	0		0.0932592	1699304
00:00:16.388	59895	0.00616	0		0.0893432	1698402
00:00:16.398	59905	0.00657	0		0.0952898	1699769
00:00:16.408	59915	0.0066	0		0.0957249	1699872
00:00:16.418	59925	0.00628	0		0.0910837	1698806
00:00:16.428	59935	0.00636	0		0.092244	1699079
00:00:16.437	59945	0.00642	0		0.0931142	1699267
00:00:16.448	59955	0.00613	0		0.0889081	1698277
00:00:16.457	59965	0.00639	0		0.0926791	1699162
00:00:16.467	59975	0.00607	0		0.0880379	1698103
00:00:16.477	59985	0.00667	0		0.0967401	1700107
00:00:16.488	59995	0.00598	0		0.0867325	1697791
00:00:16.498	60005	0.00651	0		0.0944195	1699568
00:00:16.507	60015	0.00623	0		0.0903585	1698615
00:00:16.517	60025	0.00672	0		0.0974653	1700284
00:00:16.528	60035	0.00636	0		0.092244	1699061
00:00:16.537	60045	0.00628	0		0.0910837	1698798
00:00:16.547	60055	0.00652	0		0.0945646	1699590
00:00:16.557	60065	0.00655	0		0.0949997	1699701
00:00:16.567	60075	0.00648	0		0.0939844	1699473
00:00:16.577	60085	0.00662	0		0.096015	1699933
00:00:16.587	60095	0.00627	0		0.0909386	1698747
00:00:16.597	60105	0.00653	0		0.0947096	1699639
00:00:16.607	60115	0.00629	0		0.0912287	1698840
00:00:16.617	60125	0.00642	0		0.0931142	1699248
00:00:16.627	60135	0.0065	0		0.0942745	1699539
00:00:16.637	60145	0.00649	0		0.0941295	1699483
00:00:16.647	60155	0.00639	0		0.0926791	1699162
00:00:16.657	60165	0.00666	0		0.0965951	1700068
00:00:16.667	60175	0.00663	0		0.09616	1699965
00:00:16.677	60185	0.00621	0		0.0900684	1698549
00:00:16.687	60195	0.00628	0		0.0910837	1698784
00:00:16.696	60205	0.00629	0		0.0912287	1698833
00:00:16.707	60215	0.00661	0		0.0958699	1699901
00:00:16.716	60225	0.00674	0		0.0977554	1700333
00:00:16.726	60235	0.00643	0		0.0932592	1699311
00:00:16.737	60245	0.00621	0		0.0900684	1698573
00:00:16.746	60255	0.00618	0		0.0896333	1698470
00:00:16.756	60265	0.00659	0		0.0955798	1699825
00:00:16.766	60275	0.00651	0		0.0944195	1699556
00:00:16.776	60285	0.00661	0		0.0958699	1699892
00:00:16.786	60295	0.00681	0		0.0987707	1700561
00:00:16.796	60305	0.00621	0		0.0900684	1698573
00:00:16.806	60315	0.00646	0		0.0936944	1699382
00:00:16.816	60325	0.00653	0		0.0947096	1699639
00:00:16.826	60335	0.0063	0		0.0913737	1698877
00:00:16.836	60345	0.00656	0		0.0951447	1699728
00:00:16.846	60355	0.0062	0		0.0899234	1698529
00:00:16.856	60365	0.00689	0		0.099931	1700838
00:00:16.866	60375	0.00669	0		0.0970302	1700181
00:00:16.876	60385	0.0067	0		0.0971753	1700220
00:00:16.886	60395	0.00616	0		0.0893432	1698375
00:00:16.896	60405	0.00656	0		0.0951447	1699718
00:00:16.906	60415	0.00667	0		0.0967401	1700102
00:00:16.916	60425	0.00641	0		0.0929692	1699235
00:00:16.926	60435	0.00636	0		0.092244	1699047
00:00:16.936	60445	0.00663	0		0.09616	1699963
00:00:16.946	60455	0.00613	0		0.0889081	1698284
00:00:16.956	60465	0.00648	0		0.0939844	1699461
00:00:16.966	60475	0.00632	0		0.0916638	1698941
00:00:16.977	60485	0.00654	0		0.0948547	1699666
00:00:16.986	60495	0.00643	0		0.0932592	1699306
00:00:16.996	60505	0.00635	0		0.0920989	1699025
00:00:17.006	60515	0.00635	0		0.0920989	1699025
00:00:17.015	60525	0.00661	0		0.0958699	1699896
00:00:17.025	60535	0.00671	0		0.0973203	1700237
00:00:17.036	60545	0.00653	0		0.0947096	1699647
00:00:17.045	60555	0.00656	0		0.0951447	1699718
00:00:17.055	60565	0.00672	0		0.0974653	1700287
00:00:17.065	60575	0.00648	0		0.0939844	1699470
00:00:17.075	60585	0.00649	0		0.0941295	1699507
00:00:17.086	60595	0.00665	0		0.0964501	1700051
00:00:17.095	60605	0.0065	0		0.0942745	1699544
00:00:17.105	60615	0.00667	0		0.0967401	1700095
00:00:17.115	60625	0.00638	0		0.0925341	1699142
00:00:17.125	60635	0.00684	0		0.0992058	1700671
00:00:17.135	60645	0.00634	0		0.0919539	1699008
00:00:17.145	60655	0.00652	0		0.0945646	1699603
00:00:17.155	60665	0.00633	0		0.0918089	1698961
00:00:17.165	60675	0.00647	0		0.0938394	1699441
00:00:17.175	60685	0.00649	0		0.0941295	1699512
00:00:17.185	60695	0.00683	0		0.0990607	1700632
00:00:17.195	60705	0.00645	0		0.0935493	1699365
00:00:17.205	60715	0.00656	0		0.0951447	1699723
00:00:17.215	60725	0.00636	0		0.092244	1699074
00:00:17.225	60735	0.00695	0		0.100801	1701051
00:00:17.235	60745	0.00652	0		0.0945646	1699593
00:00:17.245	60755	0.00662	0		0.096015	1699941
00:00:17.254	60765	0.00674	0		0.0977554	1700348
00:00:17.264	60775	0.00691	0		0.100221	1700919
00:00:17.275	60785	0.00667	0		0.0967401	1700117
00:00:17.285	60795	0.0065	0		0.0942745	1699517
00:00:17.295	60805	0.00653	0		0.0947096	1699639
00:00:17.304	60815	0.00673	0		0.0976104	1700294
00:00:17.314	60825	0.00677	0		0.0981905	1700426
00:00:17.324	60835	0.00645	0		0.0935493	1699353
00:00:17.334	60845	0.00636	0		0.092244	1699079
00:00:17.344	60855	0.00605	0		0.0877478	1698009
00:00:17.354	60865	0.00622	0		0.0902134	1698593
00:00:17.364	60875	0.00657	0		0.0952898	1699764
00:00:17.374	60885	0.00641	0		0.0929692	1699228
00:00:17.384	60895	0.00679	0		0.0984806	1700517
00:00:17.394	60905	0.00643	0		0.0932592	1699299
00:00:17.404	60915	0.00641	0		0.0929692	1699223
00:00:17.414	60925	0.00662	0		0.096015	1699948
00:00:17.424	60935	0.00675	0		0.0979005	1700385
00:00:17.434	60945	0.00643	0		0.0932592	1699306
00:00:17.444	60955	0.00644	0		0.0934043	1699319
00:00:17.454	60965	0.00664	0		0.096305	1700016
00:00:17.464	60975	0.00678	0		0.0983356	1700463
00:00:17.474	60985	0.0065	0		0.0942745	1699541
00:00:17.484	60995	0.00676	0		0.0980455	1700417
00:00:17.494	61005	0.00634	0		0.0919539	1698988
00:00:17.504	61015	0.00611	0		0.088618	1698220
00:00:17.514	61025	0.00662	0		0.096015	1699933
00:00:17.524	61035	0.00634	0		0.0919539	1699012
00:00:17.534	61045	0.00642	0		0.0931142	1699270
00:00:17.544	61055	0.00664	0		0.096305	1699997
00:00:17.554	61065	0.00643	0		0.0932592	1699296
00:00:17.563	61075	0.00687	0		0.0996409	1700769
00:00:17.574	61085	0.00636	0		0.092244	1699064
00:00:17.583	61095	0.00631	0		0.0915188	1698882
00:00:17.594	61105	0.00659	0		0.0955798	1699828
00:00:17.603	61115	0.00663	0		0.09616	1699960
00:00:17.613	61125	0.00615	0		0.0891982	1698362
00:00:17.623	61135	0.00667	0		0.0967401	1700107
00:00:17.633	61145	0.00636	0		0.092244	1699047
00:00:17.643	61155	0.00683	0		0.0990607	1700644
00:00:17.653	61165	0.00636	0		0.092244	1699054
00:00:17.663	61175	0.00679	0		0.0984806	1700502
00:00:17.673	61185	0.00643	0		0.0932592	1699306
00:00:17.683	61195	0.00698	0		0.101236	1701139
00:00:17.693	61205	0.00634	0		0.0919539	1698998
00:00:17.703	61215	0.00663	0		0.09616	1699963
00:00:17.713	61225	0.00642	0		0.0931142	1699248
00:00:17.723	61235	0.00674	0		0.0977554	1700343
00:00:17.733	61245	0.00657	0		0.0952898	1699784
00:00:17.743	61255	0.00682	0		0.0989157	1700605
00:00:17.753	61265	0.00646	0		0.0936944	1699387
00:00:17.763	61275	0.00675	0		0.0979005	1700375
00:00:17.773	61285	0.00674	0		0.0977554	1700341
00:00:17.782	61295	0.00678	0		0.0983356	1700461
00:00:17.793	61305	0.0067	0		0.0971753	1700198
00:00:17.803	61315	0.00664	0		0.096305	1700004
00:00:17.812	61325	0.00655	0		0.0949997	1699696
00:00:17.823	61335	0.00668	0		0.0968852	1700146
00:00:17.832	61345	0.00665	0		0.0964501	1700036
00:00:17.842	61355	0.00663	0		0.09616	1699980
00:00:17.853	61365	0.0065	0		0.0942745	1699549
00:00:17.862	61375	0.00625	0		0.0906486	1698678
00:00:17.872	61385	0.00627	0		0.0909386	1698776
00:00:17.882	61395	0.00678	0		0.0983356	1700471
00:00:17.892	61405	0.00642	0		0.0931142	1699255
00:00:17.902	61415	0.00674	0		0.0977554	1700341
00:00:17.913	61425	0.00647	0		0.0938394	1699426
00:00:17.922	61435	0.00673	0		0.0976104	1700292
00:00:17.932	61445	0.00672	0		0.0974653	1700280
00:00:17.943	61455	0.00695	0		0.100801	1701053
00:00:17.952	61465	0.00654	0		0.0948547	1699666
00:00:17.962	61475	0.00645	0		0.0935493	1699380
00:00:17.972	61485	0.00666	0		0.0965951	1700061
00:00:17.982	61495	0.00658	0		0.0954348	1699789
00:00:17.992	61505	0.00642	0		0.0931142	1699255
00:00:18.002	61515	0.00683	0		0.0990607	1700637
00:00:18.012	61525	0.00653	0		0.0947096	1699644
00:00:18.022	61535	0.00667	0		0.0967401	1700095
00:00:18.032	61545	0.00634	0		0.0919539	1699008
00:00:18.042	61555	0.00688	0		0.0997859	1700806
00:00:18.052	61565	0.00667	0		0.0967401	1700107
00:00:18.062	61575	0.00688	0		0.0997859	1700804
00:00:18.072	61585	0.0063	0		0.0913737	1698845
00:00:18.082	61595	0.00708	0		0.102687	1701476
00:00:18.092	61605	0.00633	0		0.0918089	1698959
00:00:18.102	61615	0.00692	0		0.100366	1700941
00:00:18.112	61625	0.00653	0		0.0947096	1699649
00:00:18.122	61635	0.007	0		0.101526	1701196
00:00:18.132	61645	0.00649	0		0.0941295	1699483
00:00:18.141	61655	0.00689	0		0.099931	1700843
00:00:18.152	61665	0.00626	0		0.0907936	1698725
00:00:18.161	61675	0.00671	0		0.0973203	1700239
00:00:18.171	61685	0.00684	0		0.0992058	1700664
00:00:18.181	61695	0.00674	0		0.0977554	1700333
00:00:18.191	61705	0.00683	0		0.0990607	1700652
00:00:18.201	61715	0.00658	0		0.0954348	1699786
00:00:18.211	61725	0.0064	0		0.0928241	1699211
00:00:18.222	61735	0.00685	0		0.0993508	1700698
00:00:18.231	61745	0.0064	0		0.0928241	1699181
00:00:18.241	61755	0.0068	0		0.0986256	1700542
00:00:18.251	61765	0.00648	0		0.0939844	1699453
00:00:18.261	61775	0.00681	0		0.0987707	1700586
00:00:18.271	61785	0.00665	0		0.0964501	1700039
00:00:18.281	61795	0.00687	0		0.0996409	1700782
00:00:18.291	61805	0.00633	0		0.0918089	1698961
00:00:18.301	61815	0.00665	0		0.0964501	1700019
00:00:18.311	61825	0.00661	0		0.0958699	1699909
00:00:18.321	61835	0.00656	0		0.0951447	1699718
00:00:18.331	61845	0.00655	0		0.0949997	1699701
00:00:18.341	61855	0.00691	0		0.100221	1700904
00:00:18.351	61865	0.00647	0		0.0938394	1699434
00:00:18.361	61875	0.00682	0		0.0989157	1700600
00:00:18.371	61885	0.00686	0		0.0994959	1700740
00:00:18.381	61895	0.00702	0		0.101816	1701292
00:00:18.391	61905	0.00646	0		0.0936944	1699394
00:00:18.401	61915	0.00698	0		0.101236	1701152
00:00:18.411	61925	0.00661	0		0.0958699	1699906
00:00:18.421	61935	0.00688	0		0.0997859	1700801
00:00:18.431	61945	0.00667	0		0.0967401	1700095
00:00:18.440	61955	0.00662	0		0.096015	1699921
00:00:18.450	61965	0.00669	0		0.0970302	1700154
00:00:18.460	61975	0.00683	0		0.0990607	1700649
00:00:18.470	61985	0.00662	0		0.096015	1699919
00:00:18.480	61995	0.00677	0		0.0981905	1700446
00:00:18.491	62005	0.00688	0		0.0997859	1700791
00:00:18.500	62015	0.00675	0		0.0979005	1700382
00:00:18.510	62025	0.0063	0		0.0913737	1698850
00:00:18.520	62035	0.00694	0		0.100656	1701004
00:00:18.530	62045	0.00681	0		0.0987707	1700573
00:00:18.540	62055	0.00701	0		0.101671	1701240
00:00:18.550	62065	0.00666	0		0.0965951	1700061
00:00:18.560	62075	0.00693	0		0.100511	1700963
00:00:18.570	62085	0.00656	0		0.0951447	1699737
00:00:18.580	62095	0.00682	0		0.0989157	1700615
00:00:18.590	62105	0.00709	0		0.102832	1701512
00:00:18.600	62115	0.00679	0		0.0984806	1700500
00:00:18.610	62125	0.00652	0		0.0945646	1699608
00:00:18.620	62135	0.00708	0		0.102687	1701468
00:00:18.629	62145	0.00665	0		0.0964501	1700024
00:00:18.640	62155	0.0065	0		0.0942745	1699522
00:00:18.650	62165	0.00679	0		0.0984806	1700490
00:00:18.660	62175	0.00694	0		0.100656	1700995
00:00:18.669	62185	0.0066	0		0.0957249	1699862
00:00:18.679	62195	0.00685	0		0.0993508	1700720
00:00:18.689	62205	0.00642	0		0.0931142	1699274
00:00:18.700	62215	0.00647	0		0.0938394	1699439
00:00:18.709	62225	0.00691	0		0.100221	1700924
00:00:18.719	62235	0.00691	0		0.100221	1700894
00:00:18.729	62245	0.00658	0		0.0954348	1699808
00:00:18.740	62255	0.00667	0		0.0967401	1700087
00:00:18.749	62265	0.00659	0		0.0955798	1699838
00:00:18.759	62275	0.00721	0		0.104572	1701929
00:00:18.769	62285	0.00659	0		0.0955798	1699825
00:00:18.779	62295	0.00688	0		0.0997859	1700818
00:00:18.789	62305	0.00654	0		0.0948547	1699659
00:00:18.799	62315	0.00689	0		0.099931	1700826
00:00:18.809	62325	0.00648	0		0.0939844	1699465
00:00:18.819	62335	0.00691	0		0.100221	1700911
00:00:18.829	62345	0.00654	0		0.0948547	1699669
00:00:18.839	62355	0.00699	0		0.101381	1701182
00:00:18.849	62365	0.00667	0		0.0967401	1700092
00:00:18.859	62375	0.00681	0		0.0987707	1700581
00:00:18.869	62385	0.00685	0		0.0993508	1700708
00:00:18.879	62395	0.00704	0		0.102107	1701348
00:00:18.889	62405	0.00686	0		0.0994959	1700745
00:00:18.899	62415	0.00696	0		0.100946	1701066
00:00:18.909	62425	0.00682	0		0.0989157	1700595
00:00:18.919	62435	0.00709	0		0.102832	1701510
00:00:18.928	62445	0.00673	0		0.0976104	1700306
00:00:18.938	62455	0.00671	0		0.0973203	1700244
00:00:18.948	62465	0.00657	0		0.0952898	1699784
00:00:18.959	62475	0.00664	0		0.096305	1700007
00:00:18.968	62485	0.00654	0		0.0948547	1699674
00:00:18.978	62495	0.00677	0		0.0981905	1700451
00:00:18.988	62505	0.00675	0		0.0979005	1700373
00:00:18.998	62515	0.00658	0		0.0954348	1699803
00:00:19.008	62525	0.007	0		0.101526	1701211
00:00:19.018	62535	0.00685	0		0.0993508	1700718
00:00:19.028	62545	0.0068	0		0.0986256	1700532
00:00:19.038	62555	0.00698	0		0.101236	1701134
00:00:19.048	62565	0.00677	0		0.0981905	1700453
00:00:19.058	62575	0.00681	0		0.0987707	1700588
00:00:19.070	62585	0.00646	0		0.0936944	1699397
00:00:19.078	62595	0.00686	0		0.0994959	1700757
00:00:19.088	62605	0.0067	0		0.0971753	1700205
00:00:19.098	62615	0.00674	0		0.0977554	1700341
00:00:19.108	62625	0.00644	0		0.0934043	1699316
00:00:19.118	62635	0.00675	0		0.0979005	1700368
00:00:19.128	62645	0.0066	0		0.0957249	1699874
00:00:19.138	62655	0.00703	0		0.101962	1701316
00:00:19.148	62665	0.00673	0		0.0976104	1700306
00:00:19.158	62675	0.00708	0		0.102687	1701463
00:00:19.168	62685	0.00691	0		0.100221	1700921
00:00:19.178	62695	0.00694	0		0.100656	1701022
00:00:19.188	62705	0.00677	0		0.0981905	1700429
00:00:19.198	62715	0.00673	0		0.0976104	1700299
00:00:19.208	62725	0.00678	0		0.0983356	1700483
00:00:19.218	62735	0.00725	0		0.105152	1702044
00:00:19.227	62745	0.00699	0		0.101381	1701165
00:00:19.238	62755	0.00685	0		0.0993508	1700711
00:00:19.247	62765	0.0067	0		0.0971753	1700215
00:00:19.257	62775	0.00665	0		0.0964501	1700051
00:00:19.267	62785	0.0067	0		0.0971753	1700210
00:00:19.277	62795	0.00694	0		0.100656	1701022
00:00:19.287	62805	0.00662	0		0.096015	1699948
00:00:19.297	62815	0.00672	0		0.0974653	1700267
00:00:19.307	62825	0.00689	0		0.099931	1700843
00:00:19.317	62835	0.00693	0		0.100511	1700982
00:00:19.327	62845	0.0065	0		0.0942745	1699517
00:00:19.337	62855	0.00675	0		0.0979005	1700380
00:00:19.347	62865	0.00709	0		0.102832	1701515
00:00:19.357	62875	0.00645	0		0.0935493	1699380
00:00:19.367	62885	0.00724	0		0.105007	1702002
00:00:19.377	62895	0.00685	0		0.0993508	1700706
00:00:19.387	62905	0.00684	0		0.0992058	1700679
00:00:19.397	62915	0.00717	0		0.103992	1701791
00:00:19.407	62925	0.00669	0		0.0970302	1700156
00:00:19.417	62935	0.0068	0		0.0986256	1700554
00:00:19.427	62945	0.00673	0		0.0976104	1700314
00:00:19.437	62955	0.00706	0		0.102397	1701395
00:00:19.446	62965	0.00672	0		0.0974653	1700275
00:00:19.457	62975	0.00667	0		0.0967401	1700110
00:00:19.466	62985	0.00675	0		0.0979005	1700380
00:00:19.477	62995	0.00711	0		0.103122	1701583
00:00:19.487	63005	0.00678	0		0.0983356	1700488
00:00:19.497	63015	0.00689	0		0.099931	1700848
00:00:19.506	63025	0.00669	0		0.0970302	1700166
00:00:19.516	63035	0.00708	0		0.102687	1701471
00:00:19.526	63045	0.00666	0		0.0965951	1700080
00:00:19.536	63055	0.0069	0		0.100076	1700875
00:00:19.546	63065	0.00657	0		0.0952898	1699774
00:00:19.556	63075	0.00694	0		0.100656	1700999
00:00:19.566	63085	0.00699	0		0.101381	1701187
00:00:19.576	63095	0.00688	0		0.0997859	1700799
00:00:19.586	63105	0.00715	0		0.103702	1701706
00:00:19.596	63115	0.00689	0		0.099931	1700845
00:00:19.606	63125	0.00669	0		0.0970302	1700156
00:00:19.616	63135	0.0068	0		0.0986256	1700524
00:00:19.626	63145	0.0067	0		0.0971753	1700203
00:00:19.636	63155	0.00663	0		0.09616	1699967
00:00:19.646	63165	0.00709	0		0.102832	1701500
00:00:19.656	63175	0.00678	0		0.0983356	1700488
00:00:19.666	63185	0.00705	0		0.102252	1701387
00:00:19.676	63195	0.00705	0		0.102252	1701365
00:00:19.686	63205	0.00693	0		0.100511	1700973
00:00:19.696	63215	0.00682	0		0.0989157	1700593
00:00:19.706	63225	0.00691	0		0.100221	1700894
00:00:19.716	63235	0.00683	0		0.0990607	1700652
00:00:19.726	63245	0.00681	0		0.0987707	1700559
00:00:19.735	63255	0.00687	0		0.0996409	1700762
00:00:19.745	63265	0.00697	0		0.101091	1701110
00:00:19.756	63275	0.00678	0		0.0983356	1700475
00:00:19.765	63285	0.00689	0		0.099931	1700833
00:00:19.775	63295	0.00684	0		0.0992058	1700659
00:00:19.785	63305	0.00692	0		0.100366	1700936
00:00:19.795	63315	0.00685	0		0.0993508	1700691
00:00:19.806	63325	0.00692	0		0.100366	1700946
00:00:19.815	63335	0.00672	0		0.0974653	1700260
00:00:19.825	63345	0.00675	0		0.0979005	1700375
00:00:19.835	63355	0.00689	0		0.099931	1700853
00:00:19.845	63365	0.00698	0		0.101236	1701149
00:00:19.855	63375	0.00669	0		0.0970302	1700171
00:00:19.865	63385	0.00702	0		0.101816	1701280
00:00:19.875	63395	0.007	0		0.101526	1701214
00:00:19.885	63405	0.007	0		0.101526	1701209
00:00:19.895	63415	0.00708	0		0.102687	1701490
[truncated: 59,950 more rows]
