# Supplementary material for: Continuous Infusion Pressure Measurement in Predefined Interfascial and Intramuscular Tissue Conditions: An Ex Vivo Pilot Study
Source: J Clin Med. 2026 Apr 26;15(9):3301. doi: 10.3390/jcm15093301 (PMC13164366; doi:10.3390/jcm15093301)
Supplement: Supplementary file 1 [file jcm-15-03301-s001.zip › fascia 24.xlsx]

## Sheet: Recording
Timestamp	DeviceTime	Pressure(bar)	ButtonState	Event	Pressure(PSI)	PressureRAW
00:00:00.000	57309	0.00665	1		0.0964501	1700041
00:00:00.001	57319	0.00685	1		0.0993508	1700691
00:00:00.009	57329	0.00643	1		0.0932592	1699296
00:00:00.019	57339	0.00693	1		0.100511	1700982
00:00:00.029	57349	0.0067	1		0.0971753	1700205
00:00:00.039	57359	0.00687	1		0.0996409	1700764
00:00:00.049	57369	0.00667	1		0.0967401	1700117
00:00:00.059	57379	0.00698	1		0.101236	1701155
00:00:00.069	57389	0.00654	1		0.0948547	1699679
00:00:00.079	57399	0.0071	1		0.102977	1701554
00:00:00.089	57409	0.0067	1		0.0971753	1700195
00:00:00.099	57419	0.00709	1		0.102832	1701507
00:00:00.109	57429	0.00655	1		0.0949997	1699693
00:00:00.119	57439	0.00657	1		0.0952898	1699776
00:00:00.129	57449	0.00671	1		0.0973203	1700234
00:00:00.139	57459	0.00694	1		0.100656	1700992
00:00:00.149	57469	0.00653	1		0.0947096	1699637
00:00:00.159	57479	0.00696	0		0.100946	1701088
00:00:00.169	57489	0.00657	0		0.0952898	1699779
00:00:00.179	57499	0.00705	0		0.102252	1701383
00:00:00.189	57509	0.00656	0		0.0951447	1699728
00:00:00.199	57519	0.00709	0		0.102832	1701510
00:00:00.208	57529	0.00681	0		0.0987707	1700556
00:00:00.218	57539	0.00684	0		0.0992058	1700664
00:00:00.229	57549	0.00666	0		0.0965951	1700056
00:00:00.238	57559	0.00675	0		0.0979005	1700377
00:00:00.249	57569	0.00655	0		0.0949997	1699710
00:00:00.258	57579	0.00673	0		0.0976104	1700316
00:00:00.268	57589	0.00662	0		0.096015	1699931
00:00:00.278	57599	0.0065	0		0.0942745	1699544
00:00:00.288	57609	0.00637	0		0.092389	1699105
00:00:00.298	57619	0.00665	0		0.0964501	1700051
00:00:00.308	57629	0.00693	0		0.100511	1700973
00:00:00.318	57639	0.00669	0		0.0970302	1700185
00:00:00.328	57649	0.00653	0		0.0947096	1699632
00:00:00.338	57659	0.00674	0		0.0977554	1700328
00:00:00.348	57669	0.00638	0		0.0925341	1699142
00:00:00.358	57679	0.00679	0		0.0984806	1700520
00:00:00.368	57689	0.00661	0		0.0958699	1699906
00:00:00.378	57699	0.0062	0		0.0899234	1698524
00:00:00.388	57709	0.0063	0		0.0913737	1698857
00:00:00.398	57719	0.00649	0		0.0941295	1699500
00:00:00.408	57729	0.00621	0		0.0900684	1698571
00:00:00.418	57739	0.00644	0		0.0934043	1699343
00:00:00.428	57749	0.00648	0		0.0939844	1699473
00:00:00.438	57759	0.00683	0		0.0990607	1700635
00:00:00.448	57769	0.00626	0		0.0907936	1698727
00:00:00.458	57779	0.00681	0		0.0987707	1700568
00:00:00.467	57789	0.00622	0		0.0902134	1698585
00:00:00.478	57799	0.00697	0		0.101091	1701093
00:00:00.488	57809	0.00643	0		0.0932592	1699282
00:00:00.497	57819	0.00669	0		0.0970302	1700178
00:00:00.508	57829	0.00642	0		0.0931142	1699252
00:00:00.518	57839	0.00669	0		0.0970302	1700185
00:00:00.527	57849	0.00664	0		0.096305	1699990
00:00:00.537	57859	0.00685	0		0.0993508	1700718
00:00:00.548	57869	0.00654	0		0.0948547	1699652
00:00:00.558	57879	0.00664	0		0.096305	1699994
00:00:00.567	57889	0.00643	0		0.0932592	1699304
00:00:00.577	57899	0.00649	0		0.0941295	1699505
00:00:00.587	57909	0.0066	0		0.0957249	1699884
00:00:00.598	57919	0.00688	0		0.0997859	1700811
00:00:00.607	57929	0.00657	0		0.0952898	1699764
00:00:00.617	57939	0.00656	0		0.0951447	1699720
00:00:00.627	57949	0.0067	0		0.0971753	1700198
00:00:00.637	57959	0.00683	0		0.0990607	1700625
00:00:00.647	57969	0.00673	0		0.0976104	1700309
00:00:00.657	57979	0.00666	0		0.0965951	1700070
00:00:00.667	57989	0.00619	0		0.0897783	1698504
00:00:00.677	57999	0.00666	0		0.0965951	1700061
00:00:00.687	58009	0.00643	0		0.0932592	1699314
00:00:00.697	58019	0.00672	0		0.0974653	1700280
00:00:00.707	58029	0.0066	0		0.0957249	1699870
00:00:00.717	58039	0.00672	0		0.0974653	1700282
00:00:00.727	58049	0.00629	0		0.0912287	1698840
00:00:00.737	58059	0.00658	0		0.0954348	1699791
00:00:00.747	58069	0.00664	0		0.096305	1700009
00:00:00.757	58079	0.00686	0		0.0994959	1700740
00:00:00.767	58089	0.0064	0		0.0928241	1699199
00:00:00.776	58099	0.00649	0		0.0941295	1699500
00:00:00.787	58109	0.00643	0		0.0932592	1699306
00:00:00.796	58119	0.00653	0		0.0947096	1699649
00:00:00.806	58129	0.00659	0		0.0955798	1699821
00:00:00.816	58139	0.00645	0		0.0935493	1699365
00:00:00.826	58149	0.00616	0		0.0893432	1698397
00:00:00.836	58159	0.00674	0		0.0977554	1700326
00:00:00.846	58169	0.00657	0		0.0952898	1699759
00:00:00.856	58179	0.00651	0		0.0944195	1699561
00:00:00.867	58189	0.00656	0		0.0951447	1699740
00:00:00.876	58199	0.00691	0		0.100221	1700914
00:00:00.886	58209	0.00655	0		0.0949997	1699693
00:00:00.896	58219	0.00651	0		0.0944195	1699561
00:00:00.906	58229	0.0063	0		0.0913737	1698874
00:00:00.916	58239	0.00646	0		0.0936944	1699397
00:00:00.926	58249	0.00647	0		0.0938394	1699446
00:00:00.936	58259	0.00669	0		0.0970302	1700159
00:00:00.946	58269	0.00671	0		0.0973203	1700230
00:00:00.956	58279	0.00658	0		0.0954348	1699789
00:00:00.966	58289	0.0065	0		0.0942745	1699519
00:00:00.976	58299	0.00651	0		0.0944195	1699561
00:00:00.986	58309	0.00666	0		0.0965951	1700056
00:00:00.996	58319	0.0064	0		0.0928241	1699208
00:00:01.006	58329	0.0065	0		0.0942745	1699546
00:00:01.016	58339	0.00647	0		0.0938394	1699439
00:00:01.025	58349	0.0065	0		0.0942745	1699549
00:00:01.035	58359	0.00645	0		0.0935493	1699363
00:00:01.046	58369	0.00636	0		0.092244	1699064
00:00:01.056	58379	0.00639	0		0.0926791	1699154
00:00:01.065	58389	0.00632	0		0.0916638	1698921
00:00:01.075	58399	0.00661	0		0.0958699	1699887
00:00:01.085	58409	0.00651	0		0.0944195	1699568
00:00:01.096	58419	0.00644	0		0.0934043	1699343
00:00:01.106	58429	0.00643	0		0.0932592	1699282
00:00:01.115	58439	0.00662	0		0.096015	1699945
00:00:01.125	58449	0.00635	0		0.0920989	1699032
00:00:01.135	58459	0.0066	0		0.0957249	1699872
00:00:01.145	58469	0.00659	0		0.0955798	1699843
00:00:01.155	58479	0.0064	0		0.0928241	1699213
00:00:01.165	58489	0.00604	0		0.0876028	1697999
00:00:01.175	58499	0.00683	0		0.0990607	1700644
00:00:01.185	58509	0.00647	0		0.0938394	1699426
00:00:01.195	58519	0.00672	0		0.0974653	1700280
00:00:01.205	58529	0.00648	0		0.0939844	1699478
00:00:01.215	58539	0.00676	0		0.0980455	1700400
00:00:01.225	58549	0.00678	0		0.0983356	1700483
00:00:01.235	58559	0.00662	0		0.096015	1699948
00:00:01.245	58569	0.00643	0		0.0932592	1699304
00:00:01.255	58579	0.00679	0		0.0984806	1700505
00:00:01.265	58589	0.00646	0		0.0936944	1699394
00:00:01.275	58599	0.00661	0		0.0958699	1699914
00:00:01.284	58609	0.00643	0		0.0932592	1699299
00:00:01.294	58619	0.00672	0		0.0974653	1700277
00:00:01.305	58629	0.0066	0		0.0957249	1699872
00:00:01.315	58639	0.00645	0		0.0935493	1699363
00:00:01.324	58649	0.00633	0		0.0918089	1698961
00:00:01.334	58659	0.0067	0		0.0971753	1700188
00:00:01.344	58669	0.0062	0		0.0899234	1698524
00:00:01.354	58679	0.00674	0		0.0977554	1700324
00:00:01.364	58689	0.00678	0		0.0983356	1700461
00:00:01.374	58699	0.00674	0		0.0977554	1700348
00:00:01.384	58709	0.00635	0		0.0920989	1699042
00:00:01.394	58719	0.00678	0		0.0983356	1700456
00:00:01.404	58729	0.00652	0		0.0945646	1699588
00:00:01.414	58739	0.00665	0		0.0964501	1700043
00:00:01.424	58749	0.00635	0		0.0920989	1699017
00:00:01.434	58759	0.00667	0		0.0967401	1700095
00:00:01.444	58769	0.00635	0		0.0920989	1699034
00:00:01.454	58779	0.00669	0		0.0970302	1700183
00:00:01.464	58789	0.00674	0		0.0977554	1700343
00:00:01.474	58799	0.00672	0		0.0974653	1700260
00:00:01.484	58809	0.00665	0		0.0964501	1700024
00:00:01.494	58819	0.00664	0		0.096305	1700016
00:00:01.504	58829	0.00685	0		0.0993508	1700708
00:00:01.514	58839	0.00666	0		0.0965951	1700073
00:00:01.524	58849	0.0066	0		0.0957249	1699877
00:00:01.534	58859	0.00656	0		0.0951447	1699718
00:00:01.544	58869	0.0068	0		0.0986256	1700554
00:00:01.554	58879	0.00686	0		0.0994959	1700737
00:00:01.564	58889	0.00673	0		0.0976104	1700314
00:00:01.574	58899	0.00674	0		0.0977554	1700338
00:00:01.583	58909	0.00644	0		0.0934043	1699319
00:00:01.593	58919	0.00655	0		0.0949997	1699715
00:00:01.603	58929	0.00649	0		0.0941295	1699485
00:00:01.613	58939	0.00641	0		0.0929692	1699216
00:00:01.623	58949	0.00652	0		0.0945646	1699598
00:00:01.633	58959	0.0069	0		0.100076	1700872
00:00:01.643	58969	0.00678	0		0.0983356	1700483
00:00:01.654	58979	0.00694	0		0.100656	1700999
00:00:01.664	58989	0.00647	0		0.0938394	1699448
00:00:01.673	58999	0.00669	0		0.0970302	1700166
00:00:01.683	59009	0.00659	0		0.0955798	1699821
00:00:01.693	59019	0.00652	0		0.0945646	1699600
00:00:01.703	59029	0.00668	0		0.0968852	1700124
00:00:01.713	59039	0.00654	0		0.0948547	1699654
00:00:01.723	59049	0.00639	0		0.0926791	1699179
00:00:01.733	59059	0.0067	0		0.0971753	1700215
00:00:01.743	59069	0.00662	0		0.096015	1699950
00:00:01.753	59079	0.0067	0		0.0971753	1700217
00:00:01.763	59089	0.00656	0		0.0951447	1699745
00:00:01.773	59099	0.00677	0		0.0981905	1700422
00:00:01.783	59109	0.00686	0		0.0994959	1700740
00:00:01.793	59119	0.00637	0		0.092389	1699105
00:00:01.803	59129	0.0066	0		0.0957249	1699882
00:00:01.813	59139	0.00666	0		0.0965951	1700070
00:00:01.823	59149	0.00684	0		0.0992058	1700666
00:00:01.833	59159	0.00637	0		0.092389	1699101
00:00:01.842	59169	0.00667	0		0.0967401	1700095
00:00:01.852	59179	0.00689	0		0.099931	1700853
00:00:01.862	59189	0.00705	0		0.102252	1701363
00:00:01.872	59199	0.00661	0		0.0958699	1699911
00:00:01.882	59209	0.00664	0		0.096305	1700009
00:00:01.892	59219	0.00649	0		0.0941295	1699512
00:00:01.902	59229	0.00651	0		0.0944195	1699563
00:00:01.912	59239	0.00669	0		0.0970302	1700166
00:00:01.922	59249	0.0064	0		0.0928241	1699196
00:00:01.932	59259	0.00649	0		0.0941295	1699490
00:00:01.942	59269	0.00631	0		0.0915188	1698887
00:00:01.952	59279	0.0067	0		0.0971753	1700198
00:00:01.962	59289	0.00651	0		0.0944195	1699556
00:00:01.972	59299	0.00672	0		0.0974653	1700272
00:00:01.982	59309	0.00709	0		0.102832	1701503
00:00:01.992	59319	0.00657	0		0.0952898	1699759
00:00:02.002	59329	0.00677	0		0.0981905	1700422
00:00:02.012	59339	0.0067	0		0.0971753	1700215
00:00:02.022	59349	0.0068	0		0.0986256	1700524
00:00:02.032	59359	0.00683	0		0.0990607	1700652
00:00:02.042	59369	0.00667	0		0.0967401	1700092
00:00:02.052	59379	0.0064	0		0.0928241	1699199
00:00:02.062	59389	0.00684	0		0.0992058	1700671
00:00:02.072	59399	0.00656	0		0.0951447	1699732
00:00:02.082	59409	0.00658	0		0.0954348	1699816
00:00:02.091	59419	0.00656	0		0.0951447	1699720
00:00:02.102	59429	0.00678	0		0.0983356	1700456
00:00:02.112	59439	0.00654	0		0.0948547	1699669
00:00:02.122	59449	0.00672	0		0.0974653	1700257
00:00:02.131	59459	0.00657	0		0.0952898	1699774
00:00:02.141	59469	0.00658	0		0.0954348	1699786
00:00:02.152	59479	0.00629	0		0.0912287	1698816
00:00:02.162	59489	0.00691	0		0.100221	1700911
00:00:02.171	59499	0.00666	0		0.0965951	1700073
00:00:02.181	59509	0.00669	0		0.0970302	1700178
00:00:02.191	59519	0.00654	0		0.0948547	1699681
00:00:02.202	59529	0.00656	0		0.0951447	1699718
00:00:02.211	59539	0.00664	0		0.096305	1700009
00:00:02.221	59549	0.00661	0		0.0958699	1699899
00:00:02.231	59559	0.00639	0		0.0926791	1699152
00:00:02.241	59569	0.00652	0		0.0945646	1699605
00:00:02.251	59579	0.00632	0		0.0916638	1698926
00:00:02.261	59589	0.00662	0		0.096015	1699948
00:00:02.271	59599	0.00674	0		0.0977554	1700348
00:00:02.281	59609	0.0064	0		0.0928241	1699196
00:00:02.291	59619	0.0066	0		0.0957249	1699855
00:00:02.301	59629	0.00687	0		0.0996409	1700764
00:00:02.311	59639	0.00633	0		0.0918089	1698978
00:00:02.321	59649	0.00672	0		0.0974653	1700277
00:00:02.331	59659	0.00648	0		0.0939844	1699470
00:00:02.341	59669	0.00642	0		0.0931142	1699250
00:00:02.351	59679	0.00666	0		0.0965951	1700061
00:00:02.361	59689	0.00693	0		0.100511	1700982
00:00:02.371	59699	0.0065	0		0.0942745	1699541
00:00:02.381	59709	0.00641	0		0.0929692	1699240
00:00:02.390	59719	0.0066	0		0.0957249	1699865
00:00:02.401	59729	0.00672	0		0.0974653	1700270
00:00:02.410	59739	0.00669	0		0.0970302	1700183
00:00:02.420	59749	0.00668	0		0.0968852	1700144
00:00:02.430	59759	0.00634	0		0.0919539	1698990
00:00:02.440	59769	0.00652	0		0.0945646	1699612
00:00:02.450	59779	0.00652	0		0.0945646	1699588
00:00:02.460	59789	0.00666	0		0.0965951	1700056
00:00:02.470	59799	0.00662	0		0.096015	1699943
00:00:02.480	59809	0.00663	0		0.09616	1699980
00:00:02.491	59819	0.00639	0		0.0926791	1699169
00:00:02.500	59829	0.00689	0		0.099931	1700850
00:00:02.510	59839	0.00662	0		0.096015	1699941
00:00:02.520	59849	0.00636	0		0.092244	1699079
00:00:02.530	59859	0.00661	0		0.0958699	1699906
00:00:02.540	59869	0.00697	0		0.101091	1701115
00:00:02.550	59879	0.0067	0		0.0971753	1700200
00:00:02.560	59889	0.0067	0		0.0971753	1700217
00:00:02.570	59899	0.00672	0		0.0974653	1700275
00:00:02.580	59909	0.00708	0		0.102687	1701480
00:00:02.589	59919	0.00669	0		0.0970302	1700163
00:00:02.600	59929	0.00688	0		0.0997859	1700808
00:00:02.609	59939	0.00631	0		0.0915188	1698904
00:00:02.620	59949	0.00678	0		0.0983356	1700480
00:00:02.630	59959	0.00676	0		0.0980455	1700417
00:00:02.639	59969	0.00664	0		0.096305	1699999
00:00:02.650	59979	0.00654	0		0.0948547	1699654
00:00:02.659	59989	0.00705	0		0.102252	1701380
00:00:02.669	59999	0.00688	0		0.0997859	1700794
00:00:02.680	60009	0.00693	0		0.100511	1700985
00:00:02.690	60019	0.00638	0		0.0925341	1699123
00:00:02.700	60029	0.00705	0		0.102252	1701378
00:00:02.710	60039	0.00667	0		0.0967401	1700100
00:00:02.720	60049	0.00715	0		0.103702	1701728
00:00:02.729	60059	0.0063	0		0.0913737	1698867
00:00:02.739	60069	0.00692	0		0.100366	1700948
00:00:02.749	60079	0.00644	0		0.0934043	1699341
00:00:02.759	60089	0.0069	0		0.100076	1700882
00:00:02.769	60099	0.00663	0		0.09616	1699963
00:00:02.779	60109	0.00658	0		0.0954348	1699786
00:00:02.789	60119	0.00635	0		0.0920989	1699030
00:00:02.799	60129	0.00682	0		0.0989157	1700608
00:00:02.809	60139	0.0065	0		0.0942745	1699529
00:00:02.820	60149	0.00669	0		0.0970302	1700178
00:00:02.829	60159	0.00666	0		0.0965951	1700061
00:00:02.839	60169	0.00693	0		0.100511	1700968
00:00:02.849	60179	0.00673	0		0.0976104	1700299
00:00:02.859	60189	0.00695	0		0.100801	1701031
00:00:02.869	60199	0.00661	0		0.0958699	1699901
00:00:02.879	60209	0.00701	0		0.101671	1701260
00:00:02.889	60219	0.00686	0		0.0994959	1700750
00:00:02.898	60229	0.00666	0		0.0965951	1700068
00:00:02.908	60239	0.00669	0		0.0970302	1700154
00:00:02.919	60249	0.00705	0		0.102252	1701392
00:00:02.928	60259	0.00674	0		0.0977554	1700341
00:00:02.938	60269	0.00701	0		0.101671	1701236
00:00:02.948	60279	0.00672	0		0.0974653	1700260
00:00:02.958	60289	0.0069	0		0.100076	1700889
00:00:02.968	60299	0.00685	0		0.0993508	1700715
00:00:02.978	60309	0.00691	0		0.100221	1700897
00:00:02.988	60319	0.00685	0		0.0993508	1700698
00:00:02.998	60329	0.00697	0		0.101091	1701112
00:00:03.008	60339	0.00676	0		0.0980455	1700414
00:00:03.018	60349	0.00685	0		0.0993508	1700711
00:00:03.028	60359	0.00662	0		0.096015	1699943
00:00:03.038	60369	0.00712	0		0.103267	1701625
00:00:03.048	60379	0.0066	0		0.0957249	1699867
00:00:03.058	60389	0.00716	0		0.103847	1701757
00:00:03.068	60399	0.00659	0		0.0955798	1699848
00:00:03.078	60409	0.00705	0		0.102252	1701373
00:00:03.088	60419	0.00712	0		0.103267	1701596
00:00:03.098	60429	0.00722	0		0.104717	1701938
00:00:03.108	60439	0.00682	0		0.0989157	1700617
00:00:03.118	60449	0.00665	0		0.0964501	1700021
00:00:03.128	60459	0.00668	0		0.0968852	1700139
00:00:03.138	60469	0.00684	0		0.0992058	1700679
00:00:03.147	60479	0.00676	0		0.0980455	1700417
00:00:03.157	60489	0.00703	0		0.101962	1701304
00:00:03.167	60499	0.00666	0		0.0965951	1700073
00:00:03.177	60509	0.00694	0		0.100656	1701012
00:00:03.187	60519	0.00657	0		0.0952898	1699781
00:00:03.197	60529	0.00704	0		0.102107	1701360
00:00:03.207	60539	0.00697	0		0.101091	1701107
00:00:03.217	60549	0.00698	0		0.101236	1701142
00:00:03.227	60559	0.00687	0		0.0996409	1700784
00:00:03.237	60569	0.00683	0		0.0990607	1700649
00:00:03.247	60579	0.00664	0		0.096305	1699997
00:00:03.257	60589	0.00692	0		0.100366	1700928
00:00:03.267	60599	0.00667	0		0.0967401	1700110
00:00:03.277	60609	0.00682	0		0.0989157	1700620
00:00:03.287	60619	0.00688	0		0.0997859	1700816
00:00:03.297	60629	0.0068	0		0.0986256	1700546
00:00:03.307	60639	0.00698	0		0.101236	1701132
00:00:03.317	60649	0.00692	0		0.100366	1700953
00:00:03.327	60659	0.00691	0		0.100221	1700921
00:00:03.337	60669	0.00696	0		0.100946	1701085
00:00:03.347	60679	0.00658	0		0.0954348	1699813
00:00:03.357	60689	0.00694	0		0.100656	1701002
00:00:03.367	60699	0.00666	0		0.0965951	1700053
00:00:03.377	60709	0.00698	0		0.101236	1701142
00:00:03.387	60719	0.00691	0		0.100221	1700921
00:00:03.397	60729	0.00714	0		0.103557	1701694
00:00:03.406	60739	0.00703	0		0.101962	1701304
00:00:03.416	60749	0.00671	0		0.0973203	1700242
00:00:03.426	60759	0.00686	0		0.0994959	1700755
00:00:03.436	60769	0.00713	0		0.103412	1701645
00:00:03.446	60779	0.00705	0		0.102252	1701387
00:00:03.456	60789	0.00724	0		0.105007	1702005
00:00:03.466	60799	0.00673	0		0.0976104	1700314
00:00:03.476	60809	0.00697	0		0.101091	1701105
00:00:03.486	60819	0.0068	0		0.0986256	1700532
00:00:03.496	60829	0.00695	0		0.100801	1701041
00:00:03.506	60839	0.00687	0		0.0996409	1700782
00:00:03.516	60849	0.00687	0		0.0996409	1700774
00:00:03.526	60859	0.00677	0		0.0981905	1700431
00:00:03.536	60869	0.00689	0		0.099931	1700845
00:00:03.546	60879	0.00649	0		0.0941295	1699495
00:00:03.556	60889	0.007	0		0.101526	1701209
00:00:03.566	60899	0.00694	0		0.100656	1700997
00:00:03.576	60909	0.00704	0		0.102107	1701353
00:00:03.586	60919	0.00689	0		0.099931	1700843
00:00:03.596	60929	0.00666	0		0.0965951	1700070
00:00:03.606	60939	0.00682	0		0.0989157	1700600
00:00:03.616	60949	0.00706	0		0.102397	1701417
00:00:03.626	60959	0.00677	0		0.0981905	1700446
00:00:03.636	60969	0.00681	0		0.0987707	1700561
00:00:03.646	60979	0.00684	0		0.0992058	1700666
00:00:03.656	60989	0.00682	0		0.0989157	1700595
00:00:03.666	60999	0.00708	0		0.102687	1701466
00:00:03.675	61009	0.00692	0		0.100366	1700953
00:00:03.686	61019	0.00699	0		0.101381	1701169
00:00:03.696	61029	0.00707	0		0.102542	1701456
00:00:03.706	61039	0.00684	0		0.0992058	1700681
00:00:03.715	61049	0.00733	0		0.106313	1702311
00:00:03.725	61059	0.00703	0		0.101962	1701302
00:00:03.735	61069	0.00695	0		0.100801	1701048
00:00:03.746	61079	0.00676	0		0.0980455	1700409
00:00:03.755	61089	0.00687	0		0.0996409	1700784
00:00:03.765	61099	0.00689	0		0.099931	1700855
00:00:03.775	61109	0.00695	0		0.100801	1701031
00:00:03.785	61119	0.00681	0		0.0987707	1700573
00:00:03.795	61129	0.00698	0		0.101236	1701129
00:00:03.806	61139	0.00696	0		0.100946	1701071
00:00:03.815	61149	0.00711	0		0.103122	1701593
00:00:03.825	61159	0.0068	0		0.0986256	1700534
00:00:03.835	61169	0.00678	0		0.0983356	1700461
00:00:03.845	61179	0.00647	0		0.0938394	1699443
00:00:03.855	61189	0.00687	0		0.0996409	1700779
00:00:03.865	61199	0.00684	0		0.0992058	1700688
00:00:03.875	61209	0.00683	0		0.0990607	1700637
00:00:03.885	61219	0.00659	0		0.0955798	1699821
00:00:03.895	61229	0.00696	0		0.100946	1701083
00:00:03.905	61239	0.00692	0		0.100366	1700951
00:00:03.915	61249	0.00683	0		0.0990607	1700627
00:00:03.925	61259	0.00696	0		0.100946	1701085
00:00:03.934	61269	0.00713	0		0.103412	1701652
00:00:03.944	61279	0.00699	0		0.101381	1701169
00:00:03.955	61289	0.00681	0		0.0987707	1700588
00:00:03.965	61299	0.00676	0		0.0980455	1700417
00:00:03.974	61309	0.00718	0		0.104137	1701799
00:00:03.984	61319	0.00692	0		0.100366	1700953
00:00:03.994	61329	0.00721	0		0.104572	1701916
00:00:04.004	61339	0.00683	0		0.0990607	1700625
00:00:04.014	61349	0.0067	0		0.0971753	1700212
00:00:04.024	61359	0.00687	0		0.0996409	1700774
00:00:04.034	61369	0.00684	0		0.0992058	1700686
00:00:04.044	61379	0.00687	0		0.0996409	1700779
00:00:04.055	61389	0.00706	0		0.102397	1701407
00:00:04.064	61399	0.00679	0		0.0984806	1700505
00:00:04.074	61409	0.00707	0		0.102542	1701451
00:00:04.084	61419	0.00681	0		0.0987707	1700583
00:00:04.094	61429	0.00685	0		0.0993508	1700720
00:00:04.104	61439	0.00686	0		0.0994959	1700740
00:00:04.114	61449	0.00669	0		0.0970302	1700161
00:00:04.124	61459	0.00674	0		0.0977554	1700321
00:00:04.134	61469	0.00704	0		0.102107	1701356
00:00:04.144	61479	0.00695	0		0.100801	1701058
00:00:04.154	61489	0.00673	0		0.0976104	1700292
00:00:04.164	61499	0.00672	0		0.0974653	1700284
00:00:04.174	61509	0.0065	0		0.0942745	1699527
00:00:04.184	61519	0.00723	0		0.104862	1701975
00:00:04.194	61529	0.00703	0		0.101962	1701302
00:00:04.204	61539	0.00697	0		0.101091	1701124
00:00:04.214	61549	0.00695	0		0.100801	1701058
00:00:04.223	61559	0.00702	0		0.101816	1701263
00:00:04.234	61569	0.00679	0		0.0984806	1700522
00:00:04.244	61579	0.00701	0		0.101671	1701233
00:00:04.254	61589	0.00694	0		0.100656	1701024
00:00:04.264	61599	0.00695	0		0.100801	1701034
00:00:04.273	61609	0.00697	0		0.101091	1701097
00:00:04.284	61619	0.00713	0		0.103412	1701649
00:00:04.294	61629	0.00717	0		0.103992	1701774
00:00:04.304	61639	0.00709	0		0.102832	1701503
00:00:04.313	61649	0.00656	0		0.0951447	1699747
00:00:04.323	61659	0.00675	0		0.0979005	1700385
00:00:04.333	61669	0.00664	0		0.096305	1699990
00:00:04.344	61679	0.00695	0		0.100801	1701048
00:00:04.354	61689	0.00657	0		0.0952898	1699762
00:00:04.363	61699	0.00687	0		0.0996409	1700779
00:00:04.373	61709	0.00705	0		0.102252	1701365
00:00:04.383	61719	0.00695	0		0.100801	1701029
00:00:04.393	61729	0.00689	0		0.099931	1700828
00:00:04.403	61739	0.00679	0		0.0984806	1700502
00:00:04.413	61749	0.00682	0		0.0989157	1700605
00:00:04.423	61759	0.0071	0		0.102977	1701539
00:00:04.433	61769	0.00676	0		0.0980455	1700412
00:00:04.443	61779	0.00721	0		0.104572	1701899
00:00:04.453	61789	0.00703	0		0.101962	1701321
00:00:04.463	61799	0.00693	0		0.100511	1700990
00:00:04.473	61809	0.00692	0		0.100366	1700936
00:00:04.483	61819	0.00666	0		0.0965951	1700063
00:00:04.492	61829	0.00689	0		0.099931	1700835
00:00:04.503	61839	0.00677	0		0.0981905	1700451
00:00:04.513	61849	0.00687	0		0.0996409	1700777
00:00:04.522	61859	0.00661	0		0.0958699	1699889
00:00:04.532	61869	0.00677	0		0.0981905	1700448
00:00:04.542	61879	0.00691	0		0.100221	1700902
00:00:04.553	61889	0.00709	0		0.102832	1701507
00:00:04.562	61899	0.00667	0		0.0967401	1700095
00:00:04.572	61909	0.00699	0		0.101381	1701192
00:00:04.582	61919	0.00712	0		0.103267	1701610
00:00:04.592	61929	0.00699	0		0.101381	1701172
00:00:04.602	61939	0.00669	0		0.0970302	1700185
00:00:04.612	61949	0.00701	0		0.101671	1701245
00:00:04.622	61959	0.00682	0		0.0989157	1700603
00:00:04.632	61969	0.0068	0		0.0986256	1700554
00:00:04.642	61979	0.0069	0		0.100076	1700875
00:00:04.653	61989	0.00687	0		0.0996409	1700767
00:00:04.662	61999	0.00695	0		0.100801	1701026
00:00:04.672	62009	0.00701	0		0.101671	1701258
00:00:04.682	62019	0.0071	0		0.102977	1701556
00:00:04.692	62029	0.00684	0		0.0992058	1700688
00:00:04.702	62039	0.00692	0		0.100366	1700946
00:00:04.712	62049	0.00734	0		0.106458	1702362
00:00:04.722	62059	0.00672	0		0.0974653	1700280
00:00:04.731	62069	0.00695	0		0.100801	1701058
00:00:04.741	62079	0.00688	0		0.0997859	1700808
00:00:04.752	62089	0.0071	0		0.102977	1701561
00:00:04.761	62099	0.00702	0		0.101816	1701263
00:00:04.772	62109	0.00689	0		0.099931	1700850
00:00:04.781	62119	0.0067	0		0.0971753	1700198
00:00:04.791	62129	0.00683	0		0.0990607	1700654
00:00:04.802	62139	0.007	0		0.101526	1701211
00:00:04.811	62149	0.00716	0		0.103847	1701760
00:00:04.821	62159	0.00709	0		0.102832	1701522
00:00:04.831	62169	0.00712	0		0.103267	1701613
00:00:04.841	62179	0.00694	0		0.100656	1700997
00:00:04.851	62189	0.00691	0		0.100221	1700916
00:00:04.861	62199	0.00704	0		0.102107	1701348
00:00:04.871	62209	0.00657	0		0.0952898	1699781
00:00:04.881	62219	0.00703	0		0.101962	1701319
00:00:04.891	62229	0.00683	0		0.0990607	1700627
00:00:04.901	62239	0.00684	0		0.0992058	1700676
00:00:04.911	62249	0.00682	0		0.0989157	1700591
00:00:04.921	62259	0.00708	0		0.102687	1701468
00:00:04.931	62269	0.00685	0		0.0993508	1700715
00:00:04.941	62279	0.00702	0		0.101816	1701270
00:00:04.951	62289	0.00707	0		0.102542	1701461
00:00:04.961	62299	0.00686	0		0.0994959	1700742
00:00:04.971	62309	0.00729	0		0.105732	1702196
00:00:04.981	62319	0.00717	0		0.103992	1701782
00:00:04.990	62329	0.0067	0		0.0971753	1700198
00:00:05.001	62339	0.00733	0		0.106313	1702328
00:00:05.011	62349	0.00666	0		0.0965951	1700073
00:00:05.021	62359	0.00687	0		0.0996409	1700762
00:00:05.030	62369	0.00693	0		0.100511	1700960
00:00:05.040	62379	0.00711	0		0.103122	1701581
00:00:05.050	62389	0.00706	0		0.102397	1701424
00:00:05.060	62399	0.00727	0		0.105442	1702132
00:00:05.070	62409	0.00699	0		0.101381	1701182
00:00:05.080	62419	0.00734	0		0.106458	1702338
00:00:05.090	62429	0.00695	0		0.100801	1701041
00:00:05.101	62439	0.00701	0		0.101671	1701255
00:00:05.110	62449	0.00686	0		0.0994959	1700740
00:00:05.120	62459	0.00729	0		0.105732	1702174
00:00:05.130	62469	0.0068	0		0.0986256	1700546
00:00:05.140	62479	0.00679	0		0.0984806	1700520
00:00:05.150	62489	0.00698	0		0.101236	1701155
00:00:05.160	62499	0.00709	0		0.102832	1701510
00:00:05.170	62509	0.0068	0		0.0986256	1700551
00:00:05.180	62519	0.00695	0		0.100801	1701046
00:00:05.190	62529	0.00706	0		0.102397	1701407
00:00:05.200	62539	0.00735	0		0.106603	1702396
00:00:05.210	62549	0.00691	0		0.100221	1700921
00:00:05.220	62559	0.00704	0		0.102107	1701334
00:00:05.230	62569	0.00691	0		0.100221	1700894
00:00:05.240	62579	0.00719	0		0.104282	1701855
00:00:05.250	62589	0.00697	0		0.101091	1701095
00:00:05.259	62599	0.00691	0		0.100221	1700902
00:00:05.270	62609	0.00679	0		0.0984806	1700512
00:00:05.280	62619	0.00699	0		0.101381	1701177
00:00:05.290	62629	0.00699	0		0.101381	1701174
00:00:05.300	62639	0.00741	0		0.107473	1702586
00:00:05.309	62649	0.00676	0		0.0980455	1700392
00:00:05.319	62659	0.00723	0		0.104862	1701987
00:00:05.330	62669	0.00681	0		0.0987707	1700571
00:00:05.340	62679	0.00699	0		0.101381	1701174
00:00:05.350	62689	0.00688	0		0.0997859	1700823
00:00:05.359	62699	0.00691	0		0.100221	1700919
00:00:05.370	62709	0.00692	0		0.100366	1700928
00:00:05.379	62719	0.0073	0		0.105878	1702230
00:00:05.389	62729	0.00714	0		0.103557	1701696
00:00:05.399	62739	0.00732	0		0.106168	1702274
00:00:05.409	62749	0.00709	0		0.102832	1701503
00:00:05.419	62759	0.00707	0		0.102542	1701441
00:00:05.429	62769	0.00689	0		0.099931	1700843
00:00:05.439	62779	0.0072	0		0.104427	1701885
00:00:05.449	62789	0.00691	0		0.100221	1700919
00:00:05.459	62799	0.00719	0		0.104282	1701850
00:00:05.469	62809	0.00709	0		0.102832	1701503
00:00:05.479	62819	0.00748	0		0.108488	1702821
00:00:05.489	62829	0.00682	0		0.0989157	1700610
00:00:05.499	62839	0.00709	0		0.102832	1701517
00:00:05.509	62849	0.0069	0		0.100076	1700889
00:00:05.519	62859	0.00688	0		0.0997859	1700804
00:00:05.531	62869	0.00693	0		0.100511	1700990
00:00:05.538	62879	0.00715	0		0.103702	1701713
00:00:05.548	62889	0.00696	0		0.100946	1701085
00:00:05.558	62899	0.00708	0		0.102687	1701471
00:00:05.568	62909	0.00678	0		0.0983356	1700488
00:00:05.578	62919	0.00694	0		0.100656	1700999
00:00:05.588	62929	0.00663	0		0.09616	1699975
00:00:05.598	62939	0.0071	0		0.102977	1701554
00:00:05.608	62949	0.0068	0		0.0986256	1700549
00:00:05.618	62959	0.00725	0		0.105152	1702036
00:00:05.628	62969	0.00691	0		0.100221	1700906
00:00:05.638	62979	0.00723	0		0.104862	1701997
00:00:05.648	62989	0.00665	0		0.0964501	1700039
00:00:05.658	62999	0.00705	0		0.102252	1701385
00:00:05.669	63009	0.00697	0		0.101091	1701105
00:00:05.678	63019	0.00708	0		0.102687	1701463
00:00:05.688	63029	0.0068	0		0.0986256	1700539
00:00:05.698	63039	0.00716	0		0.103847	1701740
00:00:05.708	63049	0.00707	0		0.102542	1701436
00:00:05.718	63059	0.00704	0		0.102107	1701356
00:00:05.728	63069	0.00711	0		0.103122	1701593
00:00:05.738	63079	0.00714	0		0.103557	1701679
00:00:05.748	63089	0.0072	0		0.104427	1701897
00:00:05.758	63099	0.00709	0		0.102832	1701507
00:00:05.768	63109	0.00706	0		0.102397	1701414
00:00:05.778	63119	0.00738	0		0.107038	1702483
00:00:05.788	63129	0.00706	0		0.102397	1701407
00:00:05.798	63139	0.007	0		0.101526	1701218
00:00:05.808	63149	0.00698	0		0.101236	1701146
00:00:05.818	63159	0.00741	0		0.107473	1702586
00:00:05.827	63169	0.00682	0		0.0989157	1700593
00:00:05.838	63179	0.0072	0		0.104427	1701892
00:00:05.847	63189	0.00693	0		0.100511	1700968
00:00:05.858	63199	0.00711	0		0.103122	1701569
00:00:05.868	63209	0.00701	0		0.101671	1701228
00:00:05.877	63219	0.00736	0		0.106748	1702409
00:00:05.887	63229	0.00713	0		0.103412	1701640
00:00:05.898	63239	0.00705	0		0.102252	1701380
00:00:05.907	63249	0.00675	0		0.0979005	1700385
00:00:05.917	63259	0.00719	0		0.104282	1701836
00:00:05.927	63269	0.00683	0		0.0990607	1700639
00:00:05.937	63279	0.00753	0		0.109213	1702983
00:00:05.947	63289	0.00701	0		0.101671	1701255
00:00:05.957	63299	0.00706	0		0.102397	1701417
00:00:05.967	63309	0.00707	0		0.102542	1701451
00:00:05.977	63319	0.00705	0		0.102252	1701380
00:00:05.987	63329	0.00651	0		0.0944195	1699566
00:00:05.997	63339	0.00702	0		0.101816	1701282
00:00:06.007	63349	0.00675	0		0.0979005	1700370
00:00:06.017	63359	0.0073	0		0.105878	1702232
00:00:06.027	63369	0.00685	0		0.0993508	1700720
00:00:06.037	63379	0.00723	0		0.104862	1701987
00:00:06.047	63389	0.00711	0		0.103122	1701574
00:00:06.057	63399	0.00722	0		0.104717	1701946
00:00:06.066	63409	0.00714	0		0.103557	1701671
00:00:06.077	63419	0.00686	0		0.0994959	1700750
00:00:06.086	63429	0.00723	0		0.104862	1701990
00:00:06.097	63439	0.00705	0		0.102252	1701392
00:00:06.107	63449	0.0068	0		0.0986256	1700527
00:00:06.116	63459	0.0069	0		0.100076	1700877
00:00:06.126	63469	0.00685	0		0.0993508	1700720
00:00:06.136	63479	0.00698	0		0.101236	1701129
00:00:06.146	63489	0.00704	0		0.102107	1701360
00:00:06.156	63499	0.00725	0		0.105152	1702034
00:00:06.166	63509	0.00715	0		0.103702	1701720
00:00:06.176	63519	0.00703	0		0.101962	1701307
00:00:06.186	63529	0.0071	0		0.102977	1701549
00:00:06.197	63539	0.00682	0		0.0989157	1700610
00:00:06.207	63549	0.00704	0		0.102107	1701338
00:00:06.216	63559	0.00703	0		0.101962	1701307
00:00:06.226	63569	0.00697	0		0.101091	1701097
00:00:06.236	63579	0.00725	0		0.105152	1702054
00:00:06.246	63589	0.00715	0		0.103702	1701701
00:00:06.256	63599	0.00704	0		0.102107	1701331
00:00:06.266	63609	0.00666	0		0.0965951	1700085
00:00:06.276	63619	0.00726	0		0.105297	1702098
00:00:06.286	63629	0.00699	0		0.101381	1701165
00:00:06.296	63639	0.00738	0		0.107038	1702483
00:00:06.306	63649	0.0072	0		0.104427	1701865
00:00:06.315	63659	0.00725	0		0.105152	1702046
00:00:06.326	63669	0.00745	0		0.108053	1702708
00:00:06.335	63679	0.00703	0		0.101962	1701304
00:00:06.346	63689	0.00718	0		0.104137	1701821
00:00:06.356	63699	0.00702	0		0.101816	1701282
00:00:06.366	63709	0.00716	0		0.103847	1701743
00:00:06.376	63719	0.00689	0		0.099931	1700840
00:00:06.386	63729	0.00681	0		0.0987707	1700583
00:00:06.396	63739	0.00716	0		0.103847	1701743
00:00:06.406	63749	0.00702	0		0.101816	1701270
00:00:06.415	63759	0.00684	0		0.0992058	1700671
00:00:06.425	63769	0.0069	0		0.100076	1700862
00:00:06.435	63779	0.00702	0		0.101816	1701265
00:00:06.445	63789	0.00692	0		0.100366	1700946
00:00:06.455	63799	0.00738	0		0.107038	1702476
00:00:06.465	63809	0.00729	0		0.105732	1702196
00:00:06.475	63819	0.00708	0		0.102687	1701471
00:00:06.485	63829	0.00688	0		0.0997859	1700816
00:00:06.495	63839	0.00732	0		0.106168	1702298
00:00:06.505	63849	0.00687	0		0.0996409	1700774
00:00:06.515	63859	0.00716	0		0.103847	1701750
00:00:06.527	63869	0.00717	0		0.103992	1701791
00:00:06.535	63879	0.00723	0		0.104862	1701992
00:00:06.545	63889	0.0069	0		0.100076	1700882
00:00:06.555	63899	0.00697	0		0.101091	1701100
00:00:06.565	63909	0.00679	0		0.0984806	1700520
00:00:06.574	63919	0.0069	0		0.100076	1700882
00:00:06.584	63929	0.00682	0		0.0989157	1700600
00:00:06.595	63939	0.00708	0		0.102687	1701478
00:00:06.605	63949	0.00695	0		0.100801	1701048
00:00:06.615	63959	0.00721	0		0.104572	1701909
00:00:06.624	63969	0.0072	0		0.104427	1701889
00:00:06.635	63979	0.00684	0		0.0992058	1700657
00:00:06.644	63989	0.00691	0		0.100221	1700897
00:00:06.655	63999	0.00704	0		0.102107	1701329
00:00:06.664	64009	0.00707	0		0.102542	1701461
00:00:06.674	64019	0.00713	0		0.103412	1701635
00:00:06.684	64029	0.00705	0		0.102252	1701373
00:00:06.694	64039	0.0071	0		0.102977	1701561
00:00:06.704	64049	0.00714	0		0.103557	1701681
00:00:06.714	64059	0.00731	0		0.106023	1702264
00:00:06.724	64069	0.0069	0		0.100076	1700882
00:00:06.734	64079	0.00716	0		0.103847	1701745
00:00:06.746	64089	0.00699	0		0.101381	1701167
00:00:06.755	64099	0.00714	0		0.103557	1701664
00:00:06.765	64109	0.00706	0		0.102397	1701402
00:00:06.774	64119	0.00701	0		0.101671	1701228
00:00:06.784	64129	0.00738	0		0.107038	1702481
00:00:06.794	64139	0.00716	0		0.103847	1701750
00:00:06.804	64149	0.00705	0		0.102252	1701390
00:00:06.814	64159	0.00717	0		0.103992	1701769
00:00:06.824	64169	0.00707	0		0.102542	1701444
00:00:06.834	64179	0.00732	0		0.106168	1702289
00:00:06.844	64189	0.00706	0		0.102397	1701407
00:00:06.854	64199	0.00719	0		0.104282	1701863
00:00:06.864	64209	0.00683	0		0.0990607	1700635
00:00:06.873	64219	0.00728	0		0.105587	1702156
00:00:06.883	64229	0.00719	0		0.104282	1701836
00:00:06.894	64239	0.00716	0		0.103847	1701743
00:00:06.904	64249	0.00705	0		0.102252	1701392
00:00:06.914	64259	0.00721	0		0.104572	1701909
00:00:06.923	64269	0.00725	0		0.105152	1702041
00:00:06.934	64279	0.00701	0		0.101671	1701231
00:00:06.944	64289	0.00722	0		0.104717	1701960
00:00:06.954	64299	0.00725	0		0.105152	1702036
00:00:06.964	64309	0.00707	0		0.102542	1701458
00:00:06.975	64319	0.0071	0		0.102977	1701551
00:00:06.983	64329	0.00683	0		0.0990607	1700625
00:00:06.993	64339	0.00712	0		0.103267	1701613
00:00:07.003	64349	0.0069	0		0.100076	1700889
00:00:07.013	64359	0.00706	0		0.102397	1701397
00:00:07.023	64369	0.00712	0		0.103267	1701610
00:00:07.033	64379	0.00719	0		0.104282	1701853
00:00:07.043	64389	0.00664	0		0.096305	1699990
00:00:07.053	64399	0.00683	0		0.0990607	1700627
00:00:07.063	64409	0.00678	0		0.0983356	1700466
00:00:07.073	64419	0.00698	0		0.101236	1701132
00:00:07.083	64429	0.00681	0		0.0987707	1700576
00:00:07.093	64439	0.00667	0		0.0967401	1700112
00:00:07.103	64449	0.00721	0		0.104572	1701916
00:00:07.113	64459	0.00691	0		0.100221	1700921
00:00:07.123	64469	0.00696	0		0.100946	1701066
00:00:07.134	64479	0.00689	0		0.099931	1700853
00:00:07.142	64489	0.00682	0		0.0989157	1700603
00:00:07.153	64499	0.00671	0		0.0973203	1700222
00:00:07.163	64509	0.00688	0		0.0997859	1700811
00:00:07.173	64519	0.00678	0		0.0983356	1700456
00:00:07.182	64529	0.00693	0		0.100511	1700990
00:00:07.192	64539	0.00694	0		0.100656	1700997
00:00:07.203	64549	0.00691	0		0.100221	1700902
00:00:07.212	64559	0.0066	0		0.0957249	1699867
00:00:07.222	64569	0.0068	0		0.0986256	1700554
00:00:07.232	64579	0.00677	0		0.0981905	1700448
00:00:07.242	64589	0.00686	0		0.0994959	1700735
00:00:07.252	64599	0.00667	0		0.0967401	1700100
00:00:07.263	64609	0.00692	0		0.100366	1700938
00:00:07.272	64619	0.00684	0		0.0992058	1700686
00:00:07.282	64629	0.00672	0		0.0974653	1700282
00:00:07.292	64639	0.0068	0		0.0986256	1700524
00:00:07.302	64649	0.00687	0		0.0996409	1700762
00:00:07.312	64659	0.0066	0		0.0957249	1699879
00:00:07.322	64669	0.00658	0		0.0954348	1699794
00:00:07.332	64679	0.00713	0		0.103412	1701654
00:00:07.342	64689	0.00671	0		0.0973203	1700237
00:00:07.352	64699	0.00672	0		0.0974653	1700287
00:00:07.362	64709	0.0068	0		0.0986256	1700549
00:00:07.372	64719	0.00693	0		0.100511	1700970
00:00:07.382	64729	0.00697	0		0.101091	1701097
00:00:07.392	64739	0.00683	0		0.0990607	1700642
00:00:07.401	64749	0.00678	0		0.0983356	1700488
00:00:07.411	64759	0.0069	0		0.100076	1700884
00:00:07.422	64769	0.00697	0		0.101091	1701122
00:00:07.432	64779	0.00682	0		0.0989157	1700605
00:00:07.442	64789	0.0066	0		0.0957249	1699877
00:00:07.451	64799	0.00679	0		0.0984806	1700500
00:00:07.462	64809	0.00727	0		0.105442	1702105
00:00:07.472	64819	0.00697	0		0.101091	1701097
00:00:07.481	64829	0.00697	0		0.101091	1701124
00:00:07.491	64839	0.00669	0		0.0970302	1700161
00:00:07.502	64849	0.00676	0		0.0980455	1700417
00:00:07.511	64859	0.00658	0		0.0954348	1699799
00:00:07.521	64869	0.00674	0		0.0977554	1700321
00:00:07.531	64879	0.00691	0		0.100221	1700921
00:00:07.541	64889	0.00666	0		0.0965951	1700075
00:00:07.551	64899	0.00674	0		0.0977554	1700348
00:00:07.561	64909	0.00694	0		0.100656	1700999
00:00:07.572	64919	0.00639	0		0.0926791	1699154
00:00:07.581	64929	0.00673	0		0.0976104	1700309
00:00:07.591	64939	0.00677	0		0.0981905	1700426
00:00:07.601	64949	0.00678	0		0.0983356	1700478
00:00:07.611	64959	0.0064	0		0.0928241	1699189
00:00:07.621	64969	0.00684	0		0.0992058	1700679
00:00:07.631	64979	0.0066	0		0.0957249	1699855
00:00:07.641	64989	0.0068	0		0.0986256	1700539
00:00:07.651	64999	0.00685	0		0.0993508	1700696
00:00:07.661	65009	0.00672	0		0.0974653	1700272
00:00:07.671	65019	0.00659	0		0.0955798	1699823
00:00:07.681	65029	0.00675	0		0.0979005	1700375
00:00:07.690	65039	0.00658	0		0.0954348	1699803
00:00:07.701	65049	0.0069	0		0.100076	1700867
00:00:07.710	65059	0.00669	0		0.0970302	1700156
00:00:07.721	65069	0.00686	0		0.0994959	1700737
00:00:07.731	65079	0.00662	0		0.096015	1699941
00:00:07.740	65089	0.00684	0		0.0992058	1700669
00:00:07.750	65099	0.00696	0		0.100946	1701063
00:00:07.760	65109	0.00691	0		0.100221	1700897
00:00:07.770	65119	0.00653	0		0.0947096	1699622
00:00:07.780	65129	0.00691	0		0.100221	1700906
00:00:07.790	65139	0.00672	0		0.0974653	1700284
00:00:07.800	65149	0.00662	0		0.096015	1699923
00:00:07.810	65159	0.00678	0		0.0983356	1700463
00:00:07.820	65169	0.0066	0		0.0957249	1699860
00:00:07.830	65179	0.0067	0		0.0971753	1700217
00:00:07.840	65189	0.00685	0		0.0993508	1700691
00:00:07.850	65199	0.00668	0		0.0968852	1700124
00:00:07.860	65209	0.0069	0		0.100076	1700887
00:00:07.870	65219	0.00641	0		0.0929692	1699223
00:00:07.880	65229	0.00674	0		0.0977554	1700341
00:00:07.890	65239	0.00665	0		0.0964501	1700034
00:00:07.900	65249	0.00677	0		0.0981905	1700422
00:00:07.910	65259	0.00657	0		0.0952898	1699776
00:00:07.920	65269	0.0073	0		0.105878	1702222
00:00:07.930	65279	0.00669	0		0.0970302	1700166
00:00:07.940	65289	0.00651	0		0.0944195	1699559
00:00:07.950	65299	0.00653	0		0.0947096	1699627
00:00:07.960	65309	0.00677	0		0.0981905	1700436
00:00:07.970	65319	0.00657	0		0.0952898	1699767
00:00:07.980	65329	0.00682	0		0.0989157	1700600
00:00:07.990	65339	0.00656	0		0.0951447	1699730
00:00:08.000	65349	0.00683	0		0.0990607	1700627
00:00:08.009	65359	0.00651	0		0.0944195	1699563
00:00:08.019	65369	0.00652	0		0.0945646	1699595
00:00:08.029	65379	0.00678	0		0.0983356	1700461
00:00:08.039	65389	0.00676	0		0.0980455	1700397
00:00:08.049	65399	0.00645	0		0.0935493	1699365
00:00:08.059	65409	0.00702	0		0.101816	1701265
00:00:08.069	65419	0.0065	0		0.0942745	1699544
00:00:08.079	65429	0.00684	0		0.0992058	1700664
00:00:08.090	65439	0.00668	0		0.0968852	1700127
00:00:08.099	65449	0.00676	0		0.0980455	1700417
00:00:08.109	65459	0.00669	0		0.0970302	1700163
00:00:08.119	65469	0.00706	0		0.102397	1701412
00:00:08.129	65479	0.00637	0		0.092389	1699083
00:00:08.139	65489	0.00678	0		0.0983356	1700488
00:00:08.149	65499	0.00673	0		0.0976104	1700316
00:00:08.159	65509	0.00688	0		0.0997859	1700808
00:00:08.169	65519	0.00668	0		0.0968852	1700149
00:00:08.179	65529	0.00671	0		0.0973203	1700248
00:00:08.189	3	0.00666	0		0.0965951	1700058
00:00:08.199	13	0.00693	0		0.100511	1700975
00:00:08.208	23	0.0066	0		0.0957249	1699865
00:00:08.219	33	0.00689	0		0.099931	1700855
00:00:08.229	43	0.00681	0		0.0987707	1700556
00:00:08.239	53	0.00661	0		0.0958699	1699911
00:00:08.249	63	0.00653	0		0.0947096	1699632
00:00:08.258	73	0.00699	0		0.101381	1701165
00:00:08.269	83	0.0063	0		0.0913737	1698872
00:00:08.278	93	0.00676	0		0.0980455	1700414
00:00:08.288	103	0.00642	0		0.0931142	1699265
00:00:08.299	113	0.00685	0		0.0993508	1700723
00:00:08.308	123	0.00629	0		0.0912287	1698830
00:00:08.318	133	0.00693	0		0.100511	1700990
00:00:08.328	143	0.00649	0		0.0941295	1699507
00:00:08.338	153	0.00686	0		0.0994959	1700737
00:00:08.349	163	0.00664	0		0.096305	1700012
00:00:08.358	173	0.00677	0		0.0981905	1700446
00:00:08.368	183	0.00644	0		0.0934043	1699328
00:00:08.378	193	0.00662	0		0.096015	1699945
00:00:08.388	203	0.00656	0		0.0951447	1699730
00:00:08.398	213	0.00682	0		0.0989157	1700613
00:00:08.408	223	0.00621	0		0.0900684	1698571
00:00:08.418	233	0.00685	0		0.0993508	1700718
00:00:08.428	243	0.00625	0		0.0906486	1698698
00:00:08.438	253	0.00663	0		0.09616	1699953
00:00:08.448	263	0.00641	0		0.0929692	1699245
00:00:08.458	273	0.00669	0		0.0970302	1700173
00:00:08.468	283	0.00645	0		0.0935493	1699348
00:00:08.478	293	0.00692	0		0.100366	1700958
00:00:08.487	303	0.00662	0		0.096015	1699938
00:00:08.498	313	0.0065	0		0.0942745	1699541
00:00:08.507	323	0.0064	0		0.0928241	1699186
00:00:08.517	333	0.00709	0		0.102832	1701512
00:00:08.528	343	0.00655	0		0.0949997	1699698
00:00:08.537	353	0.00678	0		0.0983356	1700478
00:00:08.548	363	0.00623	0		0.0903585	1698634
00:00:08.557	373	0.00707	0		0.102542	1701441
00:00:08.567	383	0.0064	0		0.0928241	1699199
00:00:08.577	393	0.00694	0		0.100656	1701009
00:00:08.587	403	0.00666	0		0.0965951	1700068
00:00:08.597	413	0.00688	0		0.0997859	1700796
00:00:08.607	423	0.0065	0		0.0942745	1699534
00:00:08.617	433	0.00697	0		0.101091	1701100
00:00:08.627	443	0.00666	0		0.0965951	1700065
00:00:08.637	453	0.00667	0		0.0967401	1700107
00:00:08.647	463	0.00644	0		0.0934043	1699326
00:00:08.657	473	0.00668	0		0.0968852	1700141
00:00:08.667	483	0.0064	0		0.0928241	1699208
00:00:08.677	493	0.00685	0		0.0993508	1700696
00:00:08.687	503	0.00679	0		0.0984806	1700520
00:00:08.697	513	0.00674	0		0.0977554	1700331
00:00:08.707	523	0.00656	0		0.0951447	1699732
00:00:08.717	533	0.00684	0		0.0992058	1700688
00:00:08.726	543	0.00691	0		0.100221	1700914
00:00:08.737	553	0.00671	0		0.0973203	1700237
00:00:08.746	563	0.00657	0		0.0952898	1699772
00:00:08.757	573	0.00696	0		0.100946	1701061
00:00:08.767	583	0.00664	0		0.096305	1700009
00:00:08.777	593	0.00701	0		0.101671	1701248
00:00:08.787	603	0.00642	0		0.0931142	1699250
00:00:08.797	613	0.00692	0		0.100366	1700928
00:00:08.806	623	0.00652	0		0.0945646	1699598
00:00:08.816	633	0.00685	0		0.0993508	1700708
00:00:08.826	643	0.0064	0		0.0928241	1699186
00:00:08.836	653	0.00684	0		0.0992058	1700674
00:00:08.846	663	0.0064	0		0.0928241	1699208
00:00:08.856	673	0.00656	0		0.0951447	1699747
00:00:08.866	683	0.00627	0		0.0909386	1698762
00:00:08.876	693	0.00676	0		0.0980455	1700392
00:00:08.886	703	0.00676	0		0.0980455	1700392
00:00:08.897	713	0.00683	0		0.0990607	1700625
00:00:08.906	723	0.00647	0		0.0938394	1699446
00:00:08.916	733	0.00667	0		0.0967401	1700110
00:00:08.926	743	0.00649	0		0.0941295	1699510
00:00:08.936	753	0.00645	0		0.0935493	1699370
00:00:08.946	763	0.00668	0		0.0968852	1700122
00:00:08.956	773	0.00697	0		0.101091	1701105
00:00:08.966	783	0.00664	0		0.096305	1699990
00:00:08.976	793	0.00686	0		0.0994959	1700730
00:00:08.986	803	0.00666	0		0.0965951	1700085
00:00:08.996	813	0.00669	0		0.0970302	1700163
00:00:09.006	823	0.00659	0		0.0955798	1699818
00:00:09.016	833	0.00687	0		0.0996409	1700762
00:00:09.025	843	0.00621	0		0.0900684	1698568
00:00:09.036	853	0.00668	0		0.0968852	1700146
00:00:09.046	863	0.00656	0		0.0951447	1699720
00:00:09.056	873	0.00679	0		0.0984806	1700515
00:00:09.065	883	0.00684	0		0.0992058	1700657
00:00:09.076	893	0.00665	0		0.0964501	1700048
00:00:09.085	903	0.00612	0		0.0887631	1698242
00:00:09.095	913	0.00662	0		0.096015	1699936
00:00:09.105	923	0.00665	0		0.0964501	1700034
00:00:09.115	933	0.00634	0		0.0919539	1699000
00:00:09.125	943	0.00658	0		0.0954348	1699811
00:00:09.135	953	0.00694	0		0.100656	1700999
00:00:09.145	963	0.00659	0		0.0955798	1699825
00:00:09.155	973	0.00689	0		0.099931	1700826
00:00:09.165	983	0.00681	0		0.0987707	1700559
00:00:09.175	993	0.00665	0		0.0964501	1700041
00:00:09.185	1003	0.00617	0		0.0894883	1698431
00:00:09.195	1013	0.00648	0		0.0939844	1699456
00:00:09.205	1023	0.00655	0		0.0949997	1699688
00:00:09.215	1033	0.00663	0		0.09616	1699960
00:00:09.225	1043	0.00664	0		0.096305	1700007
00:00:09.235	1053	0.00674	0		0.0977554	1700343
00:00:09.245	1063	0.00627	0		0.0909386	1698759
00:00:09.254	1073	0.00651	0		0.0944195	1699556
00:00:09.265	1083	0.00643	0		0.0932592	1699311
00:00:09.274	1093	0.00684	0		0.0992058	1700669
00:00:09.285	1103	0.00677	0		0.0981905	1700436
00:00:09.295	1113	0.00701	0		0.101671	1701245
00:00:09.304	1123	0.00657	0		0.0952898	1699779
00:00:09.316	1133	0.00689	0		0.099931	1700831
00:00:09.324	1143	0.00623	0		0.0903585	1698642
00:00:09.334	1153	0.00695	0		0.100801	1701053
00:00:09.345	1163	0.00659	0		0.0955798	1699835
00:00:09.354	1173	0.0063	0		0.0913737	1698874
00:00:09.364	1183	0.00672	0		0.0974653	1700260
00:00:09.374	1193	0.007	0		0.101526	1701211
00:00:09.384	1203	0.00655	0		0.0949997	1699705
00:00:09.395	1213	0.00666	0		0.0965951	1700075
00:00:09.404	1223	0.00672	0		0.0974653	1700277
00:00:09.414	1233	0.00712	0		0.103267	1701608
00:00:09.424	1243	0.00651	0		0.0944195	1699571
00:00:09.434	1253	0.00681	0		0.0987707	1700576
00:00:09.444	1263	0.00678	0		0.0983356	1700483
00:00:09.454	1273	0.00661	0		0.0958699	1699899
00:00:09.464	1283	0.00677	0		0.0981905	1700422
00:00:09.474	1293	0.00682	0		0.0989157	1700613
00:00:09.484	1303	0.00672	0		0.0974653	1700280
00:00:09.494	1313	0.00678	0		0.0983356	1700458
00:00:09.504	1323	0.00661	0		0.0958699	1699892
00:00:09.514	1333	0.00664	0		0.096305	1699994
00:00:09.524	1343	0.00641	0		0.0929692	1699216
00:00:09.534	1353	0.00697	0		0.101091	1701122
00:00:09.544	1363	0.00618	0		0.0896333	1698468
00:00:09.554	1373	0.00674	0		0.0977554	1700348
00:00:09.563	1383	0.00635	0		0.0920989	1699042
00:00:09.573	1393	0.00664	0		0.096305	1699992
00:00:09.583	1403	0.00663	0		0.09616	1699977
00:00:09.593	1413	0.00637	0		0.092389	1699093
00:00:09.604	1423	0.00648	0		0.0939844	1699473
00:00:09.614	1433	0.00648	0		0.0939844	1699456
00:00:09.623	1443	0.00663	0		0.09616	1699970
00:00:09.633	1453	0.00649	0		0.0941295	1699485
00:00:09.643	1463	0.00654	0		0.0948547	1699676
00:00:09.654	1473	0.00659	0		0.0955798	1699825
00:00:09.663	1483	0.00695	0		0.100801	1701051
00:00:09.673	1493	0.0069	0		0.100076	1700862
00:00:09.683	1503	0.00672	0		0.0974653	1700272
00:00:09.693	1513	0.00677	0		0.0981905	1700441
00:00:09.703	1523	0.00702	0		0.101816	1701265
00:00:09.713	1533	0.00674	0		0.0977554	1700328
00:00:09.723	1543	0.00673	0		0.0976104	1700294
00:00:09.733	1553	0.00681	0		0.0987707	1700588
00:00:09.743	1563	0.0069	0		0.100076	1700862
00:00:09.753	1573	0.00686	0		0.0994959	1700745
00:00:09.763	1583	0.00658	0		0.0954348	1699806
00:00:09.773	1593	0.00649	0		0.0941295	1699490
00:00:09.783	1603	0.00674	0		0.0977554	1700341
00:00:09.793	1613	0.0073	0		0.105878	1702230
00:00:09.803	1623	0.00693	0		0.100511	1700980
00:00:09.813	1633	0.00653	0		0.0947096	1699620
00:00:09.822	1643	0.00672	0		0.0974653	1700277
00:00:09.832	1653	0.00661	0		0.0958699	1699896
00:00:09.842	1663	0.00659	0		0.0955798	1699833
00:00:09.853	1673	0.0068	0		0.0986256	1700524
00:00:09.862	1683	0.00679	0		0.0984806	1700493
00:00:09.873	1693	0.00725	0		0.105152	1702056
00:00:09.882	1703	0.00678	0		0.0983356	1700471
00:00:09.892	1713	0.00657	0		0.0952898	1699762
00:00:09.902	1723	0.00668	0		0.0968852	1700141
00:00:09.912	1733	0.00679	0		0.0984806	1700497
00:00:09.922	1743	0.00682	0		0.0989157	1700613
00:00:09.932	1753	0.00671	0		0.0973203	1700237
00:00:09.942	1763	0.00673	0		0.0976104	1700304
00:00:09.952	1773	0.00699	0		0.101381	1701187
00:00:09.962	1783	0.00684	0		0.0992058	1700688
00:00:09.972	1793	0.0067	0		0.0971753	1700212
00:00:09.982	1803	0.00673	0		0.0976104	1700306
00:00:09.992	1813	0.00681	0		0.0987707	1700566
00:00:10.002	1823	0.00653	0		0.0947096	1699647
00:00:10.012	1833	0.00677	0		0.0981905	1700453
00:00:10.023	1843	0.00685	0		0.0993508	1700708
00:00:10.032	1853	0.00679	0		0.0984806	1700502
00:00:10.042	1863	0.00681	0		0.0987707	1700576
00:00:10.052	1873	0.00654	0		0.0948547	1699654
00:00:10.063	1883	0.00684	0		0.0992058	1700676
00:00:10.072	1893	0.00648	0		0.0939844	1699456
00:00:10.082	1903	0.00667	0		0.0967401	1700114
00:00:10.091	1913	0.00685	0		0.0993508	1700718
00:00:10.102	1923	0.00703	0		0.101962	1701326
00:00:10.111	1933	0.00688	0		0.0997859	1700823
00:00:10.121	1943	0.00677	0		0.0981905	1700434
00:00:10.131	1953	0.00703	0		0.101962	1701321
00:00:10.141	1963	0.00663	0		0.09616	1699953
00:00:10.152	1973	0.00699	0		0.101381	1701160
00:00:10.161	1983	0.00676	0		0.0980455	1700390
00:00:10.171	1993	0.0069	0		0.100076	1700879
00:00:10.181	2003	0.00693	0		0.100511	1700982
00:00:10.191	2013	0.00689	0		0.099931	1700845
00:00:10.202	2023	0.00639	0		0.0926791	1699172
00:00:10.211	2033	0.00678	0		0.0983356	1700461
00:00:10.221	2043	0.00681	0		0.0987707	1700561
00:00:10.231	2053	0.00656	0		0.0951447	1699737
00:00:10.241	2063	0.00693	0		0.100511	1700968
00:00:10.251	2073	0.00634	0		0.0919539	1698988
00:00:10.261	2083	0.00663	0		0.09616	1699967
00:00:10.271	2093	0.00668	0		0.0968852	1700149
00:00:10.282	2103	0.00689	0		0.099931	1700853
00:00:10.291	2113	0.00685	0		0.0993508	1700718
00:00:10.301	2123	0.00663	0		0.09616	1699985
00:00:10.311	2133	0.00668	0		0.0968852	1700132
00:00:10.321	2143	0.00657	0		0.0952898	1699759
00:00:10.331	2153	0.00681	0		0.0987707	1700581
00:00:10.340	2163	0.00696	0		0.100946	1701083
00:00:10.351	2173	0.00691	0		0.100221	1700916
00:00:10.361	2183	0.00683	0		0.0990607	1700630
00:00:10.371	2193	0.00645	0		0.0935493	1699375
00:00:10.380	2203	0.007	0		0.101526	1701226
00:00:10.390	2213	0.00694	0		0.100656	1700997
00:00:10.400	2223	0.00684	0		0.0992058	1700679
00:00:10.411	2233	0.00652	0		0.0945646	1699585
00:00:10.420	2243	0.00669	0		0.0970302	1700154
00:00:10.430	2253	0.00641	0		0.0929692	1699223
00:00:10.440	2263	0.00671	0		0.0973203	1700244
00:00:10.450	2273	0.00692	0		0.100366	1700941
00:00:10.460	2283	0.0068	0		0.0986256	1700551
00:00:10.470	2293	0.00677	0		0.0981905	1700441
00:00:10.480	2303	0.00689	0		0.099931	1700835
00:00:10.490	2313	0.00662	0		0.096015	1699931
00:00:10.500	2323	0.00685	0		0.0993508	1700703
00:00:10.510	2333	0.00659	0		0.0955798	1699828
00:00:10.520	2343	0.00716	0		0.103847	1701738
00:00:10.530	2353	0.00649	0		0.0941295	1699514
00:00:10.540	2363	0.00679	0		0.0984806	1700510
00:00:10.550	2373	0.00662	0		0.096015	1699926
00:00:10.560	2383	0.00675	0		0.0979005	1700370
00:00:10.570	2393	0.00648	0		0.0939844	1699475
00:00:10.580	2403	0.0067	0		0.0971753	1700215
00:00:10.590	2413	0.00668	0		0.0968852	1700149
00:00:10.600	2423	0.00672	0		0.0974653	1700272
00:00:10.610	2433	0.00662	0		0.096015	1699921
00:00:10.620	2443	0.00654	0		0.0948547	1699674
00:00:10.630	2453	0.00641	0		0.0929692	1699221
00:00:10.639	2463	0.00698	0		0.101236	1701142
00:00:10.650	2473	0.00685	0		0.0993508	1700696
00:00:10.660	2483	0.00665	0		0.0964501	1700043
00:00:10.669	2493	0.0066	0		0.0957249	1699874
00:00:10.680	2503	0.00668	0		0.0968852	1700139
00:00:10.689	2513	0.00662	0		0.096015	1699923
00:00:10.699	2523	0.00674	0		0.0977554	1700326
00:00:10.709	2533	0.00656	0		0.0951447	1699750
00:00:10.719	2543	0.00682	0		0.0989157	1700610
00:00:10.729	2553	0.00653	0		0.0947096	1699647
00:00:10.739	2563	0.00681	0		0.0987707	1700586
00:00:10.749	2573	0.00653	0		0.0947096	1699634
00:00:10.759	2583	0.00682	0		0.0989157	1700591
00:00:10.769	2593	0.00668	0		0.0968852	1700144
00:00:10.779	2603	0.00703	0		0.101962	1701307
00:00:10.789	2613	0.00651	0		0.0944195	1699573
00:00:10.799	2623	0.00649	0		0.0941295	1699505
00:00:10.809	2633	0.00682	0		0.0989157	1700600
00:00:10.819	2643	0.00689	0		0.099931	1700840
00:00:10.829	2653	0.0064	0		0.0928241	1699199
00:00:10.839	2663	0.00671	0		0.0973203	1700222
00:00:10.849	2673	0.00639	0		0.0926791	1699169
00:00:10.859	2683	0.00683	0		0.0990607	1700625
00:00:10.869	2693	0.00676	0		0.0980455	1700395
00:00:10.879	2703	0.00647	0		0.0938394	1699441
00:00:10.888	2713	0.00684	0		0.0992058	1700679
00:00:10.899	2723	0.00665	0		0.0964501	1700026
00:00:10.908	2733	0.00662	0		0.096015	1699936
00:00:10.919	2743	0.00668	0		0.0968852	1700151
00:00:10.930	2753	0.00641	0		0.0929692	1699243
00:00:10.938	2763	0.00689	0		0.099931	1700840
00:00:10.948	2773	0.00684	0		0.0992058	1700688
00:00:10.959	2783	0.00667	0		0.0967401	1700097
00:00:10.968	2793	0.00644	0		0.0934043	1699328
00:00:10.978	2803	0.00704	0		0.102107	1701343
00:00:10.988	2813	0.00672	0		0.0974653	1700270
00:00:10.998	2823	0.00683	0		0.0990607	1700639
00:00:11.008	2833	0.00653	0		0.0947096	1699642
00:00:11.018	2843	0.00692	0		0.100366	1700951
00:00:11.028	2853	0.00647	0		0.0938394	1699446
00:00:11.038	2863	0.00678	0		0.0983356	1700458
00:00:11.048	2873	0.00661	0		0.0958699	1699896
00:00:11.058	2883	0.00697	0		0.101091	1701095
00:00:11.068	2893	0.00655	0		0.0949997	1699693
00:00:11.078	2903	0.00688	0		0.0997859	1700808
00:00:11.088	2913	0.00641	0		0.0929692	1699221
00:00:11.098	2923	0.0072	0		0.104427	1701894
00:00:11.108	2933	0.00665	0		0.0964501	1700051
00:00:11.118	2943	0.00687	0		0.0996409	1700767
00:00:11.128	2953	0.00645	0		0.0935493	1699353
00:00:11.138	2963	0.00701	0		0.101671	1701233
00:00:11.148	2973	0.00668	0		0.0968852	1700136
00:00:11.157	2983	0.00701	0		0.101671	1701250
00:00:11.168	2993	0.00664	0		0.096305	1699992
00:00:11.178	3003	0.00705	0		0.102252	1701392
00:00:11.188	3013	0.00643	0		0.0932592	1699304
00:00:11.198	3023	0.0067	0		0.0971753	1700220
00:00:11.207	3033	0.00673	0		0.0976104	1700299
00:00:11.218	3043	0.00701	0		0.101671	1701231
00:00:11.227	3053	0.00689	0		0.099931	1700838
00:00:11.237	3063	0.00681	0		0.0987707	1700583
00:00:11.247	3073	0.00657	0		0.0952898	1699776
00:00:11.257	3083	0.00698	0		0.101236	1701134
00:00:11.267	3093	0.00629	0		0.0912287	1698835
00:00:11.278	3103	0.0071	0		0.102977	1701549
00:00:11.287	3113	0.00644	0		0.0934043	1699338
00:00:11.297	3123	0.00658	0		0.0954348	1699789
00:00:11.307	3133	0.0068	0		0.0986256	1700544
00:00:11.317	3143	0.00711	0		0.103122	1701593
00:00:11.327	3153	0.00669	0		0.0970302	1700166
00:00:11.337	3163	0.00679	0		0.0984806	1700510
00:00:11.347	3173	0.00669	0		0.0970302	1700168
00:00:11.357	3183	0.00695	0		0.100801	1701048
00:00:11.367	3193	0.00636	0		0.092244	1699057
00:00:11.377	3203	0.00691	0		0.100221	1700914
00:00:11.387	3213	0.00658	0		0.0954348	1699791
00:00:11.397	3223	0.00685	0		0.0993508	1700696
00:00:11.407	3233	0.00655	0		0.0949997	1699693
00:00:11.417	3243	0.00684	0		0.0992058	1700671
00:00:11.427	3253	0.00643	0		0.0932592	1699301
00:00:11.436	3263	0.00667	0		0.0967401	1700112
00:00:11.446	3273	0.00677	0		0.0981905	1700441
00:00:11.456	3283	0.00708	0		0.102687	1701478
00:00:11.467	3293	0.00636	0		0.092244	1699076
00:00:11.477	3303	0.00675	0		0.0979005	1700355
00:00:11.486	3313	0.00698	0		0.101236	1701146
00:00:11.496	3323	0.00665	0		0.0964501	1700031
00:00:11.507	3333	0.00637	0		0.092389	1699093
00:00:11.517	3343	0.0068	0		0.0986256	1700546
00:00:11.526	3353	0.00672	0		0.0974653	1700284
00:00:11.536	3363	0.0069	0		0.100076	1700877
00:00:11.546	3373	0.00658	0		0.0954348	1699801
00:00:11.556	3383	0.0068	0		0.0986256	1700524
00:00:11.566	3393	0.00684	0		0.0992058	1700679
00:00:11.576	3403	0.00711	0		0.103122	1701581
00:00:11.586	3413	0.00675	0		0.0979005	1700355
00:00:11.596	3423	0.00663	0		0.09616	1699980
00:00:11.606	3433	0.00667	0		0.0967401	1700092
00:00:11.616	3443	0.00662	0		0.096015	1699919
00:00:11.626	3453	0.00649	0		0.0941295	1699485
00:00:11.636	3463	0.00687	0		0.0996409	1700779
00:00:11.646	3473	0.00676	0		0.0980455	1700409
00:00:11.656	3483	0.0069	0		0.100076	1700872
00:00:11.666	3493	0.00696	0		0.100946	1701090
00:00:11.676	3503	0.00688	0		0.0997859	1700813
00:00:11.686	3513	0.00683	0		0.0990607	1700649
00:00:11.696	3523	0.00697	0		0.101091	1701107
00:00:11.706	3533	0.00695	0		0.100801	1701026
00:00:11.716	3543	0.00692	0		0.100366	1700955
00:00:11.726	3553	0.00671	0		0.0973203	1700248
00:00:11.736	3563	0.00698	0		0.101236	1701157
00:00:11.746	3573	0.00645	0		0.0935493	1699358
00:00:11.756	3583	0.00698	0		0.101236	1701142
00:00:11.766	3593	0.0068	0		0.0986256	1700546
00:00:11.775	3603	0.00699	0		0.101381	1701182
00:00:11.785	3613	0.00689	0		0.099931	1700838
00:00:11.795	3623	0.00687	0		0.0996409	1700762
00:00:11.805	3633	0.00656	0		0.0951447	1699745
00:00:11.815	3643	0.00679	0		0.0984806	1700493
00:00:11.825	3653	0.0069	0		0.100076	1700887
00:00:11.835	3663	0.00681	0		0.0987707	1700576
00:00:11.845	3673	0.00674	0		0.0977554	1700328
00:00:11.855	3683	0.00642	0		0.0931142	1699260
00:00:11.865	3693	0.00652	0		0.0945646	1699610
00:00:11.875	3703	0.00719	0		0.104282	1701853
00:00:11.885	3713	0.00657	0		0.0952898	1699754
00:00:11.895	3723	0.00662	0		0.096015	1699936
00:00:11.905	3733	0.00654	0		0.0948547	1699676
00:00:11.915	3743	0.007	0		0.101526	1701199
00:00:11.925	3753	0.00677	0		0.0981905	1700436
00:00:11.935	3763	0.00678	0		0.0983356	1700483
00:00:11.945	3773	0.00664	0		0.096305	1699987
00:00:11.955	3783	0.00676	0		0.0980455	1700395
00:00:11.965	3793	0.00684	0		0.0992058	1700666
00:00:11.975	3803	0.00662	0		0.096015	1699943
00:00:11.984	3813	0.00671	0		0.0973203	1700248
00:00:11.994	3823	0.00677	0		0.0981905	1700448
00:00:12.005	3833	0.0067	0		0.0971753	1700203
00:00:12.015	3843	0.00664	0		0.096305	1699994
00:00:12.024	3853	0.00641	0		0.0929692	1699240
00:00:12.034	3863	0.00664	0		0.096305	1699997
00:00:12.044	3873	0.00685	0		0.0993508	1700691
00:00:12.055	3883	0.00671	0		0.0973203	1700248
00:00:12.064	3893	0.00668	0		0.0968852	1700122
00:00:12.074	3903	0.00672	0		0.0974653	1700280
00:00:12.084	3913	0.00676	0		0.0980455	1700392
00:00:12.094	3923	0.00706	0		0.102397	1701414
00:00:12.104	3933	0.00648	0		0.0939844	1699451
00:00:12.114	3943	0.00693	0		0.100511	1700985
00:00:12.124	3953	0.00684	0		0.0992058	1700669
00:00:12.134	3963	0.00657	0		0.0952898	1699759
00:00:12.144	3973	0.0067	0		0.0971753	1700200
00:00:12.154	3983	0.00684	0		0.0992058	1700681
00:00:12.164	3993	0.00666	0		0.0965951	1700063
00:00:12.174	4003	0.00692	0		0.100366	1700938
00:00:12.184	4013	0.00669	0		0.0970302	1700159
00:00:12.193	4023	0.00661	0		0.0958699	1699904
00:00:12.203	4033	0.00681	0		0.0987707	1700573
00:00:12.214	4043	0.00692	0		0.100366	1700926
00:00:12.223	4053	0.0064	0		0.0928241	1699199
00:00:12.234	4063	0.00653	0		0.0947096	1699632
00:00:12.244	4073	0.00661	0		0.0958699	1699896
00:00:12.253	4083	0.00669	0		0.0970302	1700173
00:00:12.264	4093	0.0066	0		0.0957249	1699884
00:00:12.273	4103	0.00689	0		0.099931	1700831
00:00:12.283	4113	0.00661	0		0.0958699	1699906
00:00:12.293	4123	0.00678	0		0.0983356	1700478
00:00:12.303	4133	0.00684	0		0.0992058	1700686
00:00:12.313	4143	0.00667	0		0.0967401	1700112
00:00:12.323	4153	0.00686	0		0.0994959	1700728
00:00:12.333	4163	0.00691	0		0.100221	1700894
00:00:12.343	4173	0.00656	0		0.0951447	1699732
00:00:12.353	4183	0.00667	0		0.0967401	1700097
00:00:12.363	4193	0.00656	0		0.0951447	1699740
00:00:12.373	4203	0.00702	0		0.101816	1701287
00:00:12.383	4213	0.0065	0		0.0942745	1699546
00:00:12.393	4223	0.00688	0		0.0997859	1700823
00:00:12.403	4233	0.00692	0		0.100366	1700928
00:00:12.413	4243	0.0068	0		0.0986256	1700546
00:00:12.423	4253	0.00681	0		0.0987707	1700561
00:00:12.433	4263	0.00701	0		0.101671	1701231
00:00:12.442	4273	0.00669	0		0.0970302	1700166
00:00:12.452	4283	0.00665	0		0.0964501	1700026
00:00:12.463	4293	0.00668	0		0.0968852	1700149
00:00:12.472	4303	0.0068	0		0.0986256	1700534
00:00:12.483	4313	0.00659	0		0.0955798	1699840
00:00:12.492	4323	0.00709	0		0.102832	1701505
00:00:12.502	4333	0.00664	0		0.096305	1699994
00:00:12.512	4343	0.00652	0		0.0945646	1699585
00:00:12.522	4353	0.00663	0		0.09616	1699967
00:00:12.532	4363	0.0068	0		0.0986256	1700549
00:00:12.542	4373	0.00694	0		0.100656	1700992
00:00:12.552	4383	0.0069	0		0.100076	1700860
00:00:12.562	4393	0.0069	0		0.100076	1700877
00:00:12.572	4403	0.00662	0		0.096015	1699921
00:00:12.582	4413	0.00654	0		0.0948547	1699666
00:00:12.592	4423	0.00663	0		0.09616	1699972
00:00:12.602	4433	0.00674	0		0.0977554	1700331
00:00:12.612	4443	0.00683	0		0.0990607	1700649
00:00:12.622	4453	0.00694	0		0.100656	1701002
00:00:12.632	4463	0.00664	0		0.096305	1699999
00:00:12.642	4473	0.00672	0		0.0974653	1700284
00:00:12.652	4483	0.00656	0		0.0951447	1699747
00:00:12.662	4493	0.00678	0		0.0983356	1700461
00:00:12.672	4503	0.00694	0		0.100656	1701002
00:00:12.682	4513	0.00695	0		0.100801	1701041
00:00:12.692	4523	0.00687	0		0.0996409	1700769
00:00:12.702	4533	0.00694	0		0.100656	1700999
00:00:12.712	4543	0.00678	0		0.0983356	1700471
00:00:12.722	4553	0.00677	0		0.0981905	1700441
00:00:12.731	4563	0.00691	0		0.100221	1700897
00:00:12.741	4573	0.00703	0		0.101962	1701316
00:00:12.751	4583	0.00664	0		0.096305	1699992
00:00:12.761	4593	0.00674	0		0.0977554	1700331
00:00:12.771	4603	0.00689	0		0.099931	1700826
00:00:12.781	4613	0.00672	0		0.0974653	1700280
00:00:12.791	4623	0.00677	0		0.0981905	1700434
00:00:12.801	4633	0.00679	0		0.0984806	1700522
00:00:12.812	4643	0.00696	0		0.100946	1701068
00:00:12.821	4653	0.00668	0		0.0968852	1700146
00:00:12.831	4663	0.00677	0		0.0981905	1700431
00:00:12.841	4673	0.00698	0		0.101236	1701152
00:00:12.851	4683	0.00681	0		0.0987707	1700556
00:00:12.861	4693	0.00695	0		0.100801	1701039
00:00:12.871	4703	0.00691	0		0.100221	1700899
00:00:12.881	4713	0.00687	0		0.0996409	1700779
00:00:12.891	4723	0.00661	0		0.0958699	1699911
00:00:12.901	4733	0.00662	0		0.096015	1699948
00:00:12.911	4743	0.00688	0		0.0997859	1700813
00:00:12.920	4753	0.00684	0		0.0992058	1700664
00:00:12.931	4763	0.00682	0		0.0989157	1700591
00:00:12.940	4773	0.00684	0		0.0992058	1700686
00:00:12.951	4783	0.00691	0		0.100221	1700892
00:00:12.960	4793	0.00681	0		0.0987707	1700578
00:00:12.970	4803	0.0067	0		0.0971753	1700212
00:00:12.980	4813	0.00686	0		0.0994959	1700750
00:00:12.990	4823	0.00701	0		0.101671	1701258
00:00:13.000	4833	0.00683	0		0.0990607	1700625
00:00:13.010	4843	0.00673	0		0.0976104	1700302
00:00:13.020	4853	0.00676	0		0.0980455	1700404
00:00:13.030	4863	0.00667	0		0.0967401	1700117
00:00:13.040	4873	0.00678	0		0.0983356	1700483
00:00:13.050	4883	0.00672	0		0.0974653	1700257
00:00:13.060	4893	0.00707	0		0.102542	1701434
00:00:13.070	4903	0.00678	0		0.0983356	1700458
00:00:13.080	4913	0.00686	0		0.0994959	1700728
00:00:13.090	4923	0.00657	0		0.0952898	1699759
00:00:13.100	4933	0.00675	0		0.0979005	1700375
00:00:13.110	4943	0.00652	0		0.0945646	1699583
00:00:13.120	4953	0.00699	0		0.101381	1701187
00:00:13.130	4963	0.00678	0		0.0983356	1700458
00:00:13.139	4973	0.00702	0		0.101816	1701272
00:00:13.150	4983	0.00688	0		0.0997859	1700811
00:00:13.160	4993	0.00697	0		0.101091	1701115
00:00:13.170	5003	0.00684	0		0.0992058	1700688
00:00:13.180	5013	0.00702	0		0.101816	1701275
00:00:13.189	5023	0.00677	0		0.0981905	1700424
00:00:13.200	5033	0.007	0		0.101526	1701218
00:00:13.209	5043	0.0067	0		0.0971753	1700188
00:00:13.219	5053	0.00705	0		0.102252	1701383
00:00:13.229	5063	0.00684	0		0.0992058	1700686
00:00:13.239	5073	0.00666	0		0.0965951	1700073
00:00:13.249	5083	0.00671	0		0.0973203	1700239
00:00:13.259	5093	0.00726	0		0.105297	1702078
00:00:13.269	5103	0.0066	0		0.0957249	1699884
00:00:13.279	5113	0.00671	0		0.0973203	1700227
00:00:13.289	5123	0.00694	0		0.100656	1701017
00:00:13.299	5133	0.00685	0		0.0993508	1700723
00:00:13.309	5143	0.00695	0		0.100801	1701058
00:00:13.319	5153	0.007	0		0.101526	1701223
00:00:13.329	5163	0.00699	0		0.101381	1701182
00:00:13.339	5173	0.00675	0		0.0979005	1700387
00:00:13.349	5183	0.00702	0		0.101816	1701277
00:00:13.358	5193	0.00673	0		0.0976104	1700297
00:00:13.369	5203	0.00674	0		0.0977554	1700336
00:00:13.379	5213	0.00701	0		0.101671	1701258
00:00:13.389	5223	0.00656	0		0.0951447	1699718
00:00:13.399	5233	0.00711	0		0.103122	1701578
00:00:13.408	5243	0.00688	0		0.0997859	1700821
00:00:13.419	5253	0.00705	0		0.102252	1701368
00:00:13.429	5263	0.00652	0		0.0945646	1699615
00:00:13.438	5273	0.00686	0		0.0994959	1700735
00:00:13.448	5283	0.00674	0		0.0977554	1700351
00:00:13.458	5293	0.00711	0		0.103122	1701588
00:00:13.468	5303	0.0067	0		0.0971753	1700215
00:00:13.478	5313	0.00682	0		0.0989157	1700593
00:00:13.488	5323	0.00685	0		0.0993508	1700720
00:00:13.498	5333	0.00681	0		0.0987707	1700564
00:00:13.508	5343	0.00651	0		0.0944195	1699554
00:00:13.518	5353	0.00705	0		0.102252	1701392
00:00:13.528	5363	0.00671	0		0.0973203	1700227
00:00:13.538	5373	0.00699	0		0.101381	1701179
00:00:13.548	5383	0.00679	0		0.0984806	1700507
00:00:13.558	5393	0.0067	0		0.0971753	1700200
00:00:13.568	5403	0.00702	0		0.101816	1701277
00:00:13.578	5413	0.00692	0		0.100366	1700936
00:00:13.588	5423	0.00703	0		0.101962	1701324
00:00:13.598	5433	0.00711	0		0.103122	1701569
00:00:13.608	5443	0.00676	0		0.0980455	1700417
00:00:13.618	5453	0.00705	0		0.102252	1701370
00:00:13.628	5463	0.00661	0		0.0958699	1699899
00:00:13.638	5473	0.00703	0		0.101962	1701316
00:00:13.648	5483	0.00686	0		0.0994959	1700735
00:00:13.657	5493	0.00662	0		0.096015	1699921
00:00:13.668	5503	0.00653	0		0.0947096	1699620
00:00:13.677	5513	0.00691	0		0.100221	1700919
00:00:13.687	5523	0.00685	0		0.0993508	1700715
00:00:13.698	5533	0.00678	0		0.0983356	1700471
00:00:13.707	5543	0.00655	0		0.0949997	1699708
00:00:13.717	5553	0.00708	0		0.102687	1701485
00:00:13.728	5563	0.00698	0		0.101236	1701129
00:00:13.737	5573	0.00699	0		0.101381	1701174
00:00:13.747	5583	0.00668	0		0.0968852	1700122
00:00:13.757	5593	0.00704	0		0.102107	1701334
00:00:13.767	5603	0.00643	0		0.0932592	1699306
00:00:13.777	5613	0.00688	0		0.0997859	1700808
00:00:13.787	5623	0.00691	0		0.100221	1700897
00:00:13.797	5633	0.00723	0		0.104862	1701990
00:00:13.807	5643	0.00667	0		0.0967401	1700090
00:00:13.817	5653	0.00697	0		0.101091	1701115
00:00:13.827	5663	0.00682	0		0.0989157	1700598
00:00:13.837	5673	0.00707	0		0.102542	1701436
00:00:13.847	5683	0.00679	0		0.0984806	1700505
00:00:13.857	5693	0.00685	0		0.0993508	1700720
00:00:13.867	5703	0.00704	0		0.102107	1701348
00:00:13.877	5713	0.00711	0		0.103122	1701586
00:00:13.887	5723	0.00701	0		0.101671	1701255
00:00:13.897	5733	0.00713	0		0.103412	1701640
00:00:13.906	5743	0.00691	0		0.100221	1700914
00:00:13.916	5753	0.00698	0		0.101236	1701132
00:00:13.926	5763	0.00689	0		0.099931	1700826
00:00:13.936	5773	0.00689	0		0.099931	1700845
00:00:13.947	5783	0.00684	0		0.0992058	1700684
00:00:13.957	5793	0.00691	0		0.100221	1700902
00:00:13.966	5803	0.00706	0		0.102397	1701407
00:00:13.977	5813	0.00657	0		0.0952898	1699754
00:00:13.986	5823	0.00666	0		0.0965951	1700068
00:00:13.997	5833	0.0072	0		0.104427	1701877
00:00:14.006	5843	0.0068	0		0.0986256	1700539
00:00:14.016	5853	0.00731	0		0.106023	1702245
00:00:14.026	5863	0.0067	0		0.0971753	1700198
00:00:14.036	5873	0.00715	0		0.103702	1701711
00:00:14.046	5883	0.00673	0		0.0976104	1700292
00:00:14.056	5893	0.00726	0		0.105297	1702068
00:00:14.066	5903	0.007	0		0.101526	1701206
00:00:14.076	5913	0.00717	0		0.103992	1701767
00:00:14.086	5923	0.00663	0		0.09616	1699963
00:00:14.096	5933	0.00704	0		0.102107	1701346
00:00:14.106	5943	0.00686	0		0.0994959	1700728
00:00:14.116	5953	0.00716	0		0.103847	1701740
00:00:14.126	5963	0.0071	0		0.102977	1701549
00:00:14.136	5973	0.00711	0		0.103122	1701566
00:00:14.146	5983	0.00668	0		0.0968852	1700144
00:00:14.156	5993	0.00729	0		0.105732	1702176
00:00:14.166	6003	0.00685	0		0.0993508	1700708
00:00:14.176	6013	0.00717	0		0.103992	1701796
00:00:14.185	6023	0.00699	0		0.101381	1701172
00:00:14.196	6033	0.00717	0		0.103992	1701794
00:00:14.206	6043	0.00671	0		0.0973203	1700227
00:00:14.216	6053	0.00731	0		0.106023	1702264
00:00:14.225	6063	0.00675	0		0.0979005	1700373
00:00:14.236	6073	0.00681	0		0.0987707	1700576
00:00:14.246	6083	0.00705	0		0.102252	1701392
00:00:14.256	6093	0.00715	0		0.103702	1701713
00:00:14.265	6103	0.00688	0		0.0997859	1700813
00:00:14.275	6113	0.00706	0		0.102397	1701424
00:00:14.285	6123	0.00687	0		0.0996409	1700784
00:00:14.295	6133	0.00698	0		0.101236	1701134
00:00:14.306	6143	0.00709	0		0.102832	1701507
00:00:14.315	6153	0.00681	0		0.0987707	1700564
00:00:14.325	6163	0.00679	0		0.0984806	1700510
00:00:14.335	6173	0.00712	0		0.103267	1701623
00:00:14.345	6183	0.0067	0		0.0971753	1700198
00:00:14.355	6193	0.00694	0		0.100656	1700999
00:00:14.365	6203	0.00717	0		0.103992	1701796
00:00:14.375	6213	0.007	0		0.101526	1701223
00:00:14.385	6223	0.00694	0		0.100656	1700995
00:00:14.395	6233	0.00728	0		0.105587	1702164
00:00:14.405	6243	0.00706	0		0.102397	1701402
00:00:14.415	6253	0.00704	0		0.102107	1701336
00:00:14.425	6263	0.00652	0		0.0945646	1699585
00:00:14.435	6273	0.00733	0		0.106313	1702325
00:00:14.445	6283	0.00678	0		0.0983356	1700488
00:00:14.455	6293	0.00702	0		0.101816	1701267
00:00:14.465	6303	0.00663	0		0.09616	1699958
00:00:14.474	6313	0.00723	0		0.104862	1701987
00:00:14.484	6323	0.00715	0		0.103702	1701713
00:00:14.495	6333	0.00701	0		0.101671	1701258
00:00:14.505	6343	0.00699	0		0.101381	1701179
00:00:14.514	6353	0.00715	0		0.103702	1701703
00:00:14.524	6363	0.00703	0		0.101962	1701321
00:00:14.535	6373	0.00687	0		0.0996409	1700764
00:00:14.544	6383	0.00712	0		0.103267	1701605
00:00:14.554	6393	0.00674	0		0.0977554	1700326
00:00:14.564	6403	0.00711	0		0.103122	1701564
00:00:14.574	6413	0.00695	0		0.100801	1701053
00:00:14.584	6423	0.00683	0		0.0990607	1700652
00:00:14.594	6433	0.00731	0		0.106023	1702242
00:00:14.604	6443	0.00698	0		0.101236	1701132
00:00:14.614	6453	0.00716	0		0.103847	1701757
00:00:14.624	6463	0.00685	0		0.0993508	1700691
00:00:14.634	6473	0.00714	0		0.103557	1701696
00:00:14.644	6483	0.00669	0		0.0970302	1700183
00:00:14.654	6493	0.0071	0		0.102977	1701556
00:00:14.664	6503	0.00682	0		0.0989157	1700600
00:00:14.674	6513	0.00725	0		0.105152	1702046
00:00:14.684	6523	0.00691	0		0.100221	1700894
00:00:14.694	6533	0.00705	0		0.102252	1701363
00:00:14.704	6543	0.0069	0		0.100076	1700872
00:00:14.714	6553	0.00717	0		0.103992	1701784
00:00:14.723	6563	0.00688	0		0.0997859	1700799
00:00:14.734	6573	0.00714	0		0.103557	1701684
00:00:14.744	6583	0.00666	0		0.0965951	1700075
00:00:14.754	6593	0.00714	0		0.103557	1701679
00:00:14.763	6603	0.00705	0		0.102252	1701373
00:00:14.773	6613	0.00696	0		0.100946	1701083
00:00:14.783	6623	0.00685	0		0.0993508	1700715
00:00:14.793	6633	0.00735	0		0.106603	1702384
00:00:14.804	6643	0.00704	0		0.102107	1701356
00:00:14.813	6653	0.0073	0		0.105878	1702230
00:00:14.823	6663	0.00724	0		0.105007	1702029
00:00:14.833	6673	0.00713	0		0.103412	1701659
00:00:14.843	6683	0.00744	0		0.107908	1702689
00:00:14.854	6693	0.0072	0		0.104427	1701872
00:00:14.863	6703	0.00679	0		0.0984806	1700510
00:00:14.873	6713	0.0073	0		0.105878	1702222
00:00:14.883	6723	0.00694	0		0.100656	1701007
00:00:14.893	6733	0.00723	0		0.104862	1701987
00:00:14.903	6743	0.00686	0		0.0994959	1700755
00:00:14.913	6753	0.00701	0		0.101671	1701248
00:00:14.923	6763	0.00718	0		0.104137	1701814
00:00:14.933	6773	0.00714	0		0.103557	1701689
00:00:14.943	6783	0.00706	0		0.102397	1701412
00:00:14.953	6793	0.00684	0		0.0992058	1700659
00:00:14.963	6803	0.00724	0		0.105007	1702027
00:00:14.972	6813	0.00703	0		0.101962	1701299
00:00:14.982	6823	0.00728	0		0.105587	1702139
00:00:14.992	6833	0.00697	0		0.101091	1701095
00:00:15.002	6843	0.00708	0		0.102687	1701478
00:00:15.012	6853	0.00708	0		0.102687	1701485
00:00:15.022	6863	0.00705	0		0.102252	1701375
00:00:15.032	6873	0.00723	0		0.104862	1701987
00:00:15.042	6883	0.00691	0		0.100221	1700894
00:00:15.052	6893	0.007	0		0.101526	1701209
00:00:15.062	6903	0.00689	0		0.099931	1700826
00:00:15.072	6913	0.00707	0		0.102542	1701449
00:00:15.082	6923	0.00703	0		0.101962	1701304
00:00:15.092	6933	0.00727	0		0.105442	1702117
00:00:15.102	6943	0.00725	0		0.105152	1702058
00:00:15.112	6953	0.00708	0		0.102687	1701478
00:00:15.122	6963	0.00704	0		0.102107	1701348
00:00:15.132	6973	0.00713	0		0.103412	1701635
00:00:15.142	6983	0.00694	0		0.100656	1701017
00:00:15.152	6993	0.00717	0		0.103992	1701796
00:00:15.162	7003	0.00714	0		0.103557	1701681
00:00:15.172	7013	0.00733	0		0.106313	1702301
00:00:15.182	7023	0.00697	0		0.101091	1701102
00:00:15.192	7033	0.00721	0		0.104572	1701929
00:00:15.202	7043	0.00688	0		0.0997859	1700804
00:00:15.212	7053	0.00736	0		0.106748	1702419
00:00:15.221	7063	0.00705	0		0.102252	1701363
00:00:15.232	7073	0.00715	0		0.103702	1701698
00:00:15.241	7083	0.0069	0		0.100076	1700865
00:00:15.252	7093	0.00708	0		0.102687	1701490
00:00:15.262	7103	0.00704	0		0.102107	1701343
00:00:15.272	7113	0.00699	0		0.101381	1701174
00:00:15.282	7123	0.00708	0		0.102687	1701480
00:00:15.291	7133	0.00696	0		0.100946	1701075
00:00:15.302	7143	0.00678	0		0.0983356	1700483
00:00:15.311	7153	0.00699	0		0.101381	1701179
00:00:15.321	7163	0.00698	0		0.101236	1701129
00:00:15.332	7173	0.00702	0		0.101816	1701280
00:00:15.341	7183	0.00698	0		0.101236	1701155
00:00:15.351	7193	0.00724	0		0.105007	1702009
00:00:15.361	7203	0.0073	0		0.105878	1702230
00:00:15.371	7213	0.007	0		0.101526	1701211
00:00:15.381	7223	0.00707	0		0.102542	1701456
00:00:15.391	7233	0.00718	0		0.104137	1701823
00:00:15.401	7243	0.00707	0		0.102542	1701451
00:00:15.411	7253	0.00728	0		0.105587	1702147
00:00:15.421	7263	0.00714	0		0.103557	1701696
00:00:15.431	7273	0.00714	0		0.103557	1701676
00:00:15.441	7283	0.00706	0		0.102397	1701422
00:00:15.451	7293	0.00726	0		0.105297	1702095
00:00:15.461	7303	0.00702	0		0.101816	1701285
00:00:15.471	7313	0.00714	0		0.103557	1701671
00:00:15.481	7323	0.0073	0		0.105878	1702215
00:00:15.491	7333	0.00701	0		0.101671	1701233
00:00:15.501	7343	0.00724	0		0.105007	1702017
00:00:15.510	7353	0.00728	0		0.105587	1702166
00:00:15.520	7363	0.00724	0		0.105007	1702000
00:00:15.530	7373	0.0072	0		0.104427	1701887
00:00:15.540	7383	0.00738	0		0.107038	1702498
00:00:15.550	7393	0.00736	0		0.106748	1702411
00:00:15.560	7403	0.00745	0		0.108053	1702723
00:00:15.571	7413	0.00724	0		0.105007	1702019
00:00:15.580	7423	0.00731	0		0.106023	1702240
00:00:15.590	7433	0.00715	0		0.103702	1701703
00:00:15.600	7443	0.00716	0		0.103847	1701760
00:00:15.610	7453	0.00721	0		0.104572	1701909
00:00:15.620	7463	0.00725	0		0.105152	1702049
00:00:15.630	7473	0.00723	0		0.104862	1701983
00:00:15.640	7483	0.00744	0		0.107908	1702689
00:00:15.650	7493	0.00714	0		0.103557	1701681
00:00:15.660	7503	0.00742	0		0.107618	1702620
00:00:15.670	7513	0.00716	0		0.103847	1701743
00:00:15.680	7523	0.00737	0		0.106893	1702437
00:00:15.690	7533	0.00742	0		0.107618	1702613
00:00:15.700	7543	0.00729	0		0.105732	1702174
00:00:15.710	7553	0.00732	0		0.106168	1702291
00:00:15.720	7563	0.00706	0		0.102397	1701407
00:00:15.730	7573	0.0072	0		0.104427	1701875
00:00:15.740	7583	0.0074	0		0.107328	1702569
00:00:15.750	7593	0.00735	0		0.106603	1702372
00:00:15.759	7603	0.00756	0		0.109648	1703098
00:00:15.769	7613	0.00738	0		0.107038	1702486
00:00:15.780	7623	0.00708	0		0.102687	1701480
00:00:15.790	7633	0.00705	0		0.102252	1701370
00:00:15.800	7643	0.00713	0		0.103412	1701654
00:00:15.809	7653	0.00698	0		0.101236	1701129
00:00:15.819	7663	0.00715	0		0.103702	1701728
00:00:15.830	7673	0.00709	0		0.102832	1701520
00:00:15.839	7683	0.00733	0		0.106313	1702306
00:00:15.849	7693	0.00696	0		0.100946	1701085
00:00:15.859	7703	0.0073	0		0.105878	1702205
00:00:15.869	7713	0.00752	0		0.109068	1702939
00:00:15.879	7723	0.00707	0		0.102542	1701441
00:00:15.889	7733	0.00732	0		0.106168	1702271
00:00:15.900	7743	0.0073	0		0.105878	1702213
00:00:15.909	7753	0.00704	0		0.102107	1701334
00:00:15.919	7763	0.00718	0		0.104137	1701806
00:00:15.929	7773	0.00708	0		0.102687	1701473
00:00:15.939	7783	0.0073	0		0.105878	1702210
00:00:15.949	7793	0.00715	0		0.103702	1701725
00:00:15.959	7803	0.00738	0		0.107038	1702486
00:00:15.969	7813	0.00711	0		0.103122	1701581
00:00:15.979	7823	0.00732	0		0.106168	1702289
00:00:15.989	7833	0.00721	0		0.104572	1701926
00:00:15.999	7843	0.00739	0		0.107183	1702503
00:00:16.009	7853	0.00728	0		0.105587	1702154
00:00:16.019	7863	0.00715	0		0.103702	1701698
00:00:16.029	7873	0.00677	0		0.0981905	1700434
00:00:16.038	7883	0.0073	0		0.105878	1702218
00:00:16.049	7893	0.00705	0		0.102252	1701380
00:00:16.058	7903	0.00753	0		0.109213	1702985
00:00:16.068	7913	0.00713	0		0.103412	1701662
00:00:16.078	7923	0.00742	0		0.107618	1702632
00:00:16.088	7933	0.00737	0		0.106893	1702439
00:00:16.098	7943	0.00747	0		0.108343	1702777
00:00:16.108	7953	0.00726	0		0.105297	1702078
00:00:16.118	7963	0.00692	0		0.100366	1700958
00:00:16.128	7973	0.00707	0		0.102542	1701439
00:00:16.138	7983	0.00707	0		0.102542	1701436
00:00:16.148	7993	0.00741	0		0.107473	1702598
00:00:16.158	8003	0.00731	0		0.106023	1702247
00:00:16.168	8013	0.00701	0		0.101671	1701231
00:00:16.178	8023	0.0073	0		0.105878	1702230
00:00:16.188	8033	0.00713	0		0.103412	1701645
00:00:16.198	8043	0.0074	0		0.107328	1702539
00:00:16.208	8053	0.00695	0		0.100801	1701031
00:00:16.218	8063	0.00721	0		0.104572	1701931
00:00:16.228	8073	0.00705	0		0.102252	1701392
00:00:16.238	8083	0.00725	0		0.105152	1702039
00:00:16.248	8093	0.00723	0		0.104862	1701973
00:00:16.258	8103	0.00732	0		0.106168	1702276
00:00:16.268	8113	0.00717	0		0.103992	1701782
00:00:16.278	8123	0.00739	0		0.107183	1702525
00:00:16.287	8133	0.00723	0		0.104862	1701990
00:00:16.298	8143	0.00746	0		0.108198	1702760
00:00:16.307	8153	0.00739	0		0.107183	1702522
00:00:16.318	8163	0.00752	0		0.109068	1702953
00:00:16.328	8173	0.00724	0		0.105007	1702022
00:00:16.338	8183	0.0072	0		0.104427	1701887
00:00:16.348	8193	0.00702	0		0.101816	1701292
00:00:16.357	8203	0.00743	0		0.107763	1702655
00:00:16.367	8213	0.00745	0		0.108053	1702708
00:00:16.377	8223	0.00706	0		0.102397	1701407
00:00:16.387	8233	0.00724	0		0.105007	1702027
00:00:16.397	8243	0.00743	0		0.107763	1702667
00:00:16.407	8253	0.00723	0		0.104862	1701970
00:00:16.417	8263	0.0072	0		0.104427	1701889
00:00:16.427	8273	0.0072	0		0.104427	1701887
00:00:16.437	8283	0.00755	0		0.109503	1703051
00:00:16.447	8293	0.00723	0		0.104862	1701970
00:00:16.457	8303	0.00744	0		0.107908	1702677
00:00:16.467	8313	0.00718	0		0.104137	1701799
00:00:16.477	8323	0.00754	0		0.109358	1703034
00:00:16.487	8333	0.0073	0		0.105878	1702220
00:00:16.497	8343	0.0072	0		0.104427	1701872
00:00:16.507	8353	0.00727	0		0.105442	1702120
00:00:16.517	8363	0.00752	0		0.109068	1702966
00:00:16.527	8373	0.00687	0		0.0996409	1700774
00:00:16.537	8383	0.00749	0		0.108633	1702855
00:00:16.547	8393	0.0076	0		0.110229	1703220
00:00:16.556	8403	0.00731	0		0.106023	1702249
00:00:16.567	8413	0.00741	0		0.107473	1702574
00:00:16.576	8423	0.00753	0		0.109213	1702980
00:00:16.586	8433	0.00755	0		0.109503	1703068
00:00:16.596	8443	0.00732	0		0.106168	1702279
00:00:16.606	8453	0.00695	0		0.100801	1701044
00:00:16.616	8463	0.00758	0		0.109939	1703164
00:00:16.626	8473	0.00705	0		0.102252	1701373
00:00:16.636	8483	0.00743	0		0.107763	1702669
00:00:16.647	8493	0.00726	0		0.105297	1702076
00:00:16.656	8503	0.0076	0		0.110229	1703237
00:00:16.666	8513	0.00721	0		0.104572	1701919
00:00:16.676	8523	0.00749	0		0.108633	1702853
00:00:16.686	8533	0.00738	0		0.107038	1702471
00:00:16.696	8543	0.00743	0		0.107763	1702659
00:00:16.706	8553	0.00745	0		0.108053	1702718
00:00:16.716	8563	0.00743	0		0.107763	1702655
00:00:16.726	8573	0.00693	0		0.100511	1700987
00:00:16.736	8583	0.00781	0		0.113274	1703914
00:00:16.746	8593	0.00734	0		0.106458	1702360
00:00:16.756	8603	0.00746	0		0.108198	1702760
00:00:16.766	8613	0.00679	0		0.0984806	1700495
00:00:16.776	8623	0.00724	0		0.105007	1702022
00:00:16.786	8633	0.00731	0		0.106023	1702247
00:00:16.796	8643	0.00732	0		0.106168	1702284
00:00:16.805	8653	0.00719	0		0.104282	1701840
00:00:16.816	8663	0.00751	0		0.108923	1702917
00:00:16.826	8673	0.00749	0		0.108633	1702858
00:00:16.836	8683	0.00753	0		0.109213	1702995
00:00:16.846	8693	0.00733	0		0.106313	1702323
00:00:16.856	8703	0.00752	0		0.109068	1702953
00:00:16.865	8713	0.00715	0		0.103702	1701708
00:00:16.875	8723	0.00744	0		0.107908	1702677
00:00:16.885	8733	0.00735	0		0.106603	1702396
00:00:16.895	8743	0.00751	0		0.108923	1702919
00:00:16.905	8753	0.00731	0		0.106023	1702237
00:00:16.915	8763	0.00745	0		0.108053	1702721
00:00:16.925	8773	0.00706	0		0.102397	1701424
00:00:16.935	8783	0.00746	0		0.108198	1702748
00:00:16.945	8793	0.00741	0		0.107473	1702581
00:00:16.955	8803	0.00759	0		0.110084	1703181
00:00:16.965	8813	0.00734	0		0.106458	1702345
00:00:16.975	8823	0.00752	0		0.109068	1702958
00:00:16.985	8833	0.00739	0		0.107183	1702532
00:00:16.995	8843	0.0076	0		0.110229	1703210
00:00:17.005	8853	0.00732	0		0.106168	1702298
00:00:17.015	8863	0.00761	0		0.110374	1703267
00:00:17.025	8873	0.00718	0		0.104137	1701818
00:00:17.035	8883	0.00746	0		0.108198	1702762
00:00:17.045	8893	0.00738	0		0.107038	1702493
00:00:17.055	8903	0.00733	0		0.106313	1702330
00:00:17.064	8913	0.00747	0		0.108343	1702801
00:00:17.074	8923	0.00751	0		0.108923	1702919
00:00:17.084	8933	0.00737	0		0.106893	1702466
00:00:17.094	8943	0.0076	0		0.110229	1703240
00:00:17.105	8953	0.0074	0		0.107328	1702547
00:00:17.115	8963	0.00783	0		0.113565	1703983
00:00:17.124	8973	0.00776	0		0.112549	1703750
00:00:17.134	8983	0.00779	0		0.112984	1703863
00:00:17.144	8993	0.00716	0		0.103847	1701752
00:00:17.154	9003	0.00745	0		0.108053	1702713
00:00:17.165	9013	0.00713	0		0.103412	1701662
00:00:17.174	9023	0.00785	0		0.113855	1704076
00:00:17.184	9033	0.00725	0		0.105152	1702063
00:00:17.194	9043	0.00744	0		0.107908	1702701
00:00:17.204	9053	0.0075	0		0.108778	1702894
00:00:17.214	9063	0.00758	0		0.109939	1703147
00:00:17.224	9073	0.00739	0		0.107183	1702527
00:00:17.234	9083	0.00765	0		0.110954	1703407
00:00:17.244	9093	0.00741	0		0.107473	1702581
00:00:17.254	9103	0.00758	0		0.109939	1703171
00:00:17.264	9113	0.0074	0		0.107328	1702566
00:00:17.274	9123	0.00764	0		0.110809	1703343
00:00:17.284	9133	0.00733	0		0.106313	1702303
00:00:17.294	9143	0.00764	0		0.110809	1703350
00:00:17.304	9153	0.00757	0		0.109794	1703132
00:00:17.314	9163	0.00737	0		0.106893	1702444
00:00:17.323	9173	0.00761	0		0.110374	1703269
00:00:17.334	9183	0.00732	0		0.106168	1702271
00:00:17.343	9193	0.00767	0		0.111244	1703471
00:00:17.354	9203	0.00745	0		0.108053	1702721
00:00:17.364	9213	0.0074	0		0.107328	1702564
00:00:17.374	9223	0.00754	0		0.109358	1703027
00:00:17.384	9233	0.00742	0		0.107618	1702625
00:00:17.394	9243	0.00745	0		0.108053	1702706
00:00:17.404	9253	0.0073	0		0.105878	1702230
00:00:17.413	9263	0.00748	0		0.108488	1702814
00:00:17.423	9273	0.00751	0		0.108923	1702921
00:00:17.433	9283	0.00743	0		0.107763	1702652
00:00:17.443	9293	0.00751	0		0.108923	1702936
00:00:17.453	9303	0.00739	0		0.107183	1702508
00:00:17.463	9313	0.00727	0		0.105442	1702129
00:00:17.473	9323	0.00754	0		0.109358	1703034
00:00:17.483	9333	0.00742	0		0.107618	1702635
00:00:17.493	9343	0.0077	0		0.111679	1703559
00:00:17.503	9353	0.00753	0		0.109213	1702973
00:00:17.513	9363	0.00723	0		0.104862	1701985
00:00:17.523	9373	0.00712	0		0.103267	1701623
00:00:17.533	9383	0.00747	0		0.108343	1702779
00:00:17.543	9393	0.00719	0		0.104282	1701840
00:00:17.553	9403	0.00767	0		0.111244	1703451
00:00:17.563	9413	0.00739	0		0.107183	1702510
00:00:17.572	9423	0.00715	0		0.103702	1701713
00:00:17.583	9433	0.00756	0		0.109648	1703073
00:00:17.593	9443	0.0075	0		0.108778	1702902
00:00:17.602	9453	0.00759	0		0.110084	1703198
00:00:17.612	9463	0.00754	0		0.109358	1703019
00:00:17.622	9473	0.00747	0		0.108343	1702777
00:00:17.632	9483	0.00783	0		0.113565	1703990
00:00:17.642	9493	0.00724	0		0.105007	1702019
00:00:17.652	9503	0.00785	0		0.113855	1704051
00:00:17.663	9513	0.00753	0		0.109213	1702992
00:00:17.672	9523	0.00769	0		0.111534	1703527
00:00:17.682	9533	0.00742	0		0.107618	1702608
00:00:17.692	9543	0.00763	0		0.110664	1703323
00:00:17.702	9553	0.00744	0		0.107908	1702701
00:00:17.712	9563	0.00763	0		0.110664	1703308
00:00:17.722	9573	0.00743	0		0.107763	1702659
00:00:17.732	9583	0.00743	0		0.107763	1702652
00:00:17.742	9593	0.00733	0		0.106313	1702311
00:00:17.752	9603	0.00774	0		0.112259	1703679
00:00:17.762	9613	0.00764	0		0.110809	1703372
00:00:17.772	9623	0.00778	0		0.112839	1703811
00:00:17.782	9633	0.00768	0		0.111389	1703508
00:00:17.792	9643	0.00773	0		0.112114	1703672
00:00:17.802	9653	0.00765	0		0.110954	1703388
00:00:17.812	9663	0.00761	0		0.110374	1703257
00:00:17.822	9673	0.0076	0		0.110229	1703210
00:00:17.832	9683	0.00776	0		0.112549	1703762
00:00:17.842	9693	0.00741	0		0.107473	1702591
00:00:17.852	9703	0.00768	0		0.111389	1703508
00:00:17.862	9713	0.00756	0		0.109648	1703088
00:00:17.871	9723	0.00756	0		0.109648	1703098
00:00:17.882	9733	0.00751	0		0.108923	1702919
00:00:17.892	9743	0.00757	0		0.109794	1703127
00:00:17.902	9753	0.00763	0		0.110664	1703330
00:00:17.911	9763	0.0076	0		0.110229	1703237
00:00:17.921	9773	0.00762	0		0.110519	1703303
00:00:17.931	9783	0.00787	0		0.114145	1704115
00:00:17.941	9793	0.0076	0		0.110229	1703228
00:00:17.951	9803	0.00775	0		0.112404	1703731
00:00:17.961	9813	0.00761	0		0.110374	1703269
00:00:17.971	9823	0.00751	0		0.108923	1702931
00:00:17.981	9833	0.00733	0		0.106313	1702311
00:00:17.991	9843	0.00777	0		0.112694	1703797
00:00:18.001	9853	0.00764	0		0.110809	1703352
00:00:18.011	9863	0.00794	0		0.11516	1704377
00:00:18.021	9873	0.0074	0		0.107328	1702552
00:00:18.031	9883	0.00764	0		0.110809	1703367
00:00:18.041	9893	0.00739	0		0.107183	1702515
00:00:18.051	9903	0.00742	0		0.107618	1702615
00:00:18.061	9913	0.00776	0		0.112549	1703748
00:00:18.071	9923	0.00738	0		0.107038	1702476
00:00:18.081	9933	0.00805	0		0.116755	1704726
00:00:18.090	9943	0.00769	0		0.111534	1703522
00:00:18.101	9953	0.00771	0		0.111824	1703589
00:00:18.110	9963	0.00773	0		0.112114	1703667
00:00:18.120	9973	0.0077	0		0.111679	1703569
00:00:18.130	9983	0.00776	0		0.112549	1703753
00:00:18.140	9993	0.00755	0		0.109503	1703066
00:00:18.150	10003	0.0076	0		0.110229	1703235
00:00:18.160	10013	0.00779	0		0.112984	1703870
00:00:18.170	10023	0.00764	0		0.110809	1703357
00:00:18.180	10033	0.00745	0		0.108053	1702733
00:00:18.190	10043	0.00785	0		0.113855	1704054
00:00:18.200	10053	0.0075	0		0.108778	1702892
00:00:18.210	10063	0.00741	0		0.107473	1702583
00:00:18.221	10073	0.00789	0		0.114435	1704184
00:00:18.230	10083	0.0074	0		0.107328	1702566
00:00:18.240	10093	0.00755	0		0.109503	1703056
00:00:18.250	10103	0.00763	0		0.110664	1703316
00:00:18.260	10113	0.00756	0		0.109648	1703088
00:00:18.270	10123	0.00744	0		0.107908	1702674
00:00:18.281	10133	0.00748	0		0.108488	1702804
00:00:18.290	10143	0.00766	0		0.111099	1703412
00:00:18.300	10153	0.00755	0		0.109503	1703063
00:00:18.310	10163	0.00779	0		0.112984	1703846
00:00:18.320	10173	0.00768	0		0.111389	1703508
00:00:18.330	10183	0.00739	0		0.107183	1702517
00:00:18.340	10193	0.00777	0		0.112694	1703780
00:00:18.350	10203	0.00779	0		0.112984	1703851
00:00:18.360	10213	0.00751	0		0.108923	1702919
00:00:18.370	10223	0.00758	0		0.109939	1703152
00:00:18.380	10233	0.0075	0		0.108778	1702892
00:00:18.390	10243	0.0074	0		0.107328	1702559
00:00:18.400	10253	0.0077	0		0.111679	1703566
00:00:18.409	10263	0.00785	0		0.113855	1704073
00:00:18.420	10273	0.00764	0		0.110809	1703370
00:00:18.430	10283	0.00769	0		0.111534	1703530
00:00:18.439	10293	0.00764	0		0.110809	1703372
00:00:18.449	10303	0.0081	0		0.117481	1704900
00:00:18.459	10313	0.00752	0		0.109068	1702946
00:00:18.469	10323	0.00768	0		0.111389	1703488
00:00:18.479	10333	0.00769	0		0.111534	1703518
00:00:18.489	10343	0.00817	0		0.118496	1705130
00:00:18.499	10353	0.00775	0		0.112404	1703726
00:00:18.509	10363	0.0076	0		0.110229	1703225
00:00:18.519	10373	0.00754	0		0.109358	1703034
00:00:18.529	10383	0.00778	0		0.112839	1703836
00:00:18.539	10393	0.00784	0		0.11371	1704042
00:00:18.549	10403	0.00786	0		0.114	1704095
00:00:18.559	10413	0.00769	0		0.111534	1703535
00:00:18.569	10423	0.00772	0		0.111969	1703623
00:00:18.579	10433	0.00768	0		0.111389	1703503
00:00:18.589	10443	0.00818	0		0.118641	1705184
00:00:18.599	10453	0.00778	0		0.112839	1703824
00:00:18.609	10463	0.00757	0		0.109794	1703110
00:00:18.619	10473	0.00768	0		0.111389	1703481
00:00:18.628	10483	0.00752	0		0.109068	1702951
00:00:18.638	10493	0.00768	0		0.111389	1703493
00:00:18.649	10503	0.00771	0		0.111824	1703584
00:00:18.659	10513	0.00775	0		0.112404	1703728
00:00:18.668	10523	0.0081	0		0.117481	1704909
00:00:18.680	10533	0.008	0		0.11603	1704561
00:00:18.689	10543	0.00782	0		0.113419	1703953
00:00:18.698	10553	0.00797	0		0.115595	1704480
00:00:18.708	10563	0.0079	0		0.11458	1704225
00:00:18.718	10573	0.00781	0		0.113274	1703912
00:00:18.728	10583	0.00743	0		0.107763	1702637
00:00:18.738	10593	0.00784	0		0.11371	1704027
00:00:18.748	10603	0.00772	0		0.111969	1703625
00:00:18.758	10613	0.00782	0		0.113419	1703958
00:00:18.768	10623	0.00784	0		0.11371	1704044
00:00:18.778	10633	0.00807	0		0.117045	1704785
00:00:18.788	10643	0.00764	0		0.110809	1703343
00:00:18.798	10653	0.00797	0		0.115595	1704473
00:00:18.808	10663	0.00772	0		0.111969	1703611
00:00:18.818	10673	0.0079	0		0.11458	1704223
00:00:18.828	10683	0.00779	0		0.112984	1703865
00:00:18.838	10693	0.00786	0		0.114	1704095
00:00:18.848	10703	0.00784	0		0.11371	1704039
00:00:18.858	10713	0.008	0		0.11603	1704575
00:00:18.868	10723	0.00786	0		0.114	1704105
00:00:18.877	10733	0.00775	0		0.112404	1703716
00:00:18.888	10743	0.00783	0		0.113565	1704005
00:00:18.898	10753	0.00793	0		0.115015	1704343
00:00:18.907	10763	0.00811	0		0.117626	1704944
00:00:18.917	10773	0.00777	0		0.112694	1703794
00:00:18.927	10783	0.0079	0		0.11458	1704215
00:00:18.938	10793	0.00786	0		0.114	1704098
00:00:18.948	10803	0.0076	0		0.110229	1703210
00:00:18.957	10813	0.00795	0		0.115305	1704399
00:00:18.967	10823	0.00806	0		0.1169	1704767
00:00:18.977	10833	0.00786	0		0.114	1704108
00:00:18.987	10843	0.00755	0		0.109503	1703066
00:00:18.997	10853	0.00829	0		0.120236	1705554
00:00:19.007	10863	0.00767	0		0.111244	1703473
00:00:19.018	10873	0.00792	0		0.11487	1704304
00:00:19.027	10883	0.0078	0		0.113129	1703880
00:00:19.037	10893	0.00797	0		0.115595	1704477
00:00:19.047	10903	0.00776	0		0.112549	1703772
00:00:19.057	10913	0.00754	0		0.109358	1703024
00:00:19.067	10923	0.0079	0		0.11458	1704215
00:00:19.077	10933	0.008	0		0.11603	1704571
00:00:19.087	10943	0.00782	0		0.113419	1703961
00:00:19.097	10953	0.00796	0		0.11545	1704424
00:00:19.107	10963	0.00756	0		0.109648	1703098
00:00:19.117	10973	0.00829	0		0.120236	1705524
00:00:19.127	10983	0.00775	0		0.112404	1703721
00:00:19.137	10993	0.00794	0		0.11516	1704377
00:00:19.147	11003	0.00774	0		0.112259	1703679
00:00:19.156	11013	0.00799	0		0.115885	1704536
00:00:19.167	11023	0.00765	0		0.110954	1703383
00:00:19.177	11033	0.00815	0		0.118206	1705076
00:00:19.187	11043	0.00795	0		0.115305	1704406
00:00:19.196	11053	0.00782	0		0.113419	1703958
00:00:19.206	11063	0.00792	0		0.11487	1704304
00:00:19.216	11073	0.00819	0		0.118786	1705216
00:00:19.226	11083	0.00789	0		0.114435	1704193
00:00:19.236	11093	0.00827	0		0.119946	1705475
00:00:19.246	11103	0.00789	0		0.114435	1704213
00:00:19.256	11113	0.00785	0		0.113855	1704059
00:00:19.266	11123	0.00793	0		0.115015	1704333
00:00:19.276	11133	0.0082	0		0.118931	1705233
00:00:19.286	11143	0.00799	0		0.115885	1704522
00:00:19.297	11153	0.00823	0		0.119366	1705343
00:00:19.306	11163	0.00777	0		0.112694	1703780
00:00:19.316	11173	0.00787	0		0.114145	1704113
00:00:19.326	11183	0.00772	0		0.111969	1703635
00:00:19.336	11193	0.008	0		0.11603	1704563
00:00:19.346	11203	0.00771	0		0.111824	1703601
00:00:19.356	11213	0.00815	0		0.118206	1705054
00:00:19.366	11223	0.00781	0		0.113274	1703919
00:00:19.376	11233	0.00808	0		0.11719	1704829
00:00:19.386	11243	0.00798	0		0.11574	1704514
00:00:19.396	11253	0.00782	0		0.113419	1703973
00:00:19.406	11263	0.00778	0		0.112839	1703811
00:00:19.416	11273	0.00802	0		0.11632	1704625
00:00:19.426	11283	0.00784	0		0.11371	1704022
00:00:19.436	11293	0.00802	0		0.11632	1704621
00:00:19.446	11303	0.00817	0		0.118496	1705145
00:00:19.456	11313	0.00819	0		0.118786	1705201
00:00:19.466	11323	0.00788	0		0.11429	1704157
00:00:19.475	11333	0.00839	0		0.121687	1705890
00:00:19.486	11343	0.00775	0		0.112404	1703743
00:00:19.495	11353	0.00818	0		0.118641	1705157
00:00:19.505	11363	0.00771	0		0.111824	1703601
00:00:19.516	11373	0.00795	0		0.115305	1704392
00:00:19.525	11383	0.0079	0		0.11458	1704228
00:00:19.535	11393	0.0079	0		0.11458	1704225
00:00:19.545	11403	0.00789	0		0.114435	1704203
00:00:19.555	11413	0.0081	0		0.117481	1704909
00:00:19.565	11423	0.00788	0		0.11429	1704171
00:00:19.575	11433	0.0078	0		0.113129	1703902
00:00:19.585	11443	0.00786	0		0.114	1704105
00:00:19.595	11453	0.00822	0		0.119221	1705292
00:00:19.605	11463	0.00822	0		0.119221	1705316
00:00:19.615	11473	0.00803	0		0.116465	1704655
00:00:19.625	11483	0.00741	0		0.107473	1702601
00:00:19.635	11493	0.00834	0		0.120961	1705699
00:00:19.645	11503	0.00776	0		0.112549	1703762
00:00:19.655	11513	0.00806	0		0.1169	1704753
00:00:19.665	11523	0.00781	0		0.113274	1703914
00:00:19.675	11533	0.00828	0		0.120091	1705502
00:00:19.685	11543	0.00789	0		0.114435	1704208
00:00:19.694	11553	0.00818	0		0.118641	1705186
00:00:19.705	11563	0.00807	0		0.117045	1704794
00:00:19.715	11573	0.00805	0		0.116755	1704738
00:00:19.725	11583	0.00813	0		0.117916	1705015
00:00:19.734	11593	0.00809	0		0.117335	1704856
00:00:19.745	11603	0.00805	0		0.116755	1704723
00:00:19.755	11613	0.00814	0		0.118061	1705039
00:00:19.765	11623	0.00789	0		0.114435	1704181
00:00:19.774	11633	0.00808	0		0.11719	1704846
00:00:19.784	11643	0.00812	0		0.117771	1704968
00:00:19.794	11653	0.00786	0		0.114	1704103
00:00:19.805	11663	0.00793	0		0.115015	1704316
00:00:19.814	11673	0.00787	0		0.114145	1704144
00:00:19.824	11683	0.00799	0		0.115885	1704539
00:00:19.834	11693	0.00831	0		0.120526	1705590
00:00:19.845	11703	0.00792	0		0.11487	1704291
00:00:19.855	11713	0.00795	0		0.115305	1704397
00:00:19.864	11723	0.0081	0		0.117481	1704900
00:00:19.874	11733	0.00788	0		0.11429	1704174
00:00:19.884	11743	0.00776	0		0.112549	1703775
00:00:19.894	11753	0.00821	0		0.119076	1705265
[truncated: 60,656 more rows]
