# Supplementary material for: Continuous Infusion Pressure Measurement in Predefined Interfascial and Intramuscular Tissue Conditions: An Ex Vivo Pilot Study
Source: J Clin Med. 2026 Apr 26;15(9):3301. doi: 10.3390/jcm15093301 (PMC13164366; doi:10.3390/jcm15093301)
Supplement: Supplementary file 1 [file jcm-15-03301-s001.zip › fascia 25.xlsx]

## Sheet: Recording
Timestamp	DeviceTime	Pressure(bar)	ButtonState	Event	Pressure(PSI)	PressureRAW
00:00:00.000	7517	0.00588	1		0.0852822	1697463
00:00:00.001	7527	0.0061	1		0.088473	1698193
00:00:00.002	7537	0.00607	1		0.0880379	1698088
00:00:00.009	7547	0.006	1		0.0870226	1697845
00:00:00.019	7557	0.00593	1		0.0860074	1697607
00:00:00.029	7567	0.00595	1		0.0862974	1697693
00:00:00.039	7577	0.00625	1		0.0906486	1698681
00:00:00.050	7587	0.00627	1		0.0909386	1698769
00:00:00.059	7597	0.00553	1		0.0802059	1696281
00:00:00.069	7607	0.00553	1		0.0802059	1696267
00:00:00.079	7617	0.00608	1		0.0881829	1698110
00:00:00.089	7627	0.00572	1		0.0829616	1696899
00:00:00.099	7637	0.00593	1		0.0860074	1697617
00:00:00.109	7647	0.00567	1		0.0822364	1696742
00:00:00.119	7657	0.00613	1		0.0889081	1698306
00:00:00.129	7667	0.00589	1		0.0854272	1697495
00:00:00.139	7677	0.00611	1		0.088618	1698233
00:00:00.149	7687	0.00597	1		0.0865875	1697761
00:00:00.159	7697	0.00604	1		0.0876028	1697997
00:00:00.169	7707	0.00591	0		0.0857173	1697558
00:00:00.180	7717	0.00595	0		0.0862974	1697673
00:00:00.189	7727	0.00579	0		0.0839768	1697139
00:00:00.199	7737	0.00566	0		0.0820913	1696725
00:00:00.209	7747	0.00578	0		0.0838318	1697108
00:00:00.219	7757	0.00589	0		0.0854272	1697473
00:00:00.228	7767	0.00572	0		0.0829616	1696902
00:00:00.239	7777	0.00611	0		0.088618	1698228
00:00:00.248	7787	0.00557	0		0.080786	1696396
00:00:00.258	7797	0.00601	0		0.0871677	1697891
00:00:00.269	7807	0.00595	0		0.0862974	1697671
00:00:00.278	7817	0.0063	0		0.0913737	1698864
00:00:00.288	7827	0.00575	0		0.0833967	1697017
00:00:00.298	7837	0.00604	0		0.0876028	1698001
00:00:00.308	7847	0.00594	0		0.0861524	1697654
00:00:00.318	7857	0.00628	0		0.0910837	1698796
00:00:00.328	7867	0.00581	0		0.0842669	1697206
00:00:00.338	7877	0.00599	0		0.0868776	1697825
00:00:00.348	7887	0.00616	0		0.0893432	1698375
00:00:00.358	7897	0.00585	0		0.084847	1697367
00:00:00.368	7907	0.00599	0		0.0868776	1697825
00:00:00.380	7917	0.00622	0		0.0902134	1698588
00:00:00.388	7927	0.00594	0		0.0861524	1697639
00:00:00.398	7937	0.00617	0		0.0894883	1698416
00:00:00.408	7947	0.00574	0		0.0832516	1696995
00:00:00.418	7957	0.0063	0		0.0913737	1698869
00:00:00.428	7967	0.00563	0		0.0816562	1696629
00:00:00.438	7977	0.00594	0		0.0861524	1697649
00:00:00.448	7987	0.00598	0		0.0867325	1697784
00:00:00.458	7997	0.00608	0		0.0881829	1698127
00:00:00.468	8007	0.00573	0		0.0831066	1696946
00:00:00.477	8017	0.00593	0		0.0860074	1697632
00:00:00.488	8027	0.00579	0		0.0839768	1697157
00:00:00.497	8037	0.00621	0		0.0900684	1698546
00:00:00.508	8047	0.00566	0		0.0820913	1696727
00:00:00.517	8057	0.00602	0		0.0873127	1697935
00:00:00.528	8067	0.00549	0		0.0796257	1696154
00:00:00.537	8077	0.00594	0		0.0861524	1697651
00:00:00.547	8087	0.00568	0		0.0823814	1696794
00:00:00.558	8097	0.00606	0		0.0878928	1698064
00:00:00.567	8107	0.00553	0		0.0802059	1696281
00:00:00.577	8117	0.0063	0		0.0913737	1698857
00:00:00.587	8127	0.00554	0		0.0803509	1696316
00:00:00.597	8137	0.00593	0		0.0860074	1697617
00:00:00.608	8147	0.00557	0		0.080786	1696421
00:00:00.617	8157	0.00624	0		0.0905035	1698671
00:00:00.627	8167	0.00554	0		0.0803509	1696318
00:00:00.637	8177	0.00594	0		0.0861524	1697668
00:00:00.647	8187	0.00567	0		0.0822364	1696749
00:00:00.657	8197	0.00599	0		0.0868776	1697828
00:00:00.667	8207	0.00634	0		0.0919539	1699005
00:00:00.677	8217	0.00618	0		0.0896333	1698473
00:00:00.687	8227	0.00576	0		0.0835417	1697061
00:00:00.697	8237	0.00599	0		0.0868776	1697815
00:00:00.707	8247	0.00573	0		0.0831066	1696948
00:00:00.717	8257	0.00615	0		0.0891982	1698365
00:00:00.727	8267	0.00585	0		0.084847	1697367
00:00:00.737	8277	0.00629	0		0.0912287	1698823
00:00:00.747	8287	0.00589	0		0.0854272	1697487
00:00:00.757	8297	0.00607	0		0.0880379	1698078
00:00:00.767	8307	0.0059	0		0.0855722	1697534
00:00:00.777	8317	0.00619	0		0.0897783	1698485
00:00:00.786	8327	0.00564	0		0.0818013	1696656
00:00:00.797	8337	0.0059	0		0.0855722	1697517
00:00:00.806	8347	0.0058	0		0.0841219	1697181
00:00:00.816	8357	0.00588	0		0.0852822	1697446
00:00:00.826	8367	0.0058	0		0.0841219	1697198
00:00:00.837	8377	0.00607	0		0.0880379	1698103
00:00:00.846	8387	0.00583	0		0.084557	1697269
00:00:00.856	8397	0.00586	0		0.0849921	1697392
00:00:00.866	8407	0.00582	0		0.0844119	1697247
00:00:00.876	8417	0.00589	0		0.0854272	1697502
00:00:00.886	8427	0.00582	0		0.0844119	1697237
00:00:00.896	8437	0.00604	0		0.0876028	1697987
00:00:00.906	8447	0.00593	0		0.0860074	1697629
00:00:00.916	8457	0.006	0		0.0870226	1697842
00:00:00.926	8467	0.00587	0		0.0851371	1697416
00:00:00.936	8477	0.00587	0		0.0851371	1697424
00:00:00.947	8487	0.00547	0		0.0793356	1696090
00:00:00.956	8497	0.00577	0		0.0836868	1697098
00:00:00.966	8507	0.00546	0		0.0791906	1696041
00:00:00.976	8517	0.00588	0		0.0852822	1697463
00:00:00.986	8527	0.00562	0		0.0815112	1696573
00:00:00.996	8537	0.0059	0		0.0855722	1697519
00:00:01.006	8547	0.00565	0		0.0819463	1696685
00:00:01.016	8557	0.00585	0		0.084847	1697360
00:00:01.027	8567	0.00543	0		0.0787555	1695938
00:00:01.036	8577	0.00601	0		0.0871677	1697899
00:00:01.046	8587	0.00615	0		0.0891982	1698350
00:00:01.056	8597	0.00566	0		0.0820913	1696725
00:00:01.066	8607	0.00581	0		0.0842669	1697218
00:00:01.076	8617	0.00605	0		0.0877478	1698016
00:00:01.085	8627	0.00581	0		0.0842669	1697220
00:00:01.095	8637	0.00582	0		0.0844119	1697235
00:00:01.106	8647	0.0057	0		0.0826715	1696848
00:00:01.116	8657	0.00568	0		0.0823814	1696782
00:00:01.125	8667	0.00539	0		0.0781753	1695798
00:00:01.135	8677	0.00598	0		0.0867325	1697796
00:00:01.145	8687	0.00548	0		0.0794807	1696120
00:00:01.156	8697	0.00571	0		0.0828165	1696887
00:00:01.165	8707	0.00555	0		0.0804959	1696343
00:00:01.175	8717	0.0061	0		0.088473	1698186
00:00:01.185	8727	0.00541	0		0.0784654	1695877
00:00:01.195	8737	0.00614	0		0.0890531	1698333
00:00:01.206	8747	0.00557	0		0.080786	1696401
00:00:01.215	8757	0.00564	0		0.0818013	1696641
00:00:01.225	8767	0.00581	0		0.0842669	1697215
00:00:01.235	8777	0.00579	0		0.0839768	1697152
00:00:01.245	8787	0.00576	0		0.0835417	1697059
00:00:01.255	8797	0.00582	0		0.0844119	1697252
00:00:01.265	8807	0.0057	0		0.0826715	1696838
00:00:01.275	8817	0.00597	0		0.0865875	1697769
00:00:01.285	8827	0.00544	0		0.0789005	1695985
00:00:01.295	8837	0.00583	0		0.084557	1697301
00:00:01.305	8847	0.00567	0		0.0822364	1696754
00:00:01.315	8857	0.00602	0		0.0873127	1697928
00:00:01.325	8867	0.00573	0		0.0831066	1696953
00:00:01.335	8877	0.00599	0		0.0868776	1697815
00:00:01.344	8887	0.00586	0		0.0849921	1697375
00:00:01.354	8897	0.00606	0		0.0878928	1698066
00:00:01.365	8907	0.00547	0		0.0793356	1696076
00:00:01.375	8917	0.0059	0		0.0855722	1697534
00:00:01.384	8927	0.0056	0		0.0812211	1696512
00:00:01.394	8937	0.0061	0		0.088473	1698186
00:00:01.405	8947	0.0058	0		0.0841219	1697186
00:00:01.414	8957	0.0057	0		0.0826715	1696850
00:00:01.424	8967	0.00578	0		0.0838318	1697127
00:00:01.434	8977	0.0062	0		0.0899234	1698541
00:00:01.444	8987	0.00594	0		0.0861524	1697651
00:00:01.454	8997	0.00573	0		0.0831066	1696953
00:00:01.464	9007	0.00624	0		0.0905035	1698666
00:00:01.474	9017	0.00634	0		0.0919539	1698981
00:00:01.484	9027	0.00599	0		0.0868776	1697810
00:00:01.494	9037	0.00585	0		0.084847	1697338
00:00:01.504	9047	0.00583	0		0.084557	1697269
00:00:01.514	9057	0.00612	0		0.0887631	1698255
00:00:01.524	9067	0.00594	0		0.0861524	1697651
00:00:01.534	9077	0.00602	0		0.0873127	1697918
00:00:01.544	9087	0.00599	0		0.0868776	1697813
00:00:01.554	9097	0.00588	0		0.0852822	1697443
00:00:01.564	9107	0.00599	0		0.0868776	1697835
00:00:01.574	9117	0.00591	0		0.0857173	1697548
00:00:01.584	9127	0.00563	0		0.0816562	1696612
00:00:01.594	9137	0.00588	0		0.0852822	1697450
00:00:01.604	9147	0.00574	0		0.0832516	1696968
00:00:01.614	9157	0.0061	0		0.088473	1698198
00:00:01.624	9167	0.00585	0		0.084847	1697343
00:00:01.634	9177	0.00594	0		0.0861524	1697639
00:00:01.643	9187	0.0059	0		0.0855722	1697507
00:00:01.653	9197	0.00596	0		0.0864425	1697710
00:00:01.664	9207	0.00577	0		0.0836868	1697090
00:00:01.674	9217	0.00587	0		0.0851371	1697431
00:00:01.683	9227	0.00585	0		0.084847	1697365
00:00:01.694	9237	0.00604	0		0.0876028	1697975
00:00:01.703	9247	0.0061	0		0.088473	1698203
00:00:01.714	9257	0.00593	0		0.0860074	1697622
00:00:01.723	9267	0.00619	0		0.0897783	1698495
00:00:01.733	9277	0.0059	0		0.0855722	1697526
00:00:01.743	9287	0.00586	0		0.0849921	1697370
00:00:01.753	9297	0.00614	0		0.0890531	1698340
00:00:01.763	9307	0.00589	0		0.0854272	1697492
00:00:01.773	9317	0.00596	0		0.0864425	1697722
00:00:01.783	9327	0.0056	0		0.0812211	1696514
00:00:01.793	9337	0.00611	0		0.088618	1698240
00:00:01.803	9347	0.00581	0		0.0842669	1697203
00:00:01.813	9357	0.0059	0		0.0855722	1697517
00:00:01.823	9367	0.00588	0		0.0852822	1697446
00:00:01.833	9377	0.00594	0		0.0861524	1697651
00:00:01.843	9387	0.00572	0		0.0829616	1696924
00:00:01.853	9397	0.00595	0		0.0862974	1697698
00:00:01.863	9407	0.00567	0		0.0822364	1696734
00:00:01.873	9417	0.00577	0		0.0836868	1697068
00:00:01.883	9427	0.00582	0		0.0844119	1697257
00:00:01.893	9437	0.00612	0		0.0887631	1698260
00:00:01.903	9447	0.0059	0		0.0855722	1697509
00:00:01.913	9457	0.00571	0		0.0828165	1696870
00:00:01.923	9467	0.0058	0		0.0841219	1697169
00:00:01.933	9477	0.00608	0		0.0881829	1698110
00:00:01.942	9487	0.0059	0		0.0855722	1697534
00:00:01.952	9497	0.00598	0		0.0867325	1697786
00:00:01.962	9507	0.00577	0		0.0836868	1697098
00:00:01.972	9517	0.00622	0		0.0902134	1698590
00:00:01.982	9527	0.00576	0		0.0835417	1697037
00:00:01.992	9537	0.00607	0		0.0880379	1698073
00:00:02.002	9547	0.00593	0		0.0860074	1697627
00:00:02.012	9557	0.00612	0		0.0887631	1698252
00:00:02.022	9567	0.00577	0		0.0836868	1697098
00:00:02.032	9577	0.00568	0		0.0823814	1696777
00:00:02.042	9587	0.006	0		0.0870226	1697855
00:00:02.052	9597	0.00571	0		0.0828165	1696880
00:00:02.062	9607	0.00568	0		0.0823814	1696792
00:00:02.072	9617	0.00605	0		0.0877478	1698031
00:00:02.082	9627	0.00607	0		0.0880379	1698076
00:00:02.092	9637	0.00615	0		0.0891982	1698365
00:00:02.102	9647	0.00569	0		0.0825265	1696804
00:00:02.112	9657	0.00568	0		0.0823814	1696767
00:00:02.122	9667	0.00567	0		0.0822364	1696754
00:00:02.132	9677	0.00586	0		0.0849921	1697399
00:00:02.142	9687	0.00592	0		0.0858623	1697578
00:00:02.152	9697	0.00618	0		0.0896333	1698473
00:00:02.162	9707	0.00573	0		0.0831066	1696961
00:00:02.172	9717	0.00594	0		0.0861524	1697639
00:00:02.183	9727	0.00598	0		0.0867325	1697788
00:00:02.192	9737	0.00605	0		0.0877478	1698039
00:00:02.202	9747	0.00575	0		0.0833967	1697024
00:00:02.212	9757	0.0061	0		0.088473	1698201
00:00:02.222	9767	0.00571	0		0.0828165	1696897
00:00:02.231	9777	0.00624	0		0.0905035	1698671
00:00:02.242	9787	0.00574	0		0.0832516	1696975
00:00:02.251	9797	0.00613	0		0.0889081	1698287
00:00:02.262	9807	0.00559	0		0.0810761	1696465
00:00:02.272	9817	0.00576	0		0.0835417	1697066
00:00:02.282	9827	0.00627	0		0.0909386	1698757
00:00:02.291	9837	0.00619	0		0.0897783	1698507
00:00:02.301	9847	0.00597	0		0.0865875	1697754
00:00:02.311	9857	0.00599	0		0.0868776	1697820
00:00:02.322	9867	0.00599	0		0.0868776	1697820
00:00:02.331	9877	0.00595	0		0.0862974	1697683
00:00:02.341	9887	0.00569	0		0.0825265	1696799
00:00:02.351	9897	0.00588	0		0.0852822	1697441
00:00:02.361	9907	0.00615	0		0.0891982	1698370
00:00:02.371	9917	0.0061	0		0.088473	1698186
00:00:02.381	9927	0.00608	0		0.0881829	1698130
00:00:02.391	9937	0.00602	0		0.0873127	1697906
00:00:02.401	9947	0.00587	0		0.0851371	1697421
00:00:02.411	9957	0.00605	0		0.0877478	1698026
00:00:02.421	9967	0.00595	0		0.0862974	1697673
00:00:02.431	9977	0.00595	0		0.0862974	1697673
00:00:02.441	9987	0.00577	0		0.0836868	1697086
00:00:02.451	9997	0.00601	0		0.0871677	1697889
00:00:02.461	10007	0.00587	0		0.0851371	1697424
00:00:02.471	10017	0.00611	0		0.088618	1698216
00:00:02.481	10027	0.00634	0		0.0919539	1698998
00:00:02.491	10037	0.00591	0		0.0857173	1697563
00:00:02.501	10047	0.00569	0		0.0825265	1696802
00:00:02.511	10057	0.00584	0		0.084702	1697330
00:00:02.520	10067	0.00608	0		0.0881829	1698115
00:00:02.530	10077	0.0059	0		0.0855722	1697504
00:00:02.540	10087	0.00597	0		0.0865875	1697752
00:00:02.550	10097	0.0062	0		0.0899234	1698509
00:00:02.560	10107	0.00592	0		0.0858623	1697573
00:00:02.570	10117	0.00557	0		0.080786	1696401
00:00:02.580	10127	0.00599	0		0.0868776	1697808
00:00:02.590	10137	0.00574	0		0.0832516	1696993
00:00:02.600	10147	0.00581	0		0.0842669	1697201
00:00:02.611	10157	0.00581	0		0.0842669	1697203
00:00:02.620	10167	0.00611	0		0.088618	1698228
00:00:02.630	10177	0.0063	0		0.0913737	1698855
00:00:02.640	10187	0.00592	0		0.0858623	1697570
00:00:02.650	10197	0.00584	0		0.084702	1697330
00:00:02.660	10207	0.00611	0		0.088618	1698211
00:00:02.670	10217	0.00612	0		0.0887631	1698265
00:00:02.680	10227	0.00612	0		0.0887631	1698242
00:00:02.690	10237	0.00611	0		0.088618	1698238
00:00:02.700	10247	0.0061	0		0.088473	1698201
00:00:02.710	10257	0.00616	0		0.0893432	1698382
00:00:02.720	10267	0.00593	0		0.0860074	1697607
00:00:02.730	10277	0.00621	0		0.0900684	1698566
00:00:02.740	10287	0.00622	0		0.0902134	1698583
00:00:02.750	10297	0.00601	0		0.0871677	1697891
00:00:02.760	10307	0.00614	0		0.0890531	1698321
00:00:02.770	10317	0.00609	0		0.088328	1698167
00:00:02.780	10327	0.00588	0		0.0852822	1697441
00:00:02.790	10337	0.00602	0		0.0873127	1697928
00:00:02.799	10347	0.0065	0		0.0942745	1699529
00:00:02.810	10357	0.00599	0		0.0868776	1697837
00:00:02.820	10367	0.00605	0		0.0877478	1698037
00:00:02.829	10377	0.00588	0		0.0852822	1697453
00:00:02.839	10387	0.0062	0		0.0899234	1698519
00:00:02.850	10397	0.00603	0		0.0874577	1697940
00:00:02.860	10407	0.00605	0		0.0877478	1698039
00:00:02.870	10417	0.00604	0		0.0876028	1697982
00:00:02.879	10427	0.00618	0		0.0896333	1698448
00:00:02.889	10437	0.00597	0		0.0865875	1697769
00:00:02.899	10447	0.00602	0		0.0873127	1697933
00:00:02.909	10457	0.00619	0		0.0897783	1698492
00:00:02.919	10467	0.00624	0		0.0905035	1698669
00:00:02.929	10477	0.00597	0		0.0865875	1697764
00:00:02.939	10487	0.00632	0		0.0916638	1698931
00:00:02.949	10497	0.006	0		0.0870226	1697862
00:00:02.959	10507	0.00621	0		0.0900684	1698558
00:00:02.969	10517	0.00587	0		0.0851371	1697419
00:00:02.979	10527	0.00651	0		0.0944195	1699566
00:00:02.989	10537	0.00584	0		0.084702	1697321
00:00:02.999	10547	0.00613	0		0.0889081	1698296
00:00:03.009	10557	0.00602	0		0.0873127	1697911
00:00:03.019	10567	0.00621	0		0.0900684	1698553
00:00:03.029	10577	0.00619	0		0.0897783	1698487
00:00:03.039	10587	0.00604	0		0.0876028	1697997
00:00:03.049	10597	0.00611	0		0.088618	1698235
00:00:03.059	10607	0.00627	0		0.0909386	1698757
00:00:03.069	10617	0.00615	0		0.0891982	1698367
00:00:03.078	10627	0.00624	0		0.0905035	1698664
00:00:03.088	10637	0.00612	0		0.0887631	1698257
00:00:03.098	10647	0.00612	0		0.0887631	1698247
00:00:03.109	10657	0.00575	0		0.0833967	1697007
00:00:03.118	10667	0.00612	0		0.0887631	1698272
00:00:03.129	10677	0.0064	0		0.0928241	1699206
00:00:03.138	10687	0.0063	0		0.0913737	1698874
00:00:03.148	10697	0.00638	0		0.0925341	1699135
00:00:03.158	10707	0.00598	0		0.0867325	1697796
00:00:03.168	10717	0.00599	0		0.0868776	1697835
00:00:03.178	10727	0.0062	0		0.0899234	1698534
00:00:03.188	10737	0.00621	0		0.0900684	1698566
00:00:03.198	10747	0.00611	0		0.088618	1698216
00:00:03.208	10757	0.00606	0		0.0878928	1698056
00:00:03.218	10767	0.0064	0		0.0928241	1699213
00:00:03.228	10777	0.00628	0		0.0910837	1698801
00:00:03.238	10787	0.00608	0		0.0881829	1698122
00:00:03.248	10797	0.00629	0		0.0912287	1698818
00:00:03.258	10807	0.00611	0		0.088618	1698240
00:00:03.268	10817	0.00624	0		0.0905035	1698661
00:00:03.278	10827	0.00593	0		0.0860074	1697634
00:00:03.288	10837	0.00618	0		0.0896333	1698443
00:00:03.298	10847	0.00593	0		0.0860074	1697612
00:00:03.308	10857	0.00605	0		0.0877478	1698034
00:00:03.318	10867	0.00593	0		0.0860074	1697617
00:00:03.328	10877	0.00632	0		0.0916638	1698916
00:00:03.338	10887	0.00635	0		0.0920989	1699020
00:00:03.348	10897	0.00606	0		0.0878928	1698064
00:00:03.358	10907	0.00613	0		0.0889081	1698277
00:00:03.368	10917	0.00633	0		0.0918089	1698956
00:00:03.378	10927	0.00657	0		0.0952898	1699754
00:00:03.388	10937	0.00585	0		0.084847	1697360
00:00:03.397	10947	0.006	0		0.0870226	1697859
00:00:03.408	10957	0.00598	0		0.0867325	1697776
00:00:03.417	10967	0.00606	0		0.0878928	1698049
00:00:03.428	10977	0.00581	0		0.0842669	1697213
00:00:03.437	10987	0.00602	0		0.0873127	1697918
00:00:03.447	10997	0.00615	0		0.0891982	1698370
00:00:03.457	11007	0.00626	0		0.0907936	1698740
00:00:03.467	11017	0.00587	0		0.0851371	1697411
00:00:03.477	11027	0.00628	0		0.0910837	1698779
00:00:03.487	11037	0.0063	0		0.0913737	1698864
00:00:03.497	11047	0.00594	0		0.0861524	1697664
00:00:03.507	11057	0.00613	0		0.0889081	1698301
00:00:03.517	11067	0.00625	0		0.0906486	1698691
00:00:03.527	11077	0.00586	0		0.0849921	1697379
00:00:03.537	11087	0.00604	0		0.0876028	1697979
00:00:03.547	11097	0.00606	0		0.0878928	1698044
00:00:03.557	11107	0.00631	0		0.0915188	1698889
00:00:03.567	11117	0.00592	0		0.0858623	1697578
00:00:03.577	11127	0.0061	0		0.088473	1698191
00:00:03.589	11137	0.00586	0		0.0849921	1697377
00:00:03.597	11147	0.00607	0		0.0880379	1698091
00:00:03.607	11157	0.00594	0		0.0861524	1697644
00:00:03.617	11167	0.00614	0		0.0890531	1698340
00:00:03.627	11177	0.00613	0		0.0889081	1698306
00:00:03.637	11187	0.00634	0		0.0919539	1698983
00:00:03.646	11197	0.00605	0		0.0877478	1698019
00:00:03.657	11207	0.00602	0		0.0873127	1697913
00:00:03.666	11217	0.00622	0		0.0902134	1698585
00:00:03.677	11227	0.00621	0		0.0900684	1698553
00:00:03.686	11237	0.0058	0		0.0841219	1697188
00:00:03.697	11247	0.00637	0		0.092389	1699108
00:00:03.707	11257	0.00623	0		0.0903585	1698612
00:00:03.716	11267	0.00639	0		0.0926791	1699150
00:00:03.726	11277	0.006	0		0.0870226	1697850
00:00:03.736	11287	0.00638	0		0.0925341	1699123
00:00:03.746	11297	0.00614	0		0.0890531	1698328
00:00:03.756	11307	0.00601	0		0.0871677	1697899
00:00:03.766	11317	0.00593	0		0.0860074	1697607
00:00:03.776	11327	0.00656	0		0.0951447	1699720
00:00:03.787	11337	0.00606	0		0.0878928	1698047
00:00:03.797	11347	0.00626	0		0.0907936	1698735
00:00:03.807	11357	0.00599	0		0.0868776	1697820
00:00:03.816	11367	0.00622	0		0.0902134	1698607
00:00:03.826	11377	0.00592	0		0.0858623	1697590
00:00:03.836	11387	0.00631	0		0.0915188	1698906
00:00:03.846	11397	0.00645	0		0.0935493	1699368
00:00:03.856	11407	0.00642	0		0.0931142	1699252
00:00:03.866	11417	0.00603	0		0.0874577	1697948
00:00:03.876	11427	0.00644	0		0.0934043	1699345
00:00:03.886	11437	0.00618	0		0.0896333	1698446
00:00:03.896	11447	0.00614	0		0.0890531	1698326
00:00:03.906	11457	0.00595	0		0.0862974	1697686
00:00:03.915	11467	0.0064	0		0.0928241	1699186
00:00:03.926	11477	0.00642	0		0.0931142	1699279
00:00:03.936	11487	0.00625	0		0.0906486	1698681
00:00:03.946	11497	0.00587	0		0.0851371	1697411
00:00:03.956	11507	0.00632	0		0.0916638	1698926
00:00:03.965	11517	0.00602	0		0.0873127	1697906
00:00:03.975	11527	0.00616	0		0.0893432	1698385
00:00:03.986	11537	0.00614	0		0.0890531	1698328
00:00:03.995	11547	0.00619	0		0.0897783	1698502
00:00:04.005	11557	0.00611	0		0.088618	1698211
00:00:04.015	11567	0.00589	0		0.0854272	1697477
00:00:04.025	11577	0.00583	0		0.084557	1697296
00:00:04.035	11587	0.00668	0		0.0968852	1700144
00:00:04.045	11597	0.00625	0		0.0906486	1698698
00:00:04.056	11607	0.00633	0		0.0918089	1698976
00:00:04.065	11617	0.00617	0		0.0894883	1698424
00:00:04.075	11627	0.00642	0		0.0931142	1699265
00:00:04.085	11637	0.0063	0		0.0913737	1698864
00:00:04.095	11647	0.0064	0		0.0928241	1699208
00:00:04.105	11657	0.00607	0		0.0880379	1698105
00:00:04.115	11667	0.00611	0		0.088618	1698218
00:00:04.125	11677	0.00598	0		0.0867325	1697779
00:00:04.135	11687	0.00644	0		0.0934043	1699328
00:00:04.145	11697	0.00602	0		0.0873127	1697928
00:00:04.155	11707	0.0063	0		0.0913737	1698874
00:00:04.165	11717	0.00603	0		0.0874577	1697948
00:00:04.175	11727	0.00626	0		0.0907936	1698713
00:00:04.185	11737	0.00594	0		0.0861524	1697649
00:00:04.195	11747	0.00631	0		0.0915188	1698899
00:00:04.205	11757	0.00628	0		0.0910837	1698786
00:00:04.215	11767	0.0063	0		0.0913737	1698864
00:00:04.225	11777	0.00614	0		0.0890531	1698336
00:00:04.234	11787	0.00626	0		0.0907936	1698735
00:00:04.245	11797	0.00612	0		0.0887631	1698260
00:00:04.255	11807	0.00611	0		0.088618	1698235
00:00:04.264	11817	0.00638	0		0.0925341	1699142
00:00:04.274	11827	0.00648	0		0.0939844	1699473
00:00:04.284	11837	0.00587	0		0.0851371	1697416
00:00:04.294	11847	0.00634	0		0.0919539	1698983
00:00:04.304	11857	0.00601	0		0.0871677	1697872
00:00:04.314	11867	0.00648	0		0.0939844	1699461
00:00:04.324	11877	0.0058	0		0.0841219	1697169
00:00:04.334	11887	0.00627	0		0.0909386	1698752
00:00:04.344	11897	0.00595	0		0.0862974	1697703
00:00:04.355	11907	0.00652	0		0.0945646	1699588
00:00:04.364	11917	0.00597	0		0.0865875	1697766
00:00:04.374	11927	0.00583	0		0.084557	1697289
00:00:04.384	11937	0.00598	0		0.0867325	1697779
00:00:04.394	11947	0.00644	0		0.0934043	1699323
00:00:04.404	11957	0.00622	0		0.0902134	1698580
00:00:04.414	11967	0.00647	0		0.0938394	1699416
00:00:04.424	11977	0.0059	0		0.0855722	1697507
00:00:04.434	11987	0.00642	0		0.0931142	1699260
00:00:04.444	11997	0.00635	0		0.0920989	1699032
00:00:04.454	12007	0.00611	0		0.088618	1698238
00:00:04.464	12017	0.00588	0		0.0852822	1697436
00:00:04.474	12027	0.00632	0		0.0916638	1698944
00:00:04.484	12037	0.00599	0		0.0868776	1697825
00:00:04.494	12047	0.00619	0		0.0897783	1698482
00:00:04.504	12057	0.00613	0		0.0889081	1698299
00:00:04.514	12067	0.00614	0		0.0890531	1698318
00:00:04.524	12077	0.00631	0		0.0915188	1698901
00:00:04.534	12087	0.00591	0		0.0857173	1697556
00:00:04.543	12097	0.00568	0		0.0823814	1696767
00:00:04.554	12107	0.00654	0		0.0948547	1699659
00:00:04.564	12117	0.00615	0		0.0891982	1698370
00:00:04.573	12127	0.00641	0		0.0929692	1699245
00:00:04.583	12137	0.00614	0		0.0890531	1698338
00:00:04.593	12147	0.00646	0		0.0936944	1699407
00:00:04.603	12157	0.00588	0		0.0852822	1697450
00:00:04.614	12167	0.00627	0		0.0909386	1698747
00:00:04.623	12177	0.00614	0		0.0890531	1698338
00:00:04.633	12187	0.00644	0		0.0934043	1699321
00:00:04.643	12197	0.00607	0		0.0880379	1698088
00:00:04.653	12207	0.00638	0		0.0925341	1699135
00:00:04.664	12217	0.00594	0		0.0861524	1697637
00:00:04.673	12227	0.00629	0		0.0912287	1698835
00:00:04.683	12237	0.00616	0		0.0893432	1698380
00:00:04.693	12247	0.00616	0		0.0893432	1698389
00:00:04.703	12257	0.00613	0		0.0889081	1698277
00:00:04.713	12267	0.0062	0		0.0899234	1698512
00:00:04.723	12277	0.00644	0		0.0934043	1699341
00:00:04.733	12287	0.00613	0		0.0889081	1698291
00:00:04.743	12297	0.00613	0		0.0889081	1698277
00:00:04.753	12307	0.00661	0		0.0958699	1699904
00:00:04.763	12317	0.00604	0		0.0876028	1697982
00:00:04.773	12327	0.0061	0		0.088473	1698179
00:00:04.782	12337	0.00626	0		0.0907936	1698735
00:00:04.792	12347	0.00636	0		0.092244	1699047
00:00:04.802	12357	0.00613	0		0.0889081	1698277
00:00:04.812	12367	0.0065	0		0.0942745	1699524
00:00:04.822	12377	0.00633	0		0.0918089	1698963
00:00:04.832	12387	0.00623	0		0.0903585	1698639
00:00:04.843	12397	0.00612	0		0.0887631	1698269
00:00:04.852	12407	0.00622	0		0.0902134	1698598
00:00:04.862	12417	0.00612	0		0.0887631	1698252
00:00:04.872	12427	0.00615	0		0.0891982	1698348
00:00:04.882	12437	0.00636	0		0.092244	1699047
00:00:04.892	12447	0.0066	0		0.0957249	1699867
00:00:04.903	12457	0.00634	0		0.0919539	1699003
00:00:04.912	12467	0.00637	0		0.092389	1699086
00:00:04.922	12477	0.00619	0		0.0897783	1698507
00:00:04.932	12487	0.00632	0		0.0916638	1698921
00:00:04.942	12497	0.00607	0		0.0880379	1698073
00:00:04.952	12507	0.00607	0		0.0880379	1698073
00:00:04.962	12517	0.0063	0		0.0913737	1698872
00:00:04.972	12527	0.00623	0		0.0903585	1698642
00:00:04.982	12537	0.00633	0		0.0918089	1698946
00:00:04.992	12547	0.00641	0		0.0929692	1699225
00:00:05.002	12557	0.00633	0		0.0918089	1698978
00:00:05.012	12567	0.00668	0		0.0968852	1700144
00:00:05.022	12577	0.00633	0		0.0918089	1698976
00:00:05.032	12587	0.0063	0		0.0913737	1698874
00:00:05.042	12597	0.00637	0		0.092389	1699086
00:00:05.052	12607	0.00621	0		0.0900684	1698544
00:00:05.062	12617	0.00609	0		0.088328	1698162
00:00:05.072	12627	0.00656	0		0.0951447	1699730
00:00:05.081	12637	0.00638	0		0.0925341	1699113
00:00:05.092	12647	0.00625	0		0.0906486	1698710
00:00:05.101	12657	0.00627	0		0.0909386	1698764
00:00:05.112	12667	0.00648	0		0.0939844	1699478
00:00:05.121	12677	0.00614	0		0.0890531	1698331
00:00:05.131	12687	0.00654	0		0.0948547	1699652
00:00:05.141	12697	0.00601	0		0.0871677	1697896
00:00:05.151	12707	0.00618	0		0.0896333	1698451
00:00:05.161	12717	0.00646	0		0.0936944	1699392
00:00:05.171	12727	0.00662	0		0.096015	1699933
00:00:05.181	12737	0.00618	0		0.0896333	1698451
00:00:05.191	12747	0.00622	0		0.0902134	1698580
00:00:05.201	12757	0.00624	0		0.0905035	1698676
00:00:05.212	12767	0.0068	0		0.0986256	1700524
00:00:05.222	12777	0.00612	0		0.0887631	1698265
00:00:05.231	12787	0.0062	0		0.0899234	1698514
00:00:05.241	12797	0.00673	0		0.0976104	1700304
00:00:05.251	12807	0.00629	0		0.0912287	1698825
00:00:05.261	12817	0.00637	0		0.092389	1699110
00:00:05.271	12827	0.00644	0		0.0934043	1699331
00:00:05.281	12837	0.00608	0		0.0881829	1698110
00:00:05.292	12847	0.00625	0		0.0906486	1698691
00:00:05.302	12857	0.00604	0		0.0876028	1697987
00:00:05.311	12867	0.00652	0		0.0945646	1699593
00:00:05.321	12877	0.00604	0		0.0876028	1697975
00:00:05.331	12887	0.00628	0		0.0910837	1698796
00:00:05.341	12897	0.00623	0		0.0903585	1698612
00:00:05.351	12907	0.00677	0		0.0981905	1700436
00:00:05.361	12917	0.00634	0		0.0919539	1699008
00:00:05.370	12927	0.00629	0		0.0912287	1698816
00:00:05.380	12937	0.00628	0		0.0910837	1698791
00:00:05.391	12947	0.00628	0		0.0910837	1698801
00:00:05.400	12957	0.00672	0		0.0974653	1700255
00:00:05.411	12967	0.00665	0		0.0964501	1700019
00:00:05.420	12977	0.00604	0		0.0876028	1697992
00:00:05.430	12987	0.00639	0		0.0926791	1699179
00:00:05.440	12997	0.00633	0		0.0918089	1698971
00:00:05.450	13007	0.00625	0		0.0906486	1698688
00:00:05.460	13017	0.00643	0		0.0932592	1699296
00:00:05.470	13027	0.00672	0		0.0974653	1700265
00:00:05.480	13037	0.00628	0		0.0910837	1698808
00:00:05.490	13047	0.00625	0		0.0906486	1698688
00:00:05.500	13057	0.00611	0		0.088618	1698238
00:00:05.511	13067	0.00609	0		0.088328	1698159
00:00:05.520	13077	0.00622	0		0.0902134	1698595
00:00:05.530	13087	0.00647	0		0.0938394	1699439
00:00:05.540	13097	0.00621	0		0.0900684	1698556
00:00:05.550	13107	0.00637	0		0.092389	1699081
00:00:05.560	13117	0.00641	0		0.0929692	1699233
00:00:05.570	13127	0.0066	0		0.0957249	1699867
00:00:05.580	13137	0.00624	0		0.0905035	1698647
00:00:05.590	13147	0.00647	0		0.0938394	1699436
00:00:05.600	13157	0.00667	0		0.0967401	1700114
00:00:05.610	13167	0.00652	0		0.0945646	1699608
00:00:05.620	13177	0.00632	0		0.0916638	1698944
00:00:05.630	13187	0.00625	0		0.0906486	1698703
00:00:05.640	13197	0.00618	0		0.0896333	1698475
00:00:05.650	13207	0.00632	0		0.0916638	1698916
00:00:05.660	13217	0.00639	0		0.0926791	1699159
00:00:05.670	13227	0.0065	0		0.0942745	1699549
00:00:05.680	13237	0.00639	0		0.0926791	1699172
00:00:05.690	13247	0.00639	0		0.0926791	1699172
00:00:05.700	13257	0.00643	0		0.0932592	1699282
00:00:05.710	13267	0.00628	0		0.0910837	1698801
00:00:05.720	13277	0.00656	0		0.0951447	1699728
00:00:05.729	13287	0.0066	0		0.0957249	1699874
00:00:05.739	13297	0.00652	0		0.0945646	1699608
00:00:05.749	13307	0.00628	0		0.0910837	1698791
00:00:05.759	13317	0.00642	0		0.0931142	1699248
00:00:05.769	13327	0.00671	0		0.0973203	1700250
00:00:05.779	13337	0.00621	0		0.0900684	1698553
00:00:05.789	13347	0.00672	0		0.0974653	1700284
00:00:05.799	13357	0.00675	0		0.0979005	1700370
00:00:05.809	13367	0.00643	0		0.0932592	1699309
00:00:05.819	13377	0.0064	0		0.0928241	1699203
00:00:05.829	13387	0.00653	0		0.0947096	1699620
00:00:05.839	13397	0.00632	0		0.0916638	1698926
00:00:05.849	13407	0.00607	0		0.0880379	1698103
00:00:05.859	13417	0.00655	0		0.0949997	1699698
00:00:05.869	13427	0.00641	0		0.0929692	1699216
00:00:05.879	13437	0.0062	0		0.0899234	1698529
00:00:05.889	13447	0.0064	0		0.0928241	1699203
00:00:05.899	13457	0.00654	0		0.0948547	1699681
00:00:05.909	13467	0.0063	0		0.0913737	1698867
00:00:05.919	13477	0.0062	0		0.0899234	1698514
00:00:05.929	13487	0.00636	0		0.092244	1699057
00:00:05.939	13497	0.00631	0		0.0915188	1698896
00:00:05.948	13507	0.0064	0		0.0928241	1699196
00:00:05.959	13517	0.00638	0		0.0925341	1699125
00:00:05.969	13527	0.00635	0		0.0920989	1699030
00:00:05.979	13537	0.00635	0		0.0920989	1699032
00:00:05.989	13547	0.00627	0		0.0909386	1698747
00:00:05.999	13557	0.00651	0		0.0944195	1699571
00:00:06.009	13567	0.00619	0		0.0897783	1698492
00:00:06.018	13577	0.00641	0		0.0929692	1699240
00:00:06.029	13587	0.00659	0		0.0955798	1699850
00:00:06.038	13597	0.00636	0		0.092244	1699074
00:00:06.048	13607	0.00612	0		0.0887631	1698245
00:00:06.059	13617	0.00639	0		0.0926791	1699179
00:00:06.068	13627	0.00655	0		0.0949997	1699698
00:00:06.078	13637	0.0065	0		0.0942745	1699536
00:00:06.088	13647	0.0063	0		0.0913737	1698869
00:00:06.098	13657	0.00633	0		0.0918089	1698949
00:00:06.108	13667	0.00629	0		0.0912287	1698835
00:00:06.118	13677	0.00657	0		0.0952898	1699781
00:00:06.128	13687	0.00639	0		0.0926791	1699174
00:00:06.138	13697	0.00638	0		0.0925341	1699123
00:00:06.148	13707	0.00667	0		0.0967401	1700090
00:00:06.158	13717	0.00669	0		0.0970302	1700176
00:00:06.168	13727	0.00646	0		0.0936944	1699385
00:00:06.178	13737	0.0065	0		0.0942745	1699532
00:00:06.188	13747	0.00642	0		0.0931142	1699262
00:00:06.198	13757	0.00628	0		0.0910837	1698786
00:00:06.208	13767	0.00641	0		0.0929692	1699245
00:00:06.218	13777	0.00681	0		0.0987707	1700576
00:00:06.228	13787	0.00649	0		0.0941295	1699483
00:00:06.238	13797	0.00627	0		0.0909386	1698754
00:00:06.247	13807	0.00679	0		0.0984806	1700493
00:00:06.258	13817	0.00681	0		0.0987707	1700586
00:00:06.268	13827	0.00602	0		0.0873127	1697930
00:00:06.277	13837	0.00593	0		0.0860074	1697622
00:00:06.287	13847	0.00666	0		0.0965951	1700061
00:00:06.298	13857	0.00636	0		0.092244	1699049
00:00:06.307	13867	0.00633	0		0.0918089	1698954
00:00:06.318	13877	0.00628	0		0.0910837	1698798
00:00:06.327	13887	0.00639	0		0.0926791	1699154
00:00:06.337	13897	0.00674	0		0.0977554	1700331
00:00:06.347	13907	0.00642	0		0.0931142	1699252
00:00:06.357	13917	0.00648	0		0.0939844	1699473
00:00:06.367	13927	0.00644	0		0.0934043	1699326
00:00:06.377	13937	0.00636	0		0.092244	1699057
00:00:06.387	13947	0.00638	0		0.0925341	1699137
00:00:06.397	13957	0.00659	0		0.0955798	1699821
00:00:06.408	13967	0.00643	0		0.0932592	1699292
00:00:06.417	13977	0.00681	0		0.0987707	1700576
00:00:06.427	13987	0.00634	0		0.0919539	1698993
00:00:06.437	13997	0.00677	0		0.0981905	1700422
00:00:06.447	14007	0.0066	0		0.0957249	1699882
00:00:06.457	14017	0.00696	0		0.100946	1701083
00:00:06.467	14027	0.00647	0		0.0938394	1699439
00:00:06.477	14037	0.00639	0		0.0926791	1699167
00:00:06.487	14047	0.00632	0		0.0916638	1698933
00:00:06.497	14057	0.00668	0		0.0968852	1700134
00:00:06.507	14067	0.00639	0		0.0926791	1699164
00:00:06.516	14077	0.00673	0		0.0976104	1700314
00:00:06.527	14087	0.00637	0		0.092389	1699093
00:00:06.536	14097	0.00678	0		0.0983356	1700458
00:00:06.547	14107	0.00637	0		0.092389	1699110
00:00:06.557	14117	0.00636	0		0.092244	1699047
00:00:06.566	14127	0.0061	0		0.088473	1698203
00:00:06.576	14137	0.00631	0		0.0915188	1698879
00:00:06.587	14147	0.00632	0		0.0916638	1698923
00:00:06.597	14157	0.00641	0		0.0929692	1699243
00:00:06.607	14167	0.0067	0		0.0971753	1700220
00:00:06.617	14177	0.00623	0		0.0903585	1698642
00:00:06.627	14187	0.00643	0		0.0932592	1699284
00:00:06.636	14197	0.00668	0		0.0968852	1700124
00:00:06.646	14207	0.00631	0		0.0915188	1698909
00:00:06.656	14217	0.00627	0		0.0909386	1698752
00:00:06.666	14227	0.00673	0		0.0976104	1700289
00:00:06.676	14237	0.0065	0		0.0942745	1699544
00:00:06.686	14247	0.00635	0		0.0920989	1699017
00:00:06.696	14257	0.0065	0		0.0942745	1699536
00:00:06.706	14267	0.0063	0		0.0913737	1698857
00:00:06.716	14277	0.00673	0		0.0976104	1700304
00:00:06.727	14287	0.00635	0		0.0920989	1699032
00:00:06.736	14297	0.00678	0		0.0983356	1700471
00:00:06.746	14307	0.00647	0		0.0938394	1699439
00:00:06.756	14317	0.00676	0		0.0980455	1700414
00:00:06.766	14327	0.00653	0		0.0947096	1699637
00:00:06.776	14337	0.00653	0		0.0947096	1699634
00:00:06.785	14347	0.0066	0		0.0957249	1699867
00:00:06.796	14357	0.00653	0		0.0947096	1699644
00:00:06.805	14367	0.00629	0		0.0912287	1698833
00:00:06.815	14377	0.00671	0		0.0973203	1700230
00:00:06.826	14387	0.00649	0		0.0941295	1699512
00:00:06.836	14397	0.00654	0		0.0948547	1699674
00:00:06.846	14407	0.00647	0		0.0938394	1699426
00:00:06.855	14417	0.00628	0		0.0910837	1698784
00:00:06.865	14427	0.00632	0		0.0916638	1698926
00:00:06.875	14437	0.00643	0		0.0932592	1699311
00:00:06.885	14447	0.00664	0		0.096305	1699999
00:00:06.895	14457	0.00653	0		0.0947096	1699627
00:00:06.906	14467	0.00649	0		0.0941295	1699500
00:00:06.915	14477	0.00661	0		0.0958699	1699889
00:00:06.925	14487	0.00688	0		0.0997859	1700796
00:00:06.935	14497	0.00654	0		0.0948547	1699659
00:00:06.945	14507	0.00646	0		0.0936944	1699392
00:00:06.955	14517	0.00643	0		0.0932592	1699306
00:00:06.965	14527	0.00647	0		0.0938394	1699441
00:00:06.975	14537	0.00686	0		0.0994959	1700728
00:00:06.985	14547	0.0062	0		0.0899234	1698539
00:00:06.995	14557	0.00622	0		0.0902134	1698605
00:00:07.005	14567	0.00666	0		0.0965951	1700063
00:00:07.015	14577	0.00674	0		0.0977554	1700343
00:00:07.025	14587	0.00635	0		0.0920989	1699044
00:00:07.035	14597	0.00672	0		0.0974653	1700277
00:00:07.045	14607	0.00662	0		0.096015	1699941
00:00:07.055	14617	0.00642	0		0.0931142	1699274
00:00:07.065	14627	0.00644	0		0.0934043	1699319
00:00:07.075	14637	0.00666	0		0.0965951	1700083
00:00:07.085	14647	0.00633	0		0.0918089	1698954
00:00:07.095	14657	0.00658	0		0.0954348	1699816
00:00:07.105	14667	0.00653	0		0.0947096	1699639
00:00:07.115	14677	0.00684	0		0.0992058	1700684
00:00:07.125	14687	0.00663	0		0.09616	1699958
00:00:07.135	14697	0.00686	0		0.0994959	1700747
00:00:07.144	14707	0.00642	0		0.0931142	1699265
00:00:07.154	14717	0.00663	0		0.09616	1699960
00:00:07.164	14727	0.00657	0		0.0952898	1699769
00:00:07.174	14737	0.00672	0		0.0974653	1700267
00:00:07.184	14747	0.00642	0		0.0931142	1699248
00:00:07.194	14757	0.00686	0		0.0994959	1700733
00:00:07.204	14767	0.00639	0		0.0926791	1699169
00:00:07.214	14777	0.00689	0		0.099931	1700840
00:00:07.224	14787	0.00654	0		0.0948547	1699676
00:00:07.234	14797	0.00685	0		0.0993508	1700708
00:00:07.244	14807	0.00651	0		0.0944195	1699568
00:00:07.254	14817	0.00664	0		0.096305	1699987
00:00:07.264	14827	0.0066	0		0.0957249	1699884
00:00:07.274	14837	0.00665	0		0.0964501	1700029
00:00:07.284	14847	0.00643	0		0.0932592	1699314
00:00:07.294	14857	0.0067	0		0.0971753	1700220
00:00:07.304	14867	0.00664	0		0.096305	1699992
00:00:07.314	14877	0.00679	0		0.0984806	1700510
00:00:07.324	14887	0.00634	0		0.0919539	1698981
00:00:07.334	14897	0.00663	0		0.09616	1699960
00:00:07.344	14907	0.00639	0		0.0926791	1699174
00:00:07.354	14917	0.00681	0		0.0987707	1700573
00:00:07.364	14927	0.00626	0		0.0907936	1698742
00:00:07.374	14937	0.00683	0		0.0990607	1700635
00:00:07.383	14947	0.0066	0		0.0957249	1699882
00:00:07.394	14957	0.00638	0		0.0925341	1699130
00:00:07.404	14967	0.00663	0		0.09616	1699960
00:00:07.413	14977	0.00665	0		0.0964501	1700051
00:00:07.423	14987	0.00658	0		0.0954348	1699801
00:00:07.434	14997	0.00668	0		0.0968852	1700144
00:00:07.443	15007	0.00622	0		0.0902134	1698583
00:00:07.453	15017	0.00678	0		0.0983356	1700473
00:00:07.463	15027	0.00657	0		0.0952898	1699779
00:00:07.473	15037	0.00683	0		0.0990607	1700654
00:00:07.483	15047	0.00647	0		0.0938394	1699443
00:00:07.493	15057	0.00689	0		0.099931	1700838
00:00:07.504	15067	0.0066	0		0.0957249	1699867
00:00:07.513	15077	0.00663	0		0.09616	1699958
00:00:07.524	15087	0.00621	0		0.0900684	1698571
00:00:07.533	15097	0.00645	0		0.0935493	1699375
00:00:07.544	15107	0.00634	0		0.0919539	1698983
00:00:07.553	15117	0.00645	0		0.0935493	1699355
00:00:07.563	15127	0.00633	0		0.0918089	1698961
00:00:07.573	15137	0.00688	0		0.0997859	1700816
00:00:07.583	15147	0.00665	0		0.0964501	1700021
00:00:07.593	15157	0.00663	0		0.09616	1699967
00:00:07.603	15167	0.00618	0		0.0896333	1698475
00:00:07.614	15177	0.00685	0		0.0993508	1700711
00:00:07.623	15187	0.00646	0		0.0936944	1699409
00:00:07.633	15197	0.00676	0		0.0980455	1700417
00:00:07.643	15207	0.00643	0		0.0932592	1699284
00:00:07.653	15217	0.0067	0		0.0971753	1700215
00:00:07.663	15227	0.00671	0		0.0973203	1700239
00:00:07.673	15237	0.00656	0		0.0951447	1699730
00:00:07.683	15247	0.00627	0		0.0909386	1698749
00:00:07.693	15257	0.00666	0		0.0965951	1700073
00:00:07.703	15267	0.0065	0		0.0942745	1699527
00:00:07.713	15277	0.00684	0		0.0992058	1700684
00:00:07.723	15287	0.00678	0		0.0983356	1700475
00:00:07.732	15297	0.00702	0		0.101816	1701263
00:00:07.743	15307	0.00674	0		0.0977554	1700348
00:00:07.753	15317	0.00695	0		0.100801	1701039
00:00:07.763	15327	0.00643	0		0.0932592	1699299
00:00:07.772	15337	0.00653	0		0.0947096	1699617
00:00:07.782	15347	0.00669	0		0.0970302	1700154
00:00:07.792	15357	0.00665	0		0.0964501	1700021
00:00:07.802	15367	0.00656	0		0.0951447	1699745
00:00:07.812	15377	0.00674	0		0.0977554	1700343
00:00:07.822	15387	0.00671	0		0.0973203	1700242
00:00:07.832	15397	0.00683	0		0.0990607	1700652
00:00:07.842	15407	0.00702	0		0.101816	1701280
00:00:07.852	15417	0.00698	0		0.101236	1701142
00:00:07.862	15427	0.00645	0		0.0935493	1699380
00:00:07.872	15437	0.00681	0		0.0987707	1700588
00:00:07.882	15447	0.00647	0		0.0938394	1699441
00:00:07.892	15457	0.00707	0		0.102542	1701446
00:00:07.902	15467	0.00684	0		0.0992058	1700669
00:00:07.912	15477	0.00693	0		0.100511	1700960
00:00:07.922	15487	0.00637	0		0.092389	1699105
00:00:07.932	15497	0.00662	0		0.096015	1699950
00:00:07.942	15507	0.00641	0		0.0929692	1699240
00:00:07.952	15517	0.00645	0		0.0935493	1699380
00:00:07.962	15527	0.00666	0		0.0965951	1700080
00:00:07.972	15537	0.00667	0		0.0967401	1700095
00:00:07.982	15547	0.00649	0		0.0941295	1699490
00:00:07.992	15557	0.00656	0		0.0951447	1699740
00:00:08.002	15567	0.00645	0		0.0935493	1699365
00:00:08.012	15577	0.00673	0		0.0976104	1700299
00:00:08.022	15587	0.00639	0		0.0926791	1699164
00:00:08.031	15597	0.00691	0		0.100221	1700911
00:00:08.042	15607	0.00665	0		0.0964501	1700051
00:00:08.052	15617	0.00674	0		0.0977554	1700341
00:00:08.062	15627	0.0066	0		0.0957249	1699855
00:00:08.072	15637	0.007	0		0.101526	1701206
00:00:08.082	15647	0.00634	0		0.0919539	1698990
00:00:08.092	15657	0.0068	0		0.0986256	1700532
00:00:08.101	15667	0.00631	0		0.0915188	1698894
00:00:08.112	15677	0.00679	0		0.0984806	1700497
00:00:08.121	15687	0.00657	0		0.0952898	1699779
00:00:08.131	15697	0.00684	0		0.0992058	1700666
00:00:08.141	15707	0.00649	0		0.0941295	1699485
00:00:08.151	15717	0.00681	0		0.0987707	1700564
00:00:08.161	15727	0.00661	0		0.0958699	1699909
00:00:08.171	15737	0.00682	0		0.0989157	1700610
00:00:08.181	15747	0.00689	0		0.099931	1700857
00:00:08.191	15757	0.00657	0		0.0952898	1699776
00:00:08.201	15767	0.00671	0		0.0973203	1700239
00:00:08.212	15777	0.00663	0		0.09616	1699985
00:00:08.221	15787	0.00659	0		0.0955798	1699845
00:00:08.231	15797	0.00681	0		0.0987707	1700578
00:00:08.241	15807	0.0067	0		0.0971753	1700200
00:00:08.251	15817	0.00679	0		0.0984806	1700510
00:00:08.261	15827	0.0069	0		0.100076	1700882
00:00:08.271	15837	0.00672	0		0.0974653	1700272
00:00:08.281	15847	0.00646	0		0.0936944	1699412
00:00:08.291	15857	0.00666	0		0.0965951	1700073
00:00:08.300	15867	0.00639	0		0.0926791	1699147
00:00:08.310	15877	0.00663	0		0.09616	1699975
00:00:08.321	15887	0.00679	0		0.0984806	1700515
00:00:08.330	15897	0.00685	0		0.0993508	1700691
00:00:08.340	15907	0.00694	0		0.100656	1701007
00:00:08.350	15917	0.00665	0		0.0964501	1700024
00:00:08.361	15927	0.00651	0		0.0944195	1699571
00:00:08.370	15937	0.00665	0		0.0964501	1700039
00:00:08.380	15947	0.00675	0		0.0979005	1700387
00:00:08.390	15957	0.00686	0		0.0994959	1700745
00:00:08.400	15967	0.00661	0		0.0958699	1699896
00:00:08.411	15977	0.00697	0		0.101091	1701115
00:00:08.420	15987	0.00675	0		0.0979005	1700365
00:00:08.431	15997	0.00677	0		0.0981905	1700431
00:00:08.440	16007	0.00687	0		0.0996409	1700782
00:00:08.450	16017	0.00655	0		0.0949997	1699693
00:00:08.461	16027	0.00663	0		0.09616	1699967
00:00:08.471	16037	0.00639	0		0.0926791	1699167
00:00:08.480	16047	0.00678	0		0.0983356	1700466
00:00:08.490	16057	0.007	0		0.101526	1701199
00:00:08.500	16067	0.00684	0		0.0992058	1700671
00:00:08.510	16077	0.00695	0		0.100801	1701031
00:00:08.520	16087	0.00651	0		0.0944195	1699551
00:00:08.530	16097	0.00642	0		0.0931142	1699248
00:00:08.540	16107	0.00668	0		0.0968852	1700141
00:00:08.550	16117	0.00692	0		0.100366	1700931
00:00:08.560	16127	0.00693	0		0.100511	1700977
00:00:08.570	16137	0.0072	0		0.104427	1701872
00:00:08.580	16147	0.00651	0		0.0944195	1699578
00:00:08.590	16157	0.00675	0		0.0979005	1700387
00:00:08.600	16167	0.00646	0		0.0936944	1699392
00:00:08.610	16177	0.00702	0		0.101816	1701263
00:00:08.620	16187	0.00675	0		0.0979005	1700387
00:00:08.629	16197	0.00673	0		0.0976104	1700292
00:00:08.640	16207	0.00657	0		0.0952898	1699772
00:00:08.649	16217	0.00701	0		0.101671	1701231
00:00:08.660	16227	0.00692	0		0.100366	1700926
00:00:08.670	16237	0.00693	0		0.100511	1700965
00:00:08.679	16247	0.00679	0		0.0984806	1700512
00:00:08.689	16257	0.00684	0		0.0992058	1700679
00:00:08.699	16267	0.00689	0		0.099931	1700838
00:00:08.710	16277	0.00678	0		0.0983356	1700478
00:00:08.719	16287	0.00666	0		0.0965951	1700053
00:00:08.729	16297	0.00668	0		0.0968852	1700141
00:00:08.739	16307	0.00666	0		0.0965951	1700080
00:00:08.749	16317	0.00662	0		0.096015	1699941
00:00:08.759	16327	0.00664	0		0.096305	1700012
00:00:08.769	16337	0.00691	0		0.100221	1700894
00:00:08.779	16347	0.0067	0		0.0971753	1700220
00:00:08.789	16357	0.00715	0		0.103702	1701711
00:00:08.799	16367	0.00659	0		0.0955798	1699828
00:00:08.809	16377	0.00693	0		0.100511	1700965
00:00:08.819	16387	0.00659	0		0.0955798	1699818
00:00:08.829	16397	0.00699	0		0.101381	1701177
00:00:08.839	16407	0.00711	0		0.103122	1701578
00:00:08.849	16417	0.00668	0		0.0968852	1700134
00:00:08.859	16427	0.00679	0		0.0984806	1700495
00:00:08.869	16437	0.00673	0		0.0976104	1700306
00:00:08.878	16447	0.00664	0		0.096305	1699999
00:00:08.889	16457	0.00684	0		0.0992058	1700657
00:00:08.898	16467	0.00657	0		0.0952898	1699781
00:00:08.908	16477	0.00674	0		0.0977554	1700338
00:00:08.919	16487	0.00682	0		0.0989157	1700620
00:00:08.928	16497	0.00686	0		0.0994959	1700725
00:00:08.938	16507	0.00701	0		0.101671	1701240
00:00:08.948	16517	0.00665	0		0.0964501	1700024
00:00:08.958	16527	0.00683	0		0.0990607	1700639
00:00:08.968	16537	0.00699	0		0.101381	1701169
00:00:08.978	16547	0.0065	0		0.0942745	1699536
00:00:08.988	16557	0.00696	0		0.100946	1701061
00:00:08.998	16567	0.00686	0		0.0994959	1700740
00:00:09.009	16577	0.00726	0		0.105297	1702076
00:00:09.018	16587	0.00677	0		0.0981905	1700448
00:00:09.028	16597	0.00683	0		0.0990607	1700649
00:00:09.038	16607	0.00692	0		0.100366	1700941
00:00:09.048	16617	0.00675	0		0.0979005	1700385
00:00:09.058	16627	0.00672	0		0.0974653	1700262
00:00:09.068	16637	0.00671	0		0.0973203	1700244
00:00:09.078	16647	0.00672	0		0.0974653	1700287
00:00:09.088	16657	0.00664	0		0.096305	1699992
00:00:09.098	16667	0.00689	0		0.099931	1700833
00:00:09.108	16677	0.0066	0		0.0957249	1699884
00:00:09.118	16687	0.0068	0		0.0986256	1700544
00:00:09.128	16697	0.00702	0		0.101816	1701277
00:00:09.138	16707	0.00696	0		0.100946	1701088
00:00:09.148	16717	0.00658	0		0.0954348	1699808
00:00:09.158	16727	0.00707	0		0.102542	1701456
00:00:09.168	16737	0.00673	0		0.0976104	1700292
00:00:09.177	16747	0.00692	0		0.100366	1700946
00:00:09.187	16757	0.0068	0		0.0986256	1700524
00:00:09.198	16767	0.00658	0		0.0954348	1699816
00:00:09.207	16777	0.00678	0		0.0983356	1700456
00:00:09.218	16787	0.00679	0		0.0984806	1700502
00:00:09.227	16797	0.00685	0		0.0993508	1700715
00:00:09.237	16807	0.00676	0		0.0980455	1700409
00:00:09.247	16817	0.00679	0		0.0984806	1700512
00:00:09.257	16827	0.00664	0		0.096305	1700009
00:00:09.267	16837	0.00728	0		0.105587	1702156
00:00:09.277	16847	0.00662	0		0.096015	1699941
00:00:09.287	16857	0.00688	0		0.0997859	1700799
00:00:09.297	16867	0.00677	0		0.0981905	1700436
00:00:09.307	16877	0.00711	0		0.103122	1701588
00:00:09.317	16887	0.00688	0		0.0997859	1700806
00:00:09.327	16897	0.00678	0		0.0983356	1700473
00:00:09.337	16907	0.00689	0		0.099931	1700855
00:00:09.347	16917	0.00714	0		0.103557	1701694
00:00:09.357	16927	0.00689	0		0.099931	1700838
00:00:09.367	16937	0.00687	0		0.0996409	1700772
00:00:09.377	16947	0.00676	0		0.0980455	1700392
00:00:09.387	16957	0.0067	0		0.0971753	1700198
00:00:09.397	16967	0.00694	0		0.100656	1700995
00:00:09.407	16977	0.00649	0		0.0941295	1699514
00:00:09.417	16987	0.00686	0		0.0994959	1700737
00:00:09.427	16997	0.00688	0		0.0997859	1700796
00:00:09.437	17007	0.00678	0		0.0983356	1700488
00:00:09.447	17017	0.00703	0		0.101962	1701299
00:00:09.457	17027	0.00697	0		0.101091	1701117
00:00:09.467	17037	0.00663	0		0.09616	1699970
00:00:09.477	17047	0.0069	0		0.100076	1700882
00:00:09.486	17057	0.00703	0		0.101962	1701302
00:00:09.496	17067	0.00671	0		0.0973203	1700232
00:00:09.507	17077	0.00678	0		0.0983356	1700466
00:00:09.516	17087	0.00689	0		0.099931	1700853
00:00:09.527	17097	0.00688	0		0.0997859	1700811
00:00:09.536	17107	0.00683	0		0.0990607	1700635
00:00:09.547	17117	0.00692	0		0.100366	1700955
00:00:09.556	17127	0.00688	0		0.0997859	1700813
00:00:09.566	17137	0.00678	0		0.0983356	1700471
00:00:09.576	17147	0.00664	0		0.096305	1700016
00:00:09.586	17157	0.00704	0		0.102107	1701336
00:00:09.596	17167	0.00688	0		0.0997859	1700804
00:00:09.606	17177	0.00689	0		0.099931	1700831
00:00:09.616	17187	0.0071	0		0.102977	1701532
00:00:09.626	17197	0.00663	0		0.09616	1699967
00:00:09.636	17207	0.00677	0		0.0981905	1700429
00:00:09.646	17217	0.00702	0		0.101816	1701267
00:00:09.656	17227	0.00682	0		0.0989157	1700622
00:00:09.666	17237	0.00699	0		0.101381	1701160
00:00:09.676	17247	0.00688	0		0.0997859	1700794
00:00:09.686	17257	0.00684	0		0.0992058	1700676
00:00:09.696	17267	0.00669	0		0.0970302	1700154
00:00:09.706	17277	0.00691	0		0.100221	1700894
00:00:09.716	17287	0.00697	0		0.101091	1701097
00:00:09.726	17297	0.0069	0		0.100076	1700862
00:00:09.736	17307	0.0073	0		0.105878	1702215
00:00:09.746	17317	0.00714	0		0.103557	1701694
00:00:09.756	17327	0.00688	0		0.0997859	1700811
00:00:09.765	17337	0.00664	0		0.096305	1699992
00:00:09.776	17347	0.00689	0		0.099931	1700843
00:00:09.786	17357	0.00703	0		0.101962	1701302
00:00:09.795	17367	0.00679	0		0.0984806	1700520
00:00:09.806	17377	0.0068	0		0.0986256	1700524
00:00:09.815	17387	0.00671	0		0.0973203	1700237
00:00:09.825	17397	0.00664	0		0.096305	1699990
00:00:09.835	17407	0.00691	0		0.100221	1700892
00:00:09.845	17417	0.00704	0		0.102107	1701346
00:00:09.855	17427	0.0072	0		0.104427	1701892
00:00:09.865	17437	0.00689	0		0.099931	1700857
00:00:09.875	17447	0.00694	0		0.100656	1701012
00:00:09.885	17457	0.00702	0		0.101816	1701270
00:00:09.895	17467	0.00716	0		0.103847	1701760
00:00:09.905	17477	0.00685	0		0.0993508	1700711
00:00:09.915	17487	0.00692	0		0.100366	1700958
00:00:09.925	17497	0.00704	0		0.102107	1701351
00:00:09.935	17507	0.00714	0		0.103557	1701676
00:00:09.945	17517	0.00689	0		0.099931	1700850
00:00:09.955	17527	0.00736	0		0.106748	1702419
00:00:09.965	17537	0.00692	0		0.100366	1700946
00:00:09.975	17547	0.007	0		0.101526	1701204
00:00:09.985	17557	0.00713	0		0.103412	1701654
00:00:09.995	17567	0.0072	0		0.104427	1701892
00:00:10.005	17577	0.00687	0		0.0996409	1700786
00:00:10.014	17587	0.00709	0		0.102832	1701498
00:00:10.025	17597	0.00698	0		0.101236	1701129
00:00:10.034	17607	0.00706	0		0.102397	1701417
00:00:10.044	17617	0.00674	0		0.0977554	1700353
00:00:10.054	17627	0.00709	0		0.102832	1701517
00:00:10.064	17637	0.00667	0		0.0967401	1700110
00:00:10.074	17647	0.00694	0		0.100656	1701004
00:00:10.084	17657	0.00682	0		0.0989157	1700603
00:00:10.094	17667	0.0068	0		0.0986256	1700542
00:00:10.104	17677	0.00729	0		0.105732	1702174
00:00:10.114	17687	0.00724	0		0.105007	1702024
00:00:10.124	17697	0.00721	0		0.104572	1701902
00:00:10.134	17707	0.00735	0		0.106603	1702391
00:00:10.144	17717	0.00723	0		0.104862	1701970
00:00:10.154	17727	0.00693	0		0.100511	1700982
00:00:10.164	17737	0.00691	0		0.100221	1700911
00:00:10.174	17747	0.00711	0		0.103122	1701591
00:00:10.184	17757	0.00646	0		0.0936944	1699385
00:00:10.194	17767	0.00704	0		0.102107	1701334
00:00:10.204	17777	0.00709	0		0.102832	1701527
00:00:10.214	17787	0.00716	0		0.103847	1701733
00:00:10.224	17797	0.00686	0		0.0994959	1700725
00:00:10.234	17807	0.00718	0		0.104137	1701823
00:00:10.244	17817	0.0071	0		0.102977	1701551
00:00:10.254	17827	0.00709	0		0.102832	1701527
00:00:10.264	17837	0.00692	0		0.100366	1700953
00:00:10.274	17847	0.00714	0		0.103557	1701676
00:00:10.284	17857	0.00703	0		0.101962	1701309
00:00:10.294	17867	0.0073	0		0.105878	1702225
00:00:10.304	17877	0.00698	0		0.101236	1701144
00:00:10.313	17887	0.0071	0		0.102977	1701542
00:00:10.324	17897	0.0069	0		0.100076	1700870
00:00:10.334	17907	0.00709	0		0.102832	1701505
00:00:10.343	17917	0.00685	0		0.0993508	1700723
00:00:10.353	17927	0.00729	0		0.105732	1702176
00:00:10.363	17937	0.00673	0		0.0976104	1700289
00:00:10.373	17947	0.00701	0		0.101671	1701253
00:00:10.383	17957	0.00683	0		0.0990607	1700627
00:00:10.393	17967	0.00702	0		0.101816	1701287
00:00:10.403	17977	0.00681	0		0.0987707	1700581
00:00:10.413	17987	0.00732	0		0.106168	1702294
00:00:10.423	17997	0.00691	0		0.100221	1700897
00:00:10.433	18007	0.00718	0		0.104137	1701799
00:00:10.443	18017	0.00712	0		0.103267	1701600
00:00:10.453	18027	0.0075	0		0.108778	1702877
00:00:10.463	18037	0.00714	0		0.103557	1701674
00:00:10.473	18047	0.00703	0		0.101962	1701314
00:00:10.483	18057	0.00698	0		0.101236	1701129
00:00:10.493	18067	0.00722	0		0.104717	1701958
00:00:10.503	18077	0.00697	0		0.101091	1701100
00:00:10.513	18087	0.00715	0		0.103702	1701725
00:00:10.523	18097	0.00699	0		0.101381	1701162
00:00:10.533	18107	0.00714	0		0.103557	1701667
00:00:10.543	18117	0.00695	0		0.100801	1701058
00:00:10.553	18127	0.0073	0		0.105878	1702218
00:00:10.563	18137	0.00705	0		0.102252	1701365
00:00:10.573	18147	0.00711	0		0.103122	1701578
00:00:10.583	18157	0.00685	0		0.0993508	1700713
00:00:10.592	18167	0.00716	0		0.103847	1701762
00:00:10.603	18177	0.00699	0		0.101381	1701179
00:00:10.613	18187	0.00715	0		0.103702	1701708
00:00:10.623	18197	0.00679	0		0.0984806	1700500
00:00:10.632	18207	0.00702	0		0.101816	1701280
00:00:10.642	18217	0.00692	0		0.100366	1700928
00:00:10.652	18227	0.00711	0		0.103122	1701576
00:00:10.663	18237	0.00688	0		0.0997859	1700823
00:00:10.672	18247	0.00719	0		0.104282	1701863
00:00:10.683	18257	0.00698	0		0.101236	1701137
00:00:10.693	18267	0.00728	0		0.105587	1702161
00:00:10.703	18277	0.00665	0		0.0964501	1700024
00:00:10.713	18287	0.00701	0		0.101671	1701260
00:00:10.722	18297	0.007	0		0.101526	1701221
00:00:10.733	18307	0.00753	0		0.109213	1703000
00:00:10.742	18317	0.00703	0		0.101962	1701321
00:00:10.752	18327	0.00726	0		0.105297	1702066
00:00:10.762	18337	0.00693	0		0.100511	1700965
00:00:10.774	18347	0.00729	0		0.105732	1702188
00:00:10.782	18357	0.00697	0		0.101091	1701097
00:00:10.792	18367	0.00686	0		0.0994959	1700725
00:00:10.802	18377	0.00678	0		0.0983356	1700483
00:00:10.812	18387	0.00737	0		0.106893	1702446
00:00:10.822	18397	0.00673	0		0.0976104	1700299
00:00:10.832	18407	0.00691	0		0.100221	1700919
00:00:10.842	18417	0.00721	0		0.104572	1701899
00:00:10.852	18427	0.00737	0		0.106893	1702446
00:00:10.862	18437	0.00703	0		0.101962	1701302
00:00:10.872	18447	0.00715	0		0.103702	1701713
00:00:10.881	18457	0.00692	0		0.100366	1700953
00:00:10.892	18467	0.00692	0		0.100366	1700948
00:00:10.902	18477	0.00719	0		0.104282	1701843
00:00:10.912	18487	0.00737	0		0.106893	1702454
00:00:10.922	18497	0.00687	0		0.0996409	1700789
00:00:10.931	18507	0.00726	0		0.105297	1702098
00:00:10.942	18517	0.00719	0		0.104282	1701855
00:00:10.951	18527	0.00736	0		0.106748	1702434
00:00:10.962	18537	0.00699	0		0.101381	1701179
00:00:10.972	18547	0.00742	0		0.107618	1702628
00:00:10.981	18557	0.00705	0		0.102252	1701363
00:00:10.991	18567	0.0071	0		0.102977	1701551
00:00:11.001	18577	0.00714	0		0.103557	1701676
00:00:11.012	18587	0.00718	0		0.104137	1701811
00:00:11.021	18597	0.00722	0		0.104717	1701948
00:00:11.031	18607	0.00732	0		0.106168	1702284
00:00:11.041	18617	0.00694	0		0.100656	1701004
00:00:11.051	18627	0.00722	0		0.104717	1701963
00:00:11.061	18637	0.00713	0		0.103412	1701654
00:00:11.071	18647	0.00723	0		0.104862	1701973
00:00:11.081	18657	0.00697	0		0.101091	1701117
00:00:11.091	18667	0.0072	0		0.104427	1701894
00:00:11.101	18677	0.00689	0		0.099931	1700853
00:00:11.111	18687	0.00729	0		0.105732	1702176
00:00:11.121	18697	0.00714	0		0.103557	1701684
00:00:11.131	18707	0.00746	0		0.108198	1702755
00:00:11.141	18717	0.00719	0		0.104282	1701836
00:00:11.151	18727	0.00692	0		0.100366	1700958
00:00:11.161	18737	0.00725	0		0.105152	1702044
00:00:11.171	18747	0.00712	0		0.103267	1701620
00:00:11.181	18757	0.00728	0		0.105587	1702164
00:00:11.191	18767	0.00743	0		0.107763	1702669
00:00:11.201	18777	0.00704	0		0.102107	1701331
00:00:11.211	18787	0.00782	0		0.113419	1703961
00:00:11.221	18797	0.00667	0		0.0967401	1700119
00:00:11.230	18807	0.00734	0		0.106458	1702340
00:00:11.241	18817	0.00723	0		0.104862	1701995
00:00:11.251	18827	0.00744	0		0.107908	1702696
00:00:11.261	18837	0.00696	0		0.100946	1701078
00:00:11.271	18847	0.007	0		0.101526	1701196
00:00:11.281	18857	0.00718	0		0.104137	1701804
00:00:11.291	18867	0.00729	0		0.105732	1702193
00:00:11.300	18877	0.00719	0		0.104282	1701831
00:00:11.310	18887	0.00754	0		0.109358	1703029
00:00:11.320	18897	0.00727	0		0.105442	1702100
00:00:11.330	18907	0.00714	0		0.103557	1701686
00:00:11.340	18917	0.00711	0		0.103122	1701569
00:00:11.350	18927	0.00748	0		0.108488	1702816
00:00:11.360	18937	0.00701	0		0.101671	1701248
00:00:11.370	18947	0.00731	0		0.106023	1702264
00:00:11.380	18957	0.00686	0		0.0994959	1700737
00:00:11.390	18967	0.00725	0		0.105152	1702034
00:00:11.400	18977	0.00688	0		0.0997859	1700804
00:00:11.410	18987	0.00731	0		0.106023	1702249
00:00:11.420	18997	0.00707	0		0.102542	1701436
00:00:11.430	19007	0.00746	0		0.108198	1702762
00:00:11.440	19017	0.00717	0		0.103992	1701767
00:00:11.450	19027	0.00755	0		0.109503	1703059
00:00:11.460	19037	0.00749	0		0.108633	1702865
00:00:11.470	19047	0.00759	0		0.110084	1703183
00:00:11.480	19057	0.00725	0		0.105152	1702046
00:00:11.490	19067	0.00712	0		0.103267	1701613
00:00:11.500	19077	0.00669	0		0.0970302	1700176
00:00:11.510	19087	0.00734	0		0.106458	1702335
00:00:11.520	19097	0.0073	0		0.105878	1702220
00:00:11.529	19107	0.0072	0		0.104427	1701872
00:00:11.539	19117	0.00746	0		0.108198	1702745
00:00:11.549	19127	0.00696	0		0.100946	1701075
00:00:11.559	19137	0.00705	0		0.102252	1701365
00:00:11.569	19147	0.00744	0		0.107908	1702703
00:00:11.579	19157	0.00732	0		0.106168	1702298
00:00:11.589	19167	0.00726	0		0.105297	1702071
00:00:11.599	19177	0.00695	0		0.100801	1701048
00:00:11.609	19187	0.00703	0		0.101962	1701319
00:00:11.619	19197	0.00726	0		0.105297	1702093
00:00:11.629	19207	0.0069	0		0.100076	1700884
00:00:11.639	19217	0.00722	0		0.104717	1701953
00:00:11.649	19227	0.00727	0		0.105442	1702129
00:00:11.659	19237	0.00709	0		0.102832	1701498
00:00:11.669	19247	0.0073	0		0.105878	1702227
00:00:11.679	19257	0.0072	0		0.104427	1701889
00:00:11.689	19267	0.00724	0		0.105007	1702031
00:00:11.699	19277	0.00722	0		0.104717	1701948
00:00:11.709	19287	0.00695	0		0.100801	1701051
00:00:11.719	19297	0.00732	0		0.106168	1702276
00:00:11.729	19307	0.00713	0		0.103412	1701645
00:00:11.739	19317	0.00734	0		0.106458	1702360
00:00:11.748	19327	0.00713	0		0.103412	1701645
00:00:11.759	19337	0.00743	0		0.107763	1702664
00:00:11.769	19347	0.00748	0		0.108488	1702804
00:00:11.779	19357	0.00714	0		0.103557	1701696
00:00:11.789	19367	0.00733	0		0.106313	1702333
00:00:11.799	19377	0.00726	0		0.105297	1702073
00:00:11.809	19387	0.00726	0		0.105297	1702095
00:00:11.819	19397	0.00721	0		0.104572	1701909
00:00:11.828	19407	0.00719	0		0.104282	1701848
00:00:11.839	19417	0.00729	0		0.105732	1702176
00:00:11.848	19427	0.00735	0		0.106603	1702382
00:00:11.858	19437	0.00728	0		0.105587	1702137
00:00:11.869	19447	0.00743	0		0.107763	1702655
00:00:11.879	19457	0.00718	0		0.104137	1701811
00:00:11.888	19467	0.00703	0		0.101962	1701316
00:00:11.898	19477	0.00713	0		0.103412	1701647
00:00:11.908	19487	0.00746	0		0.108198	1702745
00:00:11.918	19497	0.00717	0		0.103992	1701774
00:00:11.928	19507	0.00772	0		0.111969	1703640
00:00:11.938	19517	0.00716	0		0.103847	1701733
00:00:11.948	19527	0.00742	0		0.107618	1702635
00:00:11.958	19537	0.00735	0		0.106603	1702391
00:00:11.968	19547	0.00721	0		0.104572	1701902
00:00:11.978	19557	0.00701	0		0.101671	1701260
00:00:11.988	19567	0.00739	0		0.107183	1702512
00:00:11.998	19577	0.00739	0		0.107183	1702527
00:00:12.008	19587	0.00741	0		0.107473	1702571
00:00:12.018	19597	0.00722	0		0.104717	1701938
00:00:12.028	19607	0.00739	0		0.107183	1702525
00:00:12.038	19617	0.00722	0		0.104717	1701958
00:00:12.047	19627	0.00729	0		0.105732	1702193
00:00:12.058	19637	0.00705	0		0.102252	1701385
00:00:12.068	19647	0.00725	0		0.105152	1702046
00:00:12.078	19657	0.00693	0		0.100511	1700980
00:00:12.090	19667	0.00722	0		0.104717	1701941
00:00:12.097	19677	0.00746	0		0.108198	1702745
00:00:12.107	19687	0.00728	0		0.105587	1702164
00:00:12.117	19697	0.00721	0		0.104572	1701902
00:00:12.127	19707	0.00729	0		0.105732	1702174
00:00:12.137	19717	0.00736	0		0.106748	1702411
00:00:12.147	19727	0.00765	0		0.110954	1703385
00:00:12.157	19737	0.00682	0		0.0989157	1700615
00:00:12.168	19747	0.00746	0		0.108198	1702740
00:00:12.177	19757	0.00729	0		0.105732	1702183
00:00:12.187	19767	0.00742	0		0.107618	1702606
00:00:12.197	19777	0.00739	0		0.107183	1702522
00:00:12.208	19787	0.00742	0		0.107618	1702628
00:00:12.217	19797	0.00684	0		0.0992058	1700662
00:00:12.227	19807	0.00733	0		0.106313	1702311
00:00:12.237	19817	0.00734	0		0.106458	1702338
00:00:12.247	19827	0.00749	0		0.108633	1702848
00:00:12.257	19837	0.00712	0		0.103267	1701600
00:00:12.267	19847	0.00743	0		0.107763	1702659
00:00:12.277	19857	0.00705	0		0.102252	1701370
00:00:12.287	19867	0.0072	0		0.104427	1701870
00:00:12.297	19877	0.00728	0		0.105587	1702149
00:00:12.307	19887	0.00752	0		0.109068	1702951
00:00:12.317	19897	0.0072	0		0.104427	1701889
00:00:12.327	19907	0.00722	0		0.104717	1701943
00:00:12.337	19917	0.00723	0		0.104862	1701992
00:00:12.346	19927	0.00742	0		0.107618	1702615
00:00:12.357	19937	0.00734	0		0.106458	1702357
00:00:12.367	19947	0.00734	0		0.106458	1702360
00:00:12.377	19957	0.00719	0		0.104282	1701860
00:00:12.386	19967	0.00736	0		0.106748	1702434
00:00:12.396	19977	0.00738	0		0.107038	1702471
00:00:12.406	19987	0.0074	0		0.107328	1702537
00:00:12.416	19997	0.00743	0		0.107763	1702640
00:00:12.426	20007	0.00737	0		0.106893	1702441
00:00:12.436	20017	0.00722	0		0.104717	1701965
00:00:12.446	20027	0.00712	0		0.103267	1701598
00:00:12.456	20037	0.00728	0		0.105587	1702134
00:00:12.466	20047	0.00716	0		0.103847	1701740
00:00:12.476	20057	0.00728	0		0.105587	1702164
00:00:12.486	20067	0.00736	0		0.106748	1702404
00:00:12.496	20077	0.00732	0		0.106168	1702279
00:00:12.506	20087	0.00722	0		0.104717	1701938
00:00:12.516	20097	0.00724	0		0.105007	1702002
00:00:12.526	20107	0.00741	0		0.107473	1702591
00:00:12.536	20117	0.00734	0		0.106458	1702357
00:00:12.546	20127	0.00768	0		0.111389	1703503
00:00:12.556	20137	0.00743	0		0.107763	1702652
00:00:12.566	20147	0.00728	0		0.105587	1702134
00:00:12.576	20157	0.00723	0		0.104862	1701987
00:00:12.586	20167	0.00733	0		0.106313	1702306
00:00:12.596	20177	0.00725	0		0.105152	1702044
00:00:12.605	20187	0.00749	0		0.108633	1702841
00:00:12.616	20197	0.00729	0		0.105732	1702178
00:00:12.626	20207	0.00739	0		0.107183	1702530
00:00:12.636	20217	0.00718	0		0.104137	1701821
00:00:12.646	20227	0.00737	0		0.106893	1702449
00:00:12.656	20237	0.00744	0		0.107908	1702677
00:00:12.665	20247	0.00748	0		0.108488	1702814
00:00:12.676	20257	0.00752	0		0.109068	1702968
00:00:12.686	20267	0.0076	0		0.110229	1703223
00:00:12.696	20277	0.00748	0		0.108488	1702823
00:00:12.706	20287	0.00719	0		0.104282	1701863
00:00:12.716	20297	0.00772	0		0.111969	1703623
00:00:12.726	20307	0.00764	0		0.110809	1703357
00:00:12.736	20317	0.00759	0		0.110084	1703201
00:00:12.746	20327	0.00731	0		0.106023	1702249
00:00:12.756	20337	0.00741	0		0.107473	1702579
00:00:12.765	20347	0.00714	0		0.103557	1701694
00:00:12.775	20357	0.00739	0		0.107183	1702520
00:00:12.785	20367	0.00735	0		0.106603	1702389
00:00:12.795	20377	0.00743	0		0.107763	1702664
00:00:12.805	20387	0.00733	0		0.106313	1702306
00:00:12.815	20397	0.00749	0		0.108633	1702838
00:00:12.825	20407	0.00727	0		0.105442	1702102
00:00:12.835	20417	0.0075	0		0.108778	1702894
00:00:12.845	20427	0.00731	0		0.106023	1702240
00:00:12.855	20437	0.00732	0		0.106168	1702279
00:00:12.865	20447	0.00737	0		0.106893	1702454
00:00:12.875	20457	0.00736	0		0.106748	1702409
00:00:12.885	20467	0.00726	0		0.105297	1702093
00:00:12.895	20477	0.00772	0		0.111969	1703633
00:00:12.905	20487	0.00723	0		0.104862	1701975
00:00:12.914	20497	0.00753	0		0.109213	1702973
00:00:12.925	20507	0.00748	0		0.108488	1702809
00:00:12.934	20517	0.0072	0		0.104427	1701882
00:00:12.944	20527	0.00734	0		0.106458	1702362
00:00:12.954	20537	0.00754	0		0.109358	1703007
00:00:12.964	20547	0.00723	0		0.104862	1701973
00:00:12.977	20557	0.00764	0		0.110809	1703348
00:00:12.984	20567	0.0072	0		0.104427	1701889
00:00:12.994	20577	0.00789	0		0.114435	1704191
00:00:13.005	20587	0.00771	0		0.111824	1703589
00:00:13.014	20597	0.00754	0		0.109358	1703022
00:00:13.024	20607	0.00757	0		0.109794	1703110
00:00:13.034	20617	0.00726	0		0.105297	1702088
00:00:13.044	20627	0.0075	0		0.108778	1702892
00:00:13.054	20637	0.00745	0		0.108053	1702733
00:00:13.064	20647	0.00745	0		0.108053	1702721
00:00:13.074	20657	0.00723	0		0.104862	1701995
00:00:13.084	20667	0.0072	0		0.104427	1701880
00:00:13.094	20677	0.00772	0		0.111969	1703630
00:00:13.104	20687	0.00721	0		0.104572	1701919
00:00:13.114	20697	0.00755	0		0.109503	1703061
00:00:13.124	20707	0.00711	0		0.103122	1701588
00:00:13.134	20717	0.00744	0		0.107908	1702686
00:00:13.144	20727	0.00737	0		0.106893	1702446
00:00:13.154	20737	0.00738	0		0.107038	1702490
00:00:13.164	20747	0.00766	0		0.111099	1703417
00:00:13.174	20757	0.00752	0		0.109068	1702966
00:00:13.184	20767	0.00734	0		0.106458	1702367
00:00:13.194	20777	0.00739	0		0.107183	1702512
00:00:13.204	20787	0.00764	0		0.110809	1703348
00:00:13.214	20797	0.00759	0		0.110084	1703188
00:00:13.224	20807	0.00768	0		0.111389	1703491
00:00:13.234	20817	0.00761	0		0.110374	1703272
00:00:13.244	20827	0.00744	0		0.107908	1702674
00:00:13.253	20837	0.00763	0		0.110664	1703333
00:00:13.264	20847	0.00757	0		0.109794	1703122
00:00:13.274	20857	0.00732	0		0.106168	1702276
00:00:13.283	20867	0.00734	0		0.106458	1702338
00:00:13.294	20877	0.00726	0		0.105297	1702076
00:00:13.304	20887	0.0074	0		0.107328	1702539
00:00:13.313	20897	0.00766	0		0.111099	1703429
00:00:13.323	20907	0.00749	0		0.108633	1702865
00:00:13.333	20917	0.00756	0		0.109648	1703090
00:00:13.343	20927	0.0074	0		0.107328	1702559
00:00:13.353	20937	0.00762	0		0.110519	1703281
00:00:13.363	20947	0.0075	0		0.108778	1702899
00:00:13.373	20957	0.00749	0		0.108633	1702853
00:00:13.383	20967	0.00712	0		0.103267	1701610
00:00:13.393	20977	0.00724	0		0.105007	1702005
00:00:13.403	20987	0.00758	0		0.109939	1703149
00:00:13.413	20997	0.00763	0		0.110664	1703328
00:00:13.423	21007	0.00735	0		0.106603	1702377
00:00:13.433	21017	0.00744	0		0.107908	1702674
00:00:13.443	21027	0.00748	0		0.108488	1702821
00:00:13.453	21037	0.00734	0		0.106458	1702342
00:00:13.463	21047	0.00733	0		0.106313	1702306
00:00:13.473	21057	0.00757	0		0.109794	1703108
00:00:13.483	21067	0.00748	0		0.108488	1702804
00:00:13.493	21077	0.0075	0		0.108778	1702892
00:00:13.502	21087	0.00755	0		0.109503	1703039
00:00:13.513	21097	0.00777	0		0.112694	1703809
00:00:13.523	21107	0.0072	0		0.104427	1701897
00:00:13.532	21117	0.00759	0		0.110084	1703179
00:00:13.543	21127	0.00771	0		0.111824	1703596
00:00:13.553	21137	0.00758	0		0.109939	1703149
00:00:13.562	21147	0.00741	0		0.107473	1702574
00:00:13.572	21157	0.00771	0		0.111824	1703598
00:00:13.582	21167	0.0074	0		0.107328	1702549
00:00:13.592	21177	0.00774	0		0.112259	1703694
00:00:13.602	21187	0.00756	0		0.109648	1703076
00:00:13.612	21197	0.00764	0		0.110809	1703343
00:00:13.622	21207	0.00743	0		0.107763	1702657
00:00:13.632	21217	0.0075	0		0.108778	1702875
00:00:13.642	21227	0.00772	0		0.111969	1703618
00:00:13.652	21237	0.0079	0		0.11458	1704218
00:00:13.662	21247	0.00751	0		0.108923	1702924
00:00:13.672	21257	0.0076	0		0.110229	1703213
00:00:13.682	21267	0.0077	0		0.111679	1703564
00:00:13.692	21277	0.00769	0		0.111534	1703518
00:00:13.702	21287	0.00763	0		0.110664	1703318
00:00:13.713	21297	0.00771	0		0.111824	1703601
00:00:13.722	21307	0.0074	0		0.107328	1702566
00:00:13.732	21317	0.00786	0		0.114	1704098
00:00:13.742	21327	0.00794	0		0.11516	1704357
00:00:13.752	21337	0.00763	0		0.110664	1703340
00:00:13.762	21347	0.00751	0		0.108923	1702921
00:00:13.772	21357	0.00721	0		0.104572	1701924
00:00:13.782	21367	0.00739	0		0.107183	1702510
00:00:13.792	21377	0.00745	0		0.108053	1702723
00:00:13.802	21387	0.00746	0		0.108198	1702752
00:00:13.812	21397	0.00771	0		0.111824	1703589
00:00:13.822	21407	0.00775	0		0.112404	1703721
00:00:13.832	21417	0.00783	0		0.113565	1703998
00:00:13.842	21427	0.00731	0		0.106023	1702245
00:00:13.852	21437	0.00782	0		0.113419	1703966
00:00:13.862	21447	0.00738	0		0.107038	1702498
00:00:13.871	21457	0.00766	0		0.111099	1703427
00:00:13.881	21467	0.00762	0		0.110519	1703286
00:00:13.891	21477	0.00767	0		0.111244	1703473
00:00:13.901	21487	0.00749	0		0.108633	1702863
00:00:13.912	21497	0.00742	0		0.107618	1702615
00:00:13.922	21507	0.00764	0		0.110809	1703374
00:00:13.931	21517	0.00776	0		0.112549	1703772
00:00:13.941	21527	0.00751	0		0.108923	1702926
00:00:13.951	21537	0.00781	0		0.113274	1703924
00:00:13.961	21547	0.00796	0		0.11545	1704421
00:00:13.971	21557	0.00792	0		0.11487	1704291
00:00:13.981	21567	0.00752	0		0.109068	1702946
00:00:13.991	21577	0.00744	0		0.107908	1702674
00:00:14.001	21587	0.0074	0		0.107328	1702544
00:00:14.011	21597	0.00814	0		0.118061	1705029
00:00:14.021	21607	0.00772	0		0.111969	1703630
00:00:14.031	21617	0.00779	0		0.112984	1703853
00:00:14.041	21627	0.00719	0		0.104282	1701860
00:00:14.051	21637	0.00792	0		0.11487	1704304
00:00:14.061	21647	0.00742	0		0.107618	1702615
00:00:14.071	21657	0.00766	0		0.111099	1703420
00:00:14.080	21667	0.00731	0		0.106023	1702254
00:00:14.091	21677	0.00783	0		0.113565	1703985
00:00:14.101	21687	0.00758	0		0.109939	1703147
00:00:14.111	21697	0.0079	0		0.11458	1704218
00:00:14.120	21707	0.00758	0		0.109939	1703161
00:00:14.130	21717	0.00802	0		0.11632	1704630
00:00:14.140	21727	0.00741	0		0.107473	1702586
00:00:14.151	21737	0.00758	0		0.109939	1703169
00:00:14.160	21747	0.00757	0		0.109794	1703132
00:00:14.170	21757	0.00749	0		0.108633	1702860
00:00:14.180	21767	0.00759	0		0.110084	1703183
00:00:14.190	21777	0.00771	0		0.111824	1703586
00:00:14.200	21787	0.0076	0		0.110229	1703230
00:00:14.211	21797	0.00758	0		0.109939	1703161
00:00:14.220	21807	0.00749	0		0.108633	1702863
00:00:14.230	21817	0.00774	0		0.112259	1703709
00:00:14.240	21827	0.00769	0		0.111534	1703537
00:00:14.250	21837	0.0076	0		0.110229	1703220
00:00:14.260	21847	0.00759	0		0.110084	1703196
00:00:14.271	21857	0.00775	0		0.112404	1703731
00:00:14.280	21867	0.0076	0		0.110229	1703210
00:00:14.290	21877	0.00765	0		0.110954	1703402
00:00:14.300	21887	0.00773	0		0.112114	1703674
00:00:14.310	21897	0.00803	0		0.116465	1704670
00:00:14.320	21907	0.00752	0		0.109068	1702963
00:00:14.330	21917	0.00778	0		0.112839	1703831
00:00:14.340	21927	0.00721	0		0.104572	1701902
00:00:14.350	21937	0.00829	0		0.120236	1705529
00:00:14.360	21947	0.00771	0		0.111824	1703608
00:00:14.370	21957	0.00764	0		0.110809	1703370
00:00:14.379	21967	0.00728	0		0.105587	1702144
00:00:14.390	21977	0.00782	0		0.113419	1703953
00:00:14.400	21987	0.00755	0		0.109503	1703044
00:00:14.410	21997	0.00771	0		0.111824	1703596
00:00:14.420	22007	0.00749	0		0.108633	1702865
00:00:14.429	22017	0.00788	0		0.11429	1704152
00:00:14.439	22027	0.00764	0		0.110809	1703372
00:00:14.449	22037	0.00776	0		0.112549	1703772
00:00:14.459	22047	0.00719	0		0.104282	1701863
00:00:14.469	22057	0.00797	0		0.115595	1704458
00:00:14.479	22067	0.00727	0		0.105442	1702132
00:00:14.489	22077	0.0081	0		0.117481	1704900
00:00:14.499	22087	0.00756	0		0.109648	1703088
00:00:14.510	22097	0.00774	0		0.112259	1703704
00:00:14.519	22107	0.00755	0		0.109503	1703051
00:00:14.529	22117	0.00759	0		0.110084	1703186
00:00:14.539	22127	0.00766	0		0.111099	1703427
00:00:14.549	22137	0.00769	0		0.111534	1703518
00:00:14.559	22147	0.00769	0		0.111534	1703518
00:00:14.569	22157	0.00785	0		0.113855	1704064
00:00:14.579	22167	0.00768	0		0.111389	1703481
00:00:14.589	22177	0.00791	0		0.114725	1704255
00:00:14.599	22187	0.00764	0		0.110809	1703357
00:00:14.609	22197	0.00754	0		0.109358	1703027
00:00:14.619	22207	0.00766	0		0.111099	1703420
00:00:14.629	22217	0.00798	0		0.11574	1704509
00:00:14.639	22227	0.00764	0		0.110809	1703365
00:00:14.649	22237	0.00767	0		0.111244	1703461
00:00:14.659	22247	0.00792	0		0.11487	1704282
00:00:14.669	22257	0.00781	0		0.113274	1703936
00:00:14.679	22267	0.0074	0		0.107328	1702539
00:00:14.689	22277	0.00749	0		0.108633	1702850
00:00:14.698	22287	0.00784	0		0.11371	1704029
00:00:14.709	22297	0.00773	0		0.112114	1703647
00:00:14.718	22307	0.00763	0		0.110664	1703340
00:00:14.728	22317	0.00813	0		0.117916	1705000
00:00:14.738	22327	0.00791	0		0.114725	1704250
00:00:14.748	22337	0.00771	0		0.111824	1703589
00:00:14.759	22347	0.0076	0		0.110229	1703218
00:00:14.768	22357	0.00791	0		0.114725	1704262
00:00:14.778	22367	0.0077	0		0.111679	1703559
00:00:14.789	22377	0.00773	0		0.112114	1703662
00:00:14.798	22387	0.00763	0		0.110664	1703338
00:00:14.808	22397	0.00779	0		0.112984	1703865
00:00:14.818	22407	0.00797	0		0.115595	1704480
00:00:14.828	22417	0.00797	0		0.115595	1704473
00:00:14.838	22427	0.00776	0		0.112549	1703775
00:00:14.848	22437	0.00766	0		0.111099	1703432
00:00:14.858	22447	0.00746	0		0.108198	1702738
00:00:14.868	22457	0.00761	0		0.110374	1703264
00:00:14.878	22467	0.00755	0		0.109503	1703054
00:00:14.888	22477	0.00785	0		0.113855	1704069
00:00:14.898	22487	0.0079	0		0.11458	1704225
00:00:14.908	22497	0.0079	0		0.11458	1704245
00:00:14.918	22507	0.00777	0		0.112694	1703789
00:00:14.928	22517	0.00805	0		0.116755	1704731
00:00:14.938	22527	0.00759	0		0.110084	1703206
00:00:14.948	22537	0.0077	0		0.111679	1703554
00:00:14.958	22547	0.00787	0		0.114145	1704127
00:00:14.968	22557	0.00766	0		0.111099	1703417
00:00:14.978	22567	0.00747	0		0.108343	1702789
00:00:14.987	22577	0.00769	0		0.111534	1703513
00:00:14.997	22587	0.00753	0		0.109213	1703000
00:00:15.008	22597	0.0078	0		0.113129	1703892
00:00:15.017	22607	0.00788	0		0.11429	1704171
00:00:15.027	22617	0.0076	0		0.110229	1703225
00:00:15.037	22627	0.00767	0		0.111244	1703471
00:00:15.047	22637	0.00793	0		0.115015	1704335
00:00:15.057	22647	0.00768	0		0.111389	1703493
00:00:15.067	22657	0.00795	0		0.115305	1704397
00:00:15.077	22667	0.00769	0		0.111534	1703518
00:00:15.087	22677	0.00815	0		0.118206	1705074
00:00:15.097	22687	0.00797	0		0.115595	1704463
00:00:15.107	22697	0.00787	0		0.114145	1704135
00:00:15.117	22707	0.00754	0		0.109358	1703022
00:00:15.127	22717	0.00778	0		0.112839	1703816
00:00:15.137	22727	0.00756	0		0.109648	1703098
00:00:15.147	22737	0.00802	0		0.11632	1704643
00:00:15.157	22747	0.00781	0		0.113274	1703922
00:00:15.167	22757	0.00778	0		0.112839	1703831
00:00:15.177	22767	0.00791	0		0.114725	1704267
00:00:15.187	22777	0.00769	0		0.111534	1703518
00:00:15.197	22787	0.0078	0		0.113129	1703904
00:00:15.207	22797	0.00789	0		0.114435	1704213
00:00:15.217	22807	0.00784	0		0.11371	1704039
00:00:15.227	22817	0.00793	0		0.115015	1704340
00:00:15.237	22827	0.00796	0		0.11545	1704443
00:00:15.246	22837	0.00774	0		0.112259	1703686
00:00:15.257	22847	0.00763	0		0.110664	1703316
00:00:15.266	22857	0.00783	0		0.113565	1704000
00:00:15.276	22867	0.00772	0		0.111969	1703633
00:00:15.287	22877	0.00797	0		0.115595	1704473
00:00:15.296	22887	0.00781	0		0.113274	1703912
00:00:15.306	22897	0.00799	0		0.115885	1704526
00:00:15.317	22907	0.00787	0		0.114145	1704130
00:00:15.326	22917	0.00822	0		0.119221	1705309
00:00:15.336	22927	0.00759	0		0.110084	1703198
00:00:15.346	22937	0.00788	0		0.11429	1704166
00:00:15.357	22947	0.00786	0		0.114	1704083
00:00:15.366	22957	0.00774	0		0.112259	1703684
00:00:15.376	22967	0.00785	0		0.113855	1704069
00:00:15.386	22977	0.00783	0		0.113565	1703980
00:00:15.396	22987	0.00797	0		0.115595	1704477
00:00:15.406	22997	0.00797	0		0.115595	1704477
00:00:15.416	23007	0.00777	0		0.112694	1703809
00:00:15.426	23017	0.0081	0		0.117481	1704914
00:00:15.436	23027	0.00788	0		0.11429	1704171
00:00:15.446	23037	0.00776	0		0.112549	1703762
00:00:15.456	23047	0.00814	0		0.118061	1705052
00:00:15.466	23057	0.00792	0		0.11487	1704282
00:00:15.476	23067	0.00786	0		0.114	1704088
00:00:15.486	23077	0.00777	0		0.112694	1703787
00:00:15.496	23087	0.00796	0		0.11545	1704436
00:00:15.505	23097	0.00793	0		0.115015	1704316
00:00:15.516	23107	0.00808	0		0.11719	1704836
00:00:15.526	23117	0.00821	0		0.119076	1705262
00:00:15.536	23127	0.00787	0		0.114145	1704125
00:00:15.546	23137	0.00771	0		0.111824	1703579
00:00:15.556	23147	0.0081	0		0.117481	1704900
00:00:15.565	23157	0.00796	0		0.11545	1704436
00:00:15.575	23167	0.008	0		0.11603	1704549
00:00:15.585	23177	0.00793	0		0.115015	1704316
00:00:15.595	23187	0.00785	0		0.113855	1704066
00:00:15.605	23197	0.0079	0		0.11458	1704223
00:00:15.615	23207	0.00763	0		0.110664	1703311
00:00:15.626	23217	0.00797	0		0.115595	1704460
00:00:15.635	23227	0.00792	0		0.11487	1704299
00:00:15.645	23237	0.00799	0		0.115885	1704519
00:00:15.655	23247	0.00767	0		0.111244	1703442
00:00:15.665	23257	0.00815	0		0.118206	1705054
00:00:15.675	23267	0.00789	0		0.114435	1704193
00:00:15.685	23277	0.00782	0		0.113419	1703968
00:00:15.695	23287	0.00795	0		0.115305	1704414
00:00:15.705	23297	0.00803	0		0.116465	1704662
00:00:15.715	23307	0.00745	0		0.108053	1702723
00:00:15.725	23317	0.00778	0		0.112839	1703811
00:00:15.735	23327	0.0083	0		0.120381	1705585
00:00:15.745	23337	0.00795	0		0.115305	1704394
00:00:15.755	23347	0.00794	0		0.11516	1704380
00:00:15.764	23357	0.0081	0		0.117481	1704907
00:00:15.775	23367	0.00809	0		0.117335	1704868
00:00:15.785	23377	0.00814	0		0.118061	1705047
00:00:15.795	23387	0.00773	0		0.112114	1703674
00:00:15.805	23397	0.00822	0		0.119221	1705301
00:00:15.814	23407	0.00786	0		0.114	1704105
00:00:15.824	23417	0.00801	0		0.116175	1704611
00:00:15.835	23427	0.00797	0		0.115595	1704475
00:00:15.845	23437	0.0077	0		0.111679	1703571
00:00:15.855	23447	0.00794	0		0.11516	1704362
00:00:15.864	23457	0.00797	0		0.115595	1704470
00:00:15.875	23467	0.00781	0		0.113274	1703929
00:00:15.885	23477	0.00798	0		0.11574	1704490
00:00:15.895	23487	0.00785	0		0.113855	1704073
00:00:15.904	23497	0.00799	0		0.115885	1704524
00:00:15.914	23507	0.00793	0		0.115015	1704323
00:00:15.924	23517	0.00796	0		0.11545	1704441
00:00:15.934	23527	0.00775	0		0.112404	1703733
00:00:15.944	23537	0.0079	0		0.11458	1704242
00:00:15.954	23547	0.00808	0		0.11719	1704829
00:00:15.964	23557	0.00803	0		0.116465	1704682
00:00:15.974	23567	0.00817	0		0.118496	1705125
00:00:15.984	23577	0.00799	0		0.115885	1704544
00:00:15.994	23587	0.00796	0		0.11545	1704416
00:00:16.004	23597	0.00784	0		0.11371	1704032
00:00:16.014	23607	0.00768	0		0.111389	1703498
00:00:16.024	23617	0.00782	0		0.113419	1703975
00:00:16.034	23627	0.00789	0		0.114435	1704184
00:00:16.044	23637	0.00792	0		0.11487	1704306
00:00:16.054	23647	0.00818	0		0.118641	1705162
00:00:16.064	23657	0.008	0		0.11603	1704568
00:00:16.074	23667	0.00792	0		0.11487	1704286
00:00:16.084	23677	0.00824	0		0.119511	1705372
00:00:16.094	23687	0.00758	0		0.109939	1703144
00:00:16.104	23697	0.00804	0		0.11661	1704699
00:00:16.113	23707	0.00806	0		0.1169	1704775
00:00:16.123	23717	0.00811	0		0.117626	1704929
00:00:16.133	23727	0.00798	0		0.11574	1704492
00:00:16.143	23737	0.00797	0		0.115595	1704451
00:00:16.153	23747	0.008	0		0.11603	1704581
00:00:16.163	23757	0.00806	0		0.1169	1704775
00:00:16.173	23767	0.00804	0		0.11661	1704701
00:00:16.183	23777	0.00837	0		0.121397	1705819
00:00:16.193	23787	0.00808	0		0.11719	1704848
00:00:16.203	23797	0.008	0		0.11603	1704566
00:00:16.213	23807	0.00776	0		0.112549	1703748
00:00:16.223	23817	0.00778	0		0.112839	1703816
00:00:16.233	23827	0.00785	0		0.113855	1704056
00:00:16.243	23837	0.00796	0		0.11545	1704441
00:00:16.253	23847	0.00802	0		0.11632	1704630
00:00:16.263	23857	0.00789	0		0.114435	1704186
00:00:16.273	23867	0.0081	0		0.117481	1704902
00:00:16.283	23877	0.00799	0		0.115885	1704526
00:00:16.293	23887	0.00783	0		0.113565	1704010
00:00:16.303	23897	0.0077	0		0.111679	1703571
00:00:16.313	23907	0.00822	0		0.119221	1705301
00:00:16.323	23917	0.00794	0		0.11516	1704355
00:00:16.333	23927	0.00762	0		0.110519	1703294
00:00:16.342	23937	0.0082	0		0.118931	1705250
00:00:16.353	23947	0.00788	0		0.11429	1704147
00:00:16.363	23957	0.008	0		0.11603	1704558
00:00:16.373	23967	0.00795	0		0.115305	1704411
00:00:16.383	23977	0.00818	0		0.118641	1705159
00:00:16.393	23987	0.00833	0		0.120816	1705684
00:00:16.403	23997	0.00804	0		0.11661	1704711
00:00:16.412	24007	0.00824	0		0.119511	1705375
00:00:16.423	24017	0.00781	0		0.113274	1703939
00:00:16.433	24027	0.00786	0		0.114	1704100
00:00:16.442	24037	0.00793	0		0.115015	1704335
00:00:16.452	24047	0.00786	0		0.114	1704088
00:00:16.462	24057	0.00816	0		0.118351	1705098
00:00:16.472	24067	0.00813	0		0.117916	1705017
00:00:16.482	24077	0.00788	0		0.11429	1704147
00:00:16.492	24087	0.008	0		0.11603	1704551
00:00:16.502	24097	0.00816	0		0.118351	1705108
00:00:16.512	24107	0.00833	0		0.120816	1705667
00:00:16.522	24117	0.00839	0		0.121687	1705890
00:00:16.532	24127	0.00837	0		0.121397	1705799
00:00:16.542	24137	0.00801	0		0.116175	1704606
00:00:16.552	24147	0.0083	0		0.120381	1705563
00:00:16.562	24157	0.00814	0		0.118061	1705037
00:00:16.572	24167	0.00811	0		0.117626	1704927
00:00:16.582	24177	0.00796	0		0.11545	1704419
00:00:16.592	24187	0.00831	0		0.120526	1705608
00:00:16.602	24197	0.00808	0		0.11719	1704838
00:00:16.612	24207	0.00802	0		0.11632	1704625
00:00:16.622	24217	0.00801	0		0.116175	1704613
00:00:16.632	24227	0.00801	0		0.116175	1704608
00:00:16.642	24237	0.00796	0		0.11545	1704433
00:00:16.652	24247	0.00828	0		0.120091	1705509
00:00:16.662	24257	0.00782	0		0.113419	1703961
00:00:16.671	24267	0.00802	0		0.11632	1704623
00:00:16.682	24277	0.00785	0		0.113855	1704054
00:00:16.691	24287	0.00835	0		0.121106	1705755
00:00:16.702	24297	0.00808	0		0.11719	1704846
00:00:16.712	24307	0.00831	0		0.120526	1705611
00:00:16.721	24317	0.00806	0		0.1169	1704772
00:00:16.731	24327	0.00871	0		0.126328	1706937
00:00:16.742	24337	0.00817	0		0.118496	1705137
00:00:16.751	24347	0.00814	0		0.118061	1705049
00:00:16.762	24357	0.00833	0		0.120816	1705684
00:00:16.771	24367	0.00834	0		0.120961	1705697
00:00:16.781	24377	0.00819	0		0.118786	1705189
00:00:16.791	24387	0.00817	0		0.118496	1705137
00:00:16.801	24397	0.00809	0		0.117335	1704870
00:00:16.811	24407	0.00848	0		0.122992	1706189
00:00:16.821	24417	0.00831	0		0.120526	1705606
00:00:16.831	24427	0.0081	0		0.117481	1704917
00:00:16.841	24437	0.00832	0		0.120671	1705623
00:00:16.851	24447	0.0081	0		0.117481	1704895
00:00:16.861	24457	0.00796	0		0.11545	1704438
00:00:16.871	24467	0.00789	0		0.114435	1704191
00:00:16.881	24477	0.00803	0		0.116465	1704682
00:00:16.891	24487	0.0083	0		0.120381	1705573
00:00:16.901	24497	0.0079	0		0.11458	1704245
00:00:16.911	24507	0.0083	0		0.120381	1705585
00:00:16.921	24517	0.00806	0		0.1169	1704770
00:00:16.931	24527	0.00817	0		0.118496	1705140
00:00:16.941	24537	0.00817	0		0.118496	1705149
00:00:16.950	24547	0.00818	0		0.118641	1705154
00:00:16.961	24557	0.00805	0		0.116755	1704748
00:00:16.971	24567	0.00834	0		0.120961	1705694
00:00:16.980	24577	0.00788	0		0.11429	1704169
00:00:16.990	24587	0.00822	0		0.119221	1705287
00:00:17.000	24597	0.00814	0		0.118061	1705027
00:00:17.010	24607	0.00829	0		0.120236	1705539
00:00:17.020	24617	0.00804	0		0.11661	1704709
00:00:17.030	24627	0.00831	0		0.120526	1705618
00:00:17.040	24637	0.00816	0		0.118351	1705113
00:00:17.050	24647	0.00807	0		0.117045	1704785
00:00:17.060	24657	0.00804	0		0.11661	1704687
00:00:17.070	24667	0.00879	0		0.127488	1707211
00:00:17.080	24677	0.00815	0		0.118206	1705074
00:00:17.090	24687	0.00814	0		0.118061	1705034
00:00:17.100	24697	0.0084	0		0.121832	1705907
00:00:17.110	24707	0.00832	0		0.120671	1705633
00:00:17.120	24717	0.00821	0		0.119076	1705284
00:00:17.130	24727	0.00838	0		0.121542	1705839
00:00:17.140	24737	0.00786	0		0.114	1704100
00:00:17.150	24747	0.00842	0		0.122122	1705966
00:00:17.160	24757	0.00841	0		0.121977	1705946
00:00:17.170	24767	0.00851	0		0.123427	1706267
00:00:17.180	24777	0.00812	0		0.117771	1704971
00:00:17.190	24787	0.00834	0		0.120961	1705692
00:00:17.200	24797	0.00801	0		0.116175	1704584
00:00:17.210	24807	0.00822	0		0.119221	1705311
00:00:17.220	24817	0.00827	0		0.119946	1705463
00:00:17.229	24827	0.00824	0		0.119511	1705367
00:00:17.240	24837	0.00808	0		0.11719	1704841
00:00:17.250	24847	0.00848	0		0.122992	1706164
00:00:17.260	24857	0.00818	0		0.118641	1705181
00:00:17.270	24867	0.00833	0		0.120816	1705672
00:00:17.279	24877	0.00824	0		0.119511	1705387
00:00:17.289	24887	0.00827	0		0.119946	1705485
00:00:17.299	24897	0.00827	0		0.119946	1705478
00:00:17.310	24907	0.00818	0		0.118641	1705181
00:00:17.319	24917	0.0081	0		0.117481	1704914
00:00:17.329	24927	0.00824	0		0.119511	1705355
00:00:17.339	24937	0.00817	0		0.118496	1705140
00:00:17.350	24947	0.00821	0		0.119076	1705260
00:00:17.360	24957	0.00811	0		0.117626	1704932
00:00:17.369	24967	0.00841	0		0.121977	1705949
00:00:17.379	24977	0.00796	0		0.11545	1704429
00:00:17.389	24987	0.00832	0		0.120671	1705650
00:00:17.399	24997	0.00797	0		0.115595	1704458
00:00:17.409	25007	0.00849	0		0.123137	1706204
00:00:17.419	25017	0.00825	0		0.119656	1705404
00:00:17.429	25027	0.00832	0		0.120671	1705648
00:00:17.439	25037	0.00802	0		0.11632	1704621
00:00:17.449	25047	0.00828	0		0.120091	1705505
00:00:17.459	25057	0.00787	0		0.114145	1704127
00:00:17.469	25067	0.00862	0		0.125023	1706654
00:00:17.479	25077	0.00818	0		0.118641	1705186
00:00:17.489	25087	0.00836	0		0.121252	1705790
00:00:17.498	25097	0.00833	0		0.120816	1705679
00:00:17.509	25107	0.00847	0		0.122847	1706128
00:00:17.519	25117	0.0082	0		0.118931	1705247
00:00:17.528	25127	0.00824	0		0.119511	1705387
00:00:17.539	25137	0.00841	0		0.121977	1705946
00:00:17.548	25147	0.00845	0		0.122557	1706079
00:00:17.559	25157	0.00796	0		0.11545	1704441
00:00:17.568	25167	0.00845	0		0.122557	1706066
00:00:17.578	25177	0.00799	0		0.115885	1704539
00:00:17.588	25187	0.00812	0		0.117771	1704968
00:00:17.598	25197	0.0083	0		0.120381	1705571
00:00:17.608	25207	0.00862	0		0.125023	1706647
00:00:17.618	25217	0.00839	0		0.121687	1705858
00:00:17.628	25227	0.0085	0		0.123282	1706235
00:00:17.638	25237	0.00827	0		0.119946	1705475
00:00:17.648	25247	0.00848	0		0.122992	1706186
00:00:17.658	25257	0.00825	0		0.119656	1705419
00:00:17.668	25267	0.00832	0		0.120671	1705640
00:00:17.678	25277	0.00802	0		0.11632	1704618
00:00:17.688	25287	0.00822	0		0.119221	1705309
00:00:17.698	25297	0.00821	0		0.119076	1705282
00:00:17.708	25307	0.00864	0		0.125313	1706718
00:00:17.718	25317	0.00826	0		0.119801	1705436
00:00:17.728	25327	0.00821	0		0.119076	1705277
00:00:17.738	25337	0.00801	0		0.116175	1704611
00:00:17.748	25347	0.00838	0		0.121542	1705831
00:00:17.758	25357	0.00816	0		0.118351	1705118
00:00:17.768	25367	0.00843	0		0.122267	1706025
00:00:17.777	25377	0.00838	0		0.121542	1705846
00:00:17.788	25387	0.00828	0		0.120091	1705497
00:00:17.798	25397	0.00813	0		0.117916	1704993
00:00:17.807	25407	0.00843	0		0.122267	1706003
00:00:17.818	25417	0.00831	0		0.120526	1705603
00:00:17.827	25427	0.00853	0		0.123717	1706360
00:00:17.837	25437	0.00817	0		0.118496	1705149
00:00:17.847	25447	0.0081	0		0.117481	1704909
00:00:17.857	25457	0.00833	0		0.120816	1705679
00:00:17.867	25467	0.00855	0		0.124007	1706426
00:00:17.877	25477	0.00808	0		0.11719	1704838
00:00:17.887	25487	0.0086	0		0.124732	1706593
00:00:17.897	25497	0.00822	0		0.119221	1705301
00:00:17.907	25507	0.00834	0		0.120961	1705699
00:00:17.917	25517	0.00822	0		0.119221	1705309
00:00:17.927	25527	0.00859	0		0.124587	1706559
00:00:17.937	25537	0.00835	0		0.121106	1705741
00:00:17.947	25547	0.00869	0		0.126038	1706888
00:00:17.957	25557	0.00813	0		0.117916	1705017
00:00:17.967	25567	0.00847	0		0.122847	1706128
00:00:17.977	25577	0.00864	0		0.125313	1706725
00:00:17.987	25587	0.00858	0		0.124442	1706507
00:00:17.997	25597	0.00818	0		0.118641	1705186
00:00:18.007	25607	0.00846	0		0.122702	1706096
00:00:18.017	25617	0.00818	0		0.118641	1705169
00:00:18.027	25627	0.00861	0		0.124877	1706620
00:00:18.037	25637	0.00842	0		0.122122	1705961
00:00:18.047	25647	0.00856	0		0.124152	1706456
00:00:18.056	25657	0.00817	0		0.118496	1705137
00:00:18.066	25667	0.00839	0		0.121687	1705878
00:00:18.076	25677	0.00827	0		0.119946	1705465
00:00:18.086	25687	0.00881	0		0.127778	1707289
00:00:18.097	25697	0.00827	0		0.119946	1705473
00:00:18.106	25707	0.00856	0		0.124152	1706439
00:00:18.116	25717	0.00784	0		0.11371	1704027
00:00:18.126	25727	0.00841	0		0.121977	1705946
00:00:18.136	25737	0.00843	0		0.122267	1706025
00:00:18.146	25747	0.00855	0		0.124007	1706421
00:00:18.156	25757	0.00818	0		0.118641	1705174
00:00:18.166	25767	0.00865	0		0.125458	1706751
00:00:18.178	25777	0.00833	0		0.120816	1705662
00:00:18.186	25787	0.00841	0		0.121977	1705956
00:00:18.196	25797	0.00829	0		0.120236	1705554
00:00:18.207	25807	0.00798	0		0.11574	1704502
00:00:18.216	25817	0.00817	0		0.118496	1705137
00:00:18.227	25827	0.00834	0		0.120961	1705714
00:00:18.236	25837	0.00801	0		0.116175	1704611
00:00:18.246	25847	0.00842	0		0.122122	1705966
00:00:18.256	25857	0.00808	0		0.11719	1704824
00:00:18.266	25867	0.00871	0		0.126328	1706932
00:00:18.276	25877	0.00799	0		0.115885	1704536
00:00:18.286	25887	0.00839	0		0.121687	1705878
00:00:18.296	25897	0.00819	0		0.118786	1705194
00:00:18.306	25907	0.0083	0		0.120381	1705585
00:00:18.316	25917	0.00798	0		0.11574	1704485
00:00:18.326	25927	0.0083	0		0.120381	1705563
00:00:18.336	25937	0.00817	0		0.118496	1705149
00:00:18.346	25947	0.00808	0		0.11719	1704829
00:00:18.356	25957	0.00824	0		0.119511	1705375
00:00:18.365	25967	0.00825	0		0.119656	1705399
00:00:18.376	25977	0.00809	0		0.117335	1704853
00:00:18.386	25987	0.00823	0		0.119366	1705326
00:00:18.395	25997	0.00813	0		0.117916	1704990
00:00:18.405	26007	0.0079	0		0.11458	1704223
00:00:18.415	26017	0.00796	0		0.11545	1704421
00:00:18.425	26027	0.00801	0		0.116175	1704584
00:00:18.435	26037	0.00839	0		0.121687	1705885
00:00:18.445	26047	0.00844	0		0.122412	1706032
00:00:18.456	26057	0.00784	0		0.11371	1704024
00:00:18.465	26067	0.00809	0		0.117335	1704851
00:00:18.475	26077	0.00808	0		0.11719	1704834
00:00:18.485	26087	0.0084	0		0.121832	1705905
00:00:18.495	26097	0.00808	0		0.11719	1704831
00:00:18.505	26107	0.0081	0		0.117481	1704900
00:00:18.515	26117	0.00798	0		0.11574	1704492
00:00:18.525	26127	0.00787	0		0.114145	1704144
00:00:18.535	26137	0.00805	0		0.116755	1704750
00:00:18.545	26147	0.00826	0		0.119801	1705436
00:00:18.555	26157	0.00801	0		0.116175	1704589
00:00:18.565	26167	0.0082	0		0.118931	1705233
00:00:18.575	26177	0.00805	0		0.116755	1704726
00:00:18.585	26187	0.00821	0		0.119076	1705265
00:00:18.595	26197	0.0081	0		0.117481	1704909
00:00:18.605	26207	0.00819	0		0.118786	1705191
00:00:18.615	26217	0.00788	0		0.11429	1704147
00:00:18.625	26227	0.00815	0		0.118206	1705066
00:00:18.635	26237	0.00799	0		0.115885	1704536
00:00:18.644	26247	0.00809	0		0.117335	1704858
00:00:18.655	26257	0.00817	0		0.118496	1705142
00:00:18.664	26267	0.0084	0		0.121832	1705910
00:00:18.674	26277	0.00808	0		0.11719	1704836
00:00:18.684	26287	0.00812	0		0.117771	1704958
00:00:18.694	26297	0.00806	0		0.1169	1704763
00:00:18.705	26307	0.00806	0		0.1169	1704758
00:00:18.714	26317	0.00813	0		0.117916	1704993
00:00:18.724	26327	0.00809	0		0.117335	1704861
00:00:18.734	26337	0.008	0		0.11603	1704581
00:00:18.744	26347	0.00816	0		0.118351	1705093
00:00:18.754	26357	0.00815	0		0.118206	1705061
00:00:18.764	26367	0.0082	0		0.118931	1705243
00:00:18.774	26377	0.00823	0		0.119366	1705321
00:00:18.784	26387	0.00785	0		0.113855	1704059
00:00:18.795	26397	0.00824	0		0.119511	1705372
00:00:18.804	26407	0.00812	0		0.117771	1704963
00:00:18.814	26417	0.00792	0		0.11487	1704291
00:00:18.824	26427	0.0083	0		0.120381	1705588
00:00:18.834	26437	0.00774	0		0.112259	1703704
00:00:18.844	26447	0.00803	0		0.116465	1704682
00:00:18.854	26457	0.00807	0		0.117045	1704785
00:00:18.864	26467	0.00803	0		0.116465	1704674
00:00:18.874	26477	0.00799	0		0.115885	1704522
00:00:18.883	26487	0.00795	0		0.115305	1704404
00:00:18.894	26497	0.00783	0		0.113565	1703980
00:00:18.903	26507	0.00812	0		0.117771	1704958
00:00:18.913	26517	0.00785	0		0.113855	1704061
00:00:18.923	26527	0.00781	0		0.113274	1703912
00:00:18.933	26537	0.00822	0		0.119221	1705304
00:00:18.943	26547	0.0079	0		0.11458	1704218
00:00:18.953	26557	0.00795	0		0.115305	1704382
00:00:18.963	26567	0.00808	0		0.11719	1704841
00:00:18.973	26577	0.00801	0		0.116175	1704598
00:00:18.983	26587	0.00787	0		0.114145	1704115
00:00:18.993	26597	0.00801	0		0.116175	1704606
00:00:19.003	26607	0.0079	0		0.11458	1704235
00:00:19.013	26617	0.00796	0		0.11545	1704433
00:00:19.023	26627	0.008	0		0.11603	1704575
00:00:19.033	26637	0.00808	0		0.11719	1704846
00:00:19.043	26647	0.00797	0		0.115595	1704455
00:00:19.053	26657	0.00798	0		0.11574	1704495
00:00:19.063	26667	0.00794	0		0.11516	1704380
00:00:19.073	26677	0.00833	0		0.120816	1705677
00:00:19.083	26687	0.00784	0		0.11371	1704015
00:00:19.093	26697	0.00821	0		0.119076	1705260
00:00:19.103	26707	0.00806	0		0.1169	1704777
00:00:19.113	26717	0.0079	0		0.11458	1704223
00:00:19.123	26727	0.0084	0		0.121832	1705893
00:00:19.133	26737	0.0079	0		0.11458	1704237
00:00:19.143	26747	0.00814	0		0.118061	1705044
00:00:19.153	26757	0.00791	0		0.114725	1704277
00:00:19.163	26767	0.00814	0		0.118061	1705027
00:00:19.173	26777	0.00831	0		0.120526	1705595
00:00:19.183	26787	0.00813	0		0.117916	1705012
00:00:19.193	26797	0.00792	0		0.11487	1704289
00:00:19.203	26807	0.00804	0		0.11661	1704687
00:00:19.212	26817	0.00796	0		0.11545	1704438
00:00:19.222	26827	0.00823	0		0.119366	1705336
00:00:19.232	26837	0.00808	0		0.11719	1704821
00:00:19.242	26847	0.00789	0		0.114435	1704186
00:00:19.252	26857	0.0081	0		0.117481	1704887
00:00:19.262	26867	0.00836	0		0.121252	1705758
00:00:19.272	26877	0.008	0		0.11603	1704579
00:00:19.282	26887	0.00823	0		0.119366	1705321
00:00:19.292	26897	0.008	0		0.11603	1704551
00:00:19.302	26907	0.00796	0		0.11545	1704438
00:00:19.312	26917	0.0079	0		0.11458	1704218
00:00:19.322	26927	0.00787	0		0.114145	1704113
00:00:19.333	26937	0.00767	0		0.111244	1703473
00:00:19.342	26947	0.00805	0		0.116755	1704741
00:00:19.352	26957	0.00798	0		0.11574	1704492
00:00:19.362	26967	0.00839	0		0.121687	1705878
00:00:19.373	26977	0.00829	0		0.120236	1705539
00:00:19.382	26987	0.00801	0		0.116175	1704611
00:00:19.392	26997	0.00809	0		0.117335	1704870
00:00:19.402	27007	0.00783	0		0.113565	1704002
00:00:19.412	27017	0.0079	0		0.11458	1704220
00:00:19.422	27027	0.00793	0		0.115015	1704318
00:00:19.432	27037	0.00821	0		0.119076	1705269
00:00:19.442	27047	0.00824	0		0.119511	1705365
00:00:19.452	27057	0.00795	0		0.115305	1704402
00:00:19.462	27067	0.00767	0		0.111244	1703456
00:00:19.472	27077	0.00819	0		0.118786	1705211
00:00:19.482	27087	0.00804	0		0.11661	1704694
00:00:19.491	27097	0.00808	0		0.11719	1704834
00:00:19.502	27107	0.00823	0		0.119366	1705323
00:00:19.511	27117	0.00797	0		0.115595	1704475
00:00:19.521	27127	0.00779	0		0.112984	1703848
00:00:19.531	27137	0.00824	0		0.119511	1705382
00:00:19.541	27147	0.00773	0		0.112114	1703652
00:00:19.551	27157	0.00815	0		0.118206	1705074
00:00:19.562	27167	0.00803	0		0.116465	1704679
00:00:19.571	27177	0.00818	0		0.118641	1705179
00:00:19.581	27187	0.00802	0		0.11632	1704630
00:00:19.591	27197	0.0082	0		0.118931	1705228
00:00:19.601	27207	0.00816	0		0.118351	1705115
00:00:19.611	27217	0.00793	0		0.115015	1704326
00:00:19.621	27227	0.00795	0		0.115305	1704411
00:00:19.631	27237	0.00809	0		0.117335	1704883
00:00:19.641	27247	0.00813	0		0.117916	1704993
00:00:19.651	27257	0.00807	0		0.117045	1704812
00:00:19.661	27267	0.00775	0		0.112404	1703735
00:00:19.671	27277	0.00802	0		0.11632	1704616
00:00:19.681	27287	0.0076	0		0.110229	1703228
00:00:19.691	27297	0.00808	0		0.11719	1704843
00:00:19.701	27307	0.00826	0		0.119801	1705453
00:00:19.711	27317	0.00811	0		0.117626	1704941
00:00:19.721	27327	0.00792	0		0.11487	1704306
00:00:19.730	27337	0.00819	0		0.118786	1705203
00:00:19.741	27347	0.00785	0		0.113855	1704073
00:00:19.751	27357	0.00789	0		0.114435	1704211
00:00:19.761	27367	0.00771	0		0.111824	1703591
00:00:19.771	27377	0.0081	0		0.117481	1704895
00:00:19.780	27387	0.00803	0		0.116465	1704679
00:00:19.790	27397	0.00815	0		0.118206	1705071
00:00:19.800	27407	0.00796	0		0.11545	1704443
00:00:19.810	27417	0.00812	0		0.117771	1704961
00:00:19.820	27427	0.00786	0		0.114	1704088
00:00:19.830	27437	0.00808	0		0.11719	1704826
00:00:19.840	27447	0.00795	0		0.115305	1704394
00:00:19.850	27457	0.00827	0		0.119946	1705465
00:00:19.860	27467	0.0079	0		0.11458	1704233
00:00:19.870	27477	0.00821	0		0.119076	1705272
00:00:19.880	27487	0.00814	0		0.118061	1705039
00:00:19.890	27497	0.0082	0		0.118931	1705233
[truncated: 59,237 more rows]
