# Supplementary material for: Continuous Infusion Pressure Measurement in Predefined Interfascial and Intramuscular Tissue Conditions: An Ex Vivo Pilot Study
Source: J Clin Med. 2026 Apr 26;15(9):3301. doi: 10.3390/jcm15093301 (PMC13164366; doi:10.3390/jcm15093301)
Supplement: Supplementary file 1 [file jcm-15-03301-s001.zip › fascia 26.xlsx]

## Sheet: Recording
Timestamp	DeviceTime	Pressure(bar)	ButtonState	Event	Pressure(PSI)	PressureRAW
00:00:00.000	59217	0.00713	1		0.103412	1701637
00:00:00.001	59227	0.00703	1		0.101962	1701314
00:00:00.010	59237	0.00689	1		0.099931	1700850
00:00:00.020	59247	0.00678	1		0.0983356	1700466
00:00:00.030	59257	0.007	1		0.101526	1701201
00:00:00.040	59267	0.00721	1		0.104572	1701914
00:00:00.050	59277	0.00689	1		0.099931	1700853
00:00:00.060	59287	0.00692	1		0.100366	1700958
00:00:00.070	59297	0.00689	1		0.099931	1700835
00:00:00.080	59307	0.00701	1		0.101671	1701248
00:00:00.090	59317	0.00695	1		0.100801	1701029
00:00:00.101	59327	0.00699	1		0.101381	1701187
00:00:00.110	59337	0.00692	1		0.100366	1700953
00:00:00.119	59347	0.00679	1		0.0984806	1700490
00:00:00.130	59357	0.00712	1		0.103267	1701603
00:00:00.140	59367	0.00697	1		0.101091	1701097
00:00:00.150	59377	0.00704	1		0.102107	1701360
00:00:00.160	59387	0.00682	1		0.0989157	1700595
00:00:00.169	59397	0.00732	1		0.106168	1702286
00:00:00.180	59407	0.00713	1		0.103412	1701659
00:00:00.190	59417	0.00681	1		0.0987707	1700568
00:00:00.200	59427	0.00707	1		0.102542	1701444
00:00:00.209	59437	0.00707	0		0.102542	1701431
00:00:00.219	59447	0.00653	0		0.0947096	1699647
00:00:00.229	59457	0.00724	0		0.105007	1702000
00:00:00.239	59467	0.00697	0		0.101091	1701112
00:00:00.250	59477	0.00715	0		0.103702	1701723
00:00:00.259	59487	0.00676	0		0.0980455	1700400
00:00:00.269	59497	0.00707	0		0.102542	1701429
00:00:00.279	59507	0.00718	0		0.104137	1701811
00:00:00.289	59517	0.0071	0		0.102977	1701561
00:00:00.299	59527	0.00662	0		0.096015	1699936
00:00:00.309	59537	0.00728	0		0.105587	1702154
00:00:00.319	59547	0.00663	0		0.09616	1699958
00:00:00.329	59557	0.00685	0		0.0993508	1700703
00:00:00.339	59567	0.00696	0		0.100946	1701071
00:00:00.349	59577	0.00707	0		0.102542	1701441
00:00:00.359	59587	0.0068	0		0.0986256	1700539
00:00:00.369	59597	0.00713	0		0.103412	1701657
00:00:00.379	59607	0.00701	0		0.101671	1701228
00:00:00.389	59617	0.00707	0		0.102542	1701429
00:00:00.399	59627	0.00686	0		0.0994959	1700733
00:00:00.409	59637	0.00705	0		0.102252	1701390
00:00:00.419	59647	0.00686	0		0.0994959	1700752
00:00:00.429	59657	0.00724	0		0.105007	1702019
00:00:00.439	59667	0.00683	0		0.0990607	1700632
00:00:00.449	59677	0.00718	0		0.104137	1701801
00:00:00.459	59687	0.00671	0		0.0973203	1700248
00:00:00.468	59697	0.00718	0		0.104137	1701811
00:00:00.478	59707	0.00696	0		0.100946	1701090
00:00:00.488	59717	0.00727	0		0.105442	1702102
00:00:00.498	59727	0.00688	0		0.0997859	1700816
00:00:00.508	59737	0.00727	0		0.105442	1702100
00:00:00.518	59747	0.00708	0		0.102687	1701478
00:00:00.529	59757	0.00708	0		0.102687	1701483
00:00:00.538	59767	0.00671	0		0.0973203	1700253
00:00:00.548	59777	0.00684	0		0.0992058	1700686
00:00:00.558	59787	0.00712	0		0.103267	1701605
00:00:00.568	59797	0.00705	0		0.102252	1701373
00:00:00.578	59807	0.00654	0		0.0948547	1699683
00:00:00.588	59817	0.00721	0		0.104572	1701916
00:00:00.599	59827	0.00692	0		0.100366	1700943
00:00:00.608	59837	0.00703	0		0.101962	1701324
00:00:00.618	59847	0.00673	0		0.0976104	1700316
00:00:00.628	59857	0.00687	0		0.0996409	1700777
00:00:00.638	59867	0.00669	0		0.0970302	1700166
00:00:00.648	59877	0.00704	0		0.102107	1701334
00:00:00.658	59887	0.00679	0		0.0984806	1700502
00:00:00.668	59897	0.00723	0		0.104862	1701983
00:00:00.678	59907	0.00682	0		0.0989157	1700620
00:00:00.688	59917	0.00722	0		0.104717	1701938
00:00:00.698	59927	0.00661	0		0.0958699	1699901
00:00:00.708	59937	0.00716	0		0.103847	1701745
00:00:00.718	59947	0.00679	0		0.0984806	1700500
00:00:00.728	59957	0.00739	0		0.107183	1702527
00:00:00.739	59967	0.00678	0		0.0983356	1700475
00:00:00.748	59977	0.00719	0		0.104282	1701855
00:00:00.757	59987	0.00682	0		0.0989157	1700600
00:00:00.767	59997	0.00735	0		0.106603	1702394
00:00:00.777	60007	0.00666	0		0.0965951	1700070
00:00:00.788	60017	0.00677	0		0.0981905	1700436
00:00:00.798	60027	0.00658	0		0.0954348	1699811
00:00:00.807	60037	0.00699	0		0.101381	1701172
00:00:00.817	60047	0.0066	0		0.0957249	1699867
00:00:00.827	60057	0.00712	0		0.103267	1701623
00:00:00.837	60067	0.00675	0		0.0979005	1700360
00:00:00.847	60077	0.00701	0		0.101671	1701231
00:00:00.857	60087	0.00669	0		0.0970302	1700159
00:00:00.867	60097	0.00694	0		0.100656	1701017
00:00:00.877	60107	0.00677	0		0.0981905	1700453
00:00:00.887	60117	0.00705	0		0.102252	1701375
00:00:00.897	60127	0.00688	0		0.0997859	1700823
00:00:00.907	60137	0.00663	0		0.09616	1699958
00:00:00.917	60147	0.00668	0		0.0968852	1700134
00:00:00.927	60157	0.00688	0		0.0997859	1700796
00:00:00.937	60167	0.00694	0		0.100656	1700992
00:00:00.947	60177	0.00717	0		0.103992	1701765
00:00:00.957	60187	0.00674	0		0.0977554	1700343
00:00:00.967	60197	0.00693	0		0.100511	1700977
00:00:00.977	60207	0.00672	0		0.0974653	1700265
00:00:00.986	60217	0.00725	0		0.105152	1702049
00:00:00.997	60227	0.00673	0		0.0976104	1700316
00:00:01.007	60237	0.00694	0		0.100656	1701022
00:00:01.017	60247	0.00677	0		0.0981905	1700434
00:00:01.026	60257	0.0067	0		0.0971753	1700190
00:00:01.037	60267	0.00655	0		0.0949997	1699686
00:00:01.047	60277	0.00692	0		0.100366	1700953
00:00:01.056	60287	0.00673	0		0.0976104	1700304
00:00:01.066	60297	0.00698	0		0.101236	1701142
00:00:01.077	60307	0.00656	0		0.0951447	1699732
00:00:01.086	60317	0.00708	0		0.102687	1701468
00:00:01.096	60327	0.00699	0		0.101381	1701165
00:00:01.106	60337	0.0071	0		0.102977	1701529
00:00:01.116	60347	0.00682	0		0.0989157	1700595
00:00:01.127	60357	0.00691	0		0.100221	1700911
00:00:01.136	60367	0.00668	0		0.0968852	1700122
00:00:01.146	60377	0.0069	0		0.100076	1700877
00:00:01.156	60387	0.00678	0		0.0983356	1700458
00:00:01.166	60397	0.00728	0		0.105587	1702134
00:00:01.176	60407	0.00681	0		0.0987707	1700561
00:00:01.186	60417	0.00705	0		0.102252	1701385
00:00:01.196	60427	0.00666	0		0.0965951	1700078
00:00:01.206	60437	0.00708	0		0.102687	1701480
00:00:01.216	60447	0.00685	0		0.0993508	1700693
00:00:01.226	60457	0.00681	0		0.0987707	1700581
00:00:01.236	60467	0.00661	0		0.0958699	1699887
00:00:01.246	60477	0.00717	0		0.103992	1701779
00:00:01.256	60487	0.00677	0		0.0981905	1700441
00:00:01.266	60497	0.00661	0		0.0958699	1699909
00:00:01.276	60507	0.00693	0		0.100511	1700973
00:00:01.286	60517	0.0072	0		0.104427	1701897
00:00:01.296	60527	0.00662	0		0.096015	1699936
00:00:01.306	60537	0.00709	0		0.102832	1701510
00:00:01.316	60547	0.00671	0		0.0973203	1700230
00:00:01.326	60557	0.00693	0		0.100511	1700982
00:00:01.336	60567	0.00671	0		0.0973203	1700232
00:00:01.346	60577	0.00718	0		0.104137	1701818
00:00:01.356	60587	0.00691	0		0.100221	1700909
00:00:01.365	60597	0.00678	0		0.0983356	1700458
00:00:01.375	60607	0.00663	0		0.09616	1699980
00:00:01.385	60617	0.00694	0		0.100656	1701004
00:00:01.395	60627	0.00667	0		0.0967401	1700107
00:00:01.405	60637	0.0069	0		0.100076	1700867
00:00:01.415	60647	0.00658	0		0.0954348	1699811
00:00:01.425	60657	0.00691	0		0.100221	1700919
00:00:01.435	60667	0.00676	0		0.0980455	1700402
00:00:01.445	60677	0.00666	0		0.0965951	1700070
00:00:01.455	60687	0.00696	0		0.100946	1701071
00:00:01.465	60697	0.00702	0		0.101816	1701277
00:00:01.476	60707	0.0067	0		0.0971753	1700212
00:00:01.485	60717	0.00661	0		0.0958699	1699889
00:00:01.495	60727	0.00668	0		0.0968852	1700134
00:00:01.505	60737	0.0068	0		0.0986256	1700529
00:00:01.515	60747	0.0067	0		0.0971753	1700200
00:00:01.525	60757	0.0068	0		0.0986256	1700549
00:00:01.535	60767	0.00692	0		0.100366	1700936
00:00:01.546	60777	0.00687	0		0.0996409	1700784
00:00:01.555	60787	0.00652	0		0.0945646	1699593
00:00:01.565	60797	0.00708	0		0.102687	1701495
00:00:01.575	60807	0.00692	0		0.100366	1700955
00:00:01.585	60817	0.00698	0		0.101236	1701139
00:00:01.594	60827	0.00645	0		0.0935493	1699348
00:00:01.604	60837	0.00678	0		0.0983356	1700458
00:00:01.614	60847	0.00672	0		0.0974653	1700272
00:00:01.624	60857	0.00693	0		0.100511	1700970
00:00:01.634	60867	0.00671	0		0.0973203	1700250
00:00:01.644	60877	0.007	0		0.101526	1701218
00:00:01.654	60887	0.00658	0		0.0954348	1699786
00:00:01.664	60897	0.00688	0		0.0997859	1700801
00:00:01.674	60907	0.00663	0		0.09616	1699977
00:00:01.685	60917	0.00659	0		0.0955798	1699850
00:00:01.694	60927	0.00673	0		0.0976104	1700294
00:00:01.704	60937	0.00679	0		0.0984806	1700510
00:00:01.714	60947	0.0071	0		0.102977	1701534
00:00:01.724	60957	0.0069	0		0.100076	1700872
00:00:01.734	60967	0.00687	0		0.0996409	1700762
00:00:01.744	60977	0.00667	0		0.0967401	1700095
00:00:01.754	60987	0.00693	0		0.100511	1700975
00:00:01.764	60997	0.00726	0		0.105297	1702090
00:00:01.774	61007	0.00669	0		0.0970302	1700166
00:00:01.784	61017	0.00724	0		0.105007	1702029
00:00:01.794	61027	0.00672	0		0.0974653	1700262
00:00:01.804	61037	0.00716	0		0.103847	1701743
00:00:01.814	61047	0.00714	0		0.103557	1701667
00:00:01.824	61057	0.00697	0		0.101091	1701100
00:00:01.834	61067	0.00721	0		0.104572	1701904
00:00:01.844	61077	0.00718	0		0.104137	1701823
00:00:01.854	61087	0.00707	0		0.102542	1701461
00:00:01.864	61097	0.00707	0		0.102542	1701431
00:00:01.874	61107	0.00719	0		0.104282	1701836
00:00:01.884	61117	0.00729	0		0.105732	1702186
00:00:01.894	61127	0.00735	0		0.106603	1702399
00:00:01.903	61137	0.00691	0		0.100221	1700906
00:00:01.914	61147	0.00701	0		0.101671	1701240
00:00:01.923	61157	0.00736	0		0.106748	1702409
00:00:01.934	61167	0.0073	0		0.105878	1702208
00:00:01.943	61177	0.00709	0		0.102832	1701527
00:00:01.953	61187	0.00714	0		0.103557	1701674
00:00:01.963	61197	0.00731	0		0.106023	1702262
00:00:01.973	61207	0.00738	0		0.107038	1702476
00:00:01.983	61217	0.00726	0		0.105297	1702095
00:00:01.993	61227	0.00734	0		0.106458	1702357
00:00:02.003	61237	0.00731	0		0.106023	1702247
00:00:02.013	61247	0.00741	0		0.107473	1702579
00:00:02.023	61257	0.00728	0		0.105587	1702144
00:00:02.033	61267	0.0073	0		0.105878	1702232
00:00:02.043	61277	0.00731	0		0.106023	1702254
00:00:02.053	61287	0.00741	0		0.107473	1702596
00:00:02.063	61297	0.00736	0		0.106748	1702406
00:00:02.073	61307	0.00722	0		0.104717	1701951
00:00:02.083	61317	0.0073	0		0.105878	1702205
00:00:02.093	61327	0.00774	0		0.112259	1703706
00:00:02.103	61337	0.00753	0		0.109213	1703005
00:00:02.113	61347	0.00741	0		0.107473	1702598
00:00:02.123	61357	0.00755	0		0.109503	1703068
00:00:02.133	61367	0.00727	0		0.105442	1702132
00:00:02.143	61377	0.00725	0		0.105152	1702054
00:00:02.153	61387	0.00734	0		0.106458	1702350
00:00:02.162	61397	0.00727	0		0.105442	1702100
00:00:02.172	61407	0.00721	0		0.104572	1701904
00:00:02.183	61417	0.00707	0		0.102542	1701449
00:00:02.192	61427	0.00761	0		0.110374	1703252
00:00:02.202	61437	0.00734	0		0.106458	1702338
00:00:02.213	61447	0.00727	0		0.105442	1702107
00:00:02.222	61457	0.00757	0		0.109794	1703122
00:00:02.232	61467	0.00771	0		0.111824	1703598
00:00:02.242	61477	0.00746	0		0.108198	1702738
00:00:02.252	61487	0.00744	0		0.107908	1702686
00:00:02.263	61497	0.00746	0		0.108198	1702755
00:00:02.272	61507	0.00747	0		0.108343	1702787
00:00:02.282	61517	0.00733	0		0.106313	1702323
00:00:02.292	61527	0.00751	0		0.108923	1702919
00:00:02.302	61537	0.00744	0		0.107908	1702684
00:00:02.312	61547	0.00749	0		0.108633	1702860
00:00:02.322	61557	0.00752	0		0.109068	1702943
00:00:02.332	61567	0.00731	0		0.106023	1702262
00:00:02.342	61577	0.00741	0		0.107473	1702588
00:00:02.352	61587	0.00735	0		0.106603	1702387
00:00:02.362	61597	0.0075	0		0.108778	1702897
00:00:02.372	61607	0.00744	0		0.107908	1702674
00:00:02.382	61617	0.00724	0		0.105007	1702029
00:00:02.392	61627	0.00762	0		0.110519	1703277
00:00:02.402	61637	0.00733	0		0.106313	1702323
00:00:02.412	61647	0.00743	0		0.107763	1702637
00:00:02.422	61657	0.00721	0		0.104572	1701931
00:00:02.432	61667	0.00746	0		0.108198	1702757
00:00:02.442	61677	0.00739	0		0.107183	1702503
00:00:02.451	61687	0.0074	0		0.107328	1702552
00:00:02.462	61697	0.0073	0		0.105878	1702203
00:00:02.472	61707	0.00735	0		0.106603	1702394
00:00:02.482	61717	0.00733	0		0.106313	1702316
00:00:02.492	61727	0.00765	0		0.110954	1703400
00:00:02.501	61737	0.00728	0		0.105587	1702161
00:00:02.511	61747	0.00755	0		0.109503	1703044
00:00:02.521	61757	0.00751	0		0.108923	1702936
00:00:02.531	61767	0.00746	0		0.108198	1702757
00:00:02.541	61777	0.00739	0		0.107183	1702505
00:00:02.551	61787	0.00736	0		0.106748	1702415
00:00:02.561	61797	0.00702	0		0.101816	1701289
00:00:02.571	61807	0.00714	0		0.103557	1701696
00:00:02.581	61817	0.00728	0		0.105587	1702149
00:00:02.591	61827	0.00737	0		0.106893	1702437
00:00:02.601	61837	0.00719	0		0.104282	1701863
00:00:02.611	61847	0.00746	0		0.108198	1702765
00:00:02.621	61857	0.007	0		0.101526	1701199
00:00:02.632	61867	0.00758	0		0.109939	1703154
00:00:02.641	61877	0.00702	0		0.101816	1701277
00:00:02.651	61887	0.00741	0		0.107473	1702601
00:00:02.661	61897	0.00721	0		0.104572	1701902
00:00:02.671	61907	0.00749	0		0.108633	1702865
00:00:02.681	61917	0.00723	0		0.104862	1701995
00:00:02.691	61927	0.00753	0		0.109213	1702975
00:00:02.700	61937	0.00712	0		0.103267	1701610
00:00:02.710	61947	0.00758	0		0.109939	1703149
00:00:02.720	61957	0.00732	0		0.106168	1702296
00:00:02.730	61967	0.0077	0		0.111679	1703566
00:00:02.740	61977	0.00724	0		0.105007	1702031
00:00:02.750	61987	0.00726	0		0.105297	1702073
00:00:02.761	61997	0.00719	0		0.104282	1701863
00:00:02.771	62007	0.00764	0		0.110809	1703370
00:00:02.781	62017	0.00719	0		0.104282	1701843
00:00:02.790	62027	0.00761	0		0.110374	1703247
00:00:02.801	62037	0.00703	0		0.101962	1701319
00:00:02.811	62047	0.00744	0		0.107908	1702703
00:00:02.820	62057	0.00737	0		0.106893	1702439
00:00:02.830	62067	0.00749	0		0.108633	1702846
00:00:02.840	62077	0.00727	0		0.105442	1702102
00:00:02.850	62087	0.00777	0		0.112694	1703792
00:00:02.860	62097	0.00737	0		0.106893	1702446
00:00:02.870	62107	0.00757	0		0.109794	1703110
00:00:02.880	62117	0.00719	0		0.104282	1701840
00:00:02.890	62127	0.00753	0		0.109213	1703005
00:00:02.900	62137	0.00737	0		0.106893	1702449
00:00:02.910	62147	0.00733	0		0.106313	1702316
00:00:02.920	62157	0.0073	0		0.105878	1702213
00:00:02.930	62167	0.00761	0		0.110374	1703269
00:00:02.940	62177	0.00723	0		0.104862	1701997
00:00:02.950	62187	0.00744	0		0.107908	1702694
00:00:02.960	62197	0.00728	0		0.105587	1702151
00:00:02.970	62207	0.00767	0		0.111244	1703471
00:00:02.980	62217	0.00739	0		0.107183	1702530
00:00:02.990	62227	0.00741	0		0.107473	1702583
00:00:02.999	62237	0.0071	0		0.102977	1701547
00:00:03.010	62247	0.00772	0		0.111969	1703625
00:00:03.020	62257	0.00758	0		0.109939	1703142
00:00:03.030	62267	0.00759	0		0.110084	1703188
00:00:03.039	62277	0.00705	0		0.102252	1701385
00:00:03.049	62287	0.00775	0		0.112404	1703728
00:00:03.059	62297	0.00707	0		0.102542	1701441
00:00:03.069	62307	0.00741	0		0.107473	1702576
00:00:03.079	62317	0.00737	0		0.106893	1702466
00:00:03.089	62327	0.0075	0		0.108778	1702887
00:00:03.099	62337	0.00712	0		0.103267	1701613
00:00:03.111	62347	0.00761	0		0.110374	1703252
00:00:03.119	62357	0.0073	0		0.105878	1702227
00:00:03.130	62367	0.00737	0		0.106893	1702456
00:00:03.140	62377	0.00726	0		0.105297	1702073
00:00:03.150	62387	0.0074	0		0.107328	1702566
00:00:03.159	62397	0.00724	0		0.105007	1702012
00:00:03.169	62407	0.00732	0		0.106168	1702289
00:00:03.179	62417	0.0072	0		0.104427	1701887
00:00:03.189	62427	0.00722	0		0.104717	1701948
00:00:03.199	62437	0.00714	0		0.103557	1701686
00:00:03.209	62447	0.00753	0		0.109213	1702983
00:00:03.219	62457	0.00758	0		0.109939	1703166
00:00:03.229	62467	0.0075	0		0.108778	1702899
00:00:03.239	62477	0.00728	0		0.105587	1702161
00:00:03.249	62487	0.00749	0		0.108633	1702850
00:00:03.259	62497	0.00719	0		0.104282	1701843
00:00:03.268	62507	0.00739	0		0.107183	1702505
00:00:03.279	62517	0.00698	0		0.101236	1701149
00:00:03.289	62527	0.00749	0		0.108633	1702846
00:00:03.299	62537	0.00696	0		0.100946	1701083
00:00:03.309	62547	0.00776	0		0.112549	1703772
00:00:03.318	62557	0.00742	0		0.107618	1702610
00:00:03.328	62567	0.00735	0		0.106603	1702382
00:00:03.339	62577	0.0073	0		0.105878	1702215
00:00:03.349	62587	0.00776	0		0.112549	1703753
00:00:03.359	62597	0.0072	0		0.104427	1701885
00:00:03.368	62607	0.00739	0		0.107183	1702510
00:00:03.378	62617	0.00711	0		0.103122	1701588
00:00:03.388	62627	0.00753	0		0.109213	1702975
00:00:03.398	62637	0.00739	0		0.107183	1702505
00:00:03.408	62647	0.00772	0		0.111969	1703613
00:00:03.418	62657	0.0073	0		0.105878	1702227
00:00:03.428	62667	0.00755	0		0.109503	1703071
00:00:03.438	62677	0.00718	0		0.104137	1701818
00:00:03.448	62687	0.00747	0		0.108343	1702774
00:00:03.458	62697	0.00714	0		0.103557	1701696
00:00:03.468	62707	0.0074	0		0.107328	1702552
00:00:03.478	62717	0.00715	0		0.103702	1701728
00:00:03.488	62727	0.00735	0		0.106603	1702399
00:00:03.498	62737	0.00731	0		0.106023	1702245
00:00:03.508	62747	0.00717	0		0.103992	1701765
00:00:03.518	62757	0.00717	0		0.103992	1701796
00:00:03.528	62767	0.0075	0		0.108778	1702899
00:00:03.538	62777	0.007	0		0.101526	1701201
00:00:03.548	62787	0.0076	0		0.110229	1703215
00:00:03.558	62797	0.00715	0		0.103702	1701728
00:00:03.567	62807	0.00739	0		0.107183	1702510
00:00:03.577	62817	0.00713	0		0.103412	1701647
00:00:03.587	62827	0.00759	0		0.110084	1703174
00:00:03.597	62837	0.00723	0		0.104862	1701995
00:00:03.607	62847	0.00738	0		0.107038	1702495
00:00:03.617	62857	0.00696	0		0.100946	1701071
00:00:03.627	62867	0.00773	0		0.112114	1703650
00:00:03.638	62877	0.00737	0		0.106893	1702449
00:00:03.647	62887	0.00718	0		0.104137	1701814
00:00:03.657	62897	0.00747	0		0.108343	1702774
00:00:03.667	62907	0.00746	0		0.108198	1702755
00:00:03.677	62917	0.00719	0		0.104282	1701853
00:00:03.687	62927	0.00752	0		0.109068	1702941
00:00:03.697	62937	0.00715	0		0.103702	1701711
00:00:03.707	62947	0.00755	0		0.109503	1703059
00:00:03.717	62957	0.00708	0		0.102687	1701493
00:00:03.727	62967	0.00732	0		0.106168	1702298
00:00:03.737	62977	0.00717	0		0.103992	1701769
00:00:03.747	62987	0.00748	0		0.108488	1702828
00:00:03.757	62997	0.0076	0		0.110229	1703210
00:00:03.767	63007	0.00715	0		0.103702	1701720
00:00:03.777	63017	0.00729	0		0.105732	1702196
00:00:03.787	63027	0.00728	0		0.105587	1702139
00:00:03.797	63037	0.00735	0		0.106603	1702372
00:00:03.807	63047	0.00755	0		0.109503	1703056
00:00:03.817	63057	0.00714	0		0.103557	1701684
00:00:03.826	63067	0.00728	0		0.105587	1702142
00:00:03.837	63077	0.00731	0		0.106023	1702237
00:00:03.847	63087	0.00761	0		0.110374	1703247
00:00:03.856	63097	0.00695	0		0.100801	1701051
00:00:03.866	63107	0.00744	0		0.107908	1702684
00:00:03.876	63117	0.00715	0		0.103702	1701711
00:00:03.886	63127	0.00742	0		0.107618	1702623
00:00:03.896	63137	0.00757	0		0.109794	1703110
00:00:03.907	63147	0.00746	0		0.108198	1702765
00:00:03.916	63157	0.00715	0		0.103702	1701730
00:00:03.926	63167	0.00747	0		0.108343	1702787
00:00:03.936	63177	0.00722	0		0.104717	1701936
00:00:03.946	63187	0.00746	0		0.108198	1702762
00:00:03.956	63197	0.00734	0		0.106458	1702360
00:00:03.966	63207	0.00746	0		0.108198	1702770
00:00:03.977	63217	0.00748	0		0.108488	1702828
00:00:03.986	63227	0.00745	0		0.108053	1702735
00:00:03.996	63237	0.00718	0		0.104137	1701809
00:00:04.006	63247	0.00691	0		0.100221	1700899
00:00:04.016	63257	0.00739	0		0.107183	1702510
00:00:04.026	63267	0.00751	0		0.108923	1702907
00:00:04.036	63277	0.00725	0		0.105152	1702034
00:00:04.046	63287	0.00726	0		0.105297	1702088
00:00:04.056	63297	0.00742	0		0.107618	1702623
00:00:04.066	63307	0.00751	0		0.108923	1702936
00:00:04.076	63317	0.00742	0		0.107618	1702610
00:00:04.086	63327	0.00752	0		0.109068	1702946
00:00:04.096	63337	0.00742	0		0.107618	1702610
00:00:04.106	63347	0.0075	0		0.108778	1702892
00:00:04.116	63357	0.00738	0		0.107038	1702481
00:00:04.126	63367	0.00736	0		0.106748	1702419
00:00:04.136	63377	0.00728	0		0.105587	1702144
00:00:04.145	63387	0.00729	0		0.105732	1702176
00:00:04.155	63397	0.0074	0		0.107328	1702569
00:00:04.165	63407	0.00733	0		0.106313	1702308
00:00:04.175	63417	0.0073	0		0.105878	1702213
00:00:04.185	63427	0.00761	0		0.110374	1703252
00:00:04.195	63437	0.00721	0		0.104572	1701899
00:00:04.205	63447	0.00725	0		0.105152	1702056
00:00:04.215	63457	0.00781	0		0.113274	1703912
00:00:04.225	63467	0.0078	0		0.113129	1703909
00:00:04.235	63477	0.00741	0		0.107473	1702576
00:00:04.246	63487	0.00711	0		0.103122	1701569
00:00:04.255	63497	0.00749	0		0.108633	1702848
00:00:04.265	63507	0.00722	0		0.104717	1701953
00:00:04.275	63517	0.00737	0		0.106893	1702466
00:00:04.285	63527	0.00703	0		0.101962	1701304
00:00:04.295	63537	0.00783	0		0.113565	1703998
00:00:04.305	63547	0.00759	0		0.110084	1703179
00:00:04.315	63557	0.00743	0		0.107763	1702650
00:00:04.325	63567	0.00716	0		0.103847	1701752
00:00:04.335	63577	0.00712	0		0.103267	1701625
00:00:04.345	63587	0.00729	0		0.105732	1702178
00:00:04.355	63597	0.00727	0		0.105442	1702117
00:00:04.365	63607	0.00733	0		0.106313	1702318
00:00:04.375	63617	0.00749	0		0.108633	1702863
00:00:04.384	63627	0.00734	0		0.106458	1702340
00:00:04.395	63637	0.00731	0		0.106023	1702249
00:00:04.405	63647	0.00733	0		0.106313	1702316
00:00:04.414	63657	0.00751	0		0.108923	1702907
00:00:04.425	63667	0.00734	0		0.106458	1702338
00:00:04.434	63677	0.0073	0		0.105878	1702222
00:00:04.445	63687	0.00732	0		0.106168	1702296
00:00:04.455	63697	0.00717	0		0.103992	1701789
00:00:04.465	63707	0.00742	0		0.107618	1702603
00:00:04.475	63717	0.00733	0		0.106313	1702330
00:00:04.484	63727	0.00768	0		0.111389	1703503
00:00:04.494	63737	0.00762	0		0.110519	1703279
00:00:04.504	63747	0.00742	0		0.107618	1702613
00:00:04.514	63757	0.0077	0		0.111679	1703574
00:00:04.524	63767	0.00749	0		0.108633	1702848
00:00:04.534	63777	0.00764	0		0.110809	1703370
00:00:04.545	63787	0.00744	0		0.107908	1702684
00:00:04.554	63797	0.00769	0		0.111534	1703510
00:00:04.564	63807	0.00749	0		0.108633	1702860
00:00:04.574	63817	0.00739	0		0.107183	1702503
00:00:04.584	63827	0.00741	0		0.107473	1702581
00:00:04.594	63837	0.00767	0		0.111244	1703444
00:00:04.604	63847	0.00769	0		0.111534	1703510
00:00:04.614	63857	0.00735	0		0.106603	1702399
00:00:04.624	63867	0.00754	0		0.109358	1703012
00:00:04.634	63877	0.00749	0		0.108633	1702848
00:00:04.644	63887	0.0073	0		0.105878	1702200
00:00:04.654	63897	0.00769	0		0.111534	1703532
00:00:04.664	63907	0.00756	0		0.109648	1703093
00:00:04.674	63917	0.00763	0		0.110664	1703308
00:00:04.683	63927	0.00768	0		0.111389	1703508
00:00:04.694	63937	0.00741	0		0.107473	1702588
00:00:04.704	63947	0.00759	0		0.110084	1703188
00:00:04.713	63957	0.00767	0		0.111244	1703461
00:00:04.724	63967	0.00768	0		0.111389	1703493
00:00:04.733	63977	0.00756	0		0.109648	1703100
00:00:04.743	63987	0.00752	0		0.109068	1702963
00:00:04.753	63997	0.0076	0		0.110229	1703237
00:00:04.763	64007	0.00762	0		0.110519	1703277
00:00:04.773	64017	0.00785	0		0.113855	1704054
00:00:04.783	64027	0.00749	0		0.108633	1702838
00:00:04.795	64037	0.00731	0		0.106023	1702247
00:00:04.804	64047	0.00748	0		0.108488	1702831
00:00:04.813	64057	0.00739	0		0.107183	1702527
00:00:04.823	64067	0.00757	0		0.109794	1703115
00:00:04.833	64077	0.00731	0		0.106023	1702249
00:00:04.843	64087	0.00747	0		0.108343	1702792
00:00:04.853	64097	0.00746	0		0.108198	1702767
00:00:04.863	64107	0.00778	0		0.112839	1703833
00:00:04.873	64117	0.00741	0		0.107473	1702588
00:00:04.883	64127	0.00748	0		0.108488	1702821
00:00:04.893	64137	0.00773	0		0.112114	1703647
00:00:04.903	64147	0.00752	0		0.109068	1702941
00:00:04.914	64157	0.00742	0		0.107618	1702628
00:00:04.923	64167	0.00756	0		0.109648	1703093
00:00:04.933	64177	0.00772	0		0.111969	1703630
00:00:04.943	64187	0.00723	0		0.104862	1701992
00:00:04.952	64197	0.00763	0		0.110664	1703318
00:00:04.962	64207	0.00751	0		0.108923	1702919
00:00:04.973	64217	0.00775	0		0.112404	1703731
00:00:04.983	64227	0.00763	0		0.110664	1703328
00:00:04.993	64237	0.00763	0		0.110664	1703311
00:00:05.003	64247	0.00743	0		0.107763	1702645
00:00:05.013	64257	0.00772	0		0.111969	1703611
00:00:05.022	64267	0.00721	0		0.104572	1701914
00:00:05.033	64277	0.00749	0		0.108633	1702841
00:00:05.042	64287	0.00752	0		0.109068	1702943
00:00:05.052	64297	0.00767	0		0.111244	1703471
00:00:05.062	64307	0.00751	0		0.108923	1702931
00:00:05.072	64317	0.00747	0		0.108343	1702772
00:00:05.082	64327	0.00748	0		0.108488	1702823
00:00:05.093	64337	0.00782	0		0.113419	1703975
00:00:05.102	64347	0.00753	0		0.109213	1702985
00:00:05.112	64357	0.00766	0		0.111099	1703415
00:00:05.122	64367	0.00735	0		0.106603	1702401
00:00:05.132	64377	0.00727	0		0.105442	1702110
00:00:05.142	64387	0.00719	0		0.104282	1701858
00:00:05.152	64397	0.00763	0		0.110664	1703308
00:00:05.162	64407	0.00734	0		0.106458	1702335
00:00:05.172	64417	0.00743	0		0.107763	1702645
00:00:05.182	64427	0.00755	0		0.109503	1703059
00:00:05.192	64437	0.00753	0		0.109213	1702973
00:00:05.202	64447	0.0074	0		0.107328	1702547
00:00:05.212	64457	0.00795	0		0.115305	1704392
00:00:05.222	64467	0.00733	0		0.106313	1702318
00:00:05.232	64477	0.00795	0		0.115305	1704394
00:00:05.241	64487	0.00759	0		0.110084	1703191
00:00:05.251	64497	0.00772	0		0.111969	1703633
00:00:05.261	64507	0.00721	0		0.104572	1701926
00:00:05.271	64517	0.00753	0		0.109213	1703002
00:00:05.281	64527	0.00705	0		0.102252	1701368
00:00:05.291	64537	0.00733	0		0.106313	1702308
00:00:05.301	64547	0.00714	0		0.103557	1701679
00:00:05.311	64557	0.00789	0		0.114435	1704201
00:00:05.321	64567	0.00726	0		0.105297	1702098
00:00:05.331	64577	0.00792	0		0.11487	1704289
00:00:05.341	64587	0.00724	0		0.105007	1702022
00:00:05.351	64597	0.00755	0		0.109503	1703039
00:00:05.361	64607	0.00738	0		0.107038	1702490
00:00:05.371	64617	0.00783	0		0.113565	1704010
00:00:05.381	64627	0.00721	0		0.104572	1701911
00:00:05.391	64637	0.00775	0		0.112404	1703738
00:00:05.401	64647	0.00746	0		0.108198	1702762
00:00:05.411	64657	0.0077	0		0.111679	1703574
00:00:05.421	64667	0.00736	0		0.106748	1702417
00:00:05.431	64677	0.00788	0		0.11429	1704149
00:00:05.441	64687	0.00751	0		0.108923	1702914
00:00:05.451	64697	0.00763	0		0.110664	1703333
00:00:05.461	64707	0.00758	0		0.109939	1703144
00:00:05.471	64717	0.00757	0		0.109794	1703125
00:00:05.481	64727	0.00773	0		0.112114	1703662
00:00:05.491	64737	0.00786	0		0.114	1704110
00:00:05.501	64747	0.00744	0		0.107908	1702672
00:00:05.511	64757	0.0078	0		0.113129	1703902
00:00:05.521	64767	0.00737	0		0.106893	1702444
00:00:05.531	64777	0.00771	0		0.111824	1703584
00:00:05.540	64787	0.00738	0		0.107038	1702498
00:00:05.550	64797	0.0078	0		0.113129	1703897
00:00:05.560	64807	0.00723	0		0.104862	1701995
00:00:05.570	64817	0.00763	0		0.110664	1703308
00:00:05.580	64827	0.00757	0		0.109794	1703130
00:00:05.591	64837	0.00787	0		0.114145	1704140
00:00:05.600	64847	0.00742	0		0.107618	1702613
00:00:05.611	64857	0.00768	0		0.111389	1703493
00:00:05.620	64867	0.00755	0		0.109503	1703046
00:00:05.630	64877	0.00735	0		0.106603	1702389
00:00:05.640	64887	0.00753	0		0.109213	1702985
00:00:05.650	64897	0.00774	0		0.112259	1703709
00:00:05.660	64907	0.00766	0		0.111099	1703424
00:00:05.670	64917	0.00754	0		0.109358	1703034
00:00:05.680	64927	0.00735	0		0.106603	1702379
00:00:05.690	64937	0.00776	0		0.112549	1703748
00:00:05.700	64947	0.00757	0		0.109794	1703127
00:00:05.710	64957	0.0076	0		0.110229	1703237
00:00:05.721	64967	0.00765	0		0.110954	1703398
00:00:05.730	64977	0.00789	0		0.114435	1704213
00:00:05.740	64987	0.00727	0		0.105442	1702107
00:00:05.750	64997	0.00772	0		0.111969	1703642
00:00:05.760	65007	0.00755	0		0.109503	1703063
00:00:05.770	65017	0.00764	0		0.110809	1703355
00:00:05.780	65027	0.00737	0		0.106893	1702459
00:00:05.790	65037	0.00761	0		0.110374	1703247
00:00:05.800	65047	0.00736	0		0.106748	1702406
00:00:05.810	65057	0.00762	0		0.110519	1703294
00:00:05.820	65067	0.00765	0		0.110954	1703407
00:00:05.829	65077	0.00761	0		0.110374	1703254
00:00:05.840	65087	0.00767	0		0.111244	1703449
00:00:05.849	65097	0.00745	0		0.108053	1702721
00:00:05.860	65107	0.00716	0		0.103847	1701738
00:00:05.870	65117	0.00789	0		0.114435	1704206
00:00:05.880	65127	0.00765	0		0.110954	1703405
00:00:05.890	65137	0.00804	0		0.11661	1704714
00:00:05.900	65147	0.00792	0		0.11487	1704306
00:00:05.910	65157	0.00738	0		0.107038	1702498
00:00:05.920	65167	0.0075	0		0.108778	1702887
00:00:05.930	65177	0.00759	0		0.110084	1703188
00:00:05.940	65187	0.00738	0		0.107038	1702481
00:00:05.949	65197	0.00791	0		0.114725	1704247
00:00:05.959	65207	0.00745	0		0.108053	1702708
00:00:05.969	65217	0.00804	0		0.11661	1704711
00:00:05.979	65227	0.00737	0		0.106893	1702468
00:00:05.989	65237	0.0076	0		0.110229	1703225
00:00:05.999	65247	0.00735	0		0.106603	1702377
00:00:06.009	65257	0.00764	0		0.110809	1703343
00:00:06.019	65267	0.00763	0		0.110664	1703321
00:00:06.029	65277	0.00793	0		0.115015	1704345
00:00:06.039	65287	0.0076	0		0.110229	1703208
00:00:06.049	65297	0.0073	0		0.105878	1702213
00:00:06.059	65307	0.00772	0		0.111969	1703618
00:00:06.069	65317	0.00781	0		0.113274	1703941
00:00:06.079	65327	0.00765	0		0.110954	1703390
00:00:06.089	65337	0.00773	0		0.112114	1703674
00:00:06.099	65347	0.00732	0		0.106168	1702276
00:00:06.109	65357	0.00766	0		0.111099	1703424
00:00:06.119	65367	0.00735	0		0.106603	1702394
00:00:06.129	65377	0.00799	0		0.115885	1704539
00:00:06.139	65387	0.00778	0		0.112839	1703824
00:00:06.148	65397	0.00764	0		0.110809	1703357
00:00:06.159	65407	0.00755	0		0.109503	1703041
00:00:06.169	65417	0.00755	0		0.109503	1703051
00:00:06.178	65427	0.00756	0		0.109648	1703088
00:00:06.188	65437	0.00768	0		0.111389	1703476
00:00:06.199	65447	0.00744	0		0.107908	1702694
00:00:06.208	65457	0.00752	0		0.109068	1702956
00:00:06.218	65467	0.00761	0		0.110374	1703252
00:00:06.228	65477	0.0079	0		0.11458	1704215
00:00:06.238	65487	0.00779	0		0.112984	1703865
00:00:06.248	65497	0.00786	0		0.114	1704100
00:00:06.258	65507	0.0074	0		0.107328	1702569
00:00:06.268	65517	0.0078	0		0.113129	1703897
00:00:06.278	65527	0.00734	0		0.106458	1702350
00:00:06.288	1	0.00755	0		0.109503	1703041
00:00:06.298	11	0.00771	0		0.111824	1703606
00:00:06.308	21	0.0076	0		0.110229	1703210
00:00:06.318	31	0.00757	0		0.109794	1703132
00:00:06.328	41	0.00769	0		0.111534	1703515
00:00:06.338	51	0.0075	0		0.108778	1702882
00:00:06.348	61	0.00752	0		0.109068	1702966
00:00:06.358	71	0.00793	0		0.115015	1704316
00:00:06.368	81	0.00786	0		0.114	1704086
00:00:06.377	91	0.00766	0		0.111099	1703434
00:00:06.387	101	0.00806	0		0.1169	1704777
00:00:06.397	111	0.00744	0		0.107908	1702674
00:00:06.408	121	0.00784	0		0.11371	1704044
00:00:06.417	131	0.00768	0		0.111389	1703503
00:00:06.428	141	0.00809	0		0.117335	1704868
00:00:06.438	151	0.00736	0		0.106748	1702419
00:00:06.448	161	0.00734	0		0.106458	1702350
00:00:06.458	171	0.00744	0		0.107908	1702679
00:00:06.467	181	0.00763	0		0.110664	1703321
00:00:06.477	191	0.00783	0		0.113565	1703993
00:00:06.488	201	0.00782	0		0.113419	1703951
00:00:06.497	211	0.00754	0		0.109358	1703014
00:00:06.507	221	0.00756	0		0.109648	1703073
00:00:06.517	231	0.00773	0		0.112114	1703662
00:00:06.527	241	0.0075	0		0.108778	1702880
00:00:06.537	251	0.00773	0		0.112114	1703652
00:00:06.547	261	0.00748	0		0.108488	1702814
00:00:06.557	271	0.00773	0		0.112114	1703669
00:00:06.567	281	0.00761	0		0.110374	1703264
00:00:06.577	291	0.00769	0		0.111534	1703522
00:00:06.587	301	0.00752	0		0.109068	1702970
00:00:06.597	311	0.00798	0		0.11574	1704490
00:00:06.607	321	0.00796	0		0.11545	1704426
00:00:06.617	331	0.00756	0		0.109648	1703103
00:00:06.627	341	0.00739	0		0.107183	1702520
00:00:06.637	351	0.00746	0		0.108198	1702757
00:00:06.647	361	0.0076	0		0.110229	1703228
00:00:06.657	371	0.00754	0		0.109358	1703017
00:00:06.667	381	0.00791	0		0.114725	1704255
00:00:06.677	391	0.00773	0		0.112114	1703655
00:00:06.687	401	0.00771	0		0.111824	1703601
00:00:06.697	411	0.00782	0		0.113419	1703951
00:00:06.706	421	0.00796	0		0.11545	1704431
00:00:06.716	431	0.0078	0		0.113129	1703904
00:00:06.727	441	0.00778	0		0.112839	1703824
00:00:06.737	451	0.00749	0		0.108633	1702855
00:00:06.746	461	0.00783	0		0.113565	1703995
00:00:06.756	471	0.00794	0		0.11516	1704372
00:00:06.766	481	0.00767	0		0.111244	1703444
00:00:06.776	491	0.00785	0		0.113855	1704054
00:00:06.786	501	0.00777	0		0.112694	1703802
00:00:06.797	511	0.00756	0		0.109648	1703098
00:00:06.806	521	0.00774	0		0.112259	1703689
00:00:06.816	531	0.00781	0		0.113274	1703936
00:00:06.826	541	0.00767	0		0.111244	1703444
00:00:06.836	551	0.00762	0		0.110519	1703274
00:00:06.846	561	0.00764	0		0.110809	1703348
00:00:06.856	571	0.00757	0		0.109794	1703139
00:00:06.866	581	0.00765	0		0.110954	1703407
00:00:06.876	591	0.00783	0		0.113565	1703980
00:00:06.886	601	0.00781	0		0.113274	1703926
00:00:06.896	611	0.00762	0		0.110519	1703279
00:00:06.906	621	0.00755	0		0.109503	1703063
00:00:06.916	631	0.00753	0		0.109213	1702988
00:00:06.926	641	0.00761	0		0.110374	1703252
00:00:06.936	651	0.00776	0		0.112549	1703777
00:00:06.946	661	0.00771	0		0.111824	1703576
00:00:06.956	671	0.00751	0		0.108923	1702909
00:00:06.966	681	0.00774	0		0.112259	1703706
00:00:06.976	691	0.00768	0		0.111389	1703508
00:00:06.985	701	0.00787	0		0.114145	1704127
00:00:06.996	711	0.00792	0		0.11487	1704304
00:00:07.006	721	0.00782	0		0.113419	1703951
00:00:07.015	731	0.00763	0		0.110664	1703326
00:00:07.026	741	0.00763	0		0.110664	1703311
00:00:07.035	751	0.00788	0		0.11429	1704166
00:00:07.045	761	0.00781	0		0.113274	1703922
00:00:07.055	771	0.00799	0		0.115885	1704536
00:00:07.065	781	0.00771	0		0.111824	1703598
00:00:07.075	791	0.00791	0		0.114725	1704260
00:00:07.085	801	0.00756	0		0.109648	1703081
00:00:07.095	811	0.0079	0		0.11458	1704230
00:00:07.105	821	0.00765	0		0.110954	1703385
00:00:07.115	831	0.00743	0		0.107763	1702642
00:00:07.125	841	0.00774	0		0.112259	1703709
00:00:07.135	851	0.0079	0		0.11458	1704218
00:00:07.145	861	0.00762	0		0.110519	1703299
00:00:07.155	871	0.00777	0		0.112694	1703809
00:00:07.165	881	0.00773	0		0.112114	1703662
00:00:07.175	891	0.00793	0		0.115015	1704328
00:00:07.185	901	0.00752	0		0.109068	1702966
00:00:07.195	911	0.00767	0		0.111244	1703466
00:00:07.205	921	0.00754	0		0.109358	1703024
00:00:07.215	931	0.00763	0		0.110664	1703308
00:00:07.225	941	0.00751	0		0.108923	1702934
00:00:07.235	951	0.00777	0		0.112694	1703809
00:00:07.245	961	0.00769	0		0.111534	1703518
00:00:07.255	971	0.00791	0		0.114725	1704260
00:00:07.265	981	0.00764	0		0.110809	1703350
00:00:07.275	991	0.00778	0		0.112839	1703816
00:00:07.284	1001	0.00776	0		0.112549	1703760
00:00:07.295	1011	0.00774	0		0.112259	1703679
00:00:07.305	1021	0.00795	0		0.115305	1704387
00:00:07.314	1031	0.00772	0		0.111969	1703628
00:00:07.324	1041	0.0075	0		0.108778	1702872
00:00:07.335	1051	0.00781	0		0.113274	1703934
00:00:07.345	1061	0.00751	0		0.108923	1702912
00:00:07.354	1071	0.00764	0		0.110809	1703362
00:00:07.364	1081	0.00773	0		0.112114	1703647
00:00:07.375	1091	0.0079	0		0.11458	1704235
00:00:07.384	1101	0.00755	0		0.109503	1703044
00:00:07.395	1111	0.00755	0		0.109503	1703039
00:00:07.404	1121	0.00773	0		0.112114	1703662
00:00:07.414	1131	0.00776	0		0.112549	1703762
00:00:07.424	1141	0.00776	0		0.112549	1703753
00:00:07.434	1151	0.00788	0		0.11429	1704149
00:00:07.444	1161	0.00763	0		0.110664	1703338
00:00:07.454	1171	0.00815	0		0.118206	1705071
00:00:07.464	1181	0.00756	0		0.109648	1703083
00:00:07.474	1191	0.00788	0		0.11429	1704147
00:00:07.484	1201	0.00754	0		0.109358	1703017
00:00:07.494	1211	0.00765	0		0.110954	1703393
00:00:07.504	1221	0.00756	0		0.109648	1703105
00:00:07.514	1231	0.00811	0		0.117626	1704941
00:00:07.524	1241	0.00795	0		0.115305	1704411
00:00:07.534	1251	0.00775	0		0.112404	1703716
00:00:07.543	1261	0.00749	0		0.108633	1702860
00:00:07.553	1271	0.00804	0		0.11661	1704699
00:00:07.564	1281	0.00779	0		0.112984	1703855
00:00:07.574	1291	0.00782	0		0.113419	1703966
00:00:07.583	1301	0.00768	0		0.111389	1703481
00:00:07.594	1311	0.00807	0		0.117045	1704816
00:00:07.604	1321	0.00803	0		0.116465	1704662
00:00:07.613	1331	0.00785	0		0.113855	1704076
00:00:07.624	1341	0.00765	0		0.110954	1703378
00:00:07.633	1351	0.00797	0		0.115595	1704473
00:00:07.643	1361	0.00774	0		0.112259	1703691
00:00:07.653	1371	0.00776	0		0.112549	1703762
00:00:07.663	1381	0.00758	0		0.109939	1703154
00:00:07.673	1391	0.00758	0		0.109939	1703164
00:00:07.683	1401	0.00766	0		0.111099	1703429
00:00:07.693	1411	0.00749	0		0.108633	1702870
00:00:07.703	1421	0.00786	0		0.114	1704091
00:00:07.713	1431	0.00817	0		0.118496	1705135
00:00:07.723	1441	0.00775	0		0.112404	1703738
00:00:07.733	1451	0.00803	0		0.116465	1704679
00:00:07.743	1461	0.00797	0		0.115595	1704475
00:00:07.753	1471	0.0078	0		0.113129	1703890
00:00:07.763	1481	0.00759	0		0.110084	1703203
00:00:07.773	1491	0.00807	0		0.117045	1704814
00:00:07.783	1501	0.00748	0		0.108488	1702819
00:00:07.793	1511	0.00799	0		0.115885	1704546
00:00:07.803	1521	0.00743	0		0.107763	1702640
00:00:07.813	1531	0.00791	0		0.114725	1704255
00:00:07.823	1541	0.00764	0		0.110809	1703348
00:00:07.833	1551	0.00796	0		0.11545	1704424
00:00:07.843	1561	0.00739	0		0.107183	1702515
00:00:07.852	1571	0.00833	0		0.120816	1705667
00:00:07.862	1581	0.00759	0		0.110084	1703191
00:00:07.872	1591	0.00819	0		0.118786	1705203
00:00:07.883	1601	0.00776	0		0.112549	1703750
00:00:07.893	1611	0.00808	0		0.11719	1704841
00:00:07.903	1621	0.00761	0		0.110374	1703267
00:00:07.912	1631	0.00797	0		0.115595	1704473
00:00:07.922	1641	0.00761	0		0.110374	1703254
00:00:07.932	1651	0.00782	0		0.113419	1703978
00:00:07.942	1661	0.0077	0		0.111679	1703571
00:00:07.954	1671	0.00782	0		0.113419	1703956
00:00:07.962	1681	0.00771	0		0.111824	1703603
00:00:07.972	1691	0.00799	0		0.115885	1704522
00:00:07.982	1701	0.00772	0		0.111969	1703618
00:00:07.992	1711	0.00805	0		0.116755	1704738
00:00:08.002	1721	0.00776	0		0.112549	1703765
00:00:08.012	1731	0.00792	0		0.11487	1704311
00:00:08.022	1741	0.00754	0		0.109358	1703037
00:00:08.032	1751	0.0081	0		0.117481	1704897
00:00:08.042	1761	0.00768	0		0.111389	1703486
00:00:08.052	1771	0.00799	0		0.115885	1704539
00:00:08.062	1781	0.00748	0		0.108488	1702833
00:00:08.072	1791	0.0078	0		0.113129	1703878
00:00:08.082	1801	0.00742	0		0.107618	1702603
00:00:08.092	1811	0.00816	0		0.118351	1705093
00:00:08.102	1821	0.00756	0		0.109648	1703088
00:00:08.112	1831	0.00767	0		0.111244	1703442
00:00:08.122	1841	0.00769	0		0.111534	1703520
00:00:08.132	1851	0.00814	0		0.118061	1705037
00:00:08.142	1861	0.00738	0		0.107038	1702488
00:00:08.151	1871	0.00785	0		0.113855	1704046
00:00:08.161	1881	0.00744	0		0.107908	1702696
00:00:08.171	1891	0.00812	0		0.117771	1704961
00:00:08.182	1901	0.00761	0		0.110374	1703259
00:00:08.191	1911	0.00814	0		0.118061	1705052
00:00:08.201	1921	0.00744	0		0.107908	1702699
00:00:08.211	1931	0.00793	0		0.115015	1704345
00:00:08.221	1941	0.00775	0		0.112404	1703721
00:00:08.231	1951	0.00814	0		0.118061	1705042
00:00:08.241	1961	0.00755	0		0.109503	1703066
00:00:08.251	1971	0.00826	0		0.119801	1705431
00:00:08.261	1981	0.00781	0		0.113274	1703919
00:00:08.271	1991	0.00812	0		0.117771	1704968
00:00:08.281	2001	0.00779	0		0.112984	1703858
00:00:08.291	2011	0.00807	0		0.117045	1704807
00:00:08.301	2021	0.00803	0		0.116465	1704650
00:00:08.311	2031	0.00762	0		0.110519	1703294
00:00:08.321	2041	0.00799	0		0.115885	1704524
00:00:08.331	2051	0.00801	0		0.116175	1704586
00:00:08.341	2061	0.00733	0		0.106313	1702303
00:00:08.351	2071	0.00834	0		0.120961	1705692
00:00:08.361	2081	0.00786	0		0.114	1704093
00:00:08.371	2091	0.00823	0		0.119366	1705333
00:00:08.381	2101	0.00762	0		0.110519	1703303
00:00:08.391	2111	0.00819	0		0.118786	1705208
00:00:08.401	2121	0.00782	0		0.113419	1703951
00:00:08.411	2131	0.00794	0		0.11516	1704377
00:00:08.421	2141	0.00762	0		0.110519	1703289
00:00:08.431	2151	0.0081	0		0.117481	1704900
00:00:08.441	2161	0.00756	0		0.109648	1703078
00:00:08.450	2171	0.00807	0		0.117045	1704812
00:00:08.460	2181	0.008	0		0.11603	1704581
00:00:08.470	2191	0.00816	0		0.118351	1705096
00:00:08.480	2201	0.00733	0		0.106313	1702311
00:00:08.490	2211	0.00785	0		0.113855	1704078
00:00:08.501	2221	0.00805	0		0.116755	1704736
00:00:08.510	2231	0.00804	0		0.11661	1704716
00:00:08.520	2241	0.0077	0		0.111679	1703557
00:00:08.531	2251	0.00805	0		0.116755	1704745
00:00:08.541	2261	0.00766	0		0.111099	1703424
00:00:08.550	2271	0.00803	0		0.116465	1704672
00:00:08.560	2281	0.00778	0		0.112839	1703816
00:00:08.570	2291	0.00816	0		0.118351	1705096
00:00:08.580	2301	0.00781	0		0.113274	1703919
00:00:08.590	2311	0.00812	0		0.117771	1704966
00:00:08.600	2321	0.008	0		0.11603	1704549
00:00:08.610	2331	0.00788	0		0.11429	1704159
00:00:08.620	2341	0.00804	0		0.11661	1704704
00:00:08.630	2351	0.00813	0		0.117916	1705010
00:00:08.640	2361	0.00766	0		0.111099	1703410
00:00:08.650	2371	0.00795	0		0.115305	1704414
00:00:08.660	2381	0.00779	0		0.112984	1703855
00:00:08.670	2391	0.00793	0		0.115015	1704333
00:00:08.680	2401	0.00771	0		0.111824	1703601
00:00:08.690	2411	0.00788	0		0.11429	1704152
00:00:08.700	2421	0.0076	0		0.110229	1703223
00:00:08.710	2431	0.0079	0		0.11458	1704242
00:00:08.720	2441	0.00751	0		0.108923	1702931
00:00:08.730	2451	0.00824	0		0.119511	1705387
00:00:08.740	2461	0.00787	0		0.114145	1704140
00:00:08.750	2471	0.00813	0		0.117916	1704990
00:00:08.759	2481	0.0078	0		0.113129	1703890
00:00:08.769	2491	0.00788	0		0.11429	1704157
00:00:08.779	2501	0.00786	0		0.114	1704105
00:00:08.789	2511	0.00756	0		0.109648	1703088
00:00:08.799	2521	0.00797	0		0.115595	1704468
00:00:08.809	2531	0.00803	0		0.116465	1704650
00:00:08.820	2541	0.00768	0		0.111389	1703476
00:00:08.829	2551	0.0079	0		0.11458	1704233
00:00:08.839	2561	0.0078	0		0.113129	1703887
00:00:08.849	2571	0.0078	0		0.113129	1703890
00:00:08.861	2581	0.00776	0		0.112549	1703750
00:00:08.869	2591	0.00798	0		0.11574	1704504
00:00:08.879	2601	0.00807	0		0.117045	1704816
00:00:08.889	2611	0.00806	0		0.1169	1704758
00:00:08.899	2621	0.00777	0		0.112694	1703782
00:00:08.909	2631	0.00764	0		0.110809	1703348
00:00:08.920	2641	0.00776	0		0.112549	1703765
00:00:08.930	2651	0.00819	0		0.118786	1705196
00:00:08.939	2661	0.00776	0		0.112549	1703775
00:00:08.949	2671	0.00758	0		0.109939	1703157
00:00:08.959	2681	0.00766	0		0.111099	1703420
00:00:08.969	2691	0.00783	0		0.113565	1704010
00:00:08.979	2701	0.00781	0		0.113274	1703934
00:00:08.989	2711	0.0081	0		0.117481	1704897
00:00:08.999	2721	0.00769	0		0.111534	1703530
00:00:09.009	2731	0.00753	0		0.109213	1702983
00:00:09.019	2741	0.00783	0		0.113565	1704005
00:00:09.029	2751	0.00816	0		0.118351	1705105
00:00:09.039	2761	0.00797	0		0.115595	1704475
00:00:09.049	2771	0.00792	0		0.11487	1704306
00:00:09.058	2781	0.00798	0		0.11574	1704504
00:00:09.069	2791	0.00788	0		0.11429	1704164
00:00:09.079	2801	0.00789	0		0.114435	1704181
00:00:09.088	2811	0.00788	0		0.11429	1704179
00:00:09.099	2821	0.00766	0		0.111099	1703439
00:00:09.109	2831	0.00819	0		0.118786	1705196
00:00:09.118	2841	0.00809	0		0.117335	1704880
00:00:09.128	2851	0.00827	0		0.119946	1705468
00:00:09.139	2861	0.008	0		0.11603	1704566
00:00:09.149	2871	0.00764	0		0.110809	1703360
00:00:09.158	2881	0.00813	0		0.117916	1704985
00:00:09.168	2891	0.00779	0		0.112984	1703865
00:00:09.178	2901	0.008	0		0.11603	1704551
00:00:09.188	2911	0.0078	0		0.113129	1703897
00:00:09.198	2921	0.00804	0		0.11661	1704714
00:00:09.208	2931	0.00798	0		0.11574	1704512
00:00:09.218	2941	0.00805	0		0.116755	1704750
00:00:09.228	2951	0.00799	0		0.115885	1704519
00:00:09.238	2961	0.00782	0		0.113419	1703951
00:00:09.248	2971	0.00794	0		0.11516	1704367
00:00:09.258	2981	0.00777	0		0.112694	1703780
00:00:09.268	2991	0.0079	0		0.11458	1704225
00:00:09.278	3001	0.00763	0		0.110664	1703340
00:00:09.288	3011	0.00798	0		0.11574	1704485
00:00:09.298	3021	0.00796	0		0.11545	1704419
00:00:09.307	3031	0.00821	0		0.119076	1705269
00:00:09.317	3041	0.00787	0		0.114145	1704115
00:00:09.328	3051	0.00805	0		0.116755	1704733
00:00:09.337	3061	0.00775	0		0.112404	1703723
00:00:09.348	3071	0.00805	0		0.116755	1704723
00:00:09.358	3081	0.00805	0		0.116755	1704723
00:00:09.367	3091	0.00825	0		0.119656	1705421
00:00:09.377	3101	0.0079	0		0.11458	1704228
00:00:09.388	3111	0.00813	0		0.117916	1704988
00:00:09.398	3121	0.00801	0		0.116175	1704606
00:00:09.407	3131	0.0079	0		0.11458	1704218
00:00:09.417	3141	0.00782	0		0.113419	1703978
00:00:09.427	3151	0.00796	0		0.11545	1704424
00:00:09.437	3161	0.00764	0		0.110809	1703360
00:00:09.447	3171	0.00807	0		0.117045	1704787
00:00:09.457	3181	0.00814	0		0.118061	1705020
00:00:09.467	3191	0.00787	0		0.114145	1704132
00:00:09.477	3201	0.00788	0		0.11429	1704152
00:00:09.487	3211	0.00803	0		0.116465	1704665
00:00:09.497	3221	0.00772	0		0.111969	1703640
00:00:09.507	3231	0.00789	0		0.114435	1704211
00:00:09.517	3241	0.00818	0		0.118641	1705174
00:00:09.527	3251	0.00799	0		0.115885	1704526
00:00:09.537	3261	0.00802	0		0.11632	1704621
00:00:09.547	3271	0.008	0		0.11603	1704579
00:00:09.557	3281	0.00784	0		0.11371	1704012
00:00:09.567	3291	0.00803	0		0.116465	1704660
00:00:09.577	3301	0.00822	0		0.119221	1705287
00:00:09.587	3311	0.0079	0		0.11458	1704220
00:00:09.597	3321	0.00785	0		0.113855	1704076
00:00:09.607	3331	0.00802	0		0.11632	1704616
00:00:09.616	3341	0.00796	0		0.11545	1704431
00:00:09.627	3351	0.00791	0		0.114725	1704269
00:00:09.637	3361	0.00796	0		0.11545	1704419
00:00:09.646	3371	0.0081	0		0.117481	1704914
00:00:09.657	3381	0.00796	0		0.11545	1704431
00:00:09.666	3391	0.00826	0		0.119801	1705431
00:00:09.676	3401	0.00815	0		0.118206	1705056
00:00:09.687	3411	0.00819	0		0.118786	1705198
00:00:09.696	3421	0.00801	0		0.116175	1704613
00:00:09.706	3431	0.00797	0		0.115595	1704470
00:00:09.716	3441	0.00813	0		0.117916	1704988
00:00:09.726	3451	0.00788	0		0.11429	1704152
00:00:09.736	3461	0.00826	0		0.119801	1705441
00:00:09.746	3471	0.00824	0		0.119511	1705380
00:00:09.756	3481	0.00797	0		0.115595	1704465
00:00:09.766	3491	0.00785	0		0.113855	1704069
00:00:09.776	3501	0.00787	0		0.114145	1704127
00:00:09.786	3511	0.00817	0		0.118496	1705152
00:00:09.796	3521	0.00813	0		0.117916	1705012
00:00:09.806	3531	0.00825	0		0.119656	1705412
00:00:09.816	3541	0.00803	0		0.116465	1704660
00:00:09.826	3551	0.00769	0		0.111534	1703535
00:00:09.836	3561	0.00831	0		0.120526	1705593
00:00:09.846	3571	0.00783	0		0.113565	1703990
00:00:09.856	3581	0.00818	0		0.118641	1705159
00:00:09.866	3591	0.00827	0		0.119946	1705487
00:00:09.876	3601	0.00824	0		0.119511	1705385
00:00:09.886	3611	0.0082	0		0.118931	1705252
00:00:09.896	3621	0.00816	0		0.118351	1705086
00:00:09.906	3631	0.00801	0		0.116175	1704594
00:00:09.916	3641	0.00805	0		0.116755	1704745
00:00:09.926	3651	0.00818	0		0.118641	1705159
00:00:09.936	3661	0.00803	0		0.116465	1704660
00:00:09.946	3671	0.00824	0		0.119511	1705367
00:00:09.956	3681	0.00782	0		0.113419	1703975
00:00:09.965	3691	0.00816	0		0.118351	1705115
00:00:09.976	3701	0.0081	0		0.117481	1704917
00:00:09.985	3711	0.00797	0		0.115595	1704455
00:00:09.995	3721	0.00808	0		0.11719	1704829
00:00:10.005	3731	0.00777	0		0.112694	1703792
00:00:10.015	3741	0.00795	0		0.115305	1704411
00:00:10.025	3751	0.00803	0		0.116465	1704652
00:00:10.035	3761	0.0081	0		0.117481	1704912
00:00:10.046	3771	0.00799	0		0.115885	1704526
00:00:10.055	3781	0.00822	0		0.119221	1705287
00:00:10.065	3791	0.00782	0		0.113419	1703963
00:00:10.075	3801	0.00797	0		0.115595	1704460
00:00:10.085	3811	0.00742	0		0.107618	1702610
00:00:10.095	3821	0.00814	0		0.118061	1705052
00:00:10.105	3831	0.00817	0		0.118496	1705145
00:00:10.115	3841	0.00832	0		0.120671	1705640
00:00:10.125	3851	0.00814	0		0.118061	1705052
00:00:10.135	3861	0.00826	0		0.119801	1705453
00:00:10.145	3871	0.00787	0		0.114145	1704135
00:00:10.155	3881	0.0084	0		0.121832	1705900
00:00:10.165	3891	0.00784	0		0.11371	1704015
00:00:10.175	3901	0.00818	0		0.118641	1705159
00:00:10.185	3911	0.00772	0		0.111969	1703618
00:00:10.195	3921	0.0083	0		0.120381	1705571
00:00:10.205	3931	0.00809	0		0.117335	1704865
00:00:10.215	3941	0.00807	0		0.117045	1704794
00:00:10.225	3951	0.00782	0		0.113419	1703968
00:00:10.234	3961	0.00826	0		0.119801	1705434
00:00:10.245	3971	0.00803	0		0.116465	1704674
00:00:10.255	3981	0.00811	0		0.117626	1704944
00:00:10.265	3991	0.00832	0		0.120671	1705655
00:00:10.274	4001	0.0081	0		0.117481	1704897
00:00:10.284	4011	0.00778	0		0.112839	1703836
00:00:10.294	4021	0.00803	0		0.116465	1704660
00:00:10.304	4031	0.00819	0		0.118786	1705218
00:00:10.314	4041	0.00811	0		0.117626	1704944
00:00:10.324	4051	0.00807	0		0.117045	1704785
00:00:10.334	4061	0.0082	0		0.118931	1705223
00:00:10.344	4071	0.00778	0		0.112839	1703843
00:00:10.354	4081	0.00828	0		0.120091	1705500
00:00:10.364	4091	0.00782	0		0.113419	1703951
00:00:10.374	4101	0.00834	0		0.120961	1705719
00:00:10.384	4111	0.0078	0		0.113129	1703878
00:00:10.394	4121	0.00796	0		0.11545	1704429
00:00:10.404	4131	0.00844	0		0.122412	1706047
00:00:10.414	4141	0.00827	0		0.119946	1705473
00:00:10.424	4151	0.0081	0		0.117481	1704914
00:00:10.434	4161	0.00809	0		0.117335	1704853
00:00:10.444	4171	0.00793	0		0.115015	1704331
00:00:10.454	4181	0.0081	0		0.117481	1704890
00:00:10.464	4191	0.00822	0		0.119221	1705289
00:00:10.474	4201	0.00839	0		0.121687	1705858
00:00:10.484	4211	0.00817	0		0.118496	1705137
00:00:10.494	4221	0.00811	0		0.117626	1704927
00:00:10.504	4231	0.00796	0		0.11545	1704436
00:00:10.513	4241	0.008	0		0.11603	1704579
00:00:10.523	4251	0.00812	0		0.117771	1704971
00:00:10.533	4261	0.00833	0		0.120816	1705662
00:00:10.544	4271	0.00809	0		0.117335	1704870
00:00:10.554	4281	0.00825	0		0.119656	1705389
00:00:10.563	4291	0.00776	0		0.112549	1703753
00:00:10.573	4301	0.00822	0		0.119221	1705314
00:00:10.583	4311	0.00783	0		0.113565	1703980
00:00:10.594	4321	0.00849	0		0.123137	1706208
00:00:10.604	4331	0.00786	0		0.114	1704105
00:00:10.613	4341	0.00842	0		0.122122	1705966
00:00:10.623	4351	0.00842	0		0.122122	1705986
00:00:10.634	4361	0.00854	0		0.123862	1706370
00:00:10.643	4371	0.00798	0		0.11574	1704500
00:00:10.653	4381	0.00802	0		0.11632	1704623
00:00:10.663	4391	0.00806	0		0.1169	1704763
00:00:10.673	4401	0.00858	0		0.124442	1706500
00:00:10.683	4411	0.0079	0		0.11458	1704235
00:00:10.693	4421	0.00821	0		0.119076	1705262
00:00:10.703	4431	0.00793	0		0.115015	1704331
00:00:10.713	4441	0.00822	0		0.119221	1705304
00:00:10.723	4451	0.0082	0		0.118931	1705245
00:00:10.733	4461	0.00859	0		0.124587	1706532
00:00:10.743	4471	0.00794	0		0.11516	1704370
00:00:10.753	4481	0.00825	0		0.119656	1705421
00:00:10.763	4491	0.00785	0		0.113855	1704061
00:00:10.772	4501	0.00852	0		0.123572	1706309
00:00:10.783	4511	0.00793	0		0.115015	1704345
00:00:10.793	4521	0.00845	0		0.122557	1706066
00:00:10.803	4531	0.00792	0		0.11487	1704296
00:00:10.812	4541	0.00831	0		0.120526	1705613
00:00:10.822	4551	0.0082	0		0.118931	1705250
00:00:10.833	4561	0.00829	0		0.120236	1705539
00:00:10.843	4571	0.00804	0		0.11661	1704716
00:00:10.852	4581	0.008	0		0.11603	1704561
00:00:10.863	4591	0.008	0		0.11603	1704551
00:00:10.872	4601	0.00832	0		0.120671	1705630
00:00:10.882	4611	0.00799	0		0.115885	1704522
00:00:10.892	4621	0.00837	0		0.121397	1705804
00:00:10.902	4631	0.00819	0		0.118786	1705203
00:00:10.912	4641	0.00829	0		0.120236	1705532
00:00:10.922	4651	0.00814	0		0.118061	1705049
00:00:10.932	4661	0.00776	0		0.112549	1703745
00:00:10.942	4671	0.00824	0		0.119511	1705387
00:00:10.952	4681	0.0085	0		0.123282	1706248
00:00:10.962	4691	0.00789	0		0.114435	1704206
00:00:10.972	4701	0.00847	0		0.122847	1706145
00:00:10.982	4711	0.00804	0		0.11661	1704706
00:00:10.992	4721	0.00814	0		0.118061	1705042
00:00:11.002	4731	0.00825	0		0.119656	1705394
00:00:11.012	4741	0.00844	0		0.122412	1706044
00:00:11.022	4751	0.00824	0		0.119511	1705385
00:00:11.032	4761	0.0082	0		0.118931	1705252
00:00:11.042	4771	0.00783	0		0.113565	1704005
00:00:11.052	4781	0.00851	0		0.123427	1706282
00:00:11.062	4791	0.00798	0		0.11574	1704502
00:00:11.072	4801	0.00851	0		0.123427	1706282
00:00:11.082	4811	0.00832	0		0.120671	1705645
00:00:11.092	4821	0.0083	0		0.120381	1705583
00:00:11.101	4831	0.00816	0		0.118351	1705103
00:00:11.112	4841	0.00825	0		0.119656	1705394
00:00:11.122	4851	0.0083	0		0.120381	1705566
00:00:11.132	4861	0.0082	0		0.118931	1705243
00:00:11.141	4871	0.00798	0		0.11574	1704500
00:00:11.152	4881	0.00813	0		0.117916	1704988
00:00:11.162	4891	0.00797	0		0.115595	1704455
00:00:11.171	4901	0.00862	0		0.125023	1706647
00:00:11.182	4911	0.00795	0		0.115305	1704387
00:00:11.191	4921	0.00827	0		0.119946	1705463
00:00:11.201	4931	0.00824	0		0.119511	1705365
00:00:11.211	4941	0.00856	0		0.124152	1706436
00:00:11.221	4951	0.00819	0		0.118786	1705203
00:00:11.231	4961	0.00859	0		0.124587	1706537
00:00:11.241	4971	0.00816	0		0.118351	1705103
00:00:11.251	4981	0.00814	0		0.118061	1705049
00:00:11.261	4991	0.00787	0		0.114145	1704122
00:00:11.271	5001	0.0082	0		0.118931	1705238
00:00:11.281	5011	0.00822	0		0.119221	1705292
00:00:11.291	5021	0.00853	0		0.123717	1706338
00:00:11.301	5031	0.0081	0		0.117481	1704909
00:00:11.311	5041	0.00871	0		0.126328	1706932
00:00:11.321	5051	0.00814	0		0.118061	1705020
00:00:11.331	5061	0.00844	0		0.122412	1706044
00:00:11.341	5071	0.00797	0		0.115595	1704473
00:00:11.350	5081	0.00825	0		0.119656	1705389
00:00:11.361	5091	0.00815	0		0.118206	1705056
00:00:11.370	5101	0.00855	0		0.124007	1706402
00:00:11.381	5111	0.00819	0		0.118786	1705216
00:00:11.391	5121	0.00829	0		0.120236	1705544
00:00:11.400	5131	0.00804	0		0.11661	1704709
00:00:11.410	5141	0.00838	0		0.121542	1705853
00:00:11.421	5151	0.00811	0		0.117626	1704939
00:00:11.431	5161	0.00825	0		0.119656	1705397
00:00:11.440	5171	0.00833	0		0.120816	1705672
00:00:11.450	5181	0.00825	0		0.119656	1705407
00:00:11.460	5191	0.00817	0		0.118496	1705140
00:00:11.470	5201	0.00849	0		0.123137	1706196
00:00:11.480	5211	0.0081	0		0.117481	1704909
00:00:11.490	5221	0.00857	0		0.124297	1706466
00:00:11.500	5231	0.00815	0		0.118206	1705081
00:00:11.510	5241	0.00847	0		0.122847	1706145
00:00:11.520	5251	0.00799	0		0.115885	1704526
00:00:11.530	5261	0.00854	0		0.123862	1706377
00:00:11.540	5271	0.0079	0		0.11458	1704225
00:00:11.550	5281	0.00831	0		0.120526	1705595
00:00:11.560	5291	0.00809	0		0.117335	1704851
00:00:11.570	5301	0.00831	0		0.120526	1705590
00:00:11.580	5311	0.00815	0		0.118206	1705074
00:00:11.590	5321	0.00857	0		0.124297	1706478
00:00:11.600	5331	0.00832	0		0.120671	1705628
00:00:11.610	5341	0.0085	0		0.123282	1706243
00:00:11.620	5351	0.00836	0		0.121252	1705765
00:00:11.630	5361	0.00859	0		0.124587	1706556
00:00:11.640	5371	0.00826	0		0.119801	1705431
00:00:11.651	5381	0.00826	0		0.119801	1705448
00:00:11.660	5391	0.00805	0		0.116755	1704731
00:00:11.670	5401	0.0087	0		0.126183	1706915
00:00:11.680	5411	0.00822	0		0.119221	1705304
00:00:11.690	5421	0.00834	0		0.120961	1705699
00:00:11.699	5431	0.0082	0		0.118931	1705247
00:00:11.710	5441	0.00832	0		0.120671	1705650
00:00:11.720	5451	0.00821	0		0.119076	1705269
00:00:11.729	5461	0.00833	0		0.120816	1705684
00:00:11.740	5471	0.00803	0		0.116465	1704657
00:00:11.749	5481	0.00844	0		0.122412	1706032
00:00:11.759	5491	0.00828	0		0.120091	1705514
00:00:11.769	5501	0.00815	0		0.118206	1705056
00:00:11.779	5511	0.0082	0		0.118931	1705221
00:00:11.789	5521	0.00845	0		0.122557	1706071
00:00:11.799	5531	0.00773	0		0.112114	1703652
00:00:11.809	5541	0.00847	0		0.122847	1706142
00:00:11.819	5551	0.0079	0		0.11458	1704218
00:00:11.829	5561	0.00821	0		0.119076	1705274
00:00:11.839	5571	0.00826	0		0.119801	1705424
00:00:11.849	5581	0.00845	0		0.122557	1706091
00:00:11.859	5591	0.00844	0		0.122412	1706027
00:00:11.869	5601	0.00822	0		0.119221	1705292
00:00:11.879	5611	0.00832	0		0.120671	1705628
00:00:11.889	5621	0.00819	0		0.118786	1705196
00:00:11.899	5631	0.00827	0		0.119946	1705480
00:00:11.909	5641	0.00818	0		0.118641	1705167
00:00:11.919	5651	0.00809	0		0.117335	1704875
00:00:11.929	5661	0.00826	0		0.119801	1705436
00:00:11.939	5671	0.00861	0		0.124877	1706615
00:00:11.949	5681	0.00847	0		0.122847	1706140
00:00:11.959	5691	0.00839	0		0.121687	1705866
00:00:11.968	5701	0.00852	0		0.123572	1706324
00:00:11.979	5711	0.00818	0		0.118641	1705159
00:00:11.991	5721	0.00835	0		0.121106	1705724
00:00:11.998	5731	0.00816	0		0.118351	1705103
00:00:12.008	5741	0.00841	0		0.121977	1705954
00:00:12.019	5751	0.00827	0		0.119946	1705463
00:00:12.029	5761	0.00837	0		0.121397	1705797
00:00:12.039	5771	0.00798	0		0.11574	1704509
00:00:12.048	5781	0.00826	0		0.119801	1705448
00:00:12.058	5791	0.00826	0		0.119801	1705448
00:00:12.068	5801	0.00834	0		0.120961	1705721
00:00:12.078	5811	0.00836	0		0.121252	1705775
00:00:12.088	5821	0.00846	0		0.122702	1706101
00:00:12.098	5831	0.00832	0		0.120671	1705653
00:00:12.108	5841	0.00778	0		0.112839	1703821
00:00:12.118	5851	0.00836	0		0.121252	1705775
00:00:12.128	5861	0.00831	0		0.120526	1705590
00:00:12.138	5871	0.00843	0		0.122267	1705995
00:00:12.148	5881	0.00857	0		0.124297	1706468
00:00:12.158	5891	0.00814	0		0.118061	1705022
00:00:12.168	5901	0.00874	0		0.126763	1707059
00:00:12.178	5911	0.00829	0		0.120236	1705544
00:00:12.188	5921	0.00842	0		0.122122	1705986
00:00:12.198	5931	0.00843	0		0.122267	1706010
00:00:12.208	5941	0.00877	0		0.127198	1707133
00:00:12.218	5951	0.00858	0		0.124442	1706515
00:00:12.228	5961	0.00814	0		0.118061	1705032
00:00:12.238	5971	0.0083	0		0.120381	1705568
00:00:12.248	5981	0.0086	0		0.124732	1706571
00:00:12.258	5991	0.00843	0		0.122267	1706003
00:00:12.268	6001	0.00834	0		0.120961	1705711
00:00:12.278	6011	0.00846	0		0.122702	1706096
00:00:12.288	6021	0.00859	0		0.124587	1706549
00:00:12.297	6031	0.00841	0		0.121977	1705946
00:00:12.308	6041	0.00824	0		0.119511	1705380
00:00:12.317	6051	0.00798	0		0.11574	1704514
00:00:12.327	6061	0.00825	0		0.119656	1705412
00:00:12.337	6071	0.00836	0		0.121252	1705775
00:00:12.347	6081	0.00804	0		0.11661	1704716
00:00:12.357	6091	0.00823	0		0.119366	1705333
00:00:12.367	6101	0.00852	0		0.123572	1706309
00:00:12.377	6111	0.00825	0		0.119656	1705416
00:00:12.387	6121	0.00811	0		0.117626	1704927
00:00:12.397	6131	0.00829	0		0.120236	1705554
00:00:12.407	6141	0.00835	0		0.121106	1705746
00:00:12.417	6151	0.0084	0		0.121832	1705922
00:00:12.427	6161	0.00866	0		0.125603	1706770
00:00:12.437	6171	0.00857	0		0.124297	1706483
00:00:12.447	6181	0.00819	0		0.118786	1705196
00:00:12.457	6191	0.00841	0		0.121977	1705946
00:00:12.467	6201	0.00844	0		0.122412	1706049
00:00:12.477	6211	0.00846	0		0.122702	1706093
00:00:12.487	6221	0.00863	0		0.125168	1706696
00:00:12.497	6231	0.0086	0		0.124732	1706590
00:00:12.507	6241	0.0084	0		0.121832	1705917
00:00:12.516	6251	0.00851	0		0.123427	1706270
00:00:12.527	6261	0.00856	0		0.124152	1706436
00:00:12.537	6271	0.00842	0		0.122122	1705990
00:00:12.546	6281	0.00852	0		0.123572	1706321
00:00:12.556	6291	0.00844	0		0.122412	1706035
00:00:12.566	6301	0.00835	0		0.121106	1705733
00:00:12.577	6311	0.00876	0		0.127053	1707103
00:00:12.586	6321	0.00865	0		0.125458	1706758
00:00:12.596	6331	0.00824	0		0.119511	1705360
00:00:12.608	6341	0.00845	0		0.122557	1706081
00:00:12.616	6351	0.00874	0		0.126763	1707057
00:00:12.626	6361	0.00856	0		0.124152	1706461
00:00:12.636	6371	0.00814	0		0.118061	1705049
00:00:12.646	6381	0.00826	0		0.119801	1705443
00:00:12.656	6391	0.00835	0		0.121106	1705733
00:00:12.666	6401	0.00858	0		0.124442	1706497
00:00:12.676	6411	0.0086	0		0.124732	1706571
00:00:12.686	6421	0.00875	0		0.126908	1707093
00:00:12.696	6431	0.00862	0		0.125023	1706661
00:00:12.706	6441	0.00852	0		0.123572	1706311
00:00:12.716	6451	0.00854	0		0.123862	1706365
00:00:12.726	6461	0.00877	0		0.127198	1707152
00:00:12.736	6471	0.0084	0		0.121832	1705917
00:00:12.746	6481	0.00865	0		0.125458	1706758
00:00:12.756	6491	0.00847	0		0.122847	1706157
00:00:12.766	6501	0.00805	0		0.116755	1704723
00:00:12.776	6511	0.0083	0		0.120381	1705556
00:00:12.786	6521	0.00845	0		0.122557	1706061
00:00:12.796	6531	0.0086	0		0.124732	1706576
00:00:12.806	6541	0.00822	0		0.119221	1705311
00:00:12.816	6551	0.00871	0		0.126328	1706956
00:00:12.826	6561	0.00836	0		0.121252	1705758
00:00:12.835	6571	0.00859	0		0.124587	1706556
00:00:12.846	6581	0.00848	0		0.122992	1706181
00:00:12.856	6591	0.00845	0		0.122557	1706091
00:00:12.865	6601	0.00882	0		0.127923	1707316
00:00:12.875	6611	0.00853	0		0.123717	1706333
00:00:12.885	6621	0.00836	0		0.121252	1705773
00:00:12.895	6631	0.00876	0		0.127053	1707128
00:00:12.905	6641	0.00836	0		0.121252	1705758
00:00:12.915	6651	0.00864	0		0.125313	1706720
00:00:12.925	6661	0.00838	0		0.121542	1705844
00:00:12.935	6671	0.00864	0		0.125313	1706706
00:00:12.945	6681	0.00836	0		0.121252	1705763
00:00:12.955	6691	0.00854	0		0.123862	1706370
00:00:12.965	6701	0.0083	0		0.120381	1705573
00:00:12.975	6711	0.00861	0		0.124877	1706600
00:00:12.985	6721	0.00847	0		0.122847	1706145
00:00:12.995	6731	0.0086	0		0.124732	1706571
00:00:13.005	6741	0.0081	0		0.117481	1704890
00:00:13.015	6751	0.00867	0		0.125748	1706812
00:00:13.025	6761	0.00894	0		0.129664	1707733
00:00:13.035	6771	0.00847	0		0.122847	1706147
00:00:13.045	6781	0.00833	0		0.120816	1705682
00:00:13.055	6791	0.00848	0		0.122992	1706169
00:00:13.065	6801	0.00825	0		0.119656	1705419
00:00:13.075	6811	0.00854	0		0.123862	1706375
00:00:13.085	6821	0.0085	0		0.123282	1706238
00:00:13.095	6831	0.00887	0		0.128648	1707473
00:00:13.105	6841	0.00842	0		0.122122	1705986
00:00:13.115	6851	0.00864	0		0.125313	1706706
00:00:13.125	6861	0.00827	0		0.119946	1705470
00:00:13.135	6871	0.00865	0		0.125458	1706732
00:00:13.144	6881	0.0081	0		0.117481	1704900
00:00:13.154	6891	0.00866	0		0.125603	1706780
00:00:13.164	6901	0.00831	0		0.120526	1705618
00:00:13.174	6911	0.0087	0		0.126183	1706920
00:00:13.184	6921	0.00827	0		0.119946	1705485
00:00:13.195	6931	0.00871	0		0.126328	1706944
00:00:13.205	6941	0.00828	0		0.120091	1705500
00:00:13.214	6951	0.00847	0		0.122847	1706140
00:00:13.224	6961	0.00881	0		0.127778	1707292
00:00:13.234	6971	0.00862	0		0.125023	1706630
00:00:13.244	6981	0.00803	0		0.116465	1704657
00:00:13.254	6991	0.00915	0		0.13271	1708432
00:00:13.264	7001	0.00828	0		0.120091	1705500
00:00:13.274	7011	0.00845	0		0.122557	1706066
00:00:13.284	7021	0.00832	0		0.120671	1705630
00:00:13.294	7031	0.00867	0		0.125748	1706822
00:00:13.304	7041	0.00857	0		0.124297	1706475
00:00:13.314	7051	0.00892	0		0.129374	1707662
00:00:13.324	7061	0.00827	0		0.119946	1705461
00:00:13.334	7071	0.00882	0		0.127923	1707309
00:00:13.344	7081	0.00813	0		0.117916	1705003
00:00:13.354	7091	0.00884	0		0.128213	1707385
00:00:13.364	7101	0.00827	0		0.119946	1705473
00:00:13.374	7111	0.0087	0		0.126183	1706907
00:00:13.383	7121	0.00832	0		0.120671	1705645
00:00:13.394	7131	0.00874	0		0.126763	1707035
00:00:13.404	7141	0.00853	0		0.123717	1706336
00:00:13.413	7151	0.00867	0		0.125748	1706819
00:00:13.424	7161	0.00834	0		0.120961	1705697
00:00:13.433	7171	0.00884	0		0.128213	1707387
00:00:13.444	7181	0.00837	0		0.121397	1705814
00:00:13.454	7191	0.00853	0		0.123717	1706331
00:00:13.463	7201	0.00847	0		0.122847	1706140
00:00:13.473	7211	0.00871	0		0.126328	1706937
00:00:13.483	7221	0.00847	0		0.122847	1706135
00:00:13.494	7231	0.00835	0		0.121106	1705733
00:00:13.503	7241	0.00852	0		0.123572	1706294
00:00:13.513	7251	0.00888	0		0.128793	1707512
00:00:13.523	7261	0.00878	0		0.127343	1707199
00:00:13.533	7271	0.00916	0		0.132855	1708468
00:00:13.543	7281	0.00843	0		0.122267	1706003
00:00:13.553	7291	0.00854	0		0.123862	1706363
00:00:13.563	7301	0.00816	0		0.118351	1705098
00:00:13.573	7311	0.00894	0		0.129664	1707713
00:00:13.583	7321	0.00827	0		0.119946	1705465
00:00:13.593	7331	0.00852	0		0.123572	1706309
00:00:13.603	7341	0.00873	0		0.126618	1707030
00:00:13.613	7351	0.00857	0		0.124297	1706475
00:00:13.623	7361	0.00819	0		0.118786	1705206
00:00:13.633	7371	0.00884	0		0.128213	1707385
00:00:13.643	7381	0.00882	0		0.127923	1707319
00:00:13.653	7391	0.00889	0		0.128939	1707539
00:00:13.663	7401	0.00854	0		0.123862	1706375
00:00:13.673	7411	0.00871	0		0.126328	1706954
00:00:13.683	7421	0.00834	0		0.120961	1705692
00:00:13.693	7431	0.00888	0		0.128793	1707534
00:00:13.703	7441	0.00859	0		0.124587	1706539
00:00:13.712	7451	0.00892	0		0.129374	1707652
00:00:13.722	7461	0.0081	0		0.117481	1704912
00:00:13.732	7471	0.00903	0		0.130969	1708023
00:00:13.742	7481	0.00826	0		0.119801	1705434
00:00:13.753	7491	0.00861	0		0.124877	1706625
00:00:13.762	7501	0.00836	0		0.121252	1705758
00:00:13.772	7511	0.00867	0		0.125748	1706807
00:00:13.783	7521	0.00857	0		0.124297	1706480
00:00:13.792	7531	0.00868	0		0.125893	1706834
00:00:13.802	7541	0.0087	0		0.126183	1706898
00:00:13.812	7551	0.00873	0		0.126618	1707008
00:00:13.822	7561	0.00849	0		0.123137	1706221
00:00:13.832	7571	0.00877	0		0.127198	1707147
00:00:13.843	7581	0.00824	0		0.119511	1705360
00:00:13.852	7591	0.00888	0		0.128793	1707510
00:00:13.862	7601	0.00833	0		0.120816	1705689
00:00:13.872	7611	0.00841	0		0.121977	1705951
00:00:13.882	7621	0.00891	0		0.129229	1707603
00:00:13.892	7631	0.00884	0		0.128213	1707382
00:00:13.902	7641	0.00866	0		0.125603	1706768
00:00:13.912	7651	0.00891	0		0.129229	1707610
00:00:13.922	7661	0.00859	0		0.124587	1706549
00:00:13.932	7671	0.00863	0		0.125168	1706671
00:00:13.942	7681	0.0085	0		0.123282	1706248
00:00:13.952	7691	0.00886	0		0.128503	1707446
00:00:13.962	7701	0.00862	0		0.125023	1706630
00:00:13.972	7711	0.00883	0		0.128068	1707363
00:00:13.982	7721	0.00846	0		0.122702	1706106
00:00:13.992	7731	0.00871	0		0.126328	1706956
00:00:14.002	7741	0.00862	0		0.125023	1706657
00:00:14.012	7751	0.00887	0		0.128648	1707483
00:00:14.021	7761	0.00846	0		0.122702	1706108
00:00:14.032	7771	0.00879	0		0.127488	1707226
00:00:14.042	7781	0.00865	0		0.125458	1706756
00:00:14.051	7791	0.00859	0		0.124587	1706534
00:00:14.061	7801	0.00861	0		0.124877	1706600
00:00:14.071	7811	0.00888	0		0.128793	1707517
00:00:14.081	7821	0.00832	0		0.120671	1705648
00:00:14.092	7831	0.00889	0		0.128939	1707547
00:00:14.101	7841	0.00843	0		0.122267	1706005
00:00:14.111	7851	0.00857	0		0.124297	1706468
00:00:14.121	7861	0.00817	0		0.118496	1705135
00:00:14.131	7871	0.00867	0		0.125748	1706805
00:00:14.141	7881	0.00857	0		0.124297	1706480
00:00:14.151	7891	0.00879	0		0.127488	1707221
00:00:14.161	7901	0.00864	0		0.125313	1706720
00:00:14.171	7911	0.00882	0		0.127923	1707329
00:00:14.181	7921	0.00852	0		0.123572	1706326
00:00:14.191	7931	0.00891	0		0.129229	1707622
00:00:14.201	7941	0.00871	0		0.126328	1706947
00:00:14.211	7951	0.00881	0		0.127778	1707272
00:00:14.221	7961	0.00858	0		0.124442	1706522
00:00:14.231	7971	0.00864	0		0.125313	1706718
00:00:14.241	7981	0.00886	0		0.128503	1707441
00:00:14.251	7991	0.00901	0		0.130679	1707954
00:00:14.261	8001	0.00844	0		0.122412	1706042
00:00:14.271	8011	0.00912	0		0.132274	1708319
00:00:14.281	8021	0.00854	0		0.123862	1706368
00:00:14.291	8031	0.00908	0		0.131694	1708199
00:00:14.300	8041	0.00867	0		0.125748	1706822
00:00:14.311	8051	0.00874	0		0.126763	1707049
00:00:14.321	8061	0.00861	0		0.124877	1706627
00:00:14.331	8071	0.00849	0		0.123137	1706208
00:00:14.341	8081	0.00855	0		0.124007	1706426
00:00:14.350	8091	0.00861	0		0.124877	1706615
00:00:14.361	8101	0.00846	0		0.122702	1706113
00:00:14.370	8111	0.00854	0		0.123862	1706365
00:00:14.380	8121	0.00891	0		0.129229	1707620
00:00:14.391	8131	0.00884	0		0.128213	1707392
00:00:14.400	8141	0.00847	0		0.122847	1706133
00:00:14.410	8151	0.00887	0		0.128648	1707493
00:00:14.420	8161	0.00891	0		0.129229	1707630
00:00:14.430	8171	0.00875	0		0.126908	1707089
00:00:14.440	8181	0.0087	0		0.126183	1706912
00:00:14.450	8191	0.00883	0		0.128068	1707336
00:00:14.460	8201	0.00832	0		0.120671	1705630
00:00:14.470	8211	0.00855	0		0.124007	1706395
00:00:14.480	8221	0.00867	0		0.125748	1706824
00:00:14.490	8231	0.00884	0		0.128213	1707370
00:00:14.500	8241	0.00868	0		0.125893	1706863
00:00:14.510	8251	0.00879	0		0.127488	1707216
00:00:14.520	8261	0.00859	0		0.124587	1706539
00:00:14.530	8271	0.00865	0		0.125458	1706753
00:00:14.540	8281	0.00846	0		0.122702	1706110
00:00:14.550	8291	0.00864	0		0.125313	1706715
00:00:14.560	8301	0.0086	0		0.124732	1706564
00:00:14.570	8311	0.00869	0		0.126038	1706895
00:00:14.579	8321	0.00867	0		0.125748	1706819
00:00:14.590	8331	0.00862	0		0.125023	1706661
00:00:14.600	8341	0.00867	0		0.125748	1706812
00:00:14.609	8351	0.00877	0		0.127198	1707157
00:00:14.619	8361	0.0088	0		0.127633	1707262
00:00:14.629	8371	0.00871	0		0.126328	1706959
00:00:14.640	8381	0.00835	0		0.121106	1705748
00:00:14.649	8391	0.0088	0		0.127633	1707248
00:00:14.659	8401	0.0086	0		0.124732	1706573
00:00:14.669	8411	0.00845	0		0.122557	1706091
00:00:14.680	8421	0.0087	0		0.126183	1706922
00:00:14.689	8431	0.00893	0		0.129519	1707686
00:00:14.699	8441	0.00882	0		0.127923	1707321
00:00:14.709	8451	0.00906	0		0.131404	1708118
00:00:14.719	8461	0.00872	0		0.126473	1706973
00:00:14.730	8471	0.00888	0		0.128793	1707517
00:00:14.739	8481	0.00891	0		0.129229	1707613
00:00:14.749	8491	0.0088	0		0.127633	1707243
00:00:14.759	8501	0.00886	0		0.128503	1707468
00:00:14.769	8511	0.00892	0		0.129374	1707637
00:00:14.779	8521	0.00877	0		0.127198	1707152
00:00:14.789	8531	0.0088	0		0.127633	1707253
00:00:14.799	8541	0.00858	0		0.124442	1706507
00:00:14.809	8551	0.00864	0		0.125313	1706725
00:00:14.819	8561	0.00867	0		0.125748	1706812
00:00:14.829	8571	0.00859	0		0.124587	1706541
00:00:14.839	8581	0.00866	0		0.125603	1706790
00:00:14.849	8591	0.00864	0		0.125313	1706708
00:00:14.859	8601	0.0088	0		0.127633	1707258
00:00:14.869	8611	0.00877	0		0.127198	1707152
00:00:14.879	8621	0.00903	0		0.130969	1708030
00:00:14.889	8631	0.00906	0		0.131404	1708123
00:00:14.899	8641	0.00891	0		0.129229	1707620
00:00:14.909	8651	0.00852	0		0.123572	1706299
00:00:14.919	8661	0.00882	0		0.127923	1707326
00:00:14.929	8671	0.00902	0		0.130824	1707998
00:00:14.939	8681	0.0088	0		0.127633	1707238
00:00:14.948	8691	0.00865	0		0.125458	1706730
00:00:14.959	8701	0.00912	0		0.132274	1708331
00:00:14.968	8711	0.00894	0		0.129664	1707728
00:00:14.978	8721	0.00895	0		0.129809	1707747
00:00:14.989	8731	0.00889	0		0.128939	1707542
00:00:14.998	8741	0.00877	0		0.127198	1707160
00:00:15.008	8751	0.00867	0		0.125748	1706809
00:00:15.018	8761	0.00919	0		0.13329	1708549
00:00:15.028	8771	0.00897	0		0.130099	1707816
00:00:15.038	8781	0.00886	0		0.128503	1707461
00:00:15.048	8791	0.0087	0		0.126183	1706905
00:00:15.058	8801	0.00878	0		0.127343	1707167
00:00:15.068	8811	0.00902	0		0.130824	1707991
00:00:15.078	8821	0.00884	0		0.128213	1707385
00:00:15.088	8831	0.00917	0		0.133	1708478
00:00:15.098	8841	0.00863	0		0.125168	1706669
00:00:15.108	8851	0.00894	0		0.129664	1707725
00:00:15.118	8861	0.00891	0		0.129229	1707613
00:00:15.128	8871	0.00898	0		0.130244	1707861
00:00:15.138	8881	0.00875	0		0.126908	1707071
00:00:15.148	8891	0.00874	0		0.126763	1707042
00:00:15.158	8901	0.00894	0		0.129664	1707706
00:00:15.167	8911	0.00892	0		0.129374	1707637
00:00:15.178	8921	0.00877	0		0.127198	1707147
00:00:15.188	8931	0.00889	0		0.128939	1707559
00:00:15.198	8941	0.00869	0		0.126038	1706890
00:00:15.208	8951	0.00867	0		0.125748	1706824
00:00:15.217	8961	0.00862	0		0.125023	1706661
00:00:15.227	8971	0.00872	0		0.126473	1706981
00:00:15.237	8981	0.00887	0		0.128648	1707473
00:00:15.248	8991	0.00869	0		0.126038	1706876
00:00:15.257	9001	0.00881	0		0.127778	1707270
00:00:15.267	9011	0.0092	0		0.133435	1708583
00:00:15.277	9021	0.00888	0		0.128793	1707512
00:00:15.287	9031	0.00905	0		0.131259	1708076
00:00:15.298	9041	0.00897	0		0.130099	1707816
00:00:15.308	9051	0.00878	0		0.127343	1707196
00:00:15.317	9061	0.00895	0		0.129809	1707764
00:00:15.327	9071	0.0088	0		0.127633	1707258
00:00:15.337	9081	0.009	0		0.130534	1707920
00:00:15.350	9091	0.00894	0		0.129664	1707720
00:00:15.357	9101	0.00906	0		0.131404	1708135
00:00:15.367	9111	0.00887	0		0.128648	1707500
00:00:15.377	9121	0.00889	0		0.128939	1707556
00:00:15.387	9131	0.00903	0		0.130969	1708025
00:00:15.397	9141	0.00892	0		0.129374	1707640
00:00:15.407	9151	0.00877	0		0.127198	1707142
00:00:15.417	9161	0.00897	0		0.130099	1707811
00:00:15.427	9171	0.00914	0		0.132564	1708383
00:00:15.437	9181	0.00882	0		0.127923	1707304
00:00:15.447	9191	0.00877	0		0.127198	1707160
00:00:15.457	9201	0.00884	0		0.128213	1707373
00:00:15.466	9211	0.00908	0		0.131694	1708194
00:00:15.476	9221	0.00901	0		0.130679	1707949
00:00:15.487	9231	0.00889	0		0.128939	1707559
00:00:15.497	9241	0.00896	0		0.129954	1707791
00:00:15.506	9251	0.00904	0		0.131114	1708062
00:00:15.516	9261	0.00926	0		0.134305	1708801
00:00:15.527	9271	0.00876	0		0.127053	1707130
00:00:15.536	9281	0.00921	0		0.13358	1708637
00:00:15.546	9291	0.0088	0		0.127633	1707260
00:00:15.556	9301	0.00874	0		0.126763	1707049
00:00:15.566	9311	0.00895	0		0.129809	1707752
00:00:15.577	9321	0.00905	0		0.131259	1708072
00:00:15.586	9331	0.00895	0		0.129809	1707738
00:00:15.596	9341	0.00879	0		0.127488	1707221
00:00:15.606	9351	0.00901	0		0.130679	1707959
00:00:15.616	9361	0.00894	0		0.129664	1707718
00:00:15.626	9371	0.0089	0		0.129084	1707576
00:00:15.636	9381	0.00878	0		0.127343	1707167
00:00:15.646	9391	0.00884	0		0.128213	1707395
00:00:15.656	9401	0.00926	0		0.134305	1708789
00:00:15.666	9411	0.00926	0		0.134305	1708782
00:00:15.676	9421	0.00915	0		0.13271	1708417
00:00:15.686	9431	0.00873	0		0.126618	1707000
00:00:15.696	9441	0.0091	0		0.131984	1708265
00:00:15.706	9451	0.00877	0		0.127198	1707157
00:00:15.716	9461	0.00898	0		0.130244	1707839
00:00:15.726	9471	0.00887	0		0.128648	1707483
00:00:15.736	9481	0.00899	0		0.130389	1707883
00:00:15.746	9491	0.00907	0		0.131549	1708140
00:00:15.755	9501	0.00885	0		0.128358	1707417
00:00:15.765	9511	0.0089	0		0.129084	1707571
00:00:15.776	9521	0.00923	0		0.13387	1708681
00:00:15.786	9531	0.00915	0		0.13271	1708414
00:00:15.795	9541	0.00918	0		0.133145	1708520
00:00:15.805	9551	0.00883	0		0.128068	1707358
00:00:15.815	9561	0.00925	0		0.13416	1708762
00:00:15.825	9571	0.00887	0		0.128648	1707478
00:00:15.835	9581	0.00895	0		0.129809	1707750
00:00:15.845	9591	0.0088	0		0.127633	1707245
00:00:15.855	9601	0.00918	0		0.133145	1708527
00:00:15.865	9611	0.00903	0		0.130969	1708032
00:00:15.875	9621	0.00909	0		0.131839	1708209
00:00:15.885	9631	0.00905	0		0.131259	1708086
00:00:15.895	9641	0.00908	0		0.131694	1708189
00:00:15.905	9651	0.00868	0		0.125893	1706849
00:00:15.915	9661	0.00953	0		0.138221	1709686
00:00:15.925	9671	0.00912	0		0.132274	1708316
00:00:15.935	9681	0.00957	0		0.138801	1709838
00:00:15.945	9691	0.00875	0		0.126908	1707069
00:00:15.955	9701	0.00905	0		0.131259	1708094
00:00:15.965	9711	0.0086	0		0.124732	1706571
00:00:15.975	9721	0.00904	0		0.131114	1708052
00:00:15.985	9731	0.00899	0		0.130389	1707893
00:00:15.995	9741	0.00923	0		0.13387	1708706
00:00:16.005	9751	0.00905	0		0.131259	1708076
00:00:16.015	9761	0.00884	0		0.128213	1707400
00:00:16.025	9771	0.00888	0		0.128793	1707505
00:00:16.035	9781	0.00964	0		0.139816	1710065
00:00:16.045	9791	0.00884	0		0.128213	1707400
00:00:16.054	9801	0.00904	0		0.131114	1708067
00:00:16.064	9811	0.00918	0		0.133145	1708520
00:00:16.075	9821	0.0092	0		0.133435	1708586
00:00:16.084	9831	0.00887	0		0.128648	1707483
00:00:16.095	9841	0.00952	0		0.138076	1709655
00:00:16.105	9851	0.0091	0		0.131984	1708268
00:00:16.114	9861	0.0088	0		0.127633	1707245
00:00:16.124	9871	0.00894	0		0.129664	1707735
00:00:16.134	9881	0.0091	0		0.131984	1708263
00:00:16.145	9891	0.00895	0		0.129809	1707750
00:00:16.155	9901	0.00927	0		0.13445	1708828
00:00:16.164	9911	0.00895	0		0.129809	1707747
00:00:16.174	9921	0.00893	0		0.129519	1707671
00:00:16.184	9931	0.00937	0		0.1359	1709175
00:00:16.194	9941	0.00907	0		0.131549	1708145
00:00:16.204	9951	0.00877	0		0.127198	1707150
00:00:16.214	9961	0.0092	0		0.133435	1708608
00:00:16.224	9971	0.00873	0		0.126618	1707003
00:00:16.234	9981	0.00911	0		0.132129	1708280
00:00:16.244	9991	0.009	0		0.130534	1707937
00:00:16.254	10001	0.00907	0		0.131549	1708140
00:00:16.264	10011	0.00918	0		0.133145	1708520
00:00:16.274	10021	0.00923	0		0.13387	1708701
00:00:16.284	10031	0.00896	0		0.129954	1707801
00:00:16.294	10041	0.00921	0		0.13358	1708623
00:00:16.304	10051	0.00885	0		0.128358	1707427
00:00:16.315	10061	0.00933	0		0.13532	1709030
00:00:16.324	10071	0.0091	0		0.131984	1708270
00:00:16.334	10081	0.0093	0		0.134885	1708915
00:00:16.344	10091	0.00881	0		0.127778	1707284
00:00:16.354	10101	0.00927	0		0.13445	1708819
00:00:16.364	10111	0.00883	0		0.128068	1707341
00:00:16.374	10121	0.00918	0		0.133145	1708522
00:00:16.383	10131	0.00878	0		0.127343	1707191
00:00:16.394	10141	0.00927	0		0.13445	1708811
00:00:16.404	10151	0.00891	0		0.129229	1707608
00:00:16.413	10161	0.00886	0		0.128503	1707441
00:00:16.424	10171	0.00936	0		0.135755	1709133
00:00:16.434	10181	0.00935	0		0.13561	1709096
00:00:16.444	10191	0.009	0		0.130534	1707934
00:00:16.453	10201	0.00949	0		0.137641	1709576
00:00:16.463	10211	0.00908	0		0.131694	1708201
00:00:16.473	10221	0.00917	0		0.133	1708483
00:00:16.483	10231	0.00902	0		0.130824	1707983
00:00:16.493	10241	0.0095	0		0.137786	1709606
00:00:16.503	10251	0.00877	0		0.127198	1707140
00:00:16.513	10261	0.00911	0		0.132129	1708277
00:00:16.523	10271	0.00863	0		0.125168	1706691
00:00:16.533	10281	0.00929	0		0.13474	1708882
00:00:16.543	10291	0.00895	0		0.129809	1707755
00:00:16.553	10301	0.00909	0		0.131839	1708214
00:00:16.563	10311	0.00898	0		0.130244	1707866
00:00:16.573	10321	0.00908	0		0.131694	1708182
00:00:16.583	10331	0.00925	0		0.13416	1708767
00:00:16.593	10341	0.0092	0		0.133435	1708588
00:00:16.603	10351	0.00926	0		0.134305	1708809
00:00:16.613	10361	0.00939	0		0.13619	1709219
00:00:16.623	10371	0.00889	0		0.128939	1707547
00:00:16.633	10381	0.00901	0		0.130679	1707954
00:00:16.643	10391	0.00912	0		0.132274	1708336
00:00:16.653	10401	0.00913	0		0.132419	1708358
00:00:16.663	10411	0.00916	0		0.132855	1708461
00:00:16.672	10421	0.00938	0		0.136045	1709204
00:00:16.682	10431	0.00907	0		0.131549	1708160
00:00:16.692	10441	0.0092	0		0.133435	1708593
00:00:16.703	10451	0.00892	0		0.129374	1707662
00:00:16.712	10461	0.009	0		0.130534	1707934
00:00:16.722	10471	0.0089	0		0.129084	1707578
00:00:16.732	10481	0.00931	0		0.13503	1708959
00:00:16.742	10491	0.00913	0		0.132419	1708361
00:00:16.752	10501	0.0091	0		0.131984	1708243
00:00:16.762	10511	0.00924	0		0.134015	1708713
00:00:16.772	10521	0.00939	0		0.13619	1709224
00:00:16.782	10531	0.00901	0		0.130679	1707939
00:00:16.792	10541	0.00921	0		0.13358	1708642
00:00:16.802	10551	0.00906	0		0.131404	1708130
00:00:16.812	10561	0.00896	0		0.129954	1707791
00:00:16.822	10571	0.00933	0		0.13532	1709020
00:00:16.832	10581	0.00966	0		0.140106	1710123
00:00:16.842	10591	0.00908	0		0.131694	1708199
00:00:16.852	10601	0.00942	0		0.136626	1709329
00:00:16.862	10611	0.00913	0		0.132419	1708356
00:00:16.872	10621	0.00934	0		0.135465	1709069
00:00:16.882	10631	0.00937	0		0.1359	1709177
00:00:16.892	10641	0.0095	0		0.137786	1709613
00:00:16.902	10651	0.00896	0		0.129954	1707791
00:00:16.912	10661	0.00909	0		0.131839	1708209
00:00:16.922	10671	0.0088	0		0.127633	1707245
00:00:16.932	10681	0.00895	0		0.129809	1707747
00:00:16.942	10691	0.00874	0		0.126763	1707064
00:00:16.952	10701	0.00909	0		0.131839	1708226
00:00:16.961	10711	0.00913	0		0.132419	1708363
00:00:16.972	10721	0.00897	0		0.130099	1707828
00:00:16.982	10731	0.00881	0		0.127778	1707282
00:00:16.992	10741	0.00923	0		0.13387	1708694
00:00:17.001	10751	0.00936	0		0.135755	1709145
00:00:17.011	10761	0.00923	0		0.13387	1708676
00:00:17.021	10771	0.00915	0		0.13271	1708414
00:00:17.031	10781	0.00944	0		0.136916	1709390
00:00:17.041	10791	0.00883	0		0.128068	1707348
00:00:17.051	10801	0.00921	0		0.13358	1708625
00:00:17.061	10811	0.0089	0		0.129084	1707576
00:00:17.071	10821	0.00908	0		0.131694	1708204
00:00:17.081	10831	0.00918	0		0.133145	1708512
00:00:17.091	10841	0.00914	0		0.132564	1708385
00:00:17.101	10851	0.00912	0		0.132274	1708324
00:00:17.111	10861	0.00927	0		0.13445	1708816
00:00:17.121	10871	0.009	0		0.130534	1707905
00:00:17.131	10881	0.00945	0		0.137061	1709419
00:00:17.141	10891	0.00889	0		0.128939	1707547
00:00:17.151	10901	0.00941	0		0.13648	1709280
00:00:17.161	10911	0.00895	0		0.129809	1707750
00:00:17.171	10921	0.00919	0		0.13329	1708559
00:00:17.181	10931	0.00896	0		0.129954	1707789
00:00:17.191	10941	0.00916	0		0.132855	1708466
00:00:17.201	10951	0.00922	0		0.133725	1708674
00:00:17.211	10961	0.00936	0		0.135755	1709123
00:00:17.221	10971	0.00942	0		0.136626	1709331
00:00:17.231	10981	0.00956	0		0.138656	1709797
00:00:17.241	10991	0.0094	0		0.136335	1709248
00:00:17.251	11001	0.00932	0		0.135175	1708981
00:00:17.261	11011	0.00903	0		0.130969	1708030
00:00:17.271	11021	0.00919	0		0.13329	1708566
00:00:17.280	11031	0.00921	0		0.13358	1708613
00:00:17.291	11041	0.00942	0		0.136626	1709314
00:00:17.300	11051	0.00912	0		0.132274	1708312
00:00:17.310	11061	0.0092	0		0.133435	1708588
00:00:17.320	11071	0.00919	0		0.13329	1708559
00:00:17.331	11081	0.00954	0		0.138366	1709730
00:00:17.340	11091	0.00912	0		0.132274	1708326
00:00:17.350	11101	0.00945	0		0.137061	1709432
00:00:17.360	11111	0.00915	0		0.13271	1708436
00:00:17.370	11121	0.00921	0		0.13358	1708620
00:00:17.381	11131	0.00917	0		0.133	1708488
00:00:17.390	11141	0.00931	0		0.13503	1708971
00:00:17.400	11151	0.0093	0		0.134885	1708930
00:00:17.410	11161	0.00934	0		0.135465	1709057
00:00:17.420	11171	0.0094	0		0.136335	1709251
00:00:17.430	11181	0.00956	0		0.138656	1709797
00:00:17.440	11191	0.00935	0		0.13561	1709079
00:00:17.450	11201	0.00924	0		0.134015	1708730
00:00:17.460	11211	0.00905	0		0.131259	1708084
00:00:17.470	11221	0.0094	0		0.136335	1709270
00:00:17.480	11231	0.00888	0		0.128793	1707529
00:00:17.490	11241	0.00956	0		0.138656	1709787
00:00:17.500	11251	0.0094	0		0.136335	1709268
00:00:17.510	11261	0.00957	0		0.138801	1709824
00:00:17.520	11271	0.00926	0		0.134305	1708799
00:00:17.530	11281	0.00939	0		0.13619	1709224
00:00:17.539	11291	0.0088	0		0.127633	1707260
00:00:17.549	11301	0.00944	0		0.136916	1709410
00:00:17.560	11311	0.00931	0		0.13503	1708962
00:00:17.569	11321	0.00964	0		0.139816	1710077
00:00:17.579	11331	0.00918	0		0.133145	1708534
00:00:17.590	11341	0.00946	0		0.137206	1709451
00:00:17.599	11351	0.00917	0		0.133	1708507
00:00:17.609	11361	0.00931	0		0.13503	1708952
00:00:17.619	11371	0.0092	0		0.133435	1708608
00:00:17.629	11381	0.00908	0		0.131694	1708192
00:00:17.640	11391	0.00908	0		0.131694	1708201
00:00:17.649	11401	0.00917	0		0.133	1708490
00:00:17.659	11411	0.00917	0		0.133	1708476
00:00:17.669	11421	0.00963	0		0.139671	1710019
00:00:17.679	11431	0.00928	0		0.134595	1708858
00:00:17.690	11441	0.00929	0		0.13474	1708905
00:00:17.699	11451	0.00939	0		0.13619	1709228
00:00:17.709	11461	0.00906	0		0.131404	1708128
00:00:17.719	11471	0.00955	0		0.138511	1709762
00:00:17.729	11481	0.00932	0		0.135175	1708981
00:00:17.739	11491	0.00912	0		0.132274	1708326
00:00:17.749	11501	0.00934	0		0.135465	1709059
00:00:17.759	11511	0.00936	0		0.135755	1709140
00:00:17.769	11521	0.00948	0		0.137496	1709539
00:00:17.779	11531	0.00917	0		0.133	1708476
00:00:17.789	11541	0.00974	0		0.141267	1710388
00:00:17.799	11551	0.00974	0		0.141267	1710405
00:00:17.809	11561	0.00988	0		0.143297	1710880
00:00:17.819	11571	0.0093	0		0.134885	1708942
00:00:17.829	11581	0.00906	0		0.131404	1708125
00:00:17.839	11591	0.00964	0		0.139816	1710079
00:00:17.849	11601	0.00939	0		0.13619	1709224
00:00:17.859	11611	0.00959	0		0.139091	1709904
00:00:17.868	11621	0.00933	0		0.13532	1709045
00:00:17.879	11631	0.00953	0		0.138221	1709701
00:00:17.889	11641	0.00934	0		0.135465	1709064
00:00:17.899	11651	0.00958	0		0.138946	1709865
00:00:17.908	11661	0.00929	0		0.13474	1708880
00:00:17.918	11671	0.00938	0		0.136045	1709189
00:00:17.929	11681	0.00903	0		0.130969	1708010
00:00:17.939	11691	0.00936	0		0.135755	1709121
00:00:17.948	11701	0.00955	0		0.138511	1709762
00:00:17.958	11711	0.00967	0		0.140251	1710167
00:00:17.968	11721	0.00918	0		0.133145	1708510
00:00:17.978	11731	0.00937	0		0.1359	1709155
00:00:17.988	11741	0.00955	0		0.138511	1709767
00:00:17.998	11751	0.00917	0		0.133	1708507
00:00:18.010	11761	0.00935	0		0.13561	1709091
00:00:18.018	11771	0.0094	0		0.136335	1709265
00:00:18.028	11781	0.00935	0		0.13561	1709086
00:00:18.038	11791	0.00962	0		0.139526	1709993
00:00:18.048	11801	0.00917	0		0.133	1708505
00:00:18.058	11811	0.00907	0		0.131549	1708148
00:00:18.068	11821	0.00942	0		0.136626	1709314
00:00:18.078	11831	0.00953	0		0.138221	1709708
00:00:18.088	11841	0.00913	0		0.132419	1708370
00:00:18.098	11851	0.00944	0		0.136916	1709405
00:00:18.108	11861	0.00961	0		0.139381	1709963
00:00:18.117	11871	0.00952	0		0.138076	1709672
00:00:18.127	11881	0.00923	0		0.13387	1708696
00:00:18.137	11891	0.00968	0		0.140396	1710199
00:00:18.148	11901	0.00894	0		0.129664	1707723
00:00:18.157	11911	0.00948	0		0.137496	1709537
00:00:18.167	11921	0.00929	0		0.13474	1708891
00:00:18.177	11931	0.0098	0		0.142137	1710591
00:00:18.188	11941	0.00947	0		0.137351	1709508
00:00:18.197	11951	0.00963	0		0.139671	1710032
00:00:18.207	11961	0.00958	0		0.138946	1709855
00:00:18.217	11971	0.00923	0		0.13387	1708684
00:00:18.227	11981	0.0097	0		0.140687	1710260
00:00:18.237	11991	0.00935	0		0.13561	1709101
00:00:18.247	12001	0.0095	0		0.137786	1709611
00:00:18.257	12011	0.00952	0		0.138076	1709679
00:00:18.267	12021	0.00938	0		0.136045	1709202
00:00:18.277	12031	0.00947	0		0.137351	1709505
00:00:18.287	12041	0.00969	0		0.140542	1710224
00:00:18.297	12051	0.00957	0		0.138801	1709836
00:00:18.307	12061	0.00962	0		0.139526	1709993
00:00:18.317	12071	0.00963	0		0.139671	1710046
00:00:18.327	12081	0.00992	0		0.143877	1711005
00:00:18.338	12091	0.0096	0		0.139236	1709946
00:00:18.347	12101	0.00932	0		0.135175	1708996
00:00:18.357	12111	0.00952	0		0.138076	1709652
00:00:18.367	12121	0.00925	0		0.13416	1708762
00:00:18.377	12131	0.00957	0		0.138801	1709848
00:00:18.387	12141	0.00941	0		0.13648	1709280
00:00:18.398	12151	0.0095	0		0.137786	1709613
00:00:18.407	12161	0.00985	0		0.142862	1710762
00:00:18.417	12171	0.00962	0		0.139526	1710017
00:00:18.427	12181	0.00913	0		0.132419	1708368
00:00:18.437	12191	0.00946	0		0.137206	1709451
00:00:18.447	12201	0.00922	0		0.133725	1708657
00:00:18.457	12211	0.00933	0		0.13532	1709035
00:00:18.466	12221	0.00942	0		0.136626	1709329
00:00:18.477	12231	0.00975	0		0.141412	1710427
00:00:18.486	12241	0.00921	0		0.13358	1708640
00:00:18.496	12251	0.00954	0		0.138366	1709743
00:00:18.507	12261	0.00919	0		0.13329	1708566
00:00:18.516	12271	0.00931	0		0.13503	1708957
00:00:18.527	12281	0.00958	0		0.138946	1709853
00:00:18.536	12291	0.00941	0		0.13648	1709280
00:00:18.546	12301	0.00945	0		0.137061	1709439
00:00:18.556	12311	0.00934	0		0.135465	1709067
00:00:18.566	12321	0.00942	0		0.136626	1709314
00:00:18.576	12331	0.00961	0		0.139381	1709978
00:00:18.586	12341	0.00954	0		0.138366	1709726
00:00:18.597	12351	0.00982	0		0.142427	1710674
00:00:18.606	12361	0.00938	0		0.136045	1709211
00:00:18.616	12371	0.00957	0		0.138801	1709841
00:00:18.626	12381	0.0096	0		0.139236	1709936
00:00:18.636	12391	0.00976	0		0.141557	1710478
00:00:18.646	12401	0.00928	0		0.134595	1708853
00:00:18.656	12411	0.00964	0		0.139816	1710069
00:00:18.666	12421	0.00933	0		0.13532	1709045
00:00:18.676	12431	0.00961	0		0.139381	1709975
00:00:18.686	12441	0.0093	0		0.134885	1708915
00:00:18.697	12451	0.0094	0		0.136335	1709273
00:00:18.706	12461	0.0094	0		0.136335	1709268
00:00:18.716	12471	0.00942	0		0.136626	1709341
00:00:18.726	12481	0.00916	0		0.132855	1708471
00:00:18.736	12491	0.00975	0		0.141412	1710449
00:00:18.746	12501	0.00925	0		0.13416	1708770
00:00:18.755	12511	0.00991	0		0.143732	1710983
00:00:18.765	12521	0.00975	0		0.141412	1710442
00:00:18.775	12531	0.00981	0		0.142282	1710625
00:00:18.785	12541	0.0095	0		0.137786	1709586
00:00:18.795	12551	0.00982	0		0.142427	1710682
00:00:18.805	12561	0.00916	0		0.132855	1708456
00:00:18.816	12571	0.00936	0		0.135755	1709145
00:00:18.825	12581	0.00923	0		0.13387	1708691
00:00:18.835	12591	0.00944	0		0.136916	1709385
00:00:18.846	12601	0.0095	0		0.137786	1709586
00:00:18.855	12611	0.00991	0		0.143732	1710973
00:00:18.865	12621	0.00952	0		0.138076	1709659
00:00:18.875	12631	0.00977	0		0.141702	1710491
00:00:18.885	12641	0.00952	0		0.138076	1709657
00:00:18.895	12651	0.00958	0		0.138946	1709880
00:00:18.905	12661	0.00959	0		0.139091	1709912
00:00:18.915	12671	0.00948	0		0.137496	1709535
00:00:18.925	12681	0.00942	0		0.136626	1709326
00:00:18.935	12691	0.00962	0		0.139526	1710017
00:00:18.945	12701	0.00962	0		0.139526	1709995
00:00:18.955	12711	0.00959	0		0.139091	1709890
00:00:18.965	12721	0.00969	0		0.140542	1710253
00:00:18.975	12731	0.00954	0		0.138366	1709743
00:00:18.985	12741	0.00975	0		0.141412	1710442
00:00:18.995	12751	0.00952	0		0.138076	1709659
00:00:19.005	12761	0.00969	0		0.140542	1710253
00:00:19.015	12771	0.01001	0		0.145183	1711322
00:00:19.025	12781	0.00975	0		0.141412	1710427
00:00:19.035	12791	0.00959	0		0.139091	1709899
00:00:19.045	12801	0.00901	0		0.130679	1707939
00:00:19.055	12811	0.00988	0		0.143297	1710873
00:00:19.064	12821	0.00974	0		0.141267	1710410
00:00:19.075	12831	0.00963	0		0.139671	1710019
00:00:19.085	12841	0.0092	0		0.133435	1708588
00:00:19.095	12851	0.00984	0		0.142717	1710743
00:00:19.104	12861	0.00958	0		0.138946	1709860
00:00:19.114	12871	0.00939	0		0.13619	1709216
00:00:19.125	12881	0.00937	0		0.1359	1709153
00:00:19.134	12891	0.00972	0		0.140977	1710322
00:00:19.144	12901	0.00946	0		0.137206	1709476
00:00:19.154	12911	0.00957	0		0.138801	1709848
00:00:19.164	12921	0.00951	0		0.137931	1709647
00:00:19.174	12931	0.00992	0		0.143877	1710995
00:00:19.184	12941	0.00931	0		0.13503	1708952
00:00:19.194	12951	0.0098	0		0.142137	1710618
00:00:19.204	12961	0.00956	0		0.138656	1709797
00:00:19.214	12971	0.00988	0		0.143297	1710863
00:00:19.224	12981	0.00936	0		0.135755	1709116
00:00:19.234	12991	0.00958	0		0.138946	1709855
00:00:19.244	13001	0.00968	0		0.140396	1710211
00:00:19.254	13011	0.00969	0		0.140542	1710234
00:00:19.264	13021	0.0093	0		0.134885	1708925
00:00:19.274	13031	0.00984	0		0.142717	1710731
00:00:19.284	13041	0.00933	0		0.13532	1709035
00:00:19.294	13051	0.00964	0		0.139816	1710067
00:00:19.304	13061	0.00922	0		0.133725	1708664
00:00:19.314	13071	0.00988	0		0.143297	1710873
00:00:19.324	13081	0.00934	0		0.135465	1709057
00:00:19.334	13091	0.00997	0		0.144603	1711177
00:00:19.344	13101	0.00961	0		0.139381	1709975
00:00:19.354	13111	0.00978	0		0.141847	1710547
00:00:19.364	13121	0.00955	0		0.138511	1709762
00:00:19.373	13131	0.00994	0		0.144167	1711070
00:00:19.383	13141	0.00935	0		0.13561	1709084
00:00:19.394	13151	0.00965	0		0.139961	1710111
00:00:19.404	13161	0.00947	0		0.137351	1709498
00:00:19.414	13171	0.00989	0		0.143442	1710895
00:00:19.423	13181	0.00935	0		0.13561	1709089
00:00:19.434	13191	0.0096	0		0.139236	1709946
00:00:19.443	13201	0.0093	0		0.134885	1708935
00:00:19.453	13211	0.00987	0		0.143152	1710843
00:00:19.464	13221	0.00944	0		0.136916	1709385
00:00:19.473	13231	0.0098	0		0.142137	1710618
00:00:19.483	13241	0.00961	0		0.139381	1709953
00:00:19.493	13251	0.00977	0		0.141702	1710503
00:00:19.503	13261	0.00923	0		0.13387	1708684
00:00:19.513	13271	0.0096	0		0.139236	1709922
00:00:19.524	13281	0.00962	0		0.139526	1709990
00:00:19.533	13291	0.0099	0		0.143587	1710936
00:00:19.543	13301	0.00946	0		0.137206	1709451
00:00:19.553	13311	0.00986	0		0.143007	1710811
00:00:19.563	13321	0.00963	0		0.139671	1710019
00:00:19.573	13331	0.00982	0		0.142427	1710682
00:00:19.583	13341	0.00956	0		0.138656	1709787
00:00:19.593	13351	0.00981	0		0.142282	1710638
00:00:19.603	13361	0.0097	0		0.140687	1710278
00:00:19.613	13371	0.00995	0		0.144313	1711116
00:00:19.623	13381	0.00956	0		0.138656	1709806
00:00:19.633	13391	0.00992	0		0.143877	1711010
00:00:19.643	13401	0.00979	0		0.141992	1710559
00:00:19.652	13411	0.00957	0		0.138801	1709826
00:00:19.663	13421	0.00974	0		0.141267	1710420
00:00:19.673	13431	0.00971	0		0.140832	1710305
00:00:19.683	13441	0.00962	0		0.139526	1709990
00:00:19.693	13451	0.00983	0		0.142572	1710696
00:00:19.703	13461	0.00971	0		0.140832	1710290
00:00:19.713	13471	0.00983	0		0.142572	1710711
00:00:19.723	13481	0.00966	0		0.140106	1710138
00:00:19.732	13491	0.00978	0		0.141847	1710530
00:00:19.742	13501	0.00987	0		0.143152	1710851
00:00:19.752	13511	0.00989	0		0.143442	1710917
00:00:19.762	13521	0.00988	0		0.143297	1710882
00:00:19.772	13531	0.00985	0		0.142862	1710765
00:00:19.782	13541	0.00966	0		0.140106	1710133
00:00:19.792	13551	0.00977	0		0.141702	1710505
00:00:19.802	13561	0.00953	0		0.138221	1709713
00:00:19.812	13571	0.00956	0		0.138656	1709784
00:00:19.822	13581	0.00958	0		0.138946	1709860
00:00:19.832	13591	0.0097	0		0.140687	1710265
00:00:19.842	13601	0.00982	0		0.142427	1710660
00:00:19.852	13611	0.0101	0		0.146488	1711616
00:00:19.862	13621	0.00929	0		0.13474	1708891
00:00:19.872	13631	0.00977	0		0.141702	1710518
00:00:19.882	13641	0.00945	0		0.137061	1709444
00:00:19.892	13651	0.01028	0		0.149099	1712218
00:00:19.902	13661	0.00959	0		0.139091	1709892
[truncated: 62,187 more rows]
