# Supplementary material for: Continuous Infusion Pressure Measurement in Predefined Interfascial and Intramuscular Tissue Conditions: An Ex Vivo Pilot Study
Source: J Clin Med. 2026 Apr 26;15(9):3301. doi: 10.3390/jcm15093301 (PMC13164366; doi:10.3390/jcm15093301)
Supplement: Supplementary file 1 [file jcm-15-03301-s001.zip › fascia 27.xlsx]

## Sheet: Recording
Timestamp	DeviceTime	Pressure(bar)	ButtonState	Event	Pressure(PSI)	PressureRAW
00:00:00.000	49501	0.00807	1		0.117045	1704816
00:00:00.002	49511	0.00774	1		0.112259	1703701
00:00:00.003	49521	0.00794	1		0.11516	1704353
00:00:00.014	49531	0.00784	1		0.11371	1704037
00:00:00.024	49541	0.00793	1		0.115015	1704343
00:00:00.034	49551	0.00776	1		0.112549	1703775
00:00:00.044	49561	0.00831	1		0.120526	1705598
00:00:00.054	49571	0.00753	1		0.109213	1702975
00:00:00.063	49581	0.00787	1		0.114145	1704130
00:00:00.074	49591	0.00751	1		0.108923	1702914
00:00:00.083	49601	0.00769	1		0.111534	1703518
00:00:00.093	49611	0.00795	1		0.115305	1704411
00:00:00.104	49621	0.00804	1		0.11661	1704711
00:00:00.113	49631	0.00751	1		0.108923	1702912
00:00:00.123	49641	0.00807	1		0.117045	1704814
00:00:00.133	49651	0.0078	1		0.113129	1703897
00:00:00.143	49661	0.00772	1		0.111969	1703633
00:00:00.153	49671	0.00772	1		0.111969	1703640
00:00:00.163	49681	0.00779	1		0.112984	1703875
00:00:00.173	49691	0.00779	1		0.112984	1703870
00:00:00.183	49701	0.00769	1		0.111534	1703518
00:00:00.193	49711	0.00777	0		0.112694	1703780
00:00:00.203	49721	0.00777	0		0.112694	1703804
00:00:00.213	49731	0.0076	0		0.110229	1703240
00:00:00.223	49741	0.00808	0		0.11719	1704821
00:00:00.233	49751	0.00793	0		0.115015	1704340
00:00:00.243	49761	0.00767	0		0.111244	1703473
00:00:00.253	49771	0.00766	0		0.111099	1703412
00:00:00.263	49781	0.00767	0		0.111244	1703442
00:00:00.273	49791	0.00783	0		0.113565	1703993
00:00:00.283	49801	0.00822	0		0.119221	1705316
00:00:00.293	49811	0.00805	0		0.116755	1704731
00:00:00.303	49821	0.00785	0		0.113855	1704071
00:00:00.313	49831	0.00792	0		0.11487	1704286
00:00:00.323	49841	0.00794	0		0.11516	1704355
00:00:00.333	49851	0.00777	0		0.112694	1703780
00:00:00.342	49861	0.0078	0		0.113129	1703882
00:00:00.353	49871	0.00767	0		0.111244	1703461
00:00:00.362	49881	0.00766	0		0.111099	1703412
00:00:00.373	49891	0.00775	0		0.112404	1703726
00:00:00.382	49901	0.00766	0		0.111099	1703432
00:00:00.393	49911	0.00796	0		0.11545	1704426
00:00:00.402	49921	0.00786	0		0.114	1704091
00:00:00.412	49931	0.00772	0		0.111969	1703635
00:00:00.422	49941	0.00777	0		0.112694	1703787
00:00:00.432	49951	0.00764	0		0.110809	1703350
00:00:00.442	49961	0.00788	0		0.11429	1704166
00:00:00.452	49971	0.00778	0		0.112839	1703838
00:00:00.463	49981	0.00741	0		0.107473	1702581
00:00:00.472	49991	0.00783	0		0.113565	1704010
00:00:00.482	50001	0.00778	0		0.112839	1703816
00:00:00.492	50011	0.00792	0		0.11487	1704311
00:00:00.502	50021	0.0076	0		0.110229	1703235
00:00:00.512	50031	0.00769	0		0.111534	1703522
00:00:00.522	50041	0.00765	0		0.110954	1703398
00:00:00.532	50051	0.00764	0		0.110809	1703362
00:00:00.542	50061	0.00771	0		0.111824	1703601
00:00:00.552	50071	0.00767	0		0.111244	1703461
00:00:00.562	50081	0.00773	0		0.112114	1703662
00:00:00.572	50091	0.00761	0		0.110374	1703262
00:00:00.582	50101	0.00752	0		0.109068	1702941
00:00:00.592	50111	0.00753	0		0.109213	1702985
00:00:00.602	50121	0.00759	0		0.110084	1703181
00:00:00.611	50131	0.00726	0		0.105297	1702083
00:00:00.622	50141	0.00753	0		0.109213	1702988
00:00:00.631	50151	0.00759	0		0.110084	1703179
00:00:00.642	50161	0.00738	0		0.107038	1702478
00:00:00.652	50171	0.00748	0		0.108488	1702823
00:00:00.662	50181	0.00733	0		0.106313	1702333
00:00:00.671	50191	0.00771	0		0.111824	1703586
00:00:00.681	50201	0.00785	0		0.113855	1704049
00:00:00.691	50211	0.00753	0		0.109213	1703002
00:00:00.701	50221	0.00754	0		0.109358	1703027
00:00:00.711	50231	0.00778	0		0.112839	1703836
00:00:00.721	50241	0.00749	0		0.108633	1702860
00:00:00.731	50251	0.00784	0		0.11371	1704020
00:00:00.741	50261	0.00744	0		0.107908	1702686
00:00:00.751	50271	0.00767	0		0.111244	1703456
00:00:00.761	50281	0.00762	0		0.110519	1703284
00:00:00.772	50291	0.00794	0		0.11516	1704355
00:00:00.781	50301	0.00779	0		0.112984	1703848
00:00:00.791	50311	0.00764	0		0.110809	1703360
00:00:00.801	50321	0.00774	0		0.112259	1703709
00:00:00.811	50331	0.00779	0		0.112984	1703848
00:00:00.821	50341	0.00755	0		0.109503	1703061
00:00:00.831	50351	0.0075	0		0.108778	1702877
00:00:00.841	50361	0.00757	0		0.109794	1703130
00:00:00.851	50371	0.0076	0		0.110229	1703232
00:00:00.861	50381	0.00749	0		0.108633	1702853
00:00:00.871	50391	0.00774	0		0.112259	1703701
00:00:00.881	50401	0.00771	0		0.111824	1703584
00:00:00.891	50411	0.00764	0		0.110809	1703374
00:00:00.901	50421	0.00752	0		0.109068	1702953
00:00:00.910	50431	0.00807	0		0.117045	1704807
00:00:00.921	50441	0.00732	0		0.106168	1702284
00:00:00.931	50451	0.00813	0		0.117916	1705000
00:00:00.941	50461	0.00774	0		0.112259	1703696
00:00:00.950	50471	0.00772	0		0.111969	1703633
00:00:00.960	50481	0.00757	0		0.109794	1703134
00:00:00.971	50491	0.00788	0		0.11429	1704179
00:00:00.980	50501	0.00746	0		0.108198	1702767
00:00:00.991	50511	0.00778	0		0.112839	1703816
00:00:01.000	50521	0.00766	0		0.111099	1703417
00:00:01.010	50531	0.00794	0		0.11516	1704372
00:00:01.021	50541	0.00788	0		0.11429	1704164
00:00:01.030	50551	0.00779	0		0.112984	1703851
00:00:01.040	50561	0.0077	0		0.111679	1703569
00:00:01.050	50571	0.00786	0		0.114	1704098
00:00:01.060	50581	0.00775	0		0.112404	1703743
00:00:01.070	50591	0.00765	0		0.110954	1703395
00:00:01.080	50601	0.00785	0		0.113855	1704054
00:00:01.090	50611	0.00802	0		0.11632	1704647
00:00:01.100	50621	0.0077	0		0.111679	1703564
00:00:01.110	50631	0.00758	0		0.109939	1703159
00:00:01.120	50641	0.00771	0		0.111824	1703601
00:00:01.130	50651	0.00797	0		0.115595	1704463
00:00:01.140	50661	0.00752	0		0.109068	1702941
00:00:01.151	50671	0.0081	0		0.117481	1704909
00:00:01.160	50681	0.00765	0		0.110954	1703395
00:00:01.170	50691	0.00783	0		0.113565	1703985
00:00:01.180	50701	0.00745	0		0.108053	1702713
00:00:01.190	50711	0.00765	0		0.110954	1703388
00:00:01.199	50721	0.00783	0		0.113565	1703990
00:00:01.209	50731	0.00801	0		0.116175	1704589
00:00:01.220	50741	0.00773	0		0.112114	1703652
00:00:01.229	50751	0.00794	0		0.11516	1704357
00:00:01.240	50761	0.0077	0		0.111679	1703571
00:00:01.249	50771	0.00779	0		0.112984	1703865
00:00:01.259	50781	0.00737	0		0.106893	1702446
00:00:01.269	50791	0.00783	0		0.113565	1703980
00:00:01.279	50801	0.00751	0		0.108923	1702934
00:00:01.290	50811	0.00809	0		0.117335	1704870
00:00:01.299	50821	0.00793	0		0.115015	1704323
00:00:01.309	50831	0.00823	0		0.119366	1705323
00:00:01.319	50841	0.00777	0		0.112694	1703806
00:00:01.329	50851	0.00814	0		0.118061	1705052
00:00:01.339	50861	0.00785	0		0.113855	1704066
00:00:01.349	50871	0.00818	0		0.118641	1705186
00:00:01.359	50881	0.00767	0		0.111244	1703461
00:00:01.369	50891	0.0085	0		0.123282	1706248
00:00:01.379	50901	0.00815	0		0.118206	1705078
00:00:01.389	50911	0.00823	0		0.119366	1705348
00:00:01.399	50921	0.00757	0		0.109794	1703134
00:00:01.409	50931	0.00785	0		0.113855	1704061
00:00:01.419	50941	0.00787	0		0.114145	1704117
00:00:01.429	50951	0.00827	0		0.119946	1705480
00:00:01.439	50961	0.00757	0		0.109794	1703108
00:00:01.449	50971	0.00808	0		0.11719	1704831
00:00:01.459	50981	0.00802	0		0.11632	1704625
00:00:01.469	50991	0.00832	0		0.120671	1705653
00:00:01.479	51001	0.00772	0		0.111969	1703620
00:00:01.489	51011	0.00816	0		0.118351	1705091
00:00:01.498	51021	0.00784	0		0.11371	1704037
00:00:01.508	51031	0.00828	0		0.120091	1705507
00:00:01.518	51041	0.00776	0		0.112549	1703767
00:00:01.529	51051	0.00817	0		0.118496	1705127
00:00:01.539	51061	0.00822	0		0.119221	1705301
00:00:01.548	51071	0.00816	0		0.118351	1705108
00:00:01.558	51081	0.00789	0		0.114435	1704196
00:00:01.569	51091	0.00802	0		0.11632	1704618
00:00:01.578	51101	0.00786	0		0.114	1704093
00:00:01.588	51111	0.00825	0		0.119656	1705399
00:00:01.598	51121	0.00792	0		0.11487	1704309
00:00:01.608	51131	0.00844	0		0.122412	1706044
00:00:01.618	51141	0.00792	0		0.11487	1704296
00:00:01.628	51151	0.00824	0		0.119511	1705377
00:00:01.638	51161	0.00798	0		0.11574	1704512
00:00:01.648	51171	0.00826	0		0.119801	1705429
00:00:01.658	51181	0.00795	0		0.115305	1704384
00:00:01.668	51191	0.00824	0		0.119511	1705382
00:00:01.678	51201	0.00821	0		0.119076	1705274
00:00:01.688	51211	0.00818	0		0.118641	1705186
00:00:01.698	51221	0.00796	0		0.11545	1704431
00:00:01.708	51231	0.00819	0		0.118786	1705213
00:00:01.718	51241	0.00799	0		0.115885	1704529
00:00:01.728	51251	0.00815	0		0.118206	1705056
00:00:01.738	51261	0.00818	0		0.118641	1705179
00:00:01.747	51271	0.0082	0		0.118931	1705235
00:00:01.758	51281	0.00809	0		0.117335	1704851
00:00:01.768	51291	0.00823	0		0.119366	1705331
00:00:01.778	51301	0.00782	0		0.113419	1703946
00:00:01.788	51311	0.00841	0		0.121977	1705929
00:00:01.797	51321	0.00813	0		0.117916	1705015
00:00:01.807	51331	0.00812	0		0.117771	1704954
00:00:01.818	51341	0.00799	0		0.115885	1704531
00:00:01.828	51351	0.00799	0		0.115885	1704529
00:00:01.837	51361	0.00795	0		0.115305	1704389
00:00:01.847	51371	0.00815	0		0.118206	1705056
00:00:01.857	51381	0.00786	0		0.114	1704091
00:00:01.867	51391	0.00796	0		0.11545	1704441
00:00:01.877	51401	0.00826	0		0.119801	1705431
00:00:01.887	51411	0.00809	0		0.117335	1704861
00:00:01.898	51421	0.0083	0		0.120381	1705563
00:00:01.907	51431	0.00803	0		0.116465	1704672
00:00:01.917	51441	0.00794	0		0.11516	1704380
00:00:01.928	51451	0.00818	0		0.118641	1705172
00:00:01.937	51461	0.00786	0		0.114	1704091
00:00:01.947	51471	0.00786	0		0.114	1704095
00:00:01.957	51481	0.00796	0		0.11545	1704446
00:00:01.967	51491	0.00813	0		0.117916	1705017
00:00:01.977	51501	0.00794	0		0.11516	1704375
00:00:01.987	51511	0.00822	0		0.119221	1705294
00:00:01.997	51521	0.00799	0		0.115885	1704536
00:00:02.007	51531	0.00808	0		0.11719	1704836
00:00:02.017	51541	0.00781	0		0.113274	1703914
00:00:02.027	51551	0.00817	0		0.118496	1705132
00:00:02.037	51561	0.00804	0		0.11661	1704694
00:00:02.046	51571	0.00796	0		0.11545	1704436
00:00:02.056	51581	0.00767	0		0.111244	1703444
00:00:02.067	51591	0.00812	0		0.117771	1704971
00:00:02.077	51601	0.00796	0		0.11545	1704436
00:00:02.087	51611	0.00841	0		0.121977	1705949
00:00:02.097	51621	0.00785	0		0.113855	1704076
00:00:02.106	51631	0.00824	0		0.119511	1705375
00:00:02.117	51641	0.00766	0		0.111099	1703415
00:00:02.127	51651	0.00807	0		0.117045	1704790
00:00:02.136	51661	0.00771	0		0.111824	1703593
00:00:02.146	51671	0.0079	0		0.11458	1704237
00:00:02.156	51681	0.00786	0		0.114	1704093
00:00:02.166	51691	0.00798	0		0.11574	1704504
00:00:02.176	51701	0.00803	0		0.116465	1704662
00:00:02.186	51711	0.00834	0		0.120961	1705721
00:00:02.196	51721	0.00793	0		0.115015	1704321
00:00:02.206	51731	0.00803	0		0.116465	1704674
00:00:02.216	51741	0.00776	0		0.112549	1703745
00:00:02.226	51751	0.00789	0		0.114435	1704201
00:00:02.236	51761	0.00804	0		0.11661	1704714
00:00:02.246	51771	0.00819	0		0.118786	1705189
00:00:02.256	51781	0.00774	0		0.112259	1703684
00:00:02.266	51791	0.00778	0		0.112839	1703831
00:00:02.276	51801	0.00805	0		0.116755	1704733
00:00:02.286	51811	0.00799	0		0.115885	1704524
00:00:02.296	51821	0.0078	0		0.113129	1703878
00:00:02.306	51831	0.00818	0		0.118641	1705167
00:00:02.316	51841	0.0079	0		0.11458	1704230
00:00:02.325	51851	0.00815	0		0.118206	1705066
00:00:02.336	51861	0.00801	0		0.116175	1704596
00:00:02.346	51871	0.00817	0		0.118496	1705137
00:00:02.356	51881	0.00814	0		0.118061	1705049
00:00:02.365	51891	0.00813	0		0.117916	1704995
00:00:02.376	51901	0.00791	0		0.114725	1704279
00:00:02.385	51911	0.00804	0		0.11661	1704692
00:00:02.396	51921	0.00809	0		0.117335	1704851
00:00:02.405	51931	0.00802	0		0.11632	1704635
00:00:02.415	51941	0.00776	0		0.112549	1703775
00:00:02.425	51951	0.00814	0		0.118061	1705027
00:00:02.435	51961	0.008	0		0.11603	1704553
00:00:02.445	51971	0.00774	0		0.112259	1703677
00:00:02.455	51981	0.00774	0		0.112259	1703684
00:00:02.465	51991	0.00793	0		0.115015	1704338
00:00:02.475	52001	0.00806	0		0.1169	1704753
00:00:02.485	52011	0.00827	0		0.119946	1705463
00:00:02.495	52021	0.00784	0		0.11371	1704024
00:00:02.505	52031	0.00812	0		0.117771	1704973
00:00:02.515	52041	0.00798	0		0.11574	1704495
00:00:02.525	52051	0.0083	0		0.120381	1705583
00:00:02.535	52061	0.00796	0		0.11545	1704421
00:00:02.545	52071	0.00809	0		0.117335	1704868
00:00:02.555	52081	0.00789	0		0.114435	1704201
00:00:02.565	52091	0.00788	0		0.11429	1704169
00:00:02.575	52101	0.00768	0		0.111389	1703486
00:00:02.585	52111	0.00767	0		0.111244	1703449
00:00:02.595	52121	0.00797	0		0.115595	1704455
00:00:02.605	52131	0.00799	0		0.115885	1704531
00:00:02.615	52141	0.00813	0		0.117916	1705017
00:00:02.625	52151	0.00808	0		0.11719	1704838
00:00:02.635	52161	0.00788	0		0.11429	1704152
00:00:02.645	52171	0.00799	0		0.115885	1704546
00:00:02.655	52181	0.00795	0		0.115305	1704382
00:00:02.665	52191	0.00789	0		0.114435	1704213
00:00:02.674	52201	0.00784	0		0.11371	1704024
00:00:02.684	52211	0.00806	0		0.1169	1704775
00:00:02.695	52221	0.00787	0		0.114145	1704132
00:00:02.704	52231	0.00791	0		0.114725	1704269
00:00:02.714	52241	0.00806	0		0.1169	1704763
00:00:02.724	52251	0.00778	0		0.112839	1703829
00:00:02.734	52261	0.00798	0		0.11574	1704492
00:00:02.744	52271	0.00821	0		0.119076	1705284
00:00:02.754	52281	0.00804	0		0.11661	1704694
00:00:02.764	52291	0.00805	0		0.116755	1704723
00:00:02.774	52301	0.00814	0		0.118061	1705027
00:00:02.784	52311	0.0083	0		0.120381	1705588
00:00:02.794	52321	0.00794	0		0.11516	1704357
00:00:02.804	52331	0.00806	0		0.1169	1704755
00:00:02.814	52341	0.00832	0		0.120671	1705638
00:00:02.824	52351	0.00803	0		0.116465	1704672
00:00:02.834	52361	0.00782	0		0.113419	1703963
00:00:02.844	52371	0.00803	0		0.116465	1704670
00:00:02.854	52381	0.00782	0		0.113419	1703963
00:00:02.864	52391	0.00802	0		0.11632	1704630
00:00:02.874	52401	0.00789	0		0.114435	1704201
00:00:02.884	52411	0.00792	0		0.11487	1704294
00:00:02.894	52421	0.00767	0		0.111244	1703461
00:00:02.904	52431	0.00796	0		0.11545	1704441
00:00:02.914	52441	0.00787	0		0.114145	1704137
00:00:02.924	52451	0.0081	0		0.117481	1704912
00:00:02.935	52461	0.00786	0		0.114	1704088
00:00:02.944	52471	0.00749	0		0.108633	1702865
00:00:02.953	52481	0.00802	0		0.11632	1704621
00:00:02.963	52491	0.00817	0		0.118496	1705140
00:00:02.974	52501	0.00813	0		0.117916	1705017
00:00:02.983	52511	0.00795	0		0.115305	1704394
00:00:02.993	52521	0.00778	0		0.112839	1703816
00:00:03.003	52531	0.00807	0		0.117045	1704804
00:00:03.014	52541	0.00809	0		0.117335	1704880
00:00:03.023	52551	0.00792	0		0.11487	1704313
00:00:03.033	52561	0.00786	0		0.114	1704095
00:00:03.043	52571	0.0081	0		0.117481	1704892
00:00:03.054	52581	0.00787	0		0.114145	1704125
00:00:03.063	52591	0.00803	0		0.116465	1704652
00:00:03.074	52601	0.00791	0		0.114725	1704257
00:00:03.083	52611	0.00786	0		0.114	1704105
00:00:03.093	52621	0.00791	0		0.114725	1704252
00:00:03.103	52631	0.00781	0		0.113274	1703914
00:00:03.113	52641	0.00805	0		0.116755	1704721
00:00:03.123	52651	0.00799	0		0.115885	1704544
00:00:03.133	52661	0.00796	0		0.11545	1704443
00:00:03.143	52671	0.00785	0		0.113855	1704071
00:00:03.153	52681	0.00792	0		0.11487	1704296
00:00:03.163	52691	0.00803	0		0.116465	1704655
00:00:03.173	52701	0.00824	0		0.119511	1705387
00:00:03.182	52711	0.00799	0		0.115885	1704517
00:00:03.193	52721	0.00786	0		0.114	1704086
00:00:03.203	52731	0.00806	0		0.1169	1704753
00:00:03.212	52741	0.00807	0		0.117045	1704785
00:00:03.223	52751	0.00831	0		0.120526	1705608
00:00:03.233	52761	0.00798	0		0.11574	1704500
00:00:03.242	52771	0.00788	0		0.11429	1704157
00:00:03.253	52781	0.00797	0		0.115595	1704465
00:00:03.263	52791	0.0082	0		0.118931	1705243
00:00:03.272	52801	0.00806	0		0.1169	1704780
00:00:03.282	52811	0.0081	0		0.117481	1704917
00:00:03.292	52821	0.00818	0		0.118641	1705169
00:00:03.302	52831	0.0076	0		0.110229	1703223
00:00:03.312	52841	0.00797	0		0.115595	1704453
00:00:03.322	52851	0.00766	0		0.111099	1703420
00:00:03.332	52861	0.00801	0		0.116175	1704589
00:00:03.342	52871	0.00807	0		0.117045	1704794
00:00:03.352	52881	0.00806	0		0.1169	1704772
00:00:03.362	52891	0.00784	0		0.11371	1704029
00:00:03.372	52901	0.00814	0		0.118061	1705032
00:00:03.382	52911	0.00801	0		0.116175	1704584
00:00:03.392	52921	0.00781	0		0.113274	1703929
00:00:03.404	52931	0.00817	0		0.118496	1705127
00:00:03.412	52941	0.00817	0		0.118496	1705127
00:00:03.422	52951	0.00785	0		0.113855	1704078
00:00:03.432	52961	0.0079	0		0.11458	1704233
00:00:03.442	52971	0.00805	0		0.116755	1704745
00:00:03.452	52981	0.00784	0		0.11371	1704039
00:00:03.462	52991	0.0078	0		0.113129	1703882
00:00:03.472	53001	0.00819	0		0.118786	1705189
00:00:03.482	53011	0.00786	0		0.114	1704098
00:00:03.492	53021	0.00808	0		0.11719	1704829
00:00:03.501	53031	0.00815	0		0.118206	1705076
00:00:03.512	53041	0.00819	0		0.118786	1705213
00:00:03.522	53051	0.00776	0		0.112549	1703755
00:00:03.531	53061	0.00812	0		0.117771	1704954
00:00:03.541	53071	0.00789	0		0.114435	1704186
00:00:03.552	53081	0.00835	0		0.121106	1705755
00:00:03.561	53091	0.00767	0		0.111244	1703464
00:00:03.571	53101	0.00812	0		0.117771	1704971
00:00:03.581	53111	0.00803	0		0.116465	1704655
00:00:03.591	53121	0.00806	0		0.1169	1704755
00:00:03.601	53131	0.00798	0		0.11574	1704502
00:00:03.612	53141	0.00798	0		0.11574	1704500
00:00:03.621	53151	0.00787	0		0.114145	1704132
00:00:03.631	53161	0.00828	0		0.120091	1705492
00:00:03.641	53171	0.00791	0		0.114725	1704267
00:00:03.651	53181	0.00774	0		0.112259	1703686
00:00:03.661	53191	0.00788	0		0.11429	1704154
00:00:03.671	53201	0.0082	0		0.118931	1705233
00:00:03.681	53211	0.00768	0		0.111389	1703478
00:00:03.691	53221	0.00817	0		0.118496	1705127
00:00:03.701	53231	0.00801	0		0.116175	1704608
00:00:03.711	53241	0.00816	0		0.118351	1705086
00:00:03.721	53251	0.00815	0		0.118206	1705066
00:00:03.731	53261	0.00807	0		0.117045	1704807
00:00:03.741	53271	0.00789	0		0.114435	1704198
00:00:03.751	53281	0.00796	0		0.11545	1704429
00:00:03.761	53291	0.00776	0		0.112549	1703758
00:00:03.771	53301	0.00822	0		0.119221	1705296
00:00:03.781	53311	0.00778	0		0.112839	1703826
00:00:03.791	53321	0.00796	0		0.11545	1704426
00:00:03.801	53331	0.00789	0		0.114435	1704196
00:00:03.811	53341	0.00794	0		0.11516	1704370
00:00:03.820	53351	0.00796	0		0.11545	1704421
00:00:03.830	53361	0.00787	0		0.114145	1704130
00:00:03.840	53371	0.00799	0		0.115885	1704517
00:00:03.851	53381	0.00822	0		0.119221	1705299
00:00:03.860	53391	0.00795	0		0.115305	1704384
00:00:03.870	53401	0.00817	0		0.118496	1705147
00:00:03.880	53411	0.00765	0		0.110954	1703398
00:00:03.890	53421	0.00829	0		0.120236	1705539
00:00:03.900	53431	0.0079	0		0.11458	1704242
00:00:03.910	53441	0.00812	0		0.117771	1704978
00:00:03.921	53451	0.00784	0		0.11371	1704015
00:00:03.930	53461	0.00803	0		0.116465	1704674
00:00:03.940	53471	0.00797	0		0.115595	1704453
00:00:03.950	53481	0.00827	0		0.119946	1705461
00:00:03.960	53491	0.00798	0		0.11574	1704487
00:00:03.970	53501	0.00844	0		0.122412	1706037
00:00:03.980	53511	0.00778	0		0.112839	1703819
00:00:03.990	53521	0.0081	0		0.117481	1704895
00:00:04.000	53531	0.0079	0		0.11458	1704242
00:00:04.010	53541	0.00803	0		0.116465	1704657
00:00:04.020	53551	0.0078	0		0.113129	1703909
00:00:04.030	53561	0.00796	0		0.11545	1704429
00:00:04.040	53571	0.00817	0		0.118496	1705132
00:00:04.050	53581	0.00812	0		0.117771	1704966
00:00:04.060	53591	0.00799	0		0.115885	1704544
00:00:04.070	53601	0.00843	0		0.122267	1706025
00:00:04.080	53611	0.00804	0		0.11661	1704704
00:00:04.090	53621	0.0081	0		0.117481	1704909
00:00:04.100	53631	0.00797	0		0.115595	1704451
00:00:04.110	53641	0.0083	0		0.120381	1705588
00:00:04.120	53651	0.00805	0		0.116755	1704726
00:00:04.130	53661	0.00841	0		0.121977	1705932
00:00:04.140	53671	0.00821	0		0.119076	1705257
00:00:04.150	53681	0.00817	0		0.118496	1705142
00:00:04.159	53691	0.00781	0		0.113274	1703936
00:00:04.170	53701	0.00819	0		0.118786	1705206
00:00:04.180	53711	0.00783	0		0.113565	1703985
00:00:04.189	53721	0.00803	0		0.116465	1704652
00:00:04.199	53731	0.00735	0		0.106603	1702374
00:00:04.209	53741	0.00777	0		0.112694	1703784
00:00:04.219	53751	0.00813	0		0.117916	1704995
00:00:04.229	53761	0.00807	0		0.117045	1704785
00:00:04.239	53771	0.00786	0		0.114	1704093
00:00:04.249	53781	0.00814	0		0.118061	1705025
00:00:04.259	53791	0.00802	0		0.11632	1704645
00:00:04.269	53801	0.00818	0		0.118641	1705184
00:00:04.279	53811	0.0082	0		0.118931	1705223
00:00:04.289	53821	0.00842	0		0.122122	1705959
00:00:04.299	53831	0.00809	0		0.117335	1704861
00:00:04.309	53841	0.00798	0		0.11574	1704507
00:00:04.319	53851	0.00825	0		0.119656	1705421
00:00:04.329	53861	0.00839	0		0.121687	1705873
00:00:04.339	53871	0.00817	0		0.118496	1705145
00:00:04.349	53881	0.0084	0		0.121832	1705907
00:00:04.359	53891	0.00784	0		0.11371	1704012
00:00:04.368	53901	0.00805	0		0.116755	1704718
00:00:04.379	53911	0.00778	0		0.112839	1703829
00:00:04.389	53921	0.00822	0		0.119221	1705309
00:00:04.399	53931	0.00798	0		0.11574	1704514
00:00:04.408	53941	0.00856	0		0.124152	1706434
00:00:04.419	53951	0.00805	0		0.116755	1704745
00:00:04.429	53961	0.00812	0		0.117771	1704961
00:00:04.439	53971	0.00774	0		0.112259	1703689
00:00:04.448	53981	0.00842	0		0.122122	1705973
00:00:04.458	53991	0.00796	0		0.11545	1704436
00:00:04.468	54001	0.00835	0		0.121106	1705753
00:00:04.478	54011	0.00809	0		0.117335	1704868
00:00:04.488	54021	0.00829	0		0.120236	1705524
00:00:04.499	54031	0.00824	0		0.119511	1705385
00:00:04.509	54041	0.00808	0		0.11719	1704831
00:00:04.518	54051	0.00766	0		0.111099	1703427
00:00:04.529	54061	0.00812	0		0.117771	1704956
00:00:04.538	54071	0.00814	0		0.118061	1705025
00:00:04.548	54081	0.00815	0		0.118206	1705069
00:00:04.558	54091	0.00791	0		0.114725	1704274
00:00:04.568	54101	0.00822	0		0.119221	1705318
00:00:04.578	54111	0.00787	0		0.114145	1704142
00:00:04.588	54121	0.00825	0		0.119656	1705404
00:00:04.598	54131	0.00807	0		0.117045	1704797
00:00:04.608	54141	0.00807	0		0.117045	1704797
00:00:04.618	54151	0.00769	0		0.111534	1703537
00:00:04.628	54161	0.00824	0		0.119511	1705360
00:00:04.638	54171	0.00822	0		0.119221	1705306
00:00:04.648	54181	0.00823	0		0.119366	1705331
00:00:04.658	54191	0.00797	0		0.115595	1704453
00:00:04.668	54201	0.00802	0		0.11632	1704638
00:00:04.678	54211	0.00797	0		0.115595	1704455
00:00:04.688	54221	0.00789	0		0.114435	1704189
00:00:04.698	54231	0.00811	0		0.117626	1704922
00:00:04.708	54241	0.00802	0		0.11632	1704630
00:00:04.718	54251	0.00794	0		0.11516	1704372
00:00:04.728	54261	0.00819	0		0.118786	1705198
00:00:04.738	54271	0.00796	0		0.11545	1704431
00:00:04.747	54281	0.0082	0		0.118931	1705233
00:00:04.758	54291	0.00814	0		0.118061	1705044
00:00:04.767	54301	0.00819	0		0.118786	1705191
00:00:04.777	54311	0.00801	0		0.116175	1704608
00:00:04.787	54321	0.00793	0		0.115015	1704331
00:00:04.797	54331	0.00806	0		0.1169	1704772
00:00:04.807	54341	0.00832	0		0.120671	1705640
00:00:04.817	54351	0.00823	0		0.119366	1705331
00:00:04.827	54361	0.00836	0		0.121252	1705787
00:00:04.837	54371	0.00816	0		0.118351	1705096
00:00:04.847	54381	0.00826	0		0.119801	1705451
00:00:04.857	54391	0.00803	0		0.116465	1704655
00:00:04.867	54401	0.00839	0		0.121687	1705868
00:00:04.877	54411	0.00831	0		0.120526	1705616
00:00:04.887	54421	0.00826	0		0.119801	1705448
00:00:04.897	54431	0.00796	0		0.11545	1704438
00:00:04.907	54441	0.0081	0		0.117481	1704900
00:00:04.917	54451	0.00845	0		0.122557	1706064
00:00:04.927	54461	0.00814	0		0.118061	1705039
00:00:04.937	54471	0.00834	0		0.120961	1705711
00:00:04.946	54481	0.00797	0		0.115595	1704475
00:00:04.957	54491	0.00773	0		0.112114	1703669
00:00:04.966	54501	0.00824	0		0.119511	1705365
00:00:04.977	54511	0.00795	0		0.115305	1704384
00:00:04.987	54521	0.00828	0		0.120091	1705490
00:00:04.996	54531	0.00813	0		0.117916	1705003
00:00:05.007	54541	0.00809	0		0.117335	1704858
00:00:05.016	54551	0.00804	0		0.11661	1704694
00:00:05.027	54561	0.00794	0		0.11516	1704370
00:00:05.037	54571	0.00828	0		0.120091	1705519
00:00:05.046	54581	0.00828	0		0.120091	1705490
00:00:05.056	54591	0.00803	0		0.116465	1704665
00:00:05.066	54601	0.0082	0		0.118931	1705228
00:00:05.076	54611	0.00816	0		0.118351	1705108
00:00:05.086	54621	0.00842	0		0.122122	1705959
00:00:05.096	54631	0.0082	0		0.118931	1705247
00:00:05.106	54641	0.00829	0		0.120236	1705549
00:00:05.116	54651	0.00774	0		0.112259	1703691
00:00:05.126	54661	0.00786	0		0.114	1704088
00:00:05.136	54671	0.00816	0		0.118351	1705110
00:00:05.146	54681	0.00811	0		0.117626	1704929
00:00:05.156	54691	0.00804	0		0.11661	1704709
00:00:05.166	54701	0.00821	0		0.119076	1705257
00:00:05.176	54711	0.00833	0		0.120816	1705672
00:00:05.186	54721	0.00776	0		0.112549	1703777
00:00:05.196	54731	0.00833	0		0.120816	1705662
00:00:05.206	54741	0.00848	0		0.122992	1706172
00:00:05.216	54751	0.00816	0		0.118351	1705115
00:00:05.226	54761	0.00843	0		0.122267	1705993
00:00:05.237	54771	0.00812	0		0.117771	1704981
00:00:05.246	54781	0.00802	0		0.11632	1704618
00:00:05.256	54791	0.00808	0		0.11719	1704824
00:00:05.265	54801	0.0081	0		0.117481	1704890
00:00:05.276	54811	0.00839	0		0.121687	1705863
00:00:05.286	54821	0.00793	0		0.115015	1704338
00:00:05.295	54831	0.00847	0		0.122847	1706133
00:00:05.306	54841	0.0081	0		0.117481	1704890
00:00:05.316	54851	0.00817	0		0.118496	1705152
00:00:05.325	54861	0.00807	0		0.117045	1704807
00:00:05.335	54871	0.00808	0		0.11719	1704824
00:00:05.345	54881	0.00822	0		0.119221	1705289
00:00:05.355	54891	0.00826	0		0.119801	1705453
00:00:05.365	54901	0.00811	0		0.117626	1704939
00:00:05.376	54911	0.00829	0		0.120236	1705534
00:00:05.385	54921	0.00831	0		0.120526	1705616
00:00:05.395	54931	0.00834	0		0.120961	1705699
00:00:05.405	54941	0.00808	0		0.11719	1704826
00:00:05.415	54951	0.00817	0		0.118496	1705127
00:00:05.425	54961	0.00823	0		0.119366	1705353
00:00:05.435	54971	0.00825	0		0.119656	1705409
00:00:05.445	54981	0.00812	0		0.117771	1704983
00:00:05.456	54991	0.00799	0		0.115885	1704534
00:00:05.465	55001	0.00804	0		0.11661	1704709
00:00:05.475	55011	0.00788	0		0.11429	1704164
00:00:05.485	55021	0.00808	0		0.11719	1704821
00:00:05.495	55031	0.00789	0		0.114435	1704203
00:00:05.505	55041	0.00828	0		0.120091	1705509
00:00:05.515	55051	0.00815	0		0.118206	1705081
00:00:05.525	55061	0.00801	0		0.116175	1704596
00:00:05.535	55071	0.00826	0		0.119801	1705441
00:00:05.545	55081	0.00818	0		0.118641	1705184
00:00:05.554	55091	0.00823	0		0.119366	1705348
00:00:05.565	55101	0.00829	0		0.120236	1705534
00:00:05.575	55111	0.00805	0		0.116755	1704745
00:00:05.585	55121	0.00804	0		0.11661	1704689
00:00:05.594	55131	0.00833	0		0.120816	1705677
00:00:05.604	55141	0.00849	0		0.123137	1706196
00:00:05.614	55151	0.00818	0		0.118641	1705174
00:00:05.625	55161	0.00803	0		0.116465	1704650
00:00:05.634	55171	0.00812	0		0.117771	1704966
00:00:05.644	55181	0.00825	0		0.119656	1705412
00:00:05.654	55191	0.00854	0		0.123862	1706365
00:00:05.664	55201	0.00796	0		0.11545	1704441
00:00:05.675	55211	0.00836	0		0.121252	1705760
00:00:05.684	55221	0.00799	0		0.115885	1704531
00:00:05.694	55231	0.00821	0		0.119076	1705282
00:00:05.704	55241	0.00814	0		0.118061	1705027
00:00:05.714	55251	0.00839	0		0.121687	1705858
00:00:05.724	55261	0.0081	0		0.117481	1704909
00:00:05.734	55271	0.00846	0		0.122702	1706096
00:00:05.744	55281	0.00809	0		0.117335	1704865
00:00:05.754	55291	0.00849	0		0.123137	1706221
00:00:05.764	55301	0.00831	0		0.120526	1705608
00:00:05.774	55311	0.00799	0		0.115885	1704534
00:00:05.784	55321	0.00826	0		0.119801	1705443
00:00:05.794	55331	0.00825	0		0.119656	1705407
00:00:05.804	55341	0.00831	0		0.120526	1705593
00:00:05.813	55351	0.0084	0		0.121832	1705922
00:00:05.824	55361	0.00803	0		0.116465	1704672
00:00:05.834	55371	0.0083	0		0.120381	1705576
00:00:05.843	55381	0.00837	0		0.121397	1705814
00:00:05.854	55391	0.0083	0		0.120381	1705573
00:00:05.864	55401	0.00835	0		0.121106	1705733
00:00:05.874	55411	0.00829	0		0.120236	1705544
00:00:05.884	55421	0.00815	0		0.118206	1705064
00:00:05.893	55431	0.00826	0		0.119801	1705438
00:00:05.903	55441	0.00833	0		0.120816	1705679
00:00:05.913	55451	0.00826	0		0.119801	1705443
00:00:05.923	55461	0.00804	0		0.11661	1704684
00:00:05.934	55471	0.00818	0		0.118641	1705162
00:00:05.943	55481	0.00832	0		0.120671	1705655
00:00:05.953	55491	0.00815	0		0.118206	1705061
00:00:05.963	55501	0.00806	0		0.1169	1704758
00:00:05.973	55511	0.00848	0		0.122992	1706191
00:00:05.983	55521	0.00802	0		0.11632	1704618
00:00:05.993	55531	0.00846	0		0.122702	1706108
00:00:06.003	55541	0.0084	0		0.121832	1705902
00:00:06.013	55551	0.00829	0		0.120236	1705544
00:00:06.023	55561	0.00817	0		0.118496	1705120
00:00:06.033	55571	0.0082	0		0.118931	1705235
00:00:06.043	55581	0.00785	0		0.113855	1704059
00:00:06.053	55591	0.00852	0		0.123572	1706306
00:00:06.063	55601	0.00813	0		0.117916	1705005
00:00:06.073	55611	0.00836	0		0.121252	1705763
00:00:06.082	55621	0.00824	0		0.119511	1705355
00:00:06.093	55631	0.00843	0		0.122267	1706015
00:00:06.103	55641	0.00822	0		0.119221	1705301
00:00:06.112	55651	0.00839	0		0.121687	1705880
00:00:06.123	55661	0.00847	0		0.122847	1706147
00:00:06.133	55671	0.00835	0		0.121106	1705728
00:00:06.143	55681	0.00824	0		0.119511	1705358
00:00:06.152	55691	0.00841	0		0.121977	1705954
00:00:06.162	55701	0.00802	0		0.11632	1704625
00:00:06.173	55711	0.00825	0		0.119656	1705416
00:00:06.182	55721	0.00789	0		0.114435	1704189
00:00:06.192	55731	0.00844	0		0.122412	1706037
00:00:06.202	55741	0.00816	0		0.118351	1705098
00:00:06.212	55751	0.00843	0		0.122267	1706013
00:00:06.223	55761	0.00809	0		0.117335	1704863
00:00:06.232	55771	0.00849	0		0.123137	1706213
00:00:06.243	55781	0.00814	0		0.118061	1705049
00:00:06.252	55791	0.00822	0		0.119221	1705294
00:00:06.262	55801	0.00798	0		0.11574	1704514
00:00:06.272	55811	0.00848	0		0.122992	1706184
00:00:06.282	55821	0.00781	0		0.113274	1703941
00:00:06.292	55831	0.00814	0		0.118061	1705027
00:00:06.302	55841	0.00818	0		0.118641	1705174
00:00:06.312	55851	0.00834	0		0.120961	1705704
00:00:06.322	55861	0.00808	0		0.11719	1704841
00:00:06.332	55871	0.00831	0		0.120526	1705608
00:00:06.342	55881	0.00838	0		0.121542	1705829
00:00:06.352	55891	0.00814	0		0.118061	1705034
00:00:06.362	55901	0.00831	0		0.120526	1705616
00:00:06.372	55911	0.00806	0		0.1169	1704758
00:00:06.382	55921	0.00813	0		0.117916	1704998
00:00:06.392	55931	0.00834	0		0.120961	1705697
00:00:06.402	55941	0.00831	0		0.120526	1705621
00:00:06.412	55951	0.00841	0		0.121977	1705932
00:00:06.422	55961	0.00792	0		0.11487	1704289
00:00:06.431	55971	0.00842	0		0.122122	1705971
00:00:06.441	55981	0.00824	0		0.119511	1705367
00:00:06.451	55991	0.00833	0		0.120816	1705687
00:00:06.461	56001	0.00839	0		0.121687	1705888
00:00:06.472	56011	0.00848	0		0.122992	1706177
00:00:06.481	56021	0.00813	0		0.117916	1705003
00:00:06.491	56031	0.00835	0		0.121106	1705738
00:00:06.501	56041	0.00818	0		0.118641	1705172
00:00:06.511	56051	0.00821	0		0.119076	1705284
00:00:06.521	56061	0.0082	0		0.118931	1705238
00:00:06.531	56071	0.00855	0		0.124007	1706409
00:00:06.541	56081	0.00822	0		0.119221	1705318
00:00:06.551	56091	0.00825	0		0.119656	1705397
00:00:06.561	56101	0.008	0		0.11603	1704563
00:00:06.571	56111	0.00826	0		0.119801	1705448
00:00:06.581	56121	0.00827	0		0.119946	1705485
00:00:06.591	56131	0.0086	0		0.124732	1706568
00:00:06.601	56141	0.0079	0		0.11458	1704240
00:00:06.611	56151	0.00842	0		0.122122	1705990
00:00:06.621	56161	0.00795	0		0.115305	1704392
00:00:06.631	56171	0.00862	0		0.125023	1706647
00:00:06.641	56181	0.00827	0		0.119946	1705461
00:00:06.651	56191	0.0083	0		0.120381	1705561
00:00:06.661	56201	0.00811	0		0.117626	1704932
00:00:06.671	56211	0.00847	0		0.122847	1706155
00:00:06.681	56221	0.00835	0		0.121106	1705728
00:00:06.691	56231	0.00842	0		0.122122	1705961
00:00:06.701	56241	0.0083	0		0.120381	1705578
00:00:06.710	56251	0.00825	0		0.119656	1705419
00:00:06.721	56261	0.00831	0		0.120526	1705608
00:00:06.731	56271	0.00859	0		0.124587	1706554
00:00:06.740	56281	0.00825	0		0.119656	1705421
00:00:06.750	56291	0.00834	0		0.120961	1705706
00:00:06.760	56301	0.00833	0		0.120816	1705687
00:00:06.770	56311	0.0086	0		0.124732	1706586
00:00:06.780	56321	0.00815	0		0.118206	1705081
00:00:06.790	56331	0.00853	0		0.123717	1706336
00:00:06.800	56341	0.0081	0		0.117481	1704902
00:00:06.810	56351	0.00861	0		0.124877	1706627
00:00:06.820	56361	0.00828	0		0.120091	1705490
00:00:06.830	56371	0.00863	0		0.125168	1706671
00:00:06.840	56381	0.00821	0		0.119076	1705284
00:00:06.850	56391	0.00859	0		0.124587	1706549
00:00:06.860	56401	0.00826	0		0.119801	1705424
00:00:06.870	56411	0.00834	0		0.120961	1705701
00:00:06.880	56421	0.0082	0		0.118931	1705223
00:00:06.890	56431	0.00855	0		0.124007	1706395
00:00:06.900	56441	0.00814	0		0.118061	1705037
00:00:06.910	56451	0.00847	0		0.122847	1706147
00:00:06.920	56461	0.00859	0		0.124587	1706549
00:00:06.930	56471	0.0084	0		0.121832	1705919
00:00:06.940	56481	0.00842	0		0.122122	1705990
00:00:06.950	56491	0.00857	0		0.124297	1706480
00:00:06.959	56501	0.00787	0		0.114145	1704130
00:00:06.970	56511	0.00849	0		0.123137	1706194
00:00:06.979	56521	0.00795	0		0.115305	1704414
00:00:06.989	56531	0.00838	0		0.121542	1705826
00:00:06.999	56541	0.00842	0		0.122122	1705981
00:00:07.009	56551	0.00827	0		0.119946	1705461
00:00:07.019	56561	0.00816	0		0.118351	1705101
00:00:07.029	56571	0.00809	0		0.117335	1704865
00:00:07.039	56581	0.00822	0		0.119221	1705309
00:00:07.049	56591	0.00841	0		0.121977	1705927
00:00:07.059	56601	0.00825	0		0.119656	1705416
00:00:07.069	56611	0.0086	0		0.124732	1706571
00:00:07.079	56621	0.00817	0		0.118496	1705140
00:00:07.089	56631	0.00815	0		0.118206	1705056
00:00:07.099	56641	0.00831	0		0.120526	1705595
00:00:07.109	56651	0.00819	0		0.118786	1705213
00:00:07.119	56661	0.00838	0		0.121542	1705824
00:00:07.129	56671	0.00829	0		0.120236	1705549
00:00:07.139	56681	0.00843	0		0.122267	1706000
00:00:07.149	56691	0.00858	0		0.124442	1706522
00:00:07.159	56701	0.00821	0		0.119076	1705282
00:00:07.169	56711	0.00804	0		0.11661	1704699
00:00:07.179	56721	0.00819	0		0.118786	1705213
00:00:07.189	56731	0.00829	0		0.120236	1705536
00:00:07.199	56741	0.00815	0		0.118206	1705071
00:00:07.209	56751	0.00858	0		0.124442	1706510
00:00:07.219	56761	0.00829	0		0.120236	1705534
00:00:07.229	56771	0.00863	0		0.125168	1706684
00:00:07.240	56781	0.00845	0		0.122557	1706084
00:00:07.248	56791	0.00833	0		0.120816	1705675
00:00:07.258	56801	0.00846	0		0.122702	1706120
00:00:07.269	56811	0.00816	0		0.118351	1705103
00:00:07.279	56821	0.00786	0		0.114	1704081
00:00:07.288	56831	0.00877	0		0.127198	1707147
00:00:07.298	56841	0.00813	0		0.117916	1705017
00:00:07.308	56851	0.00859	0		0.124587	1706541
00:00:07.319	56861	0.00843	0		0.122267	1706008
00:00:07.328	56871	0.00843	0		0.122267	1706010
00:00:07.338	56881	0.00812	0		0.117771	1704956
00:00:07.349	56891	0.00827	0		0.119946	1705456
00:00:07.358	56901	0.00837	0		0.121397	1705792
00:00:07.368	56911	0.00825	0		0.119656	1705412
00:00:07.378	56921	0.00838	0		0.121542	1705839
00:00:07.388	56931	0.00842	0		0.122122	1705990
00:00:07.398	56941	0.0081	0		0.117481	1704900
00:00:07.408	56951	0.0082	0		0.118931	1705225
00:00:07.419	56961	0.00826	0		0.119801	1705451
00:00:07.429	56971	0.00841	0		0.121977	1705949
00:00:07.438	56981	0.00809	0		0.117335	1704880
00:00:07.448	56991	0.00852	0		0.123572	1706324
00:00:07.458	57001	0.00839	0		0.121687	1705868
00:00:07.468	57011	0.00838	0		0.121542	1705841
00:00:07.479	57021	0.00854	0		0.123862	1706385
00:00:07.488	57031	0.00844	0		0.122412	1706049
00:00:07.498	57041	0.0083	0		0.120381	1705566
00:00:07.508	57051	0.00845	0		0.122557	1706074
00:00:07.518	57061	0.00825	0		0.119656	1705402
00:00:07.528	57071	0.00839	0		0.121687	1705885
00:00:07.538	57081	0.00837	0		0.121397	1705802
00:00:07.547	57091	0.00855	0		0.124007	1706409
00:00:07.558	57101	0.00829	0		0.120236	1705527
00:00:07.568	57111	0.00859	0		0.124587	1706541
00:00:07.578	57121	0.00839	0		0.121687	1705868
00:00:07.588	57131	0.00821	0		0.119076	1705282
00:00:07.597	57141	0.00829	0		0.120236	1705529
00:00:07.607	57151	0.0084	0		0.121832	1705902
00:00:07.618	57161	0.00817	0		0.118496	1705147
00:00:07.627	57171	0.00838	0		0.121542	1705853
00:00:07.637	57181	0.00842	0		0.122122	1705976
00:00:07.647	57191	0.00833	0		0.120816	1705657
00:00:07.657	57201	0.00855	0		0.124007	1706395
00:00:07.667	57211	0.00846	0		0.122702	1706096
00:00:07.677	57221	0.00855	0		0.124007	1706407
00:00:07.687	57231	0.00862	0		0.125023	1706657
00:00:07.697	57241	0.00839	0		0.121687	1705870
00:00:07.707	57251	0.00844	0		0.122412	1706044
00:00:07.717	57261	0.00853	0		0.123717	1706338
00:00:07.728	57271	0.0084	0		0.121832	1705917
00:00:07.738	57281	0.00814	0		0.118061	1705049
00:00:07.747	57291	0.00861	0		0.124877	1706603
00:00:07.757	57301	0.00857	0		0.124297	1706478
00:00:07.767	57311	0.00845	0		0.122557	1706086
00:00:07.777	57321	0.00827	0		0.119946	1705483
00:00:07.787	57331	0.00808	0		0.11719	1704843
00:00:07.797	57341	0.00849	0		0.123137	1706196
00:00:07.807	57351	0.00879	0		0.127488	1707221
00:00:07.817	57361	0.0086	0		0.124732	1706568
00:00:07.827	57371	0.00836	0		0.121252	1705782
00:00:07.837	57381	0.00868	0		0.125893	1706863
00:00:07.846	57391	0.00853	0		0.123717	1706353
00:00:07.856	57401	0.00849	0		0.123137	1706218
00:00:07.867	57411	0.00857	0		0.124297	1706480
00:00:07.876	57421	0.0085	0		0.123282	1706230
00:00:07.887	57431	0.00851	0		0.123427	1706267
00:00:07.896	57441	0.00855	0		0.124007	1706397
00:00:07.906	57451	0.00865	0		0.125458	1706758
00:00:07.917	57461	0.00875	0		0.126908	1707081
00:00:07.927	57471	0.00866	0		0.125603	1706770
00:00:07.936	57481	0.0084	0		0.121832	1705910
00:00:07.946	57491	0.00825	0		0.119656	1705407
00:00:07.956	57501	0.0083	0		0.120381	1705566
00:00:07.966	57511	0.00852	0		0.123572	1706324
00:00:07.977	57521	0.00834	0		0.120961	1705711
00:00:07.986	57531	0.00826	0		0.119801	1705443
00:00:07.996	57541	0.00843	0		0.122267	1706022
00:00:08.006	57551	0.00813	0		0.117916	1705017
00:00:08.016	57561	0.00856	0		0.124152	1706436
00:00:08.026	57571	0.00837	0		0.121397	1705814
00:00:08.036	57581	0.0083	0		0.120381	1705566
00:00:08.047	57591	0.00825	0		0.119656	1705407
00:00:08.056	57601	0.00857	0		0.124297	1706475
00:00:08.066	57611	0.00838	0		0.121542	1705853
00:00:08.076	57621	0.00871	0		0.126328	1706944
00:00:08.086	57631	0.00805	0		0.116755	1704750
00:00:08.096	57641	0.00825	0		0.119656	1705389
00:00:08.106	57651	0.00826	0		0.119801	1705424
00:00:08.116	57661	0.00844	0		0.122412	1706039
00:00:08.126	57671	0.00803	0		0.116465	1704679
00:00:08.136	57681	0.00852	0		0.123572	1706316
00:00:08.146	57691	0.00816	0		0.118351	1705110
00:00:08.156	57701	0.00829	0		0.120236	1705544
00:00:08.166	57711	0.00852	0		0.123572	1706321
00:00:08.176	57721	0.00891	0		0.129229	1707603
00:00:08.186	57731	0.00834	0		0.120961	1705721
00:00:08.195	57741	0.00851	0		0.123427	1706292
00:00:08.205	57751	0.00818	0		0.118641	1705172
00:00:08.215	57761	0.00844	0		0.122412	1706044
00:00:08.225	57771	0.00823	0		0.119366	1705328
00:00:08.235	57781	0.00856	0		0.124152	1706458
00:00:08.245	57791	0.00867	0		0.125748	1706802
00:00:08.255	57801	0.00846	0		0.122702	1706118
00:00:08.265	57811	0.00832	0		0.120671	1705626
00:00:08.275	57821	0.00859	0		0.124587	1706551
00:00:08.285	57831	0.0082	0		0.118931	1705243
00:00:08.295	57841	0.00864	0		0.125313	1706701
00:00:08.305	57851	0.00805	0		0.116755	1704723
00:00:08.315	57861	0.00871	0		0.126328	1706959
00:00:08.325	57871	0.00829	0		0.120236	1705534
00:00:08.335	57881	0.00833	0		0.120816	1705672
00:00:08.345	57891	0.00852	0		0.123572	1706326
00:00:08.355	57901	0.00858	0		0.124442	1706515
00:00:08.365	57911	0.00855	0		0.124007	1706397
00:00:08.375	57921	0.00861	0		0.124877	1706612
00:00:08.385	57931	0.0082	0		0.118931	1705235
00:00:08.395	57941	0.00834	0		0.120961	1705692
00:00:08.405	57951	0.00867	0		0.125748	1706829
00:00:08.415	57961	0.00873	0		0.126618	1707000
00:00:08.425	57971	0.00869	0		0.126038	1706873
00:00:08.435	57981	0.00866	0		0.125603	1706792
00:00:08.445	57991	0.00842	0		0.122122	1705971
00:00:08.455	58001	0.00831	0		0.120526	1705598
00:00:08.464	58011	0.00812	0		0.117771	1704983
00:00:08.475	58021	0.0084	0		0.121832	1705907
00:00:08.485	58031	0.00839	0		0.121687	1705866
00:00:08.494	58041	0.00864	0		0.125313	1706701
00:00:08.504	58051	0.00871	0		0.126328	1706949
00:00:08.514	58061	0.00858	0		0.124442	1706495
00:00:08.524	58071	0.0082	0		0.118931	1705221
00:00:08.534	58081	0.00865	0		0.125458	1706758
00:00:08.544	58091	0.00823	0		0.119366	1705341
00:00:08.554	58101	0.00875	0		0.126908	1707069
00:00:08.564	58111	0.00824	0		0.119511	1705377
00:00:08.575	58121	0.00862	0		0.125023	1706652
00:00:08.584	58131	0.0082	0		0.118931	1705230
00:00:08.594	58141	0.00863	0		0.125168	1706666
00:00:08.604	58151	0.00832	0		0.120671	1705623
00:00:08.614	58161	0.0089	0		0.129084	1707581
00:00:08.624	58171	0.00842	0		0.122122	1705959
00:00:08.634	58181	0.00871	0		0.126328	1706942
00:00:08.644	58191	0.00859	0		0.124587	1706544
00:00:08.654	58201	0.00862	0		0.125023	1706632
00:00:08.664	58211	0.00834	0		0.120961	1705694
00:00:08.674	58221	0.00871	0		0.126328	1706939
00:00:08.684	58231	0.00853	0		0.123717	1706355
00:00:08.693	58241	0.00849	0		0.123137	1706213
00:00:08.704	58251	0.00825	0		0.119656	1705389
00:00:08.714	58261	0.0086	0		0.124732	1706586
00:00:08.723	58271	0.00808	0		0.11719	1704824
00:00:08.734	58281	0.00848	0		0.122992	1706186
00:00:08.743	58291	0.00859	0		0.124587	1706561
00:00:08.754	58301	0.0086	0		0.124732	1706578
00:00:08.764	58311	0.00837	0		0.121397	1705814
00:00:08.773	58321	0.00865	0		0.125458	1706753
00:00:08.783	58331	0.00829	0		0.120236	1705539
00:00:08.793	58341	0.0087	0		0.126183	1706920
00:00:08.803	58351	0.00878	0		0.127343	1707189
00:00:08.813	58361	0.00831	0		0.120526	1705590
00:00:08.824	58371	0.00857	0		0.124297	1706488
00:00:08.834	58381	0.00876	0		0.127053	1707113
00:00:08.843	58391	0.0084	0		0.121832	1705905
00:00:08.853	58401	0.00842	0		0.122122	1705981
00:00:08.863	58411	0.00835	0		0.121106	1705724
00:00:08.873	58421	0.00884	0		0.128213	1707368
00:00:08.883	58431	0.0082	0		0.118931	1705245
00:00:08.893	58441	0.00875	0		0.126908	1707071
00:00:08.903	58451	0.00847	0		0.122847	1706155
00:00:08.913	58461	0.00854	0		0.123862	1706385
00:00:08.923	58471	0.00837	0		0.121397	1705812
00:00:08.933	58481	0.00873	0		0.126618	1707003
00:00:08.943	58491	0.00839	0		0.121687	1705880
00:00:08.953	58501	0.00863	0		0.125168	1706686
00:00:08.963	58511	0.00826	0		0.119801	1705434
00:00:08.973	58521	0.00861	0		0.124877	1706617
00:00:08.983	58531	0.00838	0		0.121542	1705844
00:00:08.993	58541	0.00829	0		0.120236	1705546
00:00:09.003	58551	0.00846	0		0.122702	1706118
00:00:09.012	58561	0.0086	0		0.124732	1706595
00:00:09.023	58571	0.00825	0		0.119656	1705399
00:00:09.032	58581	0.00863	0		0.125168	1706686
00:00:09.042	58591	0.00797	0		0.115595	1704480
00:00:09.052	58601	0.00864	0		0.125313	1706708
00:00:09.062	58611	0.00838	0		0.121542	1705853
00:00:09.073	58621	0.00879	0		0.127488	1707221
00:00:09.083	58631	0.00871	0		0.126328	1706947
00:00:09.093	58641	0.00895	0		0.129809	1707745
00:00:09.102	58651	0.00823	0		0.119366	1705328
00:00:09.112	58661	0.00845	0		0.122557	1706071
00:00:09.123	58671	0.00816	0		0.118351	1705101
00:00:09.132	58681	0.00822	0		0.119221	1705318
00:00:09.142	58691	0.0082	0		0.118931	1705230
00:00:09.152	58701	0.00861	0		0.124877	1706600
00:00:09.162	58711	0.00815	0		0.118206	1705059
00:00:09.172	58721	0.00873	0		0.126618	1707022
00:00:09.182	58731	0.00815	0		0.118206	1705083
00:00:09.192	58741	0.00867	0		0.125748	1706800
00:00:09.202	58751	0.0085	0		0.123282	1706260
00:00:09.212	58761	0.00897	0		0.130099	1707804
00:00:09.222	58771	0.00843	0		0.122267	1705993
00:00:09.232	58781	0.0087	0		0.126183	1706905
00:00:09.242	58791	0.00841	0		0.121977	1705937
00:00:09.252	58801	0.00873	0		0.126618	1707027
00:00:09.262	58811	0.00864	0		0.125313	1706701
00:00:09.271	58821	0.009	0		0.130534	1707927
00:00:09.281	58831	0.00823	0		0.119366	1705336
00:00:09.292	58841	0.00872	0		0.126473	1706983
00:00:09.301	58851	0.00862	0		0.125023	1706654
00:00:09.312	58861	0.00887	0		0.128648	1707471
00:00:09.322	58871	0.00878	0		0.127343	1707172
00:00:09.331	58881	0.00856	0		0.124152	1706439
00:00:09.342	58891	0.00824	0		0.119511	1705382
00:00:09.351	58901	0.00869	0		0.126038	1706873
00:00:09.362	58911	0.00811	0		0.117626	1704922
00:00:09.371	58921	0.00879	0		0.127488	1707211
00:00:09.381	58931	0.00853	0		0.123717	1706348
00:00:09.391	58941	0.00858	0		0.124442	1706510
00:00:09.401	58951	0.00864	0		0.125313	1706713
00:00:09.411	58961	0.00911	0		0.132129	1708280
00:00:09.421	58971	0.00868	0		0.125893	1706846
00:00:09.431	58981	0.0085	0		0.123282	1706228
00:00:09.441	58991	0.00863	0		0.125168	1706666
00:00:09.451	59001	0.00888	0		0.128793	1707529
00:00:09.461	59011	0.00823	0		0.119366	1705348
00:00:09.471	59021	0.00898	0		0.130244	1707851
00:00:09.481	59031	0.00829	0		0.120236	1705534
00:00:09.491	59041	0.00892	0		0.129374	1707640
00:00:09.501	59051	0.00857	0		0.124297	1706466
00:00:09.511	59061	0.00856	0		0.124152	1706448
00:00:09.521	59071	0.00852	0		0.123572	1706321
00:00:09.530	59081	0.0087	0		0.126183	1706905
00:00:09.541	59091	0.00868	0		0.125893	1706863
00:00:09.550	59101	0.0086	0		0.124732	1706576
00:00:09.560	59111	0.00868	0		0.125893	1706839
00:00:09.571	59121	0.00875	0		0.126908	1707096
00:00:09.581	59131	0.00856	0		0.124152	1706461
00:00:09.591	59141	0.00857	0		0.124297	1706478
00:00:09.600	59151	0.00841	0		0.121977	1705927
00:00:09.610	59161	0.00893	0		0.129519	1707696
00:00:09.620	59171	0.0084	0		0.121832	1705922
00:00:09.630	59181	0.00865	0		0.125458	1706743
00:00:09.640	59191	0.00864	0		0.125313	1706720
00:00:09.650	59201	0.0088	0		0.127633	1707236
00:00:09.660	59211	0.00871	0		0.126328	1706934
00:00:09.670	59221	0.0087	0		0.126183	1706917
00:00:09.680	59231	0.0088	0		0.127633	1707238
00:00:09.690	59241	0.00871	0		0.126328	1706951
00:00:09.700	59251	0.00863	0		0.125168	1706696
00:00:09.710	59261	0.00881	0		0.127778	1707267
00:00:09.720	59271	0.00852	0		0.123572	1706294
00:00:09.730	59281	0.00878	0		0.127343	1707177
00:00:09.740	59291	0.00831	0		0.120526	1705590
00:00:09.750	59301	0.00871	0		0.126328	1706934
00:00:09.760	59311	0.00859	0		0.124587	1706556
00:00:09.770	59321	0.00875	0		0.126908	1707071
00:00:09.780	59331	0.00864	0		0.125313	1706715
00:00:09.790	59341	0.00877	0		0.127198	1707140
00:00:09.800	59351	0.00853	0		0.123717	1706338
00:00:09.810	59361	0.00891	0		0.129229	1707613
00:00:09.820	59371	0.00847	0		0.122847	1706155
00:00:09.829	59381	0.00845	0		0.122557	1706071
00:00:09.839	59391	0.00864	0		0.125313	1706728
00:00:09.849	59401	0.00866	0		0.125603	1706780
00:00:09.859	59411	0.00817	0		0.118496	1705149
00:00:09.870	59421	0.00854	0		0.123862	1706377
00:00:09.879	59431	0.00873	0		0.126618	1707020
00:00:09.889	59441	0.0088	0		0.127633	1707240
00:00:09.900	59451	0.00849	0		0.123137	1706194
00:00:09.910	59461	0.00872	0		0.126473	1706988
00:00:09.919	59471	0.0086	0		0.124732	1706590
00:00:09.930	59481	0.009	0		0.130534	1707910
00:00:09.939	59491	0.00858	0		0.124442	1706497
00:00:09.949	59501	0.00854	0		0.123862	1706363
00:00:09.959	59511	0.00832	0		0.120671	1705655
00:00:09.969	59521	0.00845	0		0.122557	1706074
00:00:09.979	59531	0.00841	0		0.121977	1705949
00:00:09.990	59541	0.00876	0		0.127053	1707123
00:00:09.999	59551	0.00854	0		0.123862	1706377
00:00:10.009	59561	0.00897	0		0.130099	1707831
00:00:10.019	59571	0.00852	0		0.123572	1706306
00:00:10.029	59581	0.00865	0		0.125458	1706730
00:00:10.039	59591	0.00825	0		0.119656	1705419
00:00:10.049	59601	0.00886	0		0.128503	1707441
00:00:10.059	59611	0.0085	0		0.123282	1706260
00:00:10.069	59621	0.00881	0		0.127778	1707272
00:00:10.079	59631	0.00868	0		0.125893	1706861
00:00:10.089	59641	0.00847	0		0.122847	1706145
00:00:10.099	59651	0.00868	0		0.125893	1706846
00:00:10.108	59661	0.00837	0		0.121397	1705792
00:00:10.119	59671	0.00877	0		0.127198	1707147
00:00:10.129	59681	0.00865	0		0.125458	1706743
00:00:10.139	59691	0.00887	0		0.128648	1707500
00:00:10.148	59701	0.00865	0		0.125458	1706760
00:00:10.158	59711	0.00843	0		0.122267	1706005
00:00:10.169	59721	0.00903	0		0.130969	1708010
00:00:10.178	59731	0.00865	0		0.125458	1706743
00:00:10.188	59741	0.0086	0		0.124732	1706595
00:00:10.198	59751	0.00853	0		0.123717	1706346
00:00:10.208	59761	0.00857	0		0.124297	1706480
00:00:10.218	59771	0.00847	0		0.122847	1706150
00:00:10.228	59781	0.00846	0		0.122702	1706096
00:00:10.238	59791	0.00852	0		0.123572	1706294
00:00:10.248	59801	0.00885	0		0.128358	1707431
00:00:10.259	59811	0.00849	0		0.123137	1706194
00:00:10.268	59821	0.00858	0		0.124442	1706505
00:00:10.279	59831	0.00879	0		0.127488	1707204
00:00:10.288	59841	0.00899	0		0.130389	1707890
00:00:10.298	59851	0.00878	0		0.127343	1707172
00:00:10.308	59861	0.00868	0		0.125893	1706846
00:00:10.318	59871	0.00878	0		0.127343	1707187
00:00:10.328	59881	0.00895	0		0.129809	1707738
00:00:10.338	59891	0.0086	0		0.124732	1706590
00:00:10.348	59901	0.00865	0		0.125458	1706751
00:00:10.358	59911	0.00846	0		0.122702	1706118
00:00:10.368	59921	0.00848	0		0.122992	1706186
00:00:10.378	59931	0.00877	0		0.127198	1707152
00:00:10.388	59941	0.00879	0		0.127488	1707209
00:00:10.397	59951	0.00842	0		0.122122	1705981
00:00:10.407	59961	0.00857	0		0.124297	1706466
00:00:10.418	59971	0.00844	0		0.122412	1706042
00:00:10.427	59981	0.00857	0		0.124297	1706470
00:00:10.437	59991	0.00864	0		0.125313	1706698
00:00:10.447	60001	0.00897	0		0.130099	1707818
00:00:10.458	60011	0.00879	0		0.127488	1707221
00:00:10.468	60021	0.00851	0		0.123427	1706265
00:00:10.478	60031	0.0086	0		0.124732	1706568
00:00:10.488	60041	0.00843	0		0.122267	1706020
00:00:10.497	60051	0.0087	0		0.126183	1706917
00:00:10.507	60061	0.00846	0		0.122702	1706106
00:00:10.517	60071	0.00884	0		0.128213	1707368
00:00:10.527	60081	0.00837	0		0.121397	1705814
00:00:10.537	60091	0.00889	0		0.128939	1707556
00:00:10.547	60101	0.0087	0		0.126183	1706929
00:00:10.557	60111	0.00869	0		0.126038	1706890
00:00:10.567	60121	0.00894	0		0.129664	1707715
00:00:10.577	60131	0.00864	0		0.125313	1706720
00:00:10.587	60141	0.00873	0		0.126618	1707013
00:00:10.597	60151	0.00854	0		0.123862	1706375
00:00:10.607	60161	0.00872	0		0.126473	1706978
00:00:10.617	60171	0.00861	0		0.124877	1706615
00:00:10.627	60181	0.0088	0		0.127633	1707253
00:00:10.637	60191	0.00882	0		0.127923	1707316
00:00:10.648	60201	0.00883	0		0.128068	1707343
00:00:10.657	60211	0.00899	0		0.130389	1707895
00:00:10.667	60221	0.00856	0		0.124152	1706444
00:00:10.677	60231	0.00844	0		0.122412	1706039
00:00:10.687	60241	0.00856	0		0.124152	1706458
00:00:10.696	60251	0.00892	0		0.129374	1707649
00:00:10.706	60261	0.00875	0		0.126908	1707074
00:00:10.717	60271	0.00887	0		0.128648	1707500
00:00:10.727	60281	0.00867	0		0.125748	1706802
00:00:10.736	60291	0.00877	0		0.127198	1707145
00:00:10.746	60301	0.00859	0		0.124587	1706532
00:00:10.756	60311	0.0086	0		0.124732	1706583
00:00:10.766	60321	0.00867	0		0.125748	1706809
00:00:10.776	60331	0.00878	0		0.127343	1707179
00:00:10.786	60341	0.00882	0		0.127923	1707331
00:00:10.796	60351	0.00872	0		0.126473	1706978
00:00:10.808	60361	0.00858	0		0.124442	1706519
00:00:10.816	60371	0.00887	0		0.128648	1707480
00:00:10.827	60381	0.00867	0		0.125748	1706829
00:00:10.836	60391	0.00869	0		0.126038	1706890
00:00:10.846	60401	0.00851	0		0.123427	1706284
00:00:10.856	60411	0.00855	0		0.124007	1706409
00:00:10.866	60421	0.00872	0		0.126473	1706991
00:00:10.876	60431	0.00867	0		0.125748	1706800
00:00:10.886	60441	0.00878	0		0.127343	1707196
00:00:10.896	60451	0.00861	0		0.124877	1706612
00:00:10.906	60461	0.00822	0		0.119221	1705299
00:00:10.916	60471	0.00886	0		0.128503	1707461
00:00:10.926	60481	0.0089	0		0.129084	1707576
00:00:10.936	60491	0.00885	0		0.128358	1707424
00:00:10.946	60501	0.00846	0		0.122702	1706120
00:00:10.956	60511	0.00878	0		0.127343	1707182
00:00:10.965	60521	0.00841	0		0.121977	1705937
00:00:10.976	60531	0.00895	0		0.129809	1707738
00:00:10.986	60541	0.00866	0		0.125603	1706792
00:00:10.995	60551	0.00901	0		0.130679	1707961
00:00:11.006	60561	0.0089	0		0.129084	1707573
00:00:11.015	60571	0.00924	0		0.134015	1708723
00:00:11.025	60581	0.00882	0		0.127923	1707302
00:00:11.036	60591	0.00905	0		0.131259	1708101
00:00:11.045	60601	0.00914	0		0.132564	1708378
00:00:11.055	60611	0.00912	0		0.132274	1708324
00:00:11.065	60621	0.00909	0		0.131839	1708226
00:00:11.076	60631	0.00856	0		0.124152	1706431
00:00:11.085	60641	0.00898	0		0.130244	1707866
00:00:11.095	60651	0.00867	0		0.125748	1706812
00:00:11.105	60661	0.00871	0		0.126328	1706949
00:00:11.115	60671	0.00874	0		0.126763	1707059
00:00:11.126	60681	0.0088	0		0.127633	1707248
00:00:11.135	60691	0.00898	0		0.130244	1707844
00:00:11.145	60701	0.00872	0		0.126473	1706976
00:00:11.155	60711	0.00908	0		0.131694	1708192
00:00:11.165	60721	0.00846	0		0.122702	1706103
00:00:11.175	60731	0.00903	0		0.130969	1708035
00:00:11.185	60741	0.00917	0		0.133	1708490
00:00:11.195	60751	0.009	0		0.130534	1707915
00:00:11.205	60761	0.00869	0		0.126038	1706871
00:00:11.215	60771	0.00906	0		0.131404	1708125
00:00:11.225	60781	0.00844	0		0.122412	1706047
00:00:11.235	60791	0.00878	0		0.127343	1707167
00:00:11.244	60801	0.0087	0		0.126183	1706920
00:00:11.254	60811	0.00898	0		0.130244	1707866
00:00:11.264	60821	0.00843	0		0.122267	1706025
00:00:11.275	60831	0.00912	0		0.132274	1708314
00:00:11.285	60841	0.00893	0		0.129519	1707693
00:00:11.295	60851	0.00893	0		0.129519	1707689
00:00:11.304	60861	0.00883	0		0.128068	1707363
00:00:11.314	60871	0.00886	0		0.128503	1707466
00:00:11.324	60881	0.0087	0		0.126183	1706915
00:00:11.335	60891	0.00898	0		0.130244	1707863
00:00:11.344	60901	0.00867	0		0.125748	1706797
00:00:11.354	60911	0.00857	0		0.124297	1706468
00:00:11.364	60921	0.00885	0		0.128358	1707414
00:00:11.374	60931	0.00892	0		0.129374	1707642
00:00:11.384	60941	0.0087	0		0.126183	1706910
00:00:11.394	60951	0.00898	0		0.130244	1707863
00:00:11.404	60961	0.00853	0		0.123717	1706341
00:00:11.414	60971	0.00885	0		0.128358	1707422
00:00:11.424	60981	0.00884	0		0.128213	1707373
00:00:11.434	60991	0.00879	0		0.127488	1707231
00:00:11.444	61001	0.00887	0		0.128648	1707488
00:00:11.454	61011	0.00892	0		0.129374	1707654
00:00:11.464	61021	0.00868	0		0.125893	1706839
00:00:11.474	61031	0.00888	0		0.128793	1707529
00:00:11.484	61041	0.00867	0		0.125748	1706824
00:00:11.494	61051	0.00906	0		0.131404	1708135
00:00:11.504	61061	0.00889	0		0.128939	1707551
00:00:11.513	61071	0.00887	0		0.128648	1707480
00:00:11.524	61081	0.00858	0		0.124442	1706522
00:00:11.534	61091	0.00921	0		0.13358	1708620
00:00:11.544	61101	0.00873	0		0.126618	1707020
00:00:11.554	61111	0.00896	0		0.129954	1707799
00:00:11.563	61121	0.00872	0		0.126473	1706991
00:00:11.573	61131	0.0092	0		0.133435	1708591
00:00:11.583	61141	0.00887	0		0.128648	1707498
00:00:11.593	61151	0.00888	0		0.128793	1707534
00:00:11.603	61161	0.00848	0		0.122992	1706172
00:00:11.613	61171	0.00916	0		0.132855	1708446
00:00:11.623	61181	0.00882	0		0.127923	1707311
00:00:11.633	61191	0.00922	0		0.133725	1708657
00:00:11.643	61201	0.00853	0		0.123717	1706346
00:00:11.653	61211	0.00923	0		0.13387	1708696
00:00:11.663	61221	0.00895	0		0.129809	1707740
00:00:11.673	61231	0.00916	0		0.132855	1708456
00:00:11.683	61241	0.00868	0		0.125893	1706831
00:00:11.693	61251	0.00903	0		0.130969	1708030
00:00:11.703	61261	0.00875	0		0.126908	1707084
00:00:11.713	61271	0.00883	0		0.128068	1707353
00:00:11.723	61281	0.00887	0		0.128648	1707471
00:00:11.733	61291	0.00886	0		0.128503	1707441
00:00:11.743	61301	0.00899	0		0.130389	1707871
00:00:11.753	61311	0.0092	0		0.133435	1708605
00:00:11.763	61321	0.00883	0		0.128068	1707356
00:00:11.773	61331	0.00917	0		0.133	1708498
00:00:11.783	61341	0.00853	0		0.123717	1706346
00:00:11.793	61351	0.00901	0		0.130679	1707969
00:00:11.803	61361	0.00866	0		0.125603	1706780
00:00:11.812	61371	0.00904	0		0.131114	1708052
00:00:11.823	61381	0.00869	0		0.126038	1706890
00:00:11.833	61391	0.00887	0		0.128648	1707498
00:00:11.843	61401	0.00888	0		0.128793	1707515
00:00:11.853	61411	0.00911	0		0.132129	1708285
00:00:11.862	61421	0.00886	0		0.128503	1707441
00:00:11.872	61431	0.00919	0		0.13329	1708544
00:00:11.882	61441	0.00883	0		0.128068	1707343
00:00:11.892	61451	0.00892	0		0.129374	1707667
00:00:11.902	61461	0.0086	0		0.124732	1706583
00:00:11.912	61471	0.00896	0		0.129954	1707796
00:00:11.922	61481	0.00908	0		0.131694	1708189
00:00:11.932	61491	0.00926	0		0.134305	1708789
00:00:11.943	61501	0.00877	0		0.127198	1707150
00:00:11.952	61511	0.00904	0		0.131114	1708067
00:00:11.962	61521	0.00903	0		0.130969	1708005
00:00:11.972	61531	0.00917	0		0.133	1708481
00:00:11.982	61541	0.00908	0		0.131694	1708204
00:00:11.992	61551	0.00886	0		0.128503	1707436
00:00:12.002	61561	0.00841	0		0.121977	1705929
00:00:12.012	61571	0.00913	0		0.132419	1708368
00:00:12.022	61581	0.00878	0		0.127343	1707174
00:00:12.032	61591	0.00911	0		0.132129	1708277
00:00:12.042	61601	0.00883	0		0.128068	1707336
00:00:12.052	61611	0.00919	0		0.13329	1708569
00:00:12.062	61621	0.00877	0		0.127198	1707152
00:00:12.072	61631	0.00897	0		0.130099	1707809
00:00:12.082	61641	0.00875	0		0.126908	1707074
00:00:12.091	61651	0.00889	0		0.128939	1707554
00:00:12.102	61661	0.00868	0		0.125893	1706831
00:00:12.111	61671	0.00897	0		0.130099	1707836
00:00:12.122	61681	0.00872	0		0.126473	1706983
00:00:12.132	61691	0.00893	0		0.129519	1707671
00:00:12.142	61701	0.00895	0		0.129809	1707762
00:00:12.152	61711	0.00898	0		0.130244	1707854
00:00:12.161	61721	0.00887	0		0.128648	1707471
00:00:12.172	61731	0.00904	0		0.131114	1708052
00:00:12.181	61741	0.00876	0		0.127053	1707130
00:00:12.191	61751	0.00911	0		0.132129	1708302
00:00:12.201	61761	0.00898	0		0.130244	1707866
00:00:12.211	61771	0.00878	0		0.127343	1707194
00:00:12.221	61781	0.00896	0		0.129954	1707777
00:00:12.231	61791	0.00877	0		0.127198	1707152
00:00:12.241	61801	0.00891	0		0.129229	1707608
00:00:12.251	61811	0.00906	0		0.131404	1708123
00:00:12.261	61821	0.00893	0		0.129519	1707679
00:00:12.271	61831	0.00917	0		0.133	1708488
00:00:12.281	61841	0.00859	0		0.124587	1706549
00:00:12.291	61851	0.00895	0		0.129809	1707752
00:00:12.301	61861	0.00877	0		0.127198	1707164
00:00:12.311	61871	0.00877	0		0.127198	1707145
00:00:12.321	61881	0.00875	0		0.126908	1707086
00:00:12.331	61891	0.00895	0		0.129809	1707760
00:00:12.341	61901	0.00873	0		0.126618	1707020
00:00:12.350	61911	0.0088	0		0.127633	1707245
00:00:12.361	61921	0.00891	0		0.129229	1707627
00:00:12.371	61931	0.00902	0		0.130824	1707983
00:00:12.380	61941	0.00885	0		0.128358	1707417
00:00:12.391	61951	0.00896	0		0.129954	1707774
00:00:12.401	61961	0.00904	0		0.131114	1708067
00:00:12.411	61971	0.00899	0		0.130389	1707883
00:00:12.421	61981	0.00904	0		0.131114	1708069
00:00:12.430	61991	0.0089	0		0.129084	1707569
00:00:12.440	62001	0.00918	0		0.133145	1708510
00:00:12.451	62011	0.00903	0		0.130969	1708025
00:00:12.460	62021	0.009	0		0.130534	1707934
00:00:12.470	62031	0.00913	0		0.132419	1708373
00:00:12.480	62041	0.00878	0		0.127343	1707184
00:00:12.490	62051	0.00928	0		0.134595	1708867
00:00:12.500	62061	0.00903	0		0.130969	1708008
00:00:12.510	62071	0.00887	0		0.128648	1707476
00:00:12.521	62081	0.00879	0		0.127488	1707218
00:00:12.530	62091	0.00902	0		0.130824	1707976
00:00:12.540	62101	0.00865	0		0.125458	1706738
00:00:12.550	62111	0.00909	0		0.131839	1708209
00:00:12.560	62121	0.0091	0		0.131984	1708243
00:00:12.570	62131	0.00908	0		0.131694	1708182
00:00:12.580	62141	0.00884	0		0.128213	1707382
00:00:12.590	62151	0.00927	0		0.13445	1708836
00:00:12.600	62161	0.00896	0		0.129954	1707799
00:00:12.610	62171	0.00898	0		0.130244	1707854
00:00:12.620	62181	0.00906	0		0.131404	1708125
00:00:12.630	62191	0.00893	0		0.129519	1707701
00:00:12.640	62201	0.00913	0		0.132419	1708373
00:00:12.650	62211	0.00934	0		0.135465	1709057
00:00:12.660	62221	0.00887	0		0.128648	1707480
00:00:12.670	62231	0.0091	0		0.131984	1708253
00:00:12.679	62241	0.00895	0		0.129809	1707747
00:00:12.690	62251	0.0092	0		0.133435	1708601
00:00:12.699	62261	0.0088	0		0.127633	1707248
00:00:12.709	62271	0.00894	0		0.129664	1707708
00:00:12.720	62281	0.00911	0		0.132129	1708299
00:00:12.729	62291	0.00887	0		0.128648	1707498
00:00:12.739	62301	0.00919	0		0.13329	1708569
00:00:12.749	62311	0.00909	0		0.131839	1708233
00:00:12.759	62321	0.00922	0		0.133725	1708652
00:00:12.769	62331	0.00924	0		0.134015	1708738
00:00:12.779	62341	0.00918	0		0.133145	1708539
00:00:12.789	62351	0.00942	0		0.136626	1709322
00:00:12.800	62361	0.00912	0		0.132274	1708324
00:00:12.809	62371	0.00906	0		0.131404	1708130
00:00:12.819	62381	0.00884	0		0.128213	1707397
00:00:12.829	62391	0.00887	0		0.128648	1707480
00:00:12.839	62401	0.00886	0		0.128503	1707458
00:00:12.849	62411	0.00905	0		0.131259	1708101
00:00:12.859	62421	0.00888	0		0.128793	1707527
00:00:12.869	62431	0.00891	0		0.129229	1707605
00:00:12.879	62441	0.00896	0		0.129954	1707772
00:00:12.889	62451	0.00883	0		0.128068	1707360
00:00:12.899	62461	0.00905	0		0.131259	1708074
00:00:12.909	62471	0.00886	0		0.128503	1707453
00:00:12.919	62481	0.00892	0		0.129374	1707669
00:00:12.929	62491	0.00917	0		0.133	1708505
00:00:12.939	62501	0.00895	0		0.129809	1707752
00:00:12.948	62511	0.00924	0		0.134015	1708738
00:00:12.958	62521	0.00873	0		0.126618	1707020
00:00:12.968	62531	0.00906	0		0.131404	1708128
00:00:12.979	62541	0.00897	0		0.130099	1707806
00:00:12.989	62551	0.00888	0		0.128793	1707529
00:00:12.999	62561	0.00924	0		0.134015	1708743
00:00:13.008	62571	0.00907	0		0.131549	1708140
00:00:13.019	62581	0.00897	0		0.130099	1707818
00:00:13.028	62591	0.00879	0		0.127488	1707201
00:00:13.038	62601	0.00915	0		0.13271	1708414
00:00:13.049	62611	0.00899	0		0.130389	1707898
00:00:13.058	62621	0.00912	0		0.132274	1708334
00:00:13.068	62631	0.00934	0		0.135465	1709047
00:00:13.078	62641	0.00861	0		0.124877	1706608
00:00:13.088	62651	0.009	0		0.130534	1707910
00:00:13.098	62661	0.00926	0		0.134305	1708794
00:00:13.108	62671	0.0087	0		0.126183	1706920
00:00:13.118	62681	0.00925	0		0.13416	1708774
00:00:13.128	62691	0.00918	0		0.133145	1708534
00:00:13.138	62701	0.00907	0		0.131549	1708152
00:00:13.148	62711	0.00898	0		0.130244	1707863
00:00:13.158	62721	0.00905	0		0.131259	1708099
00:00:13.168	62731	0.00891	0		0.129229	1707625
00:00:13.178	62741	0.00912	0		0.132274	1708314
00:00:13.188	62751	0.00915	0		0.13271	1708424
00:00:13.198	62761	0.00898	0		0.130244	1707861
00:00:13.208	62771	0.00935	0		0.13561	1709096
00:00:13.218	62781	0.0094	0		0.136335	1709275
00:00:13.228	62791	0.00924	0		0.134015	1708716
00:00:13.238	62801	0.00897	0		0.130099	1707809
00:00:13.247	62811	0.00943	0		0.136771	1709348
00:00:13.258	62821	0.00912	0		0.132274	1708321
00:00:13.268	62831	0.00912	0		0.132274	1708324
00:00:13.278	62841	0.00911	0		0.132129	1708299
00:00:13.288	62851	0.00908	0		0.131694	1708196
00:00:13.298	62861	0.00953	0		0.138221	1709699
00:00:13.307	62871	0.00917	0		0.133	1708478
00:00:13.318	62881	0.00907	0		0.131549	1708162
00:00:13.328	62891	0.00924	0		0.134015	1708725
00:00:13.337	62901	0.00915	0		0.13271	1708417
00:00:13.347	62911	0.00918	0		0.133145	1708534
00:00:13.357	62921	0.00906	0		0.131404	1708125
00:00:13.367	62931	0.00895	0		0.129809	1707747
00:00:13.378	62941	0.00907	0		0.131549	1708167
00:00:13.387	62951	0.00894	0		0.129664	1707706
00:00:13.397	62961	0.00923	0		0.13387	1708696
00:00:13.407	62971	0.00949	0		0.137641	1709549
00:00:13.417	62981	0.00917	0		0.133	1708495
00:00:13.428	62991	0.00899	0		0.130389	1707871
00:00:13.437	63001	0.00931	0		0.13503	1708971
00:00:13.447	63011	0.00894	0		0.129664	1707718
00:00:13.457	63021	0.00925	0		0.13416	1708770
00:00:13.467	63031	0.0091	0		0.131984	1708258
00:00:13.477	63041	0.00927	0		0.13445	1708836
00:00:13.487	63051	0.00879	0		0.127488	1707204
00:00:13.497	63061	0.00929	0		0.13474	1708910
00:00:13.507	63071	0.00958	0		0.138946	1709858
00:00:13.517	63081	0.00922	0		0.133725	1708669
00:00:13.527	63091	0.00905	0		0.131259	1708091
00:00:13.537	63101	0.00919	0		0.13329	1708544
00:00:13.547	63111	0.00894	0		0.129664	1707723
00:00:13.557	63121	0.00918	0		0.133145	1708520
00:00:13.567	63131	0.00925	0		0.13416	1708752
00:00:13.576	63141	0.00949	0		0.137641	1709564
00:00:13.586	63151	0.00903	0		0.130969	1708018
00:00:13.596	63161	0.00952	0		0.138076	1709655
00:00:13.606	63171	0.00917	0		0.133	1708476
00:00:13.617	63181	0.00919	0		0.13329	1708552
00:00:13.627	63191	0.00896	0		0.129954	1707779
00:00:13.637	63201	0.00903	0		0.130969	1708028
00:00:13.646	63211	0.00898	0		0.130244	1707856
00:00:13.656	63221	0.00931	0		0.13503	1708947
00:00:13.666	63231	0.009	0		0.130534	1707915
00:00:13.677	63241	0.00941	0		0.13648	1709280
00:00:13.686	63251	0.0091	0		0.131984	1708243
00:00:13.696	63261	0.00941	0		0.13648	1709309
00:00:13.706	63271	0.00903	0		0.130969	1708010
00:00:13.716	63281	0.00939	0		0.13619	1709214
00:00:13.726	63291	0.00919	0		0.13329	1708566
00:00:13.736	63301	0.00944	0		0.136916	1709407
00:00:13.746	63311	0.00903	0		0.130969	1708015
00:00:13.756	63321	0.00929	0		0.13474	1708903
00:00:13.766	63331	0.00899	0		0.130389	1707893
00:00:13.776	63341	0.00923	0		0.13387	1708703
00:00:13.786	63351	0.00906	0		0.131404	1708125
00:00:13.796	63361	0.00924	0		0.134015	1708728
00:00:13.806	63371	0.00903	0		0.130969	1708025
00:00:13.816	63381	0.00915	0		0.13271	1708441
00:00:13.826	63391	0.00916	0		0.132855	1708446
00:00:13.836	63401	0.00926	0		0.134305	1708792
00:00:13.846	63411	0.0091	0		0.131984	1708272
00:00:13.856	63421	0.00912	0		0.132274	1708312
00:00:13.865	63431	0.00943	0		0.136771	1709348
00:00:13.876	63441	0.00947	0		0.137351	1709503
00:00:13.886	63451	0.00898	0		0.130244	1707851
00:00:13.895	63461	0.00935	0		0.13561	1709086
00:00:13.905	63471	0.00911	0		0.132129	1708282
00:00:13.916	63481	0.00922	0		0.133725	1708652
00:00:13.926	63491	0.00916	0		0.132855	1708454
00:00:13.936	63501	0.00963	0		0.139671	1710046
00:00:13.945	63511	0.00948	0		0.137496	1709525
00:00:13.955	63521	0.00935	0		0.13561	1709101
00:00:13.965	63531	0.00943	0		0.136771	1709351
00:00:13.976	63541	0.00959	0		0.139091	1709909
00:00:13.985	63551	0.0092	0		0.133435	1708579
00:00:13.995	63561	0.00937	0		0.1359	1709175
00:00:14.005	63571	0.00914	0		0.132564	1708385
00:00:14.015	63581	0.00947	0		0.137351	1709498
00:00:14.025	63591	0.00925	0		0.13416	1708755
00:00:14.035	63601	0.00935	0		0.13561	1709106
00:00:14.045	63611	0.00927	0		0.13445	1708816
00:00:14.055	63621	0.00975	0		0.141412	1710439
00:00:14.065	63631	0.00919	0		0.13329	1708556
00:00:14.075	63641	0.00932	0		0.135175	1709011
00:00:14.085	63651	0.00935	0		0.13561	1709089
00:00:14.095	63661	0.00966	0		0.140106	1710138
00:00:14.105	63671	0.0093	0		0.134885	1708913
00:00:14.115	63681	0.00966	0		0.140106	1710150
00:00:14.125	63691	0.00919	0		0.13329	1708547
00:00:14.135	63701	0.00906	0		0.131404	1708138
00:00:14.144	63711	0.00941	0		0.13648	1709299
00:00:14.155	63721	0.00923	0		0.13387	1708681
00:00:14.164	63731	0.00887	0		0.128648	1707471
00:00:14.175	63741	0.00927	0		0.13445	1708821
00:00:14.185	63751	0.00885	0		0.128358	1707412
00:00:14.194	63761	0.00938	0		0.136045	1709197
00:00:14.204	63771	0.00912	0		0.132274	1708331
00:00:14.214	63781	0.0095	0		0.137786	1709596
00:00:14.225	63791	0.00928	0		0.134595	1708863
00:00:14.234	63801	0.00932	0		0.135175	1708984
00:00:14.244	63811	0.00919	0		0.13329	1708556
00:00:14.254	63821	0.00924	0		0.134015	1708743
00:00:14.264	63831	0.0092	0		0.133435	1708588
00:00:14.274	63841	0.00926	0		0.134305	1708789
00:00:14.284	63851	0.00899	0		0.130389	1707878
00:00:14.294	63861	0.00946	0		0.137206	1709466
00:00:14.304	63871	0.0093	0		0.134885	1708920
00:00:14.314	63881	0.00929	0		0.13474	1708900
00:00:14.324	63891	0.00904	0		0.131114	1708040
00:00:14.334	63901	0.00962	0		0.139526	1709985
00:00:14.344	63911	0.00913	0		0.132419	1708343
00:00:14.354	63921	0.00946	0		0.137206	1709473
00:00:14.364	63931	0.00923	0		0.13387	1708679
00:00:14.374	63941	0.00914	0		0.132564	1708385
00:00:14.384	63951	0.00932	0		0.135175	1708979
00:00:14.394	63961	0.00942	0		0.136626	1709326
00:00:14.403	63971	0.00907	0		0.131549	1708155
00:00:14.414	63981	0.00924	0		0.134015	1708743
00:00:14.424	63991	0.00913	0		0.132419	1708356
00:00:14.434	64001	0.00946	0		0.137206	1709464
00:00:14.443	64011	0.00898	0		0.130244	1707851
00:00:14.453	64021	0.00961	0		0.139381	1709956
00:00:14.464	64031	0.00918	0		0.133145	1708512
00:00:14.474	64041	0.00954	0		0.138366	1709740
00:00:14.483	64051	0.00915	0		0.13271	1708414
00:00:14.493	64061	0.00936	0		0.135755	1709118
00:00:14.504	64071	0.00934	0		0.135465	1709067
00:00:14.513	64081	0.00925	0		0.13416	1708750
00:00:14.523	64091	0.00922	0		0.133725	1708664
00:00:14.533	64101	0.00949	0		0.137641	1709566
00:00:14.543	64111	0.00924	0		0.134015	1708738
00:00:14.553	64121	0.00972	0		0.140977	1710336
00:00:14.563	64131	0.00937	0		0.1359	1709160
00:00:14.573	64141	0.00932	0		0.135175	1709003
00:00:14.583	64151	0.00901	0		0.130679	1707959
00:00:14.593	64161	0.00915	0		0.13271	1708417
00:00:14.603	64171	0.00928	0		0.134595	1708853
00:00:14.613	64181	0.0095	0		0.137786	1709601
00:00:14.623	64191	0.00928	0		0.134595	1708853
00:00:14.633	64201	0.00933	0		0.13532	1709025
00:00:14.643	64211	0.00936	0		0.135755	1709143
00:00:14.653	64221	0.00948	0		0.137496	1709532
00:00:14.663	64231	0.00909	0		0.131839	1708231
00:00:14.673	64241	0.0092	0		0.133435	1708598
00:00:14.683	64251	0.00928	0		0.134595	1708860
00:00:14.693	64261	0.00941	0		0.13648	1709304
00:00:14.703	64271	0.00923	0		0.13387	1708679
00:00:14.712	64281	0.00977	0		0.141702	1710513
00:00:14.723	64291	0.00931	0		0.13503	1708974
00:00:14.733	64301	0.00961	0		0.139381	1709975
00:00:14.742	64311	0.00947	0		0.137351	1709505
00:00:14.753	64321	0.00947	0		0.137351	1709503
00:00:14.762	64331	0.00947	0		0.137351	1709510
00:00:14.772	64341	0.00963	0		0.139671	1710027
00:00:14.782	64351	0.00921	0		0.13358	1708637
00:00:14.792	64361	0.00944	0		0.136916	1709393
00:00:14.802	64371	0.00931	0		0.13503	1708954
00:00:14.812	64381	0.00959	0		0.139091	1709897
00:00:14.822	64391	0.00938	0		0.136045	1709189
00:00:14.832	64401	0.0094	0		0.136335	1709270
00:00:14.842	64411	0.00903	0		0.130969	1708008
00:00:14.852	64421	0.00915	0		0.13271	1708410
00:00:14.862	64431	0.0091	0		0.131984	1708258
00:00:14.872	64441	0.00946	0		0.137206	1709464
00:00:14.882	64451	0.0096	0		0.139236	1709941
00:00:14.892	64461	0.00966	0		0.140106	1710128
00:00:14.902	64471	0.00919	0		0.13329	1708547
00:00:14.912	64481	0.00975	0		0.141412	1710434
00:00:14.922	64491	0.00945	0		0.137061	1709432
00:00:14.932	64501	0.00955	0		0.138511	1709755
00:00:14.942	64511	0.00914	0		0.132564	1708390
00:00:14.952	64521	0.0095	0		0.137786	1709603
00:00:14.961	64531	0.00941	0		0.13648	1709302
00:00:14.972	64541	0.00949	0		0.137641	1709562
00:00:14.981	64551	0.00913	0		0.132419	1708358
00:00:14.991	64561	0.0093	0		0.134885	1708940
00:00:15.001	64571	0.00917	0		0.133	1708500
00:00:15.011	64581	0.00935	0		0.13561	1709091
00:00:15.022	64591	0.00935	0		0.13561	1709094
00:00:15.031	64601	0.00963	0		0.139671	1710019
00:00:15.041	64611	0.00948	0		0.137496	1709539
00:00:15.051	64621	0.00953	0		0.138221	1709704
00:00:15.061	64631	0.00966	0		0.140106	1710133
00:00:15.071	64641	0.00937	0		0.1359	1709165
00:00:15.081	64651	0.00929	0		0.13474	1708880
00:00:15.091	64661	0.00962	0		0.139526	1710002
00:00:15.101	64671	0.00943	0		0.136771	1709371
00:00:15.111	64681	0.00959	0		0.139091	1709907
00:00:15.121	64691	0.0095	0		0.137786	1709586
00:00:15.131	64701	0.00954	0		0.138366	1709740
00:00:15.141	64711	0.00903	0		0.130969	1708005
00:00:15.151	64721	0.0094	0		0.136335	1709275
00:00:15.161	64731	0.00932	0		0.135175	1708984
00:00:15.171	64741	0.00937	0		0.1359	1709175
00:00:15.181	64751	0.00921	0		0.13358	1708615
00:00:15.192	64761	0.0094	0		0.136335	1709263
00:00:15.201	64771	0.00924	0		0.134015	1708725
00:00:15.211	64781	0.00943	0		0.136771	1709373
00:00:15.221	64791	0.00931	0		0.13503	1708971
00:00:15.230	64801	0.00946	0		0.137206	1709481
00:00:15.240	64811	0.00945	0		0.137061	1709429
00:00:15.251	64821	0.00983	0		0.142572	1710701
00:00:15.261	64831	0.0093	0		0.134885	1708925
00:00:15.270	64841	0.00916	0		0.132855	1708463
00:00:15.281	64851	0.00927	0		0.13445	1708819
00:00:15.290	64861	0.00941	0		0.13648	1709304
00:00:15.301	64871	0.00918	0		0.133145	1708512
00:00:15.310	64881	0.00962	0		0.139526	1710002
00:00:15.320	64891	0.00972	0		0.140977	1710341
00:00:15.330	64901	0.00945	0		0.137061	1709419
00:00:15.340	64911	0.00949	0		0.137641	1709562
00:00:15.350	64921	0.00965	0		0.139961	1710106
00:00:15.360	64931	0.0095	0		0.137786	1709593
00:00:15.370	64941	0.00946	0		0.137206	1709478
00:00:15.380	64951	0.00929	0		0.13474	1708903
00:00:15.390	64961	0.00949	0		0.137641	1709564
00:00:15.400	64971	0.00937	0		0.1359	1709155
00:00:15.410	64981	0.00971	0		0.140832	1710314
00:00:15.420	64991	0.00931	0		0.13503	1708947
00:00:15.430	65001	0.00963	0		0.139671	1710042
00:00:15.440	65011	0.00939	0		0.13619	1709233
00:00:15.450	65021	0.00938	0		0.136045	1709189
00:00:15.460	65031	0.00954	0		0.138366	1709728
00:00:15.470	65041	0.00925	0		0.13416	1708755
00:00:15.480	65051	0.00928	0		0.134595	1708858
00:00:15.490	65061	0.00942	0		0.136626	1709322
00:00:15.500	65071	0.00949	0		0.137641	1709549
00:00:15.510	65081	0.00971	0		0.140832	1710292
00:00:15.520	65091	0.00931	0		0.13503	1708976
00:00:15.529	65101	0.00987	0		0.143152	1710853
00:00:15.540	65111	0.00964	0		0.139816	1710077
00:00:15.549	65121	0.00948	0		0.137496	1709525
00:00:15.559	65131	0.00966	0		0.140106	1710143
00:00:15.570	65141	0.00949	0		0.137641	1709559
00:00:15.579	65151	0.00959	0		0.139091	1709895
00:00:15.590	65161	0.00941	0		0.13648	1709290
00:00:15.599	65171	0.00923	0		0.13387	1708703
00:00:15.609	65181	0.00949	0		0.137641	1709576
00:00:15.619	65191	0.00965	0		0.139961	1710089
00:00:15.629	65201	0.00938	0		0.136045	1709192
00:00:15.639	65211	0.00981	0		0.142282	1710625
00:00:15.649	65221	0.0096	0		0.139236	1709944
00:00:15.659	65231	0.0099	0		0.143587	1710929
00:00:15.669	65241	0.00946	0		0.137206	1709466
00:00:15.679	65251	0.00959	0		0.139091	1709902
00:00:15.689	65261	0.00961	0		0.139381	1709961
00:00:15.699	65271	0.00951	0		0.137931	1709637
00:00:15.709	65281	0.0096	0		0.139236	1709944
00:00:15.719	65291	0.00964	0		0.139816	1710056
00:00:15.729	65301	0.00937	0		0.1359	1709162
00:00:15.739	65311	0.00973	0		0.141122	1710383
00:00:15.749	65321	0.00956	0		0.138656	1709794
00:00:15.759	65331	0.00968	0		0.140396	1710219
00:00:15.768	65341	0.00921	0		0.13358	1708627
00:00:15.779	65351	0.00934	0		0.135465	1709057
00:00:15.789	65361	0.00966	0		0.140106	1710126
00:00:15.799	65371	0.0096	0		0.139236	1709919
00:00:15.808	65381	0.00948	0		0.137496	1709539
00:00:15.819	65391	0.00939	0		0.13619	1709224
00:00:15.828	65401	0.00952	0		0.138076	1709652
00:00:15.838	65411	0.00975	0		0.141412	1710425
00:00:15.849	65421	0.00965	0		0.139961	1710106
00:00:15.858	65431	0.00956	0		0.138656	1709802
00:00:15.868	65441	0.00956	0		0.138656	1709814
00:00:15.878	65451	0.0096	0		0.139236	1709951
00:00:15.889	65461	0.00926	0		0.134305	1708794
00:00:15.898	65471	0.0095	0		0.137786	1709588
00:00:15.908	65481	0.00931	0		0.13503	1708969
00:00:15.919	65491	0.0096	0		0.139236	1709919
00:00:15.928	65501	0.00974	0		0.141267	1710393
00:00:15.938	65511	0.00997	0		0.144603	1711168
00:00:15.948	65521	0.00955	0		0.138511	1709779
00:00:15.958	65531	0.00941	0		0.13648	1709287
00:00:15.968	5	0.0096	0		0.139236	1709944
00:00:15.978	15	0.00976	0		0.141557	1710481
00:00:15.988	25	0.00968	0		0.140396	1710192
00:00:15.998	35	0.01	0		0.145038	1711266
00:00:16.008	45	0.00943	0		0.136771	1709348
00:00:16.018	55	0.00934	0		0.135465	1709072
00:00:16.028	65	0.00941	0		0.13648	1709280
00:00:16.038	75	0.00961	0		0.139381	1709953
00:00:16.047	85	0.00944	0		0.136916	1709393
00:00:16.058	95	0.00942	0		0.136626	1709319
00:00:16.068	105	0.00945	0		0.137061	1709417
00:00:16.078	115	0.00943	0		0.136771	1709361
00:00:16.088	125	0.00949	0		0.137641	1709579
00:00:16.097	135	0.00959	0		0.139091	1709890
00:00:16.109	145	0.00949	0		0.137641	1709559
00:00:16.117	155	0.00944	0		0.136916	1709395
00:00:16.128	165	0.00932	0		0.135175	1709011
00:00:16.137	175	0.00957	0		0.138801	1709846
00:00:16.147	185	0.00955	0		0.138511	1709782
00:00:16.157	195	0.00959	0		0.139091	1709885
00:00:16.167	205	0.00961	0		0.139381	1709983
00:00:16.177	215	0.01002	0		0.145328	1711334
00:00:16.187	225	0.00935	0		0.13561	1709084
00:00:16.197	235	0.00964	0		0.139816	1710065
00:00:16.207	245	0.0098	0		0.142137	1710594
00:00:16.217	255	0.00951	0		0.137931	1709620
00:00:16.228	265	0.00992	0		0.143877	1711005
00:00:16.237	275	0.00992	0		0.143877	1711015
00:00:16.247	285	0.00949	0		0.137641	1709557
00:00:16.257	295	0.00992	0		0.143877	1710998
00:00:16.267	305	0.00933	0		0.13532	1709040
00:00:16.277	315	0.00998	0		0.144748	1711199
00:00:16.287	325	0.00928	0		0.134595	1708850
00:00:16.296	335	0.00958	0		0.138946	1709873
00:00:16.307	345	0.00982	0		0.142427	1710674
00:00:16.317	355	0.01011	0		0.146633	1711660
00:00:16.327	365	0.00948	0		0.137496	1709532
00:00:16.337	375	0.00985	0		0.142862	1710762
00:00:16.346	385	0.00977	0		0.141702	1710496
00:00:16.357	395	0.00994	0		0.144167	1711089
00:00:16.366	405	0.00974	0		0.141267	1710417
00:00:16.376	415	0.00994	0		0.144167	1711087
00:00:16.386	425	0.00939	0		0.13619	1709246
00:00:16.396	435	0.00954	0		0.138366	1709733
00:00:16.406	445	0.00962	0		0.139526	1710002
00:00:16.416	455	0.00989	0		0.143442	1710892
00:00:16.426	465	0.00944	0		0.136916	1709400
00:00:16.436	475	0.01002	0		0.145328	1711339
00:00:16.446	485	0.00961	0		0.139381	1709956
00:00:16.456	495	0.00988	0		0.143297	1710887
00:00:16.466	505	0.00944	0		0.136916	1709402
00:00:16.476	515	0.00964	0		0.139816	1710067
00:00:16.486	525	0.00969	0		0.140542	1710243
00:00:16.496	535	0.0098	0		0.142137	1710616
00:00:16.506	545	0.00997	0		0.144603	1711182
00:00:16.516	555	0.00954	0		0.138366	1709743
00:00:16.526	565	0.00941	0		0.13648	1709292
00:00:16.536	575	0.00964	0		0.139816	1710065
00:00:16.546	585	0.00985	0		0.142862	1710760
00:00:16.556	595	0.0099	0		0.143587	1710949
00:00:16.566	605	0.00945	0		0.137061	1709417
00:00:16.576	615	0.00993	0		0.144022	1711025
00:00:16.586	625	0.00925	0		0.13416	1708774
00:00:16.595	635	0.00971	0		0.140832	1710287
00:00:16.606	645	0.00972	0		0.140977	1710346
00:00:16.615	655	0.00981	0		0.142282	1710640
00:00:16.626	665	0.00953	0		0.138221	1709701
00:00:16.636	675	0.00974	0		0.141267	1710420
00:00:16.645	685	0.0097	0		0.140687	1710275
00:00:16.655	695	0.00985	0		0.142862	1710775
00:00:16.665	705	0.00953	0		0.138221	1709686
00:00:16.675	715	0.00983	0		0.142572	1710694
00:00:16.685	725	0.00949	0		0.137641	1709554
00:00:16.695	735	0.0096	0		0.139236	1709931
00:00:16.705	745	0.00961	0		0.139381	1709978
00:00:16.715	755	0.00977	0		0.141702	1710488
00:00:16.726	765	0.00973	0		0.141122	1710376
00:00:16.735	775	0.00979	0		0.141992	1710559
00:00:16.745	785	0.00975	0		0.141412	1710432
00:00:16.755	795	0.01013	0		0.146923	1711721
00:00:16.765	805	0.00992	0		0.143877	1711015
00:00:16.775	815	0.00989	0		0.143442	1710914
00:00:16.785	825	0.00962	0		0.139526	1710010
00:00:16.795	835	0.00973	0		0.141122	1710368
00:00:16.805	845	0.00986	0		0.143007	1710814
00:00:16.815	855	0.00988	0		0.143297	1710882
00:00:16.825	865	0.00968	0		0.140396	1710216
00:00:16.835	875	0.00966	0		0.140106	1710131
00:00:16.845	885	0.00942	0		0.136626	1709334
00:00:16.855	895	0.00987	0		0.143152	1710856
00:00:16.865	905	0.00946	0		0.137206	1709481
00:00:16.875	915	0.0097	0		0.140687	1710258
00:00:16.885	925	0.00961	0		0.139381	1709958
00:00:16.894	935	0.01029	0		0.149244	1712262
00:00:16.905	945	0.00966	0		0.140106	1710148
00:00:16.915	955	0.00995	0		0.144313	1711119
00:00:16.925	965	0.01009	0		0.146343	1711594
00:00:16.934	975	0.01004	0		0.145618	1711400
00:00:16.944	985	0.00955	0		0.138511	1709755
00:00:16.954	995	0.00963	0		0.139671	1710032
00:00:16.964	1005	0.00959	0		0.139091	1709914
00:00:16.975	1015	0.00993	0		0.144022	1711030
00:00:16.984	1025	0.00943	0		0.136771	1709378
00:00:16.995	1035	0.00981	0		0.142282	1710650
00:00:17.004	1045	0.00971	0		0.140832	1710295
00:00:17.014	1055	0.00988	0		0.143297	1710858
00:00:17.024	1065	0.00918	0		0.133145	1708525
00:00:17.034	1075	0.00976	0		0.141557	1710476
00:00:17.044	1085	0.0093	0		0.134885	1708942
00:00:17.054	1095	0.00961	0		0.139381	1709956
00:00:17.064	1105	0.00949	0		0.137641	1709571
00:00:17.075	1115	0.0101	0		0.146488	1711606
00:00:17.084	1125	0.00938	0		0.136045	1709204
00:00:17.094	1135	0.00974	0		0.141267	1710395
00:00:17.104	1145	0.00965	0		0.139961	1710111
00:00:17.114	1155	0.00984	0		0.142717	1710743
00:00:17.124	1165	0.00964	0		0.139816	1710065
00:00:17.134	1175	0.01002	0		0.145328	1711344
00:00:17.144	1185	0.00955	0		0.138511	1709782
00:00:17.154	1195	0.00954	0		0.138366	1709718
00:00:17.164	1205	0.00947	0		0.137351	1709498
00:00:17.174	1215	0.00955	0		0.138511	1709755
00:00:17.184	1225	0.00985	0		0.142862	1710789
00:00:17.193	1235	0.01008	0		0.146198	1711542
00:00:17.203	1245	0.00951	0		0.137931	1709637
00:00:17.213	1255	0.00984	0		0.142717	1710743
00:00:17.224	1265	0.00988	0		0.143297	1710870
00:00:17.234	1275	0.00969	0		0.140542	1710251
00:00:17.244	1285	0.00975	0		0.141412	1710434
00:00:17.254	1295	0.01013	0		0.146923	1711728
00:00:17.263	1305	0.00971	0		0.140832	1710307
00:00:17.274	1315	0.00989	0		0.143442	1710907
00:00:17.283	1325	0.00968	0		0.140396	1710216
00:00:17.293	1335	0.00955	0		0.138511	1709767
00:00:17.303	1345	0.00975	0		0.141412	1710451
00:00:17.313	1355	0.0099	0		0.143587	1710936
00:00:17.323	1365	0.00967	0		0.140251	1710180
00:00:17.333	1375	0.00986	0		0.143007	1710821
00:00:17.343	1385	0.0095	0		0.137786	1709593
00:00:17.353	1395	0.00953	0		0.138221	1709686
00:00:17.363	1405	0.00939	0		0.13619	1709233
00:00:17.373	1415	0.01003	0		0.145473	1711373
00:00:17.383	1425	0.0095	0		0.137786	1709588
00:00:17.393	1435	0.00983	0		0.142572	1710701
00:00:17.403	1445	0.00994	0		0.144167	1711070
00:00:17.413	1455	0.00958	0		0.138946	1709858
00:00:17.422	1465	0.00959	0		0.139091	1709914
00:00:17.433	1475	0.00991	0		0.143732	1710971
00:00:17.442	1485	0.01004	0		0.145618	1711403
00:00:17.452	1495	0.00971	0		0.140832	1710314
00:00:17.462	1505	0.00987	0		0.143152	1710838
00:00:17.472	1515	0.00979	0		0.141992	1710579
00:00:17.482	1525	0.00994	0		0.144167	1711065
00:00:17.492	1535	0.00972	0		0.140977	1710324
00:00:17.502	1545	0.00998	0		0.144748	1711224
00:00:17.512	1555	0.00993	0		0.144022	1711057
00:00:17.522	1565	0.00957	0		0.138801	1709826
00:00:17.532	1575	0.00997	0		0.144603	1711170
00:00:17.542	1585	0.00965	0		0.139961	1710109
00:00:17.552	1595	0.00989	0		0.143442	1710895
00:00:17.562	1605	0.00959	0		0.139091	1709890
00:00:17.572	1615	0.00978	0		0.141847	1710540
00:00:17.582	1625	0.00979	0		0.141992	1710579
00:00:17.592	1635	0.01019	0		0.147793	1711917
00:00:17.602	1645	0.0099	0		0.143587	1710949
00:00:17.612	1655	0.00979	0		0.141992	1710574
00:00:17.622	1665	0.01009	0		0.146343	1711591
00:00:17.632	1675	0.01005	0		0.145763	1711437
00:00:17.642	1685	0.01005	0		0.145763	1711459
00:00:17.652	1695	0.00991	0		0.143732	1710983
00:00:17.662	1705	0.00979	0		0.141992	1710586
00:00:17.672	1715	0.00995	0		0.144313	1711111
00:00:17.682	1725	0.00975	0		0.141412	1710429
00:00:17.692	1735	0.01013	0		0.146923	1711704
00:00:17.702	1745	0.00985	0		0.142862	1710775
00:00:17.711	1755	0.00989	0		0.143442	1710905
00:00:17.722	1765	0.01001	0		0.145183	1711310
00:00:17.731	1775	0.00957	0		0.138801	1709826
00:00:17.741	1785	0.01003	0		0.145473	1711386
00:00:17.751	1795	0.00999	0		0.144893	1711246
00:00:17.761	1805	0.00962	0		0.139526	1709995
00:00:17.771	1815	0.00993	0		0.144022	1711035
00:00:17.781	1825	0.00982	0		0.142427	1710657
00:00:17.791	1835	0.01004	0		0.145618	1711410
00:00:17.801	1845	0.00988	0		0.143297	1710860
00:00:17.812	1855	0.00977	0		0.141702	1710500
00:00:17.821	1865	0.01011	0		0.146633	1711648
00:00:17.832	1875	0.00978	0		0.141847	1710554
00:00:17.841	1885	0.00975	0		0.141412	1710442
00:00:17.851	1895	0.00961	0		0.139381	1709961
00:00:17.861	1905	0.00981	0		0.142282	1710628
00:00:17.871	1915	0.00997	0		0.144603	1711160
00:00:17.881	1925	0.01021	0		0.148083	1711976
00:00:17.891	1935	0.01032	0		0.149679	1712349
00:00:17.901	1945	0.00932	0		0.135175	1709006
00:00:17.911	1955	0.00993	0		0.144022	1711035
00:00:17.921	1965	0.00986	0		0.143007	1710819
00:00:17.931	1975	0.00975	0		0.141412	1710454
00:00:17.941	1985	0.01003	0		0.145473	1711373
00:00:17.951	1995	0.00978	0		0.141847	1710537
00:00:17.961	2005	0.01027	0		0.148954	1712189
00:00:17.971	2015	0.01	0		0.145038	1711290
00:00:17.981	2025	0.01001	0		0.145183	1711310
00:00:17.991	2035	0.01035	0		0.150114	1712459
00:00:18.000	2045	0.01012	0		0.146778	1711689
00:00:18.011	2055	0.01001	0		0.145183	1711307
00:00:18.021	2065	0.01016	0		0.147358	1711829
00:00:18.030	2075	0.01017	0		0.147503	1711853
00:00:18.041	2085	0.01002	0		0.145328	1711327
00:00:18.051	2095	0.0099	0		0.143587	1710951
00:00:18.060	2105	0.00984	0		0.142717	1710755
00:00:18.071	2115	0.00974	0		0.141267	1710410
00:00:18.080	2125	0.01015	0		0.147213	1711794
00:00:18.090	2135	0.00992	0		0.143877	1711020
00:00:18.100	2145	0.01023	0		0.148374	1712054
00:00:18.111	2155	0.01002	0		0.145328	1711327
00:00:18.120	2165	0.01004	0		0.145618	1711398
00:00:18.130	2175	0.00996	0		0.144458	1711153
00:00:18.140	2185	0.01021	0		0.148083	1711995
00:00:18.150	2195	0.01035	0		0.150114	1712447
00:00:18.160	2205	0.00989	0		0.143442	1710924
00:00:18.170	2215	0.0096	0		0.139236	1709922
00:00:18.180	2225	0.00982	0		0.142427	1710662
00:00:18.190	2235	0.00995	0		0.144313	1711123
00:00:18.200	2245	0.00993	0		0.144022	1711033
00:00:18.210	2255	0.01002	0		0.145328	1711349
00:00:18.220	2265	0.00996	0		0.144458	1711128
00:00:18.230	2275	0.00984	0		0.142717	1710728
00:00:18.240	2285	0.01022	0		0.148229	1712010
00:00:18.250	2295	0.00987	0		0.143152	1710829
00:00:18.260	2305	0.01002	0		0.145328	1711344
00:00:18.270	2315	0.0102	0		0.147938	1711961
00:00:18.280	2325	0.01014	0		0.147068	1711750
00:00:18.290	2335	0.01013	0		0.146923	1711728
00:00:18.300	2345	0.01003	0		0.145473	1711361
00:00:18.310	2355	0.00994	0		0.144167	1711075
00:00:18.319	2365	0.00999	0		0.144893	1711258
00:00:18.330	2375	0.00991	0		0.143732	1710971
00:00:18.340	2385	0.00996	0		0.144458	1711133
00:00:18.349	2395	0.00955	0		0.138511	1709755
00:00:18.359	2405	0.01003	0		0.145473	1711388
00:00:18.370	2415	0.01003	0		0.145473	1711386
00:00:18.379	2425	0.00991	0		0.143732	1710978
00:00:18.389	2435	0.00996	0		0.144458	1711158
00:00:18.399	2445	0.01008	0		0.146198	1711559
00:00:18.410	2455	0.00993	0		0.144022	1711057
00:00:18.419	2465	0.01019	0		0.147793	1711924
00:00:18.429	2475	0.00989	0		0.143442	1710922
00:00:18.439	2485	0.00999	0		0.144893	1711241
00:00:18.449	2495	0.01019	0		0.147793	1711910
00:00:18.459	2505	0.01008	0		0.146198	1711547
00:00:18.469	2515	0.00992	0		0.143877	1710998
00:00:18.479	2525	0.01011	0		0.146633	1711652
00:00:18.489	2535	0.00986	0		0.143007	1710802
00:00:18.499	2545	0.01017	0		0.147503	1711841
00:00:18.509	2555	0.01001	0		0.145183	1711319
00:00:18.519	2565	0.00992	0		0.143877	1710995
00:00:18.529	2575	0.00956	0		0.138656	1709802
00:00:18.539	2585	0.00997	0		0.144603	1711172
00:00:18.549	2595	0.00987	0		0.143152	1710838
00:00:18.559	2605	0.01014	0		0.147068	1711731
00:00:18.569	2615	0.00998	0		0.144748	1711226
00:00:18.579	2625	0.01009	0		0.146343	1711589
00:00:18.589	2635	0.01001	0		0.145183	1711295
00:00:18.599	2645	0.00998	0		0.144748	1711209
00:00:18.609	2655	0.00988	0		0.143297	1710858
00:00:18.618	2665	0.01026	0		0.148809	1712145
00:00:18.628	2675	0.01031	0		0.149534	1712302
00:00:18.639	2685	0.01017	0		0.147503	1711861
00:00:18.648	2695	0.01005	0		0.145763	1711457
00:00:18.658	2705	0.01019	0		0.147793	1711922
00:00:18.668	2715	0.00969	0		0.140542	1710234
00:00:18.679	2725	0.01017	0		0.147503	1711831
00:00:18.688	2735	0.01004	0		0.145618	1711405
00:00:18.698	2745	0.01016	0		0.147358	1711821
00:00:18.708	2755	0.00988	0		0.143297	1710878
00:00:18.719	2765	0.01039	0		0.150694	1712582
00:00:18.728	2775	0.01018	0		0.147648	1711878
00:00:18.738	2785	0.01013	0		0.146923	1711704
00:00:18.748	2795	0.01042	0		0.151129	1712670
00:00:18.758	2805	0.01022	0		0.148229	1712027
00:00:18.768	2815	0.00993	0		0.144022	1711052
00:00:18.778	2825	0.01015	0		0.147213	1711782
00:00:18.788	2835	0.00996	0		0.144458	1711146
00:00:18.798	2845	0.01007	0		0.146053	1711518
00:00:18.808	2855	0.0101	0		0.146488	1711601
00:00:18.818	2865	0.01035	0		0.150114	1712437
00:00:18.828	2875	0.00984	0		0.142717	1710740
00:00:18.838	2885	0.01015	0		0.147213	1711772
00:00:18.847	2895	0.01013	0		0.146923	1711726
00:00:18.857	2905	0.01005	0		0.145763	1711459
00:00:18.868	2915	0.01033	0		0.149824	1712376
00:00:18.878	2925	0.01027	0		0.148954	1712191
00:00:18.888	2935	0.00957	0		0.138801	1709850
00:00:18.898	2945	0.01006	0		0.145908	1711474
00:00:18.908	2955	0.00994	0		0.144167	1711089
00:00:18.918	2965	0.01019	0		0.147793	1711927
00:00:18.927	2975	0.00986	0		0.143007	1710799
00:00:18.937	2985	0.01008	0		0.146198	1711554
00:00:18.947	2995	0.00993	0		0.144022	1711030
00:00:18.957	3005	0.01025	0		0.148664	1712103
00:00:18.967	3015	0.01008	0		0.146198	1711545
00:00:18.978	3025	0.01038	0		0.150549	1712540
00:00:18.987	3035	0.00993	0		0.144022	1711030
00:00:18.997	3045	0.01058	0		0.15345	1713236
00:00:19.007	3055	0.01003	0		0.145473	1711393
00:00:19.017	3065	0.01027	0		0.148954	1712174
00:00:19.027	3075	0.01012	0		0.146778	1711692
00:00:19.037	3085	0.01002	0		0.145328	1711356
00:00:19.047	3095	0.00989	0		0.143442	1710924
00:00:19.057	3105	0.01029	0		0.149244	1712260
00:00:19.067	3115	0.01018	0		0.147648	1711883
00:00:19.078	3125	0.01016	0		0.147358	1711799
00:00:19.087	3135	0.00989	0		0.143442	1710917
00:00:19.097	3145	0.01025	0		0.148664	1712113
00:00:19.107	3155	0.00974	0		0.141267	1710395
00:00:19.117	3165	0.01026	0		0.148809	1712147
00:00:19.127	3175	0.01008	0		0.146198	1711557
00:00:19.137	3185	0.01047	0		0.151854	1712863
00:00:19.146	3195	0.00998	0		0.144748	1711224
00:00:19.157	3205	0.01031	0		0.149534	1712317
00:00:19.167	3215	0.01043	0		0.151274	1712714
00:00:19.176	3225	0.01051	0		0.152435	1712988
00:00:19.187	3235	0.01023	0		0.148374	1712037
00:00:19.197	3245	0.01022	0		0.148229	1712015
00:00:19.206	3255	0.01018	0		0.147648	1711885
00:00:19.216	3265	0.0105	0		0.15229	1712942
00:00:19.226	3275	0.01008	0		0.146198	1711530
00:00:19.236	3285	0.01041	0		0.150984	1712667
00:00:19.246	3295	0.0105	0		0.15229	1712946
00:00:19.256	3305	0.01057	0		0.153305	1713177
00:00:19.267	3315	0.00995	0		0.144313	1711101
00:00:19.277	3325	0.01024	0		0.148519	1712088
00:00:19.286	3335	0.01011	0		0.146633	1711648
00:00:19.296	3345	0.01016	0		0.147358	1711826
00:00:19.306	3355	0.00978	0		0.141847	1710530
00:00:19.316	3365	0.01025	0		0.148664	1712130
00:00:19.326	3375	0.01029	0		0.149244	1712255
00:00:19.336	3385	0.01037	0		0.150404	1712518
00:00:19.346	3395	0.01027	0		0.148954	1712196
00:00:19.356	3405	0.01048	0		0.152	1712902
00:00:19.366	3415	0.01017	0		0.147503	1711856
00:00:19.376	3425	0.01029	0		0.149244	1712235
00:00:19.386	3435	0.01	0		0.145038	1711273
00:00:19.396	3445	0.0107	0		0.15519	1713631
00:00:19.406	3455	0.01017	0		0.147503	1711858
00:00:19.416	3465	0.0102	0		0.147938	1711939
00:00:19.426	3475	0.01002	0		0.145328	1711334
00:00:19.436	3485	0.01029	0		0.149244	1712245
00:00:19.446	3495	0.01005	0		0.145763	1711437
00:00:19.455	3505	0.01039	0		0.150694	1712574
00:00:19.466	3515	0.01004	0		0.145618	1711408
00:00:19.476	3525	0.01033	0		0.149824	1712373
00:00:19.486	3535	0.00992	0		0.143877	1710993
00:00:19.495	3545	0.01055	0		0.153015	1713115
00:00:19.505	3555	0.00996	0		0.144458	1711128
00:00:19.515	3565	0.01046	0		0.151709	1712807
00:00:19.525	3575	0.0101	0		0.146488	1711601
00:00:19.535	3585	0.01032	0		0.149679	1712356
00:00:19.545	3595	0.01007	0		0.146053	1711508
00:00:19.555	3605	0.01045	0		0.151564	1712795
00:00:19.565	3615	0.01004	0		0.145618	1711408
00:00:19.576	3625	0.01043	0		0.151274	1712733
00:00:19.586	3635	0.01034	0		0.149969	1712425
00:00:19.595	3645	0.01027	0		0.148954	1712186
00:00:19.605	3655	0.0104	0		0.150839	1712631
00:00:19.616	3665	0.01046	0		0.151709	1712804
00:00:19.625	3675	0.01048	0		0.152	1712883
00:00:19.635	3685	0.01031	0		0.149534	1712310
00:00:19.645	3695	0.00971	0		0.140832	1710307
00:00:19.656	3705	0.01043	0		0.151274	1712736
00:00:19.665	3715	0.01036	0		0.150259	1712471
00:00:19.675	3725	0.01041	0		0.150984	1712667
00:00:19.685	3735	0.01021	0		0.148083	1711983
00:00:19.695	3745	0.01047	0		0.151854	1712839
00:00:19.704	3755	0.01011	0		0.146633	1711645
00:00:19.715	3765	0.01034	0		0.149969	1712415
00:00:19.725	3775	0.01009	0		0.146343	1711574
00:00:19.735	3785	0.01019	0		0.147793	1711910
00:00:19.744	3795	0.01009	0		0.146343	1711577
00:00:19.754	3805	0.01041	0		0.150984	1712667
00:00:19.764	3815	0.01029	0		0.149244	1712257
00:00:19.775	3825	0.01045	0		0.151564	1712800
00:00:19.784	3835	0.01011	0		0.146633	1711638
00:00:19.794	3845	0.01069	0		0.155045	1713579
00:00:19.804	3855	0.0103	0		0.149389	1712272
00:00:19.814	3865	0.01022	0		0.148229	1711998
00:00:19.825	3875	0.01017	0		0.147503	1711836
00:00:19.835	3885	0.01033	0		0.149824	1712386
00:00:19.844	3895	0.0102	0		0.147938	1711946
00:00:19.854	3905	0.01026	0		0.148809	1712159
00:00:19.864	3915	0.01003	0		0.145473	1711393
00:00:19.874	3925	0.01022	0		0.148229	1711998
00:00:19.884	3935	0.01029	0		0.149244	1712243
00:00:19.894	3945	0.01048	0		0.152	1712897
[truncated: 57,745 more rows]
