# Supplementary material for: Continuous Infusion Pressure Measurement in Predefined Interfascial and Intramuscular Tissue Conditions: An Ex Vivo Pilot Study
Source: J Clin Med. 2026 Apr 26;15(9):3301. doi: 10.3390/jcm15093301 (PMC13164366; doi:10.3390/jcm15093301)
Supplement: Supplementary file 1 [file jcm-15-03301-s001.zip › fascia 28.xlsx]

## Sheet: Recording
Timestamp	DeviceTime	Pressure(bar)	ButtonState	Event	Pressure(PSI)	PressureRAW
00:00:00.000	32993	0.00324	1		0.0469922	1688582
00:00:00.001	33003	0.00367	1		0.0532288	1690038
00:00:00.002	33013	0.00357	1		0.0517785	1689695
00:00:00.003	33023	0.00369	1		0.0535189	1690104
00:00:00.003	33033	0.00338	1		0.0490227	1689050
00:00:00.004	33043	0.00357	1		0.0517785	1689685
00:00:00.005	33053	0.0035	1		0.0507632	1689462
00:00:00.006	33063	0.00351	1		0.0509082	1689492
00:00:00.017	33073	0.00366	1		0.0530838	1690009
00:00:00.025	33083	0.00375	1		0.0543891	1690289
00:00:00.035	33093	0.00367	1		0.0532288	1690021
00:00:00.045	33103	0.00406	1		0.0588853	1691360
00:00:00.055	33113	0.0037	1		0.053664	1690136
00:00:00.065	33123	0.00398	0		0.057725	1691075
00:00:00.075	33133	0.00344	0		0.049893	1689276
00:00:00.085	33143	0.00382	0		0.0554044	1690551
00:00:00.095	33153	0.00346	0		0.050183	1689335
00:00:00.105	33163	0.00401	0		0.0581601	1691175
00:00:00.115	33173	0.00362	0		0.0525036	1689876
00:00:00.125	33183	0.004	0		0.0580151	1691151
00:00:00.135	33193	0.00371	0		0.053809	1690180
00:00:00.145	33203	0.004	0		0.0580151	1691151
00:00:00.154	33213	0.00377	0		0.0546792	1690367
00:00:00.164	33223	0.00406	0		0.0588853	1691337
00:00:00.175	33233	0.00375	0		0.0543891	1690301
00:00:00.184	33243	0.00378	0		0.0548242	1690394
00:00:00.195	33253	0.00368	0		0.0533739	1690072
00:00:00.205	33263	0.00411	0		0.0596105	1691497
00:00:00.215	33273	0.00363	0		0.0526487	1689906
00:00:00.225	33283	0.00394	0		0.0571449	1690930
00:00:00.234	33293	0.00398	0		0.057725	1691072
00:00:00.244	33303	0.0039	0		0.0565647	1690798
00:00:00.254	33313	0.00385	0		0.0558395	1690627
00:00:00.264	33323	0.00382	0		0.0554044	1690553
00:00:00.274	33333	0.00382	0		0.0554044	1690534
00:00:00.284	33343	0.00418	0		0.0606258	1691759
00:00:00.294	33353	0.00363	0		0.0526487	1689886
00:00:00.304	33363	0.0044	0		0.0638166	1692470
00:00:00.314	33373	0.00391	0		0.0567097	1690854
00:00:00.324	33383	0.00402	0		0.0583052	1691224
00:00:00.334	33393	0.00388	0		0.0562746	1690732
00:00:00.344	33403	0.00427	0		0.0619311	1692046
00:00:00.354	33413	0.00416	0		0.0603357	1691683
00:00:00.364	33423	0.00433	0		0.0628013	1692251
00:00:00.374	33433	0.00433	0		0.0628013	1692242
00:00:00.384	33443	0.00423	0		0.0613509	1691916
00:00:00.394	33453	0.00391	0		0.0567097	1690847
00:00:00.404	33463	0.00424	0		0.061496	1691938
00:00:00.414	33473	0.00404	0		0.0585952	1691271
00:00:00.424	33483	0.00414	0		0.0600456	1691620
00:00:00.434	33493	0.00374	0		0.0542441	1690257
00:00:00.444	33503	0.00421	0		0.0610609	1691862
00:00:00.454	33513	0.00385	0		0.0558395	1690646
00:00:00.464	33523	0.00417	0		0.0604807	1691722
00:00:00.473	33533	0.00394	0		0.0571449	1690957
00:00:00.484	33543	0.00438	0		0.0635265	1692414
00:00:00.493	33553	0.00399	0		0.05787	1691099
00:00:00.503	33563	0.0042	0		0.0609158	1691808
00:00:00.513	33573	0.00399	0		0.05787	1691104
00:00:00.524	33583	0.00446	0		0.0646868	1692678
00:00:00.534	33593	0.00387	0		0.0561296	1690708
00:00:00.543	33603	0.00445	0		0.0645418	1692652
00:00:00.553	33613	0.00399	0		0.05787	1691121
00:00:00.563	33623	0.00408	0		0.0591754	1691406
00:00:00.574	33633	0.00449	0		0.0651219	1692784
00:00:00.584	33643	0.0043	0		0.0623662	1692163
00:00:00.593	33653	0.0042	0		0.0609158	1691806
00:00:00.603	33663	0.00428	0		0.0620761	1692087
00:00:00.613	33673	0.00401	0		0.0581601	1691180
00:00:00.623	33683	0.00416	0		0.0603357	1691678
00:00:00.633	33693	0.00448	0		0.0649769	1692767
00:00:00.643	33703	0.00435	0		0.0630914	1692303
00:00:00.653	33713	0.00406	0		0.0588853	1691332
00:00:00.663	33723	0.00428	0		0.0620761	1692077
00:00:00.673	33733	0.00457	0		0.0662822	1693060
00:00:00.683	33743	0.00441	0		0.0639616	1692524
00:00:00.693	33753	0.00435	0		0.0630914	1692308
00:00:00.702	33763	0.00427	0		0.0619311	1692043
00:00:00.714	33773	0.0042	0		0.0609158	1691818
00:00:00.723	33783	0.0045	0		0.065267	1692835
00:00:00.732	33793	0.00461	0		0.0668624	1693176
00:00:00.743	33803	0.0042	0		0.0609158	1691830
00:00:00.753	33813	0.00422	0		0.0612059	1691896
00:00:00.763	33823	0.00419	0		0.0607708	1691791
00:00:00.773	33833	0.00461	0		0.0668624	1693190
00:00:00.782	33843	0.00445	0		0.0645418	1692664
00:00:00.793	33853	0.00416	0		0.0603357	1691695
00:00:00.803	33863	0.00459	0		0.0665723	1693107
00:00:00.813	33873	0.00443	0		0.0642517	1692583
00:00:00.822	33883	0.0045	0		0.065267	1692808
00:00:00.832	33893	0.00439	0		0.0636716	1692436
00:00:00.843	33903	0.00473	0		0.0686028	1693590
00:00:00.852	33913	0.00436	0		0.0632364	1692339
00:00:00.862	33923	0.00448	0		0.0649769	1692767
00:00:00.872	33933	0.00435	0		0.0630914	1692332
00:00:00.882	33943	0.0047	0		0.0681677	1693479
00:00:00.892	33953	0.00429	0		0.0622212	1692129
00:00:00.902	33963	0.00448	0		0.0649769	1692762
00:00:00.912	33973	0.00479	0		0.0694731	1693801
00:00:00.922	33983	0.00445	0		0.0645418	1692669
00:00:00.932	33993	0.00472	0		0.0684578	1693570
00:00:00.942	34003	0.00458	0		0.0664273	1693075
00:00:00.952	34013	0.00458	0		0.0664273	1693095
00:00:00.962	34023	0.00467	0		0.0677326	1693386
00:00:00.972	34033	0.00475	0		0.0688929	1693661
00:00:00.981	34043	0.00464	0		0.0672975	1693298
00:00:00.991	34053	0.00482	0		0.0699082	1693882
00:00:01.002	34063	0.00458	0		0.0664273	1693102
00:00:01.012	34073	0.00456	0		0.0661372	1693034
00:00:01.022	34083	0.00474	0		0.0687479	1693612
00:00:01.032	34093	0.00462	0		0.0670074	1693222
00:00:01.045	34103	0.00451	0		0.065412	1692840
00:00:01.051	34113	0.00499	0		0.0723738	1694465
00:00:01.061	34123	0.00462	0		0.0670074	1693227
00:00:01.071	34133	0.00461	0		0.0668624	1693176
00:00:01.081	34143	0.0045	0		0.065267	1692838
00:00:01.091	34153	0.00461	0		0.0668624	1693180
00:00:01.101	34163	0.00474	0		0.0687479	1693627
00:00:01.111	34173	0.00463	0		0.0671525	1693261
00:00:01.121	34183	0.00446	0		0.0646868	1692688
00:00:01.131	34193	0.00445	0		0.0645418	1692639
00:00:01.141	34203	0.00453	0		0.0657021	1692933
00:00:01.151	34213	0.00504	0		0.073099	1694642
00:00:01.161	34223	0.00476	0		0.0690379	1693693
00:00:01.171	34233	0.00478	0		0.069328	1693755
00:00:01.181	34243	0.00474	0		0.0687479	1693635
00:00:01.191	34253	0.00459	0		0.0665723	1693122
00:00:01.201	34263	0.00474	0		0.0687479	1693630
00:00:01.211	34273	0.0048	0		0.0696181	1693838
00:00:01.221	34283	0.0047	0		0.0681677	1693496
00:00:01.231	34293	0.00468	0		0.0678776	1693423
00:00:01.241	34303	0.00473	0		0.0686028	1693593
00:00:01.251	34313	0.00482	0		0.0699082	1693879
00:00:01.261	34323	0.00491	0		0.0712135	1694195
00:00:01.271	34333	0.0047	0		0.0681677	1693484
00:00:01.280	34343	0.00463	0		0.0671525	1693254
00:00:01.291	34353	0.00466	0		0.0675876	1693345
00:00:01.300	34363	0.00511	0		0.0741143	1694862
00:00:01.310	34373	0.00476	0		0.0690379	1693686
00:00:01.321	34383	0.00487	0		0.0706334	1694070
00:00:01.331	34393	0.00464	0		0.0672975	1693278
00:00:01.340	34403	0.00523	0		0.0758547	1695269
00:00:01.351	34413	0.00504	0		0.073099	1694649
00:00:01.361	34423	0.00487	0		0.0706334	1694061
00:00:01.371	34433	0.0048	0		0.0696181	1693838
00:00:01.380	34443	0.00499	0		0.0723738	1694477
00:00:01.391	34453	0.00488	0		0.0707784	1694105
00:00:01.400	34463	0.00485	0		0.0703433	1693990
00:00:01.410	34473	0.00517	0		0.0749845	1695063
00:00:01.421	34483	0.00528	0		0.0765799	1695440
00:00:01.430	34493	0.00488	0		0.0707784	1694110
00:00:01.440	34503	0.00501	0		0.0726639	1694519
00:00:01.450	34513	0.00503	0		0.072954	1694613
00:00:01.460	34523	0.00496	0		0.0719387	1694354
00:00:01.470	34533	0.00525	0		0.0761448	1695330
00:00:01.480	34543	0.00522	0		0.0757097	1695240
00:00:01.490	34553	0.00487	0		0.0706334	1694051
00:00:01.500	34563	0.0053	0		0.07687	1695499
00:00:01.510	34573	0.00528	0		0.0765799	1695426
00:00:01.520	34583	0.0052	0		0.0754196	1695156
00:00:01.529	34593	0.00533	0		0.0773051	1695597
00:00:01.540	34603	0.0052	0		0.0754196	1695176
00:00:01.550	34613	0.00495	0		0.0717937	1694318
00:00:01.560	34623	0.00505	0		0.073244	1694662
00:00:01.569	34633	0.00546	0		0.0791906	1696041
00:00:01.580	34643	0.0053	0		0.07687	1695511
00:00:01.590	34653	0.00529	0		0.0767249	1695472
00:00:01.599	34663	0.00519	0		0.0752746	1695132
00:00:01.609	34673	0.00525	0		0.0761448	1695333
00:00:01.619	34683	0.00509	0		0.0738242	1694813
00:00:01.629	34693	0.00532	0		0.0771601	1695563
00:00:01.639	34703	0.00517	0		0.0749845	1695056
00:00:01.649	34713	0.00549	0		0.0796257	1696139
00:00:01.659	34723	0.00543	0		0.0787555	1695938
00:00:01.669	34733	0.00541	0		0.0784654	1695870
00:00:01.679	34743	0.00475	0		0.0688929	1693674
00:00:01.689	34753	0.00534	0		0.0774501	1695639
00:00:01.699	34763	0.00491	0		0.0712135	1694183
00:00:01.709	34773	0.00488	0		0.0707784	1694095
00:00:01.719	34783	0.00546	0		0.0791906	1696036
00:00:01.729	34793	0.00547	0		0.0793356	1696085
00:00:01.739	34803	0.0053	0		0.07687	1695497
00:00:01.749	34813	0.00535	0		0.0775952	1695661
00:00:01.759	34823	0.00522	0		0.0757097	1695247
00:00:01.769	34833	0.00574	0		0.0832516	1696968
00:00:01.779	34843	0.0058	0		0.0841219	1697176
00:00:01.789	34853	0.00558	0		0.080931	1696436
00:00:01.799	34863	0.00533	0		0.0773051	1695609
00:00:01.809	34873	0.00548	0		0.0794807	1696107
00:00:01.819	34883	0.00536	0		0.0777402	1695707
00:00:01.829	34893	0.00574	0		0.0832516	1696978
00:00:01.839	34903	0.0052	0		0.0754196	1695178
00:00:01.849	34913	0.00568	0		0.0823814	1696765
00:00:01.859	34923	0.00565	0		0.0819463	1696695
00:00:01.868	34933	0.00519	0		0.0752746	1695122
00:00:01.879	34943	0.00566	0		0.0820913	1696703
00:00:01.889	34953	0.00533	0		0.0773051	1695614
00:00:01.898	34963	0.00545	0		0.0790455	1695997
00:00:01.909	34973	0.00595	0		0.0862974	1697671
00:00:01.918	34983	0.00575	0		0.0833967	1697017
00:00:01.929	34993	0.00567	0		0.0822364	1696752
00:00:01.938	35003	0.00561	0		0.0813661	1696561
00:00:01.948	35013	0.00553	0		0.0802059	1696269
00:00:01.958	35023	0.00555	0		0.0804959	1696333
00:00:01.968	35033	0.00562	0		0.0815112	1696595
00:00:01.979	35043	0.00556	0		0.080641	1696394
00:00:01.988	35053	0.00539	0		0.0781753	1695795
00:00:01.998	35063	0.00546	0		0.0791906	1696049
00:00:02.008	35073	0.00557	0		0.080786	1696428
00:00:02.018	35083	0.00556	0		0.080641	1696377
00:00:02.028	35093	0.00578	0		0.0838318	1697100
00:00:02.038	35103	0.0059	0		0.0855722	1697507
00:00:02.048	35113	0.00587	0		0.0851371	1697421
00:00:02.058	35123	0.00576	0		0.0835417	1697046
00:00:02.068	35133	0.00596	0		0.0864425	1697732
00:00:02.077	35143	0.00583	0		0.084557	1697277
00:00:02.087	35153	0.00595	0		0.0862974	1697678
00:00:02.098	35163	0.00587	0		0.0851371	1697426
00:00:02.107	35173	0.00556	0		0.080641	1696377
00:00:02.117	35183	0.00577	0		0.0836868	1697093
00:00:02.127	35193	0.00596	0		0.0864425	1697720
00:00:02.137	35203	0.00587	0		0.0851371	1697404
00:00:02.147	35213	0.00568	0		0.0823814	1696765
00:00:02.157	35223	0.00604	0		0.0876028	1697984
00:00:02.167	35233	0.00603	0		0.0874577	1697940
00:00:02.177	35243	0.00571	0		0.0828165	1696887
00:00:02.187	35253	0.00597	0		0.0865875	1697749
00:00:02.197	35263	0.00603	0		0.0874577	1697960
00:00:02.207	35273	0.00593	0		0.0860074	1697632
00:00:02.218	35283	0.00587	0		0.0851371	1697414
00:00:02.227	35293	0.00604	0		0.0876028	1697992
00:00:02.237	35303	0.00591	0		0.0857173	1697556
00:00:02.247	35313	0.00585	0		0.084847	1697345
00:00:02.257	35323	0.00566	0		0.0820913	1696698
00:00:02.267	35333	0.00593	0		0.0860074	1697617
00:00:02.278	35343	0.00591	0		0.0857173	1697561
00:00:02.287	35353	0.00566	0		0.0820913	1696710
00:00:02.297	35363	0.00575	0		0.0833967	1697012
00:00:02.307	35373	0.00614	0		0.0890531	1698331
00:00:02.317	35383	0.00556	0		0.080641	1696362
00:00:02.327	35393	0.00612	0		0.0887631	1698272
00:00:02.337	35403	0.0058	0		0.0841219	1697179
00:00:02.347	35413	0.00591	0		0.0857173	1697541
00:00:02.357	35423	0.00593	0		0.0860074	1697624
00:00:02.367	35433	0.00596	0		0.0864425	1697725
00:00:02.377	35443	0.00588	0		0.0852822	1697455
00:00:02.386	35453	0.006	0		0.0870226	1697859
00:00:02.396	35463	0.00581	0		0.0842669	1697220
00:00:02.407	35473	0.00587	0		0.0851371	1697428
00:00:02.416	35483	0.00583	0		0.084557	1697279
00:00:02.426	35493	0.0059	0		0.0855722	1697534
00:00:02.437	35503	0.00575	0		0.0833967	1697024
00:00:02.447	35513	0.00583	0		0.084557	1697299
00:00:02.456	35523	0.00592	0		0.0858623	1697578
00:00:02.466	35533	0.00562	0		0.0815112	1696592
00:00:02.476	35543	0.00563	0		0.0816562	1696600
00:00:02.486	35553	0.00576	0		0.0835417	1697046
00:00:02.496	35563	0.00558	0		0.080931	1696460
00:00:02.506	35573	0.00566	0		0.0820913	1696725
00:00:02.516	35583	0.00574	0		0.0832516	1696985
00:00:02.526	35593	0.00602	0		0.0873127	1697911
00:00:02.536	35603	0.00582	0		0.0844119	1697237
00:00:02.546	35613	0.00591	0		0.0857173	1697556
00:00:02.556	35623	0.00546	0		0.0791906	1696029
00:00:02.566	35633	0.00584	0		0.084702	1697330
00:00:02.576	35643	0.00589	0		0.0854272	1697502
00:00:02.586	35653	0.00597	0		0.0865875	1697749
00:00:02.596	35663	0.00542	0		0.0786104	1695916
00:00:02.606	35673	0.00587	0		0.0851371	1697414
00:00:02.616	35683	0.00569	0		0.0825265	1696826
00:00:02.626	35693	0.00574	0		0.0832516	1696990
00:00:02.635	35703	0.00567	0		0.0822364	1696747
00:00:02.646	35713	0.00553	0		0.0802059	1696284
00:00:02.656	35723	0.00552	0		0.0800608	1696247
00:00:02.665	35733	0.0059	0		0.0855722	1697526
00:00:02.675	35743	0.00578	0		0.0838318	1697130
00:00:02.685	35753	0.00531	0		0.077015	1695529
00:00:02.695	35763	0.0055	0		0.0797707	1696161
00:00:02.705	35773	0.00582	0		0.0844119	1697255
00:00:02.716	35783	0.00583	0		0.084557	1697294
00:00:02.726	35793	0.00567	0		0.0822364	1696752
00:00:02.735	35803	0.00575	0		0.0833967	1697029
00:00:02.745	35813	0.00553	0		0.0802059	1696274
00:00:02.755	35823	0.00549	0		0.0796257	1696127
00:00:02.765	35833	0.00555	0		0.0804959	1696350
00:00:02.775	35843	0.00566	0		0.0820913	1696717
00:00:02.785	35853	0.00571	0		0.0828165	1696895
00:00:02.795	35863	0.0056	0		0.0812211	1696502
00:00:02.805	35873	0.00571	0		0.0828165	1696870
00:00:02.815	35883	0.00562	0		0.0815112	1696563
00:00:02.825	35893	0.00538	0		0.0780303	1695776
00:00:02.835	35903	0.00559	0		0.0810761	1696480
00:00:02.845	35913	0.0056	0		0.0812211	1696529
00:00:02.855	35923	0.00546	0		0.0791906	1696044
00:00:02.865	35933	0.00544	0		0.0789005	1695970
00:00:02.875	35943	0.00538	0		0.0780303	1695781
00:00:02.885	35953	0.00538	0		0.0780303	1695771
00:00:02.895	35963	0.00543	0		0.0787555	1695951
00:00:02.905	35973	0.00557	0		0.080786	1696401
00:00:02.915	35983	0.00551	0		0.0799158	1696225
00:00:02.925	35993	0.00606	0		0.0878928	1698061
00:00:02.934	36003	0.00514	0		0.0745494	1694955
00:00:02.944	36013	0.00545	0		0.0790455	1696022
00:00:02.955	36023	0.0054	0		0.0783204	1695848
00:00:02.964	36033	0.00521	0		0.0755646	1695213
00:00:02.975	36043	0.00524	0		0.0759998	1695315
00:00:02.985	36053	0.00519	0		0.0752746	1695132
00:00:02.994	36063	0.00532	0		0.0771601	1695560
00:00:03.004	36073	0.00553	0		0.0802059	1696289
00:00:03.014	36083	0.00546	0		0.0791906	1696049
00:00:03.025	36093	0.0057	0		0.0826715	1696863
00:00:03.034	36103	0.00522	0		0.0757097	1695252
00:00:03.044	36113	0.00563	0		0.0816562	1696624
00:00:03.054	36123	0.00524	0		0.0759998	1695289
00:00:03.064	36133	0.00573	0		0.0831066	1696939
00:00:03.074	36143	0.00524	0		0.0759998	1695293
00:00:03.084	36153	0.00552	0		0.0800608	1696257
00:00:03.094	36163	0.00528	0		0.0765799	1695448
00:00:03.104	36173	0.00522	0		0.0757097	1695244
00:00:03.115	36183	0.00543	0		0.0787555	1695951
00:00:03.126	36193	0.00562	0		0.0815112	1696575
00:00:03.134	36203	0.00545	0		0.0790455	1696000
00:00:03.144	36213	0.00558	0		0.080931	1696455
00:00:03.154	36223	0.00544	0		0.0789005	1695961
00:00:03.164	36233	0.00558	0		0.080931	1696448
00:00:03.174	36243	0.00554	0		0.0803509	1696313
00:00:03.184	36253	0.00526	0		0.0762898	1695377
00:00:03.194	36263	0.00541	0		0.0784654	1695877
00:00:03.203	36273	0.00564	0		0.0818013	1696649
00:00:03.214	36283	0.00521	0		0.0755646	1695208
00:00:03.223	36293	0.00556	0		0.080641	1696374
00:00:03.234	36303	0.00532	0		0.0771601	1695573
00:00:03.243	36313	0.00528	0		0.0765799	1695428
00:00:03.253	36323	0.00538	0		0.0780303	1695776
00:00:03.263	36333	0.00517	0		0.0749845	1695056
00:00:03.274	36343	0.0051	0		0.0739692	1694835
00:00:03.283	36353	0.00525	0		0.0761448	1695342
00:00:03.293	36363	0.00516	0		0.0748395	1695049
00:00:03.303	36373	0.00561	0		0.0813661	1696536
00:00:03.313	36383	0.00509	0		0.0738242	1694813
00:00:03.323	36393	0.00538	0		0.0780303	1695771
00:00:03.333	36403	0.00511	0		0.0741143	1694860
00:00:03.343	36413	0.00548	0		0.0794807	1696098
00:00:03.353	36423	0.00511	0		0.0741143	1694875
00:00:03.363	36433	0.00539	0		0.0781753	1695823
00:00:03.373	36443	0.00502	0		0.0728089	1694570
00:00:03.383	36453	0.00508	0		0.0736791	1694755
00:00:03.393	36463	0.00519	0		0.0752746	1695151
00:00:03.403	36473	0.00537	0		0.0778852	1695744
00:00:03.413	36483	0.00488	0		0.0707784	1694107
00:00:03.423	36493	0.00528	0		0.0765799	1695448
00:00:03.433	36503	0.00518	0		0.0751295	1695117
00:00:03.442	36513	0.00522	0		0.0757097	1695232
00:00:03.453	36523	0.0046	0		0.0667173	1693154
00:00:03.463	36533	0.00524	0		0.0759998	1695303
00:00:03.472	36543	0.00484	0		0.0701982	1693968
00:00:03.483	36553	0.00536	0		0.0777402	1695705
00:00:03.493	36563	0.00491	0		0.0712135	1694190
00:00:03.502	36573	0.00526	0		0.0762898	1695377
00:00:03.513	36583	0.00494	0		0.0716486	1694310
00:00:03.522	36593	0.00513	0		0.0744043	1694938
00:00:03.532	36603	0.00485	0		0.0703433	1693992
00:00:03.542	36613	0.00534	0		0.0774501	1695624
00:00:03.552	36623	0.00503	0		0.072954	1694613
00:00:03.562	36633	0.0054	0		0.0783204	1695843
00:00:03.572	36643	0.00508	0		0.0736791	1694769
00:00:03.582	36653	0.00525	0		0.0761448	1695345
00:00:03.592	36663	0.00497	0		0.0720837	1694406
00:00:03.602	36673	0.00513	0		0.0744043	1694924
00:00:03.612	36683	0.00501	0		0.0726639	1694526
00:00:03.622	36693	0.00536	0		0.0777402	1695702
00:00:03.632	36703	0.00511	0		0.0741143	1694862
00:00:03.642	36713	0.00504	0		0.073099	1694647
00:00:03.652	36723	0.00486	0		0.0704883	1694041
00:00:03.662	36733	0.00525	0		0.0761448	1695338
00:00:03.672	36743	0.00515	0		0.0746944	1695002
00:00:03.683	36753	0.00517	0		0.0749845	1695056
00:00:03.692	36763	0.00519	0		0.0752746	1695132
00:00:03.702	36773	0.00532	0		0.0771601	1695575
00:00:03.712	36783	0.00487	0		0.0706334	1694066
00:00:03.722	36793	0.00517	0		0.0749845	1695061
00:00:03.732	36803	0.0053	0		0.07687	1695492
00:00:03.742	36813	0.00497	0		0.0720837	1694403
00:00:03.752	36823	0.00479	0		0.0694731	1693806
00:00:03.762	36833	0.00504	0		0.073099	1694625
00:00:03.772	36843	0.00538	0		0.0780303	1695764
00:00:03.781	36853	0.00547	0		0.0793356	1696061
00:00:03.791	36863	0.00475	0		0.0688929	1693654
00:00:03.801	36873	0.00518	0		0.0751295	1695100
00:00:03.812	36883	0.00488	0		0.0707784	1694095
00:00:03.822	36893	0.0049	0		0.0710685	1694156
00:00:03.831	36903	0.00497	0		0.0720837	1694384
00:00:03.841	36913	0.00504	0		0.073099	1694618
00:00:03.851	36923	0.00481	0		0.0697631	1693850
00:00:03.862	36933	0.0049	0		0.0710685	1694159
00:00:03.871	36943	0.00487	0		0.0706334	1694073
00:00:03.881	36953	0.00554	0		0.0803509	1696316
00:00:03.891	36963	0.00496	0		0.0719387	1694359
00:00:03.901	36973	0.00517	0		0.0749845	1695058
00:00:03.911	36983	0.00518	0		0.0751295	1695090
00:00:03.921	36993	0.00527	0		0.0764349	1695396
00:00:03.931	37003	0.00456	0		0.0661372	1693036
00:00:03.941	37013	0.00499	0		0.0723738	1694477
00:00:03.951	37023	0.00461	0		0.0668624	1693203
00:00:03.961	37033	0.00511	0		0.0741143	1694877
00:00:03.972	37043	0.00501	0		0.0726639	1694536
00:00:03.981	37053	0.00524	0		0.0759998	1695298
00:00:03.991	37063	0.00477	0		0.069183	1693730
00:00:04.001	37073	0.00531	0		0.077015	1695555
00:00:04.011	37083	0.0047	0		0.0681677	1693477
00:00:04.021	37093	0.00514	0		0.0745494	1694975
00:00:04.031	37103	0.00491	0		0.0712135	1694212
00:00:04.040	37113	0.00534	0		0.0774501	1695646
00:00:04.051	37123	0.0051	0		0.0739692	1694831
00:00:04.061	37133	0.0051	0		0.0739692	1694826
00:00:04.071	37143	0.0048	0		0.0696181	1693843
00:00:04.081	37153	0.00514	0		0.0745494	1694975
00:00:04.090	37163	0.00495	0		0.0717937	1694347
00:00:04.100	37173	0.00501	0		0.0726639	1694543
00:00:04.110	37183	0.00441	0		0.0639616	1692519
00:00:04.120	37193	0.00478	0		0.069328	1693774
00:00:04.130	37203	0.00475	0		0.0688929	1693664
00:00:04.140	37213	0.00494	0		0.0716486	1694301
00:00:04.150	37223	0.00489	0		0.0709234	1694141
00:00:04.160	37233	0.00516	0		0.0748395	1695024
00:00:04.170	37243	0.00458	0		0.0664273	1693102
00:00:04.180	37253	0.00476	0		0.0690379	1693708
00:00:04.191	37263	0.00485	0		0.0703433	1694012
00:00:04.200	37273	0.00515	0		0.0746944	1694987
00:00:04.210	37283	0.00494	0		0.0716486	1694296
00:00:04.220	37293	0.00509	0		0.0738242	1694791
00:00:04.230	37303	0.00495	0		0.0717937	1694342
00:00:04.240	37313	0.00521	0		0.0755646	1695213
00:00:04.250	37323	0.00494	0		0.0716486	1694308
00:00:04.259	37333	0.00495	0		0.0717937	1694347
00:00:04.270	37343	0.00482	0		0.0699082	1693879
00:00:04.280	37353	0.00509	0		0.0738242	1694796
00:00:04.289	37363	0.00476	0		0.0690379	1693688
00:00:04.300	37373	0.00511	0		0.0741143	1694870
00:00:04.309	37383	0.00464	0		0.0672975	1693278
00:00:04.320	37393	0.00487	0		0.0706334	1694066
00:00:04.329	37403	0.00513	0		0.0744043	1694926
00:00:04.339	37413	0.00496	0		0.0719387	1694364
00:00:04.349	37423	0.00476	0		0.0690379	1693688
00:00:04.359	37433	0.00497	0		0.0720837	1694394
00:00:04.369	37443	0.00476	0		0.0690379	1693683
00:00:04.379	37453	0.00499	0		0.0723738	1694467
00:00:04.389	37463	0.00521	0		0.0755646	1695215
00:00:04.399	37473	0.00497	0		0.0720837	1694384
00:00:04.409	37483	0.00486	0		0.0704883	1694031
00:00:04.419	37493	0.00489	0		0.0709234	1694117
00:00:04.429	37503	0.00503	0		0.072954	1694593
00:00:04.439	37513	0.00503	0		0.072954	1694605
00:00:04.449	37523	0.00471	0		0.0683128	1693531
00:00:04.461	37533	0.00495	0		0.0717937	1694332
00:00:04.469	37543	0.00478	0		0.069328	1693750
00:00:04.479	37553	0.00512	0		0.0742593	1694892
00:00:04.489	37563	0.00486	0		0.0704883	1694029
00:00:04.499	37573	0.00528	0		0.0765799	1695440
00:00:04.509	37583	0.00493	0		0.0715036	1694281
00:00:04.519	37593	0.00492	0		0.0713586	1694215
00:00:04.528	37603	0.0049	0		0.0710685	1694154
00:00:04.538	37613	0.00485	0		0.0703433	1693992
00:00:04.548	37623	0.00495	0		0.0717937	1694330
00:00:04.558	37633	0.00468	0		0.0678776	1693433
00:00:04.568	37643	0.00494	0		0.0716486	1694298
00:00:04.578	37653	0.00503	0		0.072954	1694593
00:00:04.588	37663	0.00448	0		0.0649769	1692762
00:00:04.598	37673	0.00487	0		0.0706334	1694073
00:00:04.608	37683	0.00496	0		0.0719387	1694381
00:00:04.618	37693	0.00472	0		0.0684578	1693548
00:00:04.628	37703	0.00487	0		0.0706334	1694061
00:00:04.638	37713	0.00525	0		0.0761448	1695350
00:00:04.648	37723	0.00482	0		0.0699082	1693911
00:00:04.658	37733	0.0048	0		0.0696181	1693833
00:00:04.668	37743	0.00492	0		0.0713586	1694247
00:00:04.678	37753	0.00511	0		0.0741143	1694880
00:00:04.688	37763	0.00494	0		0.0716486	1694283
00:00:04.698	37773	0.00478	0		0.069328	1693750
00:00:04.708	37783	0.00492	0		0.0713586	1694242
00:00:04.718	37793	0.00479	0		0.0694731	1693799
00:00:04.728	37803	0.00476	0		0.0690379	1693701
00:00:04.738	37813	0.00484	0		0.0701982	1693958
00:00:04.748	37823	0.00498	0		0.0722288	1694421
00:00:04.758	37833	0.00488	0		0.0707784	1694083
00:00:04.768	37843	0.0048	0		0.0696181	1693843
00:00:04.778	37853	0.00496	0		0.0719387	1694369
00:00:04.788	37863	0.0045	0		0.065267	1692825
00:00:04.798	37873	0.00517	0		0.0749845	1695080
00:00:04.808	37883	0.00468	0		0.0678776	1693420
00:00:04.818	37893	0.00491	0		0.0712135	1694188
00:00:04.828	37903	0.00484	0		0.0701982	1693972
00:00:04.837	37913	0.00469	0		0.0680227	1693465
00:00:04.847	37923	0.00482	0		0.0699082	1693879
00:00:04.857	37933	0.00444	0		0.0643967	1692622
00:00:04.867	37943	0.00518	0		0.0751295	1695112
00:00:04.877	37953	0.00461	0		0.0668624	1693193
00:00:04.887	37963	0.00487	0		0.0706334	1694053
00:00:04.897	37973	0.00476	0		0.0690379	1693698
00:00:04.907	37983	0.00516	0		0.0748395	1695034
00:00:04.917	37993	0.00505	0		0.073244	1694669
00:00:04.927	38003	0.00463	0		0.0671525	1693251
00:00:04.937	38013	0.00482	0		0.0699082	1693906
00:00:04.948	38023	0.00476	0		0.0690379	1693696
00:00:04.957	38033	0.00476	0		0.0690379	1693708
00:00:04.967	38043	0.00496	0		0.0719387	1694374
00:00:04.977	38053	0.00476	0		0.0690379	1693688
00:00:04.987	38063	0.00489	0		0.0709234	1694132
00:00:04.997	38073	0.0049	0		0.0710685	1694171
00:00:05.007	38083	0.00481	0		0.0697631	1693845
00:00:05.017	38093	0.00502	0		0.0728089	1694568
00:00:05.027	38103	0.00484	0		0.0701982	1693972
00:00:05.037	38113	0.00479	0		0.0694731	1693799
00:00:05.047	38123	0.00468	0		0.0678776	1693413
00:00:05.057	38133	0.00472	0		0.0684578	1693560
00:00:05.067	38143	0.00458	0		0.0664273	1693092
00:00:05.077	38153	0.00496	0		0.0719387	1694352
00:00:05.087	38163	0.00488	0		0.0707784	1694107
00:00:05.097	38173	0.0047	0		0.0681677	1693489
00:00:05.107	38183	0.00492	0		0.0713586	1694244
00:00:05.117	38193	0.00488	0		0.0707784	1694080
00:00:05.127	38203	0.00471	0		0.0683128	1693533
00:00:05.136	38213	0.00471	0		0.0683128	1693538
00:00:05.146	38223	0.00498	0		0.0722288	1694433
00:00:05.157	38233	0.00447	0		0.0648319	1692718
00:00:05.167	38243	0.00462	0		0.0670074	1693229
00:00:05.176	38253	0.00508	0		0.0736791	1694782
00:00:05.186	38263	0.00498	0		0.0722288	1694448
00:00:05.196	38273	0.0046	0		0.0667173	1693151
00:00:05.206	38283	0.0047	0		0.0681677	1693501
00:00:05.216	38293	0.00484	0		0.0701982	1693977
00:00:05.226	38303	0.00508	0		0.0736791	1694774
00:00:05.236	38313	0.00479	0		0.0694731	1693789
00:00:05.246	38323	0.00488	0		0.0707784	1694110
00:00:05.256	38333	0.00459	0		0.0665723	1693107
00:00:05.266	38343	0.00478	0		0.069328	1693752
00:00:05.276	38353	0.00497	0		0.0720837	1694401
00:00:05.286	38363	0.00542	0		0.0786104	1695924
00:00:05.296	38373	0.00481	0		0.0697631	1693867
00:00:05.306	38383	0.0048	0		0.0696181	1693821
00:00:05.316	38393	0.00485	0		0.0703433	1693992
00:00:05.326	38403	0.00501	0		0.0726639	1694526
00:00:05.336	38413	0.00466	0		0.0675876	1693357
00:00:05.346	38423	0.00481	0		0.0697631	1693867
00:00:05.356	38433	0.00462	0		0.0670074	1693210
00:00:05.366	38443	0.00476	0		0.0690379	1693710
00:00:05.375	38453	0.00463	0		0.0671525	1693271
00:00:05.386	38463	0.00506	0		0.0733891	1694713
00:00:05.395	38473	0.00455	0		0.0659922	1692985
00:00:05.406	38483	0.00463	0		0.0671525	1693266
00:00:05.416	38493	0.00476	0		0.0690379	1693693
00:00:05.425	38503	0.00503	0		0.072954	1694593
00:00:05.435	38513	0.00508	0		0.0736791	1694755
00:00:05.445	38523	0.00489	0		0.0709234	1694117
00:00:05.455	38533	0.00461	0		0.0668624	1693200
00:00:05.465	38543	0.00479	0		0.0694731	1693808
00:00:05.475	38553	0.00487	0		0.0706334	1694075
00:00:05.485	38563	0.00483	0		0.0700532	1693916
00:00:05.496	38573	0.00492	0		0.0713586	1694217
00:00:05.505	38583	0.00502	0		0.0728089	1694572
00:00:05.515	38593	0.00489	0		0.0709234	1694141
00:00:05.525	38603	0.00478	0		0.069328	1693757
00:00:05.535	38613	0.00493	0		0.0715036	1694281
00:00:05.545	38623	0.00494	0		0.0716486	1694286
00:00:05.555	38633	0.00489	0		0.0709234	1694124
00:00:05.565	38643	0.00489	0		0.0709234	1694117
00:00:05.575	38653	0.00495	0		0.0717937	1694340
00:00:05.585	38663	0.00491	0		0.0712135	1694198
00:00:05.595	38673	0.00495	0		0.0717937	1694318
00:00:05.605	38683	0.00487	0		0.0706334	1694063
00:00:05.615	38693	0.00481	0		0.0697631	1693872
00:00:05.625	38703	0.00447	0		0.0648319	1692735
00:00:05.634	38713	0.00482	0		0.0699082	1693887
00:00:05.645	38723	0.00483	0		0.0700532	1693926
00:00:05.655	38733	0.00475	0		0.0688929	1693669
00:00:05.664	38743	0.00465	0		0.0674425	1693323
00:00:05.675	38753	0.00485	0		0.0703433	1693985
00:00:05.685	38763	0.00477	0		0.069183	1693732
00:00:05.694	38773	0.00478	0		0.069328	1693764
00:00:05.705	38783	0.00473	0		0.0686028	1693608
00:00:05.714	38793	0.00491	0		0.0712135	1694181
00:00:05.724	38803	0.00493	0		0.0715036	1694269
00:00:05.734	38813	0.00455	0		0.0659922	1693002
00:00:05.744	38823	0.00465	0		0.0674425	1693327
00:00:05.754	38833	0.00476	0		0.0690379	1693688
00:00:05.764	38843	0.00503	0		0.072954	1694608
00:00:05.774	38853	0.0046	0		0.0667173	1693156
00:00:05.784	38863	0.00494	0		0.0716486	1694313
00:00:05.794	38873	0.0049	0		0.0710685	1694168
00:00:05.804	38883	0.00483	0		0.0700532	1693941
00:00:05.814	38893	0.00472	0		0.0684578	1693575
00:00:05.824	38903	0.00482	0		0.0699082	1693899
00:00:05.834	38913	0.00457	0		0.0662822	1693048
00:00:05.844	38923	0.00471	0		0.0683128	1693516
00:00:05.854	38933	0.00477	0		0.069183	1693737
00:00:05.864	38943	0.0044	0		0.0638166	1692490
00:00:05.874	38953	0.00501	0		0.0726639	1694519
00:00:05.884	38963	0.00472	0		0.0684578	1693567
00:00:05.894	38973	0.00483	0		0.0700532	1693921
00:00:05.904	38983	0.00465	0		0.0674425	1693310
00:00:05.914	38993	0.00478	0		0.069328	1693769
00:00:05.924	39003	0.0047	0		0.0681677	1693479
00:00:05.934	39013	0.00491	0		0.0712135	1694205
00:00:05.943	39023	0.00474	0		0.0687479	1693625
00:00:05.954	39033	0.00454	0		0.0658471	1692950
00:00:05.964	39043	0.00499	0		0.0723738	1694472
00:00:05.974	39053	0.00468	0		0.0678776	1693423
00:00:05.983	39063	0.00496	0		0.0719387	1694372
00:00:05.993	39073	0.00459	0		0.0665723	1693127
00:00:06.003	39083	0.00502	0		0.0728089	1694555
00:00:06.013	39093	0.0046	0		0.0667173	1693161
00:00:06.023	39103	0.00511	0		0.0741143	1694858
00:00:06.034	39113	0.0047	0		0.0681677	1693489
00:00:06.043	39123	0.00467	0		0.0677326	1693379
00:00:06.053	39133	0.00474	0		0.0687479	1693639
00:00:06.063	39143	0.00486	0		0.0704883	1694039
00:00:06.073	39153	0.00464	0		0.0672975	1693296
00:00:06.083	39163	0.00526	0		0.0762898	1695362
00:00:06.093	39173	0.00482	0		0.0699082	1693889
00:00:06.103	39183	0.00499	0		0.0723738	1694460
00:00:06.113	39193	0.00477	0		0.069183	1693728
00:00:06.123	39203	0.00509	0		0.0738242	1694794
00:00:06.133	39213	0.00473	0		0.0686028	1693595
00:00:06.143	39223	0.00501	0		0.0726639	1694528
00:00:06.153	39233	0.00467	0		0.0677326	1693384
00:00:06.163	39243	0.00522	0		0.0757097	1695222
00:00:06.173	39253	0.00495	0		0.0717937	1694320
00:00:06.183	39263	0.00516	0		0.0748395	1695029
00:00:06.193	39273	0.00482	0		0.0699082	1693901
00:00:06.202	39283	0.00466	0		0.0675876	1693362
00:00:06.213	39293	0.00465	0		0.0674425	1693330
00:00:06.222	39303	0.00495	0		0.0717937	1694345
00:00:06.232	39313	0.00491	0		0.0712135	1694193
00:00:06.243	39323	0.00501	0		0.0726639	1694538
00:00:06.252	39333	0.00468	0		0.0678776	1693430
00:00:06.262	39343	0.005	0		0.0725188	1694489
00:00:06.272	39353	0.00469	0		0.0680227	1693452
00:00:06.282	39363	0.00501	0		0.0726639	1694528
00:00:06.292	39373	0.00445	0		0.0645418	1692669
00:00:06.302	39383	0.00497	0		0.0720837	1694391
00:00:06.312	39393	0.00476	0		0.0690379	1693681
00:00:06.322	39403	0.00511	0		0.0741143	1694867
00:00:06.332	39413	0.00481	0		0.0697631	1693852
00:00:06.342	39423	0.00486	0		0.0704883	1694036
00:00:06.352	39433	0.00463	0		0.0671525	1693261
00:00:06.362	39443	0.00494	0		0.0716486	1694288
00:00:06.372	39453	0.00501	0		0.0726639	1694541
00:00:06.382	39463	0.00491	0		0.0712135	1694200
00:00:06.392	39473	0.00464	0		0.0672975	1693305
00:00:06.402	39483	0.00468	0		0.0678776	1693411
00:00:06.412	39493	0.00483	0		0.0700532	1693931
00:00:06.422	39503	0.00475	0		0.0688929	1693666
00:00:06.432	39513	0.0049	0		0.0710685	1694176
00:00:06.442	39523	0.00493	0		0.0715036	1694271
00:00:06.452	39533	0.00485	0		0.0703433	1693985
00:00:06.462	39543	0.00502	0		0.0728089	1694555
00:00:06.472	39553	0.00462	0		0.0670074	1693232
00:00:06.482	39563	0.0049	0		0.0710685	1694156
00:00:06.491	39573	0.00498	0		0.0722288	1694445
00:00:06.502	39583	0.00518	0		0.0751295	1695095
00:00:06.511	39593	0.00466	0		0.0675876	1693352
00:00:06.521	39603	0.00488	0		0.0707784	1694095
00:00:06.531	39613	0.00491	0		0.0712135	1694186
00:00:06.541	39623	0.00496	0		0.0719387	1694377
00:00:06.551	39633	0.00478	0		0.069328	1693752
00:00:06.562	39643	0.00503	0		0.072954	1694608
00:00:06.572	39653	0.00478	0		0.069328	1693757
00:00:06.581	39663	0.00493	0		0.0715036	1694257
00:00:06.591	39673	0.0048	0		0.0696181	1693828
00:00:06.601	39683	0.00483	0		0.0700532	1693943
00:00:06.611	39693	0.00461	0		0.0668624	1693193
00:00:06.621	39703	0.00514	0		0.0745494	1694965
00:00:06.631	39713	0.00468	0		0.0678776	1693413
00:00:06.641	39723	0.00497	0		0.0720837	1694406
00:00:06.651	39733	0.00468	0		0.0678776	1693416
00:00:06.661	39743	0.00472	0		0.0684578	1693560
00:00:06.671	39753	0.00449	0		0.0651219	1692796
00:00:06.681	39763	0.00514	0		0.0745494	1694958
00:00:06.691	39773	0.0047	0		0.0681677	1693489
00:00:06.701	39783	0.00505	0		0.073244	1694664
00:00:06.710	39793	0.00483	0		0.0700532	1693926
00:00:06.721	39803	0.00537	0		0.0778852	1695749
00:00:06.731	39813	0.0046	0		0.0667173	1693168
00:00:06.741	39823	0.00524	0		0.0759998	1695306
00:00:06.751	39833	0.0047	0		0.0681677	1693479
00:00:06.761	39843	0.005	0		0.0725188	1694509
00:00:06.771	39853	0.00441	0		0.0639616	1692512
00:00:06.781	39863	0.00481	0		0.0697631	1693862
00:00:06.790	39873	0.00464	0		0.0672975	1693305
00:00:06.801	39883	0.00513	0		0.0744043	1694919
00:00:06.810	39893	0.00474	0		0.0687479	1693630
00:00:06.820	39903	0.00501	0		0.0726639	1694538
00:00:06.830	39913	0.00457	0		0.0662822	1693058
00:00:06.840	39923	0.00516	0		0.0748395	1695051
00:00:06.850	39933	0.00496	0		0.0719387	1694367
00:00:06.860	39943	0.005	0		0.0725188	1694484
00:00:06.870	39953	0.0049	0		0.0710685	1694151
00:00:06.880	39963	0.00475	0		0.0688929	1693654
00:00:06.890	39973	0.00474	0		0.0687479	1693620
00:00:06.900	39983	0.00476	0		0.0690379	1693681
00:00:06.910	39993	0.00487	0		0.0706334	1694068
00:00:06.920	40003	0.00498	0		0.0722288	1694416
00:00:06.930	40013	0.00486	0		0.0704883	1694039
00:00:06.940	40023	0.00508	0		0.0736791	1694755
00:00:06.950	40033	0.00505	0		0.073244	1694657
00:00:06.960	40043	0.00488	0		0.0707784	1694100
00:00:06.970	40053	0.00465	0		0.0674425	1693325
00:00:06.980	40063	0.00513	0		0.0744043	1694931
00:00:06.990	40073	0.00454	0		0.0658471	1692963
00:00:06.999	40083	0.00498	0		0.0722288	1694418
00:00:07.010	40093	0.00469	0		0.0680227	1693467
00:00:07.020	40103	0.00465	0		0.0674425	1693325
00:00:07.029	40113	0.00449	0		0.0651219	1692779
00:00:07.039	40123	0.00532	0		0.0771601	1695558
00:00:07.050	40133	0.00468	0		0.0678776	1693425
00:00:07.059	40143	0.00508	0		0.0736791	1694757
00:00:07.069	40153	0.00487	0		0.0706334	1694070
00:00:07.079	40163	0.00482	0		0.0699082	1693884
00:00:07.089	40173	0.00453	0		0.0657021	1692938
00:00:07.100	40183	0.00499	0		0.0723738	1694474
00:00:07.109	40193	0.00459	0		0.0665723	1693129
00:00:07.119	40203	0.00498	0		0.0722288	1694445
00:00:07.129	40213	0.00433	0		0.0628013	1692256
00:00:07.139	40223	0.0048	0		0.0696181	1693816
00:00:07.149	40233	0.00481	0		0.0697631	1693862
00:00:07.159	40243	0.00514	0		0.0745494	1694953
00:00:07.169	40253	0.00454	0		0.0658471	1692960
00:00:07.179	40263	0.00467	0		0.0677326	1693406
00:00:07.189	40273	0.00491	0		0.0712135	1694183
00:00:07.199	40283	0.00475	0		0.0688929	1693649
00:00:07.209	40293	0.00475	0		0.0688929	1693664
00:00:07.219	40303	0.00491	0		0.0712135	1694190
00:00:07.229	40313	0.00465	0		0.0674425	1693337
00:00:07.239	40323	0.0048	0		0.0696181	1693813
00:00:07.248	40333	0.00492	0		0.0713586	1694220
00:00:07.259	40343	0.00495	0		0.0717937	1694328
00:00:07.268	40353	0.00471	0		0.0683128	1693523
00:00:07.278	40363	0.00484	0		0.0701982	1693972
00:00:07.288	40373	0.005	0		0.0725188	1694511
00:00:07.298	40383	0.00482	0		0.0699082	1693901
00:00:07.308	40393	0.00485	0		0.0703433	1693995
00:00:07.319	40403	0.005	0		0.0725188	1694487
00:00:07.328	40413	0.00458	0		0.0664273	1693087
00:00:07.338	40423	0.00506	0		0.0733891	1694686
00:00:07.348	40433	0.00483	0		0.0700532	1693926
00:00:07.358	40443	0.00487	0		0.0706334	1694048
00:00:07.368	40453	0.00487	0		0.0706334	1694063
00:00:07.378	40463	0.00507	0		0.0735341	1694750
00:00:07.388	40473	0.00498	0		0.0722288	1694445
00:00:07.398	40483	0.00477	0		0.069183	1693730
00:00:07.408	40493	0.00488	0		0.0707784	1694085
00:00:07.418	40503	0.005	0		0.0725188	1694506
00:00:07.428	40513	0.00496	0		0.0719387	1694357
00:00:07.438	40523	0.00492	0		0.0713586	1694244
00:00:07.448	40533	0.00455	0		0.0659922	1692987
00:00:07.458	40543	0.00488	0		0.0707784	1694080
00:00:07.468	40553	0.00438	0		0.0635265	1692409
00:00:07.478	40563	0.00513	0		0.0744043	1694943
00:00:07.488	40573	0.00489	0		0.0709234	1694117
00:00:07.498	40583	0.00473	0		0.0686028	1693588
00:00:07.507	40593	0.00462	0		0.0670074	1693210
00:00:07.517	40603	0.00487	0		0.0706334	1694066
00:00:07.527	40613	0.00482	0		0.0699082	1693911
00:00:07.537	40623	0.00483	0		0.0700532	1693938
00:00:07.547	40633	0.00494	0		0.0716486	1694303
00:00:07.557	40643	0.00491	0		0.0712135	1694188
00:00:07.567	40653	0.00486	0		0.0704883	1694043
00:00:07.577	40663	0.00509	0		0.0738242	1694811
00:00:07.588	40673	0.0052	0		0.0754196	1695169
00:00:07.597	40683	0.00476	0		0.0690379	1693683
00:00:07.607	40693	0.00487	0		0.0706334	1694068
00:00:07.617	40703	0.00513	0		0.0744043	1694941
00:00:07.627	40713	0.00469	0		0.0680227	1693447
00:00:07.637	40723	0.00464	0		0.0672975	1693286
00:00:07.647	40733	0.00465	0		0.0674425	1693335
00:00:07.657	40743	0.00528	0		0.0765799	1695453
00:00:07.667	40753	0.00477	0		0.069183	1693740
00:00:07.677	40763	0.00488	0		0.0707784	1694090
00:00:07.687	40773	0.00461	0		0.0668624	1693200
00:00:07.697	40783	0.00477	0		0.069183	1693720
00:00:07.707	40793	0.00502	0		0.0728089	1694572
00:00:07.717	40803	0.00499	0		0.0723738	1694479
00:00:07.727	40813	0.00491	0		0.0712135	1694190
00:00:07.737	40823	0.00529	0		0.0767249	1695462
00:00:07.747	40833	0.00493	0		0.0715036	1694257
00:00:07.757	40843	0.00467	0		0.0677326	1693379
00:00:07.767	40853	0.00508	0		0.0736791	1694772
00:00:07.777	40863	0.00517	0		0.0749845	1695061
00:00:07.786	40873	0.00451	0		0.065412	1692855
00:00:07.796	40883	0.00459	0		0.0665723	1693124
00:00:07.806	40893	0.00501	0		0.0726639	1694541
00:00:07.816	40903	0.00488	0		0.0707784	1694088
00:00:07.826	40913	0.00517	0		0.0749845	1695058
00:00:07.836	40923	0.00504	0		0.073099	1694625
00:00:07.846	40933	0.00473	0		0.0686028	1693590
00:00:07.856	40943	0.00503	0		0.072954	1694595
00:00:07.866	40953	0.00495	0		0.0717937	1694332
00:00:07.876	40963	0.00489	0		0.0709234	1694124
00:00:07.886	40973	0.00488	0		0.0707784	1694085
00:00:07.896	40983	0.00496	0		0.0719387	1694350
00:00:07.906	40993	0.00493	0		0.0715036	1694281
00:00:07.916	41003	0.00495	0		0.0717937	1694315
00:00:07.927	41013	0.00492	0		0.0713586	1694215
00:00:07.936	41023	0.00492	0		0.0713586	1694220
00:00:07.946	41033	0.00483	0		0.0700532	1693928
00:00:07.956	41043	0.0051	0		0.0739692	1694840
00:00:07.966	41053	0.00487	0		0.0706334	1694048
00:00:07.976	41063	0.00523	0		0.0758547	1695286
00:00:07.986	41073	0.00483	0		0.0700532	1693938
00:00:07.996	41083	0.00478	0		0.069328	1693759
00:00:08.006	41093	0.00482	0		0.0699082	1693887
00:00:08.016	41103	0.00483	0		0.0700532	1693921
00:00:08.025	41113	0.00481	0		0.0697631	1693850
00:00:08.036	41123	0.00519	0		0.0752746	1695151
00:00:08.046	41133	0.00488	0		0.0707784	1694102
00:00:08.055	41143	0.00504	0		0.073099	1694618
00:00:08.065	41153	0.00484	0		0.0701982	1693970
00:00:08.075	41163	0.00495	0		0.0717937	1694342
00:00:08.085	41173	0.0049	0		0.0710685	1694156
00:00:08.095	41183	0.00495	0		0.0717937	1694328
00:00:08.105	41193	0.00486	0		0.0704883	1694019
00:00:08.115	41203	0.00517	0		0.0749845	1695068
00:00:08.125	41213	0.00495	0		0.0717937	1694325
00:00:08.135	41223	0.00496	0		0.0719387	1694354
00:00:08.145	41233	0.0048	0		0.0696181	1693830
00:00:08.155	41243	0.00513	0		0.0744043	1694941
00:00:08.165	41253	0.00469	0		0.0680227	1693467
00:00:08.175	41263	0.00513	0		0.0744043	1694936
00:00:08.185	41273	0.00485	0		0.0703433	1694012
00:00:08.195	41283	0.00488	0		0.0707784	1694097
00:00:08.205	41293	0.00498	0		0.0722288	1694440
00:00:08.215	41303	0.00475	0		0.0688929	1693664
00:00:08.225	41313	0.00481	0		0.0697631	1693848
00:00:08.235	41323	0.00482	0		0.0699082	1693887
00:00:08.245	41333	0.00476	0		0.0690379	1693681
00:00:08.255	41343	0.00475	0		0.0688929	1693664
00:00:08.265	41353	0.0049	0		0.0710685	1694171
00:00:08.275	41363	0.00474	0		0.0687479	1693620
00:00:08.285	41373	0.00503	0		0.072954	1694615
00:00:08.295	41383	0.00483	0		0.0700532	1693941
00:00:08.305	41393	0.00477	0		0.069183	1693742
00:00:08.315	41403	0.00484	0		0.0701982	1693968
00:00:08.325	41413	0.00516	0		0.0748395	1695036
00:00:08.334	41423	0.00482	0		0.0699082	1693879
00:00:08.345	41433	0.00485	0		0.0703433	1693990
00:00:08.354	41443	0.00512	0		0.0742593	1694899
00:00:08.365	41453	0.00489	0		0.0709234	1694137
00:00:08.374	41463	0.00509	0		0.0738242	1694813
00:00:08.384	41473	0.00503	0		0.072954	1694608
00:00:08.394	41483	0.00473	0		0.0686028	1693605
00:00:08.404	41493	0.00505	0		0.073244	1694679
00:00:08.414	41503	0.00491	0		0.0712135	1694198
00:00:08.424	41513	0.00485	0		0.0703433	1693980
00:00:08.434	41523	0.00481	0		0.0697631	1693877
00:00:08.444	41533	0.00483	0		0.0700532	1693936
00:00:08.454	41543	0.0052	0		0.0754196	1695154
00:00:08.464	41553	0.00529	0		0.0767249	1695487
00:00:08.474	41563	0.00509	0		0.0738242	1694789
00:00:08.484	41573	0.00479	0		0.0694731	1693784
00:00:08.494	41583	0.00489	0		0.0709234	1694119
00:00:08.504	41593	0.00482	0		0.0699082	1693882
00:00:08.514	41603	0.00472	0		0.0684578	1693560
00:00:08.524	41613	0.00482	0		0.0699082	1693894
00:00:08.534	41623	0.00507	0		0.0735341	1694735
00:00:08.544	41633	0.00502	0		0.0728089	1694560
00:00:08.554	41643	0.00502	0		0.0728089	1694563
00:00:08.564	41653	0.005	0		0.0725188	1694497
00:00:08.574	41663	0.00485	0		0.0703433	1693985
00:00:08.584	41673	0.00494	0		0.0716486	1694310
00:00:08.594	41683	0.00493	0		0.0715036	1694274
00:00:08.604	41693	0.00523	0		0.0758547	1695281
00:00:08.614	41703	0.00506	0		0.0733891	1694691
00:00:08.623	41713	0.00535	0		0.0775952	1695666
00:00:08.633	41723	0.00489	0		0.0709234	1694129
00:00:08.645	41733	0.00506	0		0.0733891	1694684
00:00:08.653	41743	0.00492	0		0.0713586	1694244
00:00:08.663	41753	0.00485	0		0.0703433	1694002
00:00:08.673	41763	0.00493	0		0.0715036	1694274
00:00:08.683	41773	0.00522	0		0.0757097	1695237
00:00:08.693	41783	0.00508	0		0.0736791	1694757
00:00:08.704	41793	0.00488	0		0.0707784	1694102
00:00:08.713	41803	0.00519	0		0.0752746	1695137
00:00:08.723	41813	0.0052	0		0.0754196	1695183
00:00:08.733	41823	0.00469	0		0.0680227	1693452
00:00:08.743	41833	0.00502	0		0.0728089	1694563
00:00:08.753	41843	0.00491	0		0.0712135	1694195
00:00:08.763	41853	0.00507	0		0.0735341	1694745
00:00:08.773	41863	0.00482	0		0.0699082	1693884
00:00:08.783	41873	0.00518	0		0.0751295	1695088
00:00:08.793	41883	0.00465	0		0.0674425	1693315
00:00:08.803	41893	0.00512	0		0.0742593	1694907
00:00:08.813	41903	0.00499	0		0.0723738	1694472
00:00:08.823	41913	0.00476	0		0.0690379	1693701
00:00:08.833	41923	0.00502	0		0.0728089	1694555
00:00:08.843	41933	0.00518	0		0.0751295	1695100
00:00:08.853	41943	0.00517	0		0.0749845	1695068
00:00:08.863	41953	0.00501	0		0.0726639	1694519
00:00:08.873	41963	0.00495	0		0.0717937	1694328
00:00:08.883	41973	0.00524	0		0.0759998	1695298
00:00:08.893	41983	0.00529	0		0.0767249	1695462
00:00:08.902	41993	0.00517	0		0.0749845	1695071
00:00:08.912	42003	0.00505	0		0.073244	1694667
00:00:08.923	42013	0.0051	0		0.0739692	1694828
00:00:08.932	42023	0.00525	0		0.0761448	1695335
00:00:08.942	42033	0.00502	0		0.0728089	1694558
00:00:08.952	42043	0.00472	0		0.0684578	1693550
00:00:08.963	42053	0.00487	0		0.0706334	1694068
00:00:08.973	42063	0.00476	0		0.0690379	1693708
00:00:08.982	42073	0.00488	0		0.0707784	1694110
00:00:08.992	42083	0.00519	0		0.0752746	1695124
00:00:09.002	42093	0.005	0		0.0725188	1694514
00:00:09.012	42103	0.00508	0		0.0736791	1694769
00:00:09.023	42113	0.00522	0		0.0757097	1695230
00:00:09.032	42123	0.00529	0		0.0767249	1695460
00:00:09.042	42133	0.00515	0		0.0746944	1695000
00:00:09.052	42143	0.00496	0		0.0719387	1694374
00:00:09.062	42153	0.00512	0		0.0742593	1694909
00:00:09.073	42163	0.00496	0		0.0719387	1694350
00:00:09.082	42173	0.0052	0		0.0754196	1695183
00:00:09.092	42183	0.00513	0		0.0744043	1694936
00:00:09.102	42193	0.00473	0		0.0686028	1693588
00:00:09.112	42203	0.00528	0		0.0765799	1695435
00:00:09.122	42213	0.00504	0		0.073099	1694647
00:00:09.132	42223	0.00504	0		0.073099	1694644
00:00:09.142	42233	0.00536	0		0.0777402	1695702
00:00:09.152	42243	0.00494	0		0.0716486	1694283
00:00:09.162	42253	0.00512	0		0.0742593	1694897
00:00:09.172	42263	0.00505	0		0.073244	1694674
00:00:09.182	42273	0.00487	0		0.0706334	1694063
00:00:09.192	42283	0.00467	0		0.0677326	1693384
00:00:09.202	42293	0.00502	0		0.0728089	1694553
00:00:09.212	42303	0.00513	0		0.0744043	1694951
00:00:09.221	42313	0.00499	0		0.0723738	1694474
00:00:09.232	42323	0.00495	0		0.0717937	1694340
00:00:09.242	42333	0.00483	0		0.0700532	1693943
00:00:09.252	42343	0.005	0		0.0725188	1694506
00:00:09.262	42353	0.00538	0		0.0780303	1695786
00:00:09.272	42363	0.00505	0		0.073244	1694659
00:00:09.281	42373	0.00536	0		0.0777402	1695695
00:00:09.291	42383	0.00506	0		0.0733891	1694686
00:00:09.301	42393	0.00552	0		0.0800608	1696245
00:00:09.312	42403	0.00501	0		0.0726639	1694526
00:00:09.321	42413	0.00525	0		0.0761448	1695330
00:00:09.331	42423	0.00495	0		0.0717937	1694347
00:00:09.341	42433	0.00519	0		0.0752746	1695124
00:00:09.351	42443	0.00505	0		0.073244	1694667
00:00:09.361	42453	0.00529	0		0.0767249	1695484
00:00:09.371	42463	0.00511	0		0.0741143	1694872
00:00:09.381	42473	0.00519	0		0.0752746	1695137
00:00:09.391	42483	0.00515	0		0.0746944	1695017
00:00:09.401	42493	0.0052	0		0.0754196	1695161
00:00:09.411	42503	0.00493	0		0.0715036	1694269
00:00:09.421	42513	0.00538	0		0.0780303	1695778
00:00:09.431	42523	0.00495	0		0.0717937	1694318
00:00:09.441	42533	0.00493	0		0.0715036	1694269
00:00:09.451	42543	0.00485	0		0.0703433	1693997
00:00:09.461	42553	0.00517	0		0.0749845	1695073
00:00:09.470	42563	0.0052	0		0.0754196	1695186
00:00:09.481	42573	0.00479	0		0.0694731	1693786
00:00:09.491	42583	0.00509	0		0.0738242	1694791
00:00:09.501	42593	0.00561	0		0.0813661	1696534
00:00:09.511	42603	0.00486	0		0.0704883	1694019
00:00:09.521	42613	0.00519	0		0.0752746	1695142
00:00:09.531	42623	0.00472	0		0.0684578	1693553
00:00:09.540	42633	0.00505	0		0.073244	1694679
00:00:09.550	42643	0.00517	0		0.0749845	1695078
00:00:09.561	42653	0.00511	0		0.0741143	1694872
00:00:09.570	42663	0.00484	0		0.0701982	1693946
00:00:09.580	42673	0.00521	0		0.0755646	1695220
00:00:09.590	42683	0.00501	0		0.0726639	1694533
00:00:09.600	42693	0.00532	0		0.0771601	1695587
00:00:09.610	42703	0.00481	0		0.0697631	1693848
00:00:09.620	42713	0.00541	0		0.0784654	1695872
00:00:09.630	42723	0.00486	0		0.0704883	1694043
00:00:09.640	42733	0.00534	0		0.0774501	1695634
00:00:09.650	42743	0.00526	0		0.0762898	1695369
00:00:09.660	42753	0.00517	0		0.0749845	1695053
00:00:09.670	42763	0.0051	0		0.0739692	1694831
00:00:09.680	42773	0.00537	0		0.0778852	1695746
00:00:09.690	42783	0.00472	0		0.0684578	1693550
00:00:09.700	42793	0.0052	0		0.0754196	1695161
00:00:09.710	42803	0.00513	0		0.0744043	1694938
00:00:09.721	42813	0.00536	0		0.0777402	1695700
00:00:09.730	42823	0.00497	0		0.0720837	1694401
00:00:09.741	42833	0.00521	0		0.0755646	1695198
00:00:09.750	42843	0.00499	0		0.0723738	1694462
00:00:09.760	42853	0.00524	0		0.0759998	1695301
00:00:09.770	42863	0.00477	0		0.069183	1693718
00:00:09.780	42873	0.0052	0		0.0754196	1695176
00:00:09.790	42883	0.00534	0		0.0774501	1695629
00:00:09.800	42893	0.00518	0		0.0751295	1695105
00:00:09.810	42903	0.00484	0		0.0701982	1693968
00:00:09.820	42913	0.00518	0		0.0751295	1695107
00:00:09.830	42923	0.00505	0		0.073244	1694652
00:00:09.839	42933	0.00517	0		0.0749845	1695080
00:00:09.850	42943	0.00496	0		0.0719387	1694369
00:00:09.860	42953	0.005	0		0.0725188	1694514
00:00:09.869	42963	0.00496	0		0.0719387	1694362
00:00:09.880	42973	0.00526	0		0.0762898	1695374
00:00:09.889	42983	0.00519	0		0.0752746	1695146
00:00:09.899	42993	0.00544	0		0.0789005	1695978
00:00:09.909	43003	0.00507	0		0.0735341	1694742
00:00:09.919	43013	0.00526	0		0.0762898	1695382
00:00:09.929	43023	0.00517	0		0.0749845	1695078
00:00:09.939	43033	0.00512	0		0.0742593	1694899
00:00:09.949	43043	0.00478	0		0.069328	1693764
00:00:09.959	43053	0.0051	0		0.0739692	1694821
00:00:09.969	43063	0.00471	0		0.0683128	1693516
00:00:09.979	43073	0.00512	0		0.0742593	1694897
00:00:09.989	43083	0.0048	0		0.0696181	1693818
00:00:09.999	43093	0.00514	0		0.0745494	1694973
00:00:10.009	43103	0.00505	0		0.073244	1694674
00:00:10.019	43113	0.00525	0		0.0761448	1695340
00:00:10.029	43123	0.00513	0		0.0744043	1694919
00:00:10.040	43133	0.00519	0		0.0752746	1695144
00:00:10.049	43143	0.00508	0		0.0736791	1694769
00:00:10.059	43153	0.00539	0		0.0781753	1695806
00:00:10.069	43163	0.00488	0		0.0707784	1694112
00:00:10.079	43173	0.00511	0		0.0741143	1694880
00:00:10.089	43183	0.00495	0		0.0717937	1694337
00:00:10.099	43193	0.0049	0		0.0710685	1694178
00:00:10.109	43203	0.00502	0		0.0728089	1694581
00:00:10.119	43213	0.00516	0		0.0748395	1695024
00:00:10.129	43223	0.00486	0		0.0704883	1694029
00:00:10.138	43233	0.00552	0		0.0800608	1696254
00:00:10.149	43243	0.00499	0		0.0723738	1694482
00:00:10.159	43253	0.00528	0		0.0765799	1695448
00:00:10.168	43263	0.00507	0		0.0735341	1694750
00:00:10.179	43273	0.0053	0		0.07687	1695499
00:00:10.189	43283	0.00491	0		0.0712135	1694208
00:00:10.199	43293	0.00536	0		0.0777402	1695702
00:00:10.209	43303	0.00507	0		0.0735341	1694730
00:00:10.218	43313	0.00516	0		0.0748395	1695046
00:00:10.228	43323	0.00501	0		0.0726639	1694531
00:00:10.238	43333	0.00534	0		0.0774501	1695649
00:00:10.248	43343	0.00521	0		0.0755646	1695195
00:00:10.258	43353	0.00517	0		0.0749845	1695080
00:00:10.268	43363	0.00539	0		0.0781753	1695821
00:00:10.279	43373	0.00544	0		0.0789005	1695978
00:00:10.288	43383	0.00495	0		0.0717937	1694323
00:00:10.298	43393	0.00533	0		0.0773051	1695590
00:00:10.308	43403	0.00514	0		0.0745494	1694960
00:00:10.318	43413	0.00533	0		0.0773051	1695600
00:00:10.328	43423	0.00499	0		0.0723738	1694457
00:00:10.338	43433	0.00528	0		0.0765799	1695440
00:00:10.348	43443	0.00502	0		0.0728089	1694570
00:00:10.358	43453	0.00515	0		0.0746944	1695017
00:00:10.368	43463	0.00486	0		0.0704883	1694021
00:00:10.377	43473	0.00533	0		0.0773051	1695622
00:00:10.388	43483	0.00515	0		0.0746944	1695009
00:00:10.398	43493	0.00511	0		0.0741143	1694860
00:00:10.408	43503	0.00509	0		0.0738242	1694787
00:00:10.418	43513	0.00554	0		0.0803509	1696296
00:00:10.428	43523	0.00502	0		0.0728089	1694558
00:00:10.438	43533	0.00517	0		0.0749845	1695066
00:00:10.448	43543	0.00523	0		0.0758547	1695262
00:00:10.457	43553	0.00531	0		0.077015	1695546
00:00:10.467	43563	0.00506	0		0.0733891	1694693
00:00:10.477	43573	0.00536	0		0.0777402	1695705
00:00:10.487	43583	0.00509	0		0.0738242	1694806
00:00:10.497	43593	0.00531	0		0.077015	1695546
00:00:10.507	43603	0.00464	0		0.0672975	1693296
00:00:10.518	43613	0.00544	0		0.0789005	1695973
00:00:10.528	43623	0.00531	0		0.077015	1695541
00:00:10.537	43633	0.00538	0		0.0780303	1695761
00:00:10.547	43643	0.00505	0		0.073244	1694681
00:00:10.557	43653	0.00527	0		0.0764349	1695399
00:00:10.567	43663	0.005	0		0.0725188	1694506
00:00:10.577	43673	0.00507	0		0.0735341	1694725
00:00:10.587	43683	0.00503	0		0.072954	1694593
00:00:10.597	43693	0.00521	0		0.0755646	1695213
00:00:10.607	43703	0.0051	0		0.0739692	1694835
00:00:10.617	43713	0.00519	0		0.0752746	1695139
00:00:10.627	43723	0.00513	0		0.0744043	1694929
00:00:10.637	43733	0.0053	0		0.07687	1695492
00:00:10.647	43743	0.00486	0		0.0704883	1694039
00:00:10.657	43753	0.00524	0		0.0759998	1695298
00:00:10.667	43763	0.00493	0		0.0715036	1694271
00:00:10.677	43773	0.00512	0		0.0742593	1694892
00:00:10.687	43783	0.00503	0		0.072954	1694595
00:00:10.696	43793	0.00496	0		0.0719387	1694354
00:00:10.706	43803	0.00517	0		0.0749845	1695063
00:00:10.717	43813	0.00511	0		0.0741143	1694880
00:00:10.727	43823	0.00489	0		0.0709234	1694117
00:00:10.736	43833	0.00551	0		0.0799158	1696201
00:00:10.747	43843	0.0053	0		0.07687	1695497
00:00:10.756	43853	0.00498	0		0.0722288	1694448
00:00:10.766	43863	0.00523	0		0.0758547	1695286
00:00:10.776	43873	0.0051	0		0.0739692	1694831
00:00:10.786	43883	0.00506	0		0.0733891	1694689
00:00:10.796	43893	0.0056	0		0.0812211	1696499
00:00:10.806	43903	0.00529	0		0.0767249	1695487
00:00:10.816	43913	0.00506	0		0.0733891	1694701
00:00:10.826	43923	0.00512	0		0.0742593	1694894
00:00:10.836	43933	0.00545	0		0.0790455	1696024
00:00:10.846	43943	0.00499	0		0.0723738	1694450
00:00:10.856	43953	0.00566	0		0.0820913	1696727
00:00:10.866	43963	0.00532	0		0.0771601	1695582
00:00:10.876	43973	0.00516	0		0.0748395	1695051
00:00:10.886	43983	0.00497	0		0.0720837	1694396
00:00:10.896	43993	0.00542	0		0.0786104	1695914
00:00:10.906	44003	0.00519	0		0.0752746	1695146
00:00:10.916	44013	0.00535	0		0.0775952	1695690
00:00:10.926	44023	0.00493	0		0.0715036	1694269
00:00:10.936	44033	0.00553	0		0.0802059	1696267
00:00:10.946	44043	0.0053	0		0.07687	1695514
00:00:10.956	44053	0.00518	0		0.0751295	1695088
00:00:10.966	44063	0.00527	0		0.0764349	1695416
00:00:10.976	44073	0.00524	0		0.0759998	1695298
00:00:10.987	44083	0.00491	0		0.0712135	1694208
00:00:10.995	44093	0.00548	0		0.0794807	1696110
00:00:11.006	44103	0.00506	0		0.0733891	1694684
00:00:11.016	44113	0.00507	0		0.0735341	1694723
00:00:11.025	44123	0.00494	0		0.0716486	1694293
00:00:11.036	44133	0.00551	0		0.0799158	1696196
00:00:11.045	44143	0.00524	0		0.0759998	1695318
00:00:11.055	44153	0.00538	0		0.0780303	1695764
00:00:11.065	44163	0.00514	0		0.0745494	1694953
00:00:11.075	44173	0.0053	0		0.07687	1695506
00:00:11.085	44183	0.00501	0		0.0726639	1694516
00:00:11.095	44193	0.00532	0		0.0771601	1695587
00:00:11.105	44203	0.00536	0		0.0777402	1695722
00:00:11.116	44213	0.0049	0		0.0710685	1694171
00:00:11.125	44223	0.00529	0		0.0767249	1695460
00:00:11.135	44233	0.00559	0		0.0810761	1696482
00:00:11.145	44243	0.00536	0		0.0777402	1695707
00:00:11.155	44253	0.00511	0		0.0741143	1694884
00:00:11.165	44263	0.00532	0		0.0771601	1695563
00:00:11.175	44273	0.00529	0		0.0767249	1695462
00:00:11.185	44283	0.00525	0		0.0761448	1695352
00:00:11.195	44293	0.00553	0		0.0802059	1696274
00:00:11.205	44303	0.00527	0		0.0764349	1695418
00:00:11.215	44313	0.00519	0		0.0752746	1695124
00:00:11.225	44323	0.00493	0		0.0715036	1694276
00:00:11.235	44333	0.00516	0		0.0748395	1695039
00:00:11.245	44343	0.00491	0		0.0712135	1694190
00:00:11.255	44353	0.00488	0		0.0707784	1694100
00:00:11.265	44363	0.00549	0		0.0796257	1696139
00:00:11.275	44373	0.00525	0		0.0761448	1695335
00:00:11.286	44383	0.00521	0		0.0755646	1695210
00:00:11.294	44393	0.00523	0		0.0758547	1695259
00:00:11.305	44403	0.00505	0		0.073244	1694671
00:00:11.315	44413	0.00506	0		0.0733891	1694713
00:00:11.325	44423	0.00541	0		0.0784654	1695877
00:00:11.335	44433	0.00542	0		0.0786104	1695899
00:00:11.344	44443	0.00517	0		0.0749845	1695061
00:00:11.354	44453	0.00533	0		0.0773051	1695602
00:00:11.364	44463	0.00527	0		0.0764349	1695399
00:00:11.374	44473	0.00528	0		0.0765799	1695426
00:00:11.384	44483	0.0052	0		0.0754196	1695166
00:00:11.394	44493	0.00522	0		0.0757097	1695254
00:00:11.404	44503	0.00503	0		0.072954	1694600
00:00:11.414	44513	0.00517	0		0.0749845	1695075
00:00:11.424	44523	0.00496	0		0.0719387	1694354
00:00:11.434	44533	0.00535	0		0.0775952	1695668
00:00:11.444	44543	0.00557	0		0.080786	1696401
00:00:11.454	44553	0.00524	0		0.0759998	1695289
00:00:11.464	44563	0.0054	0		0.0783204	1695838
00:00:11.474	44573	0.00498	0		0.0722288	1694448
00:00:11.484	44583	0.00557	0		0.080786	1696406
00:00:11.494	44593	0.00575	0		0.0833967	1697027
00:00:11.504	44603	0.00553	0		0.0802059	1696284
00:00:11.514	44613	0.00513	0		0.0744043	1694926
00:00:11.524	44623	0.00535	0		0.0775952	1695688
00:00:11.534	44633	0.00534	0		0.0774501	1695644
00:00:11.544	44643	0.00516	0		0.0748395	1695036
00:00:11.554	44653	0.00525	0		0.0761448	1695328
00:00:11.564	44663	0.00499	0		0.0723738	1694465
00:00:11.574	44673	0.0052	0		0.0754196	1695156
00:00:11.584	44683	0.00543	0		0.0787555	1695958
00:00:11.594	44693	0.00514	0		0.0745494	1694980
00:00:11.604	44703	0.00534	0		0.0774501	1695656
00:00:11.614	44713	0.00532	0		0.0771601	1695568
00:00:11.623	44723	0.00504	0		0.073099	1694640
00:00:11.633	44733	0.00545	0		0.0790455	1695995
00:00:11.643	44743	0.00533	0		0.0773051	1695622
00:00:11.653	44753	0.00524	0		0.0759998	1695293
00:00:11.663	44763	0.00511	0		0.0741143	1694880
00:00:11.673	44773	0.00536	0		0.0777402	1695702
00:00:11.683	44783	0.00535	0		0.0775952	1695690
00:00:11.693	44793	0.00535	0		0.0775952	1695680
00:00:11.703	44803	0.00564	0		0.0818013	1696654
00:00:11.713	44813	0.00518	0		0.0751295	1695088
00:00:11.723	44823	0.00538	0		0.0780303	1695776
00:00:11.733	44833	0.00513	0		0.0744043	1694936
00:00:11.743	44843	0.00544	0		0.0789005	1695961
00:00:11.753	44853	0.00531	0		0.077015	1695541
00:00:11.763	44863	0.00513	0		0.0744043	1694941
00:00:11.773	44873	0.00554	0		0.0803509	1696313
00:00:11.783	44883	0.0052	0		0.0754196	1695171
00:00:11.793	44893	0.00533	0		0.0773051	1695595
00:00:11.803	44903	0.0054	0		0.0783204	1695841
00:00:11.813	44913	0.00493	0		0.0715036	1694271
00:00:11.823	44923	0.0056	0		0.0812211	1696504
00:00:11.833	44933	0.00554	0		0.0803509	1696308
00:00:11.843	44943	0.00541	0		0.0784654	1695885
00:00:11.853	44953	0.00564	0		0.0818013	1696644
00:00:11.863	44963	0.00537	0		0.0778852	1695746
00:00:11.873	44973	0.00535	0		0.0775952	1695673
00:00:11.883	44983	0.00518	0		0.0751295	1695117
00:00:11.893	44993	0.00553	0		0.0802059	1696272
00:00:11.903	45003	0.00532	0		0.0771601	1695558
00:00:11.913	45013	0.00535	0		0.0775952	1695678
00:00:11.922	45023	0.0055	0		0.0797707	1696188
00:00:11.932	45033	0.00557	0		0.080786	1696406
00:00:11.942	45043	0.00516	0		0.0748395	1695041
00:00:11.952	45053	0.00524	0		0.0759998	1695289
00:00:11.963	45063	0.00521	0		0.0755646	1695195
00:00:11.972	45073	0.00526	0		0.0762898	1695382
00:00:11.982	45083	0.00549	0		0.0796257	1696127
00:00:11.992	45093	0.00546	0		0.0791906	1696054
00:00:12.002	45103	0.00518	0		0.0751295	1695090
00:00:12.012	45113	0.00562	0		0.0815112	1696575
00:00:12.023	45123	0.00523	0		0.0758547	1695286
00:00:12.032	45133	0.00521	0		0.0755646	1695210
00:00:12.042	45143	0.00561	0		0.0813661	1696558
00:00:12.052	45153	0.00539	0		0.0781753	1695821
00:00:12.062	45163	0.00561	0		0.0813661	1696543
00:00:12.072	45173	0.00543	0		0.0787555	1695951
00:00:12.082	45183	0.00587	0		0.0851371	1697414
00:00:12.091	45193	0.00511	0		0.0741143	1694884
00:00:12.102	45203	0.00527	0		0.0764349	1695409
00:00:12.112	45213	0.00551	0		0.0799158	1696196
00:00:12.122	45223	0.00568	0		0.0823814	1696797
00:00:12.132	45233	0.00562	0		0.0815112	1696590
00:00:12.142	45243	0.00549	0		0.0796257	1696144
00:00:12.152	45253	0.00537	0		0.0778852	1695729
00:00:12.162	45263	0.00555	0		0.0804959	1696338
00:00:12.172	45273	0.00504	0		0.073099	1694642
00:00:12.181	45283	0.00555	0		0.0804959	1696328
00:00:12.191	45293	0.00539	0		0.0781753	1695818
00:00:12.202	45303	0.00573	0		0.0831066	1696936
00:00:12.211	45313	0.00512	0		0.0742593	1694897
00:00:12.222	45323	0.0058	0		0.0841219	1697186
00:00:12.231	45333	0.00548	0		0.0794807	1696100
00:00:12.241	45343	0.00535	0		0.0775952	1695661
00:00:12.251	45353	0.00516	0		0.0748395	1695034
00:00:12.261	45363	0.00549	0		0.0796257	1696132
00:00:12.271	45373	0.00549	0		0.0796257	1696156
00:00:12.281	45383	0.00559	0		0.0810761	1696489
00:00:12.291	45393	0.00554	0		0.0803509	1696296
00:00:12.301	45403	0.00531	0		0.077015	1695531
00:00:12.311	45413	0.00525	0		0.0761448	1695352
00:00:12.321	45423	0.00534	0		0.0774501	1695636
00:00:12.331	45433	0.00551	0		0.0799158	1696205
00:00:12.341	45443	0.00524	0		0.0759998	1695298
00:00:12.351	45453	0.0055	0		0.0797707	1696178
00:00:12.361	45463	0.00547	0		0.0793356	1696066
00:00:12.371	45473	0.00526	0		0.0762898	1695355
00:00:12.381	45483	0.00563	0		0.0816562	1696614
00:00:12.391	45493	0.00546	0		0.0791906	1696046
00:00:12.400	45503	0.00536	0		0.0777402	1695700
00:00:12.410	45513	0.0053	0		0.07687	1695494
00:00:12.421	45523	0.0054	0		0.0783204	1695826
00:00:12.431	45533	0.00572	0		0.0829616	1696922
00:00:12.442	45543	0.00548	0		0.0794807	1696095
00:00:12.450	45553	0.00562	0		0.0815112	1696592
00:00:12.460	45563	0.00552	0		0.0800608	1696259
00:00:12.471	45573	0.00562	0		0.0815112	1696583
00:00:12.481	45583	0.00529	0		0.0767249	1695460
00:00:12.490	45593	0.00554	0		0.0803509	1696298
00:00:12.500	45603	0.00559	0		0.0810761	1696487
00:00:12.510	45613	0.00528	0		0.0765799	1695443
00:00:12.520	45623	0.00546	0		0.0791906	1696054
00:00:12.530	45633	0.00546	0		0.0791906	1696054
00:00:12.540	45643	0.00529	0		0.0767249	1695484
00:00:12.550	45653	0.00555	0		0.0804959	1696357
00:00:12.560	45663	0.00517	0		0.0749845	1695056
00:00:12.570	45673	0.00528	0		0.0765799	1695428
00:00:12.580	45683	0.00576	0		0.0835417	1697037
00:00:12.590	45693	0.00548	0		0.0794807	1696103
00:00:12.600	45703	0.00556	0		0.080641	1696374
00:00:12.610	45713	0.00522	0		0.0757097	1695227
00:00:12.620	45723	0.00526	0		0.0762898	1695379
00:00:12.630	45733	0.00538	0		0.0780303	1695776
00:00:12.640	45743	0.00539	0		0.0781753	1695816
00:00:12.650	45753	0.00551	0		0.0799158	1696205
00:00:12.660	45763	0.00538	0		0.0780303	1695791
00:00:12.670	45773	0.00544	0		0.0789005	1695980
00:00:12.680	45783	0.00595	0		0.0862974	1697688
00:00:12.690	45793	0.00538	0		0.0780303	1695771
00:00:12.699	45803	0.00554	0		0.0803509	1696298
00:00:12.710	45813	0.0055	0		0.0797707	1696174
00:00:12.720	45823	0.00565	0		0.0819463	1696690
00:00:12.730	45833	0.0053	0		0.07687	1695521
00:00:12.739	45843	0.0054	0		0.0783204	1695845
00:00:12.750	45853	0.0051	0		0.0739692	1694850
00:00:12.759	45863	0.00542	0		0.0786104	1695894
00:00:12.769	45873	0.00528	0		0.0765799	1695428
00:00:12.779	45883	0.0056	0		0.0812211	1696521
00:00:12.789	45893	0.00536	0		0.0777402	1695705
00:00:12.800	45903	0.0058	0		0.0841219	1697174
00:00:12.809	45913	0.00526	0		0.0762898	1695386
00:00:12.819	45923	0.00567	0		0.0822364	1696756
00:00:12.829	45933	0.00548	0		0.0794807	1696105
00:00:12.839	45943	0.00585	0		0.084847	1697345
00:00:12.849	45953	0.0054	0		0.0783204	1695841
00:00:12.859	45963	0.00541	0		0.0784654	1695872
00:00:12.870	45973	0.00551	0		0.0799158	1696210
00:00:12.879	45983	0.00572	0		0.0829616	1696909
00:00:12.889	45993	0.00565	0		0.0819463	1696666
00:00:12.899	46003	0.00555	0		0.0804959	1696335
00:00:12.909	46013	0.00536	0		0.0777402	1695720
00:00:12.919	46023	0.00569	0		0.0825265	1696824
00:00:12.929	46033	0.0053	0		0.07687	1695497
00:00:12.939	46043	0.00536	0		0.0777402	1695697
00:00:12.949	46053	0.00561	0		0.0813661	1696556
00:00:12.959	46063	0.00557	0		0.080786	1696426
00:00:12.968	46073	0.00547	0		0.0793356	1696063
00:00:12.979	46083	0.00573	0		0.0831066	1696944
00:00:12.989	46093	0.00553	0		0.0802059	1696262
00:00:12.998	46103	0.00549	0		0.0796257	1696137
00:00:13.009	46113	0.00526	0		0.0762898	1695377
00:00:13.018	46123	0.00552	0		0.0800608	1696237
00:00:13.028	46133	0.00526	0		0.0762898	1695384
00:00:13.039	46143	0.00587	0		0.0851371	1697404
00:00:13.048	46153	0.00523	0		0.0758547	1695259
00:00:13.058	46163	0.00591	0		0.0857173	1697553
00:00:13.068	46173	0.00526	0		0.0762898	1695384
00:00:13.078	46183	0.00563	0		0.0816562	1696600
00:00:13.088	46193	0.00541	0		0.0784654	1695865
00:00:13.098	46203	0.0057	0		0.0826715	1696855
00:00:13.108	46213	0.00546	0		0.0791906	1696029
00:00:13.118	46223	0.00551	0		0.0799158	1696223
00:00:13.128	46233	0.00545	0		0.0790455	1695995
00:00:13.138	46243	0.00575	0		0.0833967	1697005
00:00:13.148	46253	0.00547	0		0.0793356	1696078
00:00:13.158	46263	0.00554	0		0.0803509	1696303
00:00:13.168	46273	0.00547	0		0.0793356	1696066
00:00:13.178	46283	0.00556	0		0.080641	1696387
00:00:13.188	46293	0.00554	0		0.0803509	1696308
00:00:13.198	46303	0.00603	0		0.0874577	1697957
00:00:13.208	46313	0.00546	0		0.0791906	1696029
00:00:13.218	46323	0.00555	0		0.0804959	1696352
00:00:13.228	46333	0.00532	0		0.0771601	1695575
00:00:13.238	46343	0.00557	0		0.080786	1696416
00:00:13.248	46353	0.00527	0		0.0764349	1695413
00:00:13.258	46363	0.00607	0		0.0880379	1698091
00:00:13.268	46373	0.00574	0		0.0832516	1696975
00:00:13.278	46383	0.00584	0		0.084702	1697313
00:00:13.287	46393	0.00557	0		0.080786	1696416
00:00:13.297	46403	0.00588	0		0.0852822	1697458
00:00:13.308	46413	0.00567	0		0.0822364	1696732
00:00:13.318	46423	0.00557	0		0.080786	1696416
00:00:13.328	46433	0.00532	0		0.0771601	1695587
00:00:13.337	46443	0.00565	0		0.0819463	1696688
00:00:13.347	46453	0.0054	0		0.0783204	1695853
00:00:13.358	46463	0.00544	0		0.0789005	1695961
00:00:13.367	46473	0.00511	0		0.0741143	1694855
00:00:13.377	46483	0.00558	0		0.080931	1696436
00:00:13.387	46493	0.00535	0		0.0775952	1695671
00:00:13.397	46503	0.0059	0		0.0855722	1697512
00:00:13.408	46513	0.00532	0		0.0771601	1695558
00:00:13.417	46523	0.00576	0		0.0835417	1697034
00:00:13.427	46533	0.00559	0		0.0810761	1696475
00:00:13.437	46543	0.00563	0		0.0816562	1696627
00:00:13.447	46553	0.00544	0		0.0789005	1695968
00:00:13.457	46563	0.00584	0		0.084702	1697333
00:00:13.467	46573	0.00548	0		0.0794807	1696100
00:00:13.477	46583	0.00602	0		0.0873127	1697930
00:00:13.487	46593	0.00538	0		0.0780303	1695783
00:00:13.497	46603	0.00556	0		0.080641	1696367
00:00:13.507	46613	0.00549	0		0.0796257	1696147
00:00:13.517	46623	0.00567	0		0.0822364	1696732
00:00:13.527	46633	0.00551	0		0.0799158	1696203
00:00:13.537	46643	0.00545	0		0.0790455	1695995
00:00:13.547	46653	0.00534	0		0.0774501	1695629
00:00:13.556	46663	0.00572	0		0.0829616	1696926
00:00:13.566	46673	0.0056	0		0.0812211	1696524
00:00:13.576	46683	0.00576	0		0.0835417	1697061
00:00:13.586	46693	0.00537	0		0.0778852	1695724
00:00:13.597	46703	0.00582	0		0.0844119	1697250
00:00:13.606	46713	0.00536	0		0.0777402	1695693
00:00:13.616	46723	0.00555	0		0.0804959	1696328
00:00:13.626	46733	0.0055	0		0.0797707	1696176
00:00:13.636	46743	0.00576	0		0.0835417	1697049
00:00:13.646	46753	0.00531	0		0.077015	1695529
00:00:13.656	46763	0.00579	0		0.0839768	1697157
00:00:13.666	46773	0.00504	0		0.073099	1694647
00:00:13.676	46783	0.00554	0		0.0803509	1696321
00:00:13.686	46793	0.00509	0		0.0738242	1694813
00:00:13.696	46803	0.00556	0		0.080641	1696382
00:00:13.706	46813	0.00562	0		0.0815112	1696573
00:00:13.716	46823	0.0058	0		0.0841219	1697184
00:00:13.726	46833	0.00513	0		0.0744043	1694941
00:00:13.736	46843	0.00554	0		0.0803509	1696321
00:00:13.746	46853	0.00549	0		0.0796257	1696154
00:00:13.756	46863	0.0059	0		0.0855722	1697509
00:00:13.766	46873	0.00538	0		0.0780303	1695791
00:00:13.776	46883	0.00584	0		0.084702	1697308
00:00:13.786	46893	0.00539	0		0.0781753	1695800
00:00:13.796	46903	0.00582	0		0.0844119	1697255
00:00:13.806	46913	0.00532	0		0.0771601	1695580
00:00:13.816	46923	0.00582	0		0.0844119	1697255
00:00:13.825	46933	0.00537	0		0.0778852	1695751
00:00:13.835	46943	0.00542	0		0.0786104	1695892
00:00:13.846	46953	0.00537	0		0.0778852	1695742
00:00:13.856	46963	0.0055	0		0.0797707	1696166
00:00:13.865	46973	0.00535	0		0.0775952	1695675
00:00:13.875	46983	0.00557	0		0.080786	1696416
00:00:13.885	46993	0.00546	0		0.0791906	1696049
00:00:13.896	47003	0.0058	0		0.0841219	1697181
00:00:13.906	47013	0.00542	0		0.0786104	1695924
00:00:13.916	47023	0.00556	0		0.080641	1696374
00:00:13.926	47033	0.00559	0		0.0810761	1696463
00:00:13.935	47043	0.00593	0		0.0860074	1697605
00:00:13.945	47053	0.00537	0		0.0778852	1695732
00:00:13.955	47063	0.00553	0		0.0802059	1696279
00:00:13.965	47073	0.00544	0		0.0789005	1695978
00:00:13.975	47083	0.00594	0		0.0861524	1697651
00:00:13.985	47093	0.00555	0		0.0804959	1696360
00:00:13.995	47103	0.00583	0		0.084557	1697269
00:00:14.005	47113	0.00562	0		0.0815112	1696595
00:00:14.015	47123	0.00555	0		0.0804959	1696352
00:00:14.025	47133	0.0056	0		0.0812211	1696509
00:00:14.035	47143	0.00575	0		0.0833967	1697029
00:00:14.045	47153	0.00551	0		0.0799158	1696213
00:00:14.055	47163	0.00581	0		0.0842669	1697233
00:00:14.065	47173	0.00577	0		0.0836868	1697083
00:00:14.075	47183	0.00589	0		0.0854272	1697470
00:00:14.085	47193	0.00525	0		0.0761448	1695340
00:00:14.094	47203	0.00557	0		0.080786	1696428
00:00:14.104	47213	0.00576	0		0.0835417	1697061
00:00:14.114	47223	0.00601	0		0.0871677	1697901
00:00:14.124	47233	0.00572	0		0.0829616	1696924
00:00:14.134	47243	0.00571	0		0.0828165	1696875
00:00:14.144	47253	0.00553	0		0.0802059	1696274
00:00:14.154	47263	0.00553	0		0.0802059	1696272
00:00:14.165	47273	0.00521	0		0.0755646	1695208
00:00:14.174	47283	0.00558	0		0.080931	1696460
00:00:14.184	47293	0.00538	0		0.0780303	1695788
00:00:14.194	47303	0.00607	0		0.0880379	1698100
00:00:14.205	47313	0.00578	0		0.0838318	1697113
00:00:14.215	47323	0.00567	0		0.0822364	1696732
00:00:14.224	47333	0.00572	0		0.0829616	1696907
00:00:14.234	47343	0.00569	0		0.0825265	1696826
00:00:14.244	47353	0.00568	0		0.0823814	1696767
00:00:14.254	47363	0.00569	0		0.0825265	1696819
00:00:14.264	47373	0.00552	0		0.0800608	1696232
00:00:14.274	47383	0.00578	0		0.0838318	1697105
00:00:14.284	47393	0.00538	0		0.0780303	1695766
00:00:14.294	47403	0.00571	0		0.0828165	1696887
00:00:14.304	47413	0.00559	0		0.0810761	1696492
00:00:14.314	47423	0.00563	0		0.0816562	1696614
00:00:14.324	47433	0.00531	0		0.077015	1695553
00:00:14.334	47443	0.00562	0		0.0815112	1696580
00:00:14.344	47453	0.00576	0		0.0835417	1697039
00:00:14.354	47463	0.00568	0		0.0823814	1696787
00:00:14.364	47473	0.00539	0		0.0781753	1695823
00:00:14.374	47483	0.0058	0		0.0841219	1697188
00:00:14.383	47493	0.00547	0		0.0793356	1696071
00:00:14.393	47503	0.00563	0		0.0816562	1696627
00:00:14.404	47513	0.00582	0		0.0844119	1697252
00:00:14.414	47523	0.00574	0		0.0832516	1696975
00:00:14.423	47533	0.00562	0		0.0815112	1696585
00:00:14.434	47543	0.00571	0		0.0828165	1696890
00:00:14.443	47553	0.00603	0		0.0874577	1697940
00:00:14.454	47563	0.00595	0		0.0862974	1697703
00:00:14.463	47573	0.00535	0		0.0775952	1695685
00:00:14.473	47583	0.00558	0		0.080931	1696443
00:00:14.483	47593	0.0058	0		0.0841219	1697193
00:00:14.493	47603	0.00602	0		0.0873127	1697911
00:00:14.503	47613	0.00521	0		0.0755646	1695193
00:00:14.513	47623	0.00568	0		0.0823814	1696784
00:00:14.523	47633	0.00545	0		0.0790455	1696012
00:00:14.533	47643	0.00588	0		0.0852822	1697453
00:00:14.543	47653	0.00541	0		0.0784654	1695882
00:00:14.553	47663	0.00578	0		0.0838318	1697125
00:00:14.563	47673	0.00534	0		0.0774501	1695639
00:00:14.573	47683	0.00588	0		0.0852822	1697453
00:00:14.583	47693	0.00559	0		0.0810761	1696467
00:00:14.593	47703	0.00561	0		0.0813661	1696561
00:00:14.603	47713	0.00556	0		0.080641	1696384
00:00:14.613	47723	0.00547	0		0.0793356	1696083
00:00:14.623	47733	0.00551	0		0.0799158	1696201
00:00:14.633	47743	0.00591	0		0.0857173	1697544
00:00:14.643	47753	0.00553	0		0.0802059	1696269
00:00:14.652	47763	0.00558	0		0.080931	1696438
00:00:14.663	47773	0.00549	0		0.0796257	1696132
00:00:14.672	47783	0.0058	0		0.0841219	1697179
00:00:14.683	47793	0.00544	0		0.0789005	1695973
00:00:14.692	47803	0.00582	0		0.0844119	1697242
00:00:14.702	47813	0.006	0		0.0870226	1697855
00:00:14.712	47823	0.00574	0		0.0832516	1696975
00:00:14.722	47833	0.00528	0		0.0765799	1695435
00:00:14.732	47843	0.00582	0		0.0844119	1697252
00:00:14.742	47853	0.00539	0		0.0781753	1695803
00:00:14.752	47863	0.00557	0		0.080786	1696428
00:00:14.762	47873	0.0061	0		0.088473	1698206
00:00:14.772	47883	0.0057	0		0.0826715	1696833
00:00:14.782	47893	0.00562	0		0.0815112	1696587
00:00:14.792	47903	0.00561	0		0.0813661	1696531
00:00:14.802	47913	0.00548	0		0.0794807	1696110
00:00:14.812	47923	0.00574	0		0.0832516	1696983
00:00:14.822	47933	0.0056	0		0.0812211	1696497
00:00:14.832	47943	0.00565	0		0.0819463	1696693
00:00:14.842	47953	0.00595	0		0.0862974	1697703
00:00:14.851	47963	0.00579	0		0.0839768	1697137
00:00:14.861	47973	0.00562	0		0.0815112	1696595
00:00:14.872	47983	0.00605	0		0.0877478	1698021
00:00:14.881	47993	0.00583	0		0.084557	1697281
00:00:14.891	48003	0.00575	0		0.0833967	1697029
00:00:14.902	48013	0.00556	0		0.080641	1696384
00:00:14.912	48023	0.00569	0		0.0825265	1696821
00:00:14.921	48033	0.00536	0		0.0777402	1695715
00:00:14.931	48043	0.00561	0		0.0813661	1696546
00:00:14.941	48053	0.0056	0		0.0812211	1696521
00:00:14.952	48063	0.00574	0		0.0832516	1696990
00:00:14.962	48073	0.00603	0		0.0874577	1697940
00:00:14.971	48083	0.00564	0		0.0818013	1696661
00:00:14.981	48093	0.0057	0		0.0826715	1696841
00:00:14.991	48103	0.00583	0		0.084557	1697281
00:00:15.001	48113	0.00568	0		0.0823814	1696772
00:00:15.011	48123	0.00588	0		0.0852822	1697458
00:00:15.021	48133	0.0057	0		0.0826715	1696846
00:00:15.031	48143	0.00583	0		0.084557	1697294
00:00:15.041	48153	0.00559	0		0.0810761	1696475
00:00:15.051	48163	0.00595	0		0.0862974	1697688
00:00:15.061	48173	0.00555	0		0.0804959	1696328
00:00:15.071	48183	0.00569	0		0.0825265	1696816
00:00:15.081	48193	0.00577	0		0.0836868	1697086
00:00:15.091	48203	0.00544	0		0.0789005	1695990
00:00:15.101	48213	0.00566	0		0.0820913	1696715
00:00:15.111	48223	0.00561	0		0.0813661	1696553
00:00:15.121	48233	0.00585	0		0.084847	1697340
00:00:15.131	48243	0.00603	0		0.0874577	1697945
00:00:15.140	48253	0.00539	0		0.0781753	1695795
00:00:15.151	48263	0.00586	0		0.0849921	1697384
00:00:15.161	48273	0.00591	0		0.0857173	1697539
00:00:15.170	48283	0.00572	0		0.0829616	1696917
00:00:15.180	48293	0.00549	0		0.0796257	1696144
00:00:15.190	48303	0.00578	0		0.0838318	1697125
00:00:15.200	48313	0.00555	0		0.0804959	1696350
00:00:15.210	48323	0.00572	0		0.0829616	1696924
00:00:15.220	48333	0.00545	0		0.0790455	1696017
00:00:15.230	48343	0.00597	0		0.0865875	1697744
00:00:15.240	48353	0.00579	0		0.0839768	1697144
00:00:15.250	48363	0.0057	0		0.0826715	1696846
00:00:15.260	48373	0.00561	0		0.0813661	1696553
00:00:15.270	48383	0.00599	0		0.0868776	1697815
00:00:15.280	48393	0.00574	0		0.0832516	1696988
00:00:15.290	48403	0.00591	0		0.0857173	1697558
00:00:15.300	48413	0.00593	0		0.0860074	1697634
00:00:15.310	48423	0.00574	0		0.0832516	1696993
00:00:15.320	48433	0.00582	0		0.0844119	1697257
00:00:15.330	48443	0.00585	0		0.084847	1697340
00:00:15.340	48453	0.00561	0		0.0813661	1696546
00:00:15.350	48463	0.00613	0		0.0889081	1698306
00:00:15.360	48473	0.00579	0		0.0839768	1697149
00:00:15.370	48483	0.00578	0		0.0838318	1697110
00:00:15.380	48493	0.0056	0		0.0812211	1696524
00:00:15.390	48503	0.00572	0		0.0829616	1696926
00:00:15.400	48513	0.00592	0		0.0858623	1697573
00:00:15.409	48523	0.00592	0		0.0858623	1697588
00:00:15.420	48533	0.00559	0		0.0810761	1696475
00:00:15.430	48543	0.00608	0		0.0881829	1698115
00:00:15.440	48553	0.00539	0		0.0781753	1695823
00:00:15.449	48563	0.00576	0		0.0835417	1697037
00:00:15.459	48573	0.00581	0		0.0842669	1697230
00:00:15.469	48583	0.00619	0		0.0897783	1698487
00:00:15.479	48593	0.0058	0		0.0841219	1697198
00:00:15.489	48603	0.00607	0		0.0880379	1698086
00:00:15.499	48613	0.00598	0		0.0867325	1697776
00:00:15.509	48623	0.00588	0		0.0852822	1697463
00:00:15.519	48633	0.00562	0		0.0815112	1696573
00:00:15.529	48643	0.00603	0		0.0874577	1697952
00:00:15.539	48653	0.00584	0		0.084702	1697326
00:00:15.549	48663	0.00589	0		0.0854272	1697475
00:00:15.559	48673	0.00571	0		0.0828165	1696875
00:00:15.569	48683	0.00582	0		0.0844119	1697257
00:00:15.579	48693	0.0058	0		0.0841219	1697169
00:00:15.589	48703	0.00571	0		0.0828165	1696897
00:00:15.599	48713	0.0059	0		0.0855722	1697519
00:00:15.609	48723	0.00558	0		0.080931	1696436
00:00:15.620	48733	0.00547	0		0.0793356	1696076
00:00:15.629	48743	0.00602	0		0.0873127	1697913
00:00:15.639	48753	0.00582	0		0.0844119	1697247
00:00:15.649	48763	0.0058	0		0.0841219	1697176
00:00:15.659	48773	0.00576	0		0.0835417	1697037
00:00:15.669	48783	0.00566	0		0.0820913	1696720
00:00:15.679	48793	0.00607	0		0.0880379	1698096
00:00:15.689	48803	0.00571	0		0.0828165	1696890
00:00:15.699	48813	0.00601	0		0.0871677	1697904
00:00:15.709	48823	0.00577	0		0.0836868	1697078
00:00:15.719	48833	0.00591	0		0.0857173	1697558
00:00:15.729	48843	0.00555	0		0.0804959	1696355
00:00:15.739	48853	0.00571	0		0.0828165	1696882
00:00:15.749	48863	0.00577	0		0.0836868	1697090
00:00:15.759	48873	0.00583	0		0.084557	1697296
00:00:15.768	48883	0.00569	0		0.0825265	1696799
00:00:15.778	48893	0.00548	0		0.0794807	1696103
00:00:15.789	48903	0.00554	0		0.0803509	1696313
00:00:15.798	48913	0.00575	0		0.0833967	1697029
00:00:15.808	48923	0.00558	0		0.080931	1696445
00:00:15.818	48933	0.00589	0		0.0854272	1697492
00:00:15.828	48943	0.00551	0		0.0799158	1696218
00:00:15.838	48953	0.00578	0		0.0838318	1697110
00:00:15.849	48963	0.00593	0		0.0860074	1697605
00:00:15.858	48973	0.00577	0		0.0836868	1697076
00:00:15.868	48983	0.00554	0		0.0803509	1696296
00:00:15.878	48993	0.00573	0		0.0831066	1696946
00:00:15.888	49003	0.00588	0		0.0852822	1697436
00:00:15.898	49013	0.00605	0		0.0877478	1698031
00:00:15.908	49023	0.00599	0		0.0868776	1697828
00:00:15.918	49033	0.00566	0		0.0820913	1696707
00:00:15.928	49043	0.00579	0		0.0839768	1697157
00:00:15.938	49053	0.00586	0		0.0849921	1697375
00:00:15.948	49063	0.00557	0		0.080786	1696399
00:00:15.958	49073	0.00587	0		0.0851371	1697428
00:00:15.968	49083	0.00591	0		0.0857173	1697558
00:00:15.978	49093	0.00581	0		0.0842669	1697228
00:00:15.988	49103	0.00569	0		0.0825265	1696804
00:00:15.998	49113	0.00595	0		0.0862974	1697695
00:00:16.008	49123	0.00601	0		0.0871677	1697889
00:00:16.018	49133	0.00577	0		0.0836868	1697093
00:00:16.027	49143	0.00595	0		0.0862974	1697688
00:00:16.038	49153	0.00575	0		0.0833967	1697022
00:00:16.048	49163	0.00591	0		0.0857173	1697536
00:00:16.057	49173	0.00594	0		0.0861524	1697656
00:00:16.067	49183	0.00598	0		0.0867325	1697801
00:00:16.077	49193	0.00571	0		0.0828165	1696873
00:00:16.087	49203	0.00587	0		0.0851371	1697421
00:00:16.097	49213	0.00589	0		0.0854272	1697497
00:00:16.107	49223	0.00577	0		0.0836868	1697076
00:00:16.117	49233	0.00605	0		0.0877478	1698016
00:00:16.127	49243	0.00581	0		0.0842669	1697203
00:00:16.137	49253	0.00588	0		0.0852822	1697441
00:00:16.147	49263	0.00577	0		0.0836868	1697093
00:00:16.157	49273	0.00591	0		0.0857173	1697544
00:00:16.167	49283	0.00599	0		0.0868776	1697818
00:00:16.177	49293	0.00575	0		0.0833967	1697029
00:00:16.187	49303	0.00556	0		0.080641	1696384
00:00:16.197	49313	0.00578	0		0.0838318	1697122
00:00:16.207	49323	0.00601	0		0.0871677	1697896
00:00:16.217	49333	0.00593	0		0.0860074	1697615
00:00:16.227	49343	0.00602	0		0.0873127	1697930
00:00:16.237	49353	0.00566	0		0.0820913	1696710
00:00:16.247	49363	0.00568	0		0.0823814	1696797
00:00:16.257	49373	0.00584	0		0.084702	1697306
00:00:16.267	49383	0.00577	0		0.0836868	1697098
00:00:16.277	49393	0.00593	0		0.0860074	1697617
00:00:16.287	49403	0.00553	0		0.0802059	1696276
00:00:16.296	49413	0.0059	0		0.0855722	1697526
00:00:16.307	49423	0.00581	0		0.0842669	1697208
00:00:16.317	49433	0.0059	0		0.0855722	1697521
00:00:16.326	49443	0.00578	0		0.0838318	1697125
00:00:16.336	49453	0.00614	0		0.0890531	1698309
00:00:16.346	49463	0.00608	0		0.0881829	1698110
00:00:16.356	49473	0.00595	0		0.0862974	1697703
00:00:16.366	49483	0.00576	0		0.0835417	1697037
00:00:16.376	49493	0.00616	0		0.0893432	1698392
00:00:16.386	49503	0.00607	0		0.0880379	1698073
00:00:16.396	49513	0.006	0		0.0870226	1697842
00:00:16.406	49523	0.00616	0		0.0893432	1698399
00:00:16.416	49533	0.006	0		0.0870226	1697845
00:00:16.426	49543	0.00579	0		0.0839768	1697137
00:00:16.436	49553	0.0063	0		0.0913737	1698877
00:00:16.446	49563	0.0059	0		0.0855722	1697529
00:00:16.456	49573	0.00627	0		0.0909386	1698757
00:00:16.466	49583	0.0058	0		0.0841219	1697196
00:00:16.476	49593	0.00582	0		0.0844119	1697257
00:00:16.486	49603	0.00591	0		0.0857173	1697556
00:00:16.496	49613	0.00602	0		0.0873127	1697908
00:00:16.506	49623	0.00588	0		0.0852822	1697458
00:00:16.516	49633	0.0059	0		0.0855722	1697512
00:00:16.526	49643	0.00577	0		0.0836868	1697093
00:00:16.536	49653	0.00621	0		0.0900684	1698573
00:00:16.546	49663	0.00582	0		0.0844119	1697257
00:00:16.556	49673	0.00574	0		0.0832516	1696993
00:00:16.565	49683	0.00591	0		0.0857173	1697536
00:00:16.575	49693	0.00628	0		0.0910837	1698801
00:00:16.585	49703	0.00612	0		0.0887631	1698255
00:00:16.595	49713	0.00604	0		0.0876028	1697977
00:00:16.606	49723	0.00556	0		0.080641	1696372
00:00:16.616	49733	0.00577	0		0.0836868	1697081
00:00:16.627	49743	0.00574	0		0.0832516	1696973
00:00:16.635	49753	0.00595	0		0.0862974	1697690
00:00:16.645	49763	0.00589	0		0.0854272	1697492
00:00:16.655	49773	0.00606	0		0.0878928	1698066
00:00:16.665	49783	0.00633	0		0.0918089	1698961
00:00:16.675	49793	0.00611	0		0.088618	1698213
00:00:16.685	49803	0.00599	0		0.0868776	1697820
00:00:16.695	49813	0.00605	0		0.0877478	1698024
00:00:16.706	49823	0.00579	0		0.0839768	1697149
00:00:16.715	49833	0.00615	0		0.0891982	1698350
00:00:16.725	49843	0.00598	0		0.0867325	1697796
00:00:16.735	49853	0.00612	0		0.0887631	1698245
00:00:16.745	49863	0.00594	0		0.0861524	1697637
00:00:16.755	49873	0.0061	0		0.088473	1698186
00:00:16.765	49883	0.00573	0		0.0831066	1696951
00:00:16.775	49893	0.00589	0		0.0854272	1697485
00:00:16.785	49903	0.00591	0		0.0857173	1697541
00:00:16.795	49913	0.00625	0		0.0906486	1698710
00:00:16.805	49923	0.00551	0		0.0799158	1696223
00:00:16.815	49933	0.006	0		0.0870226	1697869
00:00:16.827	49943	0.00585	0		0.084847	1697345
00:00:16.834	49953	0.00626	0		0.0907936	1698718
00:00:16.844	49963	0.00597	0		0.0865875	1697764
00:00:16.854	49973	0.00643	0		0.0932592	1699309
00:00:16.864	49983	0.00567	0		0.0822364	1696732
00:00:16.874	49993	0.00591	0		0.0857173	1697558
00:00:16.884	50003	0.00555	0		0.0804959	1696355
00:00:16.894	50013	0.00597	0		0.0865875	1697757
00:00:16.904	50023	0.00581	0		0.0842669	1697208
00:00:16.914	50033	0.00598	0		0.0867325	1697771
00:00:16.924	50043	0.00588	0		0.0852822	1697446
00:00:16.934	50053	0.00585	0		0.084847	1697357
00:00:16.944	50063	0.00573	0		0.0831066	1696951
00:00:16.954	50073	0.00643	0		0.0932592	1699299
00:00:16.964	50083	0.0059	0		0.0855722	1697534
00:00:16.974	50093	0.00586	0		0.0849921	1697401
00:00:16.984	50103	0.00627	0		0.0909386	1698767
00:00:16.994	50113	0.00626	0		0.0907936	1698715
00:00:17.004	50123	0.00565	0		0.0819463	1696668
00:00:17.014	50133	0.00604	0		0.0876028	1697989
00:00:17.024	50143	0.00568	0		0.0823814	1696779
00:00:17.034	50153	0.00575	0		0.0833967	1697024
00:00:17.044	50163	0.0053	0		0.07687	1695497
00:00:17.054	50173	0.00616	0		0.0893432	1698385
00:00:17.064	50183	0.00559	0		0.0810761	1696489
00:00:17.074	50193	0.00601	0		0.0871677	1697896
00:00:17.084	50203	0.00571	0		0.0828165	1696885
00:00:17.094	50213	0.00624	0		0.0905035	1698669
00:00:17.103	50223	0.00584	0		0.084702	1697318
00:00:17.114	50233	0.00592	0		0.0858623	1697585
00:00:17.123	50243	0.00575	0		0.0833967	1697022
00:00:17.133	50253	0.00608	0		0.0881829	1698125
00:00:17.143	50263	0.00618	0		0.0896333	1698468
00:00:17.153	50273	0.00633	0		0.0918089	1698978
00:00:17.164	50283	0.00592	0		0.0858623	1697597
00:00:17.173	50293	0.00603	0		0.0874577	1697970
00:00:17.183	50303	0.00612	0		0.0887631	1698265
00:00:17.193	50313	0.00626	0		0.0907936	1698715
00:00:17.204	50323	0.00595	0		0.0862974	1697698
00:00:17.213	50333	0.00608	0		0.0881829	1698113
00:00:17.223	50343	0.00587	0		0.0851371	1697424
00:00:17.233	50353	0.00611	0		0.088618	1698240
00:00:17.243	50363	0.00584	0		0.084702	1697313
00:00:17.253	50373	0.00625	0		0.0906486	1698703
00:00:17.263	50383	0.00602	0		0.0873127	1697913
00:00:17.273	50393	0.00598	0		0.0867325	1697803
00:00:17.283	50403	0.00593	0		0.0860074	1697634
00:00:17.293	50413	0.00589	0		0.0854272	1697495
00:00:17.303	50423	0.00595	0		0.0862974	1697676
00:00:17.313	50433	0.00632	0		0.0916638	1698941
00:00:17.323	50443	0.0058	0		0.0841219	1697196
00:00:17.333	50453	0.00622	0		0.0902134	1698585
00:00:17.343	50463	0.00594	0		0.0861524	1697656
00:00:17.353	50473	0.00612	0		0.0887631	1698267
00:00:17.363	50483	0.00595	0		0.0862974	1697688
00:00:17.372	50493	0.00628	0		0.0910837	1698798
00:00:17.383	50503	0.00566	0		0.0820913	1696698
00:00:17.392	50513	0.00627	0		0.0909386	1698762
00:00:17.403	50523	0.00591	0		0.0857173	1697556
00:00:17.412	50533	0.00634	0		0.0919539	1698993
00:00:17.422	50543	0.00603	0		0.0874577	1697945
00:00:17.432	50553	0.00627	0		0.0909386	1698744
00:00:17.442	50563	0.00585	0		0.084847	1697338
00:00:17.452	50573	0.00617	0		0.0894883	1698433
00:00:17.462	50583	0.00583	0		0.084557	1697281
00:00:17.472	50593	0.00614	0		0.0890531	1698340
00:00:17.482	50603	0.00584	0		0.084702	1697308
00:00:17.492	50613	0.00628	0		0.0910837	1698803
00:00:17.502	50623	0.00563	0		0.0816562	1696619
00:00:17.512	50633	0.00613	0		0.0889081	1698277
00:00:17.522	50643	0.0058	0		0.0841219	1697191
00:00:17.532	50653	0.00632	0		0.0916638	1698928
00:00:17.542	50663	0.00605	0		0.0877478	1698016
00:00:17.552	50673	0.00588	0		0.0852822	1697453
00:00:17.562	50683	0.00575	0		0.0833967	1697015
00:00:17.572	50693	0.00618	0		0.0896333	1698451
00:00:17.582	50703	0.00627	0		0.0909386	1698749
00:00:17.592	50713	0.00625	0		0.0906486	1698678
00:00:17.602	50723	0.00597	0		0.0865875	1697752
00:00:17.612	50733	0.00616	0		0.0893432	1698402
00:00:17.622	50743	0.00593	0		0.0860074	1697629
00:00:17.632	50753	0.00618	0		0.0896333	1698470
00:00:17.642	50763	0.00597	0		0.0865875	1697757
00:00:17.652	50773	0.00577	0		0.0836868	1697088
00:00:17.662	50783	0.00602	0		0.0873127	1697906
00:00:17.672	50793	0.00621	0		0.0900684	1698558
00:00:17.681	50803	0.00597	0		0.0865875	1697752
00:00:17.691	50813	0.00631	0		0.0915188	1698901
00:00:17.701	50823	0.00611	0		0.088618	1698218
00:00:17.712	50833	0.00637	0		0.092389	1699086
00:00:17.721	50843	0.006	0		0.0870226	1697847
00:00:17.732	50853	0.00606	0		0.0878928	1698059
00:00:17.741	50863	0.00612	0		0.0887631	1698274
00:00:17.751	50873	0.00651	0		0.0944195	1699554
00:00:17.761	50883	0.00572	0		0.0829616	1696919
00:00:17.771	50893	0.006	0		0.0870226	1697857
00:00:17.781	50903	0.00616	0		0.0893432	1698399
00:00:17.791	50913	0.00623	0		0.0903585	1698634
00:00:17.801	50923	0.00642	0		0.0931142	1699255
00:00:17.811	50933	0.00625	0		0.0906486	1698691
00:00:17.821	50943	0.00611	0		0.088618	1698216
00:00:17.831	50953	0.00607	0		0.0880379	1698081
00:00:17.841	50963	0.00609	0		0.088328	1698171
00:00:17.851	50973	0.00602	0		0.0873127	1697911
00:00:17.861	50983	0.00614	0		0.0890531	1698338
00:00:17.871	50993	0.00627	0		0.0909386	1698744
00:00:17.881	51003	0.00609	0		0.088328	1698145
00:00:17.891	51013	0.00597	0		0.0865875	1697747
00:00:17.901	51023	0.00594	0		0.0861524	1697637
00:00:17.911	51033	0.00636	0		0.092244	1699064
00:00:17.921	51043	0.00625	0		0.0906486	1698700
00:00:17.931	51053	0.00587	0		0.0851371	1697426
00:00:17.942	51063	0.00617	0		0.0894883	1698431
00:00:17.950	51073	0.00641	0		0.0929692	1699225
00:00:17.960	51083	0.00606	0		0.0878928	1698064
00:00:17.970	51093	0.00631	0		0.0915188	1698896
00:00:17.980	51103	0.00602	0		0.0873127	1697930
00:00:17.990	51113	0.00616	0		0.0893432	1698387
00:00:18.000	51123	0.00577	0		0.0836868	1697098
00:00:18.010	51133	0.00591	0		0.0857173	1697546
00:00:18.020	51143	0.00618	0		0.0896333	1698456
00:00:18.030	51153	0.00629	0		0.0912287	1698820
00:00:18.040	51163	0.00591	0		0.0857173	1697536
00:00:18.050	51173	0.0061	0		0.088473	1698174
00:00:18.060	51183	0.00624	0		0.0905035	1698651
00:00:18.070	51193	0.00604	0		0.0876028	1698004
00:00:18.080	51203	0.00624	0		0.0905035	1698676
00:00:18.090	51213	0.00604	0		0.0876028	1697977
00:00:18.100	51223	0.00593	0		0.0860074	1697632
00:00:18.110	51233	0.00625	0		0.0906486	1698696
00:00:18.120	51243	0.00623	0		0.0903585	1698620
00:00:18.130	51253	0.00617	0		0.0894883	1698411
00:00:18.140	51263	0.00609	0		0.088328	1698164
00:00:18.150	51273	0.00621	0		0.0900684	1698573
00:00:18.160	51283	0.00608	0		0.0881829	1698108
00:00:18.170	51293	0.00583	0		0.084557	1697301
00:00:18.180	51303	0.00611	0		0.088618	1698220
00:00:18.190	51313	0.00649	0		0.0941295	1699483
00:00:18.200	51323	0.00659	0		0.0955798	1699843
00:00:18.210	51333	0.00598	0		0.0867325	1697781
00:00:18.220	51343	0.00593	0		0.0860074	1697629
00:00:18.229	51353	0.00605	0		0.0877478	1698019
00:00:18.239	51363	0.00598	0		0.0867325	1697788
00:00:18.249	51373	0.00636	0		0.092244	1699052
00:00:18.259	51383	0.00597	0		0.0865875	1697749
00:00:18.269	51393	0.00633	0		0.0918089	1698963
00:00:18.279	51403	0.00577	0		0.0836868	1697068
00:00:18.289	51413	0.00602	0		0.0873127	1697916
00:00:18.299	51423	0.0062	0		0.0899234	1698514
00:00:18.309	51433	0.00611	0		0.088618	1698220
00:00:18.319	51443	0.00622	0		0.0902134	1698600
00:00:18.329	51453	0.00634	0		0.0919539	1699012
00:00:18.339	51463	0.00599	0		0.0868776	1697830
00:00:18.349	51473	0.00619	0		0.0897783	1698507
00:00:18.359	51483	0.00602	0		0.0873127	1697928
00:00:18.369	51493	0.00602	0		0.0873127	1697906
00:00:18.379	51503	0.00619	0		0.0897783	1698495
00:00:18.389	51513	0.00601	0		0.0871677	1697872
00:00:18.399	51523	0.00566	0		0.0820913	1696720
00:00:18.409	51533	0.00632	0		0.0916638	1698944
00:00:18.419	51543	0.006	0		0.0870226	1697840
00:00:18.429	51553	0.00627	0		0.0909386	1698762
00:00:18.439	51563	0.00607	0		0.0880379	1698096
00:00:18.449	51573	0.00611	0		0.088618	1698225
00:00:18.459	51583	0.006	0		0.0870226	1697845
00:00:18.471	51593	0.00615	0		0.0891982	1698350
00:00:18.478	51603	0.00607	0		0.0880379	1698081
00:00:18.490	51613	0.0063	0		0.0913737	1698852
00:00:18.498	51623	0.00616	0		0.0893432	1698380
00:00:18.508	51633	0.00636	0		0.092244	1699064
00:00:18.518	51643	0.00609	0		0.088328	1698162
00:00:18.528	51653	0.00595	0		0.0862974	1697673
00:00:18.539	51663	0.0062	0		0.0899234	1698541
00:00:18.569	51673	0.00603	0		0.0874577	1697972
00:00:18.576	51683	0.00595	0		0.0862974	1697676
00:00:18.578	51693	0.00623	0		0.0903585	1698624
00:00:18.580	51703	0.00613	0		0.0889081	1698277
00:00:18.588	51713	0.0062	0		0.0899234	1698531
00:00:18.599	51723	0.00593	0		0.0860074	1697627
00:00:18.608	51733	0.00646	0		0.0936944	1699392
00:00:18.618	51743	0.00595	0		0.0862974	1697683
00:00:18.628	51753	0.00605	0		0.0877478	1698019
00:00:18.638	51763	0.00623	0		0.0903585	1698629
00:00:18.648	51773	0.00605	0		0.0877478	1698021
00:00:18.658	51783	0.00595	0		0.0862974	1697703
00:00:18.668	51793	0.00617	0		0.0894883	1698426
00:00:18.678	51803	0.00604	0		0.0876028	1698004
00:00:18.688	51813	0.00608	0		0.0881829	1698122
00:00:18.699	51823	0.00612	0		0.0887631	1698265
00:00:18.708	51833	0.00644	0		0.0934043	1699326
00:00:18.718	51843	0.00591	0		0.0857173	1697553
00:00:18.728	51853	0.00614	0		0.0890531	1698313
00:00:18.738	51863	0.00627	0		0.0909386	1698776
00:00:18.748	51873	0.00642	0		0.0931142	1699277
00:00:18.757	51883	0.0063	0		0.0913737	1698857
00:00:18.767	51893	0.00612	0		0.0887631	1698252
00:00:18.777	51903	0.00626	0		0.0907936	1698725
00:00:18.787	51913	0.00651	0		0.0944195	1699568
00:00:18.797	51923	0.00628	0		0.0910837	1698786
00:00:18.807	51933	0.00626	0		0.0907936	1698715
00:00:18.817	51943	0.00622	0		0.0902134	1698595
00:00:18.827	51953	0.00621	0		0.0900684	1698561
00:00:18.837	51963	0.0063	0		0.0913737	1698874
00:00:18.847	51973	0.00622	0		0.0902134	1698590
00:00:18.857	51983	0.00643	0		0.0932592	1699282
00:00:18.867	51993	0.00613	0		0.0889081	1698282
00:00:18.877	52003	0.00631	0		0.0915188	1698889
00:00:18.887	52013	0.00658	0		0.0954348	1699786
00:00:18.897	52023	0.00638	0		0.0925341	1699130
00:00:18.907	52033	0.0064	0		0.0928241	1699191
00:00:18.917	52043	0.00642	0		0.0931142	1699272
00:00:18.927	52053	0.00612	0		0.0887631	1698274
00:00:18.937	52063	0.00636	0		0.092244	1699066
00:00:18.947	52073	0.00616	0		0.0893432	1698387
00:00:18.957	52083	0.00594	0		0.0861524	1697651
00:00:18.967	52093	0.00601	0		0.0871677	1697872
00:00:18.977	52103	0.00589	0		0.0854272	1697480
00:00:18.987	52113	0.00634	0		0.0919539	1699010
00:00:18.997	52123	0.00637	0		0.092389	1699091
00:00:19.007	52133	0.00647	0		0.0938394	1699426
00:00:19.017	52143	0.00612	0		0.0887631	1698269
00:00:19.027	52153	0.00626	0		0.0907936	1698732
00:00:19.037	52163	0.00616	0		0.0893432	1698382
00:00:19.047	52173	0.00623	0		0.0903585	1698634
00:00:19.056	52183	0.00619	0		0.0897783	1698490
00:00:19.066	52193	0.00617	0		0.0894883	1698424
00:00:19.076	52203	0.00628	0		0.0910837	1698789
00:00:19.086	52213	0.00643	0		0.0932592	1699294
00:00:19.096	52223	0.00621	0		0.0900684	1698576
00:00:19.106	52233	0.006	0		0.0870226	1697857
00:00:19.116	52243	0.00638	0		0.0925341	1699145
00:00:19.126	52253	0.00611	0		0.088618	1698220
00:00:19.136	52263	0.00624	0		0.0905035	1698673
00:00:19.146	52273	0.00601	0		0.0871677	1697901
00:00:19.156	52283	0.00624	0		0.0905035	1698659
00:00:19.166	52293	0.00612	0		0.0887631	1698247
00:00:19.176	52303	0.00637	0		0.092389	1699101
00:00:19.186	52313	0.006	0		0.0870226	1697859
00:00:19.196	52323	0.00635	0		0.0920989	1699027
00:00:19.206	52333	0.00627	0		0.0909386	1698774
00:00:19.216	52343	0.00628	0		0.0910837	1698781
00:00:19.226	52353	0.00609	0		0.088328	1698142
00:00:19.236	52363	0.00627	0		0.0909386	1698754
00:00:19.246	52373	0.00618	0		0.0896333	1698443
00:00:19.256	52383	0.00647	0		0.0938394	1699416
00:00:19.266	52393	0.00627	0		0.0909386	1698754
00:00:19.277	52403	0.00648	0		0.0939844	1699453
00:00:19.286	52413	0.00643	0		0.0932592	1699292
00:00:19.296	52423	0.00633	0		0.0918089	1698966
00:00:19.306	52433	0.00613	0		0.0889081	1698299
00:00:19.316	52443	0.00635	0		0.0920989	1699034
00:00:19.326	52453	0.00602	0		0.0873127	1697911
00:00:19.335	52463	0.00643	0		0.0932592	1699282
00:00:19.346	52473	0.00613	0		0.0889081	1698284
00:00:19.355	52483	0.00635	0		0.0920989	1699017
00:00:19.366	52493	0.00617	0		0.0894883	1698421
00:00:19.376	52503	0.00622	0		0.0902134	1698605
00:00:19.385	52513	0.00624	0		0.0905035	1698651
00:00:19.395	52523	0.00633	0		0.0918089	1698976
00:00:19.405	52533	0.00639	0		0.0926791	1699169
00:00:19.415	52543	0.00644	0		0.0934043	1699326
00:00:19.425	52553	0.00616	0		0.0893432	1698394
00:00:19.435	52563	0.00644	0		0.0934043	1699333
00:00:19.445	52573	0.00629	0		0.0912287	1698818
00:00:19.455	52583	0.00619	0		0.0897783	1698500
00:00:19.465	52593	0.00635	0		0.0920989	1699017
00:00:19.475	52603	0.00614	0		0.0890531	1698328
00:00:19.485	52613	0.00619	0		0.0897783	1698487
00:00:19.495	52623	0.00642	0		0.0931142	1699274
00:00:19.505	52633	0.00634	0		0.0919539	1698990
00:00:19.515	52643	0.00661	0		0.0958699	1699911
00:00:19.525	52653	0.00577	0		0.0836868	1697090
00:00:19.536	52663	0.00631	0		0.0915188	1698896
00:00:19.545	52673	0.00629	0		0.0912287	1698842
00:00:19.555	52683	0.00621	0		0.0900684	1698558
00:00:19.565	52693	0.00593	0		0.0860074	1697629
00:00:19.575	52703	0.00632	0		0.0916638	1698926
00:00:19.585	52713	0.0063	0		0.0913737	1698857
00:00:19.595	52723	0.00652	0		0.0945646	1699588
00:00:19.605	52733	0.00617	0		0.0894883	1698429
00:00:19.615	52743	0.00629	0		0.0912287	1698816
00:00:19.624	52753	0.00601	0		0.0871677	1697894
00:00:19.634	52763	0.00658	0		0.0954348	1699808
00:00:19.645	52773	0.00602	0		0.0873127	1697935
00:00:19.655	52783	0.00642	0		0.0931142	1699262
00:00:19.664	52793	0.00632	0		0.0916638	1698933
00:00:19.674	52803	0.00631	0		0.0915188	1698887
00:00:19.684	52813	0.00595	0		0.0862974	1697686
00:00:19.694	52823	0.00638	0		0.0925341	1699135
00:00:19.705	52833	0.00621	0		0.0900684	1698571
00:00:19.714	52843	0.00617	0		0.0894883	1698421
00:00:19.726	52853	0.00602	0		0.0873127	1697916
00:00:19.734	52863	0.00678	0		0.0983356	1700483
00:00:19.744	52873	0.00639	0		0.0926791	1699179
00:00:19.754	52883	0.00648	0		0.0939844	1699456
00:00:19.764	52893	0.00618	0		0.0896333	1698453
00:00:19.774	52903	0.00647	0		0.0938394	1699424
00:00:19.784	52913	0.0065	0		0.0942745	1699524
00:00:19.794	52923	0.00645	0		0.0935493	1699375
00:00:19.804	52933	0.00636	0		0.092244	1699054
00:00:19.814	52943	0.00646	0		0.0936944	1699382
00:00:19.824	52953	0.00603	0		0.0874577	1697970
00:00:19.834	52963	0.00661	0		0.0958699	1699894
00:00:19.844	52973	0.00607	0		0.0880379	1698105
[truncated: 60,587 more rows]
