# Supplementary material for: Continuous Infusion Pressure Measurement in Predefined Interfascial and Intramuscular Tissue Conditions: An Ex Vivo Pilot Study
Source: J Clin Med. 2026 Apr 26;15(9):3301. doi: 10.3390/jcm15093301 (PMC13164366; doi:10.3390/jcm15093301)
Supplement: Supplementary file 1 [file jcm-15-03301-s001.zip › fascia 29.xlsx]

## Sheet: Recording
Timestamp	DeviceTime	Pressure(bar)	ButtonState	Event	Pressure(PSI)	PressureRAW
00:00:00.000	5259	0.00588	1		0.0852822	1697438
00:00:00.001	5269	0.00578	1		0.0838318	1697127
00:00:00.008	5279	0.00601	1		0.0871677	1697874
00:00:00.018	5289	0.00573	1		0.0831066	1696963
00:00:00.028	5299	0.00609	1		0.088328	1698162
00:00:00.038	5309	0.00565	1		0.0819463	1696690
00:00:00.048	5319	0.00595	1		0.0862974	1697673
00:00:00.058	5329	0.00554	1		0.0803509	1696313
00:00:00.068	5339	0.00597	1		0.0865875	1697747
00:00:00.078	5349	0.00601	1		0.0871677	1697886
00:00:00.088	5359	0.00601	1		0.0871677	1697899
00:00:00.098	5369	0.00577	1		0.0836868	1697081
00:00:00.108	5379	0.00613	1		0.0889081	1698301
00:00:00.118	5389	0.00589	1		0.0854272	1697492
00:00:00.128	5399	0.00615	1		0.0891982	1698348
00:00:00.138	5409	0.0057	1		0.0826715	1696838
00:00:00.148	5419	0.00583	1		0.084557	1697294
00:00:00.158	5429	0.00566	1		0.0820913	1696698
00:00:00.168	5439	0.00586	1		0.0849921	1697379
00:00:00.178	5449	0.00584	1		0.084702	1697326
00:00:00.188	5459	0.00614	0		0.0890531	1698340
00:00:00.198	5469	0.00599	0		0.0868776	1697828
00:00:00.208	5479	0.00616	0		0.0893432	1698375
00:00:00.218	5489	0.00578	0		0.0838318	1697103
00:00:00.228	5499	0.00569	0		0.0825265	1696826
00:00:00.237	5509	0.00614	0		0.0890531	1698338
00:00:00.247	5519	0.00563	0		0.0816562	1696622
00:00:00.257	5529	0.00606	0		0.0878928	1698066
00:00:00.267	5539	0.00557	0		0.080786	1696411
00:00:00.277	5549	0.00597	0		0.0865875	1697759
00:00:00.287	5559	0.00589	0		0.0854272	1697499
00:00:00.297	5569	0.00582	0		0.0844119	1697242
00:00:00.307	5579	0.0059	0		0.0855722	1697531
00:00:00.317	5589	0.00581	0		0.0842669	1697225
00:00:00.327	5599	0.00621	0		0.0900684	1698556
00:00:00.337	5609	0.00609	0		0.088328	1698149
00:00:00.347	5619	0.00578	0		0.0838318	1697100
00:00:00.357	5629	0.00564	0		0.0818013	1696634
00:00:00.367	5639	0.00555	0		0.0804959	1696352
00:00:00.378	5649	0.00581	0		0.0842669	1697203
00:00:00.387	5659	0.006	0		0.0870226	1697862
00:00:00.397	5669	0.00576	0		0.0835417	1697061
00:00:00.407	5679	0.00566	0		0.0820913	1696703
00:00:00.417	5689	0.00587	0		0.0851371	1697409
00:00:00.427	5699	0.00573	0		0.0831066	1696963
00:00:00.437	5709	0.00607	0		0.0880379	1698093
00:00:00.447	5719	0.00584	0		0.084702	1697304
00:00:00.457	5729	0.0058	0		0.0841219	1697196
00:00:00.467	5739	0.00594	0		0.0861524	1697656
00:00:00.477	5749	0.00588	0		0.0852822	1697465
00:00:00.486	5759	0.00563	0		0.0816562	1696624
00:00:00.496	5769	0.00589	0		0.0854272	1697502
00:00:00.506	5779	0.00588	0		0.0852822	1697455
00:00:00.516	5789	0.00585	0		0.084847	1697348
00:00:00.526	5799	0.00582	0		0.0844119	1697247
00:00:00.536	5809	0.0061	0		0.088473	1698198
00:00:00.546	5819	0.00603	0		0.0874577	1697967
00:00:00.557	5829	0.00608	0		0.0881829	1698115
00:00:00.566	5839	0.00568	0		0.0823814	1696765
00:00:00.576	5849	0.00575	0		0.0833967	1697002
00:00:00.586	5859	0.00561	0		0.0813661	1696536
00:00:00.596	5869	0.00606	0		0.0878928	1698066
00:00:00.606	5879	0.00566	0		0.0820913	1696705
00:00:00.616	5889	0.00596	0		0.0864425	1697717
00:00:00.626	5899	0.00569	0		0.0825265	1696819
00:00:00.636	5909	0.00622	0		0.0902134	1698585
00:00:00.646	5919	0.00613	0		0.0889081	1698301
00:00:00.656	5929	0.00563	0		0.0816562	1696602
00:00:00.666	5939	0.00606	0		0.0878928	1698069
00:00:00.676	5949	0.00586	0		0.0849921	1697389
00:00:00.686	5959	0.00572	0		0.0829616	1696917
00:00:00.696	5969	0.00593	0		0.0860074	1697632
00:00:00.706	5979	0.00572	0		0.0829616	1696926
00:00:00.716	5989	0.00608	0		0.0881829	1698120
00:00:00.726	5999	0.00591	0		0.0857173	1697553
00:00:00.736	6009	0.00591	0		0.0857173	1697556
00:00:00.746	6019	0.00573	0		0.0831066	1696958
00:00:00.755	6029	0.00636	0		0.092244	1699049
00:00:00.765	6039	0.00581	0		0.0842669	1697225
00:00:00.775	6049	0.00593	0		0.0860074	1697634
00:00:00.785	6059	0.00572	0		0.0829616	1696926
00:00:00.796	6069	0.00592	0		0.0858623	1697570
00:00:00.805	6079	0.00584	0		0.084702	1697311
00:00:00.815	6089	0.00603	0		0.0874577	1697945
00:00:00.825	6099	0.00582	0		0.0844119	1697267
00:00:00.835	6109	0.00591	0		0.0857173	1697539
00:00:00.845	6119	0.00565	0		0.0819463	1696666
00:00:00.855	6129	0.0061	0		0.088473	1698201
00:00:00.865	6139	0.00592	0		0.0858623	1697570
00:00:00.875	6149	0.00589	0		0.0854272	1697499
00:00:00.885	6159	0.00585	0		0.084847	1697343
00:00:00.895	6169	0.00595	0		0.0862974	1697688
00:00:00.905	6179	0.00576	0		0.0835417	1697042
00:00:00.915	6189	0.00594	0		0.0861524	1697656
00:00:00.925	6199	0.00552	0		0.0800608	1696250
00:00:00.935	6209	0.00614	0		0.0890531	1698316
00:00:00.945	6219	0.00567	0		0.0822364	1696737
00:00:00.955	6229	0.00604	0		0.0876028	1697997
00:00:00.965	6239	0.00577	0		0.0836868	1697076
00:00:00.975	6249	0.00599	0		0.0868776	1697835
00:00:00.985	6259	0.00572	0		0.0829616	1696912
00:00:00.995	6269	0.00592	0		0.0858623	1697585
00:00:01.005	6279	0.00566	0		0.0820913	1696698
00:00:01.015	6289	0.00588	0		0.0852822	1697463
00:00:01.025	6299	0.0057	0		0.0826715	1696860
00:00:01.035	6309	0.00586	0		0.0849921	1697397
00:00:01.045	6319	0.00551	0		0.0799158	1696205
00:00:01.055	6329	0.00602	0		0.0873127	1697918
00:00:01.065	6339	0.0058	0		0.0841219	1697176
00:00:01.075	6349	0.00597	0		0.0865875	1697744
00:00:01.084	6359	0.00548	0		0.0794807	1696112
00:00:01.094	6369	0.00607	0		0.0880379	1698100
00:00:01.104	6379	0.00568	0		0.0823814	1696765
00:00:01.114	6389	0.00568	0		0.0823814	1696787
00:00:01.124	6399	0.00547	0		0.0793356	1696063
00:00:01.134	6409	0.00577	0		0.0836868	1697081
00:00:01.144	6419	0.00588	0		0.0852822	1697465
00:00:01.154	6429	0.00571	0		0.0828165	1696873
00:00:01.164	6439	0.0057	0		0.0826715	1696846
00:00:01.176	6449	0.00595	0		0.0862974	1697683
00:00:01.184	6459	0.00578	0		0.0838318	1697117
00:00:01.194	6469	0.00613	0		0.0889081	1698277
00:00:01.204	6479	0.00536	0		0.0777402	1695712
00:00:01.214	6489	0.00605	0		0.0877478	1698009
00:00:01.224	6499	0.00564	0		0.0818013	1696654
00:00:01.234	6509	0.00597	0		0.0865875	1697747
00:00:01.244	6519	0.00563	0		0.0816562	1696609
00:00:01.254	6529	0.00574	0		0.0832516	1696993
00:00:01.264	6539	0.00538	0		0.0780303	1695761
00:00:01.274	6549	0.00593	0		0.0860074	1697634
00:00:01.283	6559	0.00577	0		0.0836868	1697078
00:00:01.294	6569	0.006	0		0.0870226	1697859
00:00:01.304	6579	0.00566	0		0.0820913	1696712
00:00:01.314	6589	0.00611	0		0.088618	1698235
00:00:01.324	6599	0.0056	0		0.0812211	1696512
00:00:01.334	6609	0.00618	0		0.0896333	1698446
00:00:01.343	6619	0.00566	0		0.0820913	1696720
00:00:01.353	6629	0.00594	0		0.0861524	1697661
00:00:01.363	6639	0.00586	0		0.0849921	1697370
00:00:01.373	6649	0.00584	0		0.084702	1697318
00:00:01.383	6659	0.00572	0		0.0829616	1696929
00:00:01.393	6669	0.00605	0		0.0877478	1698009
00:00:01.404	6679	0.00569	0		0.0825265	1696804
00:00:01.414	6689	0.00604	0		0.0876028	1697984
00:00:01.423	6699	0.00583	0		0.084557	1697272
00:00:01.433	6709	0.0061	0		0.088473	1698206
00:00:01.443	6719	0.00564	0		0.0818013	1696649
00:00:01.453	6729	0.00624	0		0.0905035	1698649
00:00:01.463	6739	0.00582	0		0.0844119	1697245
00:00:01.473	6749	0.00617	0		0.0894883	1698436
00:00:01.483	6759	0.00582	0		0.0844119	1697257
00:00:01.493	6769	0.00593	0		0.0860074	1697605
00:00:01.503	6779	0.00569	0		0.0825265	1696799
00:00:01.513	6789	0.00618	0		0.0896333	1698443
00:00:01.523	6799	0.00607	0		0.0880379	1698088
00:00:01.533	6809	0.00585	0		0.084847	1697355
00:00:01.543	6819	0.00602	0		0.0873127	1697930
00:00:01.553	6829	0.00584	0		0.084702	1697328
00:00:01.563	6839	0.00598	0		0.0867325	1697776
00:00:01.573	6849	0.00599	0		0.0868776	1697808
00:00:01.583	6859	0.00579	0		0.0839768	1697164
00:00:01.592	6869	0.00598	0		0.0867325	1697801
00:00:01.602	6879	0.00547	0		0.0793356	1696076
00:00:01.613	6889	0.00584	0		0.084702	1697318
00:00:01.622	6899	0.00584	0		0.084702	1697304
00:00:01.633	6909	0.00596	0		0.0864425	1697710
00:00:01.642	6919	0.0057	0		0.0826715	1696836
00:00:01.652	6929	0.00593	0		0.0860074	1697622
00:00:01.662	6939	0.00608	0		0.0881829	1698122
00:00:01.673	6949	0.00624	0		0.0905035	1698649
00:00:01.682	6959	0.00568	0		0.0823814	1696789
00:00:01.692	6969	0.00589	0		0.0854272	1697473
00:00:01.702	6979	0.00562	0		0.0815112	1696585
00:00:01.712	6989	0.00626	0		0.0907936	1698725
00:00:01.722	6999	0.00597	0		0.0865875	1697761
00:00:01.732	7009	0.0059	0		0.0855722	1697526
00:00:01.742	7019	0.00574	0		0.0832516	1696966
00:00:01.752	7029	0.00617	0		0.0894883	1698421
00:00:01.762	7039	0.00565	0		0.0819463	1696693
00:00:01.772	7049	0.006	0		0.0870226	1697847
00:00:01.782	7059	0.00605	0		0.0877478	1698034
00:00:01.792	7069	0.00585	0		0.084847	1697340
00:00:01.802	7079	0.00578	0		0.0838318	1697103
00:00:01.812	7089	0.00603	0		0.0874577	1697948
00:00:01.823	7099	0.00577	0		0.0836868	1697083
00:00:01.832	7109	0.00614	0		0.0890531	1698316
00:00:01.842	7119	0.0055	0		0.0797707	1696181
00:00:01.852	7129	0.0061	0		0.088473	1698196
00:00:01.862	7139	0.00592	0		0.0858623	1697580
00:00:01.872	7149	0.00588	0		0.0852822	1697446
00:00:01.881	7159	0.00575	0		0.0833967	1697005
00:00:01.892	7169	0.00629	0		0.0912287	1698833
00:00:01.901	7179	0.00571	0		0.0828165	1696897
00:00:01.912	7189	0.00616	0		0.0893432	1698380
00:00:01.922	7199	0.0059	0		0.0855722	1697512
00:00:01.931	7209	0.00616	0		0.0893432	1698404
00:00:01.942	7219	0.00582	0		0.0844119	1697250
00:00:01.952	7229	0.00603	0		0.0874577	1697952
00:00:01.961	7239	0.00565	0		0.0819463	1696685
00:00:01.972	7249	0.00564	0		0.0818013	1696636
00:00:01.982	7259	0.00574	0		0.0832516	1696975
00:00:01.991	7269	0.00608	0		0.0881829	1698130
00:00:02.001	7279	0.00571	0		0.0828165	1696868
00:00:02.011	7289	0.00601	0		0.0871677	1697891
00:00:02.021	7299	0.006	0		0.0870226	1697864
00:00:02.031	7309	0.0059	0		0.0855722	1697519
00:00:02.041	7319	0.00577	0		0.0836868	1697071
00:00:02.051	7329	0.00592	0		0.0858623	1697580
00:00:02.061	7339	0.00598	0		0.0867325	1697788
00:00:02.071	7349	0.00599	0		0.0868776	1697830
00:00:02.081	7359	0.00585	0		0.084847	1697360
00:00:02.091	7369	0.00617	0		0.0894883	1698429
00:00:02.101	7379	0.00585	0		0.084847	1697355
00:00:02.111	7389	0.00565	0		0.0819463	1696678
00:00:02.121	7399	0.00572	0		0.0829616	1696922
00:00:02.131	7409	0.00598	0		0.0867325	1697776
00:00:02.141	7419	0.00581	0		0.0842669	1697225
00:00:02.151	7429	0.00613	0		0.0889081	1698291
00:00:02.161	7439	0.00565	0		0.0819463	1696671
00:00:02.170	7449	0.00579	0		0.0839768	1697135
00:00:02.180	7459	0.00582	0		0.0844119	1697242
00:00:02.191	7469	0.00589	0		0.0854272	1697482
00:00:02.200	7479	0.00602	0		0.0873127	1697930
00:00:02.210	7489	0.00564	0		0.0818013	1696632
00:00:02.220	7499	0.00588	0		0.0852822	1697436
00:00:02.230	7509	0.00606	0		0.0878928	1698069
00:00:02.240	7519	0.00557	0		0.080786	1696401
00:00:02.250	7529	0.00628	0		0.0910837	1698784
00:00:02.260	7539	0.00607	0		0.0880379	1698100
00:00:02.270	7549	0.00615	0		0.0891982	1698370
00:00:02.280	7559	0.00618	0		0.0896333	1698453
00:00:02.290	7569	0.00618	0		0.0896333	1698456
00:00:02.300	7579	0.0061	0		0.088473	1698196
00:00:02.310	7589	0.0061	0		0.088473	1698193
00:00:02.320	7599	0.00597	0		0.0865875	1697761
00:00:02.331	7609	0.00636	0		0.092244	1699079
00:00:02.340	7619	0.00595	0		0.0862974	1697681
00:00:02.350	7629	0.0061	0		0.088473	1698181
00:00:02.360	7639	0.00605	0		0.0877478	1698016
00:00:02.370	7649	0.00604	0		0.0876028	1697992
00:00:02.380	7659	0.00616	0		0.0893432	1698382
00:00:02.390	7669	0.00619	0		0.0897783	1698500
00:00:02.400	7679	0.0058	0		0.0841219	1697184
00:00:02.410	7689	0.00594	0		0.0861524	1697651
00:00:02.420	7699	0.00578	0		0.0838318	1697120
00:00:02.430	7709	0.00622	0		0.0902134	1698580
00:00:02.439	7719	0.00614	0		0.0890531	1698333
00:00:02.449	7729	0.0062	0		0.0899234	1698536
00:00:02.459	7739	0.00588	0		0.0852822	1697441
00:00:02.469	7749	0.00605	0		0.0877478	1698019
00:00:02.479	7759	0.00586	0		0.0849921	1697379
00:00:02.489	7769	0.00605	0		0.0877478	1698016
00:00:02.500	7779	0.00553	0		0.0802059	1696269
00:00:02.509	7789	0.00588	0		0.0852822	1697455
00:00:02.519	7799	0.00591	0		0.0857173	1697568
00:00:02.530	7809	0.00596	0		0.0864425	1697732
00:00:02.539	7819	0.00594	0		0.0861524	1697654
00:00:02.549	7829	0.00603	0		0.0874577	1697965
00:00:02.559	7839	0.00603	0		0.0874577	1697957
00:00:02.569	7849	0.00596	0		0.0864425	1697717
00:00:02.579	7859	0.00632	0		0.0916638	1698916
00:00:02.589	7869	0.0062	0		0.0899234	1698524
00:00:02.599	7879	0.006	0		0.0870226	1697862
00:00:02.609	7889	0.0061	0		0.088473	1698196
00:00:02.619	7899	0.00627	0		0.0909386	1698769
00:00:02.629	7909	0.00621	0		0.0900684	1698571
00:00:02.639	7919	0.00601	0		0.0871677	1697891
00:00:02.649	7929	0.00628	0		0.0910837	1698789
00:00:02.659	7939	0.00585	0		0.084847	1697360
00:00:02.669	7949	0.00594	0		0.0861524	1697637
00:00:02.678	7959	0.00587	0		0.0851371	1697411
00:00:02.689	7969	0.00622	0		0.0902134	1698580
00:00:02.698	7979	0.00608	0		0.0881829	1698122
00:00:02.709	7989	0.00601	0		0.0871677	1697881
00:00:02.719	7999	0.00615	0		0.0891982	1698355
00:00:02.729	8009	0.00608	0		0.0881829	1698110
00:00:02.738	8019	0.006	0		0.0870226	1697869
00:00:02.748	8029	0.00599	0		0.0868776	1697835
00:00:02.758	8039	0.00608	0		0.0881829	1698120
00:00:02.768	8049	0.00595	0		0.0862974	1697676
00:00:02.778	8059	0.00617	0		0.0894883	1698411
00:00:02.788	8069	0.0063	0		0.0913737	1698867
00:00:02.798	8079	0.00603	0		0.0874577	1697967
00:00:02.808	8089	0.00605	0		0.0877478	1698019
00:00:02.818	8099	0.00584	0		0.084702	1697328
00:00:02.828	8109	0.00613	0		0.0889081	1698279
00:00:02.838	8119	0.00634	0		0.0919539	1698998
00:00:02.848	8129	0.00617	0		0.0894883	1698414
00:00:02.858	8139	0.00608	0		0.0881829	1698120
00:00:02.868	8149	0.00603	0		0.0874577	1697955
00:00:02.878	8159	0.00585	0		0.084847	1697362
00:00:02.888	8169	0.00605	0		0.0877478	1698031
00:00:02.898	8179	0.00588	0		0.0852822	1697453
00:00:02.908	8189	0.00599	0		0.0868776	1697837
00:00:02.918	8199	0.00594	0		0.0861524	1697651
00:00:02.928	8209	0.00613	0		0.0889081	1698289
00:00:02.938	8219	0.00622	0		0.0902134	1698595
00:00:02.948	8229	0.00614	0		0.0890531	1698316
00:00:02.958	8239	0.00622	0		0.0902134	1698580
00:00:02.968	8249	0.00592	0		0.0858623	1697585
00:00:02.977	8259	0.00588	0		0.0852822	1697436
00:00:02.988	8269	0.00643	0		0.0932592	1699314
00:00:02.997	8279	0.00604	0		0.0876028	1697977
00:00:03.007	8289	0.00611	0		0.088618	1698238
00:00:03.018	8299	0.00618	0		0.0896333	1698456
00:00:03.027	8309	0.00614	0		0.0890531	1698340
00:00:03.037	8319	0.0063	0		0.0913737	1698847
00:00:03.047	8329	0.00621	0		0.0900684	1698576
00:00:03.057	8339	0.00608	0		0.0881829	1698137
00:00:03.067	8349	0.00604	0		0.0876028	1697982
00:00:03.077	8359	0.00585	0		0.084847	1697367
00:00:03.087	8369	0.00613	0		0.0889081	1698287
00:00:03.097	8379	0.00607	0		0.0880379	1698091
00:00:03.107	8389	0.00627	0		0.0909386	1698776
00:00:03.117	8399	0.00598	0		0.0867325	1697796
00:00:03.127	8409	0.00609	0		0.088328	1698142
00:00:03.137	8419	0.00611	0		0.088618	1698228
00:00:03.147	8429	0.0061	0		0.088473	1698176
00:00:03.157	8439	0.00598	0		0.0867325	1697774
00:00:03.167	8449	0.00595	0		0.0862974	1697693
00:00:03.177	8459	0.00628	0		0.0910837	1698789
00:00:03.187	8469	0.00606	0		0.0878928	1698049
00:00:03.197	8479	0.0062	0		0.0899234	1698514
00:00:03.207	8489	0.00596	0		0.0864425	1697710
00:00:03.217	8499	0.00599	0		0.0868776	1697808
00:00:03.227	8509	0.00598	0		0.0867325	1697784
00:00:03.237	8519	0.00621	0		0.0900684	1698571
00:00:03.247	8529	0.00609	0		0.088328	1698162
00:00:03.257	8539	0.00608	0		0.0881829	1698120
00:00:03.266	8549	0.00629	0		0.0912287	1698818
00:00:03.276	8559	0.00614	0		0.0890531	1698311
00:00:03.286	8569	0.00602	0		0.0873127	1697933
00:00:03.296	8579	0.00617	0		0.0894883	1698441
00:00:03.306	8589	0.00626	0		0.0907936	1698727
00:00:03.316	8599	0.00621	0		0.0900684	1698563
00:00:03.326	8609	0.00616	0		0.0893432	1698394
00:00:03.336	8619	0.00614	0		0.0890531	1698340
00:00:03.346	8629	0.006	0		0.0870226	1697850
00:00:03.356	8639	0.00633	0		0.0918089	1698951
00:00:03.366	8649	0.00603	0		0.0874577	1697940
00:00:03.376	8659	0.00603	0		0.0874577	1697945
00:00:03.386	8669	0.00621	0		0.0900684	1698551
00:00:03.396	8679	0.0061	0		0.088473	1698176
00:00:03.406	8689	0.00587	0		0.0851371	1697426
00:00:03.416	8699	0.0059	0		0.0855722	1697531
00:00:03.426	8709	0.00597	0		0.0865875	1697744
00:00:03.436	8719	0.00593	0		0.0860074	1697612
00:00:03.446	8729	0.00611	0		0.088618	1698240
00:00:03.456	8739	0.00592	0		0.0858623	1697580
00:00:03.466	8749	0.00616	0		0.0893432	1698380
00:00:03.476	8759	0.00609	0		0.088328	1698164
00:00:03.486	8769	0.00623	0		0.0903585	1698620
00:00:03.496	8779	0.00593	0		0.0860074	1697605
00:00:03.506	8789	0.00601	0		0.0871677	1697877
00:00:03.516	8799	0.00617	0		0.0894883	1698411
00:00:03.525	8809	0.00619	0		0.0897783	1698507
00:00:03.536	8819	0.00608	0		0.0881829	1698108
00:00:03.546	8829	0.00636	0		0.092244	1699052
00:00:03.556	8839	0.0062	0		0.0899234	1698527
00:00:03.565	8849	0.00606	0		0.0878928	1698049
00:00:03.576	8859	0.00614	0		0.0890531	1698311
00:00:03.586	8869	0.00592	0		0.0858623	1697585
00:00:03.596	8879	0.00617	0		0.0894883	1698416
00:00:03.606	8889	0.00614	0		0.0890531	1698326
00:00:03.615	8899	0.00602	0		0.0873127	1697926
00:00:03.626	8909	0.00596	0		0.0864425	1697710
00:00:03.636	8919	0.00616	0		0.0893432	1698380
00:00:03.646	8929	0.00613	0		0.0889081	1698306
00:00:03.656	8939	0.00638	0		0.0925341	1699113
00:00:03.665	8949	0.00594	0		0.0861524	1697666
00:00:03.675	8959	0.00617	0		0.0894883	1698431
00:00:03.685	8969	0.00612	0		0.0887631	1698255
00:00:03.695	8979	0.00598	0		0.0867325	1697803
00:00:03.705	8989	0.00589	0		0.0854272	1697492
00:00:03.715	8999	0.00629	0		0.0912287	1698813
00:00:03.725	9009	0.00594	0		0.0861524	1697656
00:00:03.735	9019	0.00622	0		0.0902134	1698605
00:00:03.745	9029	0.00584	0		0.084702	1697316
00:00:03.755	9039	0.0062	0		0.0899234	1698541
00:00:03.765	9049	0.00608	0		0.0881829	1698110
00:00:03.775	9059	0.00626	0		0.0907936	1698718
00:00:03.785	9069	0.00601	0		0.0871677	1697896
00:00:03.795	9079	0.00608	0		0.0881829	1698122
00:00:03.805	9089	0.00618	0		0.0896333	1698470
00:00:03.815	9099	0.00621	0		0.0900684	1698556
00:00:03.825	9109	0.00583	0		0.084557	1697296
00:00:03.834	9119	0.00602	0		0.0873127	1697918
00:00:03.845	9129	0.00596	0		0.0864425	1697720
00:00:03.855	9139	0.00618	0		0.0896333	1698460
00:00:03.865	9149	0.00619	0		0.0897783	1698480
00:00:03.874	9159	0.00599	0		0.0868776	1697837
00:00:03.884	9169	0.00617	0		0.0894883	1698436
00:00:03.894	9179	0.00611	0		0.088618	1698208
00:00:03.904	9189	0.00616	0		0.0893432	1698389
00:00:03.915	9199	0.00616	0		0.0893432	1698377
00:00:03.924	9209	0.00614	0		0.0890531	1698340
00:00:03.934	9219	0.00646	0		0.0936944	1699387
00:00:03.944	9229	0.00598	0		0.0867325	1697788
00:00:03.954	9239	0.00604	0		0.0876028	1697982
00:00:03.964	9249	0.00592	0		0.0858623	1697597
00:00:03.974	9259	0.00609	0		0.088328	1698154
00:00:03.984	9269	0.00611	0		0.088618	1698211
00:00:03.994	9279	0.00638	0		0.0925341	1699130
00:00:04.004	9289	0.0058	0		0.0841219	1697188
00:00:04.014	9299	0.0062	0		0.0899234	1698539
00:00:04.024	9309	0.00595	0		0.0862974	1697703
00:00:04.034	9319	0.00653	0		0.0947096	1699632
00:00:04.044	9329	0.00592	0		0.0858623	1697600
00:00:04.054	9339	0.00601	0		0.0871677	1697899
00:00:04.064	9349	0.00576	0		0.0835417	1697037
00:00:04.074	9359	0.00637	0		0.092389	1699086
00:00:04.084	9369	0.00567	0		0.0822364	1696756
00:00:04.094	9379	0.00631	0		0.0915188	1698899
00:00:04.103	9389	0.00616	0		0.0893432	1698380
00:00:04.114	9399	0.00605	0		0.0877478	1698037
00:00:04.124	9409	0.00607	0		0.0880379	1698091
00:00:04.133	9419	0.00587	0		0.0851371	1697431
00:00:04.144	9429	0.00622	0		0.0902134	1698588
00:00:04.154	9439	0.00623	0		0.0903585	1698615
00:00:04.163	9449	0.00585	0		0.084847	1697365
00:00:04.173	9459	0.00634	0		0.0919539	1698993
00:00:04.183	9469	0.0061	0		0.088473	1698186
00:00:04.193	9479	0.00609	0		0.088328	1698169
00:00:04.203	9489	0.00586	0		0.0849921	1697399
00:00:04.213	9499	0.00617	0		0.0894883	1698429
00:00:04.223	9509	0.00585	0		0.084847	1697348
00:00:04.233	9519	0.00588	0		0.0852822	1697438
00:00:04.243	9529	0.0059	0		0.0855722	1697519
00:00:04.253	9539	0.00618	0		0.0896333	1698458
00:00:04.263	9549	0.00595	0		0.0862974	1697673
00:00:04.273	9559	0.00618	0		0.0896333	1698465
00:00:04.283	9569	0.00597	0		0.0865875	1697759
00:00:04.293	9579	0.00593	0		0.0860074	1697624
00:00:04.303	9589	0.00592	0		0.0858623	1697595
00:00:04.313	9599	0.00608	0		0.0881829	1698132
00:00:04.323	9609	0.00644	0		0.0934043	1699319
00:00:04.333	9619	0.0063	0		0.0913737	1698872
00:00:04.343	9629	0.00626	0		0.0907936	1698715
00:00:04.353	9639	0.00642	0		0.0931142	1699255
00:00:04.362	9649	0.00606	0		0.0878928	1698049
00:00:04.372	9659	0.00613	0		0.0889081	1698304
00:00:04.382	9669	0.00618	0		0.0896333	1698463
00:00:04.392	9679	0.00634	0		0.0919539	1699000
00:00:04.403	9689	0.00602	0		0.0873127	1697906
00:00:04.412	9699	0.0061	0		0.088473	1698174
00:00:04.422	9709	0.0063	0		0.0913737	1698850
00:00:04.432	9719	0.00625	0		0.0906486	1698681
00:00:04.442	9729	0.0061	0		0.088473	1698193
00:00:04.452	9739	0.00645	0		0.0935493	1699348
00:00:04.462	9749	0.00594	0		0.0861524	1697651
00:00:04.472	9759	0.00627	0		0.0909386	1698762
00:00:04.482	9769	0.00587	0		0.0851371	1697421
00:00:04.492	9779	0.00638	0		0.0925341	1699125
00:00:04.502	9789	0.00594	0		0.0861524	1697666
00:00:04.512	9799	0.00612	0		0.0887631	1698252
00:00:04.522	9809	0.00582	0		0.0844119	1697264
00:00:04.532	9819	0.00667	0		0.0967401	1700112
00:00:04.542	9829	0.00595	0		0.0862974	1697690
00:00:04.552	9839	0.00607	0		0.0880379	1698091
00:00:04.562	9849	0.00615	0		0.0891982	1698355
00:00:04.572	9859	0.00599	0		0.0868776	1697813
00:00:04.582	9869	0.00593	0		0.0860074	1697634
00:00:04.592	9879	0.00625	0		0.0906486	1698686
00:00:04.602	9889	0.00598	0		0.0867325	1697784
00:00:04.612	9899	0.00651	0		0.0944195	1699554
00:00:04.622	9909	0.0061	0		0.088473	1698176
00:00:04.632	9919	0.00619	0		0.0897783	1698507
00:00:04.641	9929	0.00622	0		0.0902134	1698595
00:00:04.652	9939	0.00648	0		0.0939844	1699475
00:00:04.662	9949	0.00581	0		0.0842669	1697206
00:00:04.672	9959	0.00656	0		0.0951447	1699747
00:00:04.682	9969	0.0061	0		0.088473	1698184
00:00:04.692	9979	0.00643	0		0.0932592	1699284
00:00:04.702	9989	0.00593	0		0.0860074	1697615
00:00:04.712	9999	0.00643	0		0.0932592	1699306
00:00:04.721	10009	0.00627	0		0.0909386	1698747
00:00:04.732	10019	0.00618	0		0.0896333	1698453
00:00:04.741	10029	0.00597	0		0.0865875	1697752
00:00:04.751	10039	0.00587	0		0.0851371	1697411
00:00:04.761	10049	0.00578	0		0.0838318	1697100
00:00:04.771	10059	0.00632	0		0.0916638	1698936
00:00:04.781	10069	0.00589	0		0.0854272	1697499
00:00:04.791	10079	0.00606	0		0.0878928	1698066
00:00:04.801	10089	0.00629	0		0.0912287	1698825
00:00:04.811	10099	0.00637	0		0.092389	1699088
00:00:04.821	10109	0.00585	0		0.084847	1697367
00:00:04.831	10119	0.00627	0		0.0909386	1698752
00:00:04.841	10129	0.00622	0		0.0902134	1698593
00:00:04.851	10139	0.00639	0		0.0926791	1699169
00:00:04.861	10149	0.00615	0		0.0891982	1698362
00:00:04.871	10159	0.0061	0		0.088473	1698191
00:00:04.881	10169	0.006	0		0.0870226	1697862
00:00:04.891	10179	0.00661	0		0.0958699	1699892
00:00:04.901	10189	0.00608	0		0.0881829	1698122
00:00:04.911	10199	0.00596	0		0.0864425	1697725
00:00:04.920	10209	0.00614	0		0.0890531	1698321
00:00:04.930	10219	0.00643	0		0.0932592	1699287
00:00:04.940	10229	0.00585	0		0.084847	1697357
00:00:04.951	10239	0.00637	0		0.092389	1699101
00:00:04.960	10249	0.00611	0		0.088618	1698240
00:00:04.970	10259	0.00644	0		0.0934043	1699326
00:00:04.980	10269	0.00603	0		0.0874577	1697970
00:00:04.990	10279	0.00611	0		0.088618	1698208
00:00:05.000	10289	0.0061	0		0.088473	1698189
00:00:05.010	10299	0.00637	0		0.092389	1699081
00:00:05.020	10309	0.00607	0		0.0880379	1698083
00:00:05.030	10319	0.00626	0		0.0907936	1698730
00:00:05.040	10329	0.00605	0		0.0877478	1698039
00:00:05.050	10339	0.00652	0		0.0945646	1699605
00:00:05.060	10349	0.00588	0		0.0852822	1697463
00:00:05.070	10359	0.00618	0		0.0896333	1698465
00:00:05.080	10369	0.00609	0		0.088328	1698152
00:00:05.090	10379	0.00639	0		0.0926791	1699154
00:00:05.100	10389	0.00588	0		0.0852822	1697458
00:00:05.110	10399	0.00654	0		0.0948547	1699671
00:00:05.120	10409	0.00615	0		0.0891982	1698370
00:00:05.130	10419	0.00642	0		0.0931142	1699255
00:00:05.140	10429	0.00628	0		0.0910837	1698779
00:00:05.150	10439	0.00621	0		0.0900684	1698573
00:00:05.160	10449	0.006	0		0.0870226	1697842
00:00:05.170	10459	0.00623	0		0.0903585	1698639
00:00:05.179	10469	0.0059	0		0.0855722	1697519
00:00:05.190	10479	0.00615	0		0.0891982	1698362
00:00:05.199	10489	0.00575	0		0.0833967	1697029
00:00:05.210	10499	0.00627	0		0.0909386	1698767
00:00:05.219	10509	0.00589	0		0.0854272	1697499
00:00:05.229	10519	0.00631	0		0.0915188	1698889
00:00:05.240	10529	0.00599	0		0.0868776	1697808
00:00:05.250	10539	0.00606	0		0.0878928	1698042
00:00:05.259	10549	0.00605	0		0.0877478	1698037
00:00:05.269	10559	0.00628	0		0.0910837	1698789
00:00:05.279	10569	0.00592	0		0.0858623	1697570
00:00:05.289	10579	0.00621	0		0.0900684	1698571
00:00:05.301	10589	0.00611	0		0.088618	1698213
00:00:05.309	10599	0.00618	0		0.0896333	1698446
00:00:05.319	10609	0.00591	0		0.0857173	1697546
00:00:05.329	10619	0.00621	0		0.0900684	1698558
00:00:05.339	10629	0.00619	0		0.0897783	1698487
00:00:05.349	10639	0.00615	0		0.0891982	1698370
00:00:05.359	10649	0.00593	0		0.0860074	1697615
00:00:05.369	10659	0.00638	0		0.0925341	1699118
00:00:05.379	10669	0.00606	0		0.0878928	1698051
00:00:05.389	10679	0.00585	0		0.084847	1697355
00:00:05.399	10689	0.00627	0		0.0909386	1698767
00:00:05.409	10699	0.00635	0		0.0920989	1699039
00:00:05.419	10709	0.00599	0		0.0868776	1697828
00:00:05.429	10719	0.00625	0		0.0906486	1698688
00:00:05.439	10729	0.00656	0		0.0951447	1699720
00:00:05.448	10739	0.00604	0		0.0876028	1697984
00:00:05.458	10749	0.00622	0		0.0902134	1698578
00:00:05.468	10759	0.00642	0		0.0931142	1699260
00:00:05.478	10769	0.0061	0		0.088473	1698174
00:00:05.489	10779	0.00631	0		0.0915188	1698879
00:00:05.498	10789	0.00616	0		0.0893432	1698399
00:00:05.508	10799	0.0064	0		0.0928241	1699208
00:00:05.520	10809	0.00611	0		0.088618	1698240
00:00:05.528	10819	0.00648	0		0.0939844	1699465
00:00:05.539	10829	0.00626	0		0.0907936	1698727
00:00:05.548	10839	0.00618	0		0.0896333	1698468
00:00:05.558	10849	0.00626	0		0.0907936	1698720
00:00:05.568	10859	0.00633	0		0.0918089	1698976
00:00:05.578	10869	0.00602	0		0.0873127	1697916
00:00:05.588	10879	0.00661	0		0.0958699	1699914
00:00:05.598	10889	0.00587	0		0.0851371	1697419
00:00:05.608	10899	0.00652	0		0.0945646	1699605
00:00:05.618	10909	0.0062	0		0.0899234	1698531
00:00:05.628	10919	0.00645	0		0.0935493	1699375
00:00:05.638	10929	0.00616	0		0.0893432	1698399
00:00:05.648	10939	0.00679	0		0.0984806	1700502
00:00:05.658	10949	0.0062	0		0.0899234	1698529
00:00:05.668	10959	0.00629	0		0.0912287	1698828
00:00:05.678	10969	0.00635	0		0.0920989	1699044
00:00:05.688	10979	0.00635	0		0.0920989	1699017
00:00:05.698	10989	0.006	0		0.0870226	1697855
00:00:05.708	10999	0.00653	0		0.0947096	1699647
00:00:05.718	11009	0.00602	0		0.0873127	1697926
00:00:05.728	11019	0.00602	0		0.0873127	1697918
00:00:05.737	11029	0.00607	0		0.0880379	1698081
00:00:05.748	11039	0.00636	0		0.092244	1699066
00:00:05.758	11049	0.00627	0		0.0909386	1698749
00:00:05.767	11059	0.00616	0		0.0893432	1698394
00:00:05.777	11069	0.00609	0		0.088328	1698157
00:00:05.787	11079	0.00623	0		0.0903585	1698610
00:00:05.797	11089	0.00598	0		0.0867325	1697793
00:00:05.807	11099	0.00627	0		0.0909386	1698774
00:00:05.818	11109	0.00619	0		0.0897783	1698487
00:00:05.827	11119	0.00628	0		0.0910837	1698789
00:00:05.837	11129	0.00608	0		0.0881829	1698137
00:00:05.847	11139	0.00664	0		0.096305	1699987
00:00:05.857	11149	0.00625	0		0.0906486	1698700
00:00:05.867	11159	0.00642	0		0.0931142	1699274
00:00:05.877	11169	0.00619	0		0.0897783	1698504
00:00:05.887	11179	0.00639	0		0.0926791	1699152
00:00:05.897	11189	0.00645	0		0.0935493	1699353
00:00:05.907	11199	0.00617	0		0.0894883	1698421
00:00:05.917	11209	0.00599	0		0.0868776	1697825
00:00:05.927	11219	0.00617	0		0.0894883	1698441
00:00:05.937	11229	0.00617	0		0.0894883	1698411
00:00:05.947	11239	0.00614	0		0.0890531	1698321
00:00:05.957	11249	0.00615	0		0.0891982	1698348
00:00:05.967	11259	0.00667	0		0.0967401	1700095
00:00:05.977	11269	0.00625	0		0.0906486	1698688
00:00:05.987	11279	0.00626	0		0.0907936	1698740
00:00:05.997	11289	0.00654	0		0.0948547	1699666
00:00:06.006	11299	0.00619	0		0.0897783	1698485
00:00:06.017	11309	0.00638	0		0.0925341	1699132
00:00:06.026	11319	0.0064	0		0.0928241	1699191
00:00:06.036	11329	0.0062	0		0.0899234	1698512
00:00:06.046	11339	0.00618	0		0.0896333	1698451
00:00:06.056	11349	0.00639	0		0.0926791	1699157
00:00:06.066	11359	0.00634	0		0.0919539	1699012
00:00:06.076	11369	0.00637	0		0.092389	1699086
00:00:06.086	11379	0.00634	0		0.0919539	1699008
00:00:06.096	11389	0.00665	0		0.0964501	1700039
00:00:06.106	11399	0.00618	0		0.0896333	1698456
00:00:06.116	11409	0.00628	0		0.0910837	1698806
00:00:06.126	11419	0.00644	0		0.0934043	1699343
00:00:06.136	11429	0.00638	0		0.0925341	1699145
00:00:06.146	11439	0.0062	0		0.0899234	1698514
00:00:06.156	11449	0.00634	0		0.0919539	1698990
00:00:06.166	11459	0.006	0		0.0870226	1697869
00:00:06.176	11469	0.0062	0		0.0899234	1698539
00:00:06.186	11479	0.00655	0		0.0949997	1699698
00:00:06.196	11489	0.00629	0		0.0912287	1698842
00:00:06.206	11499	0.0059	0		0.0855722	1697509
00:00:06.216	11509	0.00615	0		0.0891982	1698350
00:00:06.226	11519	0.00628	0		0.0910837	1698789
00:00:06.236	11529	0.00634	0		0.0919539	1698993
00:00:06.246	11539	0.0061	0		0.088473	1698176
00:00:06.256	11549	0.00622	0		0.0902134	1698602
00:00:06.265	11559	0.00634	0		0.0919539	1698990
00:00:06.275	11569	0.00609	0		0.088328	1698169
00:00:06.285	11579	0.00636	0		0.092244	1699049
00:00:06.295	11589	0.00608	0		0.0881829	1698125
00:00:06.306	11599	0.00629	0		0.0912287	1698830
00:00:06.315	11609	0.00616	0		0.0893432	1698399
00:00:06.325	11619	0.00636	0		0.092244	1699049
00:00:06.335	11629	0.0062	0		0.0899234	1698541
00:00:06.345	11639	0.00618	0		0.0896333	1698451
00:00:06.355	11649	0.00586	0		0.0849921	1697397
00:00:06.365	11659	0.0063	0		0.0913737	1698862
00:00:06.376	11669	0.00633	0		0.0918089	1698978
00:00:06.385	11679	0.00616	0		0.0893432	1698382
00:00:06.395	11689	0.00634	0		0.0919539	1698990
00:00:06.405	11699	0.00616	0		0.0893432	1698407
00:00:06.415	11709	0.00654	0		0.0948547	1699652
00:00:06.425	11719	0.00631	0		0.0915188	1698906
00:00:06.435	11729	0.00615	0		0.0891982	1698365
00:00:06.445	11739	0.00597	0		0.0865875	1697747
00:00:06.455	11749	0.00634	0		0.0919539	1698983
00:00:06.465	11759	0.00622	0		0.0902134	1698602
00:00:06.475	11769	0.00616	0		0.0893432	1698399
00:00:06.485	11779	0.00623	0		0.0903585	1698634
00:00:06.495	11789	0.00661	0		0.0958699	1699901
00:00:06.505	11799	0.00631	0		0.0915188	1698911
00:00:06.515	11809	0.00618	0		0.0896333	1698468
00:00:06.525	11819	0.00633	0		0.0918089	1698959
00:00:06.535	11829	0.00637	0		0.092389	1699110
00:00:06.545	11839	0.00607	0		0.0880379	1698096
00:00:06.554	11849	0.00608	0		0.0881829	1698108
00:00:06.565	11859	0.00635	0		0.0920989	1699030
00:00:06.575	11869	0.0064	0		0.0928241	1699181
00:00:06.584	11879	0.00605	0		0.0877478	1698031
00:00:06.594	11889	0.00637	0		0.092389	1699081
00:00:06.604	11899	0.00629	0		0.0912287	1698840
00:00:06.614	11909	0.00647	0		0.0938394	1699443
00:00:06.624	11919	0.00622	0		0.0902134	1698593
00:00:06.634	11929	0.00602	0		0.0873127	1697921
00:00:06.644	11939	0.00651	0		0.0944195	1699578
00:00:06.654	11949	0.00618	0		0.0896333	1698465
00:00:06.664	11959	0.00636	0		0.092244	1699066
00:00:06.675	11969	0.00646	0		0.0936944	1699404
00:00:06.684	11979	0.00609	0		0.088328	1698145
00:00:06.694	11989	0.00611	0		0.088618	1698225
00:00:06.704	11999	0.00613	0		0.0889081	1698291
00:00:06.714	12009	0.00636	0		0.092244	1699066
00:00:06.724	12019	0.00643	0		0.0932592	1699306
00:00:06.734	12029	0.0066	0		0.0957249	1699877
00:00:06.744	12039	0.00639	0		0.0926791	1699159
00:00:06.754	12049	0.00647	0		0.0938394	1699434
00:00:06.764	12059	0.00588	0		0.0852822	1697455
00:00:06.774	12069	0.00635	0		0.0920989	1699025
00:00:06.784	12079	0.00639	0		0.0926791	1699169
00:00:06.794	12089	0.00636	0		0.092244	1699079
00:00:06.804	12099	0.0058	0		0.0841219	1697193
00:00:06.814	12109	0.00611	0		0.088618	1698216
00:00:06.823	12119	0.00621	0		0.0900684	1698544
00:00:06.834	12129	0.00637	0		0.092389	1699101
00:00:06.843	12139	0.00656	0		0.0951447	1699745
00:00:06.853	12149	0.00631	0		0.0915188	1698891
00:00:06.863	12159	0.00584	0		0.084702	1697311
00:00:06.873	12169	0.00643	0		0.0932592	1699301
00:00:06.883	12179	0.00615	0		0.0891982	1698367
00:00:06.893	12189	0.00626	0		0.0907936	1698718
00:00:06.903	12199	0.00627	0		0.0909386	1698759
00:00:06.913	12209	0.00599	0		0.0868776	1697835
00:00:06.923	12219	0.00654	0		0.0948547	1699676
00:00:06.933	12229	0.00641	0		0.0929692	1699218
00:00:06.943	12239	0.0064	0		0.0928241	1699208
00:00:06.953	12249	0.00637	0		0.092389	1699108
00:00:06.963	12259	0.00604	0		0.0876028	1697984
00:00:06.973	12269	0.00663	0		0.09616	1699967
00:00:06.983	12279	0.00663	0		0.09616	1699960
00:00:06.993	12289	0.00623	0		0.0903585	1698617
00:00:07.003	12299	0.00626	0		0.0907936	1698732
00:00:07.013	12309	0.00639	0		0.0926791	1699157
00:00:07.024	12319	0.00642	0		0.0931142	1699252
00:00:07.033	12329	0.00632	0		0.0916638	1698921
00:00:07.043	12339	0.00616	0		0.0893432	1698407
00:00:07.053	12349	0.00655	0		0.0949997	1699705
00:00:07.063	12359	0.00616	0		0.0893432	1698404
00:00:07.073	12369	0.00626	0		0.0907936	1698718
00:00:07.083	12379	0.00639	0		0.0926791	1699154
00:00:07.093	12389	0.00647	0		0.0938394	1699448
00:00:07.103	12399	0.00604	0		0.0876028	1697984
00:00:07.113	12409	0.00647	0		0.0938394	1699443
00:00:07.123	12419	0.00662	0		0.096015	1699950
00:00:07.132	12429	0.00643	0		0.0932592	1699294
00:00:07.142	12439	0.00613	0		0.0889081	1698301
00:00:07.152	12449	0.0066	0		0.0957249	1699870
00:00:07.163	12459	0.00623	0		0.0903585	1698642
00:00:07.172	12469	0.00617	0		0.0894883	1698433
00:00:07.182	12479	0.00603	0		0.0874577	1697950
00:00:07.192	12489	0.00649	0		0.0941295	1699483
00:00:07.202	12499	0.00627	0		0.0909386	1698762
00:00:07.212	12509	0.00632	0		0.0916638	1698939
00:00:07.222	12519	0.00633	0		0.0918089	1698968
00:00:07.233	12529	0.00609	0		0.088328	1698169
00:00:07.242	12539	0.00661	0		0.0958699	1699894
00:00:07.252	12549	0.00642	0		0.0931142	1699265
00:00:07.262	12559	0.00624	0		0.0905035	1698666
00:00:07.272	12569	0.00657	0		0.0952898	1699779
00:00:07.282	12579	0.00637	0		0.092389	1699103
00:00:07.292	12589	0.00686	0		0.0994959	1700745
00:00:07.302	12599	0.0062	0		0.0899234	1698539
00:00:07.312	12609	0.00651	0		0.0944195	1699561
00:00:07.322	12619	0.00629	0		0.0912287	1698813
00:00:07.332	12629	0.00625	0		0.0906486	1698708
00:00:07.342	12639	0.00596	0		0.0864425	1697722
00:00:07.352	12649	0.00649	0		0.0941295	1699514
00:00:07.362	12659	0.0058	0		0.0841219	1697191
00:00:07.372	12669	0.00632	0		0.0916638	1698939
00:00:07.382	12679	0.00609	0		0.088328	1698154
00:00:07.392	12689	0.00648	0		0.0939844	1699470
00:00:07.402	12699	0.00613	0		0.0889081	1698306
00:00:07.411	12709	0.00653	0		0.0947096	1699625
00:00:07.421	12719	0.00625	0		0.0906486	1698705
00:00:07.431	12729	0.00631	0		0.0915188	1698906
00:00:07.441	12739	0.00613	0		0.0889081	1698282
00:00:07.451	12749	0.00654	0		0.0948547	1699656
00:00:07.461	12759	0.00628	0		0.0910837	1698789
00:00:07.471	12769	0.00664	0		0.096305	1700012
00:00:07.481	12779	0.00626	0		0.0907936	1698715
00:00:07.491	12789	0.00665	0		0.0964501	1700051
00:00:07.501	12799	0.00627	0		0.0909386	1698754
00:00:07.511	12809	0.00642	0		0.0931142	1699270
00:00:07.521	12819	0.00618	0		0.0896333	1698475
00:00:07.531	12829	0.00624	0		0.0905035	1698673
00:00:07.541	12839	0.00617	0		0.0894883	1698416
00:00:07.551	12849	0.00623	0		0.0903585	1698620
00:00:07.561	12859	0.00629	0		0.0912287	1698813
00:00:07.571	12869	0.00631	0		0.0915188	1698894
00:00:07.581	12879	0.00627	0		0.0909386	1698776
00:00:07.591	12889	0.00661	0		0.0958699	1699892
00:00:07.601	12899	0.00589	0		0.0854272	1697482
00:00:07.611	12909	0.00636	0		0.092244	1699047
00:00:07.621	12919	0.00605	0		0.0877478	1698031
00:00:07.631	12929	0.00664	0		0.096305	1699994
00:00:07.641	12939	0.00606	0		0.0878928	1698054
00:00:07.651	12949	0.00615	0		0.0891982	1698355
00:00:07.660	12959	0.00638	0		0.0925341	1699125
00:00:07.670	12969	0.00636	0		0.092244	1699071
00:00:07.681	12979	0.00622	0		0.0902134	1698607
00:00:07.690	12989	0.00669	0		0.0970302	1700154
00:00:07.700	12999	0.00595	0		0.0862974	1697688
00:00:07.710	13009	0.00659	0		0.0955798	1699823
00:00:07.720	13019	0.00653	0		0.0947096	1699627
00:00:07.730	13029	0.00663	0		0.09616	1699977
00:00:07.740	13039	0.0064	0		0.0928241	1699203
00:00:07.750	13049	0.00668	0		0.0968852	1700132
00:00:07.760	13059	0.00648	0		0.0939844	1699456
00:00:07.770	13069	0.00652	0		0.0945646	1699612
00:00:07.780	13079	0.0063	0		0.0913737	1698860
00:00:07.790	13089	0.00642	0		0.0931142	1699257
00:00:07.800	13099	0.00632	0		0.0916638	1698933
00:00:07.810	13109	0.00646	0		0.0936944	1699387
00:00:07.820	13119	0.00646	0		0.0936944	1699409
00:00:07.830	13129	0.00675	0		0.0979005	1700358
00:00:07.840	13139	0.00587	0		0.0851371	1697416
00:00:07.850	13149	0.0068	0		0.0986256	1700551
00:00:07.860	13159	0.0061	0		0.088473	1698174
00:00:07.870	13169	0.00654	0		0.0948547	1699676
00:00:07.880	13179	0.00624	0		0.0905035	1698671
00:00:07.890	13189	0.00639	0		0.0926791	1699162
00:00:07.900	13199	0.00628	0		0.0910837	1698803
00:00:07.910	13209	0.00646	0		0.0936944	1699414
00:00:07.920	13219	0.00616	0		0.0893432	1698382
00:00:07.930	13229	0.00671	0		0.0973203	1700225
00:00:07.939	13239	0.00616	0		0.0893432	1698387
00:00:07.950	13249	0.00654	0		0.0948547	1699664
00:00:07.960	13259	0.00638	0		0.0925341	1699125
00:00:07.969	13269	0.00625	0		0.0906486	1698700
00:00:07.979	13279	0.00633	0		0.0918089	1698971
00:00:07.989	13289	0.00613	0		0.0889081	1698284
00:00:07.999	13299	0.00626	0		0.0907936	1698742
00:00:08.009	13309	0.00651	0		0.0944195	1699561
00:00:08.019	13319	0.00593	0		0.0860074	1697629
00:00:08.029	13329	0.0065	0		0.0942745	1699524
00:00:08.039	13339	0.00623	0		0.0903585	1698627
00:00:08.049	13349	0.00661	0		0.0958699	1699887
00:00:08.059	13359	0.00649	0		0.0941295	1699497
00:00:08.069	13369	0.00628	0		0.0910837	1698786
00:00:08.079	13379	0.00614	0		0.0890531	1698338
00:00:08.089	13389	0.00655	0		0.0949997	1699698
00:00:08.099	13399	0.00637	0		0.092389	1699081
00:00:08.109	13409	0.00639	0		0.0926791	1699157
00:00:08.119	13419	0.00624	0		0.0905035	1698649
00:00:08.129	13429	0.00657	0		0.0952898	1699772
00:00:08.139	13439	0.00601	0		0.0871677	1697879
00:00:08.149	13449	0.0065	0		0.0942745	1699544
00:00:08.159	13459	0.00607	0		0.0880379	1698093
00:00:08.169	13469	0.0064	0		0.0928241	1699186
00:00:08.179	13479	0.00595	0		0.0862974	1697678
00:00:08.189	13489	0.00644	0		0.0934043	1699316
00:00:08.199	13499	0.00642	0		0.0931142	1699272
00:00:08.209	13509	0.00656	0		0.0951447	1699732
00:00:08.219	13519	0.00595	0		0.0862974	1697695
00:00:08.228	13529	0.00619	0		0.0897783	1698490
00:00:08.238	13539	0.00635	0		0.0920989	1699025
00:00:08.248	13549	0.00629	0		0.0912287	1698811
00:00:08.258	13559	0.00651	0		0.0944195	1699554
00:00:08.268	13569	0.00616	0		0.0893432	1698389
00:00:08.278	13579	0.00641	0		0.0929692	1699228
00:00:08.288	13589	0.00682	0		0.0989157	1700591
00:00:08.298	13599	0.00652	0		0.0945646	1699612
00:00:08.309	13609	0.00659	0		0.0955798	1699830
00:00:08.318	13619	0.00627	0		0.0909386	1698771
00:00:08.328	13629	0.00639	0		0.0926791	1699157
00:00:08.338	13639	0.00608	0		0.0881829	1698127
00:00:08.348	13649	0.00659	0		0.0955798	1699833
00:00:08.358	13659	0.00633	0		0.0918089	1698973
00:00:08.369	13669	0.0063	0		0.0913737	1698845
00:00:08.378	13679	0.00602	0		0.0873127	1697928
00:00:08.388	13689	0.00635	0		0.0920989	1699020
00:00:08.398	13699	0.00611	0		0.088618	1698220
00:00:08.408	13709	0.00626	0		0.0907936	1698718
00:00:08.418	13719	0.0061	0		0.088473	1698184
00:00:08.428	13729	0.00672	0		0.0974653	1700282
00:00:08.438	13739	0.00666	0		0.0965951	1700053
00:00:08.448	13749	0.00646	0		0.0936944	1699412
00:00:08.458	13759	0.00627	0		0.0909386	1698749
00:00:08.468	13769	0.00639	0		0.0926791	1699152
00:00:08.477	13779	0.00612	0		0.0887631	1698272
00:00:08.487	13789	0.00664	0		0.096305	1699990
00:00:08.498	13799	0.00627	0		0.0909386	1698747
00:00:08.508	13809	0.00632	0		0.0916638	1698933
00:00:08.517	13819	0.00643	0		0.0932592	1699314
00:00:08.529	13829	0.00642	0		0.0931142	1699260
00:00:08.537	13839	0.00629	0		0.0912287	1698833
00:00:08.547	13849	0.00625	0		0.0906486	1698693
00:00:08.557	13859	0.00639	0		0.0926791	1699174
00:00:08.568	13869	0.0065	0		0.0942745	1699544
00:00:08.577	13879	0.00623	0		0.0903585	1698634
00:00:08.587	13889	0.00606	0		0.0878928	1698047
00:00:08.597	13899	0.00601	0		0.0871677	1697904
00:00:08.607	13909	0.00623	0		0.0903585	1698634
00:00:08.617	13919	0.00626	0		0.0907936	1698722
00:00:08.628	13929	0.00662	0		0.096015	1699945
00:00:08.637	13939	0.00618	0		0.0896333	1698465
00:00:08.647	13949	0.00645	0		0.0935493	1699377
00:00:08.657	13959	0.0064	0		0.0928241	1699206
00:00:08.667	13969	0.00638	0		0.0925341	1699135
00:00:08.677	13979	0.00644	0		0.0934043	1699333
00:00:08.687	13989	0.00635	0		0.0920989	1699015
00:00:08.697	13999	0.00634	0		0.0919539	1699008
00:00:08.707	14009	0.00646	0		0.0936944	1699394
00:00:08.717	14019	0.00643	0		0.0932592	1699309
00:00:08.727	14029	0.00652	0		0.0945646	1699588
00:00:08.737	14039	0.00621	0		0.0900684	1698563
00:00:08.747	14049	0.00648	0		0.0939844	1699458
00:00:08.757	14059	0.00658	0		0.0954348	1699813
00:00:08.767	14069	0.00632	0		0.0916638	1698944
00:00:08.776	14079	0.00632	0		0.0916638	1698931
00:00:08.786	14089	0.00652	0		0.0945646	1699600
00:00:08.796	14099	0.00631	0		0.0915188	1698906
00:00:08.806	14109	0.00647	0		0.0938394	1699439
00:00:08.816	14119	0.00636	0		0.092244	1699047
00:00:08.826	14129	0.00636	0		0.092244	1699049
00:00:08.836	14139	0.00617	0		0.0894883	1698436
00:00:08.846	14149	0.00644	0		0.0934043	1699319
00:00:08.856	14159	0.00626	0		0.0907936	1698742
00:00:08.866	14169	0.00642	0		0.0931142	1699252
00:00:08.876	14179	0.00624	0		0.0905035	1698669
00:00:08.886	14189	0.00675	0		0.0979005	1700358
00:00:08.896	14199	0.00623	0		0.0903585	1698617
00:00:08.906	14209	0.00638	0		0.0925341	1699125
00:00:08.916	14219	0.00633	0		0.0918089	1698961
00:00:08.926	14229	0.00622	0		0.0902134	1698585
00:00:08.936	14239	0.00634	0		0.0919539	1698995
00:00:08.946	14249	0.0063	0		0.0913737	1698864
00:00:08.956	14259	0.00616	0		0.0893432	1698404
00:00:08.966	14269	0.00651	0		0.0944195	1699554
00:00:08.976	14279	0.0065	0		0.0942745	1699524
00:00:08.986	14289	0.00672	0		0.0974653	1700272
00:00:08.996	14299	0.00612	0		0.0887631	1698274
00:00:09.006	14309	0.00644	0		0.0934043	1699326
00:00:09.016	14319	0.00615	0		0.0891982	1698370
00:00:09.026	14329	0.00623	0		0.0903585	1698624
00:00:09.036	14339	0.00628	0		0.0910837	1698779
00:00:09.046	14349	0.00639	0		0.0926791	1699179
00:00:09.055	14359	0.0064	0		0.0928241	1699191
00:00:09.065	14369	0.00635	0		0.0920989	1699025
00:00:09.075	14379	0.00639	0		0.0926791	1699157
00:00:09.085	14389	0.00621	0		0.0900684	1698551
00:00:09.095	14399	0.00643	0		0.0932592	1699282
00:00:09.105	14409	0.00654	0		0.0948547	1699661
00:00:09.115	14419	0.00661	0		0.0958699	1699899
00:00:09.125	14429	0.00656	0		0.0951447	1699750
00:00:09.135	14439	0.00637	0		0.092389	1699088
00:00:09.145	14449	0.00665	0		0.0964501	1700024
00:00:09.155	14459	0.00624	0		0.0905035	1698664
00:00:09.165	14469	0.00648	0		0.0939844	1699470
00:00:09.175	14479	0.00611	0		0.088618	1698213
00:00:09.185	14489	0.00643	0		0.0932592	1699299
00:00:09.195	14499	0.00629	0		0.0912287	1698833
00:00:09.205	14509	0.00612	0		0.0887631	1698272
00:00:09.215	14519	0.00646	0		0.0936944	1699397
00:00:09.225	14529	0.00641	0		0.0929692	1699235
00:00:09.235	14539	0.00617	0		0.0894883	1698438
00:00:09.245	14549	0.00627	0		0.0909386	1698762
00:00:09.255	14559	0.00611	0		0.088618	1698220
00:00:09.265	14569	0.00621	0		0.0900684	1698549
00:00:09.275	14579	0.00632	0		0.0916638	1698913
00:00:09.285	14589	0.00669	0		0.0970302	1700183
00:00:09.295	14599	0.00621	0		0.0900684	1698568
00:00:09.304	14609	0.0065	0		0.0942745	1699524
00:00:09.315	14619	0.00633	0		0.0918089	1698963
00:00:09.325	14629	0.0063	0		0.0913737	1698852
00:00:09.334	14639	0.0066	0		0.0957249	1699855
00:00:09.344	14649	0.00605	0		0.0877478	1698034
00:00:09.355	14659	0.00637	0		0.092389	1699081
00:00:09.365	14669	0.00631	0		0.0915188	1698884
00:00:09.374	14679	0.00644	0		0.0934043	1699321
00:00:09.384	14689	0.0061	0		0.088473	1698184
00:00:09.394	14699	0.00629	0		0.0912287	1698823
00:00:09.405	14709	0.00639	0		0.0926791	1699152
00:00:09.414	14719	0.00627	0		0.0909386	1698774
00:00:09.424	14729	0.00633	0		0.0918089	1698963
00:00:09.434	14739	0.00674	0		0.0977554	1700346
00:00:09.444	14749	0.00631	0		0.0915188	1698909
00:00:09.454	14759	0.0066	0		0.0957249	1699884
00:00:09.464	14769	0.0063	0		0.0913737	1698860
00:00:09.474	14779	0.00647	0		0.0938394	1699431
00:00:09.484	14789	0.00669	0		0.0970302	1700183
00:00:09.494	14799	0.00626	0		0.0907936	1698740
00:00:09.504	14809	0.00644	0		0.0934043	1699345
00:00:09.514	14819	0.00665	0		0.0964501	1700039
00:00:09.524	14829	0.00606	0		0.0878928	1698061
00:00:09.534	14839	0.00624	0		0.0905035	1698673
00:00:09.544	14849	0.00647	0		0.0938394	1699448
00:00:09.554	14859	0.00628	0		0.0910837	1698793
00:00:09.564	14869	0.00632	0		0.0916638	1698918
00:00:09.574	14879	0.00647	0		0.0938394	1699431
00:00:09.584	14889	0.00628	0		0.0910837	1698793
00:00:09.594	14899	0.00649	0		0.0941295	1699500
00:00:09.603	14909	0.00612	0		0.0887631	1698252
00:00:09.613	14919	0.00621	0		0.0900684	1698568
00:00:09.623	14929	0.00627	0		0.0909386	1698762
00:00:09.633	14939	0.00625	0		0.0906486	1698691
00:00:09.643	14949	0.00621	0		0.0900684	1698558
00:00:09.653	14959	0.00635	0		0.0920989	1699037
00:00:09.663	14969	0.00634	0		0.0919539	1698983
00:00:09.673	14979	0.00672	0		0.0974653	1700260
00:00:09.683	14989	0.00629	0		0.0912287	1698818
00:00:09.693	14999	0.00651	0		0.0944195	1699566
00:00:09.703	15009	0.00641	0		0.0929692	1699240
00:00:09.713	15019	0.00648	0		0.0939844	1699470
00:00:09.723	15029	0.00672	0		0.0974653	1700280
00:00:09.733	15039	0.00625	0		0.0906486	1698708
00:00:09.743	15049	0.00646	0		0.0936944	1699409
00:00:09.753	15059	0.00622	0		0.0902134	1698605
00:00:09.763	15069	0.00654	0		0.0948547	1699661
00:00:09.773	15079	0.00636	0		0.092244	1699049
00:00:09.783	15089	0.00631	0		0.0915188	1698896
00:00:09.793	15099	0.00657	0		0.0952898	1699774
00:00:09.803	15109	0.00645	0		0.0935493	1699358
00:00:09.813	15119	0.0061	0		0.088473	1698193
00:00:09.823	15129	0.00619	0		0.0897783	1698500
00:00:09.833	15139	0.00656	0		0.0951447	1699737
00:00:09.843	15149	0.00629	0		0.0912287	1698816
00:00:09.853	15159	0.00664	0		0.096305	1700014
00:00:09.863	15169	0.00653	0		0.0947096	1699644
00:00:09.872	15179	0.00607	0		0.0880379	1698103
00:00:09.882	15189	0.00627	0		0.0909386	1698759
00:00:09.893	15199	0.00668	0		0.0968852	1700136
00:00:09.902	15209	0.0064	0		0.0928241	1699213
00:00:09.912	15219	0.00675	0		0.0979005	1700358
00:00:09.922	15229	0.00636	0		0.092244	1699079
00:00:09.932	15239	0.00665	0		0.0964501	1700046
00:00:09.942	15249	0.00609	0		0.088328	1698147
00:00:09.952	15259	0.00646	0		0.0936944	1699390
00:00:09.962	15269	0.00626	0		0.0907936	1698725
00:00:09.972	15279	0.00641	0		0.0929692	1699235
00:00:09.982	15289	0.00638	0		0.0925341	1699128
00:00:09.992	15299	0.00661	0		0.0958699	1699887
00:00:10.002	15309	0.00638	0		0.0925341	1699137
00:00:10.012	15319	0.00663	0		0.09616	1699955
00:00:10.022	15329	0.00678	0		0.0983356	1700456
00:00:10.032	15339	0.00641	0		0.0929692	1699225
00:00:10.042	15349	0.00619	0		0.0897783	1698507
00:00:10.052	15359	0.00664	0		0.096305	1700014
00:00:10.062	15369	0.00621	0		0.0900684	1698561
00:00:10.072	15379	0.00653	0		0.0947096	1699620
00:00:10.082	15389	0.00644	0		0.0934043	1699343
00:00:10.092	15399	0.00656	0		0.0951447	1699723
00:00:10.102	15409	0.00643	0		0.0932592	1699299
00:00:10.112	15419	0.00668	0		0.0968852	1700136
00:00:10.122	15429	0.00641	0		0.0929692	1699233
00:00:10.132	15439	0.00666	0		0.0965951	1700080
00:00:10.142	15449	0.00641	0		0.0929692	1699230
00:00:10.152	15459	0.0067	0		0.0971753	1700198
00:00:10.162	15469	0.00648	0		0.0939844	1699468
00:00:10.172	15479	0.00646	0		0.0936944	1699394
00:00:10.182	15489	0.00648	0		0.0939844	1699475
00:00:10.191	15499	0.00643	0		0.0932592	1699314
00:00:10.201	15509	0.00647	0		0.0938394	1699431
00:00:10.211	15519	0.00651	0		0.0944195	1699561
00:00:10.221	15529	0.00615	0		0.0891982	1698372
00:00:10.233	15539	0.00668	0		0.0968852	1700127
00:00:10.241	15549	0.00643	0		0.0932592	1699282
00:00:10.251	15559	0.00642	0		0.0931142	1699257
00:00:10.261	15569	0.00641	0		0.0929692	1699228
00:00:10.271	15579	0.00673	0		0.0976104	1700319
00:00:10.281	15589	0.00625	0		0.0906486	1698693
00:00:10.291	15599	0.00653	0		0.0947096	1699625
00:00:10.301	15609	0.00623	0		0.0903585	1698632
00:00:10.311	15619	0.00659	0		0.0955798	1699821
00:00:10.321	15629	0.00623	0		0.0903585	1698624
00:00:10.331	15639	0.00689	0		0.099931	1700845
00:00:10.341	15649	0.00635	0		0.0920989	1699027
00:00:10.351	15659	0.00627	0		0.0909386	1698774
00:00:10.361	15669	0.00649	0		0.0941295	1699488
00:00:10.371	15679	0.00655	0		0.0949997	1699686
00:00:10.381	15689	0.00638	0		0.0925341	1699123
00:00:10.391	15699	0.00641	0		0.0929692	1699233
00:00:10.401	15709	0.00609	0		0.088328	1698142
00:00:10.411	15719	0.00669	0		0.0970302	1700166
00:00:10.421	15729	0.0064	0		0.0928241	1699203
00:00:10.431	15739	0.00673	0		0.0976104	1700304
00:00:10.441	15749	0.00643	0		0.0932592	1699314
00:00:10.450	15759	0.00676	0		0.0980455	1700414
00:00:10.460	15769	0.00649	0		0.0941295	1699497
00:00:10.470	15779	0.00669	0		0.0970302	1700159
00:00:10.481	15789	0.00624	0		0.0905035	1698661
00:00:10.490	15799	0.00657	0		0.0952898	1699774
00:00:10.500	15809	0.00628	0		0.0910837	1698781
00:00:10.510	15819	0.00679	0		0.0984806	1700517
00:00:10.520	15829	0.00639	0		0.0926791	1699174
00:00:10.530	15839	0.00687	0		0.0996409	1700774
00:00:10.540	15849	0.00638	0		0.0925341	1699123
00:00:10.550	15859	0.00652	0		0.0945646	1699610
00:00:10.560	15869	0.00608	0		0.0881829	1698108
00:00:10.570	15879	0.00675	0		0.0979005	1700375
00:00:10.580	15889	0.00648	0		0.0939844	1699451
00:00:10.590	15899	0.00678	0		0.0983356	1700471
00:00:10.600	15909	0.0061	0		0.088473	1698181
00:00:10.610	15919	0.00684	0		0.0992058	1700662
00:00:10.620	15929	0.00632	0		0.0916638	1698931
00:00:10.630	15939	0.00682	0		0.0989157	1700605
00:00:10.640	15949	0.00637	0		0.092389	1699105
00:00:10.650	15959	0.0066	0		0.0957249	1699882
00:00:10.660	15969	0.00638	0		0.0925341	1699118
00:00:10.670	15979	0.0067	0		0.0971753	1700203
00:00:10.680	15989	0.00622	0		0.0902134	1698598
00:00:10.690	15999	0.00688	0		0.0997859	1700804
00:00:10.700	16009	0.00646	0		0.0936944	1699414
00:00:10.710	16019	0.00676	0		0.0980455	1700419
00:00:10.720	16029	0.00643	0		0.0932592	1699301
00:00:10.730	16039	0.0066	0		0.0957249	1699865
00:00:10.739	16049	0.00626	0		0.0907936	1698722
00:00:10.749	16059	0.00678	0		0.0983356	1700475
00:00:10.759	16069	0.00629	0		0.0912287	1698811
00:00:10.769	16079	0.00645	0		0.0935493	1699377
00:00:10.779	16089	0.00611	0		0.088618	1698223
00:00:10.789	16099	0.0065	0		0.0942745	1699524
00:00:10.799	16109	0.00645	0		0.0935493	1699375
00:00:10.809	16119	0.00679	0		0.0984806	1700490
00:00:10.819	16129	0.00654	0		0.0948547	1699654
00:00:10.829	16139	0.00679	0		0.0984806	1700515
00:00:10.839	16149	0.0061	0		0.088473	1698184
00:00:10.849	16159	0.00652	0		0.0945646	1699588
00:00:10.859	16169	0.00653	0		0.0947096	1699644
00:00:10.869	16179	0.00687	0		0.0996409	1700764
00:00:10.879	16189	0.00622	0		0.0902134	1698588
00:00:10.889	16199	0.00645	0		0.0935493	1699375
00:00:10.899	16209	0.0066	0		0.0957249	1699860
00:00:10.909	16219	0.00643	0		0.0932592	1699299
00:00:10.919	16229	0.00593	0		0.0860074	1697629
00:00:10.929	16239	0.00638	0		0.0925341	1699128
00:00:10.939	16249	0.00648	0		0.0939844	1699473
00:00:10.949	16259	0.00676	0		0.0980455	1700402
00:00:10.959	16269	0.00619	0		0.0897783	1698490
00:00:10.969	16279	0.00634	0		0.0919539	1698998
00:00:10.979	16289	0.00637	0		0.092389	1699083
00:00:10.989	16299	0.00684	0		0.0992058	1700657
00:00:10.999	16309	0.0064	0		0.0928241	1699181
00:00:11.009	16319	0.00646	0		0.0936944	1699397
00:00:11.018	16329	0.0064	0		0.0928241	1699191
00:00:11.028	16339	0.00685	0		0.0993508	1700713
00:00:11.038	16349	0.00628	0		0.0910837	1698806
00:00:11.048	16359	0.00682	0		0.0989157	1700620
00:00:11.058	16369	0.00659	0		0.0955798	1699825
00:00:11.068	16379	0.00679	0		0.0984806	1700520
00:00:11.078	16389	0.00663	0		0.09616	1699982
00:00:11.088	16399	0.00634	0		0.0919539	1698993
00:00:11.098	16409	0.00652	0		0.0945646	1699605
00:00:11.108	16419	0.00643	0		0.0932592	1699314
00:00:11.118	16429	0.00639	0		0.0926791	1699172
00:00:11.128	16439	0.00655	0		0.0949997	1699715
00:00:11.138	16449	0.00631	0		0.0915188	1698904
00:00:11.148	16459	0.0065	0		0.0942745	1699536
00:00:11.158	16469	0.00625	0		0.0906486	1698683
00:00:11.168	16479	0.00669	0		0.0970302	1700178
00:00:11.178	16489	0.00648	0		0.0939844	1699453
00:00:11.188	16499	0.00666	0		0.0965951	1700075
00:00:11.198	16509	0.00667	0		0.0967401	1700112
00:00:11.208	16519	0.00663	0		0.09616	1699967
00:00:11.218	16529	0.00619	0		0.0897783	1698500
00:00:11.228	16539	0.00669	0		0.0970302	1700173
00:00:11.238	16549	0.00652	0		0.0945646	1699605
00:00:11.248	16559	0.00668	0		0.0968852	1700127
00:00:11.258	16569	0.00646	0		0.0936944	1699392
00:00:11.268	16579	0.00703	0		0.101962	1701309
00:00:11.278	16589	0.0063	0		0.0913737	1698877
00:00:11.288	16599	0.00666	0		0.0965951	1700056
00:00:11.297	16609	0.0066	0		0.0957249	1699865
00:00:11.307	16619	0.0066	0		0.0957249	1699855
00:00:11.317	16629	0.00657	0		0.0952898	1699752
00:00:11.327	16639	0.00653	0		0.0947096	1699647
00:00:11.337	16649	0.0064	0		0.0928241	1699199
00:00:11.347	16659	0.00674	0		0.0977554	1700343
00:00:11.357	16669	0.0061	0		0.088473	1698206
00:00:11.367	16679	0.00675	0		0.0979005	1700363
00:00:11.377	16689	0.00658	0		0.0954348	1699813
00:00:11.387	16699	0.00667	0		0.0967401	1700095
00:00:11.397	16709	0.00639	0		0.0926791	1699162
00:00:11.407	16719	0.00641	0		0.0929692	1699230
00:00:11.417	16729	0.00662	0		0.096015	1699919
00:00:11.427	16739	0.00645	0		0.0935493	1699355
00:00:11.437	16749	0.00649	0		0.0941295	1699502
00:00:11.447	16759	0.00662	0		0.096015	1699931
00:00:11.457	16769	0.00629	0		0.0912287	1698830
00:00:11.467	16779	0.00696	0		0.100946	1701088
00:00:11.477	16789	0.00632	0		0.0916638	1698928
00:00:11.487	16799	0.00673	0		0.0976104	1700311
00:00:11.497	16809	0.00634	0		0.0919539	1698985
00:00:11.507	16819	0.00665	0		0.0964501	1700031
00:00:11.517	16829	0.0064	0		0.0928241	1699191
00:00:11.527	16839	0.00676	0		0.0980455	1700397
00:00:11.537	16849	0.00621	0		0.0900684	1698573
00:00:11.547	16859	0.00682	0		0.0989157	1700613
00:00:11.556	16869	0.00665	0		0.0964501	1700051
00:00:11.566	16879	0.00649	0		0.0941295	1699514
00:00:11.576	16889	0.00647	0		0.0938394	1699434
00:00:11.586	16899	0.00669	0		0.0970302	1700159
00:00:11.597	16909	0.00626	0		0.0907936	1698715
00:00:11.606	16919	0.00658	0		0.0954348	1699791
00:00:11.616	16929	0.00636	0		0.092244	1699057
00:00:11.626	16939	0.00657	0		0.0952898	1699754
00:00:11.636	16949	0.00666	0		0.0965951	1700078
00:00:11.646	16959	0.00657	0		0.0952898	1699762
00:00:11.656	16969	0.00632	0		0.0916638	1698918
00:00:11.666	16979	0.00668	0		0.0968852	1700149
00:00:11.676	16989	0.00629	0		0.0912287	1698828
00:00:11.686	16999	0.00671	0		0.0973203	1700222
00:00:11.696	17009	0.00645	0		0.0935493	1699372
00:00:11.706	17019	0.00653	0		0.0947096	1699627
00:00:11.716	17029	0.00662	0		0.096015	1699941
00:00:11.726	17039	0.00663	0		0.09616	1699965
00:00:11.736	17049	0.00639	0		0.0926791	1699169
00:00:11.746	17059	0.00672	0		0.0974653	1700257
00:00:11.756	17069	0.00627	0		0.0909386	1698749
00:00:11.766	17079	0.00633	0		0.0918089	1698976
00:00:11.776	17089	0.00646	0		0.0936944	1699387
00:00:11.786	17099	0.00676	0		0.0980455	1700412
00:00:11.796	17109	0.00612	0		0.0887631	1698267
00:00:11.806	17119	0.0068	0		0.0986256	1700539
00:00:11.816	17129	0.00638	0		0.0925341	1699125
00:00:11.825	17139	0.00667	0		0.0967401	1700097
00:00:11.836	17149	0.00623	0		0.0903585	1698639
00:00:11.846	17159	0.00642	0		0.0931142	1699270
00:00:11.856	17169	0.00625	0		0.0906486	1698703
00:00:11.865	17179	0.00653	0		0.0947096	1699632
00:00:11.875	17189	0.00633	0		0.0918089	1698966
00:00:11.885	17199	0.00655	0		0.0949997	1699708
00:00:11.896	17209	0.00625	0		0.0906486	1698691
00:00:11.906	17219	0.00647	0		0.0938394	1699429
00:00:11.915	17229	0.00649	0		0.0941295	1699488
00:00:11.926	17239	0.00625	0		0.0906486	1698698
00:00:11.935	17249	0.00647	0		0.0938394	1699443
00:00:11.945	17259	0.00639	0		0.0926791	1699162
00:00:11.955	17269	0.00636	0		0.092244	1699064
00:00:11.965	17279	0.00652	0		0.0945646	1699590
00:00:11.975	17289	0.00663	0		0.09616	1699963
00:00:11.985	17299	0.00659	0		0.0955798	1699821
00:00:11.995	17309	0.00677	0		0.0981905	1700422
00:00:12.005	17319	0.00674	0		0.0977554	1700331
00:00:12.015	17329	0.00661	0		0.0958699	1699894
00:00:12.025	17339	0.0068	0		0.0986256	1700546
00:00:12.035	17349	0.0065	0		0.0942745	1699539
00:00:12.045	17359	0.00636	0		0.092244	1699047
00:00:12.055	17369	0.00648	0		0.0939844	1699470
00:00:12.065	17379	0.00648	0		0.0939844	1699480
00:00:12.075	17389	0.00644	0		0.0934043	1699331
00:00:12.085	17399	0.00669	0		0.0970302	1700183
00:00:12.095	17409	0.00679	0		0.0984806	1700495
00:00:12.104	17419	0.00648	0		0.0939844	1699458
00:00:12.115	17429	0.0066	0		0.0957249	1699862
00:00:12.124	17439	0.0067	0		0.0971753	1700207
00:00:12.134	17449	0.00636	0		0.092244	1699049
00:00:12.144	17459	0.00667	0		0.0967401	1700095
00:00:12.154	17469	0.00648	0		0.0939844	1699458
00:00:12.165	17479	0.00638	0		0.0925341	1699132
00:00:12.174	17489	0.00636	0		0.092244	1699049
00:00:12.184	17499	0.00654	0		0.0948547	1699666
00:00:12.194	17509	0.00646	0		0.0936944	1699394
00:00:12.204	17519	0.00654	0		0.0948547	1699671
00:00:12.214	17529	0.00658	0		0.0954348	1699803
00:00:12.224	17539	0.00661	0		0.0958699	1699892
00:00:12.234	17549	0.00664	0		0.096305	1700009
00:00:12.244	17559	0.00676	0		0.0980455	1700402
00:00:12.254	17569	0.00682	0		0.0989157	1700605
00:00:12.264	17579	0.00679	0		0.0984806	1700520
00:00:12.274	17589	0.00627	0		0.0909386	1698774
00:00:12.284	17599	0.00636	0		0.092244	1699052
00:00:12.294	17609	0.00626	0		0.0907936	1698740
00:00:12.304	17619	0.00655	0		0.0949997	1699698
00:00:12.314	17629	0.00669	0		0.0970302	1700185
00:00:12.324	17639	0.00659	0		0.0955798	1699838
00:00:12.334	17649	0.00656	0		0.0951447	1699750
00:00:12.344	17659	0.00652	0		0.0945646	1699615
00:00:12.354	17669	0.00656	0		0.0951447	1699735
00:00:12.364	17679	0.00684	0		0.0992058	1700679
00:00:12.374	17689	0.00659	0		0.0955798	1699821
00:00:12.384	17699	0.00665	0		0.0964501	1700019
00:00:12.393	17709	0.00681	0		0.0987707	1700581
00:00:12.404	17719	0.00653	0		0.0947096	1699620
00:00:12.414	17729	0.00656	0		0.0951447	1699747
00:00:12.423	17739	0.00684	0		0.0992058	1700676
00:00:12.434	17749	0.00658	0		0.0954348	1699808
00:00:12.444	17759	0.00684	0		0.0992058	1700674
00:00:12.453	17769	0.00647	0		0.0938394	1699446
00:00:12.464	17779	0.00675	0		0.0979005	1700375
00:00:12.473	17789	0.00665	0		0.0964501	1700051
00:00:12.484	17799	0.00657	0		0.0952898	1699752
00:00:12.494	17809	0.00677	0		0.0981905	1700422
00:00:12.503	17819	0.00699	0		0.101381	1701179
00:00:12.513	17829	0.00679	0		0.0984806	1700517
00:00:12.523	17839	0.00645	0		0.0935493	1699363
00:00:12.533	17849	0.00688	0		0.0997859	1700791
00:00:12.543	17859	0.00634	0		0.0919539	1699005
00:00:12.553	17869	0.00634	0		0.0919539	1698993
00:00:12.563	17879	0.00661	0		0.0958699	1699914
00:00:12.573	17889	0.00642	0		0.0931142	1699257
00:00:12.583	17899	0.00634	0		0.0919539	1699010
00:00:12.593	17909	0.00672	0		0.0974653	1700260
00:00:12.603	17919	0.00653	0		0.0947096	1699634
00:00:12.613	17929	0.00654	0		0.0948547	1699676
00:00:12.623	17939	0.00639	0		0.0926791	1699157
00:00:12.633	17949	0.00663	0		0.09616	1699985
00:00:12.643	17959	0.00649	0		0.0941295	1699485
00:00:12.653	17969	0.0066	0		0.0957249	1699857
00:00:12.663	17979	0.00667	0		0.0967401	1700095
00:00:12.673	17989	0.00646	0		0.0936944	1699397
00:00:12.683	17999	0.0067	0		0.0971753	1700212
00:00:12.693	18009	0.00669	0		0.0970302	1700183
00:00:12.703	18019	0.00681	0		0.0987707	1700586
00:00:12.712	18029	0.00698	0		0.101236	1701139
00:00:12.722	18039	0.0063	0		0.0913737	1698852
00:00:12.732	18049	0.00636	0		0.092244	1699057
00:00:12.742	18059	0.00643	0		0.0932592	1699299
00:00:12.752	18069	0.00665	0		0.0964501	1700024
00:00:12.762	18079	0.00657	0		0.0952898	1699774
00:00:12.773	18089	0.00667	0		0.0967401	1700117
00:00:12.782	18099	0.0064	0		0.0928241	1699181
00:00:12.793	18109	0.00683	0		0.0990607	1700654
00:00:12.802	18119	0.00666	0		0.0965951	1700068
00:00:12.812	18129	0.00683	0		0.0990607	1700627
00:00:12.822	18139	0.00667	0		0.0967401	1700107
00:00:12.834	18149	0.00664	0		0.096305	1699987
00:00:12.842	18159	0.00676	0		0.0980455	1700402
00:00:12.852	18169	0.00657	0		0.0952898	1699762
00:00:12.863	18179	0.00652	0		0.0945646	1699610
00:00:12.872	18189	0.00649	0		0.0941295	1699502
00:00:12.882	18199	0.00686	0		0.0994959	1700750
00:00:12.892	18209	0.00678	0		0.0983356	1700473
00:00:12.902	18219	0.00669	0		0.0970302	1700156
00:00:12.912	18229	0.00666	0		0.0965951	1700065
00:00:12.922	18239	0.0069	0		0.100076	1700872
00:00:12.932	18249	0.00686	0		0.0994959	1700735
00:00:12.942	18259	0.00668	0		0.0968852	1700149
00:00:12.951	18269	0.0067	0		0.0971753	1700210
00:00:12.962	18279	0.00658	0		0.0954348	1699808
00:00:12.971	18289	0.00674	0		0.0977554	1700324
00:00:12.982	18299	0.00683	0		0.0990607	1700632
00:00:12.991	18309	0.00683	0		0.0990607	1700649
00:00:13.001	18319	0.00664	0		0.096305	1699987
00:00:13.011	18329	0.00659	0		0.0955798	1699838
00:00:13.021	18339	0.0069	0		0.100076	1700870
00:00:13.031	18349	0.00646	0		0.0936944	1699402
00:00:13.041	18359	0.00669	0		0.0970302	1700185
00:00:13.051	18369	0.00686	0		0.0994959	1700750
00:00:13.061	18379	0.00667	0		0.0967401	1700100
00:00:13.071	18389	0.00683	0		0.0990607	1700647
00:00:13.081	18399	0.00659	0		0.0955798	1699850
00:00:13.091	18409	0.00675	0		0.0979005	1700360
00:00:13.101	18419	0.00667	0		0.0967401	1700090
00:00:13.111	18429	0.00696	0		0.100946	1701090
00:00:13.121	18439	0.00661	0		0.0958699	1699892
00:00:13.131	18449	0.00698	0		0.101236	1701149
00:00:13.141	18459	0.00634	0		0.0919539	1699010
00:00:13.151	18469	0.00675	0		0.0979005	1700380
00:00:13.161	18479	0.00672	0		0.0974653	1700265
00:00:13.171	18489	0.00665	0		0.0964501	1700021
00:00:13.181	18499	0.00677	0		0.0981905	1700439
00:00:13.191	18509	0.00678	0		0.0983356	1700485
00:00:13.201	18519	0.00674	0		0.0977554	1700331
00:00:13.211	18529	0.00663	0		0.09616	1699965
00:00:13.221	18539	0.00635	0		0.0920989	1699030
00:00:13.231	18549	0.00685	0		0.0993508	1700693
00:00:13.241	18559	0.00664	0		0.096305	1699990
00:00:13.250	18569	0.00705	0		0.102252	1701383
00:00:13.261	18579	0.00669	0		0.0970302	1700156
00:00:13.270	18589	0.0069	0		0.100076	1700882
00:00:13.280	18599	0.00678	0		0.0983356	1700485
00:00:13.291	18609	0.00658	0		0.0954348	1699803
00:00:13.300	18619	0.00656	0		0.0951447	1699737
00:00:13.310	18629	0.00671	0		0.0973203	1700237
00:00:13.320	18639	0.00668	0		0.0968852	1700122
00:00:13.330	18649	0.00674	0		0.0977554	1700348
00:00:13.340	18659	0.0062	0		0.0899234	1698531
00:00:13.350	18669	0.00686	0		0.0994959	1700737
00:00:13.360	18679	0.0067	0		0.0971753	1700198
00:00:13.370	18689	0.00668	0		0.0968852	1700129
00:00:13.380	18699	0.00665	0		0.0964501	1700034
00:00:13.390	18709	0.00699	0		0.101381	1701182
00:00:13.400	18719	0.00679	0		0.0984806	1700510
00:00:13.410	18729	0.0068	0		0.0986256	1700549
00:00:13.420	18739	0.0067	0		0.0971753	1700198
00:00:13.430	18749	0.00678	0		0.0983356	1700471
00:00:13.440	18759	0.00661	0		0.0958699	1699906
00:00:13.450	18769	0.00655	0		0.0949997	1699698
00:00:13.460	18779	0.00663	0		0.09616	1699982
00:00:13.470	18789	0.00699	0		0.101381	1701162
00:00:13.484	18799	0.00693	0		0.100511	1700960
00:00:13.490	18809	0.00673	0		0.0976104	1700314
00:00:13.500	18819	0.00692	0		0.100366	1700931
00:00:13.510	18829	0.00698	0		0.101236	1701152
00:00:13.520	18839	0.00663	0		0.09616	1699980
00:00:13.529	18849	0.00687	0		0.0996409	1700784
00:00:13.539	18859	0.00668	0		0.0968852	1700149
00:00:13.550	18869	0.00697	0		0.101091	1701100
00:00:13.559	18879	0.00654	0		0.0948547	1699661
00:00:13.569	18889	0.00682	0		0.0989157	1700603
00:00:13.579	18899	0.00684	0		0.0992058	1700662
00:00:13.589	18909	0.00691	0		0.100221	1700897
00:00:13.599	18919	0.00637	0		0.092389	1699096
00:00:13.609	18929	0.00671	0		0.0973203	1700225
00:00:13.619	18939	0.00694	0		0.100656	1701014
00:00:13.629	18949	0.00707	0		0.102542	1701456
00:00:13.639	18959	0.00655	0		0.0949997	1699703
00:00:13.649	18969	0.00709	0		0.102832	1701525
00:00:13.659	18979	0.00624	0		0.0905035	1698669
00:00:13.669	18989	0.00667	0		0.0967401	1700095
00:00:13.679	18999	0.00666	0		0.0965951	1700083
00:00:13.689	19009	0.00667	0		0.0967401	1700117
00:00:13.699	19019	0.00679	0		0.0984806	1700505
00:00:13.709	19029	0.00657	0		0.0952898	1699772
00:00:13.719	19039	0.00656	0		0.0951447	1699718
00:00:13.729	19049	0.00695	0		0.100801	1701051
00:00:13.739	19059	0.00651	0		0.0944195	1699568
00:00:13.749	19069	0.00698	0		0.101236	1701127
00:00:13.759	19079	0.0065	0		0.0942745	1699546
00:00:13.769	19089	0.00687	0		0.0996409	1700774
00:00:13.779	19099	0.00691	0		0.100221	1700899
00:00:13.789	19109	0.00718	0		0.104137	1701818
00:00:13.798	19119	0.00654	0		0.0948547	1699674
00:00:13.808	19129	0.00682	0		0.0989157	1700598
00:00:13.818	19139	0.00664	0		0.096305	1700007
00:00:13.828	19149	0.00698	0		0.101236	1701152
00:00:13.838	19159	0.00683	0		0.0990607	1700630
00:00:13.848	19169	0.00703	0		0.101962	1701319
00:00:13.858	19179	0.00666	0		0.0965951	1700061
00:00:13.868	19189	0.00717	0		0.103992	1701765
00:00:13.878	19199	0.00675	0		0.0979005	1700358
00:00:13.888	19209	0.00703	0		0.101962	1701321
00:00:13.898	19219	0.00614	0		0.0890531	1698331
00:00:13.908	19229	0.00673	0		0.0976104	1700302
00:00:13.918	19239	0.00657	0		0.0952898	1699781
00:00:13.928	19249	0.00687	0		0.0996409	1700789
00:00:13.938	19259	0.00658	0		0.0954348	1699813
00:00:13.948	19269	0.00692	0		0.100366	1700933
00:00:13.958	19279	0.00672	0		0.0974653	1700287
00:00:13.968	19289	0.00694	0		0.100656	1700995
00:00:13.978	19299	0.00638	0		0.0925341	1699113
00:00:13.988	19309	0.00673	0		0.0976104	1700314
00:00:13.998	19319	0.00679	0		0.0984806	1700520
00:00:14.008	19329	0.00663	0		0.09616	1699967
00:00:14.018	19339	0.00668	0		0.0968852	1700127
00:00:14.028	19349	0.00684	0		0.0992058	1700686
00:00:14.038	19359	0.00662	0		0.096015	1699941
00:00:14.048	19369	0.007	0		0.101526	1701223
00:00:14.057	19379	0.00654	0		0.0948547	1699679
00:00:14.067	19389	0.00672	0		0.0974653	1700267
00:00:14.077	19399	0.00683	0		0.0990607	1700647
00:00:14.088	19409	0.00692	0		0.100366	1700936
00:00:14.097	19419	0.00672	0		0.0974653	1700267
00:00:14.108	19429	0.00709	0		0.102832	1701498
00:00:14.117	19439	0.00708	0		0.102687	1701483
00:00:14.127	19449	0.00684	0		0.0992058	1700681
00:00:14.137	19459	0.00675	0		0.0979005	1700380
00:00:14.147	19469	0.00707	0		0.102542	1701446
00:00:14.157	19479	0.00657	0		0.0952898	1699762
00:00:14.167	19489	0.00678	0		0.0983356	1700488
00:00:14.177	19499	0.00665	0		0.0964501	1700021
00:00:14.187	19509	0.00674	0		0.0977554	1700338
00:00:14.197	19519	0.00679	0		0.0984806	1700500
00:00:14.207	19529	0.00682	0		0.0989157	1700603
00:00:14.217	19539	0.00651	0		0.0944195	1699566
00:00:14.227	19549	0.0067	0		0.0971753	1700203
00:00:14.237	19559	0.00609	0		0.088328	1698167
00:00:14.247	19569	0.00675	0		0.0979005	1700365
00:00:14.257	19579	0.00666	0		0.0965951	1700078
00:00:14.267	19589	0.00709	0		0.102832	1701512
00:00:14.277	19599	0.00673	0		0.0976104	1700314
00:00:14.287	19609	0.00693	0		0.100511	1700980
00:00:14.297	19619	0.00694	0		0.100656	1700995
00:00:14.307	19629	0.00667	0		0.0967401	1700092
00:00:14.317	19639	0.00675	0		0.0979005	1700375
00:00:14.327	19649	0.00709	0		0.102832	1701527
00:00:14.337	19659	0.00663	0		0.09616	1699972
00:00:14.347	19669	0.00678	0		0.0983356	1700485
00:00:14.357	19679	0.00698	0		0.101236	1701144
00:00:14.367	19689	0.00699	0		0.101381	1701192
00:00:14.377	19699	0.00678	0		0.0983356	1700473
00:00:14.386	19709	0.00702	0		0.101816	1701285
00:00:14.396	19719	0.0065	0		0.0942745	1699517
00:00:14.406	19729	0.00694	0		0.100656	1701019
00:00:14.416	19739	0.00676	0		0.0980455	1700407
00:00:14.426	19749	0.00677	0		0.0981905	1700446
00:00:14.436	19759	0.00647	0		0.0938394	1699448
00:00:14.446	19769	0.00688	0		0.0997859	1700804
00:00:14.456	19779	0.00649	0		0.0941295	1699483
00:00:14.466	19789	0.00674	0		0.0977554	1700351
00:00:14.476	19799	0.00672	0		0.0974653	1700257
00:00:14.486	19809	0.00681	0		0.0987707	1700556
00:00:14.496	19819	0.00678	0		0.0983356	1700475
00:00:14.506	19829	0.00686	0		0.0994959	1700750
00:00:14.516	19839	0.00691	0		0.100221	1700919
00:00:14.526	19849	0.00703	0		0.101962	1701302
00:00:14.536	19859	0.00668	0		0.0968852	1700129
00:00:14.546	19869	0.0068	0		0.0986256	1700539
00:00:14.556	19879	0.00675	0		0.0979005	1700377
00:00:14.566	19889	0.00664	0		0.096305	1700009
00:00:14.576	19899	0.00678	0		0.0983356	1700456
00:00:14.586	19909	0.00682	0		0.0989157	1700620
00:00:14.596	19919	0.00668	0		0.0968852	1700127
00:00:14.606	19929	0.0069	0		0.100076	1700862
00:00:14.616	19939	0.00672	0		0.0974653	1700257
00:00:14.625	19949	0.00692	0		0.100366	1700953
00:00:14.635	19959	0.00678	0		0.0983356	1700488
00:00:14.645	19969	0.00683	0		0.0990607	1700649
00:00:14.655	19979	0.00662	0		0.096015	1699926
00:00:14.665	19989	0.00706	0		0.102397	1701407
00:00:14.675	19999	0.00668	0		0.0968852	1700124
00:00:14.685	20009	0.00682	0		0.0989157	1700593
00:00:14.695	20019	0.00663	0		0.09616	1699980
00:00:14.705	20029	0.00683	0		0.0990607	1700652
00:00:14.715	20039	0.00657	0		0.0952898	1699767
00:00:14.725	20049	0.00674	0		0.0977554	1700331
00:00:14.735	20059	0.00657	0		0.0952898	1699772
00:00:14.745	20069	0.00663	0		0.09616	1699967
00:00:14.755	20079	0.00661	0		0.0958699	1699906
00:00:14.765	20089	0.00676	0		0.0980455	1700404
00:00:14.775	20099	0.00663	0		0.09616	1699982
00:00:14.785	20109	0.00672	0		0.0974653	1700275
00:00:14.795	20119	0.00652	0		0.0945646	1699588
00:00:14.805	20129	0.00661	0		0.0958699	1699894
00:00:14.815	20139	0.00659	0		0.0955798	1699830
00:00:14.825	20149	0.00664	0		0.096305	1700009
00:00:14.835	20159	0.00649	0		0.0941295	1699495
00:00:14.845	20169	0.0066	0		0.0957249	1699872
00:00:14.855	20179	0.00659	0		0.0955798	1699850
00:00:14.865	20189	0.00678	0		0.0983356	1700456
00:00:14.875	20199	0.00693	0		0.100511	1700990
00:00:14.885	20209	0.00684	0		0.0992058	1700684
00:00:14.894	20219	0.00658	0		0.0954348	1699813
00:00:14.904	20229	0.00671	0		0.0973203	1700253
00:00:14.914	20239	0.0065	0		0.0942745	1699529
00:00:14.924	20249	0.00677	0		0.0981905	1700448
00:00:14.934	20259	0.00683	0		0.0990607	1700642
00:00:14.944	20269	0.00698	0		0.101236	1701139
00:00:14.954	20279	0.00681	0		0.0987707	1700561
00:00:14.964	20289	0.00693	0		0.100511	1700987
00:00:14.974	20299	0.00665	0		0.0964501	1700026
00:00:14.984	20309	0.00687	0		0.0996409	1700764
00:00:14.994	20319	0.00652	0		0.0945646	1699608
00:00:15.004	20329	0.00669	0		0.0970302	1700168
00:00:15.014	20339	0.0067	0		0.0971753	1700198
00:00:15.024	20349	0.00658	0		0.0954348	1699786
00:00:15.034	20359	0.00685	0		0.0993508	1700698
00:00:15.044	20369	0.00677	0		0.0981905	1700434
00:00:15.056	20379	0.0067	0		0.0971753	1700203
00:00:15.064	20389	0.00682	0		0.0989157	1700605
00:00:15.074	20399	0.00674	0		0.0977554	1700331
00:00:15.084	20409	0.00718	0		0.104137	1701799
00:00:15.094	20419	0.00676	0		0.0980455	1700417
00:00:15.104	20429	0.00704	0		0.102107	1701356
00:00:15.114	20439	0.0067	0		0.0971753	1700215
00:00:15.124	20449	0.00689	0		0.099931	1700831
00:00:15.134	20459	0.00691	0		0.100221	1700894
00:00:15.144	20469	0.00656	0		0.0951447	1699742
00:00:15.154	20479	0.00682	0		0.0989157	1700608
00:00:15.164	20489	0.00672	0		0.0974653	1700287
00:00:15.173	20499	0.00676	0		0.0980455	1700407
00:00:15.183	20509	0.00669	0		0.0970302	1700168
00:00:15.193	20519	0.00656	0		0.0951447	1699720
00:00:15.203	20529	0.00683	0		0.0990607	1700642
00:00:15.213	20539	0.00685	0		0.0993508	1700711
00:00:15.223	20549	0.00657	0		0.0952898	1699779
00:00:15.233	20559	0.00677	0		0.0981905	1700439
00:00:15.243	20569	0.00665	0		0.0964501	1700034
00:00:15.253	20579	0.00698	0		0.101236	1701142
00:00:15.263	20589	0.0067	0		0.0971753	1700212
00:00:15.273	20599	0.00667	0		0.0967401	1700097
00:00:15.283	20609	0.00696	0		0.100946	1701088
00:00:15.293	20619	0.00688	0		0.0997859	1700801
00:00:15.303	20629	0.00668	0		0.0968852	1700139
00:00:15.313	20639	0.00692	0		0.100366	1700931
00:00:15.323	20649	0.00681	0		0.0987707	1700583
00:00:15.333	20659	0.00686	0		0.0994959	1700735
00:00:15.343	20669	0.00668	0		0.0968852	1700139
00:00:15.353	20679	0.00667	0		0.0967401	1700107
00:00:15.363	20689	0.00694	0		0.100656	1701012
00:00:15.373	20699	0.00651	0		0.0944195	1699576
00:00:15.383	20709	0.00697	0		0.101091	1701105
00:00:15.393	20719	0.00708	0		0.102687	1701483
00:00:15.403	20729	0.00706	0		0.102397	1701397
00:00:15.413	20739	0.00675	0		0.0979005	1700375
00:00:15.423	20749	0.00683	0		0.0990607	1700644
00:00:15.433	20759	0.0068	0		0.0986256	1700532
00:00:15.443	20769	0.00665	0		0.0964501	1700021
00:00:15.453	20779	0.00693	0		0.100511	1700982
00:00:15.462	20789	0.00676	0		0.0980455	1700400
00:00:15.472	20799	0.00668	0		0.0968852	1700124
00:00:15.482	20809	0.00678	0		0.0983356	1700456
00:00:15.492	20819	0.00658	0		0.0954348	1699811
00:00:15.502	20829	0.00687	0		0.0996409	1700777
00:00:15.512	20839	0.00659	0		0.0955798	1699818
00:00:15.522	20849	0.00701	0		0.101671	1701236
00:00:15.532	20859	0.00705	0		0.102252	1701375
00:00:15.542	20869	0.00707	0		0.102542	1701456
00:00:15.552	20879	0.00707	0		0.102542	1701449
00:00:15.562	20889	0.00673	0		0.0976104	1700304
00:00:15.572	20899	0.00673	0		0.0976104	1700316
00:00:15.582	20909	0.00682	0		0.0989157	1700591
00:00:15.592	20919	0.00699	0		0.101381	1701167
00:00:15.602	20929	0.00689	0		0.099931	1700850
00:00:15.612	20939	0.00707	0		0.102542	1701458
00:00:15.622	20949	0.00683	0		0.0990607	1700635
00:00:15.632	20959	0.00688	0		0.0997859	1700791
00:00:15.642	20969	0.00684	0		0.0992058	1700684
00:00:15.652	20979	0.007	0		0.101526	1701214
00:00:15.662	20989	0.00659	0		0.0955798	1699843
00:00:15.672	20999	0.00692	0		0.100366	1700948
00:00:15.682	21009	0.00658	0		0.0954348	1699796
00:00:15.692	21019	0.00723	0		0.104862	1701973
00:00:15.702	21029	0.00664	0		0.096305	1699990
00:00:15.712	21039	0.00683	0		0.0990607	1700644
00:00:15.721	21049	0.00683	0		0.0990607	1700649
00:00:15.731	21059	0.00675	0		0.0979005	1700382
00:00:15.741	21069	0.00669	0		0.0970302	1700163
00:00:15.751	21079	0.00694	0		0.100656	1701024
00:00:15.761	21089	0.00665	0		0.0964501	1700026
00:00:15.771	21099	0.00688	0		0.0997859	1700813
00:00:15.781	21109	0.00693	0		0.100511	1700990
00:00:15.791	21119	0.00664	0		0.096305	1700012
00:00:15.801	21129	0.00702	0		0.101816	1701265
00:00:15.811	21139	0.00706	0		0.102397	1701397
00:00:15.821	21149	0.00649	0		0.0941295	1699485
00:00:15.831	21159	0.00669	0		0.0970302	1700181
00:00:15.841	21169	0.00676	0		0.0980455	1700412
00:00:15.851	21179	0.00702	0		0.101816	1701287
00:00:15.861	21189	0.00647	0		0.0938394	1699446
00:00:15.871	21199	0.00707	0		0.102542	1701429
00:00:15.881	21209	0.00684	0		0.0992058	1700669
00:00:15.891	21219	0.00698	0		0.101236	1701134
00:00:15.901	21229	0.00696	0		0.100946	1701066
00:00:15.911	21239	0.00704	0		0.102107	1701348
00:00:15.921	21249	0.00687	0		0.0996409	1700784
00:00:15.931	21259	0.00709	0		0.102832	1701500
00:00:15.941	21269	0.0069	0		0.100076	1700870
00:00:15.951	21279	0.00704	0		0.102107	1701336
00:00:15.961	21289	0.0067	0		0.0971753	1700200
00:00:15.971	21299	0.00684	0		0.0992058	1700679
00:00:15.980	21309	0.00689	0		0.099931	1700831
00:00:15.990	21319	0.00701	0		0.101671	1701243
00:00:16.000	21329	0.0067	0		0.0971753	1700203
00:00:16.010	21339	0.00701	0		0.101671	1701240
00:00:16.020	21349	0.00691	0		0.100221	1700894
00:00:16.030	21359	0.00706	0		0.102397	1701419
00:00:16.040	21369	0.00681	0		0.0987707	1700576
00:00:16.050	21379	0.00737	0		0.106893	1702446
00:00:16.060	21389	0.00677	0		0.0981905	1700431
00:00:16.070	21399	0.00712	0		0.103267	1701620
00:00:16.080	21409	0.00672	0		0.0974653	1700270
00:00:16.090	21419	0.00699	0		0.101381	1701179
00:00:16.100	21429	0.00694	0		0.100656	1701024
00:00:16.110	21439	0.00681	0		0.0987707	1700559
00:00:16.120	21449	0.00668	0		0.0968852	1700127
00:00:16.130	21459	0.00703	0		0.101962	1701297
00:00:16.140	21469	0.00666	0		0.0965951	1700056
00:00:16.150	21479	0.00697	0		0.101091	1701105
00:00:16.160	21489	0.00672	0		0.0974653	1700287
00:00:16.170	21499	0.00676	0		0.0980455	1700412
00:00:16.180	21509	0.00668	0		0.0968852	1700132
00:00:16.190	21519	0.00691	0		0.100221	1700897
00:00:16.200	21529	0.00694	0		0.100656	1701004
00:00:16.210	21539	0.00671	0		0.0973203	1700234
00:00:16.220	21549	0.00669	0		0.0970302	1700154
00:00:16.230	21559	0.00692	0		0.100366	1700928
00:00:16.239	21569	0.0067	0		0.0971753	1700198
00:00:16.249	21579	0.00704	0		0.102107	1701331
00:00:16.260	21589	0.00674	0		0.0977554	1700343
00:00:16.269	21599	0.0071	0		0.102977	1701561
00:00:16.279	21609	0.00685	0		0.0993508	1700706
00:00:16.289	21619	0.007	0		0.101526	1701216
00:00:16.299	21629	0.00652	0		0.0945646	1699603
00:00:16.309	21639	0.00685	0		0.0993508	1700713
00:00:16.319	21649	0.00679	0		0.0984806	1700520
00:00:16.329	21659	0.00694	0		0.100656	1701024
00:00:16.339	21669	0.00655	0		0.0949997	1699691
00:00:16.350	21679	0.00686	0		0.0994959	1700728
00:00:16.359	21689	0.00667	0		0.0967401	1700110
00:00:16.369	21699	0.00697	0		0.101091	1701124
00:00:16.379	21709	0.00697	0		0.101091	1701112
00:00:16.389	21719	0.00717	0		0.103992	1701772
00:00:16.399	21729	0.00691	0		0.100221	1700897
00:00:16.409	21739	0.00711	0		0.103122	1701591
00:00:16.419	21749	0.00658	0		0.0954348	1699794
00:00:16.429	21759	0.00696	0		0.100946	1701066
00:00:16.439	21769	0.00686	0		0.0994959	1700745
00:00:16.449	21779	0.00706	0		0.102397	1701407
00:00:16.459	21789	0.00674	0		0.0977554	1700321
00:00:16.469	21799	0.00705	0		0.102252	1701392
00:00:16.479	21809	0.00678	0		0.0983356	1700480
00:00:16.489	21819	0.00696	0		0.100946	1701090
00:00:16.499	21829	0.00677	0		0.0981905	1700429
00:00:16.509	21839	0.00723	0		0.104862	1701970
00:00:16.519	21849	0.00701	0		0.101671	1701260
00:00:16.529	21859	0.00715	0		0.103702	1701703
00:00:16.539	21869	0.00686	0		0.0994959	1700735
00:00:16.548	21879	0.00696	0		0.100946	1701078
00:00:16.559	21889	0.00674	0		0.0977554	1700331
00:00:16.568	21899	0.00698	0		0.101236	1701142
00:00:16.579	21909	0.0069	0		0.100076	1700875
00:00:16.588	21919	0.00708	0		0.102687	1701490
00:00:16.599	21929	0.00667	0		0.0967401	1700112
00:00:16.608	21939	0.0071	0		0.102977	1701537
00:00:16.618	21949	0.00697	0		0.101091	1701112
00:00:16.628	21959	0.00689	0		0.099931	1700833
00:00:16.639	21969	0.00694	0		0.100656	1701024
00:00:16.648	21979	0.00692	0		0.100366	1700931
00:00:16.658	21989	0.00683	0		0.0990607	1700632
00:00:16.668	21999	0.00717	0		0.103992	1701787
00:00:16.678	22009	0.00726	0		0.105297	1702078
00:00:16.688	22019	0.00716	0		0.103847	1701738
00:00:16.698	22029	0.00692	0		0.100366	1700946
00:00:16.708	22039	0.00717	0		0.103992	1701765
00:00:16.718	22049	0.00688	0		0.0997859	1700818
00:00:16.728	22059	0.00726	0		0.105297	1702071
00:00:16.738	22069	0.00674	0		0.0977554	1700353
00:00:16.748	22079	0.00706	0		0.102397	1701395
00:00:16.758	22089	0.00684	0		0.0992058	1700671
00:00:16.768	22099	0.007	0		0.101526	1701218
00:00:16.778	22109	0.00687	0		0.0996409	1700764
00:00:16.788	22119	0.00711	0		0.103122	1701591
00:00:16.797	22129	0.00689	0		0.099931	1700843
00:00:16.807	22139	0.00741	0		0.107473	1702581
00:00:16.818	22149	0.00671	0		0.0973203	1700222
00:00:16.828	22159	0.00692	0		0.100366	1700958
00:00:16.838	22169	0.00674	0		0.0977554	1700331
00:00:16.848	22179	0.00735	0		0.106603	1702372
00:00:16.858	22189	0.00665	0		0.0964501	1700048
00:00:16.867	22199	0.00707	0		0.102542	1701444
00:00:16.877	22209	0.00682	0		0.0989157	1700598
00:00:16.887	22219	0.00714	0		0.103557	1701691
00:00:16.897	22229	0.00657	0		0.0952898	1699776
00:00:16.907	22239	0.00704	0		0.102107	1701331
00:00:16.917	22249	0.00662	0		0.096015	1699926
00:00:16.927	22259	0.00723	0		0.104862	1701987
00:00:16.937	22269	0.00684	0		0.0992058	1700674
00:00:16.947	22279	0.00718	0		0.104137	1701799
00:00:16.957	22289	0.00666	0		0.0965951	1700073
00:00:16.967	22299	0.00706	0		0.102397	1701409
00:00:16.977	22309	0.00656	0		0.0951447	1699723
00:00:16.987	22319	0.00729	0		0.105732	1702171
00:00:16.997	22329	0.00666	0		0.0965951	1700068
00:00:17.007	22339	0.00705	0		0.102252	1701387
00:00:17.017	22349	0.00662	0		0.096015	1699926
00:00:17.027	22359	0.00704	0		0.102107	1701329
00:00:17.037	22369	0.00674	0		0.0977554	1700343
00:00:17.047	22379	0.00701	0		0.101671	1701243
00:00:17.057	22389	0.00672	0		0.0974653	1700277
00:00:17.067	22399	0.00714	0		0.103557	1701664
00:00:17.077	22409	0.00689	0		0.099931	1700845
00:00:17.086	22419	0.00708	0		0.102687	1701478
00:00:17.096	22429	0.00679	0		0.0984806	1700517
00:00:17.106	22439	0.00697	0		0.101091	1701107
00:00:17.117	22449	0.00661	0		0.0958699	1699916
00:00:17.126	22459	0.00723	0		0.104862	1701997
00:00:17.136	22469	0.007	0		0.101526	1701223
00:00:17.146	22479	0.00721	0		0.104572	1701909
00:00:17.156	22489	0.00669	0		0.0970302	1700171
00:00:17.166	22499	0.00696	0		0.100946	1701088
00:00:17.176	22509	0.00692	0		0.100366	1700948
00:00:17.186	22519	0.00724	0		0.105007	1702027
00:00:17.196	22529	0.00679	0		0.0984806	1700520
00:00:17.206	22539	0.00714	0		0.103557	1701664
00:00:17.216	22549	0.00685	0		0.0993508	1700691
00:00:17.226	22559	0.00708	0		0.102687	1701463
00:00:17.236	22569	0.00686	0		0.0994959	1700742
00:00:17.246	22579	0.00716	0		0.103847	1701762
00:00:17.256	22589	0.00694	0		0.100656	1701012
00:00:17.266	22599	0.00718	0		0.104137	1701826
00:00:17.276	22609	0.0073	0		0.105878	1702230
00:00:17.286	22619	0.00709	0		0.102832	1701505
00:00:17.296	22629	0.00668	0		0.0968852	1700122
00:00:17.306	22639	0.00719	0		0.104282	1701860
00:00:17.316	22649	0.00671	0		0.0973203	1700234
00:00:17.325	22659	0.00729	0		0.105732	1702198
00:00:17.336	22669	0.00672	0		0.0974653	1700272
00:00:17.345	22679	0.00711	0		0.103122	1701566
00:00:17.356	22689	0.00712	0		0.103267	1701610
00:00:17.365	22699	0.00707	0		0.102542	1701446
00:00:17.375	22709	0.00688	0		0.0997859	1700804
00:00:17.385	22719	0.00731	0		0.106023	1702242
00:00:17.395	22729	0.00673	0		0.0976104	1700292
00:00:17.405	22739	0.00725	0		0.105152	1702039
00:00:17.415	22749	0.0071	0		0.102977	1701561
00:00:17.425	22759	0.00703	0		0.101962	1701294
00:00:17.435	22769	0.00693	0		0.100511	1700980
00:00:17.445	22779	0.00693	0		0.100511	1700987
00:00:17.455	22789	0.00706	0		0.102397	1701424
00:00:17.465	22799	0.00718	0		0.104137	1701826
00:00:17.475	22809	0.00699	0		0.101381	1701177
00:00:17.485	22819	0.00704	0		0.102107	1701331
00:00:17.495	22829	0.00716	0		0.103847	1701743
00:00:17.505	22839	0.00704	0		0.102107	1701331
00:00:17.515	22849	0.00697	0		0.101091	1701112
00:00:17.525	22859	0.00711	0		0.103122	1701564
00:00:17.535	22869	0.00697	0		0.101091	1701097
00:00:17.545	22879	0.00722	0		0.104717	1701951
00:00:17.555	22889	0.00679	0		0.0984806	1700490
00:00:17.565	22899	0.00732	0		0.106168	1702296
00:00:17.575	22909	0.00699	0		0.101381	1701165
00:00:17.585	22919	0.00717	0		0.103992	1701774
00:00:17.595	22929	0.00721	0		0.104572	1701931
00:00:17.605	22939	0.00708	0		0.102687	1701466
00:00:17.615	22949	0.00676	0		0.0980455	1700417
00:00:17.625	22959	0.00681	0		0.0987707	1700573
00:00:17.634	22969	0.00677	0		0.0981905	1700434
00:00:17.644	22979	0.00723	0		0.104862	1701975
00:00:17.654	22989	0.00697	0		0.101091	1701107
00:00:17.664	22999	0.00704	0		0.102107	1701353
00:00:17.674	23009	0.00694	0		0.100656	1700992
00:00:17.684	23019	0.00707	0		0.102542	1701446
00:00:17.694	23029	0.00688	0		0.0997859	1700808
00:00:17.705	23039	0.00706	0		0.102397	1701400
00:00:17.714	23049	0.00701	0		0.101671	1701258
00:00:17.724	23059	0.0072	0		0.104427	1701875
00:00:17.735	23069	0.00694	0		0.100656	1701019
00:00:17.744	23079	0.00717	0		0.103992	1701787
00:00:17.754	23089	0.00684	0		0.0992058	1700688
00:00:17.764	23099	0.00734	0		0.106458	1702362
00:00:17.774	23109	0.00684	0		0.0992058	1700679
00:00:17.784	23119	0.00721	0		0.104572	1701904
00:00:17.794	23129	0.00696	0		0.100946	1701080
00:00:17.804	23139	0.00697	0		0.101091	1701119
00:00:17.814	23149	0.00691	0		0.100221	1700909
00:00:17.824	23159	0.00727	0		0.105442	1702100
00:00:17.834	23169	0.00668	0		0.0968852	1700146
00:00:17.844	23179	0.00661	0		0.0958699	1699906
00:00:17.854	23189	0.00699	0		0.101381	1701192
00:00:17.864	23199	0.007	0		0.101526	1701221
00:00:17.873	23209	0.00716	0		0.103847	1701745
00:00:17.884	23219	0.0071	0		0.102977	1701561
00:00:17.894	23229	0.0069	0		0.100076	1700870
00:00:17.904	23239	0.00732	0		0.106168	1702281
00:00:17.913	23249	0.00691	0		0.100221	1700924
00:00:17.924	23259	0.00715	0		0.103702	1701698
00:00:17.933	23269	0.00678	0		0.0983356	1700466
00:00:17.943	23279	0.00722	0		0.104717	1701956
00:00:17.953	23289	0.00724	0		0.105007	1702022
00:00:17.963	23299	0.00726	0		0.105297	1702095
00:00:17.973	23309	0.00698	0		0.101236	1701157
00:00:17.983	23319	0.00717	0		0.103992	1701779
00:00:17.993	23329	0.00696	0		0.100946	1701078
00:00:18.003	23339	0.00742	0		0.107618	1702610
00:00:18.013	23349	0.00702	0		0.101816	1701287
00:00:18.023	23359	0.00751	0		0.108923	1702934
00:00:18.033	23369	0.00702	0		0.101816	1701282
00:00:18.043	23379	0.00694	0		0.100656	1701017
00:00:18.053	23389	0.00703	0		0.101962	1701311
00:00:18.063	23399	0.00745	0		0.108053	1702726
00:00:18.073	23409	0.00705	0		0.102252	1701383
00:00:18.083	23419	0.00703	0		0.101962	1701304
00:00:18.093	23429	0.00697	0		0.101091	1701115
00:00:18.103	23439	0.0071	0		0.102977	1701554
00:00:18.113	23449	0.00684	0		0.0992058	1700662
00:00:18.123	23459	0.0071	0		0.102977	1701549
00:00:18.133	23469	0.00676	0		0.0980455	1700397
00:00:18.143	23479	0.00693	0		0.100511	1700990
00:00:18.153	23489	0.00706	0		0.102397	1701397
00:00:18.163	23499	0.00721	0		0.104572	1701921
00:00:18.172	23509	0.00712	0		0.103267	1701600
00:00:18.182	23519	0.00717	0		0.103992	1701772
00:00:18.193	23529	0.00722	0		0.104717	1701956
00:00:18.203	23539	0.00702	0		0.101816	1701263
00:00:18.212	23549	0.00737	0		0.106893	1702441
00:00:18.222	23559	0.00695	0		0.100801	1701058
00:00:18.232	23569	0.00707	0		0.102542	1701436
00:00:18.242	23579	0.00723	0		0.104862	1701973
00:00:18.252	23589	0.00693	0		0.100511	1700960
00:00:18.262	23599	0.00719	0		0.104282	1701831
00:00:18.272	23609	0.00751	0		0.108923	1702934
00:00:18.282	23619	0.00697	0		0.101091	1701122
00:00:18.292	23629	0.00705	0		0.102252	1701385
00:00:18.302	23639	0.00716	0		0.103847	1701743
00:00:18.312	23649	0.00686	0		0.0994959	1700735
00:00:18.322	23659	0.00676	0		0.0980455	1700390
00:00:18.332	23669	0.00679	0		0.0984806	1700515
00:00:18.342	23679	0.00749	0		0.108633	1702868
00:00:18.352	23689	0.00715	0		0.103702	1701716
00:00:18.362	23699	0.00686	0		0.0994959	1700730
00:00:18.372	23709	0.00701	0		0.101671	1701258
00:00:18.382	23719	0.00713	0		0.103412	1701647
00:00:18.392	23729	0.00699	0		0.101381	1701169
00:00:18.402	23739	0.00719	0		0.104282	1701843
00:00:18.412	23749	0.00703	0		0.101962	1701319
00:00:18.422	23759	0.00695	0		0.100801	1701056
00:00:18.432	23769	0.00714	0		0.103557	1701681
00:00:18.441	23779	0.00716	0		0.103847	1701760
00:00:18.451	23789	0.00709	0		0.102832	1701512
00:00:18.462	23799	0.00735	0		0.106603	1702401
00:00:18.472	23809	0.00704	0		0.102107	1701331
00:00:18.481	23819	0.00735	0		0.106603	1702374
00:00:18.491	23829	0.00708	0		0.102687	1701493
00:00:18.501	23839	0.00711	0		0.103122	1701564
00:00:18.511	23849	0.0067	0		0.0971753	1700212
00:00:18.521	23859	0.00734	0		0.106458	1702338
00:00:18.531	23869	0.00715	0		0.103702	1701730
00:00:18.541	23879	0.00689	0		0.099931	1700845
00:00:18.551	23889	0.0075	0		0.108778	1702880
00:00:18.561	23899	0.00689	0		0.099931	1700835
00:00:18.571	23909	0.00682	0		0.0989157	1700598
00:00:18.581	23919	0.00716	0		0.103847	1701735
00:00:18.591	23929	0.00704	0		0.102107	1701336
00:00:18.601	23939	0.00681	0		0.0987707	1700583
00:00:18.611	23949	0.00731	0		0.106023	1702259
00:00:18.621	23959	0.007	0		0.101526	1701214
00:00:18.631	23969	0.00738	0		0.107038	1702486
00:00:18.641	23979	0.00706	0		0.102397	1701395
00:00:18.651	23989	0.00685	0		0.0993508	1700706
00:00:18.661	23999	0.00699	0		0.101381	1701189
00:00:18.671	24009	0.00698	0		0.101236	1701152
00:00:18.681	24019	0.00707	0		0.102542	1701461
00:00:18.691	24029	0.00717	0		0.103992	1701767
00:00:18.701	24039	0.00709	0		0.102832	1701507
00:00:18.711	24049	0.00736	0		0.106748	1702424
00:00:18.720	24059	0.00714	0		0.103557	1701686
00:00:18.730	24069	0.00722	0		0.104717	1701941
00:00:18.740	24079	0.00697	0		0.101091	1701097
00:00:18.751	24089	0.00711	0		0.103122	1701569
00:00:18.761	24099	0.00674	0		0.0977554	1700328
00:00:18.770	24109	0.00727	0		0.105442	1702129
00:00:18.781	24119	0.00718	0		0.104137	1701823
00:00:18.790	24129	0.00697	0		0.101091	1701105
00:00:18.801	24139	0.00693	0		0.100511	1700975
00:00:18.811	24149	0.00725	0		0.105152	1702039
00:00:18.820	24159	0.00707	0		0.102542	1701449
00:00:18.830	24169	0.00737	0		0.106893	1702461
00:00:18.840	24179	0.007	0		0.101526	1701206
00:00:18.850	24189	0.00726	0		0.105297	1702085
00:00:18.860	24199	0.00716	0		0.103847	1701750
00:00:18.870	24209	0.00686	0		0.0994959	1700733
00:00:18.880	24219	0.00693	0		0.100511	1700960
00:00:18.890	24229	0.00729	0		0.105732	1702174
00:00:18.900	24239	0.00723	0		0.104862	1701985
00:00:18.910	24249	0.00722	0		0.104717	1701958
00:00:18.920	24259	0.00672	0		0.0974653	1700265
00:00:18.930	24269	0.00734	0		0.106458	1702352
00:00:18.940	24279	0.00698	0		0.101236	1701157
00:00:18.950	24289	0.00727	0		0.105442	1702112
00:00:18.960	24299	0.00665	0		0.0964501	1700029
00:00:18.970	24309	0.00708	0		0.102687	1701471
00:00:18.979	24319	0.00671	0		0.0973203	1700244
00:00:18.990	24329	0.00728	0		0.105587	1702159
00:00:18.999	24339	0.00724	0		0.105007	1702027
00:00:19.010	24349	0.00717	0		0.103992	1701767
00:00:19.020	24359	0.0071	0		0.102977	1701532
00:00:19.029	24369	0.00694	0		0.100656	1701024
00:00:19.039	24379	0.00683	0		0.0990607	1700649
00:00:19.049	24389	0.00735	0		0.106603	1702377
00:00:19.059	24399	0.00722	0		0.104717	1701936
00:00:19.069	24409	0.00714	0		0.103557	1701691
00:00:19.079	24419	0.00734	0		0.106458	1702347
00:00:19.089	24429	0.00758	0		0.109939	1703166
00:00:19.099	24439	0.00726	0		0.105297	1702083
00:00:19.109	24449	0.00747	0		0.108343	1702799
00:00:19.119	24459	0.00707	0		0.102542	1701434
00:00:19.129	24469	0.0071	0		0.102977	1701549
00:00:19.139	24479	0.00705	0		0.102252	1701390
00:00:19.149	24489	0.00726	0		0.105297	1702098
00:00:19.159	24499	0.00696	0		0.100946	1701071
00:00:19.169	24509	0.00733	0		0.106313	1702303
00:00:19.179	24519	0.00702	0		0.101816	1701280
00:00:19.189	24529	0.00726	0		0.105297	1702068
00:00:19.199	24539	0.00686	0		0.0994959	1700735
00:00:19.209	24549	0.00735	0		0.106603	1702401
00:00:19.219	24559	0.00706	0		0.102397	1701402
00:00:19.229	24569	0.00726	0		0.105297	1702093
00:00:19.239	24579	0.00677	0		0.0981905	1700422
00:00:19.248	24589	0.00724	0		0.105007	1702022
00:00:19.259	24599	0.00712	0		0.103267	1701625
00:00:19.268	24609	0.00733	0		0.106313	1702330
00:00:19.278	24619	0.00722	0		0.104717	1701965
00:00:19.288	24629	0.00725	0		0.105152	1702036
00:00:19.299	24639	0.00692	0		0.100366	1700936
00:00:19.308	24649	0.00722	0		0.104717	1701958
00:00:19.319	24659	0.00741	0		0.107473	1702588
00:00:19.328	24669	0.00712	0		0.103267	1701596
00:00:19.338	24679	0.00724	0		0.105007	1702022
00:00:19.348	24689	0.00742	0		0.107618	1702635
00:00:19.358	24699	0.0073	0		0.105878	1702225
00:00:19.368	24709	0.00746	0		0.108198	1702760
00:00:19.378	24719	0.00704	0		0.102107	1701331
00:00:19.388	24729	0.00737	0		0.106893	1702463
00:00:19.398	24739	0.00703	0		0.101962	1701326
00:00:19.408	24749	0.00738	0		0.107038	1702493
00:00:19.418	24759	0.00706	0		0.102397	1701407
00:00:19.428	24769	0.00739	0		0.107183	1702535
00:00:19.438	24779	0.00697	0		0.101091	1701097
00:00:19.448	24789	0.00726	0		0.105297	1702095
00:00:19.458	24799	0.00678	0		0.0983356	1700473
00:00:19.468	24809	0.00717	0		0.103992	1701796
00:00:19.478	24819	0.0071	0		0.102977	1701549
00:00:19.488	24829	0.0073	0		0.105878	1702230
00:00:19.498	24839	0.007	0		0.101526	1701201
00:00:19.508	24849	0.00726	0		0.105297	1702098
00:00:19.518	24859	0.00689	0		0.099931	1700826
00:00:19.528	24869	0.00749	0		0.108633	1702838
00:00:19.538	24879	0.0072	0		0.104427	1701867
00:00:19.547	24889	0.00726	0		0.105297	1702098
00:00:19.558	24899	0.00699	0		0.101381	1701167
00:00:19.567	24909	0.00719	0		0.104282	1701840
00:00:19.577	24919	0.00704	0		0.102107	1701338
00:00:19.587	24929	0.00737	0		0.106893	1702444
00:00:19.597	24939	0.00726	0		0.105297	1702085
00:00:19.607	24949	0.00763	0		0.110664	1703318
00:00:19.617	24959	0.00712	0		0.103267	1701627
00:00:19.627	24969	0.0071	0		0.102977	1701539
00:00:19.637	24979	0.00701	0		0.101671	1701243
00:00:19.647	24989	0.00742	0		0.107618	1702610
00:00:19.658	24999	0.0072	0		0.104427	1701894
00:00:19.667	25009	0.00752	0		0.109068	1702956
00:00:19.677	25019	0.00694	0		0.100656	1700999
00:00:19.687	25029	0.00778	0		0.112839	1703829
00:00:19.697	25039	0.00721	0		0.104572	1701924
00:00:19.707	25049	0.00754	0		0.109358	1703012
00:00:19.717	25059	0.00701	0		0.101671	1701245
00:00:19.727	25069	0.00772	0		0.111969	1703630
00:00:19.737	25079	0.00685	0		0.0993508	1700718
00:00:19.747	25089	0.00724	0		0.105007	1702017
00:00:19.757	25099	0.00714	0		0.103557	1701681
00:00:19.767	25109	0.00716	0		0.103847	1701760
00:00:19.777	25119	0.007	0		0.101526	1701194
00:00:19.786	25129	0.00726	0		0.105297	1702093
00:00:19.797	25139	0.00726	0		0.105297	1702080
00:00:19.807	25149	0.00708	0		0.102687	1701463
00:00:19.817	25159	0.0071	0		0.102977	1701544
00:00:19.826	25169	0.00721	0		0.104572	1701929
00:00:19.836	25179	0.007	0		0.101526	1701206
00:00:19.846	25189	0.00748	0		0.108488	1702833
00:00:19.856	25199	0.00694	0		0.100656	1701024
00:00:19.866	25209	0.00712	0		0.103267	1701610
00:00:19.876	25219	0.00696	0		0.100946	1701071
00:00:19.886	25229	0.00732	0		0.106168	1702296
00:00:19.896	25239	0.00688	0		0.0997859	1700791
[truncated: 61,883 more rows]
