# Supplementary material for: Continuous Infusion Pressure Measurement in Predefined Interfascial and Intramuscular Tissue Conditions: An Ex Vivo Pilot Study
Source: J Clin Med. 2026 Apr 26;15(9):3301. doi: 10.3390/jcm15093301 (PMC13164366; doi:10.3390/jcm15093301)
Supplement: Supplementary file 1 [file jcm-15-03301-s001.zip › fascia 3.xlsx]

## Sheet: Recording
Timestamp	DeviceTime	Pressure(bar)	ButtonState	Event	Pressure(PSI)	PressureRAW
00:00:00.000	33183	0.01407	1		0.204068	1724920
00:00:00.001	33193	0.01417	1		0.205518	1725252
00:00:00.010	33203	0.01416	1		0.205373	1725225
00:00:00.020	33213	0.01388	1		0.201312	1724308
00:00:00.030	33223	0.01401	1		0.203198	1724747
00:00:00.040	33233	0.01411	1		0.204648	1725080
00:00:00.050	33243	0.0143	1		0.207404	1725705
00:00:00.060	33253	0.01394	1		0.202183	1724492
00:00:00.070	33263	0.01394	1		0.202183	1724499
00:00:00.080	33273	0.01374	1		0.199282	1723835
00:00:00.090	33283	0.01399	1		0.202908	1724658
00:00:00.100	33293	0.01379	1		0.200007	1724003
00:00:00.110	33303	0.01396	1		0.202473	1724548
00:00:00.120	33313	0.01404	1		0.203633	1724825
00:00:00.130	33323	0.01388	1		0.201312	1724298
00:00:00.140	33333	0.01389	1		0.201457	1724316
00:00:00.150	33343	0.0142	1		0.205954	1725362
00:00:00.160	33353	0.01411	0		0.204648	1725084
00:00:00.170	33363	0.01414	0		0.205083	1725170
00:00:00.180	33373	0.01419	0		0.205808	1725328
00:00:00.190	33383	0.01406	0		0.203923	1724908
00:00:00.202	33393	0.0139	0		0.201602	1724374
00:00:00.210	33403	0.01399	0		0.202908	1724658
00:00:00.220	33413	0.01396	0		0.202473	1724578
00:00:00.230	33423	0.01396	0		0.202473	1724548
00:00:00.240	33433	0.01374	0		0.199282	1723815
00:00:00.250	33443	0.01399	0		0.202908	1724675
00:00:00.260	33453	0.0142	0		0.205954	1725357
00:00:00.269	33463	0.01385	0		0.200877	1724187
00:00:00.280	33473	0.01409	0		0.204358	1724991
00:00:00.290	33483	0.01368	0		0.198412	1723639
00:00:00.300	33493	0.01413	0		0.204938	1725143
00:00:00.309	33503	0.0139	0		0.201602	1724372
00:00:00.319	33513	0.01411	0		0.204648	1725065
00:00:00.329	33523	0.01391	0		0.201747	1724406
00:00:00.340	33533	0.01387	0		0.201167	1724269
00:00:00.349	33543	0.01373	0		0.199137	1723786
00:00:00.360	33553	0.01374	0		0.199282	1723842
00:00:00.369	33563	0.01396	0		0.202473	1724555
00:00:00.380	33573	0.01394	0		0.202183	1724499
00:00:00.390	33583	0.01394	0		0.202183	1724494
00:00:00.399	33593	0.01375	0		0.199427	1723847
00:00:00.409	33603	0.01414	0		0.205083	1725178
00:00:00.419	33613	0.01379	0		0.200007	1724003
00:00:00.429	33623	0.01406	0		0.203923	1724891
00:00:00.439	33633	0.01383	0		0.200587	1724119
00:00:00.449	33643	0.01427	0		0.206969	1725602
00:00:00.459	33653	0.0138	0		0.200152	1724013
00:00:00.469	33663	0.0141	0		0.204503	1725040
00:00:00.479	33673	0.01398	0		0.202763	1724641
00:00:00.489	33683	0.014	0		0.203053	1724705
00:00:00.499	33693	0.01385	0		0.200877	1724195
00:00:00.509	33703	0.01426	0		0.206824	1725565
00:00:00.519	33713	0.01388	0		0.201312	1724311
00:00:00.529	33723	0.01398	0		0.202763	1724641
00:00:00.539	33733	0.01364	0		0.197831	1723506
00:00:00.548	33743	0.01409	0		0.204358	1725006
00:00:00.559	33753	0.01361	0		0.197396	1723381
00:00:00.568	33763	0.01397	0		0.202618	1724614
00:00:00.579	33773	0.01386	0		0.201022	1724214
00:00:00.589	33783	0.0142	0		0.205954	1725365
00:00:00.598	33793	0.01408	0		0.204213	1724962
00:00:00.609	33803	0.01423	0		0.206389	1725482
00:00:00.619	33813	0.01364	0		0.197831	1723484
00:00:00.629	33823	0.01412	0		0.204793	1725097
00:00:00.639	33833	0.01366	0		0.198121	1723563
00:00:00.648	33843	0.01422	0		0.206244	1725441
00:00:00.658	33853	0.01374	0		0.199282	1723822
00:00:00.668	33863	0.01421	0		0.206099	1725406
00:00:00.679	33873	0.01385	0		0.200877	1724182
00:00:00.689	33883	0.01381	0		0.200297	1724060
00:00:00.698	33893	0.01386	0		0.201022	1724237
00:00:00.708	33903	0.01406	0		0.203923	1724903
00:00:00.718	33913	0.01396	0		0.202473	1724578
00:00:00.729	33923	0.01403	0		0.203488	1724788
00:00:00.738	33933	0.01441	0		0.208999	1726090
00:00:00.748	33943	0.01418	0		0.205663	1725291
00:00:00.758	33953	0.01407	0		0.204068	1724935
00:00:00.768	33963	0.01444	0		0.209434	1726163
00:00:00.779	33973	0.01394	0		0.202183	1724502
00:00:00.788	33983	0.01373	0		0.199137	1723788
00:00:00.798	33993	0.01465	0		0.21248	1726867
00:00:00.808	34003	0.0141	0		0.204503	1725021
00:00:00.818	34013	0.0137	0		0.198702	1723688
00:00:00.828	34023	0.01403	0		0.203488	1724813
00:00:00.838	34033	0.01349	0		0.195656	1722999
00:00:00.848	34043	0.01416	0		0.205373	1725230
00:00:00.858	34053	0.01363	0		0.197686	1723440
00:00:00.868	34063	0.01418	0		0.205663	1725313
00:00:00.877	34073	0.01372	0		0.198992	1723766
00:00:00.888	34083	0.01383	0		0.200587	1724126
00:00:00.897	34093	0.01391	0		0.201747	1724404
00:00:00.907	34103	0.01437	0		0.208419	1725928
00:00:00.918	34113	0.01396	0		0.202473	1724558
00:00:00.928	34123	0.01418	0		0.205663	1725311
00:00:00.938	34133	0.01395	0		0.202328	1724541
00:00:00.947	34143	0.01446	0		0.209725	1726244
00:00:00.957	34153	0.01377	0		0.199717	1723918
00:00:00.967	34163	0.01428	0		0.207114	1725644
00:00:00.977	34173	0.01385	0		0.200877	1724204
00:00:00.987	34183	0.01378	0		0.199862	1723952
00:00:00.997	34193	0.01365	0		0.197976	1723521
00:00:01.008	34203	0.01402	0		0.203343	1724769
00:00:01.017	34213	0.01382	0		0.200442	1724089
00:00:01.027	34223	0.01412	0		0.204793	1725116
00:00:01.037	34233	0.01363	0		0.197686	1723455
00:00:01.047	34243	0.01401	0		0.203198	1724732
00:00:01.057	34253	0.01351	0		0.195946	1723066
00:00:01.067	34263	0.01411	0		0.204648	1725084
00:00:01.077	34273	0.01379	0		0.200007	1723991
00:00:01.087	34283	0.01412	0		0.204793	1725116
00:00:01.097	34293	0.01371	0		0.198847	1723710
00:00:01.107	34303	0.01348	0		0.195511	1722949
00:00:01.117	34313	0.01361	0		0.197396	1723381
00:00:01.127	34323	0.0141	0		0.204503	1725048
00:00:01.137	34333	0.01377	0		0.199717	1723942
00:00:01.147	34343	0.01391	0		0.201747	1724394
00:00:01.157	34353	0.01397	0		0.202618	1724612
00:00:01.167	34363	0.01409	0		0.204358	1725004
00:00:01.177	34373	0.01355	0		0.196526	1723190
00:00:01.187	34383	0.01397	0		0.202618	1724585
00:00:01.197	34393	0.01368	0		0.198412	1723612
00:00:01.206	34403	0.01387	0		0.201167	1724247
00:00:01.217	34413	0.01395	0		0.202328	1724516
00:00:01.227	34423	0.01378	0		0.199862	1723955
00:00:01.237	34433	0.01384	0		0.200732	1724172
00:00:01.246	34443	0.01402	0		0.203343	1724776
00:00:01.257	34453	0.01335	0		0.193625	1722533
00:00:01.266	34463	0.01372	0		0.198992	1723761
00:00:01.277	34473	0.0141	0		0.204503	1725023
00:00:01.286	34483	0.014	0		0.203053	1724685
00:00:01.296	34493	0.01404	0		0.203633	1724822
00:00:01.307	34503	0.01428	0		0.207114	1725654
00:00:01.316	34513	0.01375	0		0.199427	1723871
00:00:01.326	34523	0.01382	0		0.200442	1724094
00:00:01.336	34533	0.01363	0		0.197686	1723445
00:00:01.346	34543	0.01413	0		0.204938	1725151
00:00:01.356	34553	0.01379	0		0.200007	1724001
00:00:01.366	34563	0.01426	0		0.206824	1725556
00:00:01.376	34573	0.01385	0		0.200877	1724192
00:00:01.386	34583	0.01405	0		0.203778	1724852
00:00:01.396	34593	0.01386	0		0.201022	1724237
00:00:01.406	34603	0.01379	0		0.200007	1724008
00:00:01.416	34613	0.01397	0		0.202618	1724595
00:00:01.426	34623	0.01419	0		0.205808	1725343
00:00:01.436	34633	0.01404	0		0.203633	1724832
00:00:01.446	34643	0.01426	0		0.206824	1725573
00:00:01.456	34653	0.01355	0		0.196526	1723193
00:00:01.466	34663	0.01429	0		0.207259	1725673
00:00:01.475	34673	0.01384	0		0.200732	1724170
00:00:01.486	34683	0.01416	0		0.205373	1725240
00:00:01.495	34693	0.01386	0		0.201022	1724244
00:00:01.506	34703	0.01407	0		0.204068	1724947
00:00:01.515	34713	0.01381	0		0.200297	1724057
00:00:01.526	34723	0.01404	0		0.203633	1724835
00:00:01.536	34733	0.01405	0		0.203778	1724852
00:00:01.545	34743	0.01378	0		0.199862	1723959
00:00:01.555	34753	0.014	0		0.203053	1724712
00:00:01.565	34763	0.01411	0		0.204648	1725055
00:00:01.575	34773	0.01402	0		0.203343	1724761
00:00:01.585	34783	0.01411	0		0.204648	1725062
00:00:01.595	34793	0.01384	0		0.200732	1724165
00:00:01.605	34803	0.01389	0		0.201457	1724333
00:00:01.615	34813	0.01404	0		0.203633	1724830
00:00:01.625	34823	0.01414	0		0.205083	1725173
00:00:01.635	34833	0.01422	0		0.206244	1725453
00:00:01.645	34843	0.0142	0		0.205954	1725367
00:00:01.655	34853	0.01383	0		0.200587	1724121
00:00:01.665	34863	0.01429	0		0.207259	1725678
00:00:01.675	34873	0.01356	0		0.196671	1723217
00:00:01.685	34883	0.01404	0		0.203633	1724825
00:00:01.695	34893	0.01373	0		0.199137	1723786
00:00:01.705	34903	0.01409	0		0.204358	1725009
00:00:01.715	34913	0.01382	0		0.200442	1724092
00:00:01.725	34923	0.01416	0		0.205373	1725237
00:00:01.735	34933	0.01417	0		0.205518	1725281
00:00:01.745	34943	0.01384	0		0.200732	1724160
00:00:01.755	34953	0.01394	0		0.202183	1724499
00:00:01.765	34963	0.01443	0		0.209289	1726143
00:00:01.774	34973	0.01412	0		0.204793	1725104
00:00:01.785	34983	0.01396	0		0.202473	1724570
00:00:01.795	34993	0.01395	0		0.202328	1724533
00:00:01.805	35003	0.01418	0		0.205663	1725301
00:00:01.814	35013	0.01388	0		0.201312	1724281
00:00:01.824	35023	0.01423	0		0.206389	1725485
00:00:01.834	35033	0.01409	0		0.204358	1724984
00:00:01.845	35043	0.01438	0		0.208564	1725970
00:00:01.854	35053	0.01384	0		0.200732	1724150
00:00:01.864	35063	0.0142	0		0.205954	1725367
00:00:01.874	35073	0.01386	0		0.201022	1724244
00:00:01.885	35083	0.01416	0		0.205373	1725250
00:00:01.895	35093	0.01418	0		0.205663	1725313
00:00:01.904	35103	0.01396	0		0.202473	1724570
00:00:01.914	35113	0.01339	0		0.194205	1722665
00:00:01.924	35123	0.01419	0		0.205808	1725350
00:00:01.934	35133	0.01378	0		0.199862	1723955
00:00:01.944	35143	0.01425	0		0.206679	1725524
00:00:01.954	35153	0.01418	0		0.205663	1725303
00:00:01.964	35163	0.01415	0		0.205228	1725192
00:00:01.974	35173	0.01403	0		0.203488	1724805
00:00:01.984	35183	0.01449	0		0.21016	1726340
00:00:01.994	35193	0.014	0		0.203053	1724688
00:00:02.004	35203	0.01415	0		0.205228	1725195
00:00:02.014	35213	0.01393	0		0.202038	1724470
00:00:02.024	35223	0.01426	0		0.206824	1725573
00:00:02.034	35233	0.01411	0		0.204648	1725055
00:00:02.044	35243	0.01422	0		0.206244	1725441
00:00:02.054	35253	0.01406	0		0.203923	1724891
00:00:02.063	35263	0.01396	0		0.202473	1724555
00:00:02.074	35273	0.0142	0		0.205954	1725365
00:00:02.084	35283	0.01417	0		0.205518	1725281
00:00:02.094	35293	0.01401	0		0.203198	1724734
00:00:02.104	35303	0.0143	0		0.207404	1725710
00:00:02.113	35313	0.0141	0		0.204503	1725021
00:00:02.123	35323	0.01424	0		0.206534	1725512
00:00:02.133	35333	0.0138	0		0.200152	1724016
00:00:02.143	35343	0.01436	0		0.208274	1725891
00:00:02.153	35353	0.01416	0		0.205373	1725240
00:00:02.163	35363	0.01413	0		0.204938	1725121
00:00:02.174	35373	0.01399	0		0.202908	1724653
00:00:02.183	35383	0.01432	0		0.207694	1725756
00:00:02.193	35393	0.01401	0		0.203198	1724724
00:00:02.203	35403	0.01408	0		0.204213	1724977
00:00:02.213	35413	0.01405	0		0.203778	1724864
00:00:02.223	35423	0.01427	0		0.206969	1725617
00:00:02.233	35433	0.01396	0		0.202473	1724565
00:00:02.243	35443	0.01402	0		0.203343	1724756
00:00:02.253	35453	0.01423	0		0.206389	1725480
00:00:02.263	35463	0.01401	0		0.203198	1724717
00:00:02.273	35473	0.01393	0		0.202038	1724455
00:00:02.283	35483	0.01423	0		0.206389	1725460
00:00:02.293	35493	0.0139	0		0.201602	1724364
00:00:02.303	35503	0.0141	0		0.204503	1725033
00:00:02.313	35513	0.01416	0		0.205373	1725240
00:00:02.323	35523	0.01393	0		0.202038	1724475
00:00:02.333	35533	0.01419	0		0.205808	1725345
00:00:02.343	35543	0.01441	0		0.208999	1726080
00:00:02.353	35553	0.01369	0		0.198557	1723673
00:00:02.363	35563	0.0141	0		0.204503	1725048
00:00:02.373	35573	0.01402	0		0.203343	1724771
00:00:02.383	35583	0.01444	0		0.209434	1726163
00:00:02.393	35593	0.01402	0		0.203343	1724773
00:00:02.402	35603	0.01394	0		0.202183	1724487
00:00:02.413	35613	0.01401	0		0.203198	1724744
00:00:02.422	35623	0.0142	0		0.205954	1725355
00:00:02.432	35633	0.01411	0		0.204648	1725077
00:00:02.442	35643	0.01393	0		0.202038	1724480
00:00:02.452	35653	0.01421	0		0.206099	1725392
00:00:02.462	35663	0.01415	0		0.205228	1725197
00:00:02.472	35673	0.01402	0		0.203343	1724761
00:00:02.482	35683	0.01411	0		0.204648	1725072
00:00:02.493	35693	0.01393	0		0.202038	1724460
00:00:02.502	35703	0.01413	0		0.204938	1725151
00:00:02.512	35713	0.01396	0		0.202473	1724555
00:00:02.522	35723	0.01407	0		0.204068	1724933
00:00:02.532	35733	0.01409	0		0.204358	1724984
00:00:02.542	35743	0.01421	0		0.206099	1725401
00:00:02.552	35753	0.01407	0		0.204068	1724940
00:00:02.562	35763	0.01398	0		0.202763	1724627
00:00:02.572	35773	0.014	0		0.203053	1724698
00:00:02.582	35783	0.01411	0		0.204648	1725065
00:00:02.592	35793	0.01408	0		0.204213	1724960
00:00:02.602	35803	0.01407	0		0.204068	1724925
00:00:02.612	35813	0.01441	0		0.208999	1726082
00:00:02.622	35823	0.01432	0		0.207694	1725779
00:00:02.632	35833	0.01398	0		0.202763	1724646
00:00:02.642	35843	0.01413	0		0.204938	1725129
00:00:02.652	35853	0.01391	0		0.201747	1724394
00:00:02.661	35863	0.01437	0		0.208419	1725950
00:00:02.671	35873	0.01409	0		0.204358	1725013
00:00:02.682	35883	0.01407	0		0.204068	1724945
00:00:02.692	35893	0.01413	0		0.204938	1725151
00:00:02.702	35903	0.01436	0		0.208274	1725916
00:00:02.711	35913	0.01394	0		0.202183	1724509
00:00:02.721	35923	0.0141	0		0.204503	1725048
00:00:02.731	35933	0.01434	0		0.207984	1725847
00:00:02.741	35943	0.01388	0		0.201312	1724291
00:00:02.751	35953	0.01409	0		0.204358	1724987
00:00:02.761	35963	0.01419	0		0.205808	1725345
00:00:02.771	35973	0.01457	0		0.21132	1726602
00:00:02.781	35983	0.0137	0		0.198702	1723700
00:00:02.791	35993	0.01429	0		0.207259	1725681
00:00:02.802	36003	0.01389	0		0.201457	1724316
00:00:02.811	36013	0.01425	0		0.206679	1725521
00:00:02.821	36023	0.01376	0		0.199572	1723883
00:00:02.831	36033	0.01407	0		0.204068	1724918
00:00:02.841	36043	0.01414	0		0.205083	1725182
00:00:02.851	36053	0.01417	0		0.205518	1725269
00:00:02.861	36063	0.01418	0		0.205663	1725306
00:00:02.871	36073	0.01396	0		0.202473	1724580
00:00:02.881	36083	0.01435	0		0.208129	1725867
00:00:02.891	36093	0.01464	0		0.212335	1726852
00:00:02.901	36103	0.01394	0		0.202183	1724492
00:00:02.911	36113	0.01422	0		0.206244	1725441
00:00:02.921	36123	0.014	0		0.203053	1724683
00:00:02.931	36133	0.01433	0		0.207839	1725791
00:00:02.941	36143	0.01387	0		0.201167	1724249
00:00:02.951	36153	0.01433	0		0.207839	1725818
00:00:02.961	36163	0.01406	0		0.203923	1724903
00:00:02.971	36173	0.01453	0		0.21074	1726485
00:00:02.980	36183	0.01397	0		0.202618	1724595
00:00:02.990	36193	0.01392	0		0.201892	1724440
00:00:03.000	36203	0.01404	0		0.203633	1724832
00:00:03.010	36213	0.01409	0		0.204358	1725004
00:00:03.020	36223	0.01385	0		0.200877	1724207
00:00:03.030	36233	0.01392	0		0.201892	1724445
00:00:03.040	36243	0.01424	0		0.206534	1725499
00:00:03.050	36253	0.01418	0		0.205663	1725313
00:00:03.060	36263	0.01413	0		0.204938	1725131
00:00:03.070	36273	0.0141	0		0.204503	1725040
00:00:03.080	36283	0.01397	0		0.202618	1724600
00:00:03.090	36293	0.01436	0		0.208274	1725903
00:00:03.100	36303	0.01426	0		0.206824	1725563
00:00:03.111	36313	0.01434	0		0.207984	1725847
00:00:03.120	36323	0.01403	0		0.203488	1724791
00:00:03.130	36333	0.01427	0		0.206969	1725597
00:00:03.140	36343	0.01397	0		0.202618	1724600
00:00:03.150	36353	0.01397	0		0.202618	1724590
00:00:03.160	36363	0.01418	0		0.205663	1725318
00:00:03.170	36373	0.01418	0		0.205663	1725316
00:00:03.180	36383	0.01397	0		0.202618	1724609
00:00:03.190	36393	0.01424	0		0.206534	1725492
00:00:03.200	36403	0.01459	0		0.21161	1726688
00:00:03.210	36413	0.01431	0		0.207549	1725749
00:00:03.219	36423	0.01388	0		0.201312	1724279
00:00:03.229	36433	0.01404	0		0.203633	1724818
00:00:03.240	36443	0.01402	0		0.203343	1724773
00:00:03.250	36453	0.01432	0		0.207694	1725783
00:00:03.259	36463	0.01415	0		0.205228	1725215
00:00:03.269	36473	0.01386	0		0.201022	1724221
00:00:03.279	36483	0.01404	0		0.203633	1724818
00:00:03.289	36493	0.01422	0		0.206244	1725436
00:00:03.299	36503	0.01393	0		0.202038	1724467
00:00:03.309	36513	0.01442	0		0.209144	1726092
00:00:03.319	36523	0.01383	0		0.200587	1724116
00:00:03.329	36533	0.01406	0		0.203923	1724896
00:00:03.339	36543	0.01399	0		0.202908	1724666
00:00:03.349	36553	0.01408	0		0.204213	1724962
00:00:03.359	36563	0.01404	0		0.203633	1724818
00:00:03.369	36573	0.01452	0		0.210595	1726431
00:00:03.379	36583	0.01415	0		0.205228	1725195
00:00:03.389	36593	0.01419	0		0.205808	1725333
00:00:03.399	36603	0.01408	0		0.204213	1724955
00:00:03.409	36613	0.01383	0		0.200587	1724138
00:00:03.419	36623	0.01377	0		0.199717	1723915
00:00:03.429	36633	0.01436	0		0.208274	1725918
00:00:03.439	36643	0.01372	0		0.198992	1723754
00:00:03.449	36653	0.01427	0		0.206969	1725600
00:00:03.459	36663	0.01364	0		0.197831	1723479
00:00:03.469	36673	0.01399	0		0.202908	1724678
00:00:03.479	36683	0.01405	0		0.203778	1724879
00:00:03.489	36693	0.01461	0		0.2119	1726747
00:00:03.499	36703	0.01413	0		0.204938	1725119
00:00:03.508	36713	0.01432	0		0.207694	1725788
00:00:03.519	36723	0.01418	0		0.205663	1725316
00:00:03.529	36733	0.0142	0		0.205954	1725360
00:00:03.538	36743	0.01404	0		0.203633	1724830
00:00:03.548	36753	0.01373	0		0.199137	1723803
00:00:03.558	36763	0.01393	0		0.202038	1724472
00:00:03.568	36773	0.0142	0		0.205954	1725372
00:00:03.579	36783	0.0139	0		0.201602	1724369
00:00:03.588	36793	0.01409	0		0.204358	1725001
00:00:03.598	36803	0.0137	0		0.198702	1723683
00:00:03.608	36813	0.01442	0		0.209144	1726092
00:00:03.618	36823	0.01416	0		0.205373	1725220
00:00:03.628	36833	0.01416	0		0.205373	1725240
00:00:03.638	36843	0.0139	0		0.201602	1724377
00:00:03.648	36853	0.01421	0		0.206099	1725396
00:00:03.658	36863	0.01384	0		0.200732	1724168
00:00:03.668	36873	0.0143	0		0.207404	1725700
00:00:03.678	36883	0.01394	0		0.202183	1724482
00:00:03.688	36893	0.01434	0		0.207984	1725852
00:00:03.698	36903	0.01407	0		0.204068	1724938
00:00:03.708	36913	0.01419	0		0.205808	1725352
00:00:03.718	36923	0.01428	0		0.207114	1725636
00:00:03.728	36933	0.01439	0		0.208709	1725999
00:00:03.738	36943	0.01399	0		0.202908	1724663
00:00:03.748	36953	0.01442	0		0.209144	1726112
00:00:03.757	36963	0.01377	0		0.199717	1723942
00:00:03.768	36973	0.01441	0		0.208999	1726082
00:00:03.778	36983	0.0142	0		0.205954	1725379
00:00:03.788	36993	0.01413	0		0.204938	1725151
00:00:03.798	37003	0.01391	0		0.201747	1724411
00:00:03.808	37013	0.01431	0		0.207549	1725722
00:00:03.817	37023	0.01368	0		0.198412	1723609
00:00:03.827	37033	0.01429	0		0.207259	1725663
00:00:03.837	37043	0.01388	0		0.201312	1724306
00:00:03.847	37053	0.014	0		0.203053	1724702
00:00:03.857	37063	0.01422	0		0.206244	1725441
00:00:03.868	37073	0.01433	0		0.207839	1725820
00:00:03.878	37083	0.01384	0		0.200732	1724153
00:00:03.887	37093	0.01434	0		0.207984	1725835
00:00:03.897	37103	0.01402	0		0.203343	1724749
00:00:03.907	37113	0.0142	0		0.205954	1725357
00:00:03.917	37123	0.01399	0		0.202908	1724680
00:00:03.927	37133	0.01425	0		0.206679	1725543
00:00:03.937	37143	0.01414	0		0.205083	1725175
00:00:03.947	37153	0.01428	0		0.207114	1725651
00:00:03.957	37163	0.0141	0		0.204503	1725023
00:00:03.967	37173	0.01419	0		0.205808	1725323
00:00:03.977	37183	0.01404	0		0.203633	1724847
00:00:03.987	37193	0.01448	0		0.210015	1726312
00:00:03.997	37203	0.0142	0		0.205954	1725372
00:00:04.007	37213	0.01425	0		0.206679	1725551
00:00:04.017	37223	0.01418	0		0.205663	1725303
00:00:04.027	37233	0.01432	0		0.207694	1725759
00:00:04.037	37243	0.01384	0		0.200732	1724153
00:00:04.047	37253	0.01413	0		0.204938	1725136
00:00:04.057	37263	0.01439	0		0.208709	1725992
00:00:04.067	37273	0.01415	0		0.205228	1725218
00:00:04.077	37283	0.01432	0		0.207694	1725771
00:00:04.087	37293	0.01439	0		0.208709	1726016
00:00:04.096	37303	0.01406	0		0.203923	1724913
00:00:04.107	37313	0.01433	0		0.207839	1725798
00:00:04.116	37323	0.01402	0		0.203343	1724754
00:00:04.126	37333	0.01438	0		0.208564	1725970
00:00:04.137	37343	0.01394	0		0.202183	1724489
00:00:04.146	37353	0.01381	0		0.200297	1724077
00:00:04.157	37363	0.01396	0		0.202473	1724555
00:00:04.166	37373	0.01417	0		0.205518	1725264
00:00:04.177	37383	0.01423	0		0.206389	1725467
00:00:04.186	37393	0.01419	0		0.205808	1725323
00:00:04.196	37403	0.01407	0		0.204068	1724947
00:00:04.206	37413	0.01428	0		0.207114	1725639
00:00:04.216	37423	0.01422	0		0.206244	1725421
00:00:04.226	37433	0.01436	0		0.208274	1725913
00:00:04.236	37443	0.01418	0		0.205663	1725311
00:00:04.246	37453	0.01413	0		0.204938	1725151
00:00:04.256	37463	0.01413	0		0.204938	1725121
00:00:04.267	37473	0.01421	0		0.206099	1725396
00:00:04.276	37483	0.01431	0		0.207549	1725749
00:00:04.286	37493	0.0144	0		0.208854	1726031
00:00:04.296	37503	0.01405	0		0.203778	1724862
00:00:04.306	37513	0.01453	0		0.21074	1726490
00:00:04.316	37523	0.01404	0		0.203633	1724818
00:00:04.326	37533	0.01472	0		0.213495	1727107
00:00:04.336	37543	0.01382	0		0.200442	1724106
00:00:04.347	37553	0.01451	0		0.21045	1726426
00:00:04.356	37563	0.01405	0		0.203778	1724859
00:00:04.366	37573	0.01421	0		0.206099	1725396
00:00:04.375	37583	0.01429	0		0.207259	1725681
00:00:04.385	37593	0.01429	0		0.207259	1725668
00:00:04.395	37603	0.01374	0		0.199282	1723817
00:00:04.406	37613	0.0141	0		0.204503	1725028
00:00:04.416	37623	0.01409	0		0.204358	1725006
00:00:04.425	37633	0.01398	0		0.202763	1724629
00:00:04.435	37643	0.01407	0		0.204068	1724933
00:00:04.446	37653	0.0144	0		0.208854	1726055
00:00:04.455	37663	0.01441	0		0.208999	1726065
00:00:04.465	37673	0.01444	0		0.209434	1726187
00:00:04.475	37683	0.0141	0		0.204503	1725050
00:00:04.485	37693	0.01443	0		0.209289	1726143
00:00:04.495	37703	0.01412	0		0.204793	1725116
00:00:04.505	37713	0.01453	0		0.21074	1726470
00:00:04.516	37723	0.01425	0		0.206679	1725548
00:00:04.525	37733	0.01401	0		0.203198	1724729
00:00:04.535	37743	0.01421	0		0.206099	1725392
00:00:04.545	37753	0.01422	0		0.206244	1725431
00:00:04.555	37763	0.01398	0		0.202763	1724641
00:00:04.565	37773	0.01429	0		0.207259	1725678
00:00:04.575	37783	0.01447	0		0.20987	1726261
00:00:04.585	37793	0.01462	0		0.212045	1726793
00:00:04.595	37803	0.01428	0		0.207114	1725644
00:00:04.605	37813	0.01444	0		0.209434	1726158
00:00:04.615	37823	0.01394	0		0.202183	1724482
00:00:04.624	37833	0.01409	0		0.204358	1725006
00:00:04.635	37843	0.01403	0		0.203488	1724803
00:00:04.645	37853	0.01426	0		0.206824	1725563
00:00:04.655	37863	0.01376	0		0.199572	1723891
00:00:04.664	37873	0.01432	0		0.207694	1725761
00:00:04.674	37883	0.01401	0		0.203198	1724715
00:00:04.685	37893	0.01449	0		0.21016	1726348
00:00:04.694	37903	0.01435	0		0.208129	1725876
00:00:04.704	37913	0.01446	0		0.209725	1726246
00:00:04.714	37923	0.01419	0		0.205808	1725340
00:00:04.724	37933	0.01445	0		0.209579	1726217
00:00:04.735	37943	0.01413	0		0.204938	1725151
00:00:04.745	37953	0.01451	0		0.21045	1726404
00:00:04.754	37963	0.01383	0		0.200587	1724141
00:00:04.764	37973	0.01455	0		0.21103	1726541
00:00:04.774	37983	0.01434	0		0.207984	1725845
00:00:04.784	37993	0.0147	0		0.213205	1727050
00:00:04.794	38003	0.01407	0		0.204068	1724933
00:00:04.804	38013	0.01478	0		0.214366	1727305
00:00:04.814	38023	0.01441	0		0.208999	1726090
00:00:04.824	38033	0.01453	0		0.21074	1726477
00:00:04.834	38043	0.01441	0		0.208999	1726080
00:00:04.844	38053	0.01438	0		0.208564	1725977
00:00:04.854	38063	0.01418	0		0.205663	1725289
00:00:04.864	38073	0.01422	0		0.206244	1725433
00:00:04.874	38083	0.0144	0		0.208854	1726055
00:00:04.884	38093	0.01435	0		0.208129	1725859
00:00:04.894	38103	0.01449	0		0.21016	1726348
00:00:04.904	38113	0.01419	0		0.205808	1725352
00:00:04.914	38123	0.01436	0		0.208274	1725906
00:00:04.924	38133	0.01446	0		0.209725	1726239
00:00:04.933	38143	0.01412	0		0.204793	1725107
00:00:04.943	38153	0.01454	0		0.210885	1726517
00:00:04.954	38163	0.01412	0		0.204793	1725092
00:00:04.964	38173	0.01433	0		0.207839	1725818
00:00:04.973	38183	0.01444	0		0.209434	1726178
00:00:04.983	38193	0.01491	0		0.216251	1727757
00:00:04.993	38203	0.0143	0		0.207404	1725698
00:00:05.003	38213	0.01425	0		0.206679	1725546
00:00:05.013	38223	0.01427	0		0.206969	1725607
00:00:05.023	38233	0.01456	0		0.211175	1726575
00:00:05.033	38243	0.01452	0		0.210595	1726443
00:00:05.043	38253	0.01455	0		0.21103	1726539
00:00:05.053	38263	0.01442	0		0.209144	1726104
00:00:05.063	38273	0.01447	0		0.20987	1726288
00:00:05.074	38283	0.01441	0		0.208999	1726072
00:00:05.083	38293	0.01429	0		0.207259	1725656
00:00:05.094	38303	0.01427	0		0.206969	1725617
00:00:05.103	38313	0.01437	0		0.208419	1725950
00:00:05.113	38323	0.01428	0		0.207114	1725646
00:00:05.123	38333	0.01439	0		0.208709	1725992
00:00:05.133	38343	0.01426	0		0.206824	1725580
00:00:05.143	38353	0.0144	0		0.208854	1726053
00:00:05.155	38363	0.01441	0		0.208999	1726080
00:00:05.163	38373	0.01447	0		0.20987	1726285
00:00:05.173	38383	0.01443	0		0.209289	1726126
00:00:05.183	38393	0.01465	0		0.21248	1726891
00:00:05.193	38403	0.01454	0		0.210885	1726517
00:00:05.203	38413	0.01419	0		0.205808	1725338
00:00:05.213	38423	0.01414	0		0.205083	1725158
00:00:05.223	38433	0.01492	0		0.216396	1727798
00:00:05.233	38443	0.01467	0		0.21277	1726945
00:00:05.243	38453	0.01455	0		0.21103	1726551
00:00:05.253	38463	0.01437	0		0.208419	1725945
00:00:05.262	38473	0.01453	0		0.21074	1726473
00:00:05.273	38483	0.01493	0		0.216541	1727828
00:00:05.283	38493	0.01471	0		0.21335	1727070
00:00:05.292	38503	0.01446	0		0.209725	1726256
00:00:05.302	38513	0.01441	0		0.208999	1726070
00:00:05.312	38523	0.01455	0		0.21103	1726529
00:00:05.323	38533	0.01474	0		0.213786	1727168
00:00:05.332	38543	0.01442	0		0.209144	1726124
00:00:05.342	38553	0.01417	0		0.205518	1725252
00:00:05.353	38563	0.01468	0		0.212915	1726994
00:00:05.362	38573	0.01476	0		0.214076	1727234
00:00:05.372	38583	0.01462	0		0.212045	1726784
00:00:05.382	38593	0.01437	0		0.208419	1725947
00:00:05.392	38603	0.01451	0		0.21045	1726394
00:00:05.402	38613	0.01515	0		0.219732	1728568
00:00:05.412	38623	0.0145	0		0.210305	1726360
00:00:05.422	38633	0.01429	0		0.207259	1725688
00:00:05.433	38643	0.01429	0		0.207259	1725659
00:00:05.442	38653	0.01432	0		0.207694	1725788
00:00:05.452	38663	0.0145	0		0.210305	1726389
00:00:05.462	38673	0.01433	0		0.207839	1725810
00:00:05.472	38683	0.01455	0		0.21103	1726529
00:00:05.482	38693	0.01489	0		0.215961	1727674
00:00:05.491	38703	0.01468	0		0.212915	1726967
00:00:05.501	38713	0.01483	0		0.215091	1727487
00:00:05.511	38723	0.01451	0		0.21045	1726411
00:00:05.522	38733	0.01455	0		0.21103	1726546
00:00:05.532	38743	0.01478	0		0.214366	1727300
00:00:05.542	38753	0.01447	0		0.20987	1726268
00:00:05.552	38763	0.01488	0		0.215816	1727637
00:00:05.561	38773	0.01455	0		0.21103	1726534
00:00:05.572	38783	0.01467	0		0.21277	1726935
00:00:05.581	38793	0.01479	0		0.214511	1727364
00:00:05.591	38803	0.01449	0		0.21016	1726340
00:00:05.601	38813	0.01469	0		0.21306	1726999
00:00:05.611	38823	0.01517	0		0.220022	1728632
00:00:05.621	38833	0.01496	0		0.216976	1727933
00:00:05.631	38843	0.01438	0		0.208564	1725967
00:00:05.641	38853	0.01442	0		0.209144	1726094
00:00:05.651	38863	0.01471	0		0.21335	1727095
00:00:05.661	38873	0.01459	0		0.21161	1726688
00:00:05.671	38883	0.01464	0		0.212335	1726857
00:00:05.681	38893	0.01477	0		0.214221	1727286
00:00:05.691	38903	0.01436	0		0.208274	1725906
00:00:05.701	38913	0.01464	0		0.212335	1726850
00:00:05.711	38923	0.01461	0		0.2119	1726754
00:00:05.721	38933	0.01468	0		0.212915	1726975
00:00:05.731	38943	0.01446	0		0.209725	1726227
00:00:05.741	38953	0.01492	0		0.216396	1727776
00:00:05.751	38963	0.01472	0		0.213495	1727112
00:00:05.761	38973	0.0148	0		0.214656	1727398
00:00:05.771	38983	0.01476	0		0.214076	1727251
00:00:05.781	38993	0.01458	0		0.211465	1726637
00:00:05.791	39003	0.01454	0		0.210885	1726524
00:00:05.801	39013	0.01484	0		0.215236	1727502
00:00:05.811	39023	0.01469	0		0.21306	1726999
00:00:05.820	39033	0.01463	0		0.21219	1726801
00:00:05.831	39043	0.01454	0		0.210885	1726509
00:00:05.841	39053	0.01472	0		0.213495	1727124
00:00:05.850	39063	0.01478	0		0.214366	1727322
00:00:05.861	39073	0.01469	0		0.21306	1727021
00:00:05.870	39083	0.01483	0		0.215091	1727487
00:00:05.880	39093	0.01464	0		0.212335	1726842
00:00:05.890	39103	0.01487	0		0.215671	1727607
00:00:05.900	39113	0.01467	0		0.21277	1726953
00:00:05.911	39123	0.01452	0		0.210595	1726431
00:00:05.920	39133	0.0147	0		0.213205	1727048
00:00:05.930	39143	0.01474	0		0.213786	1727175
00:00:05.941	39153	0.01485	0		0.215381	1727558
00:00:05.950	39163	0.0148	0		0.214656	1727379
00:00:05.960	39173	0.01459	0		0.21161	1726673
00:00:05.970	39183	0.01503	0		0.217992	1728171
00:00:05.980	39193	0.0147	0		0.213205	1727033
00:00:05.990	39203	0.01479	0		0.214511	1727339
00:00:06.000	39213	0.01503	0		0.217992	1728141
00:00:06.010	39223	0.01476	0		0.214076	1727244
00:00:06.020	39233	0.01471	0		0.21335	1727090
00:00:06.030	39243	0.01484	0		0.215236	1727514
00:00:06.040	39253	0.01454	0		0.210885	1726497
00:00:06.050	39263	0.01476	0		0.214076	1727237
00:00:06.060	39273	0.01452	0		0.210595	1726443
00:00:06.070	39283	0.01475	0		0.213931	1727200
00:00:06.080	39293	0.01499	0		0.217412	1728004
00:00:06.090	39303	0.01464	0		0.212335	1726840
00:00:06.100	39313	0.01458	0		0.211465	1726642
00:00:06.110	39323	0.01478	0		0.214366	1727322
00:00:06.119	39333	0.0148	0		0.214656	1727374
00:00:06.130	39343	0.01478	0		0.214366	1727325
00:00:06.139	39353	0.01464	0		0.212335	1726850
00:00:06.149	39363	0.01477	0		0.214221	1727298
00:00:06.159	39373	0.01479	0		0.214511	1727357
00:00:06.170	39383	0.01471	0		0.21335	1727070
00:00:06.179	39393	0.01457	0		0.21132	1726600
00:00:06.189	39403	0.0148	0		0.214656	1727381
00:00:06.200	39413	0.01468	0		0.212915	1726979
00:00:06.209	39423	0.01456	0		0.211175	1726573
00:00:06.219	39433	0.01473	0		0.213641	1727158
00:00:06.229	39443	0.01462	0		0.212045	1726762
00:00:06.240	39453	0.01448	0		0.210015	1726298
00:00:06.249	39463	0.01497	0		0.217121	1727960
00:00:06.259	39473	0.01487	0		0.215671	1727627
00:00:06.269	39483	0.01525	0		0.221182	1728887
00:00:06.279	39493	0.01475	0		0.213931	1727224
00:00:06.289	39503	0.01526	0		0.221328	1728911
00:00:06.299	39513	0.01478	0		0.214366	1727305
00:00:06.309	39523	0.01459	0		0.21161	1726678
00:00:06.319	39533	0.01485	0		0.215381	1727558
00:00:06.329	39543	0.01502	0		0.217847	1728107
00:00:06.339	39553	0.01467	0		0.21277	1726953
00:00:06.349	39563	0.01515	0		0.219732	1728571
00:00:06.359	39573	0.0146	0		0.211755	1726717
00:00:06.369	39583	0.01502	0		0.217847	1728136
00:00:06.379	39593	0.01508	0		0.218717	1728320
00:00:06.389	39603	0.01496	0		0.216976	1727909
00:00:06.399	39613	0.01496	0		0.216976	1727914
00:00:06.409	39623	0.01495	0		0.216831	1727887
00:00:06.418	39633	0.01471	0		0.21335	1727095
00:00:06.429	39643	0.01514	0		0.219587	1728517
00:00:06.439	39653	0.01452	0		0.210595	1726446
00:00:06.449	39663	0.01501	0		0.217702	1728075
00:00:06.458	39673	0.01471	0		0.21335	1727073
00:00:06.468	39683	0.01485	0		0.215381	1727558
00:00:06.478	39693	0.01513	0		0.219442	1728475
00:00:06.488	39703	0.01507	0		0.218572	1728283
00:00:06.498	39713	0.01528	0		0.221618	1729009
00:00:06.509	39723	0.01497	0		0.217121	1727940
00:00:06.518	39733	0.01497	0		0.217121	1727953
00:00:06.528	39743	0.0153	0		0.221908	1729048
00:00:06.538	39753	0.01522	0		0.220747	1728794
00:00:06.548	39763	0.01511	0		0.219152	1728408
00:00:06.558	39773	0.01486	0		0.215526	1727588
00:00:06.568	39783	0.0148	0		0.214656	1727396
00:00:06.578	39793	0.01496	0		0.216976	1727914
00:00:06.588	39803	0.01517	0		0.220022	1728615
00:00:06.598	39813	0.01495	0		0.216831	1727877
00:00:06.608	39823	0.01522	0		0.220747	1728801
00:00:06.618	39833	0.01477	0		0.214221	1727286
00:00:06.628	39843	0.01502	0		0.217847	1728131
00:00:06.638	39853	0.01491	0		0.216251	1727767
00:00:06.648	39863	0.01494	0		0.216686	1727842
00:00:06.658	39873	0.01488	0		0.215816	1727649
00:00:06.668	39883	0.01525	0		0.221182	1728889
00:00:06.678	39893	0.01467	0		0.21277	1726945
00:00:06.689	39903	0.01508	0		0.218717	1728308
00:00:06.698	39913	0.01453	0		0.21074	1726487
00:00:06.708	39923	0.01542	0		0.223648	1729467
00:00:06.717	39933	0.01495	0		0.216831	1727894
00:00:06.728	39943	0.01526	0		0.221328	1728914
00:00:06.738	39953	0.01487	0		0.215671	1727615
00:00:06.747	39963	0.01525	0		0.221182	1728894
00:00:06.758	39973	0.01466	0		0.212625	1726899
00:00:06.767	39983	0.01536	0		0.222778	1729271
00:00:06.778	39993	0.01482	0		0.214946	1727443
00:00:06.788	40003	0.01516	0		0.219877	1728590
00:00:06.797	40013	0.01479	0		0.214511	1727357
00:00:06.807	40023	0.01515	0		0.219732	1728563
00:00:06.817	40033	0.01506	0		0.218427	1728247
00:00:06.828	40043	0.01494	0		0.216686	1727850
00:00:06.837	40053	0.01494	0		0.216686	1727865
00:00:06.847	40063	0.01516	0		0.219877	1728590
00:00:06.857	40073	0.0149	0		0.216106	1727720
00:00:06.868	40083	0.01529	0		0.221763	1729021
00:00:06.877	40093	0.01492	0		0.216396	1727779
00:00:06.887	40103	0.01541	0		0.223503	1729423
00:00:06.897	40113	0.01508	0		0.218717	1728320
00:00:06.907	40123	0.0152	0		0.220457	1728720
00:00:06.917	40133	0.01506	0		0.218427	1728256
00:00:06.927	40143	0.01525	0		0.221182	1728894
00:00:06.937	40153	0.01491	0		0.216251	1727762
00:00:06.947	40163	0.01532	0		0.222198	1729119
00:00:06.957	40173	0.01515	0		0.219732	1728544
00:00:06.967	40183	0.0157	0		0.227709	1730406
00:00:06.977	40193	0.01526	0		0.221328	1728919
00:00:06.987	40203	0.01527	0		0.221473	1728970
00:00:06.997	40213	0.015	0		0.217557	1728070
00:00:07.007	40223	0.01533	0		0.222343	1729156
00:00:07.016	40233	0.01535	0		0.222633	1729222
00:00:07.027	40243	0.01542	0		0.223648	1729450
00:00:07.036	40253	0.0152	0		0.220457	1728708
00:00:07.047	40263	0.01513	0		0.219442	1728505
00:00:07.057	40273	0.01517	0		0.220022	1728627
00:00:07.066	40283	0.01533	0		0.222343	1729156
00:00:07.076	40293	0.01485	0		0.215381	1727546
00:00:07.086	40303	0.01524	0		0.221037	1728845
00:00:07.096	40313	0.01545	0		0.224083	1729548
00:00:07.106	40323	0.01553	0		0.225244	1729826
00:00:07.116	40333	0.01501	0		0.217702	1728095
00:00:07.126	40343	0.01551	0		0.224953	1729750
00:00:07.136	40353	0.01519	0		0.220312	1728705
00:00:07.146	40363	0.01526	0		0.221328	1728921
00:00:07.156	40373	0.01509	0		0.218862	1728364
00:00:07.166	40383	0.01547	0		0.224373	1729629
00:00:07.176	40393	0.01505	0		0.218282	1728222
00:00:07.186	40403	0.01541	0		0.223503	1729435
00:00:07.196	40413	0.01521	0		0.220602	1728747
00:00:07.206	40423	0.01523	0		0.220892	1728813
00:00:07.216	40433	0.01521	0		0.220602	1728769
00:00:07.226	40443	0.01532	0		0.222198	1729119
00:00:07.236	40453	0.01488	0		0.215816	1727654
00:00:07.246	40463	0.01572	0		0.227999	1730480
00:00:07.256	40473	0.01511	0		0.219152	1728430
00:00:07.266	40483	0.01544	0		0.223938	1729538
00:00:07.276	40493	0.01538	0		0.223068	1729315
00:00:07.286	40503	0.01561	0		0.226404	1730088
00:00:07.296	40513	0.01528	0		0.221618	1728980
00:00:07.306	40523	0.0157	0		0.227709	1730396
00:00:07.316	40533	0.01531	0		0.222053	1729110
00:00:07.326	40543	0.01577	0		0.228724	1730635
00:00:07.335	40553	0.01529	0		0.221763	1729039
00:00:07.345	40563	0.01539	0		0.223213	1729347
00:00:07.356	40573	0.0151	0		0.219007	1728401
00:00:07.365	40583	0.01547	0		0.224373	1729621
00:00:07.376	40593	0.01518	0		0.220167	1728669
00:00:07.386	40603	0.01581	0		0.229305	1730755
00:00:07.395	40613	0.01533	0		0.222343	1729171
00:00:07.406	40623	0.01574	0		0.228289	1730533
00:00:07.415	40633	0.01536	0		0.222778	1729254
00:00:07.425	40643	0.01539	0		0.223213	1729369
00:00:07.435	40653	0.01514	0		0.219587	1728537
00:00:07.445	40663	0.01535	0		0.222633	1729217
00:00:07.456	40673	0.01519	0		0.220312	1728688
00:00:07.465	40683	0.01566	0		0.227129	1730284
00:00:07.475	40693	0.01535	0		0.222633	1729227
00:00:07.485	40703	0.01556	0		0.225679	1729921
00:00:07.496	40713	0.01559	0		0.226114	1730041
00:00:07.505	40723	0.0157	0		0.227709	1730418
00:00:07.515	40733	0.01525	0		0.221182	1728901
00:00:07.525	40743	0.01573	0		0.228144	1730492
00:00:07.535	40753	0.01558	0		0.225969	1729987
00:00:07.545	40763	0.01544	0		0.223938	1729533
00:00:07.555	40773	0.01543	0		0.223793	1729494
00:00:07.565	40783	0.0156	0		0.226259	1730078
00:00:07.575	40793	0.01578	0		0.228869	1730662
00:00:07.585	40803	0.01542	0		0.223648	1729477
00:00:07.595	40813	0.01524	0		0.221037	1728865
00:00:07.605	40823	0.01599	0		0.231915	1731392
00:00:07.615	40833	0.0149	0		0.216106	1727708
00:00:07.625	40843	0.01566	0		0.227129	1730252
00:00:07.635	40853	0.01548	0		0.224518	1729648
00:00:07.645	40863	0.01547	0		0.224373	1729616
00:00:07.655	40873	0.01553	0		0.225244	1729845
00:00:07.664	40883	0.01626	0		0.235831	1732284
00:00:07.674	40893	0.0154	0		0.223358	1729389
00:00:07.684	40903	0.01589	0		0.230465	1731029
00:00:07.695	40913	0.01506	0		0.218427	1728256
00:00:07.704	40923	0.01667	0		0.241778	1733671
00:00:07.714	40933	0.01533	0		0.222343	1729163
00:00:07.724	40943	0.01573	0		0.228144	1730499
00:00:07.735	40953	0.01573	0		0.228144	1730504
00:00:07.745	40963	0.01564	0		0.226839	1730186
00:00:07.754	40973	0.01563	0		0.226694	1730173
00:00:07.764	40983	0.01569	0		0.227564	1730377
00:00:07.774	40993	0.01544	0		0.223938	1729543
00:00:07.784	41003	0.01581	0		0.229305	1730762
00:00:07.794	41013	0.01537	0		0.222923	1729301
00:00:07.804	41023	0.01604	0		0.23264	1731541
00:00:07.814	41033	0.01554	0		0.225389	1729855
00:00:07.825	41043	0.01577	0		0.228724	1730642
00:00:07.835	41053	0.01574	0		0.228289	1730528
00:00:07.845	41063	0.01577	0		0.228724	1730645
00:00:07.854	41073	0.01556	0		0.225679	1729936
00:00:07.864	41083	0.01636	0		0.237282	1732624
00:00:07.874	41093	0.01576	0		0.228579	1730601
00:00:07.884	41103	0.01583	0		0.229595	1730850
00:00:07.894	41113	0.01628	0		0.236121	1732352
00:00:07.904	41123	0.01591	0		0.230755	1731107
00:00:07.914	41133	0.01607	0		0.233076	1731636
00:00:07.924	41143	0.01601	0		0.232205	1731440
00:00:07.934	41153	0.01573	0		0.228144	1730506
00:00:07.944	41163	0.01589	0		0.230465	1731049
00:00:07.954	41173	0.01574	0		0.228289	1730533
00:00:07.964	41183	0.01591	0		0.230755	1731110
00:00:07.973	41193	0.01575	0		0.228434	1730559
00:00:07.983	41203	0.01583	0		0.229595	1730848
00:00:07.993	41213	0.0158	0		0.22916	1730738
00:00:08.004	41223	0.01576	0		0.228579	1730603
00:00:08.013	41233	0.01686	0		0.244534	1734284
00:00:08.023	41243	0.01597	0		0.231625	1731316
00:00:08.033	41253	0.01644	0		0.238442	1732878
00:00:08.044	41263	0.01598	0		0.23177	1731347
00:00:08.053	41273	0.01653	0		0.239747	1733181
00:00:08.063	41283	0.01605	0		0.232786	1731575
00:00:08.074	41293	0.0163	0		0.236411	1732426
00:00:08.083	41303	0.0159	0		0.23061	1731088
00:00:08.093	41313	0.01601	0		0.232205	1731428
00:00:08.103	41323	0.01637	0		0.237427	1732646
00:00:08.113	41333	0.01596	0		0.23148	1731264
00:00:08.123	41343	0.01581	0		0.229305	1730782
00:00:08.133	41353	0.01583	0		0.229595	1730833
00:00:08.143	41363	0.01605	0		0.232786	1731575
00:00:08.153	41373	0.01578	0		0.228869	1730684
00:00:08.163	41383	0.01583	0		0.229595	1730848
00:00:08.173	41393	0.01576	0		0.228579	1730603
00:00:08.183	41403	0.01598	0		0.23177	1731350
00:00:08.193	41413	0.01553	0		0.225244	1729823
00:00:08.203	41423	0.01604	0		0.23264	1731553
00:00:08.213	41433	0.01585	0		0.229885	1730919
00:00:08.223	41443	0.01624	0		0.235541	1732206
00:00:08.233	41453	0.0161	0		0.233511	1731761
00:00:08.243	41463	0.01601	0		0.232205	1731433
00:00:08.252	41473	0.01593	0		0.231045	1731188
00:00:08.262	41483	0.01609	0		0.233366	1731698
00:00:08.272	41493	0.01613	0		0.233946	1731843
00:00:08.283	41503	0.01631	0		0.236557	1732458
00:00:08.293	41513	0.01592	0		0.2309	1731147
00:00:08.302	41523	0.01614	0		0.234091	1731870
00:00:08.312	41533	0.01633	0		0.236847	1732512
00:00:08.322	41543	0.01624	0		0.235541	1732220
00:00:08.332	41553	0.01615	0		0.234236	1731912
00:00:08.342	41563	0.01602	0		0.23235	1731482
00:00:08.353	41573	0.01627	0		0.235976	1732303
00:00:08.362	41583	0.01596	0		0.23148	1731262
00:00:08.372	41593	0.01588	0		0.23032	1731000
00:00:08.382	41603	0.01604	0		0.23264	1731543
00:00:08.392	41613	0.01573	0		0.228144	1730506
00:00:08.402	41623	0.01617	0		0.234526	1731983
00:00:08.412	41633	0.01596	0		0.23148	1731276
00:00:08.422	41643	0.0167	0		0.242213	1733749
00:00:08.432	41653	0.01611	0		0.233656	1731783
00:00:08.442	41663	0.01587	0		0.230175	1730973
00:00:08.452	41673	0.01634	0		0.236992	1732534
00:00:08.462	41683	0.01626	0		0.235831	1732267
00:00:08.472	41693	0.01639	0		0.237717	1732725
00:00:08.482	41703	0.01612	0		0.233801	1731819
00:00:08.492	41713	0.01619	0		0.234816	1732039
00:00:08.502	41723	0.01616	0		0.234381	1731956
00:00:08.512	41733	0.01632	0		0.236702	1732477
00:00:08.522	41743	0.01675	0		0.242938	1733922
00:00:08.532	41753	0.01621	0		0.235106	1732125
00:00:08.542	41763	0.01622	0		0.235251	1732139
00:00:08.552	41773	0.01645	0		0.238587	1732924
00:00:08.561	41783	0.01635	0		0.237137	1732575
00:00:08.572	41793	0.01623	0		0.235396	1732166
00:00:08.582	41803	0.01629	0		0.236266	1732375
00:00:08.592	41813	0.01608	0		0.233221	1731673
00:00:08.601	41823	0.01632	0		0.236702	1732487
00:00:08.612	41833	0.01626	0		0.235831	1732269
00:00:08.621	41843	0.01637	0		0.237427	1732639
00:00:08.631	41853	0.01729	0		0.25077	1735730
00:00:08.641	41863	0.0166	0		0.240763	1733429
00:00:08.651	41873	0.0163	0		0.236411	1732406
00:00:08.661	41883	0.01658	0		0.240473	1733350
00:00:08.671	41893	0.0161	0		0.233511	1731739
00:00:08.681	41903	0.01646	0		0.238732	1732936
00:00:08.691	41913	0.01632	0		0.236702	1732485
00:00:08.701	41923	0.01642	0		0.238152	1732833
00:00:08.711	41933	0.01619	0		0.234816	1732059
00:00:08.721	41943	0.01646	0		0.238732	1732968
00:00:08.731	41953	0.01634	0		0.236992	1732566
00:00:08.741	41963	0.01647	0		0.238877	1732975
00:00:08.751	41973	0.01636	0		0.237282	1732607
00:00:08.761	41983	0.01633	0		0.236847	1732526
00:00:08.771	41993	0.0166	0		0.240763	1733424
00:00:08.781	42003	0.01639	0		0.237717	1732720
00:00:08.791	42013	0.01641	0		0.238007	1732780
00:00:08.801	42023	0.01655	0		0.240037	1733250
00:00:08.811	42033	0.01643	0		0.238297	1732851
00:00:08.821	42043	0.01645	0		0.238587	1732914
00:00:08.831	42053	0.01725	0		0.25019	1735590
00:00:08.841	42063	0.0164	0		0.237862	1732764
00:00:08.851	42073	0.01619	0		0.234816	1732046
00:00:08.860	42083	0.01672	0		0.242503	1733828
00:00:08.871	42093	0.01667	0		0.241778	1733642
00:00:08.880	42103	0.01653	0		0.239747	1733186
00:00:08.890	42113	0.01654	0		0.239892	1733215
00:00:08.901	42123	0.01629	0		0.236266	1732372
00:00:08.910	42133	0.01648	0		0.239022	1733032
00:00:08.920	42143	0.01637	0		0.237427	1732634
00:00:08.930	42153	0.01661	0		0.240908	1733460
00:00:08.941	42163	0.01681	0		0.243808	1734137
00:00:08.950	42173	0.01648	0		0.239022	1733017
00:00:08.960	42183	0.01644	0		0.238442	1732885
00:00:08.970	42193	0.01631	0		0.236557	1732465
00:00:08.980	42203	0.01668	0		0.241923	1733678
00:00:08.990	42213	0.01657	0		0.240327	1733331
00:00:09.000	42223	0.01646	0		0.238732	1732946
00:00:09.010	42233	0.01673	0		0.242648	1733864
00:00:09.020	42243	0.01644	0		0.238442	1732880
00:00:09.030	42253	0.01672	0		0.242503	1733825
00:00:09.040	42263	0.01662	0		0.241053	1733480
00:00:09.050	42273	0.01674	0		0.242793	1733907
00:00:09.060	42283	0.01687	0		0.244679	1734323
00:00:09.070	42293	0.01698	0		0.246274	1734698
00:00:09.080	42303	0.01691	0		0.245259	1734451
00:00:09.090	42313	0.01692	0		0.245404	1734495
00:00:09.100	42323	0.01671	0		0.242358	1733793
00:00:09.109	42333	0.0167	0		0.242213	1733766
00:00:09.120	42343	0.01657	0		0.240327	1733338
00:00:09.130	42353	0.01672	0		0.242503	1733811
00:00:09.140	42363	0.01761	0		0.255411	1736826
00:00:09.149	42373	0.01655	0		0.240037	1733240
00:00:09.160	42383	0.01663	0		0.241198	1733512
00:00:09.169	42393	0.01642	0		0.238152	1732811
00:00:09.179	42403	0.01668	0		0.241923	1733698
00:00:09.189	42413	0.01659	0		0.240618	1733382
00:00:09.200	42423	0.01693	0		0.245549	1734519
00:00:09.209	42433	0.01649	0		0.239167	1733061
00:00:09.219	42443	0.01668	0		0.241923	1733676
00:00:09.229	42453	0.01665	0		0.241488	1733595
00:00:09.240	42463	0.01707	0		0.247579	1735015
00:00:09.249	42473	0.01692	0		0.245404	1734497
00:00:09.259	42483	0.01663	0		0.241198	1733509
00:00:09.269	42493	0.01681	0		0.243808	1734135
00:00:09.279	42503	0.01666	0		0.241633	1733639
00:00:09.289	42513	0.0169	0		0.245114	1734434
00:00:09.299	42523	0.01664	0		0.241343	1733551
00:00:09.309	42533	0.01686	0		0.244534	1734296
00:00:09.319	42543	0.01685	0		0.244389	1734265
00:00:09.329	42553	0.01681	0		0.243808	1734135
00:00:09.339	42563	0.0168	0		0.243663	1734081
00:00:09.349	42573	0.01665	0		0.241488	1733598
00:00:09.359	42583	0.01695	0		0.245839	1734590
00:00:09.369	42593	0.01686	0		0.244534	1734282
00:00:09.379	42603	0.01698	0		0.246274	1734710
00:00:09.389	42613	0.0171	0		0.248014	1735115
00:00:09.399	42623	0.01695	0		0.245839	1734585
00:00:09.408	42633	0.01678	0		0.243373	1734032
00:00:09.419	42643	0.01679	0		0.243518	1734066
00:00:09.428	42653	0.01705	0		0.247289	1734921
00:00:09.439	42663	0.01725	0		0.25019	1735595
00:00:09.449	42673	0.01661	0		0.240908	1733451
00:00:09.458	42683	0.01689	0		0.244969	1734404
00:00:09.469	42693	0.01724	0		0.250045	1735561
00:00:09.478	42703	0.0172	0		0.249465	1735426
00:00:09.488	42713	0.01694	0		0.245694	1734556
00:00:09.498	42723	0.01695	0		0.245839	1734603
00:00:09.509	42733	0.01688	0		0.244824	1734370
00:00:09.518	42743	0.01721	0		0.24961	1735468
00:00:09.528	42753	0.01685	0		0.244389	1734260
00:00:09.538	42763	0.01692	0		0.245404	1734510
00:00:09.548	42773	0.01778	0		0.257877	1737373
00:00:09.558	42783	0.0169	0		0.245114	1734438
00:00:09.568	42793	0.01704	0		0.247144	1734909
00:00:09.578	42803	0.01735	0		0.25164	1735950
00:00:09.588	42813	0.01678	0		0.243373	1734032
00:00:09.598	42823	0.01719	0		0.24932	1735409
00:00:09.608	42833	0.01748	0		0.253526	1736380
00:00:09.618	42843	0.01701	0		0.246709	1734813
00:00:09.628	42853	0.01707	0		0.247579	1734999
00:00:09.638	42863	0.01667	0		0.241778	1733656
00:00:09.648	42873	0.01745	0		0.253091	1736287
00:00:09.658	42883	0.01743	0		0.252801	1736191
00:00:09.668	42893	0.01746	0		0.253236	1736311
00:00:09.678	42903	0.01712	0		0.248305	1735155
00:00:09.688	42913	0.01748	0		0.253526	1736390
00:00:09.698	42923	0.01705	0		0.247289	1734936
00:00:09.708	42933	0.01752	0		0.254106	1736500
00:00:09.718	42943	0.01701	0		0.246709	1734811
00:00:09.728	42953	0.01736	0		0.251785	1735965
00:00:09.738	42963	0.0171	0		0.248014	1735098
00:00:09.747	42973	0.01725	0		0.25019	1735608
00:00:09.758	42983	0.01716	0		0.248885	1735302
00:00:09.767	42993	0.01766	0		0.256137	1736990
00:00:09.777	43003	0.01696	0		0.245984	1734637
00:00:09.788	43013	0.01737	0		0.25193	1736000
00:00:09.797	43023	0.01703	0		0.246999	1734855
00:00:09.807	43033	0.01749	0		0.253671	1736419
00:00:09.817	43043	0.017	0		0.246564	1734779
00:00:09.828	43053	0.0176	0		0.255266	1736777
00:00:09.838	43063	0.01698	0		0.246274	1734686
00:00:09.847	43073	0.01721	0		0.24961	1735461
00:00:09.858	43083	0.01736	0		0.251785	1735963
00:00:09.867	43093	0.01813	0		0.262953	1738542
00:00:09.877	43103	0.01707	0		0.247579	1735008
00:00:09.887	43113	0.01731	0		0.25106	1735801
00:00:09.897	43123	0.01716	0		0.248885	1735309
00:00:09.907	43133	0.01738	0		0.252076	1736025
00:00:09.917	43143	0.01693	0		0.245549	1734544
00:00:09.927	43153	0.01739	0		0.252221	1736064
00:00:09.937	43163	0.01719	0		0.24932	1735412
00:00:09.947	43173	0.01764	0		0.255847	1736907
00:00:09.957	43183	0.01805	0		0.261793	1738300
00:00:09.967	43193	0.01742	0		0.252656	1736172
00:00:09.977	43203	0.01734	0		0.251495	1735892
00:00:09.987	43213	0.01729	0		0.25077	1735723
00:00:09.996	43223	0.01716	0		0.248885	1735304
00:00:10.007	43233	0.01768	0		0.256427	1737063
00:00:10.017	43243	0.01726	0		0.250335	1735625
00:00:10.027	43253	0.01732	0		0.251205	1735833
00:00:10.037	43263	0.01718	0		0.249175	1735353
00:00:10.047	43273	0.01738	0		0.252076	1736035
00:00:10.057	43283	0.01709	0		0.247869	1735079
00:00:10.066	43293	0.01768	0		0.256427	1737061
00:00:10.077	43303	0.01729	0		0.25077	1735723
00:00:10.087	43313	0.01743	0		0.252801	1736216
00:00:10.096	43323	0.01874	0		0.271801	1740594
00:00:10.106	43333	0.01912	0		0.277312	1741885
00:00:10.116	43343	0.01898	0		0.275282	1741420
00:00:10.127	43353	0.01899	0		0.275427	1741437
00:00:10.137	43363	0.01749	0		0.253671	1736412
00:00:10.146	43373	0.01752	0		0.254106	1736522
00:00:10.156	43383	0.01746	0		0.253236	1736292
00:00:10.166	43393	0.01765	0		0.255992	1736943
00:00:10.176	43403	0.01749	0		0.253671	1736395
00:00:10.186	43413	0.01757	0		0.254831	1736693
00:00:10.196	43423	0.01722	0		0.249755	1735493
00:00:10.206	43433	0.01764	0		0.255847	1736916
00:00:10.216	43443	0.0173	0		0.250915	1735769
00:00:10.226	43453	0.01745	0		0.253091	1736260
00:00:10.236	43463	0.01721	0		0.24961	1735483
00:00:10.246	43473	0.01768	0		0.256427	1737039
00:00:10.256	43483	0.01736	0		0.251785	1735963
00:00:10.266	43493	0.01766	0		0.256137	1736973
00:00:10.276	43503	0.01732	0		0.251205	1735826
00:00:10.286	43513	0.01796	0		0.260488	1737997
00:00:10.296	43523	0.01746	0		0.253236	1736297
00:00:10.306	43533	0.01833	0		0.265854	1739223
00:00:10.316	43543	0.01888	0		0.273831	1741081
00:00:10.326	43553	0.01902	0		0.275862	1741535
00:00:10.336	43563	0.01894	0		0.274701	1741279
00:00:10.345	43573	0.01829	0		0.265274	1739108
00:00:10.356	43583	0.01846	0		0.26774	1739679
00:00:10.365	43593	0.018	0		0.261068	1738126
00:00:10.376	43603	0.01755	0		0.254541	1736618
00:00:10.385	43613	0.01756	0		0.254686	1736632
00:00:10.395	43623	0.01768	0		0.256427	1737044
00:00:10.405	43633	0.01759	0		0.255121	1736752
00:00:10.416	43643	0.01751	0		0.253961	1736480
00:00:10.425	43653	0.01787	0		0.259182	1737684
00:00:10.435	43663	0.01803	0		0.261503	1738219
00:00:10.445	43673	0.01831	0		0.265564	1739174
00:00:10.455	43683	0.01768	0		0.256427	1737056
00:00:10.465	43693	0.01751	0		0.253961	1736473
00:00:10.475	43703	0.01735	0		0.25164	1735931
00:00:10.485	43713	0.01762	0		0.255556	1736850
00:00:10.495	43723	0.01758	0		0.254976	1736718
00:00:10.505	43733	0.0179	0		0.259617	1737772
00:00:10.515	43743	0.01762	0		0.255556	1736850
00:00:10.525	43753	0.01782	0		0.258457	1737515
00:00:10.535	43763	0.01765	0		0.255992	1736929
00:00:10.545	43773	0.01787	0		0.259182	1737691
00:00:10.555	43783	0.01749	0		0.253671	1736419
00:00:10.565	43793	0.01777	0		0.257732	1737341
00:00:10.575	43803	0.01798	0		0.260778	1738039
00:00:10.585	43813	0.01767	0		0.256282	1737012
00:00:10.595	43823	0.01785	0		0.258892	1737630
00:00:10.605	43833	0.01792	0		0.259908	1737848
00:00:10.615	43843	0.01764	0		0.255847	1736926
00:00:10.625	43853	0.01779	0		0.258022	1737424
00:00:10.635	43863	0.01765	0		0.255992	1736929
00:00:10.645	43873	0.01746	0		0.253236	1736324
00:00:10.654	43883	0.01756	0		0.254686	1736627
00:00:10.664	43893	0.01767	0		0.256282	1737000
00:00:10.675	43903	0.01796	0		0.260488	1737980
00:00:10.684	43913	0.01769	0		0.256572	1737095
00:00:10.695	43923	0.01746	0		0.253236	1736294
00:00:10.704	43933	0.01791	0		0.259763	1737828
00:00:10.714	43943	0.01784	0		0.258747	1737581
00:00:10.724	43953	0.01763	0		0.255701	1736877
00:00:10.734	43963	0.01772	0		0.257007	1737171
00:00:10.744	43973	0.01764	0		0.255847	1736899
00:00:10.754	43983	0.01769	0		0.256572	1737066
00:00:10.764	43993	0.01826	0		0.264839	1739007
00:00:10.774	44003	0.01794	0		0.260198	1737921
00:00:10.784	44013	0.01779	0		0.258022	1737414
00:00:10.794	44023	0.01763	0		0.255701	1736887
00:00:10.804	44033	0.01799	0		0.260923	1738095
00:00:10.814	44043	0.01761	0		0.255411	1736811
00:00:10.824	44053	0.01799	0		0.260923	1738081
00:00:10.834	44063	0.01779	0		0.258022	1737402
00:00:10.844	44073	0.01781	0		0.258312	1737476
00:00:10.854	44083	0.01765	0		0.255992	1736948
00:00:10.864	44093	0.01814	0		0.263098	1738576
00:00:10.874	44103	0.01748	0		0.253526	1736363
00:00:10.884	44113	0.0181	0		0.262518	1738466
00:00:10.894	44123	0.01749	0		0.253671	1736414
00:00:10.904	44133	0.01772	0		0.257007	1737186
00:00:10.914	44143	0.01795	0		0.260343	1737958
00:00:10.923	44153	0.01807	0		0.262083	1738349
00:00:10.934	44163	0.01771	0		0.256862	1737144
00:00:10.944	44173	0.01826	0		0.264839	1738995
00:00:10.953	44183	0.0175	0		0.253816	1736451
00:00:10.964	44193	0.01805	0		0.261793	1738273
00:00:10.973	44203	0.01793	0		0.260053	1737880
00:00:10.983	44213	0.01813	0		0.262953	1738569
00:00:10.993	44223	0.01783	0		0.258602	1737549
00:00:11.003	44233	0.01785	0		0.258892	1737623
00:00:11.013	44243	0.01759	0		0.255121	1736740
00:00:11.023	44253	0.0181	0		0.262518	1738459
00:00:11.033	44263	0.01792	0		0.259908	1737836
00:00:11.043	44273	0.0183	0		0.265419	1739120
00:00:11.053	44283	0.01784	0		0.258747	1737586
00:00:11.063	44293	0.01801	0		0.261213	1738162
00:00:11.073	44303	0.01796	0		0.260488	1737995
00:00:11.083	44313	0.01823	0		0.264404	1738897
00:00:11.094	44323	0.01791	0		0.259763	1737823
00:00:11.103	44333	0.01811	0		0.262663	1738505
00:00:11.113	44343	0.01771	0		0.256862	1737139
00:00:11.123	44353	0.01803	0		0.261503	1738209
00:00:11.133	44363	0.01767	0		0.256282	1737002
00:00:11.143	44373	0.01793	0		0.260053	1737894
00:00:11.153	44383	0.01776	0		0.257587	1737312
00:00:11.163	44393	0.01795	0		0.260343	1737961
00:00:11.173	44403	0.01782	0		0.258457	1737515
00:00:11.183	44413	0.01812	0		0.262808	1738525
00:00:11.193	44423	0.01799	0		0.260923	1738083
00:00:11.203	44433	0.01812	0		0.262808	1738510
00:00:11.213	44443	0.01789	0		0.259472	1737740
00:00:11.223	44453	0.01822	0		0.264259	1738846
00:00:11.233	44463	0.01925	0		0.279198	1742329
00:00:11.242	44473	0.01803	0		0.261503	1738211
00:00:11.253	44483	0.01815	0		0.263243	1738630
00:00:11.263	44493	0.01847	0		0.267885	1739692
00:00:11.272	44503	0.01803	0		0.261503	1738224
00:00:11.283	44513	0.01809	0		0.262373	1738432
00:00:11.293	44523	0.01784	0		0.258747	1737596
00:00:11.302	44533	0.01816	0		0.263388	1738647
00:00:11.312	44543	0.01763	0		0.255701	1736862
00:00:11.323	44553	0.01821	0		0.264114	1738819
00:00:11.333	44563	0.01817	0		0.263533	1738694
00:00:11.343	44573	0.01797	0		0.260633	1738005
00:00:11.352	44583	0.01804	0		0.261648	1738248
00:00:11.362	44593	0.01805	0		0.261793	1738273
00:00:11.372	44603	0.01801	0		0.261213	1738157
00:00:11.382	44613	0.01788	0		0.259327	1737701
00:00:11.392	44623	0.01802	0		0.261358	1738194
00:00:11.402	44633	0.01807	0		0.262083	1738361
00:00:11.412	44643	0.01796	0		0.260488	1737997
00:00:11.422	44653	0.01809	0		0.262373	1738407
00:00:11.432	44663	0.01822	0		0.264259	1738863
00:00:11.442	44673	0.01825	0		0.264694	1738966
00:00:11.452	44683	0.01781	0		0.258312	1737473
00:00:11.462	44693	0.01836	0		0.266289	1739314
00:00:11.472	44703	0.01813	0		0.262953	1738571
00:00:11.482	44713	0.01826	0		0.264839	1738985
00:00:11.492	44723	0.01818	0		0.263679	1738718
00:00:11.502	44733	0.01819	0		0.263824	1738767
00:00:11.512	44743	0.01802	0		0.261358	1738192
00:00:11.522	44753	0.01833	0		0.265854	1739220
00:00:11.532	44763	0.01792	0		0.259908	1737860
00:00:11.541	44773	0.01812	0		0.262808	1738520
00:00:11.552	44783	0.01826	0		0.264839	1738995
00:00:11.561	44793	0.01802	0		0.261358	1738189
00:00:11.571	44803	0.01803	0		0.261503	1738219
00:00:11.582	44813	0.01777	0		0.257732	1737363
00:00:11.591	44823	0.01805	0		0.261793	1738290
00:00:11.601	44833	0.01816	0		0.263388	1738667
00:00:11.611	44843	0.01845	0		0.267595	1739618
00:00:11.621	44853	0.01799	0		0.260923	1738090
00:00:11.631	44863	0.01784	0		0.258747	1737576
00:00:11.641	44873	0.01813	0		0.262953	1738549
00:00:11.651	44883	0.01787	0		0.259182	1737674
00:00:11.661	44893	0.018	0		0.261068	1738128
00:00:11.671	44903	0.01801	0		0.261213	1738170
00:00:11.681	44913	0.0182	0		0.263969	1738802
00:00:11.691	44923	0.01772	0		0.257007	1737171
00:00:11.701	44933	0.018	0		0.261068	1738135
00:00:11.711	44943	0.01779	0		0.258022	1737429
00:00:11.721	44953	0.01789	0		0.259472	1737738
00:00:11.731	44963	0.01771	0		0.256862	1737142
00:00:11.741	44973	0.01806	0		0.261938	1738319
00:00:11.751	44983	0.01793	0		0.260053	1737892
00:00:11.761	44993	0.01787	0		0.259182	1737681
00:00:11.771	45003	0.01812	0		0.262808	1738515
00:00:11.781	45013	0.01784	0		0.258747	1737576
00:00:11.791	45023	0.01793	0		0.260053	1737872
00:00:11.801	45033	0.01777	0		0.257732	1737346
00:00:11.811	45043	0.01779	0		0.258022	1737414
00:00:11.821	45053	0.01763	0		0.255701	1736865
00:00:11.830	45063	0.01794	0		0.260198	1737907
00:00:11.841	45073	0.01792	0		0.259908	1737853
00:00:11.851	45083	0.01798	0		0.260778	1738066
00:00:11.860	45093	0.01767	0		0.256282	1737017
00:00:11.871	45103	0.01826	0		0.264839	1738985
00:00:11.880	45113	0.01798	0		0.260778	1738059
00:00:11.890	45123	0.01805	0		0.261793	1738297
00:00:11.901	45133	0.01814	0		0.263098	1738603
00:00:11.910	45143	0.01835	0		0.266144	1739301
00:00:11.920	45153	0.01796	0		0.260488	1737997
00:00:11.930	45163	0.01782	0		0.258457	1737530
00:00:11.940	45173	0.01773	0		0.257152	1737215
00:00:11.950	45183	0.01795	0		0.260343	1737936
00:00:11.960	45193	0.01772	0		0.257007	1737191
00:00:11.970	45203	0.01806	0		0.261938	1738324
00:00:11.980	45213	0.01789	0		0.259472	1737735
00:00:11.990	45223	0.01817	0		0.263533	1738679
00:00:12.000	45233	0.01795	0		0.260343	1737968
00:00:12.010	45243	0.01793	0		0.260053	1737892
00:00:12.020	45253	0.01811	0		0.262663	1738491
00:00:12.030	45263	0.01815	0		0.263243	1738635
00:00:12.040	45273	0.01816	0		0.263388	1738660
00:00:12.050	45283	0.01842	0		0.267159	1739542
00:00:12.060	45293	0.01811	0		0.262663	1738491
00:00:12.070	45303	0.01807	0		0.262083	1738344
00:00:12.080	45313	0.01814	0		0.263098	1738588
00:00:12.090	45323	0.01808	0		0.262228	1738380
00:00:12.101	45333	0.0178	0		0.258167	1737463
00:00:12.110	45343	0.01811	0		0.262663	1738498
00:00:12.120	45353	0.01788	0		0.259327	1737706
00:00:12.129	45363	0.01797	0		0.260633	1738007
00:00:12.140	45373	0.01808	0		0.262228	1738385
00:00:12.150	45383	0.01785	0		0.258892	1737618
00:00:12.159	45393	0.01796	0		0.260488	1737995
00:00:12.169	45403	0.01805	0		0.261793	1738277
00:00:12.180	45413	0.01799	0		0.260923	1738090
00:00:12.189	45423	0.01802	0		0.261358	1738199
00:00:12.199	45433	0.01812	0		0.262808	1738520
00:00:12.210	45443	0.01811	0		0.262663	1738486
00:00:12.219	45453	0.01803	0		0.261503	1738204
00:00:12.229	45463	0.01809	0		0.262373	1738432
00:00:12.239	45473	0.01813	0		0.262953	1738554
00:00:12.249	45483	0.01799	0		0.260923	1738090
00:00:12.259	45493	0.0179	0		0.259617	1737787
00:00:12.269	45503	0.01784	0		0.258747	1737569
00:00:12.279	45513	0.01784	0		0.258747	1737583
00:00:12.289	45523	0.01782	0		0.258457	1737505
00:00:12.299	45533	0.01793	0		0.260053	1737890
00:00:12.309	45543	0.01811	0		0.262663	1738476
00:00:12.319	45553	0.01791	0		0.259763	1737828
00:00:12.329	45563	0.01831	0		0.265564	1739147
00:00:12.339	45573	0.01779	0		0.258022	1737412
00:00:12.349	45583	0.01801	0		0.261213	1738157
00:00:12.359	45593	0.01779	0		0.258022	1737422
00:00:12.369	45603	0.01813	0		0.262953	1738557
00:00:12.379	45613	0.01792	0		0.259908	1737865
00:00:12.389	45623	0.01803	0		0.261503	1738219
00:00:12.399	45633	0.01785	0		0.258892	1737601
00:00:12.408	45643	0.01805	0		0.261793	1738273
00:00:12.419	45653	0.0183	0		0.265419	1739115
00:00:12.428	45663	0.01813	0		0.262953	1738552
00:00:12.439	45673	0.01801	0		0.261213	1738143
00:00:12.449	45683	0.0181	0		0.262518	1738464
00:00:12.458	45693	0.0177	0		0.256717	1737105
00:00:12.468	45703	0.01811	0		0.262663	1738491
00:00:12.478	45713	0.01792	0		0.259908	1737850
00:00:12.488	45723	0.01802	0		0.261358	1738187
00:00:12.498	45733	0.01779	0		0.258022	1737412
00:00:12.508	45743	0.01817	0		0.263533	1738699
00:00:12.518	45753	0.01786	0		0.259037	1737664
00:00:12.528	45763	0.01818	0		0.263679	1738721
00:00:12.538	45773	0.01792	0		0.259908	1737836
00:00:12.548	45783	0.01796	0		0.260488	1737988
00:00:12.558	45793	0.01756	0		0.254686	1736647
00:00:12.568	45803	0.01826	0		0.264839	1738997
00:00:12.578	45813	0.01787	0		0.259182	1737684
00:00:12.588	45823	0.01806	0		0.261938	1738309
00:00:12.598	45833	0.0181	0		0.262518	1738446
00:00:12.608	45843	0.01842	0		0.267159	1739513
00:00:12.618	45853	0.01791	0		0.259763	1737809
00:00:12.628	45863	0.01831	0		0.265564	1739174
00:00:12.638	45873	0.01806	0		0.261938	1738309
00:00:12.648	45883	0.018	0		0.261068	1738110
00:00:12.658	45893	0.01785	0		0.258892	1737615
00:00:12.668	45903	0.01814	0		0.263098	1738593
00:00:12.678	45913	0.01774	0		0.257297	1737243
00:00:12.688	45923	0.01793	0		0.260053	1737887
00:00:12.698	45933	0.01819	0		0.263824	1738765
00:00:12.707	45943	0.0184	0		0.266869	1739474
00:00:12.718	45953	0.01813	0		0.262953	1738549
00:00:12.728	45963	0.01807	0		0.262083	1738346
00:00:12.738	45973	0.01798	0		0.260778	1738056
00:00:12.748	45983	0.01835	0		0.266144	1739284
00:00:12.758	45993	0.01788	0		0.259327	1737733
00:00:12.768	46003	0.01795	0		0.260343	1737951
00:00:12.777	46013	0.01791	0		0.259763	1737806
00:00:12.787	46023	0.01816	0		0.263388	1738672
00:00:12.797	46033	0.01788	0		0.259327	1737721
00:00:12.807	46043	0.01799	0		0.260923	1738088
00:00:12.817	46053	0.01792	0		0.259908	1737848
00:00:12.828	46063	0.01829	0		0.265274	1739086
00:00:12.838	46073	0.01798	0		0.260778	1738049
00:00:12.847	46083	0.01796	0		0.260488	1737992
00:00:12.857	46093	0.01775	0		0.257442	1737287
00:00:12.867	46103	0.01817	0		0.263533	1738686
00:00:12.877	46113	0.0177	0		0.256717	1737124
00:00:12.887	46123	0.01834	0		0.265999	1739257
00:00:12.897	46133	0.01789	0		0.259472	1737765
00:00:12.907	46143	0.01842	0		0.267159	1739537
00:00:12.918	46153	0.01788	0		0.259327	1737713
00:00:12.927	46163	0.01813	0		0.262953	1738571
00:00:12.937	46173	0.01795	0		0.260343	1737956
00:00:12.947	46183	0.01812	0		0.262808	1738520
00:00:12.957	46193	0.01812	0		0.262808	1738522
00:00:12.967	46203	0.01817	0		0.263533	1738679
00:00:12.977	46213	0.01811	0		0.262663	1738481
00:00:12.987	46223	0.01803	0		0.261503	1738231
00:00:12.996	46233	0.01785	0		0.258892	1737603
00:00:13.007	46243	0.01815	0		0.263243	1738608
00:00:13.017	46253	0.01776	0		0.257587	1737304
00:00:13.027	46263	0.01827	0		0.264984	1739027
00:00:13.037	46273	0.01753	0		0.254251	1736547
00:00:13.046	46283	0.01822	0		0.264259	1738858
00:00:13.057	46293	0.01796	0		0.260488	1737975
00:00:13.066	46303	0.01824	0		0.264549	1738939
00:00:13.076	46313	0.01793	0		0.260053	1737890
00:00:13.087	46323	0.01815	0		0.263243	1738635
00:00:13.096	46333	0.01764	0		0.255847	1736904
00:00:13.107	46343	0.01864	0		0.27035	1740265
00:00:13.116	46353	0.01789	0		0.259472	1737743
00:00:13.126	46363	0.01774	0		0.257297	1737245
00:00:13.136	46373	0.01786	0		0.259037	1737657
00:00:13.146	46383	0.01806	0		0.261938	1738307
00:00:13.156	46393	0.01781	0		0.258312	1737495
00:00:13.166	46403	0.0182	0		0.263969	1738784
00:00:13.176	46413	0.01785	0		0.258892	1737618
00:00:13.186	46423	0.01797	0		0.260633	1738022
00:00:13.196	46433	0.01806	0		0.261938	1738329
00:00:13.206	46443	0.01844	0		0.26745	1739603
00:00:13.216	46453	0.0181	0		0.262518	1738464
00:00:13.226	46463	0.01831	0		0.265564	1739162
00:00:13.236	46473	0.0179	0		0.259617	1737789
00:00:13.246	46483	0.01809	0		0.262373	1738417
00:00:13.256	46493	0.01804	0		0.261648	1738268
00:00:13.266	46503	0.01794	0		0.260198	1737929
00:00:13.276	46513	0.01778	0		0.257877	1737373
00:00:13.286	46523	0.01835	0		0.266144	1739296
00:00:13.295	46533	0.01779	0		0.258022	1737402
00:00:13.306	46543	0.01804	0		0.261648	1738253
00:00:13.315	46553	0.01759	0		0.255121	1736742
00:00:13.326	46563	0.0181	0		0.262518	1738471
00:00:13.336	46573	0.01791	0		0.259763	1737828
00:00:13.345	46583	0.01833	0		0.265854	1739211
00:00:13.356	46593	0.01765	0		0.255992	1736956
00:00:13.365	46603	0.01831	0		0.265564	1739162
00:00:13.375	46613	0.01782	0		0.258457	1737532
00:00:13.385	46623	0.01817	0		0.263533	1738701
00:00:13.395	46633	0.01806	0		0.261938	1738309
00:00:13.405	46643	0.01787	0		0.259182	1737679
00:00:13.415	46653	0.01811	0		0.262663	1738473
00:00:13.425	46663	0.01859	0		0.269625	1740103
00:00:13.435	46673	0.01854	0		0.2689	1739919
00:00:13.445	46683	0.01808	0		0.262228	1738393
00:00:13.455	46693	0.01799	0		0.260923	1738078
00:00:13.465	46703	0.01821	0		0.264114	1738836
00:00:13.475	46713	0.01854	0		0.2689	1739944
00:00:13.485	46723	0.01837	0		0.266434	1739378
00:00:13.495	46733	0.01762	0		0.255556	1736853
00:00:13.505	46743	0.01828	0		0.265129	1739059
00:00:13.515	46753	0.01785	0		0.258892	1737628
00:00:13.526	46763	0.01832	0		0.265709	1739198
00:00:13.535	46773	0.01787	0		0.259182	1737684
00:00:13.545	46783	0.01819	0		0.263824	1738767
00:00:13.555	46793	0.01779	0		0.258022	1737427
00:00:13.565	46803	0.01826	0		0.264839	1738993
00:00:13.575	46813	0.01789	0		0.259472	1737757
00:00:13.585	46823	0.01841	0		0.267014	1739491
00:00:13.594	46833	0.01769	0		0.256572	1737076
00:00:13.605	46843	0.01796	0		0.260488	1737997
00:00:13.615	46853	0.01767	0		0.256282	1737022
00:00:13.625	46863	0.01799	0		0.260923	1738088
00:00:13.634	46873	0.01789	0		0.259472	1737743
00:00:13.644	46883	0.01821	0		0.264114	1738828
00:00:13.654	46893	0.01776	0		0.257587	1737329
00:00:13.664	46903	0.01801	0		0.261213	1738165
00:00:13.674	46913	0.0181	0		0.262518	1738471
00:00:13.685	46923	0.01828	0		0.265129	1739056
00:00:13.694	46933	0.01762	0		0.255556	1736853
00:00:13.704	46943	0.01787	0		0.259182	1737677
00:00:13.714	46953	0.01783	0		0.258602	1737534
00:00:13.725	46963	0.01816	0		0.263388	1738669
00:00:13.734	46973	0.01817	0		0.263533	1738677
00:00:13.744	46983	0.01841	0		0.267014	1739503
00:00:13.754	46993	0.01773	0		0.257152	1737227
00:00:13.764	47003	0.01789	0		0.259472	1737765
00:00:13.774	47013	0.01793	0		0.260053	1737892
00:00:13.784	47023	0.01802	0		0.261358	1738189
00:00:13.794	47033	0.01784	0		0.258747	1737593
00:00:13.804	47043	0.01819	0		0.263824	1738770
00:00:13.814	47053	0.01758	0		0.254976	1736698
00:00:13.824	47063	0.01798	0		0.260778	1738063
00:00:13.834	47073	0.01799	0		0.260923	1738088
00:00:13.844	47083	0.01777	0		0.257732	1737363
00:00:13.854	47093	0.01795	0		0.260343	1737951
00:00:13.864	47103	0.01789	0		0.259472	1737762
00:00:13.874	47113	0.01784	0		0.258747	1737583
00:00:13.884	47123	0.01796	0		0.260488	1738000
00:00:13.894	47133	0.01768	0		0.256427	1737046
00:00:13.904	47143	0.01808	0		0.262228	1738388
00:00:13.914	47153	0.0176	0		0.255266	1736772
00:00:13.924	47163	0.01821	0		0.264114	1738814
00:00:13.934	47173	0.01796	0		0.260488	1737980
00:00:13.944	47183	0.01821	0		0.264114	1738826
00:00:13.954	47193	0.01791	0		0.259763	1737804
00:00:13.963	47203	0.01793	0		0.260053	1737887
00:00:13.973	47213	0.01784	0		0.258747	1737591
00:00:13.983	47223	0.0181	0		0.262518	1738449
00:00:13.993	47233	0.01801	0		0.261213	1738148
00:00:14.003	47243	0.01839	0		0.266724	1739412
00:00:14.013	47253	0.01812	0		0.262808	1738515
00:00:14.023	47263	0.01814	0		0.263098	1738591
00:00:14.033	47273	0.01789	0		0.259472	1737752
00:00:14.043	47283	0.01817	0		0.263533	1738682
00:00:14.053	47293	0.01791	0		0.259763	1737814
00:00:14.063	47303	0.0179	0		0.259617	1737789
00:00:14.073	47313	0.01786	0		0.259037	1737647
00:00:14.083	47323	0.01804	0		0.261648	1738243
00:00:14.093	47333	0.01749	0		0.253671	1736405
00:00:14.103	47343	0.01824	0		0.264549	1738939
00:00:14.113	47353	0.01776	0		0.257587	1737314
00:00:14.123	47363	0.01788	0		0.259327	1737706
00:00:14.133	47373	0.01779	0		0.258022	1737400
00:00:14.143	47383	0.01805	0		0.261793	1738273
00:00:14.153	47393	0.01777	0		0.257732	1737343
00:00:14.163	47403	0.01823	0		0.264404	1738897
00:00:14.172	47413	0.01779	0		0.258022	1737412
00:00:14.183	47423	0.01768	0		0.256427	1737051
00:00:14.193	47433	0.01785	0		0.258892	1737601
00:00:14.203	47443	0.01799	0		0.260923	1738095
00:00:14.213	47453	0.01758	0		0.254976	1736703
00:00:14.222	47463	0.0183	0		0.265419	1739120
00:00:14.233	47473	0.01803	0		0.261503	1738229
00:00:14.242	47483	0.01794	0		0.260198	1737924
00:00:14.253	47493	0.01772	0		0.257007	1737173
00:00:14.263	47503	0.01786	0		0.259037	1737645
00:00:14.273	47513	0.01763	0		0.255701	1736862
00:00:14.283	47523	0.01794	0		0.260198	1737929
00:00:14.293	47533	0.01771	0		0.256862	1737161
00:00:14.302	47543	0.01805	0		0.261793	1738290
00:00:14.312	47553	0.01767	0		0.256282	1737029
00:00:14.322	47563	0.01813	0		0.262953	1738552
00:00:14.332	47573	0.01774	0		0.257297	1737241
00:00:14.342	47583	0.01824	0		0.264549	1738917
00:00:14.352	47593	0.01777	0		0.257732	1737356
00:00:14.362	47603	0.0177	0		0.256717	1737100
00:00:14.372	47613	0.01755	0		0.254541	1736603
00:00:14.382	47623	0.01795	0		0.260343	1737951
00:00:14.392	47633	0.01794	0		0.260198	1737924
00:00:14.403	47643	0.01792	0		0.259908	1737868
00:00:14.412	47653	0.0177	0		0.256717	1737098
00:00:14.422	47663	0.01775	0		0.257442	1737294
00:00:14.432	47673	0.0177	0		0.256717	1737098
00:00:14.442	47683	0.01813	0		0.262953	1738544
00:00:14.452	47693	0.01806	0		0.261938	1738336
00:00:14.463	47703	0.01801	0		0.261213	1738170
00:00:14.472	47713	0.01778	0		0.257877	1737380
00:00:14.482	47723	0.01777	0		0.257732	1737346
00:00:14.492	47733	0.01795	0		0.260343	1737941
00:00:14.502	47743	0.01844	0		0.26745	1739611
00:00:14.512	47753	0.01801	0		0.261213	1738157
00:00:14.521	47763	0.01788	0		0.259327	1737725
00:00:14.531	47773	0.01776	0		0.257587	1737314
00:00:14.542	47783	0.01776	0		0.257587	1737329
00:00:14.552	47793	0.01769	0		0.256572	1737080
00:00:14.561	47803	0.01793	0		0.260053	1737899
00:00:14.571	47813	0.01811	0		0.262663	1738483
00:00:14.581	47823	0.01864	0		0.27035	1740260
00:00:14.591	47833	0.01857	0		0.269335	1740020
00:00:14.601	47843	0.01785	0		0.258892	1737623
00:00:14.611	47853	0.01789	0		0.259472	1737738
00:00:14.621	47863	0.01786	0		0.259037	1737640
00:00:14.631	47873	0.01776	0		0.257587	1737326
00:00:14.641	47883	0.01794	0		0.260198	1737907
00:00:14.651	47893	0.01783	0		0.258602	1737544
00:00:14.661	47903	0.01783	0		0.258602	1737539
00:00:14.671	47913	0.01765	0		0.255992	1736936
00:00:14.681	47923	0.01778	0		0.257877	1737395
00:00:14.691	47933	0.01764	0		0.255847	1736911
00:00:14.701	47943	0.01821	0		0.264114	1738811
00:00:14.711	47953	0.01806	0		0.261938	1738314
00:00:14.721	47963	0.0181	0		0.262518	1738459
00:00:14.731	47973	0.01756	0		0.254686	1736654
00:00:14.741	47983	0.01894	0		0.274701	1741289
00:00:14.751	47993	0.01798	0		0.260778	1738056
00:00:14.761	48003	0.0179	0		0.259617	1737779
00:00:14.771	48013	0.01797	0		0.260633	1738012
00:00:14.781	48023	0.01746	0		0.253236	1736316
00:00:14.791	48033	0.0184	0		0.266869	1739452
00:00:14.801	48043	0.01773	0		0.257152	1737213
00:00:14.811	48053	0.01765	0		0.255992	1736960
00:00:14.821	48063	0.01776	0		0.257587	1737299
00:00:14.830	48073	0.01794	0		0.260198	1737916
00:00:14.840	48083	0.01768	0		0.256427	1737049
00:00:14.850	48093	0.01777	0		0.257732	1737341
00:00:14.860	48103	0.01779	0		0.258022	1737407
00:00:14.870	48113	0.0178	0		0.258167	1737441
00:00:14.880	48123	0.01771	0		0.256862	1737154
00:00:14.890	48133	0.01807	0		0.262083	1738344
00:00:14.901	48143	0.01786	0		0.259037	1737647
00:00:14.910	48153	0.01776	0		0.257587	1737309
00:00:14.920	48163	0.01778	0		0.257877	1737390
00:00:14.930	48173	0.01784	0		0.258747	1737579
00:00:14.940	48183	0.01793	0		0.260053	1737890
00:00:14.950	48193	0.01778	0		0.257877	1737395
00:00:14.962	48203	0.0177	0		0.256717	1737110
00:00:14.970	48213	0.01801	0		0.261213	1738143
00:00:14.981	48223	0.01789	0		0.259472	1737750
00:00:14.990	48233	0.01775	0		0.257442	1737275
00:00:15.000	48243	0.01794	0		0.260198	1737904
00:00:15.010	48253	0.01792	0		0.259908	1737838
00:00:15.020	48263	0.01801	0		0.261213	1738143
00:00:15.030	48273	0.01772	0		0.257007	1737173
00:00:15.041	48283	0.01773	0		0.257152	1737208
00:00:15.050	48293	0.01781	0		0.258312	1737490
00:00:15.060	48303	0.01773	0		0.257152	1737225
00:00:15.070	48313	0.01819	0		0.263824	1738750
00:00:15.080	48323	0.01782	0		0.258457	1737525
00:00:15.090	48333	0.01816	0		0.263388	1738650
00:00:15.100	48343	0.01803	0		0.261503	1738214
00:00:15.110	48353	0.0176	0		0.255266	1736794
00:00:15.119	48363	0.01791	0		0.259763	1737806
00:00:15.129	48373	0.01782	0		0.258457	1737503
00:00:15.140	48383	0.01789	0		0.259472	1737765
00:00:15.150	48393	0.01789	0		0.259472	1737743
00:00:15.159	48403	0.01796	0		0.260488	1737992
00:00:15.169	48413	0.01762	0		0.255556	1736831
00:00:15.180	48423	0.01765	0		0.255992	1736953
00:00:15.189	48433	0.01816	0		0.263388	1738669
00:00:15.200	48443	0.01771	0		0.256862	1737142
00:00:15.209	48453	0.01787	0		0.259182	1737696
00:00:15.219	48463	0.01751	0		0.253961	1736471
00:00:15.230	48473	0.01813	0		0.262953	1738562
00:00:15.240	48483	0.01778	0		0.257877	1737370
00:00:15.249	48493	0.0178	0		0.258167	1737434
00:00:15.259	48503	0.01752	0		0.254106	1736525
00:00:15.269	48513	0.01773	0		0.257152	1737225
00:00:15.279	48523	0.0179	0		0.259617	1737801
00:00:15.289	48533	0.01794	0		0.260198	1737902
00:00:15.299	48543	0.0179	0		0.259617	1737799
00:00:15.309	48553	0.01765	0		0.255992	1736958
00:00:15.319	48563	0.01799	0		0.260923	1738103
00:00:15.329	48573	0.01786	0		0.259037	1737647
00:00:15.339	48583	0.01784	0		0.258747	1737576
00:00:15.349	48593	0.01792	0		0.259908	1737848
00:00:15.359	48603	0.01772	0		0.257007	1737181
00:00:15.369	48613	0.01779	0		0.258022	1737417
00:00:15.379	48623	0.01768	0		0.256427	1737063
00:00:15.389	48633	0.01775	0		0.257442	1737297
00:00:15.398	48643	0.01779	0		0.258022	1737412
00:00:15.408	48653	0.018	0		0.261068	1738131
00:00:15.418	48663	0.01769	0		0.256572	1737068
00:00:15.429	48673	0.01729	0		0.25077	1735733
00:00:15.439	48683	0.01778	0		0.257877	1737388
00:00:15.449	48693	0.0178	0		0.258167	1737451
00:00:15.459	48703	0.01779	0		0.258022	1737419
00:00:15.468	48713	0.01793	0		0.260053	1737880
00:00:15.479	48723	0.01751	0		0.253961	1736485
00:00:15.488	48733	0.01775	0		0.257442	1737285
00:00:15.498	48743	0.01776	0		0.257587	1737299
00:00:15.508	48753	0.01773	0		0.257152	1737220
00:00:15.518	48763	0.01784	0		0.258747	1737588
00:00:15.528	48773	0.0179	0		0.259617	1737779
00:00:15.538	48783	0.01768	0		0.256427	1737053
00:00:15.548	48793	0.01764	0		0.255847	1736926
00:00:15.558	48803	0.01758	0		0.254976	1736701
00:00:15.568	48813	0.01788	0		0.259327	1737711
00:00:15.578	48823	0.01762	0		0.255556	1736855
00:00:15.588	48833	0.01777	0		0.257732	1737361
00:00:15.598	48843	0.0178	0		0.258167	1737434
00:00:15.608	48853	0.01788	0		0.259327	1737733
00:00:15.619	48863	0.01784	0		0.258747	1737586
00:00:15.628	48873	0.01782	0		0.258457	1737505
00:00:15.638	48883	0.01772	0		0.257007	1737191
00:00:15.648	48893	0.01767	0		0.256282	1737019
00:00:15.658	48903	0.0177	0		0.256717	1737127
00:00:15.668	48913	0.01767	0		0.256282	1737007
00:00:15.677	48923	0.01779	0		0.258022	1737427
00:00:15.688	48933	0.01766	0		0.256137	1736978
00:00:15.698	48943	0.01764	0		0.255847	1736916
00:00:15.707	48953	0.01804	0		0.261648	1738255
00:00:15.717	48963	0.01753	0		0.254251	1736554
00:00:15.728	48973	0.01784	0		0.258747	1737574
00:00:15.737	48983	0.01787	0		0.259182	1737677
00:00:15.747	48993	0.01784	0		0.258747	1737591
00:00:15.757	49003	0.01782	0		0.258457	1737505
00:00:15.767	49013	0.01785	0		0.258892	1737632
00:00:15.777	49023	0.01769	0		0.256572	1737068
00:00:15.788	49033	0.01775	0		0.257442	1737294
00:00:15.797	49043	0.0177	0		0.256717	1737112
00:00:15.807	49053	0.01794	0		0.260198	1737912
00:00:15.817	49063	0.0179	0		0.259617	1737782
00:00:15.827	49073	0.0181	0		0.262518	1738439
00:00:15.837	49083	0.01783	0		0.258602	1737552
00:00:15.847	49093	0.01781	0		0.258312	1737478
00:00:15.857	49103	0.01756	0		0.254686	1736637
00:00:15.867	49113	0.01764	0		0.255847	1736907
00:00:15.877	49123	0.01758	0		0.254976	1736718
00:00:15.887	49133	0.01775	0		0.257442	1737294
00:00:15.897	49143	0.01776	0		0.257587	1737319
00:00:15.907	49153	0.01762	0		0.255556	1736833
00:00:15.917	49163	0.01787	0		0.259182	1737691
00:00:15.927	49173	0.01757	0		0.254831	1736674
00:00:15.937	49183	0.01776	0		0.257587	1737329
00:00:15.947	49193	0.01765	0		0.255992	1736936
00:00:15.956	49203	0.01774	0		0.257297	1737243
00:00:15.967	49213	0.01781	0		0.258312	1737488
00:00:15.977	49223	0.01765	0		0.255992	1736958
00:00:15.987	49233	0.01789	0		0.259472	1737748
00:00:15.996	49243	0.01754	0		0.254396	1736593
00:00:16.006	49253	0.01778	0		0.257877	1737370
00:00:16.017	49263	0.01772	0		0.257007	1737183
00:00:16.027	49273	0.01784	0		0.258747	1737586
00:00:16.037	49283	0.01745	0		0.253091	1736287
00:00:16.046	49293	0.01751	0		0.253961	1736483
00:00:16.057	49303	0.01765	0		0.255992	1736951
00:00:16.066	49313	0.01783	0		0.258602	1737554
00:00:16.077	49323	0.01749	0		0.253671	1736407
00:00:16.086	49333	0.01736	0		0.251785	1735960
00:00:16.096	49343	0.01791	0		0.259763	1737806
00:00:16.106	49353	0.0179	0		0.259617	1737799
00:00:16.116	49363	0.01766	0		0.256137	1736965
00:00:16.126	49373	0.0177	0		0.256717	1737129
00:00:16.136	49383	0.01738	0		0.252076	1736052
00:00:16.146	49393	0.01794	0		0.260198	1737924
00:00:16.156	49403	0.01741	0		0.252511	1736135
00:00:16.166	49413	0.01807	0		0.262083	1738371
00:00:16.176	49423	0.01775	0		0.257442	1737280
00:00:16.186	49433	0.01793	0		0.260053	1737897
00:00:16.196	49443	0.01736	0		0.251785	1735981
00:00:16.207	49453	0.01792	0		0.259908	1737855
00:00:16.216	49463	0.01766	0		0.256137	1736980
00:00:16.226	49473	0.01774	0		0.257297	1737258
00:00:16.236	49483	0.01722	0		0.249755	1735497
00:00:16.246	49493	0.01805	0		0.261793	1738273
00:00:16.256	49503	0.01768	0		0.256427	1737044
00:00:16.266	49513	0.01799	0		0.260923	1738083
00:00:16.275	49523	0.01744	0		0.252946	1736238
00:00:16.286	49533	0.01778	0		0.257877	1737388
00:00:16.295	49543	0.01749	0		0.253671	1736417
00:00:16.306	49553	0.0181	0		0.262518	1738439
00:00:16.316	49563	0.01758	0		0.254976	1736696
00:00:16.326	49573	0.0182	0		0.263969	1738782
00:00:16.336	49583	0.01766	0		0.256137	1736987
00:00:16.345	49593	0.01738	0		0.252076	1736052
00:00:16.356	49603	0.01749	0		0.253671	1736412
00:00:16.365	49613	0.01791	0		0.259763	1737828
00:00:16.375	49623	0.01732	0		0.251205	1735855
00:00:16.385	49633	0.01789	0		0.259472	1737740
00:00:16.395	49643	0.01746	0		0.253236	1736324
00:00:16.405	49653	0.01778	0		0.257877	1737392
00:00:16.415	49663	0.0177	0		0.256717	1737115
00:00:16.425	49673	0.01777	0		0.257732	1737343
00:00:16.435	49683	0.01748	0		0.253526	1736380
00:00:16.445	49693	0.01756	0		0.254686	1736635
00:00:16.455	49703	0.01757	0		0.254831	1736662
00:00:16.465	49713	0.01745	0		0.253091	1736282
00:00:16.475	49723	0.01741	0		0.252511	1736140
00:00:16.485	49733	0.01776	0		0.257587	1737321
00:00:16.495	49743	0.01753	0		0.254251	1736549
00:00:16.506	49753	0.01774	0		0.257297	1737238
00:00:16.515	49763	0.01755	0		0.254541	1736603
00:00:16.525	49773	0.01796	0		0.260488	1738000
00:00:16.535	49783	0.01765	0		0.255992	1736948
00:00:16.545	49793	0.01848	0		0.26803	1739738
00:00:16.555	49803	0.01721	0		0.24961	1735453
00:00:16.565	49813	0.0178	0		0.258167	1737459
00:00:16.575	49823	0.01737	0		0.25193	1736005
00:00:16.585	49833	0.01795	0		0.260343	1737936
00:00:16.594	49843	0.0175	0		0.253816	1736427
00:00:16.605	49853	0.01788	0		0.259327	1737701
00:00:16.615	49863	0.0178	0		0.258167	1737437
00:00:16.624	49873	0.01776	0		0.257587	1737304
00:00:16.634	49883	0.01732	0		0.251205	1735843
00:00:16.644	49893	0.01784	0		0.258747	1737598
00:00:16.655	49903	0.01741	0		0.252511	1736125
00:00:16.664	49913	0.01782	0		0.258457	1737520
00:00:16.674	49923	0.01738	0		0.252076	1736054
00:00:16.684	49933	0.01773	0		0.257152	1737218
00:00:16.695	49943	0.01735	0		0.25164	1735948
00:00:16.704	49953	0.01767	0		0.256282	1737012
00:00:16.714	49963	0.01764	0		0.255847	1736902
00:00:16.724	49973	0.01784	0		0.258747	1737591
00:00:16.735	49983	0.01781	0		0.258312	1737493
00:00:16.744	49993	0.01759	0		0.255121	1736745
00:00:16.754	50003	0.01763	0		0.255701	1736862
00:00:16.764	50013	0.0177	0		0.256717	1737102
00:00:16.774	50023	0.01728	0		0.250625	1735696
00:00:16.784	50033	0.0174	0		0.252366	1736111
00:00:16.794	50043	0.01745	0		0.253091	1736285
00:00:16.804	50053	0.01762	0		0.255556	1736845
00:00:16.814	50063	0.01763	0		0.255701	1736865
00:00:16.824	50073	0.01766	0		0.256137	1736987
00:00:16.834	50083	0.01746	0		0.253236	1736294
00:00:16.844	50093	0.01769	0		0.256572	1737071
00:00:16.854	50103	0.01741	0		0.252511	1736130
00:00:16.864	50113	0.01759	0		0.255121	1736747
00:00:16.874	50123	0.01742	0		0.252656	1736172
00:00:16.883	50133	0.01776	0		0.257587	1737324
00:00:16.894	50143	0.01743	0		0.252801	1736196
00:00:16.904	50153	0.01777	0		0.257732	1737348
00:00:16.913	50163	0.01741	0		0.252511	1736130
00:00:16.923	50173	0.01744	0		0.252946	1736240
00:00:16.934	50183	0.01715	0		0.24874	1735277
00:00:16.943	50193	0.01768	0		0.256427	1737039
00:00:16.954	50203	0.01766	0		0.256137	1736980
00:00:16.964	50213	0.01779	0		0.258022	1737424
00:00:16.973	50223	0.01741	0		0.252511	1736155
00:00:16.983	50233	0.01754	0		0.254396	1736576
00:00:16.993	50243	0.01766	0		0.256137	1736982
00:00:17.003	50253	0.01733	0		0.25135	1735875
00:00:17.013	50263	0.01742	0		0.252656	1736169
00:00:17.023	50273	0.018	0		0.261068	1738117
00:00:17.034	50283	0.01756	0		0.254686	1736632
00:00:17.043	50293	0.01795	0		0.260343	1737965
00:00:17.053	50303	0.01726	0		0.250335	1735632
00:00:17.063	50313	0.0177	0		0.256717	1737110
00:00:17.073	50323	0.01717	0		0.24903	1735319
00:00:17.083	50333	0.01777	0		0.257732	1737343
00:00:17.093	50343	0.01703	0		0.246999	1734852
00:00:17.103	50353	0.01738	0		0.252076	1736037
00:00:17.113	50363	0.01739	0		0.252221	1736079
00:00:17.123	50373	0.0176	0		0.255266	1736784
00:00:17.133	50383	0.01772	0		0.257007	1737191
00:00:17.143	50393	0.01766	0		0.256137	1736995
00:00:17.153	50403	0.01732	0		0.251205	1735835
00:00:17.163	50413	0.01775	0		0.257442	1737272
00:00:17.173	50423	0.01743	0		0.252801	1736223
00:00:17.183	50433	0.01768	0		0.256427	1737031
00:00:17.193	50443	0.01721	0		0.24961	1735456
00:00:17.203	50453	0.01746	0		0.253236	1736311
00:00:17.212	50463	0.01749	0		0.253671	1736395
00:00:17.222	50473	0.01755	0		0.254541	1736613
00:00:17.233	50483	0.01711	0		0.248159	1735133
00:00:17.242	50493	0.0176	0		0.255266	1736779
00:00:17.253	50503	0.01738	0		0.252076	1736032
00:00:17.262	50513	0.01775	0		0.257442	1737294
00:00:17.272	50523	0.01696	0		0.245984	1734622
00:00:17.282	50533	0.01771	0		0.256862	1737139
00:00:17.292	50543	0.01712	0		0.248305	1735152
00:00:17.302	50553	0.01724	0		0.250045	1735561
00:00:17.312	50563	0.0176	0		0.255266	1736777
00:00:17.322	50573	0.01737	0		0.25193	1736010
00:00:17.332	50583	0.01754	0		0.254396	1736573
00:00:17.342	50593	0.0174	0		0.252366	1736111
00:00:17.352	50603	0.01741	0		0.252511	1736130
00:00:17.362	50613	0.01746	0		0.253236	1736314
00:00:17.372	50623	0.01724	0		0.250045	1735581
00:00:17.382	50633	0.01862	0		0.27006	1740216
00:00:17.392	50643	0.01728	0		0.250625	1735696
00:00:17.402	50653	0.0178	0		0.258167	1737446
00:00:17.412	50663	0.01699	0		0.246419	1734730
00:00:17.422	50673	0.0179	0		0.259617	1737774
00:00:17.432	50683	0.01717	0		0.24903	1735338
00:00:17.442	50693	0.01729	0		0.25077	1735750
00:00:17.452	50703	0.0173	0		0.250915	1735762
00:00:17.463	50713	0.01768	0		0.256427	1737039
00:00:17.471	50723	0.01742	0		0.252656	1736174
00:00:17.482	50733	0.01727	0		0.25048	1735664
00:00:17.491	50743	0.01736	0		0.251785	1735976
00:00:17.502	50753	0.0175	0		0.253816	1736427
00:00:17.511	50763	0.01756	0		0.254686	1736659
00:00:17.521	50773	0.01766	0		0.256137	1736992
00:00:17.531	50783	0.0174	0		0.252366	1736111
00:00:17.541	50793	0.01738	0		0.252076	1736032
00:00:17.551	50803	0.01726	0		0.250335	1735642
00:00:17.561	50813	0.01763	0		0.255701	1736862
00:00:17.571	50823	0.01713	0		0.24845	1735213
00:00:17.581	50833	0.0172	0		0.249465	1735431
00:00:17.591	50843	0.01762	0		0.255556	1736858
00:00:17.601	50853	0.01741	0		0.252511	1736145
00:00:17.611	50863	0.01741	0		0.252511	1736142
00:00:17.621	50873	0.01773	0		0.257152	1737205
00:00:17.631	50883	0.01717	0		0.24903	1735321
00:00:17.641	50893	0.01764	0		0.255847	1736902
00:00:17.651	50903	0.01734	0		0.251495	1735904
00:00:17.661	50913	0.01773	0		0.257152	1737203
00:00:17.671	50923	0.01725	0		0.25019	1735615
00:00:17.681	50933	0.01758	0		0.254976	1736718
00:00:17.691	50943	0.01716	0		0.248885	1735289
00:00:17.701	50953	0.01749	0		0.253671	1736405
00:00:17.711	50963	0.01715	0		0.24874	1735277
00:00:17.721	50973	0.01752	0		0.254106	1736512
00:00:17.731	50983	0.01723	0		0.2499	1735544
00:00:17.741	50993	0.0176	0		0.255266	1736762
00:00:17.751	51003	0.01731	0		0.25106	1735799
00:00:17.761	51013	0.01788	0		0.259327	1737706
00:00:17.770	51023	0.01754	0		0.254396	1736591
00:00:17.781	51033	0.01765	0		0.255992	1736941
00:00:17.791	51043	0.0171	0		0.248014	1735108
00:00:17.801	51053	0.01737	0		0.25193	1736005
00:00:17.810	51063	0.01733	0		0.25135	1735879
00:00:17.821	51073	0.01731	0		0.25106	1735813
00:00:17.831	51083	0.01732	0		0.251205	1735835
00:00:17.841	51093	0.01742	0		0.252656	1736179
00:00:17.850	51103	0.01708	0		0.247724	1735037
00:00:17.862	51113	0.01738	0		0.252076	1736052
00:00:17.870	51123	0.01742	0		0.252656	1736179
00:00:17.880	51133	0.01727	0		0.25048	1735686
00:00:17.890	51143	0.0174	0		0.252366	1736098
00:00:17.900	51153	0.01724	0		0.250045	1735576
00:00:17.910	51163	0.01736	0		0.251785	1735968
00:00:17.920	51173	0.01742	0		0.252656	1736182
00:00:17.930	51183	0.01731	0		0.25106	1735813
00:00:17.940	51193	0.0175	0		0.253816	1736439
00:00:17.950	51203	0.01716	0		0.248885	1735314
00:00:17.960	51213	0.01757	0		0.254831	1736674
00:00:17.970	51223	0.01765	0		0.255992	1736929
00:00:17.980	51233	0.0173	0		0.250915	1735777
00:00:17.990	51243	0.0172	0		0.249465	1735422
00:00:18.000	51253	0.0174	0		0.252366	1736111
00:00:18.010	51263	0.01753	0		0.254251	1736537
00:00:18.020	51273	0.01774	0		0.257297	1737241
00:00:18.030	51283	0.01715	0		0.24874	1735270
00:00:18.040	51293	0.01759	0		0.255121	1736757
00:00:18.050	51303	0.01718	0		0.249175	1735382
00:00:18.060	51313	0.01744	0		0.252946	1736245
00:00:18.070	51323	0.01735	0		0.25164	1735946
00:00:18.080	51333	0.01745	0		0.253091	1736270
00:00:18.090	51343	0.01742	0		0.252656	1736162
00:00:18.100	51353	0.01785	0		0.258892	1737608
00:00:18.110	51363	0.01733	0		0.25135	1735867
00:00:18.119	51373	0.01746	0		0.253236	1736297
00:00:18.129	51383	0.01734	0		0.251495	1735906
00:00:18.139	51393	0.01766	0		0.256137	1736975
00:00:18.150	51403	0.01751	0		0.253961	1736473
00:00:18.159	51413	0.01719	0		0.24932	1735407
00:00:18.169	51423	0.01733	0		0.25135	1735867
00:00:18.179	51433	0.0174	0		0.252366	1736111
00:00:18.189	51443	0.01736	0		0.251785	1735965
00:00:18.199	51453	0.01753	0		0.254251	1736529
00:00:18.210	51463	0.01753	0		0.254251	1736549
00:00:18.219	51473	0.01739	0		0.252221	1736079
00:00:18.229	51483	0.01733	0		0.25135	1735857
00:00:18.239	51493	0.01729	0		0.25077	1735733
00:00:18.249	51503	0.0173	0		0.250915	1735779
00:00:18.259	51513	0.01728	0		0.250625	1735708
00:00:18.269	51523	0.01743	0		0.252801	1736211
00:00:18.279	51533	0.01713	0		0.24845	1735189
00:00:18.289	51543	0.01746	0		0.253236	1736309
00:00:18.299	51553	0.0176	0		0.255266	1736772
00:00:18.309	51563	0.0174	0		0.252366	1736108
00:00:18.319	51573	0.01731	0		0.25106	1735796
00:00:18.329	51583	0.01728	0		0.250625	1735693
00:00:18.339	51593	0.01716	0		0.248885	1735302
00:00:18.349	51603	0.01727	0		0.25048	1735659
00:00:18.359	51613	0.01733	0		0.25135	1735870
00:00:18.369	51623	0.01736	0		0.251785	1735983
00:00:18.379	51633	0.01729	0		0.25077	1735745
00:00:18.389	51643	0.01737	0		0.25193	1736010
00:00:18.399	51653	0.01713	0		0.24845	1735199
00:00:18.409	51663	0.01757	0		0.254831	1736676
00:00:18.419	51673	0.01739	0		0.252221	1736067
00:00:18.428	51683	0.01747	0		0.253381	1736329
00:00:18.439	51693	0.0172	0		0.249465	1735436
00:00:18.449	51703	0.01745	0		0.253091	1736280
00:00:18.459	51713	0.01748	0		0.253526	1736385
00:00:18.468	51723	0.01731	0		0.25106	1735794
00:00:18.478	51733	0.01718	0		0.249175	1735353
00:00:18.488	51743	0.01684	0		0.244243	1734240
00:00:18.498	51753	0.01747	0		0.253381	1736346
00:00:18.509	51763	0.01734	0		0.251495	1735904
00:00:18.518	51773	0.01725	0		0.25019	1735605
00:00:18.528	51783	0.0174	0		0.252366	1736111
00:00:18.538	51793	0.01723	0		0.2499	1735546
00:00:18.548	51803	0.0175	0		0.253816	1736427
00:00:18.558	51813	0.0176	0		0.255266	1736789
00:00:18.568	51823	0.01738	0		0.252076	1736037
00:00:18.578	51833	0.01716	0		0.248885	1735292
00:00:18.588	51843	0.01725	0		0.25019	1735603
00:00:18.598	51853	0.01724	0		0.250045	1735583
00:00:18.608	51863	0.01755	0		0.254541	1736620
00:00:18.618	51873	0.01721	0		0.24961	1735468
00:00:18.628	51883	0.01727	0		0.25048	1735681
00:00:18.638	51893	0.01703	0		0.246999	1734860
00:00:18.648	51903	0.01748	0		0.253526	1736385
00:00:18.658	51913	0.01768	0		0.256427	1737053
00:00:18.668	51923	0.01734	0		0.251495	1735901
00:00:18.678	51933	0.01726	0		0.250335	1735642
00:00:18.687	51943	0.01731	0		0.25106	1735796
00:00:18.697	51953	0.01731	0		0.25106	1735818
00:00:18.707	51963	0.01718	0		0.249175	1735355
00:00:18.718	51973	0.01728	0		0.250625	1735691
00:00:18.727	51983	0.01734	0		0.251495	1735909
00:00:18.737	51993	0.01731	0		0.25106	1735821
00:00:18.748	52003	0.01743	0		0.252801	1736199
00:00:18.758	52013	0.01699	0		0.246419	1734742
00:00:18.767	52023	0.01725	0		0.25019	1735588
00:00:18.778	52033	0.01751	0		0.253961	1736468
00:00:18.787	52043	0.01739	0		0.252221	1736059
00:00:18.797	52053	0.01742	0		0.252656	1736167
00:00:18.807	52063	0.01727	0		0.25048	1735664
00:00:18.817	52073	0.01746	0		0.253236	1736297
00:00:18.827	52083	0.01727	0		0.25048	1735657
00:00:18.837	52093	0.01719	0		0.24932	1735414
00:00:18.847	52103	0.01743	0		0.252801	1736204
00:00:18.857	52113	0.01671	0		0.242358	1733789
00:00:18.867	52123	0.01749	0		0.253671	1736402
00:00:18.877	52133	0.01735	0		0.25164	1735931
00:00:18.887	52143	0.01745	0		0.253091	1736262
00:00:18.897	52153	0.01737	0		0.25193	1735993
00:00:18.907	52163	0.01731	0		0.25106	1735818
00:00:18.917	52173	0.01726	0		0.250335	1735647
00:00:18.927	52183	0.01725	0		0.25019	1735617
00:00:18.937	52193	0.01732	0		0.251205	1735833
00:00:18.947	52203	0.01766	0		0.256137	1736982
00:00:18.957	52213	0.01713	0		0.24845	1735208
00:00:18.967	52223	0.01809	0		0.262373	1738432
00:00:18.977	52233	0.01704	0		0.247144	1734899
00:00:18.987	52243	0.01734	0		0.251495	1735914
00:00:18.996	52253	0.01715	0		0.24874	1735253
00:00:19.007	52263	0.01753	0		0.254251	1736554
00:00:19.017	52273	0.01723	0		0.2499	1735549
00:00:19.027	52283	0.01746	0		0.253236	1736314
00:00:19.037	52293	0.01742	0		0.252656	1736162
00:00:19.046	52303	0.01724	0		0.250045	1735583
00:00:19.056	52313	0.01766	0		0.256137	1736995
00:00:19.066	52323	0.0176	0		0.255266	1736762
00:00:19.077	52333	0.01804	0		0.261648	1738246
00:00:19.087	52343	0.01735	0		0.25164	1735943
00:00:19.096	52353	0.01695	0		0.245839	1734603
00:00:19.106	52363	0.01741	0		0.252511	1736155
00:00:19.116	52373	0.01686	0		0.244534	1734301
00:00:19.126	52383	0.01724	0		0.250045	1735583
00:00:19.137	52393	0.01703	0		0.246999	1734852
00:00:19.146	52403	0.01714	0		0.248595	1735245
00:00:19.156	52413	0.0173	0		0.250915	1735759
00:00:19.166	52423	0.0174	0		0.252366	1736094
00:00:19.176	52433	0.01721	0		0.24961	1735453
00:00:19.186	52443	0.01747	0		0.253381	1736334
00:00:19.196	52453	0.01724	0		0.250045	1735573
00:00:19.206	52463	0.01748	0		0.253526	1736380
00:00:19.216	52473	0.01708	0		0.247724	1735027
00:00:19.226	52483	0.01756	0		0.254686	1736654
00:00:19.236	52493	0.01717	0		0.24903	1735333
00:00:19.246	52503	0.01734	0		0.251495	1735899
00:00:19.256	52513	0.01716	0		0.248885	1735297
00:00:19.266	52523	0.01755	0		0.254541	1736622
00:00:19.276	52533	0.01736	0		0.251785	1735983
00:00:19.286	52543	0.01731	0		0.25106	1735789
00:00:19.295	52553	0.01694	0		0.245694	1734556
00:00:19.306	52563	0.0174	0		0.252366	1736108
00:00:19.316	52573	0.01729	0		0.25077	1735730
00:00:19.325	52583	0.01693	0		0.245549	1734541
00:00:19.336	52593	0.01692	0		0.245404	1734497
00:00:19.345	52603	0.0175	0		0.253816	1736449
00:00:19.355	52613	0.01696	0		0.245984	1734625
00:00:19.365	52623	0.01748	0		0.253526	1736385
00:00:19.376	52633	0.01726	0		0.250335	1735649
00:00:19.386	52643	0.01767	0		0.256282	1737000
00:00:19.395	52653	0.01717	0		0.24903	1735321
00:00:19.405	52663	0.01729	0		0.25077	1735745
00:00:19.415	52673	0.01717	0		0.24903	1735328
00:00:19.425	52683	0.0174	0		0.252366	1736096
00:00:19.435	52693	0.01692	0		0.245404	1734483
00:00:19.445	52703	0.01738	0		0.252076	1736054
00:00:19.455	52713	0.01713	0		0.24845	1735194
00:00:19.465	52723	0.01734	0		0.251495	1735899
00:00:19.475	52733	0.01701	0		0.246709	1734801
00:00:19.485	52743	0.01742	0		0.252656	1736167
00:00:19.495	52753	0.01719	0		0.24932	1735395
00:00:19.505	52763	0.01738	0		0.252076	1736042
00:00:19.515	52773	0.01724	0		0.250045	1735554
00:00:19.525	52783	0.01752	0		0.254106	1736517
00:00:19.535	52793	0.01695	0		0.245839	1734588
00:00:19.545	52803	0.01762	0		0.255556	1736833
00:00:19.555	52813	0.01714	0		0.248595	1735248
00:00:19.565	52823	0.01741	0		0.252511	1736130
00:00:19.575	52833	0.01717	0		0.24903	1735341
00:00:19.585	52843	0.01735	0		0.25164	1735933
00:00:19.595	52853	0.01705	0		0.247289	1734923
00:00:19.605	52863	0.01731	0		0.25106	1735821
00:00:19.615	52873	0.01688	0		0.244824	1734353
00:00:19.625	52883	0.01712	0		0.248305	1735164
00:00:19.635	52893	0.01697	0		0.246129	1734676
00:00:19.645	52903	0.01724	0		0.250045	1735573
00:00:19.655	52913	0.01708	0		0.247724	1735039
00:00:19.664	52923	0.01728	0		0.250625	1735703
00:00:19.674	52933	0.01736	0		0.251785	1735978
00:00:19.684	52943	0.01746	0		0.253236	1736324
00:00:19.694	52953	0.01685	0		0.244389	1734265
00:00:19.704	52963	0.01744	0		0.252946	1736243
00:00:19.714	52973	0.01725	0		0.25019	1735598
00:00:19.724	52983	0.01695	0		0.245839	1734605
00:00:19.734	52993	0.01691	0		0.245259	1734470
00:00:19.744	53003	0.01741	0		0.252511	1736135
00:00:19.754	53013	0.01718	0		0.249175	1735385
00:00:19.764	53023	0.01766	0		0.256137	1736965
00:00:19.774	53033	0.01705	0		0.247289	1734943
00:00:19.784	53043	0.01696	0		0.245984	1734637
00:00:19.794	53053	0.01696	0		0.245984	1734634
00:00:19.804	53063	0.0174	0		0.252366	1736091
00:00:19.814	53073	0.01699	0		0.246419	1734740
00:00:19.824	53083	0.01741	0		0.252511	1736128
00:00:19.834	53093	0.01691	0		0.245259	1734473
00:00:19.844	53103	0.01729	0		0.25077	1735747
00:00:19.854	53113	0.01703	0		0.246999	1734870
00:00:19.864	53123	0.01743	0		0.252801	1736204
00:00:19.874	53133	0.01685	0		0.244389	1734262
00:00:19.884	53143	0.01718	0		0.249175	1735368
00:00:19.894	53153	0.01724	0		0.250045	1735566
00:00:19.904	53163	0.01724	0		0.250045	1735578
[truncated: 59,393 more rows]
