# Supplementary material for: Continuous Infusion Pressure Measurement in Predefined Interfascial and Intramuscular Tissue Conditions: An Ex Vivo Pilot Study
Source: J Clin Med. 2026 Apr 26;15(9):3301. doi: 10.3390/jcm15093301 (PMC13164366; doi:10.3390/jcm15093301)
Supplement: Supplementary file 1 [file jcm-15-03301-s001.zip › fascia 30.xlsx]

## Sheet: Recording
Timestamp	DeviceTime	Pressure(bar)	ButtonState	Event	Pressure(PSI)	PressureRAW
00:00:00.000	1877	0.00791	1		0.114725	1704264
00:00:00.001	1887	0.00732	1		0.106168	1702269
00:00:00.009	1897	0.00768	1		0.111389	1703500
00:00:00.019	1907	0.00769	1		0.111534	1703510
00:00:00.029	1917	0.00768	1		0.111389	1703493
00:00:00.039	1927	0.00743	1		0.107763	1702657
00:00:00.049	1937	0.00775	1		0.112404	1703711
00:00:00.059	1947	0.00758	1		0.109939	1703164
00:00:00.069	1957	0.0077	1		0.111679	1703547
00:00:00.079	1967	0.00749	1		0.108633	1702860
00:00:00.088	1977	0.00769	1		0.111534	1703535
00:00:00.098	1987	0.0074	1		0.107328	1702552
00:00:00.110	1997	0.00775	1		0.112404	1703738
00:00:00.119	2007	0.0075	1		0.108778	1702899
00:00:00.129	2017	0.00773	1		0.112114	1703672
00:00:00.139	2027	0.00749	1		0.108633	1702850
00:00:00.148	2037	0.00755	1		0.109503	1703046
00:00:00.158	2047	0.00729	1		0.105732	1702183
00:00:00.168	2057	0.00783	1		0.113565	1703988
00:00:00.179	2067	0.00763	1		0.110664	1703323
00:00:00.188	2077	0.00769	1		0.111534	1703535
00:00:00.198	2087	0.00748	1		0.108488	1702804
00:00:00.208	2097	0.00756	1		0.109648	1703086
00:00:00.218	2107	0.00756	1		0.109648	1703073
00:00:00.228	2117	0.00768	0		0.111389	1703476
00:00:00.238	2127	0.00747	0		0.108343	1702794
00:00:00.248	2137	0.00728	0		0.105587	1702164
00:00:00.260	2147	0.00759	0		0.110084	1703183
00:00:00.268	2157	0.00769	0		0.111534	1703532
00:00:00.278	2167	0.00725	0		0.105152	1702041
00:00:00.288	2177	0.00748	0		0.108488	1702816
00:00:00.298	2187	0.00777	0		0.112694	1703789
00:00:00.308	2197	0.00745	0		0.108053	1702713
00:00:00.318	2207	0.00774	0		0.112259	1703701
00:00:00.328	2217	0.00758	0		0.109939	1703149
00:00:00.338	2227	0.00764	0		0.110809	1703357
00:00:00.348	2237	0.0073	0		0.105878	1702215
00:00:00.358	2247	0.00745	0		0.108053	1702730
00:00:00.368	2257	0.00771	0		0.111824	1703584
00:00:00.378	2267	0.0077	0		0.111679	1703552
00:00:00.388	2277	0.00734	0		0.106458	1702355
00:00:00.398	2287	0.00757	0		0.109794	1703137
00:00:00.407	2297	0.00742	0		0.107618	1702628
00:00:00.417	2307	0.00766	0		0.111099	1703427
00:00:00.428	2317	0.00733	0		0.106313	1702316
00:00:00.437	2327	0.00749	0		0.108633	1702858
00:00:00.447	2337	0.00758	0		0.109939	1703164
00:00:00.457	2347	0.00762	0		0.110519	1703301
00:00:00.467	2357	0.00731	0		0.106023	1702262
00:00:00.477	2367	0.00755	0		0.109503	1703061
00:00:00.487	2377	0.00767	0		0.111244	1703451
00:00:00.497	2387	0.00718	0		0.104137	1701801
00:00:00.508	2397	0.00743	0		0.107763	1702655
00:00:00.517	2407	0.00758	0		0.109939	1703144
00:00:00.527	2417	0.00753	0		0.109213	1702997
00:00:00.537	2427	0.00767	0		0.111244	1703459
00:00:00.547	2437	0.0075	0		0.108778	1702875
00:00:00.557	2447	0.00737	0		0.106893	1702456
00:00:00.567	2457	0.0075	0		0.108778	1702897
00:00:00.577	2467	0.00745	0		0.108053	1702723
00:00:00.587	2477	0.0075	0		0.108778	1702875
00:00:00.597	2487	0.00771	0		0.111824	1703589
00:00:00.607	2497	0.00707	0		0.102542	1701436
00:00:00.616	2507	0.00739	0		0.107183	1702512
00:00:00.627	2517	0.00728	0		0.105587	1702166
00:00:00.637	2527	0.00759	0		0.110084	1703183
00:00:00.646	2537	0.00726	0		0.105297	1702068
00:00:00.657	2547	0.00738	0		0.107038	1702498
00:00:00.667	2557	0.00721	0		0.104572	1701916
00:00:00.677	2567	0.00727	0		0.105442	1702110
00:00:00.687	2577	0.0076	0		0.110229	1703220
00:00:00.697	2587	0.0076	0		0.110229	1703225
00:00:00.706	2597	0.007	0		0.101526	1701223
00:00:00.717	2607	0.00765	0		0.110954	1703383
00:00:00.726	2617	0.00726	0		0.105297	1702090
00:00:00.737	2627	0.00767	0		0.111244	1703461
00:00:00.746	2637	0.00738	0		0.107038	1702500
00:00:00.756	2647	0.00745	0		0.108053	1702723
00:00:00.766	2657	0.00728	0		0.105587	1702151
00:00:00.776	2667	0.00741	0		0.107473	1702586
00:00:00.786	2677	0.00736	0		0.106748	1702411
00:00:00.796	2687	0.00723	0		0.104862	1701985
00:00:00.806	2697	0.00719	0		0.104282	1701833
00:00:00.816	2707	0.00737	0		0.106893	1702463
00:00:00.826	2717	0.00745	0		0.108053	1702733
00:00:00.836	2727	0.00699	0		0.101381	1701172
00:00:00.846	2737	0.00764	0		0.110809	1703367
00:00:00.856	2747	0.00759	0		0.110084	1703191
00:00:00.866	2757	0.00735	0		0.106603	1702387
00:00:00.876	2767	0.00752	0		0.109068	1702951
00:00:00.885	2777	0.00711	0		0.103122	1701593
00:00:00.896	2787	0.00752	0		0.109068	1702941
00:00:00.906	2797	0.00724	0		0.105007	1702012
00:00:00.915	2807	0.00736	0		0.106748	1702432
00:00:00.926	2817	0.00743	0		0.107763	1702659
00:00:00.936	2827	0.00745	0		0.108053	1702721
00:00:00.945	2837	0.00743	0		0.107763	1702667
00:00:00.957	2847	0.0076	0		0.110229	1703225
00:00:00.965	2857	0.00718	0		0.104137	1701799
00:00:00.975	2867	0.00755	0		0.109503	1703046
00:00:00.985	2877	0.00726	0		0.105297	1702095
00:00:00.995	2887	0.00743	0		0.107763	1702655
00:00:01.006	2897	0.00728	0		0.105587	1702139
00:00:01.015	2907	0.00745	0		0.108053	1702735
00:00:01.025	2917	0.00727	0		0.105442	1702115
00:00:01.035	2927	0.00766	0		0.111099	1703434
00:00:01.045	2937	0.00715	0		0.103702	1701706
00:00:01.055	2947	0.00716	0		0.103847	1701760
00:00:01.065	2957	0.00714	0		0.103557	1701664
00:00:01.075	2967	0.00779	0		0.112984	1703875
00:00:01.085	2977	0.00701	0		0.101671	1701228
00:00:01.095	2987	0.00761	0		0.110374	1703254
00:00:01.105	2997	0.0072	0		0.104427	1701870
00:00:01.115	3007	0.00765	0		0.110954	1703388
00:00:01.125	3017	0.0074	0		0.107328	1702549
00:00:01.135	3027	0.00759	0		0.110084	1703186
00:00:01.145	3037	0.00742	0		0.107618	1702603
00:00:01.155	3047	0.00725	0		0.105152	1702039
00:00:01.165	3057	0.00721	0		0.104572	1701924
00:00:01.175	3067	0.00754	0		0.109358	1703037
00:00:01.184	3077	0.00711	0		0.103122	1701578
00:00:01.195	3087	0.0074	0		0.107328	1702557
00:00:01.204	3097	0.00707	0		0.102542	1701434
00:00:01.214	3107	0.00752	0		0.109068	1702951
00:00:01.225	3117	0.00744	0		0.107908	1702674
00:00:01.237	3127	0.00739	0		0.107183	1702517
00:00:01.244	3137	0.0072	0		0.104427	1701872
00:00:01.254	3147	0.00752	0		0.109068	1702948
00:00:01.264	3157	0.0073	0		0.105878	1702215
00:00:01.274	3167	0.00734	0		0.106458	1702360
00:00:01.284	3177	0.0073	0		0.105878	1702213
00:00:01.294	3187	0.00773	0		0.112114	1703667
00:00:01.304	3197	0.00721	0		0.104572	1701904
00:00:01.314	3207	0.00742	0		0.107618	1702623
00:00:01.324	3217	0.00694	0		0.100656	1700995
00:00:01.334	3227	0.00715	0		0.103702	1701701
00:00:01.344	3237	0.00721	0		0.104572	1701904
00:00:01.354	3247	0.00728	0		0.105587	1702159
00:00:01.364	3257	0.00693	0		0.100511	1700970
00:00:01.374	3267	0.00745	0		0.108053	1702721
00:00:01.384	3277	0.00724	0		0.105007	1702007
00:00:01.394	3287	0.00713	0		0.103412	1701642
00:00:01.404	3297	0.0074	0		0.107328	1702539
00:00:01.414	3307	0.00715	0		0.103702	1701708
00:00:01.424	3317	0.00719	0		0.104282	1701848
00:00:01.434	3327	0.00751	0		0.108923	1702912
00:00:01.444	3337	0.00729	0		0.105732	1702188
00:00:01.454	3347	0.00771	0		0.111824	1703606
00:00:01.464	3357	0.00724	0		0.105007	1702007
00:00:01.473	3367	0.0077	0		0.111679	1703552
00:00:01.483	3377	0.00719	0		0.104282	1701860
00:00:01.494	3387	0.00729	0		0.105732	1702178
00:00:01.504	3397	0.00743	0		0.107763	1702659
00:00:01.513	3407	0.00743	0		0.107763	1702650
00:00:01.523	3417	0.00751	0		0.108923	1702919
00:00:01.533	3427	0.00722	0		0.104717	1701951
00:00:01.544	3437	0.00691	0		0.100221	1700892
00:00:01.553	3447	0.00748	0		0.108488	1702833
00:00:01.563	3457	0.00738	0		0.107038	1702490
00:00:01.573	3467	0.00755	0		0.109503	1703059
00:00:01.583	3477	0.00714	0		0.103557	1701679
00:00:01.593	3487	0.00785	0		0.113855	1704046
00:00:01.603	3497	0.00733	0		0.106313	1702333
00:00:01.613	3507	0.00763	0		0.110664	1703333
00:00:01.623	3517	0.00743	0		0.107763	1702645
00:00:01.633	3527	0.00758	0		0.109939	1703142
00:00:01.643	3537	0.00727	0		0.105442	1702127
00:00:01.653	3547	0.00773	0		0.112114	1703667
00:00:01.663	3557	0.00727	0		0.105442	1702125
00:00:01.672	3567	0.00754	0		0.109358	1703019
00:00:01.682	3577	0.00757	0		0.109794	1703112
00:00:01.693	3587	0.00724	0		0.105007	1702007
00:00:01.703	3597	0.00721	0		0.104572	1701909
00:00:01.713	3607	0.00734	0		0.106458	1702345
00:00:01.723	3617	0.00722	0		0.104717	1701943
00:00:01.733	3627	0.00743	0		0.107763	1702655
00:00:01.743	3637	0.0073	0		0.105878	1702200
00:00:01.752	3647	0.00733	0		0.106313	1702330
00:00:01.763	3657	0.00752	0		0.109068	1702958
00:00:01.773	3667	0.00749	0		0.108633	1702841
00:00:01.782	3677	0.00732	0		0.106168	1702279
00:00:01.792	3687	0.00728	0		0.105587	1702154
00:00:01.802	3697	0.0073	0		0.105878	1702205
00:00:01.812	3707	0.00739	0		0.107183	1702522
00:00:01.822	3717	0.0074	0		0.107328	1702569
00:00:01.832	3727	0.00771	0		0.111824	1703606
00:00:01.842	3737	0.00719	0		0.104282	1701831
00:00:01.852	3747	0.00776	0		0.112549	1703765
00:00:01.862	3757	0.00691	0		0.100221	1700904
00:00:01.872	3767	0.00743	0		0.107763	1702640
00:00:01.882	3777	0.00747	0		0.108343	1702777
00:00:01.892	3787	0.00742	0		0.107618	1702613
00:00:01.902	3797	0.00727	0		0.105442	1702102
00:00:01.912	3807	0.00742	0		0.107618	1702603
00:00:01.922	3817	0.00692	0		0.100366	1700938
00:00:01.932	3827	0.00743	0		0.107763	1702637
00:00:01.942	3837	0.00746	0		0.108198	1702743
00:00:01.952	3847	0.00756	0		0.109648	1703078
00:00:01.962	3857	0.00721	0		0.104572	1701926
00:00:01.972	3867	0.00771	0		0.111824	1703608
00:00:01.982	3877	0.00706	0		0.102397	1701427
00:00:01.992	3887	0.00768	0		0.111389	1703503
00:00:02.001	3897	0.00728	0		0.105587	1702161
00:00:02.011	3907	0.00774	0		0.112259	1703677
00:00:02.022	3917	0.00732	0		0.106168	1702276
00:00:02.031	3927	0.00761	0		0.110374	1703250
00:00:02.041	3937	0.00739	0		0.107183	1702508
00:00:02.051	3947	0.0072	0		0.104427	1701892
00:00:02.061	3957	0.00738	0		0.107038	1702498
00:00:02.071	3967	0.00729	0		0.105732	1702191
00:00:02.081	3977	0.0077	0		0.111679	1703544
00:00:02.091	3987	0.00768	0		0.111389	1703505
00:00:02.102	3997	0.0073	0		0.105878	1702225
00:00:02.111	4007	0.00746	0		0.108198	1702738
00:00:02.121	4017	0.00743	0		0.107763	1702640
00:00:02.131	4027	0.0072	0		0.104427	1701872
00:00:02.141	4037	0.0072	0		0.104427	1701889
00:00:02.151	4047	0.00741	0		0.107473	1702593
00:00:02.161	4057	0.00723	0		0.104862	1701968
00:00:02.171	4067	0.00763	0		0.110664	1703321
00:00:02.181	4077	0.00733	0		0.106313	1702325
00:00:02.191	4087	0.00769	0		0.111534	1703522
00:00:02.201	4097	0.00742	0		0.107618	1702618
00:00:02.211	4107	0.00729	0		0.105732	1702193
00:00:02.220	4117	0.00741	0		0.107473	1702591
00:00:02.230	4127	0.00752	0		0.109068	1702966
00:00:02.241	4137	0.00743	0		0.107763	1702640
00:00:02.251	4147	0.00765	0		0.110954	1703385
00:00:02.261	4157	0.0074	0		0.107328	1702544
00:00:02.271	4167	0.00721	0		0.104572	1701921
00:00:02.281	4177	0.00719	0		0.104282	1701848
00:00:02.290	4187	0.00743	0		0.107763	1702662
00:00:02.300	4197	0.00758	0		0.109939	1703149
00:00:02.310	4207	0.00762	0		0.110519	1703289
00:00:02.321	4217	0.00755	0		0.109503	1703044
00:00:02.330	4227	0.00755	0		0.109503	1703059
00:00:02.340	4237	0.00755	0		0.109503	1703056
00:00:02.350	4247	0.00756	0		0.109648	1703081
00:00:02.360	4257	0.00759	0		0.110084	1703179
00:00:02.370	4267	0.00781	0		0.113274	1703924
00:00:02.380	4277	0.00747	0		0.108343	1702774
00:00:02.391	4287	0.00784	0		0.11371	1704024
00:00:02.401	4297	0.00769	0		0.111534	1703542
00:00:02.410	4307	0.0077	0		0.111679	1703547
00:00:02.420	4317	0.00747	0		0.108343	1702799
00:00:02.430	4327	0.00781	0		0.113274	1703924
00:00:02.440	4337	0.00756	0		0.109648	1703073
00:00:02.450	4347	0.00759	0		0.110084	1703191
00:00:02.460	4357	0.00782	0		0.113419	1703966
00:00:02.470	4367	0.00765	0		0.110954	1703380
00:00:02.479	4377	0.00763	0		0.110664	1703308
00:00:02.490	4387	0.00803	0		0.116465	1704650
00:00:02.499	4397	0.00763	0		0.110664	1703338
00:00:02.509	4407	0.00802	0		0.11632	1704643
00:00:02.520	4417	0.00751	0		0.108923	1702931
00:00:02.530	4427	0.00792	0		0.11487	1704309
00:00:02.539	4437	0.0078	0		0.113129	1703882
00:00:02.549	4447	0.00786	0		0.114	1704103
00:00:02.559	4457	0.00782	0		0.113419	1703961
00:00:02.569	4467	0.00772	0		0.111969	1703642
00:00:02.579	4477	0.00749	0		0.108633	1702858
00:00:02.589	4487	0.00791	0		0.114725	1704274
00:00:02.600	4497	0.00785	0		0.113855	1704061
00:00:02.609	4507	0.00765	0		0.110954	1703398
00:00:02.619	4517	0.00757	0		0.109794	1703122
00:00:02.629	4527	0.00755	0		0.109503	1703044
00:00:02.639	4537	0.00764	0		0.110809	1703355
00:00:02.649	4547	0.00804	0		0.11661	1704689
00:00:02.659	4557	0.00755	0		0.109503	1703063
00:00:02.669	4567	0.00794	0		0.11516	1704355
00:00:02.679	4577	0.00765	0		0.110954	1703390
00:00:02.689	4587	0.00762	0		0.110519	1703301
00:00:02.699	4597	0.0078	0		0.113129	1703882
00:00:02.709	4607	0.00804	0		0.11661	1704692
00:00:02.719	4617	0.0077	0		0.111679	1703554
00:00:02.729	4627	0.00775	0		0.112404	1703711
00:00:02.739	4637	0.00751	0		0.108923	1702934
00:00:02.748	4647	0.00804	0		0.11661	1704711
00:00:02.759	4657	0.00752	0		0.109068	1702970
00:00:02.769	4667	0.0078	0		0.113129	1703902
00:00:02.778	4677	0.00782	0		0.113419	1703946
00:00:02.789	4687	0.00769	0		0.111534	1703520
00:00:02.799	4697	0.00783	0		0.113565	1703998
00:00:02.809	4707	0.00769	0		0.111534	1703525
00:00:02.819	4717	0.00765	0		0.110954	1703378
00:00:02.828	4727	0.00788	0		0.11429	1704154
00:00:02.838	4737	0.00769	0		0.111534	1703542
00:00:02.849	4747	0.00762	0		0.110519	1703281
00:00:02.858	4757	0.00783	0		0.113565	1704007
00:00:02.868	4767	0.0077	0		0.111679	1703547
00:00:02.878	4777	0.00764	0		0.110809	1703367
00:00:02.888	4787	0.00774	0		0.112259	1703704
00:00:02.898	4797	0.00786	0		0.114	1704086
00:00:02.908	4807	0.00763	0		0.110664	1703338
00:00:02.918	4817	0.00749	0		0.108633	1702870
00:00:02.928	4827	0.00784	0		0.11371	1704032
00:00:02.938	4837	0.0077	0		0.111679	1703559
00:00:02.949	4847	0.00795	0		0.115305	1704397
00:00:02.958	4857	0.00775	0		0.112404	1703743
00:00:02.968	4867	0.00764	0		0.110809	1703357
00:00:02.978	4877	0.00765	0		0.110954	1703407
00:00:02.988	4887	0.00781	0		0.113274	1703919
00:00:02.998	4897	0.00768	0		0.111389	1703481
00:00:03.008	4907	0.00783	0		0.113565	1704010
00:00:03.018	4917	0.00779	0		0.112984	1703873
00:00:03.028	4927	0.00749	0		0.108633	1702870
00:00:03.038	4937	0.00774	0		0.112259	1703706
00:00:03.048	4947	0.00753	0		0.109213	1702980
00:00:03.057	4957	0.00756	0		0.109648	1703086
00:00:03.067	4967	0.00773	0		0.112114	1703669
00:00:03.077	4977	0.00775	0		0.112404	1703723
00:00:03.087	4987	0.00791	0		0.114725	1704272
00:00:03.097	4997	0.00803	0		0.116465	1704670
00:00:03.107	5007	0.00808	0		0.11719	1704843
00:00:03.117	5017	0.00798	0		0.11574	1704492
00:00:03.127	5027	0.00752	0		0.109068	1702961
00:00:03.137	5037	0.00775	0		0.112404	1703721
00:00:03.147	5047	0.00787	0		0.114145	1704137
00:00:03.157	5057	0.00739	0		0.107183	1702503
00:00:03.167	5067	0.00756	0		0.109648	1703098
00:00:03.177	5077	0.00769	0		0.111534	1703537
00:00:03.187	5087	0.00773	0		0.112114	1703647
00:00:03.197	5097	0.00779	0		0.112984	1703860
00:00:03.207	5107	0.00762	0		0.110519	1703277
00:00:03.217	5117	0.00793	0		0.115015	1704323
00:00:03.227	5127	0.00781	0		0.113274	1703929
00:00:03.237	5137	0.008	0		0.11603	1704566
00:00:03.247	5147	0.00761	0		0.110374	1703254
00:00:03.257	5157	0.00811	0		0.117626	1704932
00:00:03.267	5167	0.00792	0		0.11487	1704291
00:00:03.277	5177	0.00804	0		0.11661	1704714
00:00:03.286	5187	0.00766	0		0.111099	1703412
00:00:03.297	5197	0.00788	0		0.11429	1704154
00:00:03.307	5207	0.00743	0		0.107763	1702650
00:00:03.316	5217	0.00777	0		0.112694	1703809
00:00:03.326	5227	0.00773	0		0.112114	1703660
00:00:03.336	5237	0.00776	0		0.112549	1703767
00:00:03.346	5247	0.00756	0		0.109648	1703098
00:00:03.356	5257	0.00797	0		0.115595	1704468
00:00:03.366	5267	0.0074	0		0.107328	1702537
00:00:03.376	5277	0.00766	0		0.111099	1703422
00:00:03.386	5287	0.00753	0		0.109213	1702980
00:00:03.396	5297	0.00776	0		0.112549	1703762
00:00:03.406	5307	0.00776	0		0.112549	1703750
00:00:03.416	5317	0.00771	0		0.111824	1703579
00:00:03.426	5327	0.00767	0		0.111244	1703464
00:00:03.436	5337	0.00759	0		0.110084	1703186
00:00:03.446	5347	0.00773	0		0.112114	1703657
00:00:03.456	5357	0.00786	0		0.114	1704108
00:00:03.466	5367	0.00784	0		0.11371	1704012
00:00:03.476	5377	0.00796	0		0.11545	1704446
00:00:03.486	5387	0.0076	0		0.110229	1703208
00:00:03.496	5397	0.00754	0		0.109358	1703012
00:00:03.506	5407	0.00772	0		0.111969	1703620
00:00:03.516	5417	0.00782	0		0.113419	1703953
00:00:03.526	5427	0.00806	0		0.1169	1704772
00:00:03.536	5437	0.00755	0		0.109503	1703063
00:00:03.546	5447	0.00742	0		0.107618	1702625
00:00:03.556	5457	0.00811	0		0.117626	1704924
00:00:03.566	5467	0.0082	0		0.118931	1705245
00:00:03.575	5477	0.00786	0		0.114	1704086
00:00:03.585	5487	0.00775	0		0.112404	1703738
00:00:03.595	5497	0.0078	0		0.113129	1703878
00:00:03.605	5507	0.00764	0		0.110809	1703355
00:00:03.615	5517	0.00808	0		0.11719	1704838
00:00:03.625	5527	0.00739	0		0.107183	1702517
00:00:03.635	5537	0.00768	0		0.111389	1703505
00:00:03.645	5547	0.00764	0		0.110809	1703357
00:00:03.655	5557	0.00795	0		0.115305	1704397
00:00:03.665	5567	0.00745	0		0.108053	1702723
00:00:03.675	5577	0.00792	0		0.11487	1704306
00:00:03.685	5587	0.00787	0		0.114145	1704127
00:00:03.695	5597	0.00752	0		0.109068	1702958
00:00:03.705	5607	0.00781	0		0.113274	1703931
00:00:03.715	5617	0.00806	0		0.1169	1704767
00:00:03.725	5627	0.00748	0		0.108488	1702823
00:00:03.735	5637	0.00767	0		0.111244	1703442
00:00:03.745	5647	0.0075	0		0.108778	1702892
00:00:03.755	5657	0.00757	0		0.109794	1703120
00:00:03.765	5667	0.00728	0		0.105587	1702161
00:00:03.775	5677	0.00763	0		0.110664	1703328
00:00:03.785	5687	0.008	0		0.11603	1704571
00:00:03.795	5697	0.00796	0		0.11545	1704443
00:00:03.805	5707	0.00771	0		0.111824	1703601
00:00:03.815	5717	0.00778	0		0.112839	1703824
00:00:03.825	5727	0.0081	0		0.117481	1704892
00:00:03.835	5737	0.00797	0		0.115595	1704460
00:00:03.845	5747	0.00774	0		0.112259	1703689
00:00:03.855	5757	0.00792	0		0.11487	1704291
00:00:03.865	5767	0.00774	0		0.112259	1703709
00:00:03.874	5777	0.00818	0		0.118641	1705169
00:00:03.884	5787	0.00767	0		0.111244	1703456
00:00:03.895	5797	0.00766	0		0.111099	1703429
00:00:03.904	5807	0.00759	0		0.110084	1703179
00:00:03.914	5817	0.00789	0		0.114435	1704189
00:00:03.924	5827	0.00787	0		0.114145	1704115
00:00:03.934	5837	0.00811	0		0.117626	1704949
00:00:03.944	5847	0.00751	0		0.108923	1702909
00:00:03.954	5857	0.00816	0		0.118351	1705098
00:00:03.964	5867	0.00781	0		0.113274	1703939
00:00:03.974	5877	0.00791	0		0.114725	1704264
00:00:03.984	5887	0.00795	0		0.115305	1704406
00:00:03.994	5897	0.00799	0		0.115885	1704529
00:00:04.004	5907	0.00781	0		0.113274	1703931
00:00:04.014	5917	0.00812	0		0.117771	1704963
00:00:04.024	5927	0.00792	0		0.11487	1704291
00:00:04.034	5937	0.008	0		0.11603	1704551
00:00:04.044	5947	0.00761	0		0.110374	1703254
00:00:04.054	5957	0.00776	0		0.112549	1703770
00:00:04.064	5967	0.00743	0		0.107763	1702637
00:00:04.074	5977	0.00775	0		0.112404	1703738
00:00:04.084	5987	0.00744	0		0.107908	1702689
00:00:04.094	5997	0.00783	0		0.113565	1703985
00:00:04.104	6007	0.00751	0		0.108923	1702914
00:00:04.113	6017	0.00806	0		0.1169	1704777
00:00:04.124	6027	0.00776	0		0.112549	1703777
00:00:04.134	6037	0.00772	0		0.111969	1703633
00:00:04.144	6047	0.00773	0		0.112114	1703655
00:00:04.153	6057	0.00806	0		0.1169	1704770
00:00:04.163	6067	0.0078	0		0.113129	1703887
00:00:04.173	6077	0.00783	0		0.113565	1703988
00:00:04.184	6087	0.00758	0		0.109939	1703161
00:00:04.193	6097	0.00787	0		0.114145	1704132
00:00:04.203	6107	0.00776	0		0.112549	1703745
00:00:04.213	6117	0.00803	0		0.116465	1704679
00:00:04.223	6127	0.00769	0		0.111534	1703537
00:00:04.233	6137	0.00808	0		0.11719	1704834
00:00:04.243	6147	0.00769	0		0.111534	1703522
00:00:04.253	6157	0.00782	0		0.113419	1703956
00:00:04.263	6167	0.00748	0		0.108488	1702809
00:00:04.273	6177	0.00787	0		0.114145	1704127
00:00:04.283	6187	0.00757	0		0.109794	1703130
00:00:04.293	6197	0.00787	0		0.114145	1704144
00:00:04.303	6207	0.00777	0		0.112694	1703784
00:00:04.313	6217	0.00771	0		0.111824	1703579
00:00:04.323	6227	0.00766	0		0.111099	1703420
00:00:04.333	6237	0.00807	0		0.117045	1704807
00:00:04.343	6247	0.00752	0		0.109068	1702956
00:00:04.352	6257	0.00817	0		0.118496	1705127
00:00:04.362	6267	0.00761	0		0.110374	1703259
00:00:04.372	6277	0.00799	0		0.115885	1704534
00:00:04.383	6287	0.00733	0		0.106313	1702313
00:00:04.392	6297	0.00789	0		0.114435	1704203
00:00:04.403	6307	0.00748	0		0.108488	1702814
00:00:04.413	6317	0.00783	0		0.113565	1704007
00:00:04.423	6327	0.00736	0		0.106748	1702406
00:00:04.432	6337	0.0082	0		0.118931	1705250
00:00:04.443	6347	0.00766	0		0.111099	1703432
00:00:04.452	6357	0.00751	0		0.108923	1702936
00:00:04.462	6367	0.00756	0		0.109648	1703083
00:00:04.472	6377	0.00761	0		0.110374	1703257
00:00:04.482	6387	0.00775	0		0.112404	1703718
00:00:04.492	6397	0.00818	0		0.118641	1705157
00:00:04.502	6407	0.00736	0		0.106748	1702415
00:00:04.512	6417	0.00764	0		0.110809	1703370
00:00:04.522	6427	0.00737	0		0.106893	1702463
00:00:04.532	6437	0.00772	0		0.111969	1703613
00:00:04.542	6447	0.0078	0		0.113129	1703887
00:00:04.552	6457	0.00791	0		0.114725	1704255
00:00:04.562	6467	0.00759	0		0.110084	1703191
00:00:04.572	6477	0.00818	0		0.118641	1705179
00:00:04.582	6487	0.0074	0		0.107328	1702564
00:00:04.592	6497	0.00811	0		0.117626	1704934
00:00:04.602	6507	0.00769	0		0.111534	1703527
00:00:04.612	6517	0.00792	0		0.11487	1704301
00:00:04.622	6527	0.0077	0		0.111679	1703571
00:00:04.632	6537	0.00779	0		0.112984	1703875
00:00:04.642	6547	0.00769	0		0.111534	1703520
00:00:04.652	6557	0.00766	0		0.111099	1703415
00:00:04.662	6567	0.00741	0		0.107473	1702598
00:00:04.672	6577	0.00769	0		0.111534	1703540
00:00:04.682	6587	0.00763	0		0.110664	1703326
00:00:04.692	6597	0.00786	0		0.114	1704098
00:00:04.701	6607	0.00769	0		0.111534	1703520
00:00:04.711	6617	0.00771	0		0.111824	1703606
00:00:04.722	6627	0.00768	0		0.111389	1703488
00:00:04.731	6637	0.008	0		0.11603	1704579
00:00:04.741	6647	0.00755	0		0.109503	1703051
00:00:04.751	6657	0.00747	0		0.108343	1702794
00:00:04.761	6667	0.00764	0		0.110809	1703360
00:00:04.771	6677	0.0078	0		0.113129	1703895
00:00:04.781	6687	0.00751	0		0.108923	1702912
00:00:04.791	6697	0.008	0		0.11603	1704558
00:00:04.801	6707	0.00779	0		0.112984	1703868
00:00:04.811	6717	0.00796	0		0.11545	1704431
00:00:04.821	6727	0.00766	0		0.111099	1703420
00:00:04.831	6737	0.00787	0		0.114145	1704125
00:00:04.841	6747	0.00733	0		0.106313	1702306
00:00:04.851	6757	0.00783	0		0.113565	1704005
00:00:04.861	6767	0.0072	0		0.104427	1701872
00:00:04.871	6777	0.00782	0		0.113419	1703975
00:00:04.881	6787	0.00759	0		0.110084	1703206
00:00:04.891	6797	0.00772	0		0.111969	1703628
00:00:04.901	6807	0.00779	0		0.112984	1703851
00:00:04.911	6817	0.00773	0		0.112114	1703664
00:00:04.921	6827	0.00741	0		0.107473	1702581
00:00:04.931	6837	0.00779	0		0.112984	1703855
00:00:04.941	6847	0.00738	0		0.107038	1702473
00:00:04.951	6857	0.00763	0		0.110664	1703313
00:00:04.961	6867	0.00779	0		0.112984	1703853
00:00:04.970	6877	0.00801	0		0.116175	1704589
00:00:04.981	6887	0.00763	0		0.110664	1703333
00:00:04.990	6897	0.00772	0		0.111969	1703640
00:00:05.000	6907	0.00752	0		0.109068	1702941
00:00:05.010	6917	0.008	0		0.11603	1704571
00:00:05.020	6927	0.00752	0		0.109068	1702970
00:00:05.031	6937	0.00776	0		0.112549	1703767
00:00:05.040	6947	0.00774	0		0.112259	1703677
00:00:05.050	6957	0.00785	0		0.113855	1704069
00:00:05.060	6967	0.00749	0		0.108633	1702843
00:00:05.070	6977	0.00759	0		0.110084	1703188
00:00:05.080	6987	0.00778	0		0.112839	1703841
00:00:05.090	6997	0.00777	0		0.112694	1703782
00:00:05.100	7007	0.00775	0		0.112404	1703723
00:00:05.110	7017	0.00785	0		0.113855	1704059
00:00:05.120	7027	0.00759	0		0.110084	1703201
00:00:05.130	7037	0.00793	0		0.115015	1704316
00:00:05.140	7047	0.00776	0		0.112549	1703745
00:00:05.150	7057	0.00774	0		0.112259	1703696
00:00:05.160	7067	0.00757	0		0.109794	1703120
00:00:05.170	7077	0.00805	0		0.116755	1704733
00:00:05.180	7087	0.00784	0		0.11371	1704017
00:00:05.190	7097	0.00757	0		0.109794	1703117
00:00:05.200	7107	0.00759	0		0.110084	1703198
00:00:05.210	7117	0.00782	0		0.113419	1703958
00:00:05.220	7127	0.0076	0		0.110229	1703213
00:00:05.230	7137	0.00816	0		0.118351	1705110
00:00:05.240	7147	0.00748	0		0.108488	1702806
00:00:05.249	7157	0.00774	0		0.112259	1703709
00:00:05.259	7167	0.00788	0		0.11429	1704164
00:00:05.269	7177	0.00796	0		0.11545	1704421
00:00:05.279	7187	0.00754	0		0.109358	1703019
00:00:05.289	7197	0.00787	0		0.114145	1704117
00:00:05.299	7207	0.00745	0		0.108053	1702730
00:00:05.309	7217	0.00773	0		0.112114	1703667
00:00:05.319	7227	0.00755	0		0.109503	1703049
00:00:05.329	7237	0.00803	0		0.116465	1704662
00:00:05.339	7247	0.00753	0		0.109213	1702985
00:00:05.349	7257	0.00774	0		0.112259	1703682
00:00:05.360	7267	0.00763	0		0.110664	1703328
00:00:05.369	7277	0.0077	0		0.111679	1703549
00:00:05.379	7287	0.00786	0		0.114	1704081
00:00:05.390	7297	0.00772	0		0.111969	1703635
00:00:05.399	7307	0.00771	0		0.111824	1703606
00:00:05.409	7317	0.00787	0		0.114145	1704115
00:00:05.419	7327	0.00767	0		0.111244	1703449
00:00:05.430	7337	0.00771	0		0.111824	1703601
00:00:05.439	7347	0.00752	0		0.109068	1702948
00:00:05.449	7357	0.00779	0		0.112984	1703870
00:00:05.459	7367	0.00783	0		0.113565	1704000
00:00:05.469	7377	0.00795	0		0.115305	1704414
00:00:05.478	7387	0.00766	0		0.111099	1703427
00:00:05.489	7397	0.00787	0		0.114145	1704117
00:00:05.499	7407	0.00754	0		0.109358	1703010
00:00:05.509	7417	0.00792	0		0.11487	1704291
00:00:05.519	7427	0.00759	0		0.110084	1703196
00:00:05.528	7437	0.00797	0		0.115595	1704470
00:00:05.539	7447	0.0076	0		0.110229	1703230
00:00:05.549	7457	0.00747	0		0.108343	1702797
00:00:05.558	7467	0.00763	0		0.110664	1703326
00:00:05.568	7477	0.00783	0		0.113565	1703995
00:00:05.578	7487	0.00778	0		0.112839	1703833
00:00:05.588	7497	0.00785	0		0.113855	1704078
00:00:05.598	7507	0.00779	0		0.112984	1703848
00:00:05.608	7517	0.00786	0		0.114	1704100
00:00:05.618	7527	0.00752	0		0.109068	1702953
00:00:05.628	7537	0.00781	0		0.113274	1703922
00:00:05.638	7547	0.00789	0		0.114435	1704184
00:00:05.648	7557	0.00771	0		0.111824	1703576
00:00:05.658	7567	0.00768	0		0.111389	1703508
00:00:05.668	7577	0.0083	0		0.120381	1705561
00:00:05.678	7587	0.00764	0		0.110809	1703365
00:00:05.688	7597	0.00794	0		0.11516	1704375
00:00:05.698	7607	0.00794	0		0.11516	1704367
00:00:05.708	7617	0.00784	0		0.11371	1704032
00:00:05.718	7627	0.0077	0		0.111679	1703562
00:00:05.728	7637	0.00778	0		0.112839	1703814
00:00:05.738	7647	0.0079	0		0.11458	1704237
00:00:05.748	7657	0.00767	0		0.111244	1703469
00:00:05.758	7667	0.0079	0		0.11458	1704223
00:00:05.767	7677	0.00775	0		0.112404	1703718
00:00:05.778	7687	0.00812	0		0.117771	1704966
00:00:05.788	7697	0.00805	0		0.116755	1704738
00:00:05.798	7707	0.00797	0		0.115595	1704473
00:00:05.807	7717	0.00791	0		0.114725	1704274
00:00:05.817	7727	0.00787	0		0.114145	1704115
00:00:05.828	7737	0.00776	0		0.112549	1703765
00:00:05.837	7747	0.00805	0		0.116755	1704718
00:00:05.847	7757	0.0077	0		0.111679	1703562
00:00:05.857	7767	0.00783	0		0.113565	1703993
00:00:05.867	7777	0.00777	0		0.112694	1703799
00:00:05.877	7787	0.00747	0		0.108343	1702797
00:00:05.887	7797	0.00792	0		0.11487	1704311
00:00:05.897	7807	0.00781	0		0.113274	1703912
00:00:05.907	7817	0.00809	0		0.117335	1704873
00:00:05.917	7827	0.0079	0		0.11458	1704225
00:00:05.927	7837	0.00804	0		0.11661	1704701
00:00:05.937	7847	0.00781	0		0.113274	1703912
00:00:05.947	7857	0.0075	0		0.108778	1702885
00:00:05.957	7867	0.00772	0		0.111969	1703635
00:00:05.967	7877	0.00757	0		0.109794	1703139
00:00:05.977	7887	0.00764	0		0.110809	1703352
00:00:05.987	7897	0.0077	0		0.111679	1703566
00:00:05.997	7907	0.00781	0		0.113274	1703941
00:00:06.007	7917	0.00811	0		0.117626	1704924
00:00:06.017	7927	0.00765	0		0.110954	1703395
00:00:06.027	7937	0.00762	0		0.110519	1703274
00:00:06.037	7947	0.00794	0		0.11516	1704362
00:00:06.047	7957	0.00782	0		0.113419	1703971
00:00:06.056	7967	0.00789	0		0.114435	1704213
00:00:06.067	7977	0.00782	0		0.113419	1703956
00:00:06.077	7987	0.00775	0		0.112404	1703728
00:00:06.087	7997	0.0079	0		0.11458	1704228
00:00:06.096	8007	0.00752	0		0.109068	1702966
00:00:06.106	8017	0.00789	0		0.114435	1704203
00:00:06.116	8027	0.00802	0		0.11632	1704630
00:00:06.126	8037	0.00767	0		0.111244	1703464
00:00:06.137	8047	0.00798	0		0.11574	1704497
00:00:06.146	8057	0.00777	0		0.112694	1703797
00:00:06.156	8067	0.00773	0		0.112114	1703664
00:00:06.166	8077	0.00787	0		0.114145	1704144
00:00:06.176	8087	0.0077	0		0.111679	1703571
00:00:06.186	8097	0.00762	0		0.110519	1703291
00:00:06.196	8107	0.00778	0		0.112839	1703819
00:00:06.206	8117	0.00775	0		0.112404	1703731
00:00:06.216	8127	0.00767	0		0.111244	1703469
00:00:06.226	8137	0.00764	0		0.110809	1703352
00:00:06.236	8147	0.00752	0		0.109068	1702948
00:00:06.246	8157	0.00793	0		0.115015	1704333
00:00:06.256	8167	0.00778	0		0.112839	1703841
00:00:06.266	8177	0.00786	0		0.114	1704108
00:00:06.276	8187	0.00765	0		0.110954	1703405
00:00:06.286	8197	0.00771	0		0.111824	1703593
00:00:06.296	8207	0.00779	0		0.112984	1703865
00:00:06.305	8217	0.0077	0		0.111679	1703569
00:00:06.315	8227	0.0079	0		0.11458	1704223
00:00:06.326	8237	0.00795	0		0.115305	1704382
00:00:06.336	8247	0.00787	0		0.114145	1704142
00:00:06.345	8257	0.00788	0		0.11429	1704157
00:00:06.356	8267	0.00804	0		0.11661	1704699
00:00:06.365	8277	0.00753	0		0.109213	1702980
00:00:06.376	8287	0.00797	0		0.115595	1704480
00:00:06.386	8297	0.00799	0		0.115885	1704526
00:00:06.395	8307	0.00768	0		0.111389	1703508
00:00:06.405	8317	0.00774	0		0.112259	1703679
00:00:06.415	8327	0.00777	0		0.112694	1703792
00:00:06.426	8337	0.00798	0		0.11574	1704495
00:00:06.435	8347	0.00797	0		0.115595	1704453
00:00:06.445	8357	0.00771	0		0.111824	1703584
00:00:06.455	8367	0.00787	0		0.114145	1704142
00:00:06.465	8377	0.00779	0		0.112984	1703848
00:00:06.475	8387	0.00771	0		0.111824	1703606
00:00:06.485	8397	0.00763	0		0.110664	1703335
00:00:06.495	8407	0.00817	0		0.118496	1705137
00:00:06.505	8417	0.00758	0		0.109939	1703164
00:00:06.515	8427	0.00774	0		0.112259	1703684
00:00:06.525	8437	0.00781	0		0.113274	1703926
00:00:06.535	8447	0.00803	0		0.116465	1704682
00:00:06.545	8457	0.0075	0		0.108778	1702899
00:00:06.555	8467	0.0081	0		0.117481	1704885
00:00:06.565	8477	0.0078	0		0.113129	1703885
00:00:06.575	8487	0.00789	0		0.114435	1704203
00:00:06.585	8497	0.00774	0		0.112259	1703679
00:00:06.595	8507	0.00781	0		0.113274	1703941
00:00:06.605	8517	0.00785	0		0.113855	1704066
00:00:06.615	8527	0.00779	0		0.112984	1703853
00:00:06.625	8537	0.00761	0		0.110374	1703242
00:00:06.635	8547	0.00792	0		0.11487	1704311
00:00:06.645	8557	0.00797	0		0.115595	1704451
00:00:06.654	8567	0.00786	0		0.114	1704083
00:00:06.664	8577	0.00789	0		0.114435	1704203
00:00:06.674	8587	0.00772	0		0.111969	1703642
00:00:06.684	8597	0.00745	0		0.108053	1702718
00:00:06.694	8607	0.00809	0		0.117335	1704858
00:00:06.705	8617	0.00797	0		0.115595	1704465
00:00:06.714	8627	0.00802	0		0.11632	1704623
00:00:06.724	8637	0.00769	0		0.111534	1703537
00:00:06.734	8647	0.00791	0		0.114725	1704267
00:00:06.744	8657	0.00772	0		0.111969	1703623
00:00:06.755	8667	0.00795	0		0.115305	1704384
00:00:06.764	8677	0.00764	0		0.110809	1703360
00:00:06.774	8687	0.00802	0		0.11632	1704640
00:00:06.784	8697	0.00797	0		0.115595	1704463
00:00:06.794	8707	0.00779	0		0.112984	1703855
00:00:06.804	8717	0.00768	0		0.111389	1703478
00:00:06.814	8727	0.00783	0		0.113565	1703985
00:00:06.824	8737	0.00782	0		0.113419	1703953
00:00:06.834	8747	0.00836	0		0.121252	1705763
00:00:06.844	8757	0.0078	0		0.113129	1703904
00:00:06.854	8767	0.00823	0		0.119366	1705321
00:00:06.863	8777	0.00778	0		0.112839	1703816
00:00:06.874	8787	0.00756	0		0.109648	1703095
00:00:06.884	8797	0.00777	0		0.112694	1703792
00:00:06.894	8807	0.00815	0		0.118206	1705074
00:00:06.904	8817	0.00822	0		0.119221	1705292
00:00:06.914	8827	0.00792	0		0.11487	1704311
00:00:06.923	8837	0.00784	0		0.11371	1704015
00:00:06.934	8847	0.00784	0		0.11371	1704012
00:00:06.943	8857	0.00809	0		0.117335	1704853
00:00:06.953	8867	0.00804	0		0.11661	1704684
00:00:06.964	8877	0.0079	0		0.11458	1704235
00:00:06.973	8887	0.00815	0		0.118206	1705069
00:00:06.983	8897	0.00762	0		0.110519	1703279
00:00:06.993	8907	0.0081	0		0.117481	1704917
00:00:07.003	8917	0.00793	0		0.115015	1704323
00:00:07.014	8927	0.00823	0		0.119366	1705321
00:00:07.023	8937	0.00778	0		0.112839	1703831
00:00:07.033	8947	0.00776	0		0.112549	1703758
00:00:07.043	8957	0.0075	0		0.108778	1702882
00:00:07.053	8967	0.00788	0		0.11429	1704179
00:00:07.064	8977	0.00779	0		0.112984	1703870
00:00:07.073	8987	0.00808	0		0.11719	1704836
00:00:07.083	8997	0.00764	0		0.110809	1703360
00:00:07.093	9007	0.00804	0		0.11661	1704687
00:00:07.103	9017	0.00756	0		0.109648	1703078
00:00:07.114	9027	0.00797	0		0.115595	1704465
00:00:07.123	9037	0.00739	0		0.107183	1702505
00:00:07.132	9047	0.00785	0		0.113855	1704056
00:00:07.143	9057	0.00779	0		0.112984	1703875
00:00:07.152	9067	0.00784	0		0.11371	1704044
00:00:07.162	9077	0.00782	0		0.113419	1703956
00:00:07.172	9087	0.00776	0		0.112549	1703765
00:00:07.182	9097	0.00761	0		0.110374	1703262
00:00:07.193	9107	0.00805	0		0.116755	1704726
00:00:07.203	9117	0.00801	0		0.116175	1704608
00:00:07.212	9127	0.00774	0		0.112259	1703686
00:00:07.223	9137	0.00778	0		0.112839	1703824
00:00:07.233	9147	0.00817	0		0.118496	1705127
00:00:07.243	9157	0.008	0		0.11603	1704573
00:00:07.252	9167	0.00815	0		0.118206	1705069
00:00:07.262	9177	0.00776	0		0.112549	1703767
00:00:07.272	9187	0.00826	0		0.119801	1705451
00:00:07.282	9197	0.00757	0		0.109794	1703115
00:00:07.292	9207	0.00837	0		0.121397	1705812
00:00:07.303	9217	0.00764	0		0.110809	1703374
00:00:07.313	9227	0.00803	0		0.116465	1704655
00:00:07.322	9237	0.00791	0		0.114725	1704272
00:00:07.332	9247	0.00832	0		0.120671	1705628
00:00:07.342	9257	0.00779	0		0.112984	1703868
00:00:07.352	9267	0.00786	0		0.114	1704103
00:00:07.362	9277	0.00758	0		0.109939	1703157
00:00:07.372	9287	0.00812	0		0.117771	1704973
00:00:07.382	9297	0.00775	0		0.112404	1703731
00:00:07.392	9307	0.00791	0		0.114725	1704255
00:00:07.402	9317	0.00759	0		0.110084	1703191
00:00:07.412	9327	0.00805	0		0.116755	1704726
00:00:07.422	9337	0.00765	0		0.110954	1703390
00:00:07.432	9347	0.0081	0		0.117481	1704885
00:00:07.442	9357	0.00781	0		0.113274	1703919
00:00:07.452	9367	0.00788	0		0.11429	1704159
00:00:07.462	9377	0.00775	0		0.112404	1703731
00:00:07.471	9387	0.00799	0		0.115885	1704522
00:00:07.481	9397	0.00779	0		0.112984	1703868
00:00:07.491	9407	0.00792	0		0.11487	1704289
00:00:07.502	9417	0.00742	0		0.107618	1702630
00:00:07.512	9427	0.00785	0		0.113855	1704073
00:00:07.521	9437	0.00765	0		0.110954	1703405
00:00:07.531	9447	0.00807	0		0.117045	1704809
00:00:07.541	9457	0.00768	0		0.111389	1703478
00:00:07.551	9467	0.00805	0		0.116755	1704745
00:00:07.561	9477	0.00769	0		0.111534	1703540
00:00:07.571	9487	0.00816	0		0.118351	1705110
00:00:07.581	9497	0.00805	0		0.116755	1704741
00:00:07.591	9507	0.00831	0		0.120526	1705616
00:00:07.601	9517	0.00795	0		0.115305	1704392
00:00:07.611	9527	0.00803	0		0.116465	1704652
00:00:07.621	9537	0.00776	0		0.112549	1703770
00:00:07.631	9547	0.00788	0		0.11429	1704159
00:00:07.641	9557	0.00756	0		0.109648	1703076
00:00:07.651	9567	0.0082	0		0.118931	1705223
00:00:07.661	9577	0.00745	0		0.108053	1702735
00:00:07.671	9587	0.00801	0		0.116175	1704611
00:00:07.681	9597	0.00747	0		0.108343	1702779
00:00:07.691	9607	0.00787	0		0.114145	1704120
00:00:07.701	9617	0.00751	0		0.108923	1702909
00:00:07.711	9627	0.00813	0		0.117916	1705003
00:00:07.720	9637	0.00762	0		0.110519	1703274
00:00:07.731	9647	0.00799	0		0.115885	1704544
00:00:07.741	9657	0.00778	0		0.112839	1703831
00:00:07.751	9667	0.00794	0		0.11516	1704357
00:00:07.761	9677	0.00791	0		0.114725	1704252
00:00:07.770	9687	0.00829	0		0.120236	1705532
00:00:07.781	9697	0.00752	0		0.109068	1702941
00:00:07.791	9707	0.00811	0		0.117626	1704941
00:00:07.800	9717	0.00775	0		0.112404	1703723
00:00:07.810	9727	0.00794	0		0.11516	1704348
00:00:07.820	9737	0.00809	0		0.117335	1704873
00:00:07.830	9747	0.00792	0		0.11487	1704294
00:00:07.840	9757	0.00743	0		0.107763	1702642
00:00:07.850	9767	0.00805	0		0.116755	1704723
00:00:07.860	9777	0.00795	0		0.115305	1704394
00:00:07.870	9787	0.00764	0		0.110809	1703348
00:00:07.880	9797	0.00777	0		0.112694	1703809
00:00:07.890	9807	0.00778	0		0.112839	1703811
00:00:07.900	9817	0.00789	0		0.114435	1704211
00:00:07.910	9827	0.00829	0		0.120236	1705524
00:00:07.920	9837	0.0079	0		0.11458	1704220
00:00:07.930	9847	0.00792	0		0.11487	1704299
00:00:07.940	9857	0.0076	0		0.110229	1703213
00:00:07.950	9867	0.00816	0		0.118351	1705091
00:00:07.960	9877	0.00796	0		0.11545	1704429
00:00:07.970	9887	0.00785	0		0.113855	1704064
00:00:07.980	9897	0.00787	0		0.114145	1704122
00:00:07.989	9907	0.00788	0		0.11429	1704149
00:00:08.000	9917	0.0079	0		0.11458	1704245
00:00:08.010	9927	0.00789	0		0.114435	1704196
00:00:08.020	9937	0.0077	0		0.111679	1703549
00:00:08.030	9947	0.0082	0		0.118931	1705247
00:00:08.039	9957	0.00786	0		0.114	1704093
00:00:08.049	9967	0.00783	0		0.113565	1704002
00:00:08.059	9977	0.00794	0		0.11516	1704348
00:00:08.069	9987	0.00801	0		0.116175	1704603
00:00:08.080	9997	0.00776	0		0.112549	1703745
00:00:08.089	10007	0.00778	0		0.112839	1703831
00:00:08.099	10017	0.00787	0		0.114145	1704122
00:00:08.109	10027	0.00788	0		0.11429	1704179
00:00:08.119	10037	0.00784	0		0.11371	1704034
00:00:08.129	10047	0.00754	0		0.109358	1703010
00:00:08.139	10057	0.00805	0		0.116755	1704723
00:00:08.149	10067	0.00789	0		0.114435	1704196
00:00:08.159	10077	0.00822	0		0.119221	1705306
00:00:08.169	10087	0.0079	0		0.11458	1704223
00:00:08.179	10097	0.00763	0		0.110664	1703323
00:00:08.189	10107	0.00818	0		0.118641	1705179
00:00:08.199	10117	0.00771	0		0.111824	1703606
00:00:08.209	10127	0.00782	0		0.113419	1703953
00:00:08.219	10137	0.00788	0		0.11429	1704164
00:00:08.229	10147	0.00787	0		0.114145	1704130
00:00:08.239	10157	0.00812	0		0.117771	1704981
00:00:08.249	10167	0.008	0		0.11603	1704575
00:00:08.259	10177	0.00762	0		0.110519	1703277
00:00:08.269	10187	0.00803	0		0.116465	1704682
00:00:08.278	10197	0.00803	0		0.116465	1704657
00:00:08.289	10207	0.00812	0		0.117771	1704968
00:00:08.299	10217	0.00799	0		0.115885	1704544
00:00:08.308	10227	0.00789	0		0.114435	1704211
00:00:08.318	10237	0.00821	0		0.119076	1705272
00:00:08.328	10247	0.00799	0		0.115885	1704536
00:00:08.338	10257	0.00789	0		0.114435	1704201
00:00:08.348	10267	0.00763	0		0.110664	1703311
00:00:08.358	10277	0.00758	0		0.109939	1703171
00:00:08.368	10287	0.00795	0		0.115305	1704399
00:00:08.378	10297	0.00793	0		0.115015	1704323
00:00:08.388	10307	0.00822	0		0.119221	1705292
00:00:08.398	10317	0.00798	0		0.11574	1704507
00:00:08.408	10327	0.00784	0		0.11371	1704029
00:00:08.418	10337	0.00787	0		0.114145	1704132
00:00:08.428	10347	0.00791	0		0.114725	1704260
00:00:08.438	10357	0.00776	0		0.112549	1703762
00:00:08.448	10367	0.00765	0		0.110954	1703395
00:00:08.458	10377	0.00792	0		0.11487	1704296
00:00:08.468	10387	0.00809	0		0.117335	1704883
00:00:08.478	10397	0.00791	0		0.114725	1704250
00:00:08.488	10407	0.00795	0		0.115305	1704387
00:00:08.498	10417	0.00789	0		0.114435	1704206
00:00:08.508	10427	0.0076	0		0.110229	1703223
00:00:08.518	10437	0.00764	0		0.110809	1703374
00:00:08.528	10447	0.00816	0		0.118351	1705101
00:00:08.538	10457	0.00812	0		0.117771	1704981
00:00:08.548	10467	0.0083	0		0.120381	1705561
00:00:08.558	10477	0.00796	0		0.11545	1704441
00:00:08.568	10487	0.00827	0		0.119946	1705480
00:00:08.578	10497	0.00769	0		0.111534	1703535
00:00:08.588	10507	0.00797	0		0.115595	1704480
00:00:08.597	10517	0.00792	0		0.11487	1704306
00:00:08.607	10527	0.00807	0		0.117045	1704790
00:00:08.617	10537	0.00797	0		0.115595	1704465
00:00:08.627	10547	0.00802	0		0.11632	1704623
00:00:08.637	10557	0.00788	0		0.11429	1704159
00:00:08.648	10567	0.0082	0		0.118931	1705233
00:00:08.658	10577	0.00781	0		0.113274	1703941
00:00:08.667	10587	0.00821	0		0.119076	1705284
00:00:08.677	10597	0.00784	0		0.11371	1704037
00:00:08.687	10607	0.00812	0		0.117771	1704983
00:00:08.697	10617	0.00794	0		0.11516	1704360
00:00:08.707	10627	0.00775	0		0.112404	1703726
00:00:08.717	10637	0.0078	0		0.113129	1703907
00:00:08.727	10647	0.00812	0		0.117771	1704956
00:00:08.737	10657	0.00792	0		0.11487	1704309
00:00:08.747	10667	0.00799	0		0.115885	1704522
00:00:08.757	10677	0.00807	0		0.117045	1704787
00:00:08.767	10687	0.00816	0		0.118351	1705093
00:00:08.777	10697	0.00817	0		0.118496	1705130
00:00:08.787	10707	0.00804	0		0.11661	1704709
00:00:08.797	10717	0.00789	0		0.114435	1704213
00:00:08.807	10727	0.00808	0		0.11719	1704843
00:00:08.817	10737	0.00807	0		0.117045	1704816
00:00:08.827	10747	0.0076	0		0.110229	1703213
00:00:08.837	10757	0.00791	0		0.114725	1704272
00:00:08.847	10767	0.00792	0		0.11487	1704299
00:00:08.857	10777	0.00789	0		0.114435	1704193
00:00:08.866	10787	0.00779	0		0.112984	1703848
00:00:08.876	10797	0.00804	0		0.11661	1704711
00:00:08.887	10807	0.00781	0		0.113274	1703912
00:00:08.896	10817	0.00778	0		0.112839	1703843
00:00:08.906	10827	0.00829	0		0.120236	1705549
00:00:08.916	10837	0.00809	0		0.117335	1704863
00:00:08.927	10847	0.00808	0		0.11719	1704834
00:00:08.936	10857	0.00809	0		0.117335	1704880
00:00:08.946	10867	0.00805	0		0.116755	1704745
00:00:08.956	10877	0.00792	0		0.11487	1704286
00:00:08.966	10887	0.00776	0		0.112549	1703750
00:00:08.976	10897	0.00791	0		0.114725	1704250
00:00:08.986	10907	0.00804	0		0.11661	1704706
00:00:08.996	10917	0.00782	0		0.113419	1703971
00:00:09.006	10927	0.00796	0		0.11545	1704426
00:00:09.016	10937	0.00796	0		0.11545	1704433
00:00:09.026	10947	0.0081	0		0.117481	1704887
00:00:09.036	10957	0.00835	0		0.121106	1705743
00:00:09.046	10967	0.008	0		0.11603	1704568
00:00:09.056	10977	0.00817	0		0.118496	1705137
00:00:09.066	10987	0.00786	0		0.114	1704098
00:00:09.075	10997	0.00805	0		0.116755	1704743
00:00:09.086	11007	0.00796	0		0.11545	1704429
00:00:09.096	11017	0.00793	0		0.115015	1704345
00:00:09.106	11027	0.00816	0		0.118351	1705108
00:00:09.116	11037	0.00776	0		0.112549	1703762
00:00:09.126	11047	0.00828	0		0.120091	1705490
00:00:09.135	11057	0.00814	0		0.118061	1705034
00:00:09.145	11067	0.00803	0		0.116465	1704652
00:00:09.155	11077	0.00804	0		0.11661	1704696
00:00:09.165	11087	0.00765	0		0.110954	1703390
00:00:09.175	11097	0.00833	0		0.120816	1705682
00:00:09.185	11107	0.00802	0		0.11632	1704628
00:00:09.195	11117	0.00808	0		0.11719	1704829
00:00:09.205	11127	0.00801	0		0.116175	1704596
00:00:09.215	11137	0.00791	0		0.114725	1704277
00:00:09.225	11147	0.00791	0		0.114725	1704274
00:00:09.235	11157	0.00783	0		0.113565	1703990
00:00:09.245	11167	0.00823	0		0.119366	1705336
00:00:09.255	11177	0.00785	0		0.113855	1704054
00:00:09.265	11187	0.00767	0		0.111244	1703449
00:00:09.275	11197	0.00759	0		0.110084	1703176
00:00:09.285	11207	0.00798	0		0.11574	1704490
00:00:09.295	11217	0.00838	0		0.121542	1705848
00:00:09.305	11227	0.00814	0		0.118061	1705042
00:00:09.315	11237	0.00809	0		0.117335	1704880
00:00:09.325	11247	0.00799	0		0.115885	1704522
00:00:09.335	11257	0.00799	0		0.115885	1704534
00:00:09.345	11267	0.00832	0		0.120671	1705628
00:00:09.355	11277	0.00802	0		0.11632	1704625
00:00:09.365	11287	0.00795	0		0.115305	1704411
00:00:09.375	11297	0.00794	0		0.11516	1704362
00:00:09.385	11307	0.00794	0		0.11516	1704360
00:00:09.395	11317	0.00818	0		0.118641	1705174
00:00:09.405	11327	0.00796	0		0.11545	1704443
00:00:09.415	11337	0.00816	0		0.118351	1705093
00:00:09.424	11347	0.00792	0		0.11487	1704296
00:00:09.435	11357	0.00764	0		0.110809	1703360
00:00:09.445	11367	0.00781	0		0.113274	1703941
00:00:09.454	11377	0.00819	0		0.118786	1705211
00:00:09.464	11387	0.00781	0		0.113274	1703926
00:00:09.474	11397	0.00791	0		0.114725	1704247
00:00:09.484	11407	0.00776	0		0.112549	1703762
00:00:09.494	11417	0.00832	0		0.120671	1705655
00:00:09.504	11427	0.00774	0		0.112259	1703704
00:00:09.514	11437	0.00791	0		0.114725	1704252
00:00:09.524	11447	0.0078	0		0.113129	1703878
00:00:09.534	11457	0.00794	0		0.11516	1704348
00:00:09.544	11467	0.00761	0		0.110374	1703245
00:00:09.554	11477	0.008	0		0.11603	1704561
00:00:09.564	11487	0.00795	0		0.115305	1704404
00:00:09.574	11497	0.0081	0		0.117481	1704902
00:00:09.584	11507	0.00782	0		0.113419	1703956
00:00:09.594	11517	0.00793	0		0.115015	1704326
00:00:09.604	11527	0.00787	0		0.114145	1704144
00:00:09.614	11537	0.0084	0		0.121832	1705907
00:00:09.624	11547	0.00789	0		0.114435	1704208
00:00:09.634	11557	0.00814	0		0.118061	1705029
00:00:09.644	11567	0.00772	0		0.111969	1703633
00:00:09.654	11577	0.00783	0		0.113565	1703998
00:00:09.664	11587	0.00779	0		0.112984	1703853
00:00:09.674	11597	0.00795	0		0.115305	1704406
00:00:09.684	11607	0.00809	0		0.117335	1704858
00:00:09.693	11617	0.00826	0		0.119801	1705438
00:00:09.704	11627	0.00805	0		0.116755	1704736
00:00:09.713	11637	0.00785	0		0.113855	1704061
00:00:09.723	11647	0.00771	0		0.111824	1703579
00:00:09.733	11657	0.00789	0		0.114435	1704201
00:00:09.743	11667	0.00794	0		0.11516	1704377
00:00:09.753	11677	0.00817	0		0.118496	1705147
00:00:09.765	11687	0.00816	0		0.118351	1705093
00:00:09.773	11697	0.00807	0		0.117045	1704799
00:00:09.783	11707	0.00782	0		0.113419	1703971
00:00:09.793	11717	0.0079	0		0.11458	1704233
00:00:09.803	11727	0.00807	0		0.117045	1704804
00:00:09.813	11737	0.0082	0		0.118931	1705221
00:00:09.823	11747	0.00787	0		0.114145	1704120
00:00:09.833	11757	0.00803	0		0.116465	1704670
00:00:09.843	11767	0.00796	0		0.11545	1704443
00:00:09.853	11777	0.0082	0		0.118931	1705250
00:00:09.863	11787	0.00773	0		0.112114	1703652
00:00:09.873	11797	0.0081	0		0.117481	1704887
00:00:09.883	11807	0.00791	0		0.114725	1704262
00:00:09.893	11817	0.00816	0		0.118351	1705115
00:00:09.903	11827	0.00782	0		0.113419	1703963
00:00:09.913	11837	0.00807	0		0.117045	1704790
00:00:09.923	11847	0.00808	0		0.11719	1704841
00:00:09.932	11857	0.00828	0		0.120091	1705509
00:00:09.943	11867	0.00806	0		0.1169	1704780
00:00:09.953	11877	0.0082	0		0.118931	1705238
00:00:09.962	11887	0.00794	0		0.11516	1704348
00:00:09.972	11897	0.00814	0		0.118061	1705032
00:00:09.983	11907	0.008	0		0.11603	1704571
00:00:09.993	11917	0.00798	0		0.11574	1704507
00:00:10.002	11927	0.00803	0		0.116465	1704657
00:00:10.013	11937	0.00809	0		0.117335	1704853
00:00:10.022	11947	0.00779	0		0.112984	1703853
00:00:10.033	11957	0.00815	0		0.118206	1705056
00:00:10.042	11967	0.00821	0		0.119076	1705267
00:00:10.052	11977	0.00841	0		0.121977	1705927
00:00:10.062	11987	0.00809	0		0.117335	1704878
00:00:10.072	11997	0.0083	0		0.120381	1705576
00:00:10.082	12007	0.00794	0		0.11516	1704362
00:00:10.092	12017	0.00803	0		0.116465	1704670
00:00:10.102	12027	0.00778	0		0.112839	1703814
00:00:10.112	12037	0.00823	0		0.119366	1705336
00:00:10.122	12047	0.00799	0		0.115885	1704517
00:00:10.132	12057	0.00822	0		0.119221	1705316
00:00:10.142	12067	0.00827	0		0.119946	1705465
00:00:10.152	12077	0.00822	0		0.119221	1705296
00:00:10.162	12087	0.0082	0		0.118931	1705223
00:00:10.171	12097	0.0082	0		0.118931	1705250
00:00:10.182	12107	0.00778	0		0.112839	1703841
00:00:10.192	12117	0.00825	0		0.119656	1705407
00:00:10.202	12127	0.00776	0		0.112549	1703760
00:00:10.213	12137	0.00823	0		0.119366	1705333
00:00:10.222	12147	0.00783	0		0.113565	1703980
00:00:10.231	12157	0.00828	0		0.120091	1705495
00:00:10.241	12167	0.00827	0		0.119946	1705485
00:00:10.251	12177	0.00842	0		0.122122	1705990
00:00:10.261	12187	0.008	0		0.11603	1704551
00:00:10.271	12197	0.00837	0		0.121397	1705804
00:00:10.281	12207	0.00791	0		0.114725	1704260
00:00:10.291	12217	0.00823	0		0.119366	1705345
00:00:10.301	12227	0.00782	0		0.113419	1703953
00:00:10.311	12237	0.00803	0		0.116465	1704682
00:00:10.321	12247	0.00797	0		0.115595	1704477
00:00:10.332	12257	0.0083	0		0.120381	1705563
00:00:10.341	12267	0.00804	0		0.11661	1704711
00:00:10.351	12277	0.00797	0		0.115595	1704473
00:00:10.361	12287	0.0078	0		0.113129	1703880
00:00:10.371	12297	0.00834	0		0.120961	1705709
00:00:10.381	12307	0.00824	0		0.119511	1705377
00:00:10.391	12317	0.00794	0		0.11516	1704350
00:00:10.401	12327	0.00812	0		0.117771	1704978
00:00:10.411	12337	0.00815	0		0.118206	1705054
00:00:10.421	12347	0.00813	0		0.117916	1705012
00:00:10.431	12357	0.00858	0		0.124442	1706524
00:00:10.441	12367	0.00799	0		0.115885	1704529
00:00:10.451	12377	0.00822	0		0.119221	1705294
00:00:10.461	12387	0.00788	0		0.11429	1704174
00:00:10.471	12397	0.00852	0		0.123572	1706314
00:00:10.481	12407	0.00825	0		0.119656	1705394
00:00:10.491	12417	0.00812	0		0.117771	1704971
00:00:10.501	12427	0.00801	0		0.116175	1704594
00:00:10.511	12437	0.00799	0		0.115885	1704522
00:00:10.520	12447	0.0079	0		0.11458	1704240
00:00:10.531	12457	0.00833	0		0.120816	1705687
00:00:10.541	12467	0.00774	0		0.112259	1703704
00:00:10.551	12477	0.00802	0		0.11632	1704625
00:00:10.560	12487	0.00818	0		0.118641	1705176
00:00:10.570	12497	0.00847	0		0.122847	1706130
00:00:10.581	12507	0.00823	0		0.119366	1705348
00:00:10.591	12517	0.00818	0		0.118641	1705157
00:00:10.600	12527	0.00797	0		0.115595	1704475
00:00:10.610	12537	0.00841	0		0.121977	1705937
00:00:10.620	12547	0.00777	0		0.112694	1703782
00:00:10.630	12557	0.00822	0		0.119221	1705296
00:00:10.640	12567	0.00814	0		0.118061	1705032
00:00:10.650	12577	0.00835	0		0.121106	1705741
00:00:10.660	12587	0.00793	0		0.115015	1704318
00:00:10.670	12597	0.00792	0		0.11487	1704299
00:00:10.680	12607	0.00803	0		0.116465	1704655
00:00:10.690	12617	0.00812	0		0.117771	1704956
00:00:10.700	12627	0.00801	0		0.116175	1704611
00:00:10.710	12637	0.00829	0		0.120236	1705551
00:00:10.720	12647	0.0081	0		0.117481	1704897
00:00:10.730	12657	0.00825	0		0.119656	1705419
00:00:10.740	12667	0.00783	0		0.113565	1703995
00:00:10.750	12677	0.00835	0		0.121106	1705750
00:00:10.760	12687	0.00831	0		0.120526	1705606
00:00:10.770	12697	0.00809	0		0.117335	1704870
00:00:10.780	12707	0.00789	0		0.114435	1704186
00:00:10.789	12717	0.00823	0		0.119366	1705353
00:00:10.800	12727	0.00812	0		0.117771	1704973
00:00:10.809	12737	0.00848	0		0.122992	1706179
00:00:10.819	12747	0.00823	0		0.119366	1705333
00:00:10.829	12757	0.00825	0		0.119656	1705419
00:00:10.839	12767	0.00811	0		0.117626	1704944
00:00:10.849	12777	0.00807	0		0.117045	1704807
00:00:10.859	12787	0.00794	0		0.11516	1704377
00:00:10.869	12797	0.00808	0		0.11719	1704848
00:00:10.879	12807	0.00829	0		0.120236	1705524
00:00:10.889	12817	0.00812	0		0.117771	1704958
00:00:10.900	12827	0.00789	0		0.114435	1704189
00:00:10.909	12837	0.00824	0		0.119511	1705367
00:00:10.919	12847	0.00789	0		0.114435	1704186
00:00:10.929	12857	0.00824	0		0.119511	1705358
00:00:10.939	12867	0.00815	0		0.118206	1705074
00:00:10.949	12877	0.00851	0		0.123427	1706287
00:00:10.959	12887	0.00812	0		0.117771	1704954
00:00:10.969	12897	0.00854	0		0.123862	1706380
00:00:10.979	12907	0.00808	0		0.11719	1704846
00:00:10.989	12917	0.0082	0		0.118931	1705228
00:00:10.999	12927	0.0084	0		0.121832	1705902
00:00:11.009	12937	0.00815	0		0.118206	1705074
00:00:11.019	12947	0.00805	0		0.116755	1704748
00:00:11.029	12957	0.00825	0		0.119656	1705421
00:00:11.039	12967	0.00793	0		0.115015	1704338
00:00:11.049	12977	0.00808	0		0.11719	1704843
00:00:11.059	12987	0.00781	0		0.113274	1703922
00:00:11.069	12997	0.00807	0		0.117045	1704816
00:00:11.078	13007	0.00816	0		0.118351	1705088
00:00:11.089	13017	0.00863	0		0.125168	1706696
00:00:11.099	13027	0.00822	0		0.119221	1705296
00:00:11.108	13037	0.00798	0		0.11574	1704490
00:00:11.119	13047	0.00829	0		0.120236	1705534
00:00:11.128	13057	0.00835	0		0.121106	1705743
00:00:11.139	13067	0.00792	0		0.11487	1704299
00:00:11.149	13077	0.00805	0		0.116755	1704726
00:00:11.158	13087	0.00835	0		0.121106	1705741
00:00:11.168	13097	0.00836	0		0.121252	1705773
00:00:11.178	13107	0.00797	0		0.115595	1704470
00:00:11.188	13117	0.00793	0		0.115015	1704331
00:00:11.198	13127	0.00796	0		0.11545	1704441
00:00:11.208	13137	0.00837	0		0.121397	1705797
00:00:11.218	13147	0.00824	0		0.119511	1705375
00:00:11.228	13157	0.00809	0		0.117335	1704873
00:00:11.238	13167	0.00795	0		0.115305	1704414
00:00:11.248	13177	0.00817	0		0.118496	1705145
00:00:11.258	13187	0.00817	0		0.118496	1705145
00:00:11.268	13197	0.00802	0		0.11632	1704621
00:00:11.278	13207	0.00816	0		0.118351	1705091
00:00:11.287	13217	0.00824	0		0.119511	1705367
00:00:11.298	13227	0.00814	0		0.118061	1705022
00:00:11.308	13237	0.00845	0		0.122557	1706064
00:00:11.318	13247	0.00823	0		0.119366	1705336
00:00:11.328	13257	0.00827	0		0.119946	1705465
00:00:11.337	13267	0.00827	0		0.119946	1705480
00:00:11.348	13277	0.00812	0		0.117771	1704961
00:00:11.358	13287	0.00784	0		0.11371	1704042
00:00:11.368	13297	0.00811	0		0.117626	1704922
00:00:11.378	13307	0.00814	0		0.118061	1705047
00:00:11.388	13317	0.00822	0		0.119221	1705314
00:00:11.397	13327	0.00798	0		0.11574	1704487
00:00:11.407	13337	0.00836	0		0.121252	1705780
00:00:11.417	13347	0.00779	0		0.112984	1703858
00:00:11.427	13357	0.00847	0		0.122847	1706147
00:00:11.437	13367	0.00814	0		0.118061	1705032
00:00:11.448	13377	0.00829	0		0.120236	1705541
00:00:11.458	13387	0.00831	0		0.120526	1705606
00:00:11.467	13397	0.0083	0		0.120381	1705556
00:00:11.477	13407	0.00833	0		0.120816	1705670
00:00:11.487	13417	0.00823	0		0.119366	1705326
00:00:11.497	13427	0.0081	0		0.117481	1704887
00:00:11.507	13437	0.00823	0		0.119366	1705348
00:00:11.517	13447	0.00812	0		0.117771	1704976
00:00:11.527	13457	0.00835	0		0.121106	1705726
00:00:11.537	13467	0.00826	0		0.119801	1705453
00:00:11.547	13477	0.00789	0		0.114435	1704189
00:00:11.556	13487	0.00796	0		0.11545	1704441
00:00:11.567	13497	0.00806	0		0.1169	1704763
00:00:11.577	13507	0.00814	0		0.118061	1705052
00:00:11.586	13517	0.00804	0		0.11661	1704709
00:00:11.597	13527	0.00824	0		0.119511	1705387
00:00:11.607	13537	0.00829	0		0.120236	1705539
00:00:11.617	13547	0.00817	0		0.118496	1705142
00:00:11.627	13557	0.00797	0		0.115595	1704470
00:00:11.637	13567	0.00816	0		0.118351	1705103
00:00:11.647	13577	0.00843	0		0.122267	1706005
00:00:11.657	13587	0.008	0		0.11603	1704573
00:00:11.666	13597	0.00825	0		0.119656	1705397
00:00:11.677	13607	0.00822	0		0.119221	1705292
00:00:11.686	13617	0.00828	0		0.120091	1705514
00:00:11.696	13627	0.00823	0		0.119366	1705348
00:00:11.706	13637	0.00828	0		0.120091	1705500
00:00:11.716	13647	0.00813	0		0.117916	1705000
00:00:11.726	13657	0.00803	0		0.116465	1704660
00:00:11.736	13667	0.00835	0		0.121106	1705753
00:00:11.746	13677	0.00818	0		0.118641	1705174
00:00:11.757	13687	0.00827	0		0.119946	1705458
00:00:11.766	13697	0.00803	0		0.116465	1704652
00:00:11.776	13707	0.0085	0		0.123282	1706257
00:00:11.786	13717	0.00842	0		0.122122	1705990
00:00:11.796	13727	0.00843	0		0.122267	1706025
00:00:11.806	13737	0.0081	0		0.117481	1704909
00:00:11.816	13747	0.008	0		0.11603	1704579
00:00:11.826	13757	0.00803	0		0.116465	1704652
00:00:11.836	13767	0.00804	0		0.11661	1704684
00:00:11.846	13777	0.00835	0		0.121106	1705741
00:00:11.856	13787	0.00804	0		0.11661	1704687
00:00:11.866	13797	0.00868	0		0.125893	1706858
00:00:11.876	13807	0.00808	0		0.11719	1704843
00:00:11.885	13817	0.00827	0		0.119946	1705475
00:00:11.896	13827	0.00825	0		0.119656	1705399
00:00:11.905	13837	0.00814	0		0.118061	1705047
00:00:11.916	13847	0.00832	0		0.120671	1705626
00:00:11.925	13857	0.00828	0		0.120091	1705507
00:00:11.935	13867	0.00847	0		0.122847	1706145
00:00:11.945	13877	0.00808	0		0.11719	1704838
00:00:11.955	13887	0.00842	0		0.122122	1705976
00:00:11.965	13897	0.00838	0		0.121542	1705836
00:00:11.975	13907	0.00796	0		0.11545	1704419
00:00:11.985	13917	0.00801	0		0.116175	1704608
00:00:11.995	13927	0.00855	0		0.124007	1706424
00:00:12.005	13937	0.00814	0		0.118061	1705037
00:00:12.015	13947	0.00808	0		0.11719	1704831
00:00:12.026	13957	0.00846	0		0.122702	1706106
00:00:12.035	13967	0.00833	0		0.120816	1705657
00:00:12.045	13977	0.00834	0		0.120961	1705721
00:00:12.055	13987	0.0083	0		0.120381	1705563
00:00:12.065	13997	0.00827	0		0.119946	1705468
00:00:12.075	14007	0.00821	0		0.119076	1705277
00:00:12.085	14017	0.00847	0		0.122847	1706147
00:00:12.095	14027	0.00849	0		0.123137	1706213
00:00:12.105	14037	0.00836	0		0.121252	1705790
00:00:12.115	14047	0.00833	0		0.120816	1705677
00:00:12.125	14057	0.00847	0		0.122847	1706159
00:00:12.135	14067	0.00832	0		0.120671	1705650
00:00:12.145	14077	0.0078	0		0.113129	1703895
00:00:12.155	14087	0.00835	0		0.121106	1705746
00:00:12.165	14097	0.00804	0		0.11661	1704696
00:00:12.174	14107	0.00834	0		0.120961	1705699
00:00:12.185	14117	0.00846	0		0.122702	1706123
00:00:12.194	14127	0.00833	0		0.120816	1705667
00:00:12.205	14137	0.00826	0		0.119801	1705429
00:00:12.215	14147	0.00848	0		0.122992	1706169
00:00:12.224	14157	0.00794	0		0.11516	1704348
00:00:12.235	14167	0.00826	0		0.119801	1705434
00:00:12.244	14177	0.00796	0		0.11545	1704441
00:00:12.254	14187	0.0083	0		0.120381	1705576
00:00:12.264	14197	0.0083	0		0.120381	1705566
00:00:12.274	14207	0.00837	0		0.121397	1705792
00:00:12.284	14217	0.00821	0		0.119076	1705265
00:00:12.294	14227	0.00806	0		0.1169	1704767
00:00:12.304	14237	0.00834	0		0.120961	1705721
00:00:12.314	14247	0.00828	0		0.120091	1705497
00:00:12.324	14257	0.00791	0		0.114725	1704252
00:00:12.334	14267	0.00838	0		0.121542	1705831
00:00:12.344	14277	0.00834	0		0.120961	1705711
00:00:12.354	14287	0.00842	0		0.122122	1705961
00:00:12.364	14297	0.00811	0		0.117626	1704922
00:00:12.374	14307	0.00825	0		0.119656	1705414
00:00:12.384	14317	0.0081	0		0.117481	1704887
00:00:12.394	14327	0.00806	0		0.1169	1704755
00:00:12.404	14337	0.00825	0		0.119656	1705409
00:00:12.413	14347	0.0082	0		0.118931	1705240
00:00:12.423	14357	0.00831	0		0.120526	1705621
00:00:12.433	14367	0.00839	0		0.121687	1705863
00:00:12.444	14377	0.00813	0		0.117916	1704988
00:00:12.454	14387	0.00826	0		0.119801	1705438
00:00:12.463	14397	0.00851	0		0.123427	1706279
00:00:12.473	14407	0.00833	0		0.120816	1705672
00:00:12.483	14417	0.00796	0		0.11545	1704433
00:00:12.493	14427	0.00828	0		0.120091	1705495
00:00:12.503	14437	0.00838	0		0.121542	1705826
00:00:12.513	14447	0.00832	0		0.120671	1705653
00:00:12.523	14457	0.00814	0		0.118061	1705044
00:00:12.533	14467	0.00851	0		0.123427	1706292
00:00:12.543	14477	0.00808	0		0.11719	1704848
00:00:12.554	14487	0.0084	0		0.121832	1705917
00:00:12.563	14497	0.00804	0		0.11661	1704709
00:00:12.573	14507	0.00863	0		0.125168	1706671
00:00:12.583	14517	0.00844	0		0.122412	1706035
00:00:12.593	14527	0.00824	0		0.119511	1705375
00:00:12.603	14537	0.00816	0		0.118351	1705086
00:00:12.613	14547	0.00844	0		0.122412	1706049
00:00:12.623	14557	0.00846	0		0.122702	1706118
00:00:12.633	14567	0.00834	0		0.120961	1705714
00:00:12.643	14577	0.00844	0		0.122412	1706054
00:00:12.652	14587	0.00834	0		0.120961	1705704
00:00:12.663	14597	0.00798	0		0.11574	1704497
00:00:12.673	14607	0.0084	0		0.121832	1705905
00:00:12.682	14617	0.00832	0		0.120671	1705633
00:00:12.692	14627	0.00864	0		0.125313	1706728
00:00:12.703	14637	0.0082	0		0.118931	1705228
00:00:12.712	14647	0.00843	0		0.122267	1706010
00:00:12.722	14657	0.00808	0		0.11719	1704819
00:00:12.733	14667	0.0084	0		0.121832	1705895
00:00:12.743	14677	0.0083	0		0.120381	1705561
00:00:12.752	14687	0.00832	0		0.120671	1705645
00:00:12.762	14697	0.00824	0		0.119511	1705382
00:00:12.772	14707	0.00829	0		0.120236	1705539
00:00:12.782	14717	0.00832	0		0.120671	1705643
00:00:12.793	14727	0.00843	0		0.122267	1706020
00:00:12.802	14737	0.00843	0		0.122267	1706013
00:00:12.812	14747	0.00836	0		0.121252	1705775
00:00:12.822	14757	0.00814	0		0.118061	1705022
00:00:12.832	14767	0.00843	0		0.122267	1706017
00:00:12.842	14777	0.00835	0		0.121106	1705743
00:00:12.852	14787	0.0085	0		0.123282	1706228
00:00:12.862	14797	0.00834	0		0.120961	1705699
00:00:12.872	14807	0.00855	0		0.124007	1706402
00:00:12.882	14817	0.00804	0		0.11661	1704684
00:00:12.892	14827	0.00829	0		0.120236	1705549
00:00:12.902	14837	0.00817	0		0.118496	1705140
00:00:12.912	14847	0.00855	0		0.124007	1706402
00:00:12.922	14857	0.00825	0		0.119656	1705399
00:00:12.932	14867	0.00868	0		0.125893	1706853
00:00:12.942	14877	0.0082	0		0.118931	1705235
00:00:12.952	14887	0.0082	0		0.118931	1705233
00:00:12.961	14897	0.00841	0		0.121977	1705927
00:00:12.972	14907	0.00862	0		0.125023	1706644
00:00:12.982	14917	0.00804	0		0.11661	1704711
00:00:12.992	14927	0.00829	0		0.120236	1705532
00:00:13.002	14937	0.00826	0		0.119801	1705446
00:00:13.011	14947	0.00853	0		0.123717	1706336
00:00:13.021	14957	0.00836	0		0.121252	1705782
00:00:13.032	14967	0.00853	0		0.123717	1706336
00:00:13.042	14977	0.00802	0		0.11632	1704616
00:00:13.051	14987	0.00847	0		0.122847	1706157
00:00:13.061	14997	0.00828	0		0.120091	1705509
00:00:13.071	15007	0.00845	0		0.122557	1706069
00:00:13.081	15017	0.00826	0		0.119801	1705451
00:00:13.091	15027	0.00861	0		0.124877	1706627
00:00:13.101	15037	0.00827	0		0.119946	1705487
00:00:13.111	15047	0.00826	0		0.119801	1705451
00:00:13.121	15057	0.00812	0		0.117771	1704958
00:00:13.131	15067	0.00863	0		0.125168	1706669
00:00:13.141	15077	0.00813	0		0.117916	1705000
00:00:13.151	15087	0.00839	0		0.121687	1705888
00:00:13.161	15097	0.00831	0		0.120526	1705621
00:00:13.171	15107	0.0087	0		0.126183	1706905
00:00:13.181	15117	0.00781	0		0.113274	1703934
00:00:13.190	15127	0.00826	0		0.119801	1705443
00:00:13.201	15137	0.00807	0		0.117045	1704812
00:00:13.211	15147	0.00859	0		0.124587	1706554
00:00:13.221	15157	0.00842	0		0.122122	1705961
00:00:13.231	15167	0.00867	0		0.125748	1706807
00:00:13.241	15177	0.00795	0		0.115305	1704389
00:00:13.251	15187	0.00896	0		0.129954	1707777
00:00:13.261	15197	0.00806	0		0.1169	1704760
00:00:13.270	15207	0.00871	0		0.126328	1706964
00:00:13.280	15217	0.00819	0		0.118786	1705211
00:00:13.290	15227	0.00827	0		0.119946	1705463
00:00:13.300	15237	0.00834	0		0.120961	1705714
00:00:13.310	15247	0.00853	0		0.123717	1706353
00:00:13.320	15257	0.00819	0		0.118786	1705218
00:00:13.330	15267	0.00851	0		0.123427	1706277
00:00:13.340	15277	0.00823	0		0.119366	1705321
00:00:13.350	15287	0.00871	0		0.126328	1706934
00:00:13.360	15297	0.00803	0		0.116465	1704650
00:00:13.370	15307	0.00877	0		0.127198	1707138
00:00:13.380	15317	0.00812	0		0.117771	1704956
00:00:13.390	15327	0.00842	0		0.122122	1705990
00:00:13.400	15337	0.00826	0		0.119801	1705434
00:00:13.410	15347	0.00843	0		0.122267	1705995
00:00:13.420	15357	0.00828	0		0.120091	1705495
00:00:13.430	15367	0.00864	0		0.125313	1706728
00:00:13.440	15377	0.00805	0		0.116755	1704723
00:00:13.450	15387	0.00827	0		0.119946	1705480
00:00:13.460	15397	0.00814	0		0.118061	1705025
00:00:13.470	15407	0.00857	0		0.124297	1706468
00:00:13.479	15417	0.00799	0		0.115885	1704517
00:00:13.490	15427	0.00853	0		0.123717	1706333
00:00:13.500	15437	0.00844	0		0.122412	1706054
00:00:13.509	15447	0.00844	0		0.122412	1706027
00:00:13.520	15457	0.00805	0		0.116755	1704718
00:00:13.529	15467	0.00798	0		0.11574	1704482
00:00:13.540	15477	0.0082	0		0.118931	1705247
00:00:13.550	15487	0.0086	0		0.124732	1706576
00:00:13.559	15497	0.00838	0		0.121542	1705831
00:00:13.569	15507	0.00863	0		0.125168	1706669
00:00:13.579	15517	0.00834	0		0.120961	1705721
00:00:13.589	15527	0.00846	0		0.122702	1706096
00:00:13.599	15537	0.00814	0		0.118061	1705047
00:00:13.609	15547	0.00877	0		0.127198	1707142
00:00:13.619	15557	0.00856	0		0.124152	1706461
00:00:13.629	15567	0.00864	0		0.125313	1706713
00:00:13.639	15577	0.00818	0		0.118641	1705186
00:00:13.649	15587	0.00852	0		0.123572	1706294
00:00:13.659	15597	0.0078	0		0.113129	1703897
00:00:13.669	15607	0.00865	0		0.125458	1706738
00:00:13.679	15617	0.00789	0		0.114435	1704206
00:00:13.689	15627	0.00848	0		0.122992	1706167
00:00:13.699	15637	0.00841	0		0.121977	1705932
00:00:13.709	15647	0.0089	0		0.129084	1707598
00:00:13.719	15657	0.00832	0		0.120671	1705640
00:00:13.729	15667	0.00855	0		0.124007	1706426
00:00:13.739	15677	0.00807	0		0.117045	1704792
00:00:13.749	15687	0.00874	0		0.126763	1707064
00:00:13.758	15697	0.00813	0		0.117916	1704985
00:00:13.769	15707	0.00841	0		0.121977	1705946
00:00:13.778	15717	0.00816	0		0.118351	1705118
00:00:13.789	15727	0.00848	0		0.122992	1706177
00:00:13.798	15737	0.00838	0		0.121542	1705856
00:00:13.808	15747	0.00863	0		0.125168	1706696
00:00:13.818	15757	0.00843	0		0.122267	1706003
00:00:13.828	15767	0.00873	0		0.126618	1707015
00:00:13.839	15777	0.00842	0		0.122122	1705966
00:00:13.848	15787	0.00821	0		0.119076	1705269
00:00:13.858	15797	0.00863	0		0.125168	1706686
00:00:13.868	15807	0.00794	0		0.11516	1704372
00:00:13.878	15817	0.00828	0		0.120091	1705492
00:00:13.888	15827	0.00844	0		0.122412	1706044
00:00:13.898	15837	0.00822	0		0.119221	1705318
00:00:13.908	15847	0.00869	0		0.126038	1706895
00:00:13.918	15857	0.00829	0		0.120236	1705554
00:00:13.928	15867	0.00864	0		0.125313	1706710
00:00:13.938	15877	0.00832	0		0.120671	1705655
00:00:13.948	15887	0.0087	0		0.126183	1706924
00:00:13.958	15897	0.00824	0		0.119511	1705355
00:00:13.968	15907	0.00824	0		0.119511	1705358
00:00:13.978	15917	0.00819	0		0.118786	1705206
00:00:13.987	15927	0.00842	0		0.122122	1705986
00:00:13.998	15937	0.00821	0		0.119076	1705282
00:00:14.008	15947	0.00856	0		0.124152	1706434
00:00:14.018	15957	0.00845	0		0.122557	1706091
00:00:14.027	15967	0.00842	0		0.122122	1705986
00:00:14.037	15977	0.00837	0		0.121397	1705804
00:00:14.047	15987	0.00811	0		0.117626	1704929
00:00:14.057	15997	0.00841	0		0.121977	1705932
00:00:14.067	16007	0.00881	0		0.127778	1707280
00:00:14.077	16017	0.00824	0		0.119511	1705377
00:00:14.088	16027	0.0085	0		0.123282	1706250
00:00:14.097	16037	0.00831	0		0.120526	1705613
00:00:14.107	16047	0.00869	0		0.126038	1706890
00:00:14.117	16057	0.00839	0		0.121687	1705866
00:00:14.127	16067	0.00865	0		0.125458	1706756
00:00:14.138	16077	0.00838	0		0.121542	1705851
00:00:14.147	16087	0.00838	0		0.121542	1705853
00:00:14.157	16097	0.00852	0		0.123572	1706306
00:00:14.167	16107	0.00851	0		0.123427	1706282
00:00:14.177	16117	0.00842	0		0.122122	1705966
00:00:14.187	16127	0.00875	0		0.126908	1707071
00:00:14.197	16137	0.00826	0		0.119801	1705434
00:00:14.207	16147	0.00869	0		0.126038	1706895
00:00:14.217	16157	0.00851	0		0.123427	1706292
00:00:14.227	16167	0.00831	0		0.120526	1705611
00:00:14.237	16177	0.00844	0		0.122412	1706049
00:00:14.247	16187	0.00813	0		0.117916	1704995
00:00:14.257	16197	0.00832	0		0.120671	1705633
00:00:14.267	16207	0.00834	0		0.120961	1705711
00:00:14.277	16217	0.0083	0		0.120381	1705566
00:00:14.287	16227	0.00845	0		0.122557	1706064
00:00:14.297	16237	0.00827	0		0.119946	1705458
00:00:14.306	16247	0.00847	0		0.122847	1706135
00:00:14.317	16257	0.00856	0		0.124152	1706453
00:00:14.327	16267	0.00843	0		0.122267	1706003
00:00:14.336	16277	0.00845	0		0.122557	1706061
00:00:14.346	16287	0.00832	0		0.120671	1705626
00:00:14.356	16297	0.00833	0		0.120816	1705677
00:00:14.366	16307	0.00875	0		0.126908	1707091
00:00:14.376	16317	0.00836	0		0.121252	1705780
00:00:14.386	16327	0.00829	0		0.120236	1705554
00:00:14.396	16337	0.00844	0		0.122412	1706027
00:00:14.406	16347	0.00852	0		0.123572	1706301
00:00:14.416	16357	0.00854	0		0.123862	1706387
00:00:14.426	16367	0.00825	0		0.119656	1705394
00:00:14.436	16377	0.0084	0		0.121832	1705902
00:00:14.446	16387	0.00831	0		0.120526	1705611
00:00:14.456	16397	0.00857	0		0.124297	1706492
00:00:14.466	16407	0.0088	0		0.127633	1707248
00:00:14.476	16417	0.00837	0		0.121397	1705802
00:00:14.486	16427	0.00859	0		0.124587	1706549
00:00:14.496	16437	0.00893	0		0.129519	1707701
00:00:14.506	16447	0.00834	0		0.120961	1705694
00:00:14.516	16457	0.00854	0		0.123862	1706365
00:00:14.526	16467	0.00844	0		0.122412	1706032
00:00:14.536	16477	0.0087	0		0.126183	1706927
00:00:14.545	16487	0.00849	0		0.123137	1706221
00:00:14.556	16497	0.00841	0		0.121977	1705946
00:00:14.567	16507	0.00857	0		0.124297	1706483
00:00:14.576	16517	0.00861	0		0.124877	1706612
00:00:14.586	16527	0.00851	0		0.123427	1706270
00:00:14.596	16537	0.00825	0		0.119656	1705416
00:00:14.606	16547	0.00827	0		0.119946	1705485
00:00:14.616	16557	0.0083	0		0.120381	1705578
00:00:14.625	16567	0.00866	0		0.125603	1706782
00:00:14.635	16577	0.00825	0		0.119656	1705414
00:00:14.646	16587	0.00849	0		0.123137	1706201
00:00:14.656	16597	0.00855	0		0.124007	1706397
00:00:14.666	16607	0.00841	0		0.121977	1705937
00:00:14.675	16617	0.00833	0		0.120816	1705670
00:00:14.685	16627	0.0086	0		0.124732	1706590
00:00:14.696	16637	0.00861	0		0.124877	1706627
00:00:14.705	16647	0.00852	0		0.123572	1706309
00:00:14.715	16657	0.0084	0		0.121832	1705912
00:00:14.725	16667	0.00843	0		0.122267	1705995
00:00:14.735	16677	0.0085	0		0.123282	1706238
00:00:14.745	16687	0.00891	0		0.129229	1707632
00:00:14.755	16697	0.00863	0		0.125168	1706681
00:00:14.765	16707	0.00848	0		0.122992	1706177
00:00:14.775	16717	0.00842	0		0.122122	1705973
00:00:14.785	16727	0.00875	0		0.126908	1707079
00:00:14.795	16737	0.00839	0		0.121687	1705858
00:00:14.805	16747	0.00845	0		0.122557	1706074
00:00:14.815	16757	0.0086	0		0.124732	1706573
00:00:14.825	16767	0.00855	0		0.124007	1706424
00:00:14.835	16777	0.00854	0		0.123862	1706382
00:00:14.845	16787	0.0084	0		0.121832	1705897
00:00:14.855	16797	0.00846	0		0.122702	1706110
00:00:14.864	16807	0.00833	0		0.120816	1705684
00:00:14.875	16817	0.0084	0		0.121832	1705922
00:00:14.885	16827	0.0082	0		0.118931	1705235
00:00:14.894	16837	0.00842	0		0.122122	1705971
00:00:14.904	16847	0.00858	0		0.124442	1706512
00:00:14.914	16857	0.00857	0		0.124297	1706466
00:00:14.924	16867	0.00849	0		0.123137	1706206
00:00:14.934	16877	0.00848	0		0.122992	1706162
00:00:14.944	16887	0.00839	0		0.121687	1705873
00:00:14.954	16897	0.0086	0		0.124732	1706588
00:00:14.964	16907	0.0086	0		0.124732	1706564
00:00:14.974	16917	0.00831	0		0.120526	1705593
00:00:14.984	16927	0.00843	0		0.122267	1706015
00:00:14.994	16937	0.00836	0		0.121252	1705780
00:00:15.004	16947	0.00862	0		0.125023	1706632
00:00:15.014	16957	0.00891	0		0.129229	1707620
00:00:15.024	16967	0.00857	0		0.124297	1706463
00:00:15.034	16977	0.00858	0		0.124442	1706527
00:00:15.044	16987	0.00859	0		0.124587	1706546
00:00:15.054	16997	0.00846	0		0.122702	1706093
00:00:15.064	17007	0.00859	0		0.124587	1706541
00:00:15.074	17017	0.00847	0		0.122847	1706150
00:00:15.084	17027	0.00829	0		0.120236	1705549
00:00:15.094	17037	0.00881	0		0.127778	1707277
00:00:15.104	17047	0.00847	0		0.122847	1706147
00:00:15.114	17057	0.00859	0		0.124587	1706554
00:00:15.124	17067	0.0082	0		0.118931	1705252
00:00:15.135	17077	0.00866	0		0.125603	1706780
00:00:15.144	17087	0.00876	0		0.127053	1707113
00:00:15.154	17097	0.00873	0		0.126618	1707022
00:00:15.164	17107	0.00866	0		0.125603	1706768
00:00:15.174	17117	0.00865	0		0.125458	1706738
00:00:15.184	17127	0.00834	0		0.120961	1705721
00:00:15.194	17137	0.00841	0		0.121977	1705939
00:00:15.203	17147	0.0083	0		0.120381	1705571
00:00:15.213	17157	0.00834	0		0.120961	1705692
00:00:15.223	17167	0.00844	0		0.122412	1706032
00:00:15.233	17177	0.0087	0		0.126183	1706898
00:00:15.243	17187	0.00862	0		0.125023	1706657
00:00:15.254	17197	0.00844	0		0.122412	1706035
00:00:15.263	17207	0.0084	0		0.121832	1705915
00:00:15.273	17217	0.00842	0		0.122122	1705978
00:00:15.283	17227	0.00846	0		0.122702	1706103
00:00:15.293	17237	0.00851	0		0.123427	1706292
00:00:15.303	17247	0.00861	0		0.124877	1706610
00:00:15.313	17257	0.00839	0		0.121687	1705878
00:00:15.323	17267	0.00839	0		0.121687	1705870
00:00:15.333	17277	0.00847	0		0.122847	1706159
00:00:15.343	17287	0.00851	0		0.123427	1706265
00:00:15.353	17297	0.00853	0		0.123717	1706341
00:00:15.363	17307	0.00857	0		0.124297	1706488
00:00:15.373	17317	0.00868	0		0.125893	1706861
00:00:15.383	17327	0.0085	0		0.123282	1706250
00:00:15.393	17337	0.00836	0		0.121252	1705785
00:00:15.402	17347	0.0086	0		0.124732	1706568
00:00:15.413	17357	0.00868	0		0.125893	1706858
00:00:15.422	17367	0.00876	0		0.127053	1707108
00:00:15.433	17377	0.00849	0		0.123137	1706206
00:00:15.442	17387	0.00877	0		0.127198	1707147
00:00:15.452	17397	0.00867	0		0.125748	1706800
00:00:15.462	17407	0.00845	0		0.122557	1706086
00:00:15.472	17417	0.00863	0		0.125168	1706686
00:00:15.482	17427	0.00848	0		0.122992	1706169
00:00:15.492	17437	0.00861	0		0.124877	1706608
00:00:15.502	17447	0.00861	0		0.124877	1706612
00:00:15.512	17457	0.00849	0		0.123137	1706196
00:00:15.522	17467	0.00857	0		0.124297	1706483
00:00:15.532	17477	0.00868	0		0.125893	1706839
00:00:15.543	17487	0.00831	0		0.120526	1705613
00:00:15.552	17497	0.00868	0		0.125893	1706841
00:00:15.562	17507	0.00868	0		0.125893	1706861
00:00:15.572	17517	0.00884	0		0.128213	1707382
00:00:15.582	17527	0.00825	0		0.119656	1705412
00:00:15.592	17537	0.00865	0		0.125458	1706746
00:00:15.602	17547	0.00837	0		0.121397	1705795
00:00:15.612	17557	0.00842	0		0.122122	1705959
00:00:15.622	17567	0.0082	0		0.118931	1705223
00:00:15.632	17577	0.00848	0		0.122992	1706164
00:00:15.642	17587	0.0084	0		0.121832	1705910
00:00:15.652	17597	0.00834	0		0.120961	1705694
00:00:15.662	17607	0.00847	0		0.122847	1706135
00:00:15.672	17617	0.00849	0		0.123137	1706199
00:00:15.682	17627	0.00859	0		0.124587	1706549
00:00:15.692	17637	0.00879	0		0.127488	1707204
00:00:15.702	17647	0.00861	0		0.124877	1706612
00:00:15.712	17657	0.00872	0		0.126473	1706973
00:00:15.721	17667	0.00829	0		0.120236	1705551
00:00:15.732	17677	0.00858	0		0.124442	1706495
00:00:15.742	17687	0.00845	0		0.122557	1706091
00:00:15.752	17697	0.00863	0		0.125168	1706696
00:00:15.761	17707	0.00833	0		0.120816	1705684
00:00:15.771	17717	0.00853	0		0.123717	1706343
00:00:15.781	17727	0.00826	0		0.119801	1705451
00:00:15.791	17737	0.00874	0		0.126763	1707057
00:00:15.801	17747	0.00863	0		0.125168	1706671
00:00:15.811	17757	0.00857	0		0.124297	1706473
00:00:15.821	17767	0.00837	0		0.121397	1705817
00:00:15.831	17777	0.00888	0		0.128793	1707534
00:00:15.841	17787	0.00833	0		0.120816	1705679
00:00:15.851	17797	0.00869	0		0.126038	1706883
00:00:15.861	17807	0.00884	0		0.128213	1707387
00:00:15.871	17817	0.00887	0		0.128648	1707483
00:00:15.881	17827	0.00824	0		0.119511	1705355
00:00:15.891	17837	0.00869	0		0.126038	1706895
00:00:15.901	17847	0.0088	0		0.127633	1707248
00:00:15.911	17857	0.00864	0		0.125313	1706715
00:00:15.921	17867	0.00883	0		0.128068	1707363
00:00:15.931	17877	0.00882	0		0.127923	1707319
00:00:15.941	17887	0.00833	0		0.120816	1705689
00:00:15.951	17897	0.00868	0		0.125893	1706846
00:00:15.961	17907	0.00815	0		0.118206	1705056
00:00:15.972	17917	0.00878	0		0.127343	1707174
00:00:15.981	17927	0.00849	0		0.123137	1706206
00:00:15.990	17937	0.0088	0		0.127633	1707265
00:00:16.001	17947	0.00854	0		0.123862	1706382
00:00:16.011	17957	0.00863	0		0.125168	1706684
00:00:16.021	17967	0.00846	0		0.122702	1706098
00:00:16.031	17977	0.00868	0		0.125893	1706839
00:00:16.041	17987	0.00846	0		0.122702	1706120
00:00:16.051	17997	0.00863	0		0.125168	1706679
00:00:16.060	18007	0.00836	0		0.121252	1705760
00:00:16.070	18017	0.00858	0		0.124442	1706510
00:00:16.080	18027	0.00843	0		0.122267	1706010
00:00:16.090	18037	0.00871	0		0.126328	1706959
00:00:16.100	18047	0.00867	0		0.125748	1706797
00:00:16.110	18057	0.00881	0		0.127778	1707292
00:00:16.120	18067	0.00856	0		0.124152	1706458
00:00:16.130	18077	0.0086	0		0.124732	1706568
00:00:16.140	18087	0.00856	0		0.124152	1706434
00:00:16.150	18097	0.00872	0		0.126473	1706998
00:00:16.160	18107	0.00859	0		0.124587	1706541
00:00:16.170	18117	0.00881	0		0.127778	1707280
00:00:16.180	18127	0.00852	0		0.123572	1706294
00:00:16.190	18137	0.00874	0		0.126763	1707049
00:00:16.200	18147	0.00863	0		0.125168	1706666
00:00:16.210	18157	0.00857	0		0.124297	1706468
00:00:16.220	18167	0.00867	0		0.125748	1706807
00:00:16.229	18177	0.00842	0		0.122122	1705990
00:00:16.240	18187	0.0086	0		0.124732	1706595
00:00:16.250	18197	0.00906	0		0.131404	1708113
00:00:16.260	18207	0.00884	0		0.128213	1707392
00:00:16.270	18217	0.00871	0		0.126328	1706937
00:00:16.280	18227	0.0084	0		0.121832	1705912
00:00:16.289	18237	0.00883	0		0.128068	1707351
00:00:16.299	18247	0.0084	0		0.121832	1705902
00:00:16.309	18257	0.00875	0		0.126908	1707076
00:00:16.320	18267	0.00853	0		0.123717	1706331
00:00:16.330	18277	0.00877	0		0.127198	1707133
00:00:16.340	18287	0.00856	0		0.124152	1706444
00:00:16.350	18297	0.00862	0		0.125023	1706632
00:00:16.359	18307	0.00849	0		0.123137	1706199
00:00:16.369	18317	0.00898	0		0.130244	1707851
00:00:16.379	18327	0.00839	0		0.121687	1705888
00:00:16.389	18337	0.00892	0		0.129374	1707662
00:00:16.399	18347	0.00853	0		0.123717	1706355
00:00:16.409	18357	0.00899	0		0.130389	1707888
00:00:16.419	18367	0.0087	0		0.126183	1706924
00:00:16.429	18377	0.0088	0		0.127633	1707250
00:00:16.439	18387	0.00863	0		0.125168	1706674
00:00:16.449	18397	0.00902	0		0.130824	1707988
00:00:16.459	18407	0.00852	0		0.123572	1706324
00:00:16.469	18417	0.00861	0		0.124877	1706617
00:00:16.479	18427	0.00851	0		0.123427	1706279
00:00:16.489	18437	0.00881	0		0.127778	1707287
00:00:16.499	18447	0.00853	0		0.123717	1706328
00:00:16.509	18457	0.00887	0		0.128648	1707500
00:00:16.519	18467	0.00858	0		0.124442	1706505
00:00:16.528	18477	0.00885	0		0.128358	1707434
00:00:16.539	18487	0.00859	0		0.124587	1706529
00:00:16.549	18497	0.00898	0		0.130244	1707863
00:00:16.559	18507	0.00844	0		0.122412	1706054
00:00:16.569	18517	0.00866	0		0.125603	1706768
00:00:16.578	18527	0.0085	0		0.123282	1706252
00:00:16.589	18537	0.00878	0		0.127343	1707184
00:00:16.599	18547	0.00866	0		0.125603	1706768
00:00:16.609	18557	0.00877	0		0.127198	1707147
00:00:16.619	18567	0.00857	0		0.124297	1706468
00:00:16.628	18577	0.00884	0		0.128213	1707400
00:00:16.638	18587	0.00858	0		0.124442	1706502
00:00:16.649	18597	0.00883	0		0.128068	1707358
00:00:16.658	18607	0.00857	0		0.124297	1706463
00:00:16.668	18617	0.00874	0		0.126763	1707052
00:00:16.678	18627	0.00848	0		0.122992	1706181
00:00:16.688	18637	0.00869	0		0.126038	1706876
00:00:16.699	18647	0.00849	0		0.123137	1706223
00:00:16.708	18657	0.00876	0		0.127053	1707118
00:00:16.718	18667	0.0087	0		0.126183	1706902
00:00:16.728	18677	0.0086	0		0.124732	1706566
00:00:16.738	18687	0.00862	0		0.125023	1706632
00:00:16.748	18697	0.00866	0		0.125603	1706792
00:00:16.758	18707	0.00819	0		0.118786	1705203
00:00:16.768	18717	0.00866	0		0.125603	1706792
00:00:16.778	18727	0.00857	0		0.124297	1706468
00:00:16.788	18737	0.0087	0		0.126183	1706902
00:00:16.798	18747	0.00854	0		0.123862	1706363
00:00:16.808	18757	0.00853	0		0.123717	1706333
00:00:16.818	18767	0.00845	0		0.122557	1706091
00:00:16.828	18777	0.00871	0		0.126328	1706934
00:00:16.838	18787	0.00849	0		0.123137	1706221
00:00:16.847	18797	0.0087	0		0.126183	1706907
00:00:16.858	18807	0.00841	0		0.121977	1705932
00:00:16.868	18817	0.00877	0		0.127198	1707140
00:00:16.877	18827	0.00887	0		0.128648	1707480
00:00:16.887	18837	0.00875	0		0.126908	1707091
00:00:16.897	18847	0.00842	0		0.122122	1705978
00:00:16.907	18857	0.00889	0		0.128939	1707564
00:00:16.918	18867	0.00852	0		0.123572	1706321
00:00:16.927	18877	0.00838	0		0.121542	1705844
00:00:16.937	18887	0.00876	0		0.127053	1707111
00:00:16.947	18897	0.00871	0		0.126328	1706951
00:00:16.957	18907	0.00876	0		0.127053	1707123
00:00:16.967	18917	0.00903	0		0.130969	1708013
00:00:16.977	18927	0.00864	0		0.125313	1706710
00:00:16.987	18937	0.00864	0		0.125313	1706718
00:00:16.997	18947	0.00871	0		0.126328	1706964
00:00:17.007	18957	0.00888	0		0.128793	1707515
00:00:17.017	18967	0.00841	0		0.121977	1705937
00:00:17.027	18977	0.00883	0		0.128068	1707363
00:00:17.037	18987	0.00837	0		0.121397	1705819
00:00:17.047	18997	0.00859	0		0.124587	1706561
00:00:17.057	19007	0.00878	0		0.127343	1707169
00:00:17.067	19017	0.00869	0		0.126038	1706893
00:00:17.077	19027	0.00863	0		0.125168	1706693
00:00:17.086	19037	0.00876	0		0.127053	1707130
00:00:17.097	19047	0.00863	0		0.125168	1706681
00:00:17.107	19057	0.00884	0		0.128213	1707400
00:00:17.116	19067	0.00862	0		0.125023	1706644
00:00:17.127	19077	0.00871	0		0.126328	1706956
00:00:17.137	19087	0.00869	0		0.126038	1706893
00:00:17.147	19097	0.00846	0		0.122702	1706125
00:00:17.156	19107	0.00851	0		0.123427	1706282
00:00:17.166	19117	0.00893	0		0.129519	1707674
00:00:17.177	19127	0.00847	0		0.122847	1706155
00:00:17.186	19137	0.00872	0		0.126473	1706969
00:00:17.197	19147	0.00888	0		0.128793	1707512
00:00:17.207	19157	0.00864	0		0.125313	1706715
00:00:17.216	19167	0.0085	0		0.123282	1706243
00:00:17.226	19177	0.00876	0		0.127053	1707108
00:00:17.236	19187	0.00848	0		0.122992	1706184
00:00:17.246	19197	0.00857	0		0.124297	1706492
00:00:17.256	19207	0.00869	0		0.126038	1706878
00:00:17.267	19217	0.0089	0		0.129084	1707596
00:00:17.276	19227	0.0088	0		0.127633	1707248
00:00:17.286	19237	0.00858	0		0.124442	1706519
00:00:17.296	19247	0.00833	0		0.120816	1705677
00:00:17.306	19257	0.00893	0		0.129519	1707671
00:00:17.316	19267	0.00856	0		0.124152	1706431
00:00:17.326	19277	0.00891	0		0.129229	1707622
00:00:17.336	19287	0.00862	0		0.125023	1706630
00:00:17.346	19297	0.00893	0		0.129519	1707674
00:00:17.356	19307	0.00849	0		0.123137	1706213
00:00:17.366	19317	0.00893	0		0.129519	1707701
00:00:17.376	19327	0.00859	0		0.124587	1706539
00:00:17.386	19337	0.00898	0		0.130244	1707849
00:00:17.396	19347	0.00809	0		0.117335	1704883
00:00:17.406	19357	0.00905	0		0.131259	1708089
00:00:17.416	19367	0.0089	0		0.129084	1707593
00:00:17.426	19377	0.00874	0		0.126763	1707032
00:00:17.435	19387	0.00856	0		0.124152	1706461
00:00:17.446	19397	0.00859	0		0.124587	1706559
00:00:17.455	19407	0.00879	0		0.127488	1707218
00:00:17.465	19417	0.00894	0		0.129664	1707703
00:00:17.475	19427	0.00855	0		0.124007	1706424
00:00:17.485	19437	0.00894	0		0.129664	1707708
00:00:17.495	19447	0.00874	0		0.126763	1707042
00:00:17.505	19457	0.00887	0		0.128648	1707476
00:00:17.515	19467	0.00866	0		0.125603	1706790
00:00:17.525	19477	0.00897	0		0.130099	1707834
00:00:17.535	19487	0.0086	0		0.124732	1706578
00:00:17.545	19497	0.00883	0		0.128068	1707348
00:00:17.555	19507	0.00883	0		0.128068	1707356
00:00:17.565	19517	0.00891	0		0.129229	1707632
00:00:17.575	19527	0.00885	0		0.128358	1707417
00:00:17.585	19537	0.00889	0		0.128939	1707566
00:00:17.595	19547	0.00875	0		0.126908	1707089
00:00:17.605	19557	0.00882	0		0.127923	1707331
00:00:17.616	19567	0.0086	0		0.124732	1706571
00:00:17.625	19577	0.00877	0		0.127198	1707133
00:00:17.635	19587	0.00856	0		0.124152	1706441
00:00:17.645	19597	0.00873	0		0.126618	1707020
00:00:17.655	19607	0.00869	0		0.126038	1706890
00:00:17.665	19617	0.009	0		0.130534	1707927
00:00:17.674	19627	0.00887	0		0.128648	1707500
00:00:17.684	19637	0.00885	0		0.128358	1707424
00:00:17.695	19647	0.00869	0		0.126038	1706876
00:00:17.705	19657	0.00886	0		0.128503	1707468
00:00:17.714	19667	0.0089	0		0.129084	1707600
00:00:17.724	19677	0.00889	0		0.128939	1707564
00:00:17.735	19687	0.00902	0		0.130824	1708001
00:00:17.745	19697	0.00886	0		0.128503	1707439
00:00:17.754	19707	0.0088	0		0.127633	1707243
00:00:17.764	19717	0.00883	0		0.128068	1707343
00:00:17.774	19727	0.00887	0		0.128648	1707471
00:00:17.784	19737	0.00871	0		0.126328	1706937
00:00:17.795	19747	0.00881	0		0.127778	1707280
00:00:17.804	19757	0.0089	0		0.129084	1707593
00:00:17.814	19767	0.00897	0		0.130099	1707818
00:00:17.824	19777	0.00862	0		0.125023	1706642
00:00:17.834	19787	0.00871	0		0.126328	1706934
00:00:17.844	19797	0.00908	0		0.131694	1708179
00:00:17.854	19807	0.00884	0		0.128213	1707385
00:00:17.864	19817	0.00871	0		0.126328	1706959
00:00:17.874	19827	0.00879	0		0.127488	1707201
00:00:17.884	19837	0.00889	0		0.128939	1707561
00:00:17.894	19847	0.00906	0		0.131404	1708116
00:00:17.904	19857	0.00879	0		0.127488	1707209
00:00:17.914	19867	0.00839	0		0.121687	1705870
00:00:17.924	19877	0.00846	0		0.122702	1706115
00:00:17.934	19887	0.00876	0		0.127053	1707113
00:00:17.943	19897	0.0089	0		0.129084	1707600
00:00:17.954	19907	0.0088	0		0.127633	1707250
00:00:17.964	19917	0.00855	0		0.124007	1706419
00:00:17.973	19927	0.00895	0		0.129809	1707742
00:00:17.984	19937	0.00864	0		0.125313	1706703
00:00:17.993	19947	0.00869	0		0.126038	1706876
00:00:18.003	19957	0.00893	0		0.129519	1707674
00:00:18.014	19967	0.0087	0		0.126183	1706922
00:00:18.023	19977	0.00903	0		0.130969	1708023
00:00:18.033	19987	0.00846	0		0.122702	1706093
00:00:18.044	19997	0.00881	0		0.127778	1707294
00:00:18.054	20007	0.00912	0		0.132274	1708307
00:00:18.065	20017	0.00879	0		0.127488	1707211
00:00:18.073	20027	0.00894	0		0.129664	1707723
00:00:18.083	20037	0.0089	0		0.129084	1707588
00:00:18.093	20047	0.00904	0		0.131114	1708057
00:00:18.103	20057	0.00861	0		0.124877	1706622
00:00:18.113	20067	0.00879	0		0.127488	1707211
00:00:18.123	20077	0.00877	0		0.127198	1707135
00:00:18.133	20087	0.00889	0		0.128939	1707542
00:00:18.143	20097	0.00873	0		0.126618	1707015
00:00:18.153	20107	0.00895	0		0.129809	1707757
00:00:18.163	20117	0.00871	0		0.126328	1706942
00:00:18.173	20127	0.00887	0		0.128648	1707471
00:00:18.183	20137	0.00876	0		0.127053	1707123
00:00:18.193	20147	0.00872	0		0.126473	1706993
00:00:18.203	20157	0.00874	0		0.126763	1707057
00:00:18.213	20167	0.00877	0		0.127198	1707152
00:00:18.223	20177	0.00879	0		0.127488	1707204
00:00:18.232	20187	0.00855	0		0.124007	1706407
00:00:18.243	20197	0.00888	0		0.128793	1707515
00:00:18.253	20207	0.00902	0		0.130824	1707988
00:00:18.263	20217	0.00887	0		0.128648	1707485
00:00:18.272	20227	0.00864	0		0.125313	1706728
00:00:18.283	20237	0.00858	0		0.124442	1706512
00:00:18.293	20247	0.00876	0		0.127053	1707108
00:00:18.302	20257	0.00896	0		0.129954	1707796
00:00:18.312	20267	0.00867	0		0.125748	1706819
00:00:18.322	20277	0.00886	0		0.128503	1707441
00:00:18.332	20287	0.00897	0		0.130099	1707834
00:00:18.342	20297	0.00884	0		0.128213	1707368
00:00:18.352	20307	0.00882	0		0.127923	1707324
00:00:18.362	20317	0.00905	0		0.131259	1708074
00:00:18.372	20327	0.00886	0		0.128503	1707444
00:00:18.382	20337	0.00897	0		0.130099	1707811
00:00:18.392	20347	0.00928	0		0.134595	1708870
00:00:18.402	20357	0.00869	0		0.126038	1706885
00:00:18.412	20367	0.00909	0		0.131839	1708211
00:00:18.422	20377	0.00934	0		0.135465	1709052
00:00:18.432	20387	0.00883	0		0.128068	1707363
00:00:18.442	20397	0.00852	0		0.123572	1706301
00:00:18.452	20407	0.00912	0		0.132274	1708321
00:00:18.462	20417	0.00857	0		0.124297	1706483
00:00:18.472	20427	0.00873	0		0.126618	1707030
00:00:18.482	20437	0.00903	0		0.130969	1708013
00:00:18.492	20447	0.00887	0		0.128648	1707500
00:00:18.501	20457	0.00906	0		0.131404	1708123
00:00:18.512	20467	0.00902	0		0.130824	1708001
00:00:18.522	20477	0.00885	0		0.128358	1707402
00:00:18.531	20487	0.00916	0		0.132855	1708449
00:00:18.541	20497	0.00892	0		0.129374	1707637
00:00:18.552	20507	0.00902	0		0.130824	1707976
00:00:18.561	20517	0.00877	0		0.127198	1707160
00:00:18.571	20527	0.00896	0		0.129954	1707772
00:00:18.581	20537	0.00882	0		0.127923	1707307
00:00:18.591	20547	0.0089	0		0.129084	1707593
00:00:18.601	20557	0.00856	0		0.124152	1706434
00:00:18.611	20567	0.00922	0		0.133725	1708669
00:00:18.621	20577	0.00904	0		0.131114	1708054
00:00:18.631	20587	0.00914	0		0.132564	1708380
00:00:18.641	20597	0.00896	0		0.129954	1707791
00:00:18.651	20607	0.00895	0		0.129809	1707757
00:00:18.661	20617	0.00878	0		0.127343	1707174
00:00:18.671	20627	0.00899	0		0.130389	1707878
00:00:18.681	20637	0.0089	0		0.129084	1707581
00:00:18.691	20647	0.00909	0		0.131839	1708236
00:00:18.701	20657	0.00885	0		0.128358	1707414
00:00:18.711	20667	0.0087	0		0.126183	1706929
00:00:18.721	20677	0.00902	0		0.130824	1707986
00:00:18.731	20687	0.00889	0		0.128939	1707564
00:00:18.741	20697	0.00877	0		0.127198	1707140
00:00:18.751	20707	0.00907	0		0.131549	1708167
00:00:18.761	20717	0.00887	0		0.128648	1707476
00:00:18.770	20727	0.00893	0		0.129519	1707691
00:00:18.781	20737	0.00894	0		0.129664	1707733
00:00:18.791	20747	0.00898	0		0.130244	1707854
00:00:18.801	20757	0.00883	0		0.128068	1707360
00:00:18.811	20767	0.00906	0		0.131404	1708128
00:00:18.820	20777	0.00913	0		0.132419	1708373
00:00:18.831	20787	0.00914	0		0.132564	1708402
00:00:18.840	20797	0.00883	0		0.128068	1707363
00:00:18.851	20807	0.00906	0		0.131404	1708135
00:00:18.860	20817	0.00878	0		0.127343	1707184
00:00:18.870	20827	0.0091	0		0.131984	1708241
00:00:18.881	20837	0.00897	0		0.130099	1707834
00:00:18.890	20847	0.00918	0		0.133145	1708537
00:00:18.900	20857	0.00865	0		0.125458	1706753
00:00:18.910	20867	0.00885	0		0.128358	1707409
00:00:18.920	20877	0.00864	0		0.125313	1706728
00:00:18.930	20887	0.00897	0		0.130099	1707818
00:00:18.940	20897	0.00868	0		0.125893	1706846
00:00:18.950	20907	0.00914	0		0.132564	1708383
00:00:18.960	20917	0.00921	0		0.13358	1708618
00:00:18.970	20927	0.00892	0		0.129374	1707657
00:00:18.980	20937	0.00877	0		0.127198	1707162
00:00:18.990	20947	0.00889	0		0.128939	1707561
00:00:19.000	20957	0.00887	0		0.128648	1707490
00:00:19.010	20967	0.00893	0		0.129519	1707674
00:00:19.020	20977	0.00906	0		0.131404	1708138
00:00:19.030	20987	0.00892	0		0.129374	1707669
00:00:19.040	20997	0.00896	0		0.129954	1707789
00:00:19.050	21007	0.00914	0		0.132564	1708375
00:00:19.060	21017	0.00898	0		0.130244	1707863
00:00:19.070	21027	0.00892	0		0.129374	1707644
00:00:19.080	21037	0.00886	0		0.128503	1707463
00:00:19.089	21047	0.00901	0		0.130679	1707969
00:00:19.100	21057	0.00909	0		0.131839	1708236
00:00:19.110	21067	0.00913	0		0.132419	1708358
00:00:19.119	21077	0.00912	0		0.132274	1708314
00:00:19.130	21087	0.00925	0		0.13416	1708774
00:00:19.139	21097	0.00889	0		0.128939	1707564
00:00:19.149	21107	0.00916	0		0.132855	1708446
00:00:19.159	21117	0.00905	0		0.131259	1708076
00:00:19.169	21127	0.00887	0		0.128648	1707483
00:00:19.179	21137	0.00887	0		0.128648	1707485
00:00:19.189	21147	0.00916	0		0.132855	1708461
00:00:19.200	21157	0.0089	0		0.129084	1707588
00:00:19.209	21167	0.00894	0		0.129664	1707728
00:00:19.219	21177	0.00905	0		0.131259	1708089
00:00:19.229	21187	0.00941	0		0.13648	1709297
00:00:19.239	21197	0.00866	0		0.125603	1706787
00:00:19.249	21207	0.00923	0		0.13387	1708691
00:00:19.259	21217	0.00884	0		0.128213	1707373
00:00:19.269	21227	0.00914	0		0.132564	1708375
00:00:19.279	21237	0.00873	0		0.126618	1707000
00:00:19.289	21247	0.00917	0		0.133	1708478
00:00:19.299	21257	0.00893	0		0.129519	1707689
00:00:19.309	21267	0.0092	0		0.133435	1708596
00:00:19.319	21277	0.00899	0		0.130389	1707878
00:00:19.328	21287	0.00913	0		0.132419	1708365
00:00:19.339	21297	0.00885	0		0.128358	1707417
00:00:19.349	21307	0.0088	0		0.127633	1707245
00:00:19.359	21317	0.00873	0		0.126618	1707000
00:00:19.368	21327	0.0093	0		0.134885	1708940
00:00:19.379	21337	0.00903	0		0.130969	1708032
00:00:19.389	21347	0.00945	0		0.137061	1709417
00:00:19.398	21357	0.00871	0		0.126328	1706959
00:00:19.408	21367	0.00926	0		0.134305	1708782
00:00:19.418	21377	0.00859	0		0.124587	1706554
00:00:19.429	21387	0.00929	0		0.13474	1708900
00:00:19.438	21397	0.00877	0		0.127198	1707145
00:00:19.448	21407	0.00923	0		0.13387	1708708
00:00:19.458	21417	0.00897	0		0.130099	1707804
00:00:19.468	21427	0.00924	0		0.134015	1708743
00:00:19.478	21437	0.00878	0		0.127343	1707199
00:00:19.488	21447	0.00928	0		0.134595	1708858
00:00:19.498	21457	0.00867	0		0.125748	1706814
00:00:19.508	21467	0.00898	0		0.130244	1707868
00:00:19.518	21477	0.00884	0		0.128213	1707397
00:00:19.528	21487	0.00909	0		0.131839	1708223
00:00:19.538	21497	0.00892	0		0.129374	1707662
00:00:19.548	21507	0.0089	0		0.129084	1707581
00:00:19.558	21517	0.00887	0		0.128648	1707488
00:00:19.568	21527	0.00937	0		0.1359	1709153
00:00:19.578	21537	0.0089	0		0.129084	1707583
00:00:19.588	21547	0.00887	0		0.128648	1707473
00:00:19.598	21557	0.00905	0		0.131259	1708099
00:00:19.608	21567	0.00909	0		0.131839	1708231
00:00:19.618	21577	0.00883	0		0.128068	1707363
00:00:19.628	21587	0.00898	0		0.130244	1707841
00:00:19.638	21597	0.00882	0		0.127923	1707331
00:00:19.648	21607	0.00898	0		0.130244	1707849
00:00:19.658	21617	0.00898	0		0.130244	1707863
00:00:19.668	21627	0.00909	0		0.131839	1708209
00:00:19.678	21637	0.00873	0		0.126618	1707000
00:00:19.688	21647	0.00906	0		0.131404	1708118
00:00:19.698	21657	0.00889	0		0.128939	1707564
00:00:19.707	21667	0.0091	0		0.131984	1708241
00:00:19.717	21677	0.00893	0		0.129519	1707689
00:00:19.727	21687	0.00944	0		0.136916	1709395
00:00:19.737	21697	0.00929	0		0.13474	1708898
00:00:19.747	21707	0.00915	0		0.13271	1708419
00:00:19.757	21717	0.00897	0		0.130099	1707823
00:00:19.767	21727	0.00919	0		0.13329	1708574
00:00:19.777	21737	0.00863	0		0.125168	1706664
00:00:19.787	21747	0.00896	0		0.129954	1707777
00:00:19.797	21757	0.00871	0		0.126328	1706961
00:00:19.807	21767	0.00923	0		0.13387	1708681
00:00:19.817	21777	0.00917	0		0.133	1708500
00:00:19.827	21787	0.00927	0		0.13445	1708843
00:00:19.837	21797	0.00886	0		0.128503	1707456
00:00:19.847	21807	0.00925	0		0.13416	1708772
00:00:19.857	21817	0.00873	0		0.126618	1707022
00:00:19.867	21827	0.00916	0		0.132855	1708449
00:00:19.877	21837	0.00901	0		0.130679	1707971
00:00:19.887	21847	0.00939	0		0.13619	1709236
00:00:19.897	21857	0.00904	0		0.131114	1708064
[truncated: 61,873 more rows]
