# Supplementary material for: Continuous Infusion Pressure Measurement in Predefined Interfascial and Intramuscular Tissue Conditions: An Ex Vivo Pilot Study
Source: J Clin Med. 2026 Apr 26;15(9):3301. doi: 10.3390/jcm15093301 (PMC13164366; doi:10.3390/jcm15093301)
Supplement: Supplementary file 1 [file jcm-15-03301-s001.zip › fascia 4.xlsx]

## Sheet: Recording
Timestamp	DeviceTime	Pressure(bar)	ButtonState	Event	Pressure(PSI)	PressureRAW
00:00:00.000	58035	0.00956	1		0.138656	1709799
00:00:00.001	58045	0.00997	1		0.144603	1711190
00:00:00.006	58055	0.00981	1		0.142282	1710650
00:00:00.016	58065	0.00954	1		0.138366	1709721
00:00:00.026	58075	0.00951	1		0.137931	1709633
00:00:00.036	58085	0.00947	1		0.137351	1709510
00:00:00.046	58095	0.00955	1		0.138511	1709779
00:00:00.056	58105	0.00964	1		0.139816	1710067
00:00:00.066	58115	0.00963	1		0.139671	1710051
00:00:00.076	58125	0.00983	1		0.142572	1710706
00:00:00.086	58135	0.0097	1		0.140687	1710273
00:00:00.096	58145	0.00964	1		0.139816	1710067
00:00:00.106	58155	0.00962	1		0.139526	1710000
00:00:00.116	58165	0.00967	1		0.140251	1710175
00:00:00.126	58175	0.00991	1		0.143732	1710958
00:00:00.136	58185	0.01009	1		0.146343	1711564
00:00:00.146	58195	0.00926	1		0.134305	1708804
00:00:00.156	58205	0.00984	1		0.142717	1710738
00:00:00.165	58215	0.00933	0		0.13532	1709040
00:00:00.175	58225	0.00959	0		0.139091	1709885
00:00:00.186	58235	0.00972	0		0.140977	1710341
00:00:00.195	58245	0.00964	0		0.139816	1710077
00:00:00.205	58255	0.0093	0		0.134885	1708930
00:00:00.215	58265	0.00952	0		0.138076	1709674
00:00:00.225	58275	0.00954	0		0.138366	1709738
00:00:00.235	58285	0.00976	0		0.141557	1710481
00:00:00.245	58295	0.00946	0		0.137206	1709464
00:00:00.255	58305	0.00976	0		0.141557	1710478
00:00:00.265	58315	0.00947	0		0.137351	1709505
00:00:00.275	58325	0.0098	0		0.142137	1710594
00:00:00.285	58335	0.0096	0		0.139236	1709924
00:00:00.295	58345	0.00971	0		0.140832	1710287
00:00:00.305	58355	0.00946	0		0.137206	1709476
00:00:00.315	58365	0.01016	0		0.147358	1711812
00:00:00.325	58375	0.00954	0		0.138366	1709726
00:00:00.335	58385	0.00985	0		0.142862	1710777
00:00:00.345	58395	0.0095	0		0.137786	1709588
00:00:00.355	58405	0.00963	0		0.139671	1710034
00:00:00.365	58415	0.00901	0		0.130679	1707959
00:00:00.375	58425	0.00968	0		0.140396	1710187
00:00:00.386	58435	0.00935	0		0.13561	1709108
00:00:00.395	58445	0.01004	0		0.145618	1711410
00:00:00.405	58455	0.0097	0		0.140687	1710283
00:00:00.415	58465	0.00951	0		0.137931	1709647
00:00:00.425	58475	0.00945	0		0.137061	1709415
00:00:00.435	58485	0.00999	0		0.144893	1711256
00:00:00.445	58495	0.00935	0		0.13561	1709086
00:00:00.454	58505	0.01002	0		0.145328	1711339
00:00:00.464	58515	0.00966	0		0.140106	1710150
00:00:00.474	58525	0.00974	0		0.141267	1710398
00:00:00.484	58535	0.00971	0		0.140832	1710295
00:00:00.494	58545	0.00968	0		0.140396	1710187
00:00:00.504	58555	0.0097	0		0.140687	1710270
00:00:00.514	58565	0.0099	0		0.143587	1710941
00:00:00.524	58575	0.00956	0		0.138656	1709811
00:00:00.534	58585	0.00959	0		0.139091	1709909
00:00:00.544	58595	0.00953	0		0.138221	1709706
00:00:00.554	58605	0.00995	0		0.144313	1711123
00:00:00.564	58615	0.00963	0		0.139671	1710024
00:00:00.574	58625	0.00969	0		0.140542	1710253
00:00:00.584	58635	0.00946	0		0.137206	1709473
00:00:00.594	58645	0.00965	0		0.139961	1710114
00:00:00.604	58655	0.00962	0		0.139526	1709990
00:00:00.614	58665	0.0099	0		0.143587	1710929
00:00:00.624	58675	0.00948	0		0.137496	1709525
00:00:00.634	58685	0.00951	0		0.137931	1709633
00:00:00.644	58695	0.00953	0		0.138221	1709713
00:00:00.654	58705	0.01001	0		0.145183	1711307
00:00:00.664	58715	0.0095	0		0.137786	1709588
00:00:00.674	58725	0.00998	0		0.144748	1711207
00:00:00.684	58735	0.00938	0		0.136045	1709192
00:00:00.694	58745	0.00989	0		0.143442	1710924
00:00:00.704	58755	0.00968	0		0.140396	1710189
00:00:00.713	58765	0.00962	0		0.139526	1710005
00:00:00.723	58775	0.00971	0		0.140832	1710317
00:00:00.733	58785	0.00966	0		0.140106	1710128
00:00:00.743	58795	0.00963	0		0.139671	1710022
00:00:00.753	58805	0.00979	0		0.141992	1710564
00:00:00.763	58815	0.00957	0		0.138801	1709826
00:00:00.773	58825	0.00974	0		0.141267	1710395
00:00:00.783	58835	0.00981	0		0.142282	1710628
00:00:00.793	58845	0.00965	0		0.139961	1710118
00:00:00.803	58855	0.00942	0		0.136626	1709339
00:00:00.813	58865	0.00999	0		0.144893	1711248
00:00:00.823	58875	0.00979	0		0.141992	1710571
00:00:00.833	58885	0.0098	0		0.142137	1710618
00:00:00.843	58895	0.00941	0		0.13648	1709280
00:00:00.853	58905	0.00986	0		0.143007	1710804
00:00:00.863	58915	0.0096	0		0.139236	1709922
00:00:00.873	58925	0.00988	0		0.143297	1710882
00:00:00.883	58935	0.00959	0		0.139091	1709890
00:00:00.893	58945	0.00957	0		0.138801	1709824
00:00:00.903	58955	0.00966	0		0.140106	1710128
00:00:00.913	58965	0.00993	0		0.144022	1711033
00:00:00.923	58975	0.00941	0		0.13648	1709297
00:00:00.933	58985	0.00992	0		0.143877	1711015
00:00:00.943	58995	0.00963	0		0.139671	1710034
00:00:00.953	59005	0.00982	0		0.142427	1710679
00:00:00.963	59015	0.00932	0		0.135175	1708986
00:00:00.973	59025	0.00972	0		0.140977	1710346
00:00:00.983	59035	0.00933	0		0.13532	1709020
00:00:00.993	59045	0.0099	0		0.143587	1710954
00:00:01.002	59055	0.00968	0		0.140396	1710219
00:00:01.013	59065	0.00962	0		0.139526	1709997
00:00:01.022	59075	0.00932	0		0.135175	1709006
00:00:01.032	59085	0.0101	0		0.146488	1711603
00:00:01.042	59095	0.00968	0		0.140396	1710194
00:00:01.052	59105	0.00965	0		0.139961	1710091
00:00:01.062	59115	0.00988	0		0.143297	1710868
00:00:01.072	59125	0.00974	0		0.141267	1710412
00:00:01.082	59135	0.00946	0		0.137206	1709451
00:00:01.092	59145	0.00991	0		0.143732	1710990
00:00:01.102	59155	0.00913	0		0.132419	1708356
00:00:01.112	59165	0.00942	0		0.136626	1709326
00:00:01.122	59175	0.00959	0		0.139091	1709890
00:00:01.132	59185	0.00987	0		0.143152	1710826
00:00:01.142	59195	0.00982	0		0.142427	1710665
00:00:01.152	59205	0.00964	0		0.139816	1710065
00:00:01.162	59215	0.00951	0		0.137931	1709625
00:00:01.172	59225	0.01011	0		0.146633	1711643
00:00:01.182	59235	0.00968	0		0.140396	1710189
00:00:01.192	59245	0.00972	0		0.140977	1710344
00:00:01.202	59255	0.00983	0		0.142572	1710716
00:00:01.212	59265	0.00981	0		0.142282	1710623
00:00:01.222	59275	0.00959	0		0.139091	1709890
00:00:01.232	59285	0.00984	0		0.142717	1710743
00:00:01.242	59295	0.00944	0		0.136916	1709385
00:00:01.252	59305	0.00972	0		0.140977	1710346
00:00:01.262	59315	0.00947	0		0.137351	1709510
00:00:01.271	59325	0.00998	0		0.144748	1711194
00:00:01.281	59335	0.00922	0		0.133725	1708674
00:00:01.293	59345	0.00984	0		0.142717	1710738
00:00:01.301	59355	0.00939	0		0.13619	1709226
00:00:01.311	59365	0.00984	0		0.142717	1710726
00:00:01.321	59375	0.0095	0		0.137786	1709598
00:00:01.331	59385	0.01001	0		0.145183	1711317
00:00:01.341	59395	0.00977	0		0.141702	1710500
00:00:01.351	59405	0.01011	0		0.146633	1711645
00:00:01.361	59415	0.00959	0		0.139091	1709917
00:00:01.371	59425	0.00945	0		0.137061	1709419
00:00:01.381	59435	0.0097	0		0.140687	1710275
00:00:01.391	59445	0.00947	0		0.137351	1709505
00:00:01.401	59455	0.00926	0		0.134305	1708799
00:00:01.411	59465	0.0097	0		0.140687	1710270
00:00:01.421	59475	0.00941	0		0.13648	1709299
00:00:01.431	59485	0.00964	0		0.139816	1710067
00:00:01.441	59495	0.00957	0		0.138801	1709828
00:00:01.451	59505	0.01015	0		0.147213	1711792
00:00:01.461	59515	0.00959	0		0.139091	1709907
00:00:01.471	59525	0.01015	0		0.147213	1711763
00:00:01.481	59535	0.00978	0		0.141847	1710552
00:00:01.491	59545	0.00975	0		0.141412	1710449
00:00:01.501	59555	0.00942	0		0.136626	1709331
00:00:01.511	59565	0.00964	0		0.139816	1710065
00:00:01.521	59575	0.0097	0		0.140687	1710285
00:00:01.531	59585	0.00966	0		0.140106	1710121
00:00:01.540	59595	0.0095	0		0.137786	1709591
00:00:01.550	59605	0.00983	0		0.142572	1710699
00:00:01.560	59615	0.0097	0		0.140687	1710273
00:00:01.571	59625	0.00952	0		0.138076	1709677
00:00:01.580	59635	0.00954	0		0.138366	1709743
00:00:01.590	59645	0.00971	0		0.140832	1710317
00:00:01.600	59655	0.00945	0		0.137061	1709417
00:00:01.610	59665	0.00966	0		0.140106	1710148
00:00:01.620	59675	0.00916	0		0.132855	1708454
00:00:01.630	59685	0.00962	0		0.139526	1710010
00:00:01.642	59695	0.00972	0		0.140977	1710341
00:00:01.650	59705	0.0097	0		0.140687	1710278
00:00:01.660	59715	0.0095	0		0.137786	1709593
00:00:01.670	59725	0.00985	0		0.142862	1710789
00:00:01.680	59735	0.00982	0		0.142427	1710657
00:00:01.690	59745	0.00962	0		0.139526	1710010
00:00:01.700	59755	0.0096	0		0.139236	1709939
00:00:01.710	59765	0.00991	0		0.143732	1710980
00:00:01.720	59775	0.00954	0		0.138366	1709733
00:00:01.730	59785	0.00985	0		0.142862	1710767
00:00:01.740	59795	0.00949	0		0.137641	1709564
00:00:01.750	59805	0.00998	0		0.144748	1711212
00:00:01.760	59815	0.00949	0		0.137641	1709554
00:00:01.770	59825	0.00969	0		0.140542	1710246
00:00:01.780	59835	0.00937	0		0.1359	1709172
00:00:01.790	59845	0.00973	0		0.141122	1710371
00:00:01.800	59855	0.00969	0		0.140542	1710231
00:00:01.810	59865	0.00991	0		0.143732	1710983
00:00:01.820	59875	0.00926	0		0.134305	1708784
00:00:01.830	59885	0.00981	0		0.142282	1710623
00:00:01.840	59895	0.00965	0		0.139961	1710094
00:00:01.849	59905	0.00918	0		0.133145	1708517
00:00:01.859	59915	0.00972	0		0.140977	1710336
00:00:01.869	59925	0.00956	0		0.138656	1709811
00:00:01.879	59935	0.00996	0		0.144458	1711131
00:00:01.889	59945	0.00986	0		0.143007	1710799
00:00:01.899	59955	0.00929	0		0.13474	1708895
00:00:01.909	59965	0.00983	0		0.142572	1710694
00:00:01.919	59975	0.00979	0		0.141992	1710581
00:00:01.929	59985	0.00987	0		0.143152	1710824
00:00:01.939	59995	0.00952	0		0.138076	1709669
00:00:01.949	60005	0.00976	0		0.141557	1710469
00:00:01.959	60015	0.00927	0		0.13445	1708821
00:00:01.969	60025	0.00975	0		0.141412	1710422
00:00:01.979	60035	0.00979	0		0.141992	1710571
00:00:01.989	60045	0.00987	0		0.143152	1710856
00:00:01.999	60055	0.00985	0		0.142862	1710772
00:00:02.009	60065	0.00938	0		0.136045	1709189
00:00:02.019	60075	0.00974	0		0.141267	1710420
00:00:02.029	60085	0.00927	0		0.13445	1708816
00:00:02.039	60095	0.00951	0		0.137931	1709635
00:00:02.051	60105	0.00973	0		0.141122	1710378
00:00:02.059	60115	0.00983	0		0.142572	1710706
00:00:02.069	60125	0.00944	0		0.136916	1709412
00:00:02.079	60135	0.00965	0		0.139961	1710096
00:00:02.089	60145	0.00971	0		0.140832	1710292
00:00:02.099	60155	0.00951	0		0.137931	1709647
00:00:02.109	60165	0.0097	0		0.140687	1710256
00:00:02.119	60175	0.00954	0		0.138366	1709735
00:00:02.129	60185	0.00965	0		0.139961	1710111
00:00:02.139	60195	0.00971	0		0.140832	1710292
00:00:02.148	60205	0.00986	0		0.143007	1710819
00:00:02.158	60215	0.00981	0		0.142282	1710623
00:00:02.168	60225	0.00964	0		0.139816	1710072
00:00:02.178	60235	0.00985	0		0.142862	1710765
00:00:02.188	60245	0.00934	0		0.135465	1709057
00:00:02.198	60255	0.00983	0		0.142572	1710718
00:00:02.208	60265	0.00984	0		0.142717	1710726
00:00:02.218	60275	0.00988	0		0.143297	1710870
00:00:02.228	60285	0.00953	0		0.138221	1709696
00:00:02.239	60295	0.0098	0		0.142137	1710589
00:00:02.248	60305	0.00969	0		0.140542	1710236
00:00:02.258	60315	0.00947	0		0.137351	1709513
00:00:02.268	60325	0.00988	0		0.143297	1710870
00:00:02.278	60335	0.00984	0		0.142717	1710748
00:00:02.288	60345	0.00962	0		0.139526	1710000
00:00:02.298	60355	0.00964	0		0.139816	1710072
00:00:02.308	60365	0.00982	0		0.142427	1710667
00:00:02.318	60375	0.00948	0		0.137496	1709527
00:00:02.328	60385	0.00935	0		0.13561	1709082
00:00:02.338	60395	0.00971	0		0.140832	1710290
00:00:02.348	60405	0.00941	0		0.13648	1709292
00:00:02.358	60415	0.00982	0		0.142427	1710687
00:00:02.368	60425	0.00995	0		0.144313	1711104
00:00:02.378	60435	0.00922	0		0.133725	1708654
00:00:02.388	60445	0.00982	0		0.142427	1710684
00:00:02.397	60455	0.00975	0		0.141412	1710429
00:00:02.407	60465	0.0095	0		0.137786	1709586
00:00:02.418	60475	0.00951	0		0.137931	1709642
00:00:02.428	60485	0.00975	0		0.141412	1710447
00:00:02.437	60495	0.00949	0		0.137641	1709562
00:00:02.447	60505	0.0094	0		0.136335	1709255
00:00:02.457	60515	0.0098	0		0.142137	1710616
00:00:02.467	60525	0.00979	0		0.141992	1710586
00:00:02.477	60535	0.00966	0		0.140106	1710145
00:00:02.487	60545	0.0096	0		0.139236	1709939
00:00:02.497	60555	0.00954	0		0.138366	1709740
00:00:02.507	60565	0.00998	0		0.144748	1711212
00:00:02.517	60575	0.00959	0		0.139091	1709914
00:00:02.527	60585	0.00994	0		0.144167	1711077
00:00:02.537	60595	0.0098	0		0.142137	1710608
00:00:02.548	60605	0.00962	0		0.139526	1709997
00:00:02.557	60615	0.00984	0		0.142717	1710748
00:00:02.567	60625	0.0096	0		0.139236	1709934
00:00:02.577	60635	0.00981	0		0.142282	1710647
00:00:02.587	60645	0.00965	0		0.139961	1710101
00:00:02.597	60655	0.00944	0		0.136916	1709388
00:00:02.607	60665	0.00952	0		0.138076	1709650
00:00:02.617	60675	0.00973	0		0.141122	1710378
00:00:02.627	60685	0.01015	0		0.147213	1711768
00:00:02.637	60695	0.00974	0		0.141267	1710390
00:00:02.648	60705	0.00961	0		0.139381	1709968
00:00:02.657	60715	0.00974	0		0.141267	1710417
00:00:02.667	60725	0.00939	0		0.13619	1709219
00:00:02.677	60735	0.01005	0		0.145763	1711430
00:00:02.687	60745	0.00966	0		0.140106	1710126
00:00:02.696	60755	0.00962	0		0.139526	1710005
00:00:02.706	60765	0.00986	0		0.143007	1710802
00:00:02.716	60775	0.00981	0		0.142282	1710652
00:00:02.726	60785	0.00991	0		0.143732	1710980
00:00:02.736	60795	0.00971	0		0.140832	1710307
00:00:02.746	60805	0.00959	0		0.139091	1709917
00:00:02.756	60815	0.00956	0		0.138656	1709806
00:00:02.766	60825	0.00962	0		0.139526	1710010
00:00:02.776	60835	0.00943	0		0.136771	1709371
00:00:02.786	60845	0.0096	0		0.139236	1709924
00:00:02.796	60855	0.00975	0		0.141412	1710442
00:00:02.806	60865	0.00964	0		0.139816	1710077
00:00:02.816	60875	0.00994	0		0.144167	1711087
00:00:02.826	60885	0.00933	0		0.13532	1709033
00:00:02.836	60895	0.00972	0		0.140977	1710336
00:00:02.846	60905	0.00952	0		0.138076	1709677
00:00:02.856	60915	0.00972	0		0.140977	1710329
00:00:02.866	60925	0.0095	0		0.137786	1709598
00:00:02.876	60935	0.00964	0		0.139816	1710067
00:00:02.886	60945	0.00947	0		0.137351	1709503
00:00:02.896	60955	0.00971	0		0.140832	1710312
00:00:02.906	60965	0.00955	0		0.138511	1709753
00:00:02.916	60975	0.00971	0		0.140832	1710297
00:00:02.926	60985	0.0097	0		0.140687	1710265
00:00:02.936	60995	0.00966	0		0.140106	1710126
00:00:02.946	61005	0.00978	0		0.141847	1710545
00:00:02.956	61015	0.00969	0		0.140542	1710229
00:00:02.965	61025	0.00964	0		0.139816	1710077
00:00:02.975	61035	0.00973	0		0.141122	1710385
00:00:02.985	61045	0.00943	0		0.136771	1709363
00:00:02.996	61055	0.00975	0		0.141412	1710432
00:00:03.005	61065	0.00968	0		0.140396	1710194
00:00:03.015	61075	0.00982	0		0.142427	1710672
00:00:03.025	61085	0.00941	0		0.13648	1709287
00:00:03.035	61095	0.00976	0		0.141557	1710486
00:00:03.045	61105	0.00959	0		0.139091	1709890
00:00:03.055	61115	0.00987	0		0.143152	1710824
00:00:03.065	61125	0.00955	0		0.138511	1709753
00:00:03.075	61135	0.0096	0		0.139236	1709941
00:00:03.085	61145	0.00921	0		0.13358	1708640
00:00:03.095	61155	0.01006	0		0.145908	1711491
00:00:03.105	61165	0.00963	0		0.139671	1710051
00:00:03.115	61175	0.01002	0		0.145328	1711339
00:00:03.125	61185	0.00934	0		0.135465	1709067
00:00:03.135	61195	0.00988	0		0.143297	1710882
00:00:03.146	61205	0.00978	0		0.141847	1710554
00:00:03.155	61215	0.00975	0		0.141412	1710432
00:00:03.165	61225	0.00963	0		0.139671	1710037
00:00:03.175	61235	0.00995	0		0.144313	1711123
00:00:03.185	61245	0.00941	0		0.13648	1709282
00:00:03.195	61255	0.00945	0		0.137061	1709429
00:00:03.205	61265	0.00937	0		0.1359	1709175
00:00:03.215	61275	0.0097	0		0.140687	1710273
00:00:03.225	61285	0.00936	0		0.135755	1709131
00:00:03.235	61295	0.0097	0		0.140687	1710283
00:00:03.245	61305	0.00974	0		0.141267	1710388
00:00:03.254	61315	0.01005	0		0.145763	1711442
00:00:03.264	61325	0.00967	0		0.140251	1710158
00:00:03.274	61335	0.00959	0		0.139091	1709885
00:00:03.284	61345	0.00951	0		0.137931	1709642
00:00:03.294	61355	0.00957	0		0.138801	1709843
00:00:03.304	61365	0.00963	0		0.139671	1710029
00:00:03.314	61375	0.00978	0		0.141847	1710537
00:00:03.324	61385	0.0095	0		0.137786	1709596
00:00:03.334	61395	0.00992	0		0.143877	1710993
00:00:03.344	61405	0.00971	0		0.140832	1710309
00:00:03.354	61415	0.00995	0		0.144313	1711106
00:00:03.364	61425	0.00945	0		0.137061	1709439
00:00:03.374	61435	0.00983	0		0.142572	1710716
00:00:03.384	61445	0.00952	0		0.138076	1709667
00:00:03.394	61455	0.00973	0		0.141122	1710366
00:00:03.404	61465	0.00965	0		0.139961	1710104
00:00:03.414	61475	0.01001	0		0.145183	1711307
00:00:03.425	61485	0.00977	0		0.141702	1710508
00:00:03.434	61495	0.00986	0		0.143007	1710792
00:00:03.444	61505	0.00952	0		0.138076	1709667
00:00:03.454	61515	0.00988	0		0.143297	1710860
00:00:03.464	61525	0.00948	0		0.137496	1709537
00:00:03.475	61535	0.00976	0		0.141557	1710478
00:00:03.484	61545	0.00954	0		0.138366	1709738
00:00:03.494	61555	0.00942	0		0.136626	1709319
00:00:03.504	61565	0.00962	0		0.139526	1710017
00:00:03.514	61575	0.00957	0		0.138801	1709824
00:00:03.524	61585	0.0095	0		0.137786	1709584
00:00:03.533	61595	0.00976	0		0.141557	1710459
00:00:03.543	61605	0.00959	0		0.139091	1709912
00:00:03.553	61615	0.00977	0		0.141702	1710508
00:00:03.563	61625	0.00941	0		0.13648	1709292
00:00:03.573	61635	0.00971	0		0.140832	1710309
00:00:03.583	61645	0.00961	0		0.139381	1709968
00:00:03.593	61655	0.00963	0		0.139671	1710037
00:00:03.603	61665	0.00937	0		0.1359	1709175
00:00:03.613	61675	0.00996	0		0.144458	1711133
00:00:03.623	61685	0.00947	0		0.137351	1709493
00:00:03.633	61695	0.01024	0		0.148519	1712076
00:00:03.643	61705	0.00961	0		0.139381	1709980
00:00:03.653	61715	0.00978	0		0.141847	1710532
00:00:03.663	61725	0.00965	0		0.139961	1710087
00:00:03.673	61735	0.01001	0		0.145183	1711322
00:00:03.683	61745	0.00986	0		0.143007	1710809
00:00:03.693	61755	0.00966	0		0.140106	1710145
00:00:03.703	61765	0.00984	0		0.142717	1710726
00:00:03.713	61775	0.00978	0		0.141847	1710530
00:00:03.723	61785	0.0096	0		0.139236	1709946
00:00:03.733	61795	0.00944	0		0.136916	1709400
00:00:03.743	61805	0.00952	0		0.138076	1709650
00:00:03.753	61815	0.0097	0		0.140687	1710256
00:00:03.763	61825	0.00967	0		0.140251	1710165
00:00:03.773	61835	0.00952	0		0.138076	1709657
00:00:03.783	61845	0.00939	0		0.13619	1709219
00:00:03.793	61855	0.00994	0		0.144167	1711060
00:00:03.803	61865	0.00939	0		0.13619	1709224
00:00:03.813	61875	0.00984	0		0.142717	1710745
00:00:03.822	61885	0.00963	0		0.139671	1710039
00:00:03.832	61895	0.00988	0		0.143297	1710885
00:00:03.843	61905	0.00957	0		0.138801	1709824
00:00:03.852	61915	0.00967	0		0.140251	1710177
00:00:03.862	61925	0.00931	0		0.13503	1708971
00:00:03.872	61935	0.00967	0		0.140251	1710158
00:00:03.882	61945	0.00945	0		0.137061	1709444
00:00:03.892	61955	0.00974	0		0.141267	1710398
00:00:03.902	61965	0.00944	0		0.136916	1709395
00:00:03.912	61975	0.00957	0		0.138801	1709848
00:00:03.922	61985	0.01008	0		0.146198	1711554
00:00:03.932	61995	0.00996	0		0.144458	1711148
00:00:03.942	62005	0.00968	0		0.140396	1710189
00:00:03.952	62015	0.00996	0		0.144458	1711153
00:00:03.962	62025	0.00974	0		0.141267	1710388
00:00:03.972	62035	0.00986	0		0.143007	1710792
00:00:03.982	62045	0.0096	0		0.139236	1709941
00:00:03.992	62055	0.00985	0		0.142862	1710760
00:00:04.002	62065	0.00977	0		0.141702	1710496
00:00:04.012	62075	0.00996	0		0.144458	1711155
00:00:04.022	62085	0.0097	0		0.140687	1710256
00:00:04.032	62095	0.00967	0		0.140251	1710160
00:00:04.042	62105	0.00951	0		0.137931	1709635
00:00:04.052	62115	0.00965	0		0.139961	1710096
00:00:04.062	62125	0.00935	0		0.13561	1709096
00:00:04.072	62135	0.00967	0		0.140251	1710170
00:00:04.082	62145	0.00961	0		0.139381	1709970
00:00:04.092	62155	0.0097	0		0.140687	1710258
00:00:04.101	62165	0.00973	0		0.141122	1710373
00:00:04.111	62175	0.00962	0		0.139526	1710017
00:00:04.121	62185	0.00932	0		0.135175	1709011
00:00:04.131	62195	0.00977	0		0.141702	1710520
00:00:04.141	62205	0.00953	0		0.138221	1709691
00:00:04.151	62215	0.00961	0		0.139381	1709953
00:00:04.161	62225	0.00974	0		0.141267	1710405
00:00:04.171	62235	0.00993	0		0.144022	1711040
00:00:04.181	62245	0.01001	0		0.145183	1711307
00:00:04.191	62255	0.00968	0		0.140396	1710211
00:00:04.201	62265	0.00949	0		0.137641	1709569
00:00:04.211	62275	0.00994	0		0.144167	1711070
00:00:04.221	62285	0.00961	0		0.139381	1709970
00:00:04.231	62295	0.00965	0		0.139961	1710087
00:00:04.241	62305	0.0093	0		0.134885	1708915
00:00:04.251	62315	0.00973	0		0.141122	1710378
00:00:04.261	62325	0.00969	0		0.140542	1710224
00:00:04.271	62335	0.00959	0		0.139091	1709917
00:00:04.281	62345	0.00957	0		0.138801	1709819
00:00:04.291	62355	0.01014	0		0.147068	1711738
00:00:04.301	62365	0.00966	0		0.140106	1710136
00:00:04.311	62375	0.00957	0		0.138801	1709846
00:00:04.321	62385	0.00938	0		0.136045	1709202
00:00:04.331	62395	0.00986	0		0.143007	1710794
00:00:04.343	62405	0.0096	0		0.139236	1709939
00:00:04.351	62415	0.00984	0		0.142717	1710740
00:00:04.361	62425	0.00925	0		0.13416	1708747
00:00:04.371	62435	0.00976	0		0.141557	1710486
00:00:04.381	62445	0.00938	0		0.136045	1709209
00:00:04.392	62455	0.00948	0		0.137496	1709520
00:00:04.400	62465	0.00964	0		0.139816	1710056
00:00:04.410	62475	0.00946	0		0.137206	1709466
00:00:04.420	62485	0.00941	0		0.13648	1709307
00:00:04.430	62495	0.00974	0		0.141267	1710395
00:00:04.440	62505	0.00978	0		0.141847	1710540
00:00:04.450	62515	0.00959	0		0.139091	1709892
00:00:04.460	62525	0.00963	0		0.139671	1710022
00:00:04.470	62535	0.00968	0		0.140396	1710219
00:00:04.480	62545	0.00987	0		0.143152	1710834
00:00:04.490	62555	0.00985	0		0.142862	1710758
00:00:04.500	62565	0.00989	0		0.143442	1710924
00:00:04.510	62575	0.01002	0		0.145328	1711356
00:00:04.520	62585	0.0098	0		0.142137	1710589
00:00:04.530	62595	0.0096	0		0.139236	1709948
00:00:04.540	62605	0.00952	0		0.138076	1709677
00:00:04.550	62615	0.00984	0		0.142717	1710753
00:00:04.560	62625	0.00943	0		0.136771	1709375
00:00:04.570	62635	0.0096	0		0.139236	1709931
00:00:04.580	62645	0.00942	0		0.136626	1709319
00:00:04.590	62655	0.00958	0		0.138946	1709877
00:00:04.600	62665	0.00981	0		0.142282	1710638
00:00:04.610	62675	0.0098	0		0.142137	1710616
00:00:04.620	62685	0.0097	0		0.140687	1710258
00:00:04.630	62695	0.00977	0		0.141702	1710488
00:00:04.640	62705	0.0098	0		0.142137	1710620
00:00:04.650	62715	0.00946	0		0.137206	1709449
00:00:04.659	62725	0.00989	0		0.143442	1710897
00:00:04.670	62735	0.01001	0		0.145183	1711310
00:00:04.679	62745	0.01002	0		0.145328	1711332
00:00:04.691	62755	0.00956	0		0.138656	1709816
00:00:04.699	62765	0.00954	0		0.138366	1709733
00:00:04.709	62775	0.00991	0		0.143732	1710971
00:00:04.719	62785	0.00979	0		0.141992	1710562
00:00:04.729	62795	0.00992	0		0.143877	1711017
00:00:04.739	62805	0.00989	0		0.143442	1710924
00:00:04.749	62815	0.00964	0		0.139816	1710060
00:00:04.759	62825	0.00984	0		0.142717	1710753
00:00:04.769	62835	0.00961	0		0.139381	1709978
00:00:04.779	62845	0.00987	0		0.143152	1710838
00:00:04.789	62855	0.00971	0		0.140832	1710297
00:00:04.799	62865	0.00963	0		0.139671	1710029
00:00:04.809	62875	0.00972	0		0.140977	1710331
00:00:04.819	62885	0.0098	0		0.142137	1710611
00:00:04.829	62895	0.00958	0		0.138946	1709853
00:00:04.839	62905	0.00984	0		0.142717	1710733
00:00:04.849	62915	0.00978	0		0.141847	1710530
00:00:04.859	62925	0.00989	0		0.143442	1710900
00:00:04.869	62935	0.00985	0		0.142862	1710758
00:00:04.879	62945	0.00985	0		0.142862	1710782
00:00:04.889	62955	0.00957	0		0.138801	1709831
00:00:04.899	62965	0.00982	0		0.142427	1710689
00:00:04.909	62975	0.00967	0		0.140251	1710182
00:00:04.919	62985	0.00962	0		0.139526	1710005
00:00:04.929	62995	0.00957	0		0.138801	1709828
00:00:04.938	63005	0.00985	0		0.142862	1710760
00:00:04.949	63015	0.00959	0		0.139091	1709887
00:00:04.958	63025	0.00969	0		0.140542	1710231
00:00:04.968	63035	0.00991	0		0.143732	1710983
00:00:04.978	63045	0.00968	0		0.140396	1710199
00:00:04.988	63055	0.00987	0		0.143152	1710834
00:00:04.998	63065	0.01008	0		0.146198	1711557
00:00:05.008	63075	0.00982	0		0.142427	1710667
00:00:05.018	63085	0.00993	0		0.144022	1711045
00:00:05.028	63095	0.00987	0		0.143152	1710834
00:00:05.038	63105	0.01006	0		0.145908	1711493
00:00:05.048	63115	0.0098	0		0.142137	1710596
00:00:05.058	63125	0.0099	0		0.143587	1710944
00:00:05.068	63135	0.00986	0		0.143007	1710814
00:00:05.078	63145	0.00979	0		0.141992	1710559
00:00:05.088	63155	0.00996	0		0.144458	1711146
00:00:05.098	63165	0.00997	0		0.144603	1711190
00:00:05.108	63175	0.00995	0		0.144313	1711092
00:00:05.118	63185	0.00984	0		0.142717	1710753
00:00:05.128	63195	0.00996	0		0.144458	1711133
00:00:05.138	63205	0.0101	0		0.146488	1711611
00:00:05.148	63215	0.01	0		0.145038	1711292
00:00:05.158	63225	0.0101	0		0.146488	1711599
00:00:05.168	63235	0.00977	0		0.141702	1710508
00:00:05.178	63245	0.00993	0		0.144022	1711052
00:00:05.188	63255	0.01005	0		0.145763	1711444
00:00:05.198	63265	0.00997	0		0.144603	1711160
00:00:05.208	63275	0.01014	0		0.147068	1711731
00:00:05.218	63285	0.01023	0		0.148374	1712061
00:00:05.228	63295	0.00993	0		0.144022	1711030
00:00:05.237	63305	0.01007	0		0.146053	1711528
00:00:05.248	63315	0.0098	0		0.142137	1710596
00:00:05.257	63325	0.01026	0		0.148809	1712137
00:00:05.267	63335	0.00958	0		0.138946	1709865
00:00:05.277	63345	0.00991	0		0.143732	1710963
00:00:05.287	63355	0.00998	0		0.144748	1711224
00:00:05.297	63365	0.00997	0		0.144603	1711182
00:00:05.307	63375	0.00967	0		0.140251	1710160
00:00:05.317	63385	0.01052	0		0.15258	1713037
00:00:05.327	63395	0.01005	0		0.145763	1711447
00:00:05.337	63405	0.01004	0		0.145618	1711425
00:00:05.347	63415	0.01032	0		0.149679	1712364
00:00:05.357	63425	0.0101	0		0.146488	1711623
00:00:05.367	63435	0.00977	0		0.141702	1710500
00:00:05.377	63445	0.00967	0		0.140251	1710175
00:00:05.387	63455	0.01006	0		0.145908	1711481
00:00:05.397	63465	0.00996	0		0.144458	1711128
00:00:05.407	63475	0.01004	0		0.145618	1711422
00:00:05.417	63485	0.00991	0		0.143732	1710968
00:00:05.427	63495	0.01004	0		0.145618	1711422
00:00:05.437	63505	0.01002	0		0.145328	1711351
00:00:05.447	63515	0.01005	0		0.145763	1711432
00:00:05.457	63525	0.01025	0		0.148664	1712103
00:00:05.467	63535	0.00994	0		0.144167	1711072
00:00:05.477	63545	0.01056	0		0.15316	1713150
00:00:05.487	63555	0.00957	0		0.138801	1709838
00:00:05.497	63565	0.01019	0		0.147793	1711922
00:00:05.507	63575	0.01023	0		0.148374	1712037
00:00:05.516	63585	0.01021	0		0.148083	1711971
00:00:05.526	63595	0.00982	0		0.142427	1710674
00:00:05.536	63605	0.0103	0		0.149389	1712295
00:00:05.546	63615	0.01001	0		0.145183	1711295
00:00:05.556	63625	0.0101	0		0.146488	1711626
00:00:05.566	63635	0.00988	0		0.143297	1710858
00:00:05.576	63645	0.0098	0		0.142137	1710591
00:00:05.586	63655	0.01007	0		0.146053	1711506
00:00:05.596	63665	0.01008	0		0.146198	1711554
00:00:05.606	63675	0.00997	0		0.144603	1711185
00:00:05.616	63685	0.01001	0		0.145183	1711319
00:00:05.626	63695	0.00993	0		0.144022	1711045
00:00:05.636	63705	0.00991	0		0.143732	1710978
00:00:05.646	63715	0.00991	0		0.143732	1710976
00:00:05.656	63725	0.01011	0		0.146633	1711655
00:00:05.666	63735	0.01001	0		0.145183	1711295
00:00:05.676	63745	0.01025	0		0.148664	1712105
00:00:05.686	63755	0.01014	0		0.147068	1711746
00:00:05.696	63765	0.01009	0		0.146343	1711586
00:00:05.706	63775	0.00977	0		0.141702	1710518
00:00:05.716	63785	0.01023	0		0.148374	1712039
00:00:05.726	63795	0.00972	0		0.140977	1710327
00:00:05.736	63805	0.01041	0		0.150984	1712655
00:00:05.746	63815	0.01017	0		0.147503	1711843
00:00:05.756	63825	0.00994	0		0.144167	1711070
00:00:05.766	63835	0.00986	0		0.143007	1710814
00:00:05.776	63845	0.0102	0		0.147938	1711944
00:00:05.786	63855	0.01015	0		0.147213	1711780
00:00:05.795	63865	0.0101	0		0.146488	1711621
00:00:05.805	63875	0.00969	0		0.140542	1710241
00:00:05.816	63885	0.01031	0		0.149534	1712312
00:00:05.825	63895	0.01001	0		0.145183	1711310
00:00:05.835	63905	0.01026	0		0.148809	1712159
00:00:05.846	63915	0.00991	0		0.143732	1710976
00:00:05.855	63925	0.01014	0		0.147068	1711755
00:00:05.865	63935	0.00971	0		0.140832	1710287
00:00:05.875	63945	0.0103	0		0.149389	1712293
00:00:05.885	63955	0.01003	0		0.145473	1711371
00:00:05.895	63965	0.01033	0		0.149824	1712369
00:00:05.905	63975	0.00976	0		0.141557	1710464
00:00:05.915	63985	0.01019	0		0.147793	1711910
00:00:05.925	63995	0.01005	0		0.145763	1711430
00:00:05.935	64005	0.01003	0		0.145473	1711390
00:00:05.945	64015	0.01013	0		0.146923	1711699
00:00:05.955	64025	0.01013	0		0.146923	1711704
00:00:05.965	64035	0.00974	0		0.141267	1710390
00:00:05.975	64045	0.01011	0		0.146633	1711655
00:00:05.985	64055	0.00979	0		0.141992	1710574
00:00:05.995	64065	0.00996	0		0.144458	1711128
00:00:06.005	64075	0.00988	0		0.143297	1710887
00:00:06.015	64085	0.01015	0		0.147213	1711763
00:00:06.025	64095	0.00979	0		0.141992	1710581
00:00:06.035	64105	0.01037	0		0.150404	1712520
00:00:06.045	64115	0.00999	0		0.144893	1711229
00:00:06.055	64125	0.01021	0		0.148083	1711971
00:00:06.065	64135	0.01	0		0.145038	1711280
00:00:06.075	64145	0.01022	0		0.148229	1712030
00:00:06.084	64155	0.0099	0		0.143587	1710929
00:00:06.095	64165	0.01017	0		0.147503	1711843
00:00:06.105	64175	0.00968	0		0.140396	1710187
00:00:06.114	64185	0.01019	0		0.147793	1711929
00:00:06.124	64195	0.00984	0		0.142717	1710753
00:00:06.134	64205	0.01014	0		0.147068	1711743
00:00:06.144	64215	0.00999	0		0.144893	1711248
00:00:06.154	64225	0.01012	0		0.146778	1711692
00:00:06.164	64235	0.01011	0		0.146633	1711657
00:00:06.174	64245	0.01018	0		0.147648	1711870
00:00:06.184	64255	0.00986	0		0.143007	1710819
00:00:06.194	64265	0.01021	0		0.148083	1711971
00:00:06.204	64275	0.0098	0		0.142137	1710589
00:00:06.214	64285	0.01023	0		0.148374	1712059
00:00:06.224	64295	0.00978	0		0.141847	1710552
00:00:06.234	64305	0.01023	0		0.148374	1712061
00:00:06.244	64315	0.0101	0		0.146488	1711599
00:00:06.254	64325	0.01038	0		0.150549	1712567
00:00:06.264	64335	0.01004	0		0.145618	1711405
00:00:06.274	64345	0.01044	0		0.151419	1712751
00:00:06.284	64355	0.01004	0		0.145618	1711398
00:00:06.294	64365	0.01025	0		0.148664	1712130
00:00:06.304	64375	0.01017	0		0.147503	1711846
00:00:06.314	64385	0.01026	0		0.148809	1712157
00:00:06.324	64395	0.00971	0		0.140832	1710314
00:00:06.334	64405	0.01015	0		0.147213	1711780
00:00:06.344	64415	0.00986	0		0.143007	1710807
00:00:06.354	64425	0.00997	0		0.144603	1711163
00:00:06.364	64435	0.01002	0		0.145328	1711351
00:00:06.373	64445	0.0101	0		0.146488	1711616
00:00:06.384	64455	0.00967	0		0.140251	1710175
00:00:06.393	64465	0.00969	0		0.140542	1710229
00:00:06.403	64475	0.00993	0		0.144022	1711055
00:00:06.413	64485	0.0103	0		0.149389	1712298
00:00:06.423	64495	0.01001	0		0.145183	1711312
00:00:06.434	64505	0.01014	0		0.147068	1711750
00:00:06.443	64515	0.00991	0		0.143732	1710971
00:00:06.453	64525	0.01016	0		0.147358	1711817
00:00:06.463	64535	0.01	0		0.145038	1711266
00:00:06.473	64545	0.01013	0		0.146923	1711728
00:00:06.483	64555	0.00972	0		0.140977	1710344
00:00:06.493	64565	0.00983	0		0.142572	1710696
00:00:06.503	64575	0.00987	0		0.143152	1710829
00:00:06.513	64585	0.01022	0		0.148229	1712008
00:00:06.523	64595	0.00993	0		0.144022	1711033
00:00:06.533	64605	0.01032	0		0.149679	1712344
00:00:06.543	64615	0.00998	0		0.144748	1711219
00:00:06.553	64625	0.01025	0		0.148664	1712105
00:00:06.563	64635	0.00993	0		0.144022	1711057
00:00:06.573	64645	0.01039	0		0.150694	1712572
00:00:06.583	64655	0.00969	0		0.140542	1710251
00:00:06.593	64665	0.01011	0		0.146633	1711648
00:00:06.603	64675	0.00968	0		0.140396	1710189
00:00:06.613	64685	0.0101	0		0.146488	1711611
00:00:06.624	64695	0.01008	0		0.146198	1711530
00:00:06.633	64705	0.01011	0		0.146633	1711650
00:00:06.643	64715	0.0101	0		0.146488	1711626
00:00:06.653	64725	0.01033	0		0.149824	1712376
00:00:06.662	64735	0.0098	0		0.142137	1710589
00:00:06.672	64745	0.01026	0		0.148809	1712152
00:00:06.683	64755	0.00995	0		0.144313	1711119
00:00:06.692	64765	0.01041	0		0.150984	1712645
00:00:06.702	64775	0.00985	0		0.142862	1710775
00:00:06.712	64785	0.01027	0		0.148954	1712194
00:00:06.722	64795	0.00983	0		0.142572	1710718
00:00:06.732	64805	0.00979	0		0.141992	1710576
00:00:06.742	64815	0.01021	0		0.148083	1711988
00:00:06.752	64825	0.00992	0		0.143877	1710993
00:00:06.762	64835	0.00994	0		0.144167	1711072
00:00:06.772	64845	0.01012	0		0.146778	1711670
00:00:06.782	64855	0.00967	0		0.140251	1710175
00:00:06.792	64865	0.01013	0		0.146923	1711728
00:00:06.802	64875	0.00983	0		0.142572	1710701
00:00:06.812	64885	0.01015	0		0.147213	1711763
00:00:06.822	64895	0.00991	0		0.143732	1710983
00:00:06.832	64905	0.01023	0		0.148374	1712044
00:00:06.842	64915	0.00963	0		0.139671	1710029
00:00:06.852	64925	0.01015	0		0.147213	1711763
00:00:06.862	64935	0.00977	0		0.141702	1710513
00:00:06.872	64945	0.00997	0		0.144603	1711190
00:00:06.882	64955	0.00989	0		0.143442	1710924
00:00:06.892	64965	0.01006	0		0.145908	1711466
00:00:06.902	64975	0.00977	0		0.141702	1710505
00:00:06.912	64985	0.01005	0		0.145763	1711459
00:00:06.922	64995	0.00964	0		0.139816	1710074
00:00:06.932	65005	0.01052	0		0.15258	1713013
00:00:06.942	65015	0.00972	0		0.140977	1710344
00:00:06.951	65025	0.01029	0		0.149244	1712235
00:00:06.962	65035	0.00955	0		0.138511	1709782
00:00:06.971	65045	0.01017	0		0.147503	1711851
00:00:06.981	65055	0.00964	0		0.139816	1710082
00:00:06.991	65065	0.01001	0		0.145183	1711295
00:00:07.001	65075	0.0096	0		0.139236	1709951
00:00:07.011	65085	0.00977	0		0.141702	1710493
00:00:07.021	65095	0.0096	0		0.139236	1709924
00:00:07.031	65105	0.01023	0		0.148374	1712039
00:00:07.041	65115	0.00955	0		0.138511	1709755
00:00:07.051	65125	0.01013	0		0.146923	1711697
00:00:07.061	65135	0.00985	0		0.142862	1710758
00:00:07.071	65145	0.01029	0		0.149244	1712233
00:00:07.081	65155	0.00982	0		0.142427	1710667
00:00:07.091	65165	0.01018	0		0.147648	1711873
00:00:07.101	65175	0.01001	0		0.145183	1711310
00:00:07.111	65185	0.01001	0		0.145183	1711297
00:00:07.121	65195	0.00988	0		0.143297	1710887
00:00:07.131	65205	0.01007	0		0.146053	1711523
00:00:07.141	65215	0.00987	0		0.143152	1710826
00:00:07.151	65225	0.01036	0		0.150259	1712481
00:00:07.161	65235	0.00978	0		0.141847	1710537
00:00:07.171	65245	0.01017	0		0.147503	1711856
00:00:07.181	65255	0.01025	0		0.148664	1712115
00:00:07.191	65265	0.00994	0		0.144167	1711089
00:00:07.201	65275	0.00977	0		0.141702	1710493
00:00:07.211	65285	0.01003	0		0.145473	1711361
00:00:07.221	65295	0.00999	0		0.144893	1711236
00:00:07.231	65305	0.01007	0		0.146053	1711523
00:00:07.241	65315	0.01006	0		0.145908	1711493
00:00:07.251	65325	0.0103	0		0.149389	1712270
00:00:07.260	65335	0.00991	0		0.143732	1710976
00:00:07.270	65345	0.01026	0		0.148809	1712162
00:00:07.280	65355	0.0099	0		0.143587	1710927
00:00:07.292	65365	0.01051	0		0.152435	1712988
00:00:07.300	65375	0.00975	0		0.141412	1710422
00:00:07.310	65385	0.01011	0		0.146633	1711645
00:00:07.320	65395	0.01032	0		0.149679	1712364
00:00:07.330	65405	0.01004	0		0.145618	1711425
00:00:07.340	65415	0.00983	0		0.142572	1710691
00:00:07.350	65425	0.00998	0		0.144748	1711212
00:00:07.360	65435	0.00988	0		0.143297	1710890
00:00:07.370	65445	0.00987	0		0.143152	1710841
00:00:07.380	65455	0.01028	0		0.149099	1712225
00:00:07.390	65465	0.01005	0		0.145763	1711430
00:00:07.400	65475	0.01024	0		0.148519	1712079
00:00:07.410	65485	0.01029	0		0.149244	1712235
00:00:07.420	65495	0.00977	0		0.141702	1710520
00:00:07.430	65505	0.01018	0		0.147648	1711865
00:00:07.440	65515	0.01028	0		0.149099	1712218
00:00:07.450	65525	0.00987	0		0.143152	1710826
00:00:07.460	65535	0.00998	0		0.144748	1711207
00:00:07.470	9	0.01005	0		0.145763	1711442
00:00:07.480	19	0.01009	0		0.146343	1711564
00:00:07.490	29	0.01001	0		0.145183	1711307
00:00:07.500	39	0.01005	0		0.145763	1711437
00:00:07.510	49	0.00998	0		0.144748	1711204
00:00:07.520	59	0.00999	0		0.144893	1711246
00:00:07.530	69	0.00983	0		0.142572	1710699
00:00:07.540	79	0.01004	0		0.145618	1711417
00:00:07.549	89	0.0102	0		0.147938	1711944
00:00:07.559	99	0.00992	0		0.143877	1711002
00:00:07.569	109	0.01022	0		0.148229	1712015
00:00:07.579	119	0.01002	0		0.145328	1711341
00:00:07.589	129	0.01021	0		0.148083	1711983
00:00:07.599	139	0.01007	0		0.146053	1711501
00:00:07.609	149	0.0101	0		0.146488	1711611
00:00:07.619	159	0.01002	0		0.145328	1711332
00:00:07.629	169	0.00971	0		0.140832	1710302
00:00:07.639	179	0.01013	0		0.146923	1711706
00:00:07.649	189	0.01009	0		0.146343	1711581
00:00:07.659	199	0.01012	0		0.146778	1711672
00:00:07.669	209	0.01044	0		0.151419	1712741
00:00:07.679	219	0.01041	0		0.150984	1712648
00:00:07.689	229	0.01007	0		0.146053	1711528
00:00:07.699	239	0.01031	0		0.149534	1712307
00:00:07.709	249	0.01006	0		0.145908	1711476
00:00:07.719	259	0.01025	0		0.148664	1712105
00:00:07.729	269	0.00978	0		0.141847	1710545
00:00:07.739	279	0.01021	0		0.148083	1711983
00:00:07.749	289	0.00996	0		0.144458	1711126
00:00:07.759	299	0.0101	0		0.146488	1711613
00:00:07.769	309	0.01003	0		0.145473	1711390
00:00:07.779	319	0.00994	0		0.144167	1711089
00:00:07.789	329	0.00989	0		0.143442	1710900
00:00:07.799	339	0.00968	0		0.140396	1710219
00:00:07.809	349	0.00998	0		0.144748	1711217
00:00:07.819	359	0.01031	0		0.149534	1712324
00:00:07.829	369	0.01008	0		0.146198	1711554
00:00:07.838	379	0.00986	0		0.143007	1710792
00:00:07.849	389	0.00973	0		0.141122	1710358
00:00:07.858	399	0.01017	0		0.147503	1711834
00:00:07.868	409	0.0103	0		0.149389	1712288
00:00:07.879	419	0.01002	0		0.145328	1711344
00:00:07.888	429	0.01005	0		0.145763	1711444
00:00:07.898	439	0.00998	0		0.144748	1711226
00:00:07.908	449	0.00994	0		0.144167	1711087
00:00:07.918	459	0.0098	0		0.142137	1710603
00:00:07.928	469	0.01	0		0.145038	1711261
00:00:07.938	479	0.01004	0		0.145618	1711417
00:00:07.948	489	0.01043	0		0.151274	1712729
00:00:07.958	499	0.01003	0		0.145473	1711381
00:00:07.968	509	0.00991	0		0.143732	1710973
00:00:07.978	519	0.01045	0		0.151564	1712790
00:00:07.988	529	0.01003	0		0.145473	1711381
00:00:07.998	539	0.01032	0		0.149679	1712346
00:00:08.008	549	0.01024	0		0.148519	1712088
00:00:08.018	559	0.00987	0		0.143152	1710836
00:00:08.028	569	0.01011	0		0.146633	1711650
00:00:08.038	579	0.01005	0		0.145763	1711430
00:00:08.048	589	0.00981	0		0.142282	1710638
00:00:08.058	599	0.01013	0		0.146923	1711706
00:00:08.068	609	0.01009	0		0.146343	1711591
00:00:08.078	619	0.01028	0		0.149099	1712223
00:00:08.088	629	0.01006	0		0.145908	1711474
00:00:08.098	639	0.01025	0		0.148664	1712125
00:00:08.108	649	0.00998	0		0.144748	1711219
00:00:08.118	659	0.01018	0		0.147648	1711873
00:00:08.128	669	0.01015	0		0.147213	1711768
00:00:08.138	679	0.01017	0		0.147503	1711858
00:00:08.147	689	0.00974	0		0.141267	1710420
00:00:08.157	699	0.01013	0		0.146923	1711714
00:00:08.167	709	0.01016	0		0.147358	1711809
00:00:08.177	719	0.01	0		0.145038	1711275
00:00:08.187	729	0.01006	0		0.145908	1711483
00:00:08.197	739	0.01051	0		0.152435	1712976
00:00:08.207	749	0.01001	0		0.145183	1711312
00:00:08.217	759	0.01004	0		0.145618	1711425
00:00:08.227	769	0.01006	0		0.145908	1711461
00:00:08.237	779	0.00999	0		0.144893	1711229
00:00:08.247	789	0.01026	0		0.148809	1712164
00:00:08.257	799	0.01033	0		0.149824	1712388
00:00:08.267	809	0.0102	0		0.147938	1711954
00:00:08.277	819	0.00989	0		0.143442	1710895
00:00:08.287	829	0.00996	0		0.144458	1711136
00:00:08.297	839	0.01043	0		0.151274	1712706
00:00:08.307	849	0.0101	0		0.146488	1711626
00:00:08.317	859	0.01025	0		0.148664	1712132
00:00:08.327	869	0.00997	0		0.144603	1711177
00:00:08.337	879	0.01013	0		0.146923	1711706
00:00:08.347	889	0.01003	0		0.145473	1711386
00:00:08.357	899	0.01049	0		0.152145	1712905
00:00:08.367	909	0.01016	0		0.147358	1711797
00:00:08.377	919	0.01015	0		0.147213	1711785
00:00:08.387	929	0.01006	0		0.145908	1711466
00:00:08.397	939	0.0101	0		0.146488	1711613
00:00:08.407	949	0.01036	0		0.150259	1712484
00:00:08.417	959	0.01041	0		0.150984	1712662
00:00:08.427	969	0.0101	0		0.146488	1711628
00:00:08.437	979	0.01041	0		0.150984	1712662
00:00:08.447	989	0.00996	0		0.144458	1711146
00:00:08.456	999	0.01046	0		0.151709	1712809
00:00:08.466	1009	0.00989	0		0.143442	1710897
00:00:08.476	1019	0.0102	0		0.147938	1711951
00:00:08.486	1029	0.00974	0		0.141267	1710410
00:00:08.496	1039	0.01028	0		0.149099	1712211
00:00:08.506	1049	0.00993	0		0.144022	1711035
00:00:08.516	1059	0.01035	0		0.150114	1712452
00:00:08.526	1069	0.00994	0		0.144167	1711089
00:00:08.536	1079	0.01026	0		0.148809	1712147
00:00:08.546	1089	0.00993	0		0.144022	1711038
00:00:08.556	1099	0.01029	0		0.149244	1712257
00:00:08.566	1109	0.00988	0		0.143297	1710885
00:00:08.576	1119	0.01029	0		0.149244	1712260
00:00:08.586	1129	0.00985	0		0.142862	1710775
00:00:08.596	1139	0.01	0		0.145038	1711285
00:00:08.606	1149	0.01023	0		0.148374	1712032
00:00:08.616	1159	0.01023	0		0.148374	1712061
00:00:08.626	1169	0.01016	0		0.147358	1711817
00:00:08.636	1179	0.0105	0		0.15229	1712954
00:00:08.646	1189	0.01004	0		0.145618	1711400
00:00:08.656	1199	0.00983	0		0.142572	1710716
00:00:08.666	1209	0.01007	0		0.146053	1711518
00:00:08.676	1219	0.01049	0		0.152145	1712915
00:00:08.686	1229	0.0101	0		0.146488	1711618
00:00:08.696	1239	0.01045	0		0.151564	1712787
00:00:08.706	1249	0.01014	0		0.147068	1711753
00:00:08.716	1259	0.01029	0		0.149244	1712235
00:00:08.725	1269	0.01034	0		0.149969	1712430
00:00:08.735	1279	0.01047	0		0.151854	1712846
00:00:08.745	1289	0.00976	0		0.141557	1710466
00:00:08.756	1299	0.01056	0		0.15316	1713152
00:00:08.765	1309	0.01001	0		0.145183	1711307
00:00:08.775	1319	0.01015	0		0.147213	1711787
00:00:08.785	1329	0.00971	0		0.140832	1710295
00:00:08.795	1339	0.01035	0		0.150114	1712442
00:00:08.805	1349	0.01007	0		0.146053	1711513
00:00:08.815	1359	0.01017	0		0.147503	1711839
00:00:08.825	1369	0.01019	0		0.147793	1711907
00:00:08.835	1379	0.01019	0		0.147793	1711924
00:00:08.845	1389	0.00992	0		0.143877	1711017
00:00:08.855	1399	0.01025	0		0.148664	1712108
00:00:08.865	1409	0.00995	0		0.144313	1711116
00:00:08.875	1419	0.01044	0		0.151419	1712741
00:00:08.885	1429	0.01019	0		0.147793	1711907
00:00:08.897	1439	0.01012	0		0.146778	1711684
00:00:08.905	1449	0.01001	0		0.145183	1711295
00:00:08.915	1459	0.01039	0		0.150694	1712579
00:00:08.925	1469	0.01031	0		0.149534	1712302
00:00:08.935	1479	0.01045	0		0.151564	1712802
00:00:08.945	1489	0.01007	0		0.146053	1711528
00:00:08.955	1499	0.00993	0		0.144022	1711030
00:00:08.965	1509	0.00984	0		0.142717	1710748
00:00:08.975	1519	0.01026	0		0.148809	1712150
00:00:08.985	1529	0.00997	0		0.144603	1711163
00:00:08.995	1539	0.01032	0		0.149679	1712354
00:00:09.005	1549	0.00972	0		0.140977	1710334
00:00:09.015	1559	0.01034	0		0.149969	1712413
00:00:09.025	1569	0.01007	0		0.146053	1711496
00:00:09.035	1579	0.01015	0		0.147213	1711792
00:00:09.044	1589	0.00995	0		0.144313	1711119
00:00:09.054	1599	0.01028	0		0.149099	1712216
00:00:09.064	1609	0.01008	0		0.146198	1711540
00:00:09.074	1619	0.01038	0		0.150549	1712555
00:00:09.084	1629	0.00977	0		0.141702	1710496
00:00:09.094	1639	0.01032	0		0.149679	1712366
00:00:09.104	1649	0.01011	0		0.146633	1711630
00:00:09.114	1659	0.01031	0		0.149534	1712327
00:00:09.124	1669	0.01017	0		0.147503	1711853
00:00:09.134	1679	0.01029	0		0.149244	1712233
00:00:09.144	1689	0.0101	0		0.146488	1711596
00:00:09.154	1699	0.01022	0		0.148229	1712008
00:00:09.164	1709	0.01002	0		0.145328	1711334
00:00:09.174	1719	0.01015	0		0.147213	1711768
00:00:09.184	1729	0.0097	0		0.140687	1710273
00:00:09.194	1739	0.01051	0		0.152435	1712978
00:00:09.204	1749	0.01006	0		0.145908	1711481
00:00:09.214	1759	0.01021	0		0.148083	1711973
00:00:09.224	1769	0.00984	0		0.142717	1710740
00:00:09.234	1779	0.0099	0		0.143587	1710929
00:00:09.244	1789	0.00994	0		0.144167	1711089
00:00:09.254	1799	0.01018	0		0.147648	1711865
00:00:09.264	1809	0.00984	0		0.142717	1710726
00:00:09.274	1819	0.01005	0		0.145763	1711437
00:00:09.284	1829	0.01009	0		0.146343	1711577
00:00:09.294	1839	0.01036	0		0.150259	1712496
00:00:09.304	1849	0.00983	0		0.142572	1710701
00:00:09.313	1859	0.01025	0		0.148664	1712118
00:00:09.323	1869	0.01018	0		0.147648	1711868
00:00:09.333	1879	0.0102	0		0.147938	1711963
00:00:09.343	1889	0.01008	0		0.146198	1711557
00:00:09.353	1899	0.01015	0		0.147213	1711780
00:00:09.363	1909	0.01007	0		0.146053	1711510
00:00:09.373	1919	0.01042	0		0.151129	1712692
00:00:09.383	1929	0.01041	0		0.150984	1712655
00:00:09.393	1939	0.01043	0		0.151274	1712719
00:00:09.403	1949	0.01002	0		0.145328	1711334
00:00:09.413	1959	0.01057	0		0.153305	1713195
00:00:09.423	1969	0.01026	0		0.148809	1712137
00:00:09.433	1979	0.01009	0		0.146343	1711569
00:00:09.443	1989	0.00994	0		0.144167	1711072
00:00:09.453	1999	0.0103	0		0.149389	1712290
00:00:09.463	2009	0.01013	0		0.146923	1711711
00:00:09.473	2019	0.0103	0		0.149389	1712267
00:00:09.483	2029	0.01009	0		0.146343	1711574
00:00:09.493	2039	0.01036	0		0.150259	1712469
00:00:09.503	2049	0.00996	0		0.144458	1711143
00:00:09.513	2059	0.01058	0		0.15345	1713207
00:00:09.523	2069	0.00989	0		0.143442	1710924
00:00:09.533	2079	0.01032	0		0.149679	1712354
00:00:09.543	2089	0.01027	0		0.148954	1712184
00:00:09.553	2099	0.01016	0		0.147358	1711829
00:00:09.563	2109	0.01009	0		0.146343	1711589
00:00:09.573	2119	0.01028	0		0.149099	1712201
00:00:09.583	2129	0.01005	0		0.145763	1711447
00:00:09.593	2139	0.01077	0		0.156206	1713861
00:00:09.603	2149	0.01011	0		0.146633	1711633
00:00:09.613	2159	0.01043	0		0.151274	1712731
00:00:09.622	2169	0.00979	0		0.141992	1710564
00:00:09.633	2179	0.0101	0		0.146488	1711613
00:00:09.643	2189	0.01005	0		0.145763	1711457
00:00:09.652	2199	0.01012	0		0.146778	1711689
00:00:09.663	2209	0.01	0		0.145038	1711261
00:00:09.673	2219	0.01036	0		0.150259	1712493
00:00:09.682	2229	0.01025	0		0.148664	1712105
00:00:09.692	2239	0.01026	0		0.148809	1712162
00:00:09.702	2249	0.01008	0		0.146198	1711540
00:00:09.712	2259	0.01042	0		0.151129	1712687
00:00:09.722	2269	0.00997	0		0.144603	1711177
00:00:09.732	2279	0.01033	0		0.149824	1712373
00:00:09.742	2289	0.01001	0		0.145183	1711295
00:00:09.752	2299	0.01059	0		0.153595	1713254
00:00:09.762	2309	0.01025	0		0.148664	1712132
00:00:09.772	2319	0.01034	0		0.149969	1712422
00:00:09.782	2329	0.00995	0		0.144313	1711119
00:00:09.792	2339	0.0104	0		0.150839	1712616
00:00:09.802	2349	0.01002	0		0.145328	1711334
00:00:09.812	2359	0.01023	0		0.148374	1712042
00:00:09.822	2369	0.00994	0		0.144167	1711072
00:00:09.832	2379	0.01039	0		0.150694	1712582
00:00:09.842	2389	0.00992	0		0.143877	1711015
00:00:09.852	2399	0.01025	0		0.148664	1712132
00:00:09.862	2409	0.00977	0		0.141702	1710496
00:00:09.872	2419	0.01044	0		0.151419	1712751
00:00:09.882	2429	0.00991	0		0.143732	1710966
00:00:09.893	2439	0.01031	0		0.149534	1712324
00:00:09.901	2449	0.0101	0		0.146488	1711603
00:00:09.911	2459	0.0103	0		0.149389	1712295
00:00:09.921	2469	0.01023	0		0.148374	1712039
00:00:09.931	2479	0.01022	0		0.148229	1712022
00:00:09.941	2489	0.0103	0		0.149389	1712274
00:00:09.951	2499	0.01035	0		0.150114	1712457
00:00:09.961	2509	0.01004	0		0.145618	1711405
00:00:09.971	2519	0.01043	0		0.151274	1712711
00:00:09.981	2529	0.01007	0		0.146053	1711496
00:00:09.991	2539	0.01023	0		0.148374	1712057
00:00:10.001	2549	0.01	0		0.145038	1711261
00:00:10.011	2559	0.01027	0		0.148954	1712186
00:00:10.021	2569	0.0101	0		0.146488	1711628
00:00:10.031	2579	0.01022	0		0.148229	1711998
00:00:10.041	2589	0.00988	0		0.143297	1710885
00:00:10.051	2599	0.01022	0		0.148229	1712017
00:00:10.061	2609	0.01031	0		0.149534	1712320
00:00:10.071	2619	0.01041	0		0.150984	1712643
00:00:10.081	2629	0.01013	0		0.146923	1711706
00:00:10.091	2639	0.01022	0		0.148229	1712005
00:00:10.101	2649	0.01023	0		0.148374	1712057
00:00:10.111	2659	0.01012	0		0.146778	1711692
00:00:10.121	2669	0.01028	0		0.149099	1712228
00:00:10.131	2679	0.01033	0		0.149824	1712395
00:00:10.141	2689	0.01007	0		0.146053	1711506
00:00:10.151	2699	0.00997	0		0.144603	1711182
00:00:10.161	2709	0.01007	0		0.146053	1711513
00:00:10.171	2719	0.01036	0		0.150259	1712469
00:00:10.181	2729	0.01029	0		0.149244	1712250
00:00:10.190	2739	0.01034	0		0.149969	1712413
00:00:10.200	2749	0.0102	0		0.147938	1711934
00:00:10.210	2759	0.01006	0		0.145908	1711469
00:00:10.220	2769	0.01026	0		0.148809	1712140
00:00:10.230	2779	0.0103	0		0.149389	1712298
00:00:10.240	2789	0.01024	0		0.148519	1712083
00:00:10.250	2799	0.01021	0		0.148083	1711968
00:00:10.260	2809	0.00999	0		0.144893	1711258
00:00:10.270	2819	0.01004	0		0.145618	1711400
00:00:10.280	2829	0.01003	0		0.145473	1711393
00:00:10.290	2839	0.01027	0		0.148954	1712189
00:00:10.300	2849	0.01003	0		0.145473	1711386
00:00:10.310	2859	0.01029	0		0.149244	1712238
00:00:10.320	2869	0.0103	0		0.149389	1712267
00:00:10.330	2879	0.01043	0		0.151274	1712731
00:00:10.340	2889	0.00993	0		0.144022	1711040
00:00:10.350	2899	0.0103	0		0.149389	1712277
00:00:10.360	2909	0.01014	0		0.147068	1711753
00:00:10.370	2919	0.01033	0		0.149824	1712381
00:00:10.380	2929	0.01026	0		0.148809	1712150
00:00:10.390	2939	0.01003	0		0.145473	1711371
00:00:10.400	2949	0.01044	0		0.151419	1712758
00:00:10.410	2959	0.01057	0		0.153305	1713197
00:00:10.420	2969	0.01026	0		0.148809	1712145
00:00:10.430	2979	0.01038	0		0.150549	1712567
00:00:10.440	2989	0.01026	0		0.148809	1712137
00:00:10.450	2999	0.01015	0		0.147213	1711792
00:00:10.460	3009	0.01018	0		0.147648	1711873
00:00:10.470	3019	0.01027	0		0.148954	1712179
00:00:10.479	3029	0.01024	0		0.148519	1712074
00:00:10.489	3039	0.00993	0		0.144022	1711048
00:00:10.499	3049	0.01013	0		0.146923	1711697
00:00:10.509	3059	0.01053	0		0.152725	1713057
00:00:10.519	3069	0.00998	0		0.144748	1711212
00:00:10.529	3079	0.01033	0		0.149824	1712376
00:00:10.539	3089	0.01007	0		0.146053	1711501
00:00:10.549	3099	0.00975	0		0.141412	1710454
00:00:10.559	3109	0.01046	0		0.151709	1712822
00:00:10.569	3119	0.01049	0		0.152145	1712917
00:00:10.579	3129	0.01026	0		0.148809	1712159
00:00:10.589	3139	0.01	0		0.145038	1711261
00:00:10.599	3149	0.01058	0		0.15345	1713217
00:00:10.609	3159	0.01031	0		0.149534	1712329
00:00:10.619	3169	0.01006	0		0.145908	1711466
00:00:10.629	3179	0.01031	0		0.149534	1712300
00:00:10.639	3189	0.00997	0		0.144603	1711187
00:00:10.649	3199	0.01028	0		0.149099	1712223
00:00:10.659	3209	0.00997	0		0.144603	1711163
00:00:10.669	3219	0.00995	0		0.144313	1711114
00:00:10.679	3229	0.01031	0		0.149534	1712322
00:00:10.689	3239	0.01045	0		0.151564	1712787
00:00:10.699	3249	0.01032	0		0.149679	1712366
00:00:10.709	3259	0.01014	0		0.147068	1711758
00:00:10.719	3269	0.01023	0		0.148374	1712049
00:00:10.729	3279	0.0102	0		0.147938	1711956
00:00:10.739	3289	0.01049	0		0.152145	1712932
00:00:10.749	3299	0.01028	0		0.149099	1712201
00:00:10.759	3309	0.01026	0		0.148809	1712164
00:00:10.768	3319	0.01016	0		0.147358	1711812
00:00:10.778	3329	0.01006	0		0.145908	1711476
00:00:10.788	3339	0.01018	0		0.147648	1711890
00:00:10.798	3349	0.01062	0		0.15403	1713356
00:00:10.809	3359	0.01025	0		0.148664	1712108
00:00:10.818	3369	0.01038	0		0.150549	1712555
00:00:10.828	3379	0.01047	0		0.151854	1712853
00:00:10.838	3389	0.0101	0		0.146488	1711603
00:00:10.848	3399	0.01027	0		0.148954	1712177
00:00:10.858	3409	0.01016	0		0.147358	1711829
00:00:10.868	3419	0.01014	0		0.147068	1711755
00:00:10.878	3429	0.01047	0		0.151854	1712861
00:00:10.888	3439	0.01003	0		0.145473	1711390
00:00:10.898	3449	0.01009	0		0.146343	1711572
00:00:10.908	3459	0.01004	0		0.145618	1711422
00:00:10.918	3469	0.01022	0		0.148229	1711998
00:00:10.928	3479	0.01019	0		0.147793	1711924
00:00:10.938	3489	0.01031	0		0.149534	1712310
00:00:10.948	3499	0.01027	0		0.148954	1712177
00:00:10.958	3509	0.01043	0		0.151274	1712729
00:00:10.968	3519	0.01031	0		0.149534	1712324
00:00:10.978	3529	0.01038	0		0.150549	1712545
00:00:10.988	3539	0.01033	0		0.149824	1712395
00:00:10.998	3549	0.01032	0		0.149679	1712346
00:00:11.008	3559	0.01025	0		0.148664	1712125
00:00:11.018	3569	0.01035	0		0.150114	1712454
00:00:11.028	3579	0.01	0		0.145038	1711263
00:00:11.038	3589	0.01054	0		0.15287	1713089
00:00:11.048	3599	0.01024	0		0.148519	1712098
00:00:11.058	3609	0.01054	0		0.15287	1713084
00:00:11.067	3619	0.01001	0		0.145183	1711300
00:00:11.078	3629	0.01031	0		0.149534	1712324
00:00:11.087	3639	0.01018	0		0.147648	1711888
00:00:11.097	3649	0.01036	0		0.150259	1712471
00:00:11.107	3659	0.01024	0		0.148519	1712066
00:00:11.117	3669	0.01017	0		0.147503	1711839
00:00:11.127	3679	0.01011	0		0.146633	1711643
00:00:11.137	3689	0.01039	0		0.150694	1712586
00:00:11.147	3699	0.0101	0		0.146488	1711623
00:00:11.157	3709	0.01046	0		0.151709	1712809
00:00:11.167	3719	0.01027	0		0.148954	1712179
00:00:11.177	3729	0.01054	0		0.15287	1713081
00:00:11.187	3739	0.01016	0		0.147358	1711817
00:00:11.197	3749	0.01044	0		0.151419	1712751
00:00:11.207	3759	0.01029	0		0.149244	1712257
00:00:11.217	3769	0.01017	0		0.147503	1711831
00:00:11.227	3779	0.01013	0		0.146923	1711706
00:00:11.237	3789	0.01083	0		0.157076	1714045
00:00:11.247	3799	0.01033	0		0.149824	1712388
00:00:11.257	3809	0.01023	0		0.148374	1712032
00:00:11.267	3819	0.01014	0		0.147068	1711755
00:00:11.277	3829	0.01054	0		0.15287	1713084
00:00:11.287	3839	0.00991	0		0.143732	1710961
00:00:11.297	3849	0.01035	0		0.150114	1712447
00:00:11.307	3859	0.01023	0		0.148374	1712061
00:00:11.317	3869	0.01035	0		0.150114	1712454
00:00:11.327	3879	0.01008	0		0.146198	1711557
00:00:11.336	3889	0.01061	0		0.153885	1713315
00:00:11.346	3899	0.01004	0		0.145618	1711408
00:00:11.356	3909	0.01092	0		0.158381	1714351
00:00:11.366	3919	0.00999	0		0.144893	1711239
00:00:11.376	3929	0.01041	0		0.150984	1712650
00:00:11.386	3939	0.01017	0		0.147503	1711856
00:00:11.396	3949	0.01044	0		0.151419	1712743
00:00:11.406	3959	0.00993	0		0.144022	1711035
00:00:11.416	3969	0.01021	0		0.148083	1711971
00:00:11.426	3979	0.01009	0		0.146343	1711594
00:00:11.436	3989	0.01054	0		0.15287	1713079
00:00:11.446	3999	0.01029	0		0.149244	1712257
00:00:11.456	4009	0.01025	0		0.148664	1712105
00:00:11.466	4019	0.00998	0		0.144748	1711217
00:00:11.476	4029	0.01016	0		0.147358	1711817
00:00:11.486	4039	0.01011	0		0.146633	1711650
00:00:11.496	4049	0.01061	0		0.153885	1713312
00:00:11.506	4059	0.01002	0		0.145328	1711349
00:00:11.516	4069	0.01051	0		0.152435	1712988
00:00:11.526	4079	0.01011	0		0.146633	1711645
00:00:11.536	4089	0.01046	0		0.151709	1712826
00:00:11.547	4099	0.01034	0		0.149969	1712413
00:00:11.556	4109	0.01057	0		0.153305	1713187
00:00:11.566	4119	0.01015	0		0.147213	1711772
00:00:11.576	4129	0.01045	0		0.151564	1712802
00:00:11.586	4139	0.01007	0		0.146053	1711523
00:00:11.596	4149	0.01016	0		0.147358	1711799
00:00:11.606	4159	0.01004	0		0.145618	1711410
00:00:11.616	4169	0.01028	0		0.149099	1712206
00:00:11.626	4179	0.01012	0		0.146778	1711684
00:00:11.636	4189	0.0105	0		0.15229	1712949
00:00:11.645	4199	0.01053	0		0.152725	1713057
00:00:11.656	4209	0.01017	0		0.147503	1711839
00:00:11.666	4219	0.01022	0		0.148229	1712027
00:00:11.675	4229	0.01041	0		0.150984	1712657
00:00:11.685	4239	0.01028	0		0.149099	1712203
00:00:11.695	4249	0.01025	0		0.148664	1712108
00:00:11.705	4259	0.00987	0		0.143152	1710853
00:00:11.715	4269	0.01053	0		0.152725	1713049
00:00:11.725	4279	0.01043	0		0.151274	1712719
00:00:11.735	4289	0.01043	0		0.151274	1712726
00:00:11.745	4299	0.0099	0		0.143587	1710956
00:00:11.755	4309	0.01035	0		0.150114	1712464
00:00:11.766	4319	0.01009	0		0.146343	1711564
00:00:11.775	4329	0.01058	0		0.15345	1713227
00:00:11.785	4339	0.00993	0		0.144022	1711057
00:00:11.795	4349	0.01028	0		0.149099	1712203
00:00:11.805	4359	0.00988	0		0.143297	1710885
00:00:11.815	4369	0.01066	0		0.15461	1713489
00:00:11.825	4379	0.01012	0		0.146778	1711689
00:00:11.835	4389	0.01048	0		0.152	1712893
00:00:11.845	4399	0.01002	0		0.145328	1711341
00:00:11.855	4409	0.01058	0		0.15345	1713232
00:00:11.865	4419	0.01023	0		0.148374	1712034
00:00:11.875	4429	0.01036	0		0.150259	1712476
00:00:11.885	4439	0.01027	0		0.148954	1712179
00:00:11.895	4449	0.01039	0		0.150694	1712596
00:00:11.905	4459	0.01019	0		0.147793	1711912
00:00:11.915	4469	0.01028	0		0.149099	1712230
00:00:11.925	4479	0.01038	0		0.150549	1712557
00:00:11.935	4489	0.01049	0		0.152145	1712912
00:00:11.945	4499	0.01025	0		0.148664	1712110
00:00:11.954	4509	0.01066	0		0.15461	1713491
00:00:11.964	4519	0.01026	0		0.148809	1712137
00:00:11.974	4529	0.01058	0		0.15345	1713232
00:00:11.984	4539	0.01034	0		0.149969	1712432
00:00:11.994	4549	0.01059	0		0.153595	1713249
00:00:12.004	4559	0.01005	0		0.145763	1711449
00:00:12.014	4569	0.01044	0		0.151419	1712741
00:00:12.024	4579	0.01024	0		0.148519	1712069
00:00:12.034	4589	0.01004	0		0.145618	1711400
00:00:12.044	4599	0.00983	0		0.142572	1710706
00:00:12.054	4609	0.01047	0		0.151854	1712839
00:00:12.064	4619	0.0103	0		0.149389	1712295
00:00:12.074	4629	0.01046	0		0.151709	1712804
00:00:12.086	4639	0.01006	0		0.145908	1711466
00:00:12.094	4649	0.01026	0		0.148809	1712137
00:00:12.104	4659	0.00996	0		0.144458	1711133
00:00:12.114	4669	0.0106	0		0.15374	1713298
00:00:12.124	4679	0.01013	0		0.146923	1711728
00:00:12.134	4689	0.0104	0		0.150839	1712635
00:00:12.144	4699	0.00993	0		0.144022	1711048
00:00:12.154	4709	0.01036	0		0.150259	1712493
00:00:12.164	4719	0.01009	0		0.146343	1711562
00:00:12.174	4729	0.01034	0		0.149969	1712432
00:00:12.184	4739	0.01029	0		0.149244	1712235
00:00:12.194	4749	0.01021	0		0.148083	1711985
00:00:12.203	4759	0.01018	0		0.147648	1711883
00:00:12.213	4769	0.01045	0		0.151564	1712795
00:00:12.223	4779	0.01025	0		0.148664	1712132
00:00:12.233	4789	0.01035	0		0.150114	1712447
00:00:12.243	4799	0.01015	0		0.147213	1711787
00:00:12.253	4809	0.01033	0		0.149824	1712369
00:00:12.263	4819	0.00994	0		0.144167	1711072
00:00:12.273	4829	0.01049	0		0.152145	1712920
00:00:12.283	4839	0.01006	0		0.145908	1711464
00:00:12.293	4849	0.01047	0		0.151854	1712856
00:00:12.303	4859	0.01018	0		0.147648	1711885
00:00:12.313	4869	0.01035	0		0.150114	1712442
00:00:12.323	4879	0.0103	0		0.149389	1712282
00:00:12.333	4889	0.0104	0		0.150839	1712628
00:00:12.344	4899	0.01024	0		0.148519	1712083
00:00:12.353	4909	0.01054	0		0.15287	1713091
00:00:12.363	4919	0.01019	0		0.147793	1711927
00:00:12.373	4929	0.01067	0		0.154755	1713538
00:00:12.383	4939	0.01054	0		0.15287	1713101
00:00:12.393	4949	0.01036	0		0.150259	1712484
00:00:12.403	4959	0.01026	0		0.148809	1712137
00:00:12.413	4969	0.01056	0		0.15316	1713152
00:00:12.423	4979	0.01023	0		0.148374	1712052
00:00:12.433	4989	0.01039	0		0.150694	1712589
00:00:12.443	4999	0.01031	0		0.149534	1712307
00:00:12.453	5009	0.01052	0		0.15258	1713037
00:00:12.463	5019	0.01002	0		0.145328	1711349
00:00:12.473	5029	0.01043	0		0.151274	1712721
00:00:12.483	5039	0.0105	0		0.15229	1712942
00:00:12.493	5049	0.01037	0		0.150404	1712513
00:00:12.503	5059	0.01011	0		0.146633	1711645
00:00:12.512	5069	0.01048	0		0.152	1712897
00:00:12.522	5079	0.01012	0		0.146778	1711687
00:00:12.532	5089	0.01023	0		0.148374	1712032
00:00:12.542	5099	0.01038	0		0.150549	1712542
00:00:12.552	5109	0.01032	0		0.149679	1712366
00:00:12.562	5119	0.01034	0		0.149969	1712403
00:00:12.572	5129	0.01045	0		0.151564	1712780
00:00:12.582	5139	0.01022	0		0.148229	1712000
00:00:12.592	5149	0.01024	0		0.148519	1712091
00:00:12.602	5159	0.01055	0		0.153015	1713135
00:00:12.612	5169	0.01044	0		0.151419	1712738
00:00:12.622	5179	0.00993	0		0.144022	1711038
00:00:12.632	5189	0.01054	0		0.15287	1713086
00:00:12.642	5199	0.01052	0		0.15258	1713025
00:00:12.652	5209	0.01059	0		0.153595	1713241
00:00:12.662	5219	0.01038	0		0.150549	1712542
00:00:12.672	5229	0.01035	0		0.150114	1712464
00:00:12.682	5239	0.00985	0		0.142862	1710780
00:00:12.692	5249	0.01052	0		0.15258	1713022
00:00:12.702	5259	0.01004	0		0.145618	1711425
00:00:12.712	5269	0.01024	0		0.148519	1712071
00:00:12.722	5279	0.01041	0		0.150984	1712650
00:00:12.732	5289	0.01066	0		0.15461	1713489
00:00:12.742	5299	0.01047	0		0.151854	1712866
00:00:12.752	5309	0.01056	0		0.15316	1713164
00:00:12.762	5319	0.01032	0		0.149679	1712366
00:00:12.772	5329	0.01038	0		0.150549	1712557
00:00:12.783	5339	0.01017	0		0.147503	1711846
00:00:12.792	5349	0.01071	0		0.155335	1713663
00:00:12.801	5359	0.0105	0		0.15229	1712942
00:00:12.811	5369	0.01041	0		0.150984	1712650
00:00:12.821	5379	0.01042	0		0.151129	1712694
00:00:12.831	5389	0.01034	0		0.149969	1712422
00:00:12.841	5399	0.01027	0		0.148954	1712199
00:00:12.851	5409	0.0107	0		0.15519	1713638
00:00:12.861	5419	0.01006	0		0.145908	1711488
00:00:12.871	5429	0.01034	0		0.149969	1712408
00:00:12.881	5439	0.01008	0		0.146198	1711559
00:00:12.891	5449	0.01044	0		0.151419	1712746
00:00:12.901	5459	0.01042	0		0.151129	1712682
00:00:12.911	5469	0.01049	0		0.152145	1712932
00:00:12.921	5479	0.01047	0		0.151854	1712853
00:00:12.931	5489	0.0104	0		0.150839	1712626
00:00:12.941	5499	0.01032	0		0.149679	1712364
00:00:12.951	5509	0.0105	0		0.15229	1712951
00:00:12.961	5519	0.01027	0		0.148954	1712174
00:00:12.971	5529	0.01047	0		0.151854	1712846
00:00:12.981	5539	0.01044	0		0.151419	1712741
00:00:12.991	5549	0.0103	0		0.149389	1712279
00:00:13.001	5559	0.01037	0		0.150404	1712515
00:00:13.011	5569	0.01037	0		0.150404	1712530
00:00:13.021	5579	0.01038	0		0.150549	1712560
00:00:13.031	5589	0.01023	0		0.148374	1712052
00:00:13.041	5599	0.01048	0		0.152	1712895
00:00:13.051	5609	0.0103	0		0.149389	1712298
00:00:13.061	5619	0.01037	0		0.150404	1712523
00:00:13.071	5629	0.00992	0		0.143877	1711017
00:00:13.081	5639	0.01007	0		0.146053	1711510
00:00:13.091	5649	0.01053	0		0.152725	1713049
00:00:13.101	5659	0.01036	0		0.150259	1712486
00:00:13.110	5669	0.01053	0		0.152725	1713049
00:00:13.120	5679	0.01057	0		0.153305	1713187
00:00:13.130	5689	0.01059	0		0.153595	1713268
00:00:13.140	5699	0.01056	0		0.15316	1713164
00:00:13.150	5709	0.01042	0		0.151129	1712672
00:00:13.160	5719	0.01029	0		0.149244	1712235
00:00:13.170	5729	0.01039	0		0.150694	1712591
00:00:13.180	5739	0.01046	0		0.151709	1712807
00:00:13.190	5749	0.0105	0		0.15229	1712959
00:00:13.200	5759	0.01051	0		0.152435	1712978
00:00:13.210	5769	0.01046	0		0.151709	1712834
00:00:13.220	5779	0.01063	0		0.154175	1713388
00:00:13.230	5789	0.01042	0		0.151129	1712672
00:00:13.240	5799	0.01073	0		0.155625	1713736
00:00:13.250	5809	0.01059	0		0.153595	1713249
00:00:13.260	5819	0.01027	0		0.148954	1712172
00:00:13.270	5829	0.01038	0		0.150549	1712555
00:00:13.280	5839	0.01035	0		0.150114	1712454
00:00:13.290	5849	0.01027	0		0.148954	1712179
00:00:13.300	5859	0.01015	0		0.147213	1711770
00:00:13.310	5869	0.01022	0		0.148229	1712008
00:00:13.320	5879	0.01019	0		0.147793	1711927
00:00:13.330	5889	0.01065	0		0.154465	1713457
00:00:13.340	5899	0.01047	0		0.151854	1712851
00:00:13.350	5909	0.01037	0		0.150404	1712511
00:00:13.360	5919	0.01021	0		0.148083	1711988
00:00:13.370	5929	0.01037	0		0.150404	1712528
00:00:13.380	5939	0.01043	0		0.151274	1712709
00:00:13.389	5949	0.01017	0		0.147503	1711834
00:00:13.399	5959	0.01045	0		0.151564	1712775
00:00:13.409	5969	0.01044	0		0.151419	1712748
00:00:13.419	5979	0.01058	0		0.15345	1713212
00:00:13.430	5989	0.01022	0		0.148229	1712025
00:00:13.439	5999	0.01054	0		0.15287	1713079
00:00:13.449	6009	0.01021	0		0.148083	1711985
00:00:13.459	6019	0.0108	0		0.156641	1713964
00:00:13.469	6029	0.01075	0		0.155916	1713800
00:00:13.479	6039	0.01067	0		0.154755	1713516
00:00:13.489	6049	0.01064	0		0.15432	1713425
00:00:13.499	6059	0.01033	0		0.149824	1712371
00:00:13.509	6069	0.01045	0		0.151564	1712770
00:00:13.519	6079	0.01051	0		0.152435	1712971
00:00:13.529	6089	0.01019	0		0.147793	1711919
00:00:13.539	6099	0.01031	0		0.149534	1712305
00:00:13.549	6109	0.01044	0		0.151419	1712760
00:00:13.559	6119	0.01039	0		0.150694	1712596
00:00:13.569	6129	0.01029	0		0.149244	1712243
00:00:13.579	6139	0.01067	0		0.154755	1713513
00:00:13.589	6149	0.01038	0		0.150549	1712537
00:00:13.599	6159	0.01063	0		0.154175	1713378
00:00:13.609	6169	0.01038	0		0.150549	1712550
00:00:13.619	6179	0.01028	0		0.149099	1712221
00:00:13.629	6189	0.01032	0		0.149679	1712344
00:00:13.639	6199	0.01058	0		0.15345	1713210
00:00:13.649	6209	0.01053	0		0.152725	1713066
00:00:13.659	6219	0.01084	0		0.157221	1714111
00:00:13.669	6229	0.01059	0		0.153595	1713254
00:00:13.679	6239	0.01051	0		0.152435	1713000
00:00:13.688	6249	0.01049	0		0.152145	1712932
00:00:13.698	6259	0.01049	0		0.152145	1712927
00:00:13.708	6269	0.01022	0		0.148229	1712017
00:00:13.719	6279	0.01071	0		0.155335	1713675
00:00:13.728	6289	0.01016	0		0.147358	1711817
00:00:13.738	6299	0.01036	0		0.150259	1712498
00:00:13.748	6309	0.01039	0		0.150694	1712599
00:00:13.758	6319	0.01078	0		0.156351	1713900
00:00:13.768	6329	0.01036	0		0.150259	1712498
00:00:13.778	6339	0.01063	0		0.154175	1713381
00:00:13.788	6349	0.01059	0		0.153595	1713261
00:00:13.798	6359	0.01066	0		0.15461	1713489
00:00:13.808	6369	0.01038	0		0.150549	1712552
00:00:13.818	6379	0.01042	0		0.151129	1712692
00:00:13.828	6389	0.01035	0		0.150114	1712440
00:00:13.838	6399	0.01061	0		0.153885	1713315
00:00:13.848	6409	0.0104	0		0.150839	1712635
00:00:13.858	6419	0.01064	0		0.15432	1713440
00:00:13.868	6429	0.01036	0		0.150259	1712479
00:00:13.878	6439	0.01066	0		0.15461	1713486
00:00:13.888	6449	0.01025	0		0.148664	1712105
00:00:13.898	6459	0.01032	0		0.149679	1712349
00:00:13.908	6469	0.01049	0		0.152145	1712937
00:00:13.918	6479	0.01051	0		0.152435	1712983
00:00:13.928	6489	0.01035	0		0.150114	1712435
00:00:13.938	6499	0.0109	0		0.158091	1714307
00:00:13.948	6509	0.01033	0		0.149824	1712376
00:00:13.958	6519	0.01067	0		0.154755	1713516
00:00:13.968	6529	0.01015	0		0.147213	1711790
00:00:13.978	6539	0.01067	0		0.154755	1713528
00:00:13.987	6549	0.01055	0		0.153015	1713108
00:00:13.997	6559	0.01064	0		0.15432	1713425
00:00:14.007	6569	0.01061	0		0.153885	1713320
00:00:14.018	6579	0.01076	0		0.156061	1713829
00:00:14.027	6589	0.01088	0		0.157801	1714243
00:00:14.037	6599	0.01054	0		0.15287	1713096
00:00:14.047	6609	0.01056	0		0.15316	1713164
00:00:14.057	6619	0.01086	0		0.157511	1714169
00:00:14.067	6629	0.01025	0		0.148664	1712118
00:00:14.077	6639	0.01081	0		0.156786	1714005
00:00:14.087	6649	0.01056	0		0.15316	1713140
00:00:14.097	6659	0.01051	0		0.152435	1712998
00:00:14.107	6669	0.01049	0		0.152145	1712929
00:00:14.117	6679	0.01055	0		0.153015	1713111
00:00:14.127	6689	0.01031	0		0.149534	1712307
00:00:14.137	6699	0.01085	0		0.157366	1714133
00:00:14.147	6709	0.01049	0		0.152145	1712917
00:00:14.157	6719	0.0106	0		0.15374	1713300
00:00:14.167	6729	0.0102	0		0.147938	1711932
00:00:14.177	6739	0.01094	0		0.158671	1714434
00:00:14.187	6749	0.01052	0		0.15258	1713008
00:00:14.197	6759	0.01072	0		0.15548	1713694
00:00:14.207	6769	0.01074	0		0.15577	1713768
00:00:14.217	6779	0.01077	0		0.156206	1713868
00:00:14.227	6789	0.01048	0		0.152	1712878
00:00:14.237	6799	0.01091	0		0.158236	1714341
00:00:14.247	6809	0.0103	0		0.149389	1712277
00:00:14.257	6819	0.01095	0		0.158816	1714474
00:00:14.267	6829	0.0104	0		0.150839	1712611
00:00:14.277	6839	0.01099	0		0.159396	1714599
00:00:14.286	6849	0.01031	0		0.149534	1712322
00:00:14.296	6859	0.01071	0		0.155335	1713660
00:00:14.306	6869	0.01046	0		0.151709	1712836
00:00:14.316	6879	0.0107	0		0.15519	1713611
00:00:14.326	6889	0.01057	0		0.153305	1713185
00:00:14.337	6899	0.01037	0		0.150404	1712513
00:00:14.346	6909	0.01063	0		0.154175	1713396
00:00:14.356	6919	0.01088	0		0.157801	1714231
00:00:14.366	6929	0.01029	0		0.149244	1712265
00:00:14.376	6939	0.01102	0		0.159832	1714690
00:00:14.387	6949	0.01063	0		0.154175	1713391
00:00:14.396	6959	0.01082	0		0.156931	1714025
00:00:14.406	6969	0.01047	0		0.151854	1712839
00:00:14.416	6979	0.01092	0		0.158381	1714356
00:00:14.426	6989	0.01041	0		0.150984	1712645
00:00:14.436	6999	0.01071	0		0.155335	1713665
00:00:14.446	7009	0.01045	0		0.151564	1712770
00:00:14.456	7019	0.01099	0		0.159396	1714606
00:00:14.466	7029	0.01038	0		0.150549	1712552
00:00:14.476	7039	0.01071	0		0.155335	1713667
00:00:14.486	7049	0.01084	0		0.157221	1714089
00:00:14.496	7059	0.01107	0		0.160557	1714883
00:00:14.506	7069	0.01036	0		0.150259	1712496
00:00:14.516	7079	0.01084	0		0.157221	1714079
00:00:14.526	7089	0.01021	0		0.148083	1711968
00:00:14.536	7099	0.01093	0		0.158526	1714402
00:00:14.546	7109	0.01043	0		0.151274	1712736
00:00:14.556	7119	0.01086	0		0.157511	1714167
00:00:14.565	7129	0.01082	0		0.156931	1714037
00:00:14.575	7139	0.01093	0		0.158526	1714409
00:00:14.585	7149	0.01057	0		0.153305	1713177
00:00:14.595	7159	0.01089	0		0.157946	1714255
00:00:14.605	7169	0.01023	0		0.148374	1712059
00:00:14.615	7179	0.01078	0		0.156351	1713910
00:00:14.625	7189	0.0103	0		0.149389	1712270
00:00:14.635	7199	0.01072	0		0.15548	1713680
00:00:14.645	7209	0.01056	0		0.15316	1713157
00:00:14.655	7219	0.01095	0		0.158816	1714472
00:00:14.665	7229	0.01054	0		0.15287	1713096
00:00:14.675	7239	0.011	0		0.159541	1714646
00:00:14.685	7249	0.01085	0		0.157366	1714128
00:00:14.695	7259	0.01117	0		0.162007	1715209
00:00:14.705	7269	0.01056	0		0.15316	1713162
00:00:14.715	7279	0.01076	0		0.156061	1713827
00:00:14.725	7289	0.01071	0		0.155335	1713665
00:00:14.735	7299	0.01097	0		0.159106	1714526
00:00:14.745	7309	0.01069	0		0.155045	1713587
00:00:14.755	7319	0.01097	0		0.159106	1714545
00:00:14.765	7329	0.01065	0		0.154465	1713445
00:00:14.775	7339	0.01079	0		0.156496	1713934
00:00:14.785	7349	0.01044	0		0.151419	1712738
00:00:14.795	7359	0.01078	0		0.156351	1713900
00:00:14.805	7369	0.01066	0		0.15461	1713479
00:00:14.815	7379	0.0111	0		0.160992	1714954
00:00:14.825	7389	0.01081	0		0.156786	1714010
00:00:14.835	7399	0.01096	0		0.158961	1714508
00:00:14.844	7409	0.01027	0		0.148954	1712167
00:00:14.855	7419	0.01082	0		0.156931	1714037
00:00:14.864	7429	0.01074	0		0.15577	1713758
00:00:14.874	7439	0.01097	0		0.159106	1714530
00:00:14.884	7449	0.01082	0		0.156931	1714018
00:00:14.895	7459	0.01085	0		0.157366	1714123
00:00:14.904	7469	0.01047	0		0.151854	1712861
00:00:14.914	7479	0.01112	0		0.161282	1715025
00:00:14.924	7489	0.01065	0		0.154465	1713442
00:00:14.934	7499	0.01066	0		0.15461	1713481
00:00:14.944	7509	0.01052	0		0.15258	1713015
00:00:14.954	7519	0.01096	0		0.158961	1714489
00:00:14.964	7529	0.0106	0		0.15374	1713298
00:00:14.974	7539	0.0109	0		0.158091	1714285
00:00:14.984	7549	0.0108	0		0.156641	1713966
00:00:14.994	7559	0.01077	0		0.156206	1713858
00:00:15.004	7569	0.01077	0		0.156206	1713854
00:00:15.014	7579	0.01111	0		0.161137	1714991
00:00:15.024	7589	0.0107	0		0.15519	1713614
00:00:15.034	7599	0.0107	0		0.15519	1713609
00:00:15.044	7609	0.01055	0		0.153015	1713118
00:00:15.054	7619	0.01091	0		0.158236	1714326
00:00:15.064	7629	0.0106	0		0.15374	1713293
00:00:15.074	7639	0.01078	0		0.156351	1713883
00:00:15.084	7649	0.0107	0		0.15519	1713623
00:00:15.094	7659	0.01102	0		0.159832	1714702
00:00:15.104	7669	0.01047	0		0.151854	1712853
00:00:15.114	7679	0.01096	0		0.158961	1714496
00:00:15.123	7689	0.01086	0		0.157511	1714155
00:00:15.134	7699	0.01105	0		0.160267	1714795
00:00:15.143	7709	0.01079	0		0.156496	1713944
00:00:15.153	7719	0.01076	0		0.156061	1713839
00:00:15.163	7729	0.01055	0		0.153015	1713135
00:00:15.173	7739	0.01078	0		0.156351	1713890
00:00:15.183	7749	0.01053	0		0.152725	1713042
00:00:15.193	7759	0.01089	0		0.157946	1714270
00:00:15.203	7769	0.01072	0		0.15548	1713704
00:00:15.213	7779	0.01105	0		0.160267	1714802
00:00:15.223	7789	0.01084	0		0.157221	1714103
00:00:15.233	7799	0.01076	0		0.156061	1713834
00:00:15.243	7809	0.01043	0		0.151274	1712724
00:00:15.253	7819	0.01078	0		0.156351	1713890
00:00:15.263	7829	0.01072	0		0.15548	1713689
00:00:15.273	7839	0.01115	0		0.161717	1715126
00:00:15.283	7849	0.0109	0		0.158091	1714312
00:00:15.293	7859	0.01084	0		0.157221	1714094
00:00:15.303	7869	0.01062	0		0.15403	1713361
00:00:15.313	7879	0.01107	0		0.160557	1714859
00:00:15.323	7889	0.0109	0		0.158091	1714297
00:00:15.333	7899	0.0108	0		0.156641	1713954
00:00:15.343	7909	0.01101	0		0.159687	1714677
00:00:15.353	7919	0.01119	0		0.162297	1715265
00:00:15.363	7929	0.01102	0		0.159832	1714712
00:00:15.373	7939	0.01105	0		0.160267	1714810
00:00:15.383	7949	0.011	0		0.159541	1714631
00:00:15.393	7959	0.01116	0		0.161862	1715165
00:00:15.403	7969	0.01077	0		0.156206	1713844
00:00:15.413	7979	0.01098	0		0.159251	1714567
00:00:15.423	7989	0.01124	0		0.163022	1715447
00:00:15.432	7999	0.01123	0		0.162877	1715397
00:00:15.442	8009	0.011	0		0.159541	1714646
00:00:15.452	8019	0.01095	0		0.158816	1714451
00:00:15.462	8029	0.01108	0		0.160702	1714888
00:00:15.472	8039	0.01099	0		0.159396	1714594
00:00:15.482	8049	0.01089	0		0.157946	1714270
00:00:15.492	8059	0.0109	0		0.158091	1714299
00:00:15.502	8069	0.01118	0		0.162152	1715236
00:00:15.512	8079	0.01099	0		0.159396	1714606
00:00:15.522	8089	0.01092	0		0.158381	1714373
00:00:15.532	8099	0.01102	0		0.159832	1714692
00:00:15.542	8109	0.01098	0		0.159251	1714562
00:00:15.552	8119	0.01101	0		0.159687	1714682
00:00:15.562	8129	0.01091	0		0.158236	1714329
00:00:15.572	8139	0.01101	0		0.159687	1714675
00:00:15.582	8149	0.01078	0		0.156351	1713878
00:00:15.592	8159	0.01095	0		0.158816	1714456
00:00:15.602	8169	0.01091	0		0.158236	1714343
00:00:15.612	8179	0.01105	0		0.160267	1714815
00:00:15.622	8189	0.011	0		0.159541	1714621
00:00:15.632	8199	0.01086	0		0.157511	1714150
00:00:15.642	8209	0.01114	0		0.161572	1715106
00:00:15.652	8219	0.0111	0		0.160992	1714971
00:00:15.662	8229	0.01112	0		0.161282	1715023
00:00:15.672	8239	0.01109	0		0.160847	1714937
00:00:15.682	8249	0.0111	0		0.160992	1714966
00:00:15.692	8259	0.01104	0		0.160122	1714756
00:00:15.702	8269	0.01096	0		0.158961	1714504
00:00:15.711	8279	0.01102	0		0.159832	1714692
00:00:15.721	8289	0.01086	0		0.157511	1714147
00:00:15.731	8299	0.01116	0		0.161862	1715175
00:00:15.741	8309	0.01113	0		0.161427	1715084
00:00:15.751	8319	0.01119	0		0.162297	1715263
00:00:15.761	8329	0.01114	0		0.161572	1715089
00:00:15.771	8339	0.01084	0		0.157221	1714106
00:00:15.781	8349	0.01118	0		0.162152	1715248
00:00:15.791	8359	0.0114	0		0.165343	1715979
00:00:15.801	8369	0.01116	0		0.161862	1715157
00:00:15.811	8379	0.01137	0		0.164908	1715866
00:00:15.821	8389	0.0111	0		0.160992	1714957
00:00:15.831	8399	0.011	0		0.159541	1714648
00:00:15.841	8409	0.01119	0		0.162297	1715265
00:00:15.851	8419	0.01152	0		0.167083	1716378
00:00:15.861	8429	0.01096	0		0.158961	1714511
00:00:15.871	8439	0.01133	0		0.164328	1715736
00:00:15.881	8449	0.01133	0		0.164328	1715739
00:00:15.891	8459	0.0112	0		0.162442	1715317
00:00:15.901	8469	0.01102	0		0.159832	1714714
00:00:15.911	8479	0.01111	0		0.161137	1715010
00:00:15.921	8489	0.01132	0		0.164183	1715712
00:00:15.932	8499	0.01129	0		0.163748	1715607
00:00:15.941	8509	0.01098	0		0.159251	1714577
00:00:15.951	8519	0.01084	0		0.157221	1714108
00:00:15.961	8529	0.01084	0		0.157221	1714103
00:00:15.971	8539	0.01116	0		0.161862	1715182
00:00:15.981	8549	0.01127	0		0.163457	1715526
00:00:15.991	8559	0.01107	0		0.160557	1714868
00:00:16.000	8569	0.01115	0		0.161717	1715128
00:00:16.010	8579	0.01093	0		0.158526	1714412
00:00:16.020	8589	0.01112	0		0.161282	1715020
00:00:16.030	8599	0.01107	0		0.160557	1714851
00:00:16.040	8609	0.01107	0		0.160557	1714851
00:00:16.050	8619	0.0113	0		0.163893	1715633
00:00:16.060	8629	0.01118	0		0.162152	1715241
00:00:16.070	8639	0.01127	0		0.163457	1715533
00:00:16.080	8649	0.01105	0		0.160267	1714795
00:00:16.090	8659	0.01147	0		0.166358	1716211
00:00:16.100	8669	0.01161	0		0.168389	1716688
00:00:16.110	8679	0.01119	0		0.162297	1715258
00:00:16.120	8689	0.01129	0		0.163748	1715616
00:00:16.130	8699	0.01127	0		0.163457	1715550
00:00:16.140	8709	0.01129	0		0.163748	1715604
00:00:16.150	8719	0.01132	0		0.164183	1715690
00:00:16.160	8729	0.01106	0		0.160412	1714837
00:00:16.170	8739	0.01118	0		0.162152	1715228
00:00:16.180	8749	0.01141	0		0.165488	1715991
00:00:16.190	8759	0.01115	0		0.161717	1715140
00:00:16.200	8769	0.01118	0		0.162152	1715241
00:00:16.210	8779	0.01109	0		0.160847	1714937
00:00:16.220	8789	0.01142	0		0.165633	1716028
00:00:16.230	8799	0.01113	0		0.161427	1715084
00:00:16.240	8809	0.01153	0		0.167228	1716427
00:00:16.250	8819	0.01101	0		0.159687	1714677
00:00:16.260	8829	0.01132	0		0.164183	1715704
00:00:16.269	8839	0.01104	0		0.160122	1714778
00:00:16.279	8849	0.0113	0		0.163893	1715624
00:00:16.290	8859	0.01117	0		0.162007	1715214
00:00:16.299	8869	0.01174	0		0.170274	1717099
00:00:16.309	8879	0.01091	0		0.158236	1714316
00:00:16.319	8889	0.01117	0		0.162007	1715201
00:00:16.329	8899	0.0112	0		0.162442	1715287
00:00:16.339	8909	0.0112	0		0.162442	1715309
00:00:16.349	8919	0.01127	0		0.163457	1715550
00:00:16.359	8929	0.01127	0		0.163457	1715538
00:00:16.369	8939	0.01108	0		0.160702	1714908
00:00:16.379	8949	0.01144	0		0.165923	1716111
00:00:16.389	8959	0.01114	0		0.161572	1715086
00:00:16.399	8969	0.01139	0		0.165198	1715944
00:00:16.409	8979	0.0112	0		0.162442	1715314
00:00:16.419	8989	0.01137	0		0.164908	1715859
00:00:16.429	8999	0.01137	0		0.164908	1715883
00:00:16.439	9009	0.01176	0		0.170564	1717187
00:00:16.449	9019	0.01133	0		0.164328	1715751
00:00:16.459	9029	0.01108	0		0.160702	1714893
00:00:16.469	9039	0.01142	0		0.165633	1716045
00:00:16.479	9049	0.0117	0		0.169694	1716967
00:00:16.489	9059	0.01108	0		0.160702	1714890
00:00:16.499	9069	0.01137	0		0.164908	1715883
00:00:16.509	9079	0.01124	0		0.163022	1715447
00:00:16.519	9089	0.01145	0		0.166068	1716145
00:00:16.529	9099	0.01117	0		0.162007	1715199
00:00:16.539	9109	0.01152	0		0.167083	1716371
00:00:16.549	9119	0.01126	0		0.163312	1715521
00:00:16.559	9129	0.01148	0		0.166503	1716251
00:00:16.569	9139	0.01121	0		0.162587	1715351
00:00:16.578	9149	0.01158	0		0.167954	1716571
00:00:16.589	9159	0.01116	0		0.161862	1715152
00:00:16.598	9169	0.01177	0		0.170709	1717226
00:00:16.608	9179	0.01101	0		0.159687	1714680
00:00:16.618	9189	0.01186	0		0.172015	1717518
00:00:16.628	9199	0.01121	0		0.162587	1715334
00:00:16.639	9209	0.01148	0		0.166503	1716226
00:00:16.648	9219	0.01087	0		0.157656	1714182
00:00:16.658	9229	0.01153	0		0.167228	1716422
00:00:16.668	9239	0.01144	0		0.165923	1716101
00:00:16.678	9249	0.01162	0		0.168534	1716697
00:00:16.688	9259	0.01106	0		0.160412	1714834
00:00:16.698	9269	0.01121	0		0.162587	1715334
00:00:16.708	9279	0.01104	0		0.160122	1714768
00:00:16.718	9289	0.01164	0		0.168824	1716785
00:00:16.728	9299	0.0114	0		0.165343	1715986
00:00:16.738	9309	0.01131	0		0.164038	1715668
00:00:16.748	9319	0.01108	0		0.160702	1714888
00:00:16.758	9329	0.01144	0		0.165923	1716104
00:00:16.768	9339	0.0114	0		0.165343	1715969
00:00:16.778	9349	0.01177	0		0.170709	1717204
00:00:16.788	9359	0.01132	0		0.164183	1715690
00:00:16.798	9369	0.01171	0		0.169839	1717023
00:00:16.808	9379	0.0111	0		0.160992	1714979
00:00:16.818	9389	0.01161	0		0.168389	1716683
00:00:16.828	9399	0.01116	0		0.161862	1715167
00:00:16.838	9409	0.01166	0		0.169114	1716847
00:00:16.848	9419	0.01125	0		0.163167	1715462
00:00:16.858	9429	0.01196	0		0.173465	1717854
00:00:16.868	9439	0.01162	0		0.168534	1716705
00:00:16.878	9449	0.01154	0		0.167374	1716434
00:00:16.887	9459	0.01133	0		0.164328	1715739
00:00:16.897	9469	0.01185	0		0.17187	1717498
00:00:16.907	9479	0.01121	0		0.162587	1715334
00:00:16.917	9489	0.01157	0		0.167809	1716542
00:00:16.927	9499	0.0117	0		0.169694	1716974
00:00:16.937	9509	0.01183	0		0.17158	1717415
00:00:16.947	9519	0.01134	0		0.164473	1715788
00:00:16.957	9529	0.01153	0		0.167228	1716422
00:00:16.967	9539	0.01147	0		0.166358	1716202
00:00:16.977	9549	0.01161	0		0.168389	1716673
00:00:16.987	9559	0.01126	0		0.163312	1715518
00:00:16.997	9569	0.01149	0		0.166648	1716287
00:00:17.007	9579	0.01149	0		0.166648	1716290
00:00:17.017	9589	0.01169	0		0.169549	1716962
00:00:17.027	9599	0.01147	0		0.166358	1716197
00:00:17.037	9609	0.01187	0		0.17216	1717567
00:00:17.047	9619	0.0112	0		0.162442	1715314
00:00:17.057	9629	0.01177	0		0.170709	1717216
00:00:17.067	9639	0.01138	0		0.165053	1715920
00:00:17.077	9649	0.01158	0		0.167954	1716562
00:00:17.087	9659	0.01132	0		0.164183	1715695
00:00:17.097	9669	0.01178	0		0.170854	1717256
00:00:17.107	9679	0.0117	0		0.169694	1716989
00:00:17.117	9689	0.01158	0		0.167954	1716594
00:00:17.127	9699	0.0114	0		0.165343	1715976
00:00:17.137	9709	0.01187	0		0.17216	1717537
00:00:17.147	9719	0.01159	0		0.168099	1716624
00:00:17.157	9729	0.01174	0		0.170274	1717099
00:00:17.166	9739	0.0114	0		0.165343	1715969
00:00:17.176	9749	0.01146	0		0.166213	1716172
00:00:17.186	9759	0.01141	0		0.165488	1716020
00:00:17.196	9769	0.01172	0		0.169984	1717057
00:00:17.206	9779	0.01144	0		0.165923	1716106
00:00:17.216	9789	0.01147	0		0.166358	1716214
00:00:17.226	9799	0.01134	0		0.164473	1715756
00:00:17.236	9809	0.01172	0		0.169984	1717043
00:00:17.246	9819	0.01154	0		0.167374	1716442
00:00:17.256	9829	0.01153	0		0.167228	1716395
00:00:17.266	9839	0.01159	0		0.168099	1716621
00:00:17.276	9849	0.01203	0		0.17448	1718075
00:00:17.287	9859	0.01127	0		0.163457	1715526
00:00:17.296	9869	0.01174	0		0.170274	1717109
00:00:17.306	9879	0.01114	0		0.161572	1715099
00:00:17.316	9889	0.01133	0		0.164328	1715727
00:00:17.326	9899	0.01168	0		0.169404	1716901
00:00:17.336	9909	0.01171	0		0.169839	1717030
00:00:17.346	9919	0.01134	0		0.164473	1715768
00:00:17.356	9929	0.01187	0		0.17216	1717562
00:00:17.366	9939	0.01158	0		0.167954	1716594
00:00:17.376	9949	0.0117	0		0.169694	1716991
00:00:17.386	9959	0.01169	0		0.169549	1716942
00:00:17.396	9969	0.01158	0		0.167954	1716586
00:00:17.406	9979	0.01149	0		0.166648	1716290
00:00:17.416	9989	0.01176	0		0.170564	1717185
00:00:17.426	9999	0.01168	0		0.169404	1716915
00:00:17.436	10009	0.01207	0		0.175061	1718222
00:00:17.445	10019	0.01145	0		0.166068	1716128
00:00:17.455	10029	0.01168	0		0.169404	1716898
00:00:17.465	10039	0.01154	0		0.167374	1716449
00:00:17.475	10049	0.01185	0		0.17187	1717496
00:00:17.485	10059	0.01172	0		0.169984	1717033
00:00:17.495	10069	0.01208	0		0.175206	1718268
00:00:17.505	10079	0.01145	0		0.166068	1716131
00:00:17.515	10089	0.01162	0		0.168534	1716712
00:00:17.525	10099	0.01149	0		0.166648	1716260
00:00:17.535	10109	0.01203	0		0.17448	1718097
00:00:17.546	10119	0.01167	0		0.169259	1716864
00:00:17.555	10129	0.01183	0		0.17158	1717422
00:00:17.565	10139	0.01157	0		0.167809	1716530
00:00:17.575	10149	0.01199	0		0.1739	1717945
00:00:17.585	10159	0.01149	0		0.166648	1716265
00:00:17.595	10169	0.01183	0		0.17158	1717422
00:00:17.605	10179	0.01175	0		0.170419	1717165
00:00:17.615	10189	0.0119	0		0.172595	1717658
00:00:17.625	10199	0.01185	0		0.17187	1717474
00:00:17.635	10209	0.01193	0		0.17303	1717744
00:00:17.645	10219	0.01169	0		0.169549	1716935
00:00:17.655	10229	0.01211	0		0.175641	1718344
00:00:17.665	10239	0.01178	0		0.170854	1717234
00:00:17.675	10249	0.01203	0		0.17448	1718077
00:00:17.685	10259	0.01177	0		0.170709	1717214
00:00:17.695	10269	0.01169	0		0.169549	1716952
00:00:17.705	10279	0.01164	0		0.168824	1716793
00:00:17.715	10289	0.01194	0		0.173175	1717771
00:00:17.725	10299	0.01146	0		0.166213	1716180
00:00:17.735	10309	0.01182	0		0.171435	1717400
00:00:17.745	10319	0.01166	0		0.169114	1716854
00:00:17.755	10329	0.01201	0		0.17419	1718023
00:00:17.764	10339	0.01181	0		0.17129	1717334
00:00:17.774	10349	0.01184	0		0.171725	1717434
00:00:17.784	10359	0.01178	0		0.170854	1717253
00:00:17.794	10369	0.01219	0		0.176801	1718611
00:00:17.804	10379	0.01179	0		0.170999	1717292
00:00:17.814	10389	0.01164	0		0.168824	1716790
00:00:17.824	10399	0.01178	0		0.170854	1717263
00:00:17.834	10409	0.01171	0		0.169839	1717028
00:00:17.844	10419	0.01174	0		0.170274	1717131
00:00:17.854	10429	0.01224	0		0.177526	1718791
00:00:17.864	10439	0.01193	0		0.17303	1717759
00:00:17.874	10449	0.01224	0		0.177526	1718781
00:00:17.884	10459	0.01174	0		0.170274	1717106
00:00:17.894	10469	0.01179	0		0.170999	1717280
00:00:17.904	10479	0.01196	0		0.173465	1717837
00:00:17.914	10489	0.01159	0		0.168099	1716607
00:00:17.924	10499	0.01194	0		0.173175	1717788
00:00:17.934	10509	0.01206	0		0.174915	1718199
00:00:17.944	10519	0.01191	0		0.17274	1717700
00:00:17.954	10529	0.01173	0		0.170129	1717089
00:00:17.964	10539	0.01187	0		0.17216	1717567
00:00:17.974	10549	0.01227	0		0.177961	1718903
00:00:17.984	10559	0.01184	0		0.171725	1717454
00:00:17.993	10569	0.01222	0		0.177236	1718727
00:00:18.003	10579	0.01225	0		0.177671	1718810
00:00:18.013	10589	0.01202	0		0.174335	1718055
00:00:18.023	10599	0.01161	0		0.168389	1716668
00:00:18.033	10609	0.0122	0		0.176946	1718665
00:00:18.043	10619	0.01203	0		0.17448	1718087
00:00:18.053	10629	0.01219	0		0.176801	1718618
00:00:18.063	10639	0.01166	0		0.169114	1716839
00:00:18.073	10649	0.01244	0		0.180427	1719474
00:00:18.083	10659	0.01204	0		0.174625	1718114
00:00:18.093	10669	0.01213	0		0.175931	1718425
00:00:18.103	10679	0.01195	0		0.17332	1717825
00:00:18.113	10689	0.01213	0		0.175931	1718430
00:00:18.123	10699	0.01197	0		0.17361	1717888
00:00:18.133	10709	0.01237	0		0.179412	1719214
00:00:18.143	10719	0.01203	0		0.17448	1718097
00:00:18.153	10729	0.01222	0		0.177236	1718742
00:00:18.163	10739	0.01223	0		0.177381	1718771
00:00:18.173	10749	0.01198	0		0.173755	1717920
00:00:18.183	10759	0.01224	0		0.177526	1718800
00:00:18.193	10769	0.01178	0		0.170854	1717236
00:00:18.203	10779	0.01203	0		0.17448	1718077
00:00:18.213	10789	0.01212	0		0.175786	1718400
00:00:18.223	10799	0.01217	0		0.176511	1718557
00:00:18.233	10809	0.01209	0		0.175351	1718295
00:00:18.243	10819	0.01205	0		0.17477	1718148
00:00:18.253	10829	0.01197	0		0.17361	1717901
00:00:18.262	10839	0.01187	0		0.17216	1717542
00:00:18.272	10849	0.01195	0		0.17332	1717825
00:00:18.282	10859	0.0124	0		0.179847	1719339
00:00:18.292	10869	0.01227	0		0.177961	1718889
00:00:18.302	10879	0.01208	0		0.175206	1718261
00:00:18.312	10889	0.01213	0		0.175931	1718410
00:00:18.322	10899	0.01219	0		0.176801	1718618
00:00:18.332	10909	0.01226	0		0.177816	1718867
00:00:18.342	10919	0.01213	0		0.175931	1718410
00:00:18.352	10929	0.01218	0		0.176656	1718604
00:00:18.362	10939	0.01219	0		0.176801	1718630
00:00:18.372	10949	0.01231	0		0.178541	1719011
00:00:18.382	10959	0.0123	0		0.178396	1719006
00:00:18.392	10969	0.012	0		0.174045	1717991
00:00:18.402	10979	0.012	0		0.174045	1718004
00:00:18.412	10989	0.01208	0		0.175206	1718244
00:00:18.422	10999	0.01236	0		0.179267	1719209
00:00:18.432	11009	0.01213	0		0.175931	1718427
00:00:18.442	11019	0.01246	0		0.180717	1719542
00:00:18.452	11029	0.01236	0		0.179267	1719195
00:00:18.462	11039	0.01264	0		0.183328	1720143
00:00:18.472	11049	0.01202	0		0.174335	1718050
00:00:18.483	11059	0.01246	0		0.180717	1719542
00:00:18.492	11069	0.01217	0		0.176511	1718572
00:00:18.502	11079	0.01213	0		0.175931	1718420
00:00:18.512	11089	0.0121	0		0.175496	1718332
00:00:18.522	11099	0.01206	0		0.174915	1718199
00:00:18.532	11109	0.01216	0		0.176366	1718525
00:00:18.541	11119	0.012	0		0.174045	1718004
00:00:18.551	11129	0.012	0		0.174045	1717994
00:00:18.561	11139	0.01249	0		0.181152	1719623
00:00:18.571	11149	0.01258	0		0.182457	1719923
00:00:18.581	11159	0.01234	0		0.178977	1719138
00:00:18.591	11169	0.01223	0		0.177381	1718744
00:00:18.601	11179	0.01213	0		0.175931	1718439
00:00:18.611	11189	0.0123	0		0.178396	1718991
00:00:18.621	11199	0.01241	0		0.179992	1719371
00:00:18.631	11209	0.01203	0		0.17448	1718077
00:00:18.643	11219	0.01251	0		0.181442	1719687
00:00:18.651	11229	0.01251	0		0.181442	1719707
00:00:18.661	11239	0.01256	0		0.182167	1719877
00:00:18.671	11249	0.01224	0		0.177526	1718803
00:00:18.681	11259	0.01208	0		0.175206	1718268
00:00:18.691	11269	0.01243	0		0.180282	1719420
00:00:18.701	11279	0.01249	0		0.181152	1719616
00:00:18.711	11289	0.01244	0		0.180427	1719457
00:00:18.721	11299	0.01264	0		0.183328	1720136
00:00:18.731	11309	0.01221	0		0.177091	1718684
00:00:18.741	11319	0.01255	0		0.182022	1719817
00:00:18.751	11329	0.01239	0		0.179702	1719283
00:00:18.761	11339	0.01249	0		0.181152	1719618
00:00:18.771	11349	0.01234	0		0.178977	1719134
00:00:18.781	11359	0.01257	0		0.182312	1719901
00:00:18.791	11369	0.01224	0		0.177526	1718798
00:00:18.801	11379	0.01291	0		0.187244	1721036
00:00:18.811	11389	0.01252	0		0.181587	1719748
00:00:18.821	11399	0.01207	0		0.175061	1718212
00:00:18.831	11409	0.01242	0		0.180137	1719391
00:00:18.840	11419	0.01267	0		0.183763	1720234
00:00:18.850	11429	0.01189	0		0.17245	1717621
00:00:18.860	11439	0.01239	0		0.179702	1719307
00:00:18.870	11449	0.01236	0		0.179267	1719207
00:00:18.880	11459	0.01256	0		0.182167	1719874
00:00:18.891	11469	0.01252	0		0.181587	1719736
00:00:18.900	11479	0.01286	0		0.186518	1720877
00:00:18.910	11489	0.01226	0		0.177816	1718862
00:00:18.920	11499	0.01257	0		0.182312	1719899
00:00:18.931	11509	0.01232	0		0.178686	1719062
00:00:18.940	11519	0.01259	0		0.182602	1719955
00:00:18.950	11529	0.01271	0		0.184343	1720381
00:00:18.960	11539	0.01223	0		0.177381	1718747
00:00:18.970	11549	0.0124	0		0.179847	1719329
00:00:18.980	11559	0.01298	0		0.188259	1721281
00:00:18.990	11569	0.01221	0		0.177091	1718697
00:00:19.000	11579	0.01275	0		0.184923	1720516
00:00:19.010	11589	0.01223	0		0.177381	1718749
00:00:19.020	11599	0.01249	0		0.181152	1719618
00:00:19.030	11609	0.01259	0		0.182602	1719955
00:00:19.040	11619	0.0126	0		0.182747	1720011
00:00:19.050	11629	0.01245	0		0.180572	1719503
00:00:19.060	11639	0.0129	0		0.187099	1720999
00:00:19.070	11649	0.01243	0		0.180282	1719422
00:00:19.080	11659	0.01294	0		0.187679	1721134
00:00:19.090	11669	0.0128	0		0.185648	1720665
00:00:19.100	11679	0.01255	0		0.182022	1719831
00:00:19.110	11689	0.01244	0		0.180427	1719474
00:00:19.119	11699	0.0128	0		0.185648	1720663
00:00:19.129	11709	0.01283	0		0.186083	1720785
00:00:19.139	11719	0.01285	0		0.186373	1720845
00:00:19.149	11729	0.01239	0		0.179702	1719280
00:00:19.160	11739	0.01312	0		0.190289	1721753
00:00:19.169	11749	0.01248	0		0.181007	1719604
00:00:19.179	11759	0.01266	0		0.183618	1720214
00:00:19.189	11769	0.01245	0		0.180572	1719494
00:00:19.199	11779	0.01267	0		0.183763	1720224
00:00:19.209	11789	0.01248	0		0.181007	1719596
00:00:19.219	11799	0.01264	0		0.183328	1720126
00:00:19.229	11809	0.01244	0		0.180427	1719479
00:00:19.239	11819	0.01303	0		0.188984	1721452
00:00:19.249	11829	0.01278	0		0.185358	1720606
00:00:19.259	11839	0.01266	0		0.183618	1720202
00:00:19.269	11849	0.01253	0		0.181732	1719778
00:00:19.279	11859	0.01292	0		0.187389	1721075
00:00:19.289	11869	0.01264	0		0.183328	1720126
00:00:19.299	11879	0.01251	0		0.181442	1719702
00:00:19.309	11889	0.01283	0		0.186083	1720788
00:00:19.319	11899	0.01312	0		0.190289	1721746
00:00:19.329	11909	0.01275	0		0.184923	1720513
00:00:19.339	11919	0.01287	0		0.186664	1720916
00:00:19.349	11929	0.01263	0		0.183183	1720097
00:00:19.359	11939	0.01275	0		0.184923	1720511
00:00:19.369	11949	0.01261	0		0.182893	1720041
00:00:19.379	11959	0.01309	0		0.189854	1721629
00:00:19.389	11969	0.01273	0		0.184633	1720430
00:00:19.398	11979	0.01313	0		0.190435	1721768
00:00:19.408	11989	0.01268	0		0.183908	1720261
00:00:19.419	11999	0.01307	0		0.189564	1721580
00:00:19.428	12009	0.01278	0		0.185358	1720599
00:00:19.438	12019	0.01294	0		0.187679	1721131
00:00:19.448	12029	0.01266	0		0.183618	1720210
00:00:19.458	12039	0.01314	0		0.19058	1721827
00:00:19.468	12049	0.01263	0		0.183183	1720097
00:00:19.478	12059	0.0129	0		0.187099	1721011
00:00:19.488	12069	0.01298	0		0.188259	1721271
00:00:19.498	12079	0.01335	0		0.193625	1722506
00:00:19.508	12089	0.01249	0		0.181152	1719643
00:00:19.518	12099	0.01301	0		0.188694	1721386
00:00:19.528	12109	0.01282	0		0.185938	1720739
00:00:19.538	12119	0.01289	0		0.186954	1720975
00:00:19.548	12129	0.01263	0		0.183183	1720097
00:00:19.558	12139	0.01327	0		0.192465	1722259
00:00:19.568	12149	0.01285	0		0.186373	1720838
00:00:19.578	12159	0.01289	0		0.186954	1720970
00:00:19.588	12169	0.01295	0		0.187824	1721166
00:00:19.598	12179	0.01315	0		0.190725	1721856
00:00:19.608	12189	0.01264	0		0.183328	1720146
00:00:19.618	12199	0.01287	0		0.186664	1720894
00:00:19.628	12209	0.01291	0		0.187244	1721053
00:00:19.638	12219	0.01338	0		0.19406	1722626
00:00:19.648	12229	0.01274	0		0.184778	1720454
00:00:19.658	12239	0.01304	0		0.189129	1721477
00:00:19.668	12249	0.01281	0		0.185793	1720709
00:00:19.678	12259	0.01334	0		0.19348	1722474
00:00:19.687	12269	0.01284	0		0.186228	1720797
00:00:19.697	12279	0.01327	0		0.192465	1722232
00:00:19.707	12289	0.01304	0		0.189129	1721472
00:00:19.717	12299	0.01315	0		0.190725	1721846
00:00:19.727	12309	0.01281	0		0.185793	1720712
00:00:19.737	12319	0.01293	0		0.187534	1721095
00:00:19.747	12329	0.01301	0		0.188694	1721364
00:00:19.757	12339	0.01303	0		0.188984	1721437
00:00:19.767	12349	0.01305	0		0.189274	1721513
00:00:19.777	12359	0.01287	0		0.186664	1720923
00:00:19.787	12369	0.0129	0		0.187099	1721006
00:00:19.797	12379	0.01313	0		0.190435	1721780
00:00:19.807	12389	0.01306	0		0.189419	1721560
00:00:19.817	12399	0.01321	0		0.191595	1722060
00:00:19.827	12409	0.01276	0		0.185068	1720535
00:00:19.837	12419	0.01299	0		0.188404	1721315
00:00:19.847	12429	0.01327	0		0.192465	1722249
00:00:19.857	12439	0.01322	0		0.19174	1722082
00:00:19.867	12449	0.01308	0		0.189709	1721624
00:00:19.877	12459	0.01346	0		0.195221	1722886
00:00:19.887	12469	0.01288	0		0.186809	1720948
00:00:19.897	12479	0.01334	0		0.19348	1722474
[truncated: 56,219 more rows]
