# Supplementary material for: Continuous Infusion Pressure Measurement in Predefined Interfascial and Intramuscular Tissue Conditions: An Ex Vivo Pilot Study
Source: J Clin Med. 2026 Apr 26;15(9):3301. doi: 10.3390/jcm15093301 (PMC13164366; doi:10.3390/jcm15093301)
Supplement: Supplementary file 1 [file jcm-15-03301-s001.zip › fascia 5.xlsx]

## Sheet: Recording
Timestamp	DeviceTime	Pressure(bar)	ButtonState	Event	Pressure(PSI)	PressureRAW
00:00:00.000	8865	0.00914	1		0.132564	1708375
00:00:00.002	8875	0.00956	1		0.138656	1709794
00:00:00.009	8885	0.00953	1		0.138221	1709704
00:00:00.019	8895	0.00943	1		0.136771	1709348
00:00:00.029	8905	0.00922	1		0.133725	1708674
00:00:00.039	8915	0.0093	1		0.134885	1708942
00:00:00.049	8925	0.00922	1		0.133725	1708667
00:00:00.059	8935	0.00925	1		0.13416	1708774
00:00:00.069	8945	0.0093	1		0.134885	1708940
00:00:00.079	8955	0.00899	1		0.130389	1707898
00:00:00.089	8965	0.00891	1		0.129229	1707625
00:00:00.099	8975	0.00921	1		0.13358	1708627
00:00:00.109	8985	0.00915	1		0.13271	1708429
00:00:00.119	8995	0.00954	1		0.138366	1709738
00:00:00.129	9005	0.00951	1		0.137931	1709618
00:00:00.139	9015	0.00914	1		0.132564	1708387
00:00:00.149	9025	0.0093	1		0.134885	1708932
00:00:00.159	9035	0.00931	0		0.13503	1708974
00:00:00.169	9045	0.00903	0		0.130969	1708010
00:00:00.178	9055	0.00942	0		0.136626	1709346
00:00:00.189	9065	0.00923	0		0.13387	1708686
00:00:00.199	9075	0.00937	0		0.1359	1709157
00:00:00.208	9085	0.00902	0		0.130824	1708001
00:00:00.218	9095	0.00961	0		0.139381	1709961
00:00:00.229	9105	0.00902	0		0.130824	1707983
00:00:00.239	9115	0.00927	0		0.13445	1708826
00:00:00.248	9125	0.00927	0		0.13445	1708814
00:00:00.259	9135	0.00922	0		0.133725	1708654
00:00:00.269	9145	0.00953	0		0.138221	1709716
00:00:00.278	9155	0.00939	0		0.13619	1709216
00:00:00.288	9165	0.00951	0		0.137931	1709640
00:00:00.298	9175	0.00908	0		0.131694	1708177
00:00:00.309	9185	0.00909	0		0.131839	1708223
00:00:00.319	9195	0.00882	0		0.127923	1707324
00:00:00.328	9205	0.00898	0		0.130244	1707866
00:00:00.338	9215	0.00931	0		0.13503	1708974
00:00:00.348	9225	0.00926	0		0.134305	1708792
00:00:00.358	9235	0.00946	0		0.137206	1709468
00:00:00.368	9245	0.00921	0		0.13358	1708610
00:00:00.378	9255	0.00927	0		0.13445	1708843
00:00:00.388	9265	0.00941	0		0.13648	1709309
00:00:00.398	9275	0.00941	0		0.13648	1709302
00:00:00.408	9285	0.00941	0		0.13648	1709287
00:00:00.418	9295	0.00931	0		0.13503	1708974
00:00:00.429	9305	0.00941	0		0.13648	1709285
00:00:00.438	9315	0.00919	0		0.13329	1708559
00:00:00.448	9325	0.00916	0		0.132855	1708466
00:00:00.458	9335	0.0093	0		0.134885	1708917
00:00:00.468	9345	0.00919	0		0.13329	1708559
00:00:00.478	9355	0.00921	0		0.13358	1708610
00:00:00.488	9365	0.0094	0		0.136335	1709253
00:00:00.498	9375	0.00913	0		0.132419	1708353
00:00:00.508	9385	0.00924	0		0.134015	1708723
00:00:00.517	9395	0.00932	0		0.135175	1708979
00:00:00.527	9405	0.00894	0		0.129664	1707725
00:00:00.538	9415	0.00897	0		0.130099	1707804
00:00:00.547	9425	0.00947	0		0.137351	1709500
00:00:00.558	9435	0.00915	0		0.13271	1708412
00:00:00.567	9445	0.0091	0		0.131984	1708268
00:00:00.577	9455	0.00933	0		0.13532	1709040
00:00:00.587	9465	0.00935	0		0.13561	1709104
00:00:00.597	9475	0.00971	0		0.140832	1710302
00:00:00.607	9485	0.00933	0		0.13532	1709040
00:00:00.617	9495	0.00924	0		0.134015	1708735
00:00:00.627	9505	0.00901	0		0.130679	1707971
00:00:00.637	9515	0.00917	0		0.133	1708481
00:00:00.647	9525	0.00927	0		0.13445	1708836
00:00:00.657	9535	0.00938	0		0.136045	1709189
00:00:00.667	9545	0.00917	0		0.133	1708495
00:00:00.677	9555	0.00923	0		0.13387	1708686
00:00:00.687	9565	0.00915	0		0.13271	1708436
00:00:00.697	9575	0.00913	0		0.132419	1708363
00:00:00.707	9585	0.00919	0		0.13329	1708542
00:00:00.717	9595	0.00919	0		0.13329	1708559
00:00:00.727	9605	0.00931	0		0.13503	1708962
00:00:00.736	9615	0.00918	0		0.133145	1708534
00:00:00.746	9625	0.00928	0		0.134595	1708848
00:00:00.756	9635	0.00914	0		0.132564	1708385
00:00:00.767	9645	0.00917	0		0.133	1708476
00:00:00.776	9655	0.0095	0		0.137786	1709591
00:00:00.786	9665	0.00917	0		0.133	1708481
00:00:00.796	9675	0.00928	0		0.134595	1708877
00:00:00.807	9685	0.00943	0		0.136771	1709361
00:00:00.816	9695	0.00927	0		0.13445	1708811
00:00:00.826	9705	0.00924	0		0.134015	1708711
00:00:00.836	9715	0.00956	0		0.138656	1709794
00:00:00.846	9725	0.00948	0		0.137496	1709532
00:00:00.856	9735	0.00932	0		0.135175	1708993
00:00:00.866	9745	0.00907	0		0.131549	1708148
00:00:00.876	9755	0.00919	0		0.13329	1708564
00:00:00.886	9765	0.00928	0		0.134595	1708853
00:00:00.896	9775	0.00921	0		0.13358	1708632
00:00:00.906	9785	0.00923	0		0.13387	1708679
00:00:00.916	9795	0.00928	0		0.134595	1708850
00:00:00.926	9805	0.00927	0		0.13445	1708816
00:00:00.936	9815	0.00924	0		0.134015	1708735
00:00:00.946	9825	0.00909	0		0.131839	1708216
00:00:00.956	9835	0.0095	0		0.137786	1709591
00:00:00.966	9845	0.00941	0		0.13648	1709302
00:00:00.976	9855	0.00932	0		0.135175	1708986
00:00:00.986	9865	0.00929	0		0.13474	1708880
00:00:00.996	9875	0.00917	0		0.133	1708485
00:00:01.006	9885	0.00916	0		0.132855	1708461
00:00:01.016	9895	0.00932	0		0.135175	1709006
00:00:01.026	9905	0.00922	0		0.133725	1708672
00:00:01.036	9915	0.00918	0		0.133145	1708527
00:00:01.045	9925	0.00913	0		0.132419	1708373
00:00:01.056	9935	0.00884	0		0.128213	1707375
00:00:01.065	9945	0.0093	0		0.134885	1708942
00:00:01.075	9955	0.00949	0		0.137641	1709571
00:00:01.086	9965	0.00942	0		0.136626	1709319
00:00:01.095	9975	0.00936	0		0.135755	1709145
00:00:01.105	9985	0.00944	0		0.136916	1709390
00:00:01.115	9995	0.00945	0		0.137061	1709415
00:00:01.125	10005	0.00925	0		0.13416	1708767
00:00:01.135	10015	0.00914	0		0.132564	1708395
00:00:01.145	10025	0.00921	0		0.13358	1708637
00:00:01.155	10035	0.00947	0		0.137351	1709495
00:00:01.165	10045	0.00923	0		0.13387	1708681
00:00:01.175	10055	0.00931	0		0.13503	1708969
00:00:01.185	10065	0.00968	0		0.140396	1710214
00:00:01.195	10075	0.00926	0		0.134305	1708787
00:00:01.205	10085	0.00954	0		0.138366	1709735
00:00:01.215	10095	0.00928	0		0.134595	1708875
00:00:01.225	10105	0.00939	0		0.13619	1709236
00:00:01.235	10115	0.00962	0		0.139526	1709995
00:00:01.245	10125	0.00976	0		0.141557	1710471
00:00:01.255	10135	0.00925	0		0.13416	1708770
00:00:01.265	10145	0.0093	0		0.134885	1708920
00:00:01.275	10155	0.00935	0		0.13561	1709099
00:00:01.285	10165	0.0092	0		0.133435	1708596
00:00:01.294	10175	0.00935	0		0.13561	1709086
00:00:01.304	10185	0.0095	0		0.137786	1709606
00:00:01.314	10195	0.00916	0		0.132855	1708446
00:00:01.325	10205	0.00953	0		0.138221	1709716
00:00:01.335	10215	0.00942	0		0.136626	1709331
00:00:01.344	10225	0.00961	0		0.139381	1709983
00:00:01.354	10235	0.0091	0		0.131984	1708241
00:00:01.364	10245	0.00954	0		0.138366	1709723
00:00:01.374	10255	0.00938	0		0.136045	1709211
00:00:01.385	10265	0.00917	0		0.133	1708485
00:00:01.394	10275	0.00944	0		0.136916	1709393
00:00:01.405	10285	0.00946	0		0.137206	1709476
00:00:01.414	10295	0.00937	0		0.1359	1709148
00:00:01.424	10305	0.00959	0		0.139091	1709897
00:00:01.434	10315	0.00914	0		0.132564	1708385
00:00:01.444	10325	0.00939	0		0.13619	1709231
00:00:01.454	10335	0.00941	0		0.13648	1709282
00:00:01.464	10345	0.00936	0		0.135755	1709116
00:00:01.474	10355	0.0093	0		0.134885	1708927
00:00:01.484	10365	0.00915	0		0.13271	1708441
00:00:01.494	10375	0.00935	0		0.13561	1709089
00:00:01.504	10385	0.00952	0		0.138076	1709667
00:00:01.514	10395	0.00918	0		0.133145	1708532
00:00:01.524	10405	0.00926	0		0.134305	1708784
00:00:01.534	10415	0.00941	0		0.13648	1709292
00:00:01.544	10425	0.00925	0		0.13416	1708767
00:00:01.554	10435	0.00934	0		0.135465	1709077
00:00:01.565	10445	0.00976	0		0.141557	1710464
00:00:01.574	10455	0.00946	0		0.137206	1709454
00:00:01.584	10465	0.00914	0		0.132564	1708402
00:00:01.594	10475	0.0092	0		0.133435	1708603
00:00:01.603	10485	0.00953	0		0.138221	1709686
00:00:01.613	10495	0.00922	0		0.133725	1708672
00:00:01.623	10505	0.00942	0		0.136626	1709322
00:00:01.634	10515	0.00901	0		0.130679	1707966
00:00:01.643	10525	0.00947	0		0.137351	1709508
00:00:01.653	10535	0.00891	0		0.129229	1707613
00:00:01.663	10545	0.00942	0		0.136626	1709331
00:00:01.674	10555	0.00916	0		0.132855	1708451
00:00:01.683	10565	0.00956	0		0.138656	1709789
00:00:01.693	10575	0.00918	0		0.133145	1708515
00:00:01.704	10585	0.00948	0		0.137496	1709525
00:00:01.713	10595	0.00919	0		0.13329	1708549
00:00:01.723	10605	0.00954	0		0.138366	1709743
00:00:01.733	10615	0.00939	0		0.13619	1709226
00:00:01.743	10625	0.00924	0		0.134015	1708723
00:00:01.753	10635	0.00896	0		0.129954	1707777
00:00:01.763	10645	0.00928	0		0.134595	1708860
00:00:01.774	10655	0.00914	0		0.132564	1708383
00:00:01.783	10665	0.00979	0		0.141992	1710569
00:00:01.793	10675	0.00913	0		0.132419	1708370
00:00:01.803	10685	0.00958	0		0.138946	1709858
00:00:01.812	10695	0.00919	0		0.13329	1708569
00:00:01.823	10705	0.00948	0		0.137496	1709525
00:00:01.832	10715	0.00898	0		0.130244	1707861
00:00:01.842	10725	0.00953	0		0.138221	1709696
00:00:01.853	10735	0.00901	0		0.130679	1707942
00:00:01.862	10745	0.00941	0		0.13648	1709287
00:00:01.872	10755	0.00911	0		0.132129	1708302
00:00:01.883	10765	0.00933	0		0.13532	1709028
00:00:01.892	10775	0.00943	0		0.136771	1709363
00:00:01.902	10785	0.00963	0		0.139671	1710032
00:00:01.913	10795	0.00919	0		0.13329	1708547
00:00:01.922	10805	0.0095	0		0.137786	1709591
00:00:01.932	10815	0.00915	0		0.13271	1708419
00:00:01.942	10825	0.00947	0		0.137351	1709513
00:00:01.952	10835	0.00944	0		0.136916	1709397
00:00:01.962	10845	0.00941	0		0.13648	1709285
00:00:01.972	10855	0.01009	0		0.146343	1711594
00:00:01.982	10865	0.00943	0		0.136771	1709366
00:00:01.992	10875	0.00911	0		0.132129	1708294
00:00:02.002	10885	0.00976	0		0.141557	1710459
00:00:02.012	10895	0.00908	0		0.131694	1708199
00:00:02.022	10905	0.00936	0		0.135755	1709113
00:00:02.032	10915	0.00917	0		0.133	1708503
00:00:02.042	10925	0.00939	0		0.13619	1709219
00:00:02.052	10935	0.00904	0		0.131114	1708052
00:00:02.062	10945	0.00992	0		0.143877	1711015
00:00:02.072	10955	0.00957	0		0.138801	1709850
00:00:02.082	10965	0.00935	0		0.13561	1709082
00:00:02.092	10975	0.00926	0		0.134305	1708792
00:00:02.102	10985	0.00952	0		0.138076	1709677
00:00:02.112	10995	0.00931	0		0.13503	1708976
00:00:02.122	11005	0.00945	0		0.137061	1709444
00:00:02.132	11015	0.00907	0		0.131549	1708157
00:00:02.142	11025	0.00936	0		0.135755	1709116
00:00:02.152	11035	0.00926	0		0.134305	1708806
00:00:02.162	11045	0.00947	0		0.137351	1709503
00:00:02.171	11055	0.00894	0		0.129664	1707718
00:00:02.181	11065	0.00969	0		0.140542	1710226
00:00:02.192	11075	0.00895	0		0.129809	1707747
00:00:02.201	11085	0.00931	0		0.13503	1708966
00:00:02.211	11095	0.00933	0		0.13532	1709035
00:00:02.221	11105	0.00929	0		0.13474	1708905
00:00:02.231	11115	0.00935	0		0.13561	1709111
00:00:02.241	11125	0.00917	0		0.133	1708495
00:00:02.251	11135	0.00912	0		0.132274	1708321
00:00:02.261	11145	0.00929	0		0.13474	1708910
00:00:02.271	11155	0.00938	0		0.136045	1709189
00:00:02.281	11165	0.00923	0		0.13387	1708681
00:00:02.291	11175	0.00912	0		0.132274	1708324
00:00:02.301	11185	0.00922	0		0.133725	1708674
00:00:02.311	11195	0.00944	0		0.136916	1709407
00:00:02.323	11205	0.00942	0		0.136626	1709336
00:00:02.331	11215	0.00906	0		0.131404	1708111
00:00:02.341	11225	0.00929	0		0.13474	1708910
00:00:02.351	11235	0.009	0		0.130534	1707910
00:00:02.361	11245	0.00929	0		0.13474	1708910
00:00:02.371	11255	0.00915	0		0.13271	1708427
00:00:02.381	11265	0.00974	0		0.141267	1710417
00:00:02.390	11275	0.00905	0		0.131259	1708089
00:00:02.400	11285	0.00948	0		0.137496	1709539
00:00:02.410	11295	0.00914	0		0.132564	1708392
00:00:02.420	11305	0.00973	0		0.141122	1710378
00:00:02.430	11315	0.00936	0		0.135755	1709138
00:00:02.441	11325	0.00959	0		0.139091	1709892
00:00:02.450	11335	0.00923	0		0.13387	1708706
00:00:02.461	11345	0.00941	0		0.13648	1709290
00:00:02.470	11355	0.00935	0		0.13561	1709106
00:00:02.480	11365	0.00933	0		0.13532	1709040
00:00:02.490	11375	0.00953	0		0.138221	1709696
00:00:02.500	11385	0.00969	0		0.140542	1710236
00:00:02.510	11395	0.00904	0		0.131114	1708059
00:00:02.521	11405	0.00967	0		0.140251	1710177
00:00:02.530	11415	0.00943	0		0.136771	1709356
00:00:02.540	11425	0.00975	0		0.141412	1710422
00:00:02.550	11435	0.00938	0		0.136045	1709197
00:00:02.560	11445	0.00943	0		0.136771	1709368
00:00:02.570	11455	0.00921	0		0.13358	1708625
00:00:02.580	11465	0.00981	0		0.142282	1710630
00:00:02.590	11475	0.00929	0		0.13474	1708905
00:00:02.600	11485	0.00973	0		0.141122	1710371
00:00:02.610	11495	0.00923	0		0.13387	1708699
00:00:02.620	11505	0.00941	0		0.13648	1709287
00:00:02.630	11515	0.00945	0		0.137061	1709442
00:00:02.640	11525	0.00962	0		0.139526	1710007
00:00:02.650	11535	0.00899	0		0.130389	1707883
00:00:02.660	11545	0.00947	0		0.137351	1709498
00:00:02.670	11555	0.00931	0		0.13503	1708962
00:00:02.683	11565	0.00978	0		0.141847	1710549
00:00:02.690	11575	0.00933	0		0.13532	1709013
00:00:02.700	11585	0.0095	0		0.137786	1709606
00:00:02.710	11595	0.00947	0		0.137351	1709505
00:00:02.720	11605	0.00981	0		0.142282	1710655
00:00:02.729	11615	0.00929	0		0.13474	1708910
00:00:02.739	11625	0.00981	0		0.142282	1710628
00:00:02.749	11635	0.00954	0		0.138366	1709723
00:00:02.759	11645	0.0096	0		0.139236	1709941
00:00:02.769	11655	0.00939	0		0.13619	1709226
00:00:02.779	11665	0.00938	0		0.136045	1709187
00:00:02.789	11675	0.00918	0		0.133145	1708515
00:00:02.799	11685	0.00966	0		0.140106	1710148
00:00:02.810	11695	0.00948	0		0.137496	1709520
00:00:02.819	11705	0.00967	0		0.140251	1710180
00:00:02.829	11715	0.00957	0		0.138801	1709836
00:00:02.839	11725	0.00976	0		0.141557	1710464
00:00:02.849	11735	0.00954	0		0.138366	1709743
00:00:02.859	11745	0.00951	0		0.137931	1709633
00:00:02.869	11755	0.00953	0		0.138221	1709691
00:00:02.879	11765	0.00959	0		0.139091	1709904
00:00:02.889	11775	0.00958	0		0.138946	1709855
00:00:02.899	11785	0.00982	0		0.142427	1710660
00:00:02.909	11795	0.00945	0		0.137061	1709429
00:00:02.919	11805	0.00971	0		0.140832	1710319
00:00:02.929	11815	0.00952	0		0.138076	1709650
00:00:02.938	11825	0.00974	0		0.141267	1710395
00:00:02.949	11835	0.00942	0		0.136626	1709336
00:00:02.958	11845	0.00973	0		0.141122	1710376
00:00:02.969	11855	0.00948	0		0.137496	1709547
00:00:02.978	11865	0.00947	0		0.137351	1709488
00:00:02.988	11875	0.00956	0		0.138656	1709789
00:00:02.999	11885	0.00946	0		0.137206	1709461
00:00:03.009	11895	0.00934	0		0.135465	1709052
00:00:03.018	11905	0.00959	0		0.139091	1709895
00:00:03.028	11915	0.00971	0		0.140832	1710312
00:00:03.038	11925	0.00965	0		0.139961	1710094
00:00:03.049	11935	0.00944	0		0.136916	1709385
00:00:03.059	11945	0.00994	0		0.144167	1711070
00:00:03.068	11955	0.00946	0		0.137206	1709481
00:00:03.078	11965	0.00989	0		0.143442	1710897
00:00:03.089	11975	0.00964	0		0.139816	1710056
00:00:03.098	11985	0.00958	0		0.138946	1709860
00:00:03.108	11995	0.00915	0		0.13271	1708417
00:00:03.118	12005	0.0097	0		0.140687	1710283
00:00:03.128	12015	0.00932	0		0.135175	1708991
00:00:03.138	12025	0.0096	0		0.139236	1709946
00:00:03.148	12035	0.00967	0		0.140251	1710165
00:00:03.158	12045	0.00969	0		0.140542	1710241
00:00:03.168	12055	0.00945	0		0.137061	1709446
00:00:03.178	12065	0.00977	0		0.141702	1710508
00:00:03.188	12075	0.00949	0		0.137641	1709569
00:00:03.197	12085	0.00986	0		0.143007	1710814
00:00:03.208	12095	0.00944	0		0.136916	1709390
00:00:03.218	12105	0.0097	0		0.140687	1710283
00:00:03.228	12115	0.00956	0		0.138656	1709797
00:00:03.238	12125	0.00983	0		0.142572	1710696
00:00:03.248	12135	0.00972	0		0.140977	1710322
00:00:03.258	12145	0.00961	0		0.139381	1709958
00:00:03.267	12155	0.00945	0		0.137061	1709422
00:00:03.277	12165	0.00965	0		0.139961	1710089
00:00:03.288	12175	0.00963	0		0.139671	1710024
00:00:03.298	12185	0.00981	0		0.142282	1710655
00:00:03.307	12195	0.00945	0		0.137061	1709422
00:00:03.317	12205	0.00946	0		0.137206	1709478
00:00:03.327	12215	0.00988	0		0.143297	1710863
00:00:03.337	12225	0.00964	0		0.139816	1710074
00:00:03.347	12235	0.00921	0		0.13358	1708630
00:00:03.357	12245	0.00961	0		0.139381	1709953
00:00:03.367	12255	0.00969	0		0.140542	1710243
00:00:03.377	12265	0.00976	0		0.141557	1710481
00:00:03.387	12275	0.00978	0		0.141847	1710540
00:00:03.397	12285	0.00973	0		0.141122	1710378
00:00:03.407	12295	0.01016	0		0.147358	1711817
00:00:03.417	12305	0.0095	0		0.137786	1709611
00:00:03.427	12315	0.00971	0		0.140832	1710305
00:00:03.437	12325	0.00974	0		0.141267	1710390
00:00:03.447	12335	0.00974	0		0.141267	1710393
00:00:03.457	12345	0.00969	0		0.140542	1710251
00:00:03.467	12355	0.0098	0		0.142137	1710606
00:00:03.477	12365	0.00948	0		0.137496	1709532
00:00:03.486	12375	0.00959	0		0.139091	1709892
00:00:03.496	12385	0.00962	0		0.139526	1709993
00:00:03.506	12395	0.00972	0		0.140977	1710349
00:00:03.516	12405	0.00985	0		0.142862	1710770
00:00:03.526	12415	0.00969	0		0.140542	1710221
00:00:03.536	12425	0.00961	0		0.139381	1709963
00:00:03.546	12435	0.00963	0		0.139671	1710044
00:00:03.556	12445	0.00983	0		0.142572	1710696
00:00:03.566	12455	0.00978	0		0.141847	1710545
00:00:03.576	12465	0.00934	0		0.135465	1709047
00:00:03.586	12475	0.00974	0		0.141267	1710395
00:00:03.596	12485	0.00985	0		0.142862	1710785
00:00:03.606	12495	0.00951	0		0.137931	1709637
00:00:03.616	12505	0.00953	0		0.138221	1709696
00:00:03.626	12515	0.0096	0		0.139236	1709941
00:00:03.636	12525	0.00956	0		0.138656	1709809
00:00:03.646	12535	0.00971	0		0.140832	1710302
00:00:03.656	12545	0.00983	0		0.142572	1710709
00:00:03.666	12555	0.00962	0		0.139526	1710012
00:00:03.677	12565	0.00951	0		0.137931	1709618
00:00:03.686	12575	0.00973	0		0.141122	1710356
00:00:03.696	12585	0.00947	0		0.137351	1709500
00:00:03.706	12595	0.01006	0		0.145908	1711466
00:00:03.716	12605	0.00983	0		0.142572	1710696
00:00:03.726	12615	0.00927	0		0.13445	1708838
00:00:03.736	12625	0.00977	0		0.141702	1710498
00:00:03.745	12635	0.00967	0		0.140251	1710177
00:00:03.756	12645	0.00978	0		0.141847	1710525
00:00:03.766	12655	0.00971	0		0.140832	1710305
00:00:03.775	12665	0.00957	0		0.138801	1709826
00:00:03.786	12675	0.00983	0		0.142572	1710711
00:00:03.796	12685	0.0096	0		0.139236	1709941
00:00:03.805	12695	0.00971	0		0.140832	1710314
00:00:03.816	12705	0.01025	0		0.148664	1712108
00:00:03.825	12715	0.00975	0		0.141412	1710449
00:00:03.836	12725	0.00975	0		0.141412	1710439
00:00:03.846	12735	0.01002	0		0.145328	1711349
00:00:03.855	12745	0.00959	0		0.139091	1709914
00:00:03.865	12755	0.00983	0		0.142572	1710711
00:00:03.875	12765	0.00975	0		0.141412	1710422
00:00:03.885	12775	0.00957	0		0.138801	1709838
00:00:03.895	12785	0.00978	0		0.141847	1710552
00:00:03.905	12795	0.00978	0		0.141847	1710545
00:00:03.915	12805	0.00985	0		0.142862	1710782
00:00:03.925	12815	0.00988	0		0.143297	1710885
00:00:03.935	12825	0.00948	0		0.137496	1709532
00:00:03.945	12835	0.00995	0		0.144313	1711104
00:00:03.955	12845	0.00952	0		0.138076	1709672
00:00:03.965	12855	0.00975	0		0.141412	1710434
00:00:03.975	12865	0.00965	0		0.139961	1710111
00:00:03.985	12875	0.00949	0		0.137641	1709557
00:00:03.995	12885	0.00962	0		0.139526	1709985
00:00:04.005	12895	0.00965	0		0.139961	1710114
00:00:04.015	12905	0.00991	0		0.143732	1710976
00:00:04.025	12915	0.00974	0		0.141267	1710403
00:00:04.035	12925	0.0096	0		0.139236	1709948
00:00:04.045	12935	0.01	0		0.145038	1711275
00:00:04.054	12945	0.00975	0		0.141412	1710422
00:00:04.064	12955	0.00998	0		0.144748	1711209
00:00:04.074	12965	0.0096	0		0.139236	1709919
00:00:04.085	12975	0.00961	0		0.139381	1709983
00:00:04.095	12985	0.00946	0		0.137206	1709471
00:00:04.104	12995	0.01013	0		0.146923	1711721
00:00:04.114	13005	0.00971	0		0.140832	1710297
00:00:04.124	13015	0.00955	0		0.138511	1709772
00:00:04.134	13025	0.0099	0		0.143587	1710956
00:00:04.144	13035	0.00983	0		0.142572	1710714
00:00:04.154	13045	0.0097	0		0.140687	1710283
00:00:04.164	13055	0.00973	0		0.141122	1710356
00:00:04.174	13065	0.01008	0		0.146198	1711547
00:00:04.184	13075	0.00999	0		0.144893	1711248
00:00:04.194	13085	0.00955	0		0.138511	1709762
00:00:04.204	13095	0.00985	0		0.142862	1710770
00:00:04.214	13105	0.00962	0		0.139526	1709997
00:00:04.224	13115	0.00974	0		0.141267	1710410
00:00:04.234	13125	0.00975	0		0.141412	1710449
00:00:04.244	13135	0.00976	0		0.141557	1710471
00:00:04.254	13145	0.00972	0		0.140977	1710349
00:00:04.264	13155	0.00977	0		0.141702	1710508
00:00:04.274	13165	0.00961	0		0.139381	1709953
00:00:04.284	13175	0.00993	0		0.144022	1711038
00:00:04.294	13185	0.00969	0		0.140542	1710241
00:00:04.304	13195	0.00962	0		0.139526	1709985
00:00:04.314	13205	0.01019	0		0.147793	1711917
00:00:04.324	13215	0.00942	0		0.136626	1709344
00:00:04.334	13225	0.00977	0		0.141702	1710505
00:00:04.344	13235	0.01002	0		0.145328	1711344
00:00:04.354	13245	0.00955	0		0.138511	1709753
00:00:04.363	13255	0.00996	0		0.144458	1711148
00:00:04.373	13265	0.00976	0		0.141557	1710461
00:00:04.383	13275	0.00991	0		0.143732	1710968
00:00:04.393	13285	0.00974	0		0.141267	1710390
00:00:04.403	13295	0.00999	0		0.144893	1711256
00:00:04.413	13305	0.01004	0		0.145618	1711420
00:00:04.423	13315	0.00975	0		0.141412	1710427
00:00:04.433	13325	0.00977	0		0.141702	1710508
00:00:04.443	13335	0.00995	0		0.144313	1711101
00:00:04.454	13345	0.00972	0		0.140977	1710331
00:00:04.463	13355	0.0097	0		0.140687	1710283
00:00:04.473	13365	0.00998	0		0.144748	1711221
00:00:04.483	13375	0.00997	0		0.144603	1711190
00:00:04.493	13385	0.00979	0		0.141992	1710584
00:00:04.503	13395	0.01021	0		0.148083	1711978
00:00:04.513	13405	0.00997	0		0.144603	1711165
00:00:04.523	13415	0.00997	0		0.144603	1711165
00:00:04.533	13425	0.00991	0		0.143732	1710966
00:00:04.543	13435	0.01002	0		0.145328	1711354
00:00:04.553	13445	0.00967	0		0.140251	1710180
00:00:04.562	13455	0.00984	0		0.142717	1710731
00:00:04.573	13465	0.00981	0		0.142282	1710647
00:00:04.582	13475	0.00999	0		0.144893	1711234
00:00:04.592	13485	0.00978	0		0.141847	1710540
00:00:04.603	13495	0.00955	0		0.138511	1709772
00:00:04.612	13505	0.00969	0		0.140542	1710248
00:00:04.622	13515	0.00998	0		0.144748	1711204
00:00:04.633	13525	0.00963	0		0.139671	1710046
00:00:04.643	13535	0.01	0		0.145038	1711268
00:00:04.653	13545	0.00958	0		0.138946	1709865
00:00:04.663	13555	0.00985	0		0.142862	1710777
00:00:04.673	13565	0.00996	0		0.144458	1711141
00:00:04.682	13575	0.01001	0		0.145183	1711295
00:00:04.693	13585	0.00962	0		0.139526	1710010
00:00:04.702	13595	0.01007	0		0.146053	1711503
00:00:04.712	13605	0.00979	0		0.141992	1710569
00:00:04.722	13615	0.01026	0		0.148809	1712157
00:00:04.732	13625	0.00987	0		0.143152	1710824
00:00:04.742	13635	0.01001	0		0.145183	1711310
00:00:04.752	13645	0.00989	0		0.143442	1710892
00:00:04.762	13655	0.00989	0		0.143442	1710900
00:00:04.772	13665	0.01003	0		0.145473	1711381
00:00:04.784	13675	0.01033	0		0.149824	1712383
00:00:04.792	13685	0.00983	0		0.142572	1710701
00:00:04.802	13695	0.01029	0		0.149244	1712257
00:00:04.812	13705	0.00957	0		0.138801	1709821
00:00:04.822	13715	0.01003	0		0.145473	1711361
00:00:04.832	13725	0.01009	0		0.146343	1711562
00:00:04.842	13735	0.00976	0		0.141557	1710459
00:00:04.852	13745	0.00973	0		0.141122	1710385
00:00:04.862	13755	0.01003	0		0.145473	1711371
00:00:04.872	13765	0.01007	0		0.146053	1711506
00:00:04.882	13775	0.01008	0		0.146198	1711554
00:00:04.891	13785	0.01002	0		0.145328	1711356
00:00:04.902	13795	0.00997	0		0.144603	1711175
00:00:04.912	13805	0.00974	0		0.141267	1710415
00:00:04.922	13815	0.0104	0		0.150839	1712604
00:00:04.932	13825	0.00975	0		0.141412	1710425
00:00:04.941	13835	0.01024	0		0.148519	1712086
00:00:04.951	13845	0.00988	0		0.143297	1710873
00:00:04.961	13855	0.01034	0		0.149969	1712420
00:00:04.971	13865	0.00988	0		0.143297	1710875
00:00:04.981	13875	0.01025	0		0.148664	1712105
00:00:04.991	13885	0.01015	0		0.147213	1711770
00:00:05.001	13895	0.00997	0		0.144603	1711163
00:00:05.011	13905	0.00991	0		0.143732	1710985
00:00:05.021	13915	0.00994	0		0.144167	1711060
00:00:05.031	13925	0.00995	0		0.144313	1711121
00:00:05.041	13935	0.01026	0		0.148809	1712157
00:00:05.051	13945	0.00979	0		0.141992	1710559
00:00:05.061	13955	0.01016	0		0.147358	1711809
00:00:05.071	13965	0.00963	0		0.139671	1710044
00:00:05.081	13975	0.01024	0		0.148519	1712066
00:00:05.091	13985	0.01003	0		0.145473	1711361
00:00:05.101	13995	0.01015	0		0.147213	1711775
00:00:05.111	14005	0.00987	0		0.143152	1710856
00:00:05.121	14015	0.01023	0		0.148374	1712037
00:00:05.131	14025	0.00983	0		0.142572	1710711
00:00:05.141	14035	0.01016	0		0.147358	1711829
00:00:05.150	14045	0.00971	0		0.140832	1710305
00:00:05.161	14055	0.01008	0		0.146198	1711530
00:00:05.170	14065	0.00988	0		0.143297	1710858
00:00:05.181	14075	0.01028	0		0.149099	1712218
00:00:05.190	14085	0.0099	0		0.143587	1710944
00:00:05.200	14095	0.01029	0		0.149244	1712233
00:00:05.211	14105	0.00998	0		0.144748	1711219
00:00:05.221	14115	0.01022	0		0.148229	1712030
00:00:05.230	14125	0.00988	0		0.143297	1710865
00:00:05.241	14135	0.01012	0		0.146778	1711684
00:00:05.251	14145	0.00999	0		0.144893	1711234
00:00:05.261	14155	0.0101	0		0.146488	1711599
00:00:05.270	14165	0.00986	0		0.143007	1710809
00:00:05.280	14175	0.01023	0		0.148374	1712034
00:00:05.290	14185	0.00982	0		0.142427	1710679
00:00:05.300	14195	0.01008	0		0.146198	1711537
00:00:05.311	14205	0.00973	0		0.141122	1710354
00:00:05.320	14215	0.01027	0		0.148954	1712172
00:00:05.330	14225	0.00995	0		0.144313	1711099
00:00:05.340	14235	0.01035	0		0.150114	1712437
00:00:05.350	14245	0.00985	0		0.142862	1710765
00:00:05.360	14255	0.01038	0		0.150549	1712537
00:00:05.370	14265	0.01022	0		0.148229	1712012
00:00:05.380	14275	0.01026	0		0.148809	1712135
00:00:05.390	14285	0.00986	0		0.143007	1710797
00:00:05.400	14295	0.01022	0		0.148229	1712027
00:00:05.410	14305	0.01021	0		0.148083	1711976
00:00:05.420	14315	0.01022	0		0.148229	1712008
00:00:05.430	14325	0.00982	0		0.142427	1710667
00:00:05.440	14335	0.01038	0		0.150549	1712540
00:00:05.450	14345	0.00985	0		0.142862	1710758
00:00:05.460	14355	0.01014	0		0.147068	1711731
00:00:05.470	14365	0.00992	0		0.143877	1710998
00:00:05.480	14375	0.01022	0		0.148229	1712020
00:00:05.489	14385	0.00982	0		0.142427	1710667
00:00:05.500	14395	0.01026	0		0.148809	1712152
00:00:05.510	14405	0.00993	0		0.144022	1711035
00:00:05.519	14415	0.01039	0		0.150694	1712594
00:00:05.529	14425	0.00992	0		0.143877	1711012
00:00:05.539	14435	0.01036	0		0.150259	1712486
00:00:05.550	14445	0.01007	0		0.146053	1711523
00:00:05.560	14455	0.01028	0		0.149099	1712221
00:00:05.569	14465	0.01039	0		0.150694	1712594
00:00:05.579	14475	0.01035	0		0.150114	1712444
00:00:05.590	14485	0.00993	0		0.144022	1711027
00:00:05.599	14495	0.00997	0		0.144603	1711177
00:00:05.609	14505	0.00969	0		0.140542	1710246
00:00:05.619	14515	0.00982	0		0.142427	1710682
00:00:05.629	14525	0.01006	0		0.145908	1711464
00:00:05.639	14535	0.01029	0		0.149244	1712250
00:00:05.649	14545	0.01025	0		0.148664	1712105
00:00:05.659	14555	0.01064	0		0.15432	1713408
00:00:05.669	14565	0.00963	0		0.139671	1710042
00:00:05.679	14575	0.01051	0		0.152435	1712976
00:00:05.689	14585	0.01036	0		0.150259	1712479
00:00:05.699	14595	0.00991	0		0.143732	1710988
00:00:05.709	14605	0.01014	0		0.147068	1711741
00:00:05.719	14615	0.01005	0		0.145763	1711430
00:00:05.729	14625	0.01014	0		0.147068	1711758
00:00:05.739	14635	0.01032	0		0.149679	1712339
00:00:05.749	14645	0.00996	0		0.144458	1711133
00:00:05.759	14655	0.01032	0		0.149679	1712351
00:00:05.768	14665	0.01007	0		0.146053	1711503
00:00:05.778	14675	0.01045	0		0.151564	1712780
00:00:05.789	14685	0.00983	0		0.142572	1710709
00:00:05.798	14695	0.01059	0		0.153595	1713268
00:00:05.809	14705	0.00989	0		0.143442	1710907
00:00:05.818	14715	0.01046	0		0.151709	1712826
00:00:05.828	14725	0.01001	0		0.145183	1711307
00:00:05.838	14735	0.01024	0		0.148519	1712086
00:00:05.848	14745	0.0101	0		0.146488	1711613
00:00:05.858	14755	0.01011	0		0.146633	1711660
00:00:05.868	14765	0.01023	0		0.148374	1712057
00:00:05.878	14775	0.01033	0		0.149824	1712369
00:00:05.888	14785	0.00993	0		0.144022	1711052
00:00:05.898	14795	0.01042	0		0.151129	1712699
00:00:05.908	14805	0.01005	0		0.145763	1711437
00:00:05.918	14815	0.01002	0		0.145328	1711332
00:00:05.928	14825	0.0101	0		0.146488	1711616
00:00:05.938	14835	0.01023	0		0.148374	1712057
00:00:05.948	14845	0.01007	0		0.146053	1711496
00:00:05.958	14855	0.01034	0		0.149969	1712430
00:00:05.968	14865	0.01011	0		0.146633	1711640
00:00:05.978	14875	0.01052	0		0.15258	1713008
00:00:05.988	14885	0.00999	0		0.144893	1711258
00:00:05.998	14895	0.01043	0		0.151274	1712724
00:00:06.008	14905	0.00979	0		0.141992	1710574
00:00:06.018	14915	0.01015	0		0.147213	1711765
00:00:06.028	14925	0.01033	0		0.149824	1712373
00:00:06.038	14935	0.01033	0		0.149824	1712388
00:00:06.048	14945	0.01013	0		0.146923	1711699
00:00:06.058	14955	0.01021	0		0.148083	1711966
00:00:06.068	14965	0.00986	0		0.143007	1710816
00:00:06.077	14975	0.01022	0		0.148229	1712027
00:00:06.088	14985	0.00997	0		0.144603	1711185
00:00:06.097	14995	0.01049	0		0.152145	1712924
00:00:06.107	15005	0.01038	0		0.150549	1712540
00:00:06.118	15015	0.01035	0		0.150114	1712440
00:00:06.127	15025	0.01028	0		0.149099	1712230
00:00:06.137	15035	0.01038	0		0.150549	1712560
00:00:06.147	15045	0.01023	0		0.148374	1712049
00:00:06.157	15055	0.01021	0		0.148083	1711976
00:00:06.167	15065	0.01011	0		0.146633	1711638
00:00:06.177	15075	0.01039	0		0.150694	1712577
00:00:06.187	15085	0.01036	0		0.150259	1712471
00:00:06.197	15095	0.01029	0		0.149244	1712252
00:00:06.207	15105	0.01039	0		0.150694	1712591
00:00:06.217	15115	0.00994	0		0.144167	1711089
00:00:06.227	15125	0.0103	0		0.149389	1712288
00:00:06.237	15135	0.01067	0		0.154755	1713533
00:00:06.247	15145	0.00998	0		0.144748	1711197
00:00:06.257	15155	0.01027	0		0.148954	1712194
00:00:06.267	15165	0.01033	0		0.149824	1712383
00:00:06.277	15175	0.0109	0		0.158091	1714312
00:00:06.287	15185	0.01029	0		0.149244	1712260
00:00:06.297	15195	0.01071	0		0.155335	1713658
00:00:06.307	15205	0.01024	0		0.148519	1712096
00:00:06.317	15215	0.01034	0		0.149969	1712425
00:00:06.327	15225	0.01	0		0.145038	1711290
00:00:06.336	15235	0.01028	0		0.149099	1712203
00:00:06.346	15245	0.01025	0		0.148664	1712125
00:00:06.356	15255	0.01034	0		0.149969	1712425
00:00:06.367	15265	0.0104	0		0.150839	1712613
00:00:06.376	15275	0.01103	0		0.159977	1714724
00:00:06.386	15285	0.01035	0		0.150114	1712459
00:00:06.396	15295	0.01036	0		0.150259	1712481
00:00:06.406	15305	0.01082	0		0.156931	1714027
00:00:06.417	15315	0.0107	0		0.15519	1713621
00:00:06.426	15325	0.01051	0		0.152435	1712993
00:00:06.436	15335	0.01096	0		0.158961	1714491
00:00:06.446	15345	0.01011	0		0.146633	1711657
00:00:06.456	15355	0.01067	0		0.154755	1713518
00:00:06.466	15365	0.01011	0		0.146633	1711652
00:00:06.476	15375	0.01039	0		0.150694	1712572
00:00:06.486	15385	0.01041	0		0.150984	1712665
00:00:06.496	15395	0.01045	0		0.151564	1712790
00:00:06.506	15405	0.01007	0		0.146053	1711496
00:00:06.516	15415	0.01032	0		0.149679	1712342
00:00:06.526	15425	0.01015	0		0.147213	1711775
00:00:06.536	15435	0.01052	0		0.15258	1713037
00:00:06.546	15445	0.01034	0		0.149969	1712405
00:00:06.556	15455	0.01069	0		0.155045	1713582
00:00:06.566	15465	0.01014	0		0.147068	1711736
00:00:06.576	15475	0.01061	0		0.153885	1713322
00:00:06.586	15485	0.01026	0		0.148809	1712162
00:00:06.595	15495	0.01092	0		0.158381	1714363
00:00:06.606	15505	0.01053	0		0.152725	1713062
00:00:06.616	15515	0.01027	0		0.148954	1712169
00:00:06.625	15525	0.01042	0		0.151129	1712684
00:00:06.636	15535	0.01044	0		0.151419	1712746
00:00:06.645	15545	0.01035	0		0.150114	1712435
00:00:06.655	15555	0.01079	0		0.156496	1713920
00:00:06.665	15565	0.01058	0		0.15345	1713207
00:00:06.675	15575	0.01049	0		0.152145	1712929
00:00:06.685	15585	0.01045	0		0.151564	1712795
00:00:06.696	15595	0.01045	0		0.151564	1712795
00:00:06.705	15605	0.01034	0		0.149969	1712430
00:00:06.715	15615	0.01091	0		0.158236	1714334
00:00:06.725	15625	0.01036	0		0.150259	1712496
00:00:06.735	15635	0.01041	0		0.150984	1712657
00:00:06.745	15645	0.0107	0		0.15519	1713631
00:00:06.755	15655	0.01022	0		0.148229	1712003
00:00:06.765	15665	0.01069	0		0.155045	1713594
00:00:06.775	15675	0.01059	0		0.153595	1713249
00:00:06.785	15685	0.01086	0		0.157511	1714174
00:00:06.795	15695	0.01067	0		0.154755	1713540
00:00:06.805	15705	0.01066	0		0.15461	1713501
00:00:06.815	15715	0.01077	0		0.156206	1713844
00:00:06.825	15725	0.01074	0		0.15577	1713763
00:00:06.835	15735	0.01094	0		0.158671	1714432
00:00:06.844	15745	0.0108	0		0.156641	1713959
00:00:06.855	15755	0.01076	0		0.156061	1713832
00:00:06.865	15765	0.01041	0		0.150984	1712640
00:00:06.874	15775	0.01042	0		0.151129	1712692
00:00:06.885	15785	0.01065	0		0.154465	1713467
00:00:06.895	15795	0.01078	0		0.156351	1713878
00:00:06.905	15805	0.01058	0		0.15345	1713222
00:00:06.915	15815	0.01087	0		0.157656	1714184
00:00:06.925	15825	0.01096	0		0.158961	1714504
00:00:06.934	15835	0.01064	0		0.15432	1713432
00:00:06.945	15845	0.01073	0		0.155625	1713724
00:00:06.954	15855	0.01049	0		0.152145	1712920
00:00:06.964	15865	0.01084	0		0.157221	1714111
00:00:06.974	15875	0.01088	0		0.157801	1714214
00:00:06.984	15885	0.01058	0		0.15345	1713217
00:00:06.994	15895	0.0105	0		0.15229	1712966
00:00:07.004	15905	0.01082	0		0.156931	1714025
00:00:07.014	15915	0.01049	0		0.152145	1712927
00:00:07.024	15925	0.01062	0		0.15403	1713354
00:00:07.034	15935	0.01052	0		0.15258	1713015
00:00:07.044	15945	0.01069	0		0.155045	1713577
00:00:07.054	15955	0.01077	0		0.156206	1713863
00:00:07.064	15965	0.01053	0		0.152725	1713069
00:00:07.074	15975	0.01052	0		0.15258	1713035
00:00:07.084	15985	0.01084	0		0.157221	1714101
00:00:07.094	15995	0.01092	0		0.158381	1714373
00:00:07.104	16005	0.0107	0		0.15519	1713609
00:00:07.114	16015	0.01067	0		0.154755	1713528
00:00:07.124	16025	0.01072	0		0.15548	1713704
00:00:07.134	16035	0.01039	0		0.150694	1712586
00:00:07.144	16045	0.01063	0		0.154175	1713376
00:00:07.154	16055	0.01052	0		0.15258	1713022
00:00:07.164	16065	0.01057	0		0.153305	1713180
00:00:07.174	16075	0.01081	0		0.156786	1714010
00:00:07.184	16085	0.01092	0		0.158381	1714348
00:00:07.194	16095	0.01082	0		0.156931	1714015
00:00:07.203	16105	0.011	0		0.159541	1714626
00:00:07.213	16115	0.01088	0		0.157801	1714214
00:00:07.223	16125	0.011	0		0.159541	1714638
00:00:07.233	16135	0.0106	0		0.15374	1713273
00:00:07.243	16145	0.01087	0		0.157656	1714211
00:00:07.253	16155	0.01092	0		0.158381	1714380
00:00:07.263	16165	0.01107	0		0.160557	1714883
00:00:07.273	16175	0.01082	0		0.156931	1714013
00:00:07.283	16185	0.01077	0		0.156206	1713873
00:00:07.293	16195	0.01076	0		0.156061	1713829
00:00:07.303	16205	0.01113	0		0.161427	1715055
00:00:07.313	16215	0.01081	0		0.156786	1714005
00:00:07.323	16225	0.01094	0		0.158671	1714424
00:00:07.333	16235	0.01067	0		0.154755	1713530
00:00:07.343	16245	0.01046	0		0.151709	1712812
00:00:07.353	16255	0.01081	0		0.156786	1713986
00:00:07.363	16265	0.01114	0		0.161572	1715089
00:00:07.373	16275	0.01091	0		0.158236	1714341
00:00:07.383	16285	0.01104	0		0.160122	1714758
00:00:07.393	16295	0.01119	0		0.162297	1715285
00:00:07.403	16305	0.01123	0		0.162877	1715392
00:00:07.413	16315	0.01095	0		0.158816	1714458
00:00:07.422	16325	0.01094	0		0.158671	1714427
00:00:07.433	16335	0.01117	0		0.162007	1715201
00:00:07.443	16345	0.01088	0		0.157801	1714218
00:00:07.453	16355	0.01091	0		0.158236	1714343
00:00:07.462	16365	0.01089	0		0.157946	1714277
00:00:07.473	16375	0.01081	0		0.156786	1713993
00:00:07.483	16385	0.01108	0		0.160702	1714900
00:00:07.493	16395	0.01075	0		0.155916	1713795
00:00:07.503	16405	0.01122	0		0.162732	1715366
00:00:07.513	16415	0.01096	0		0.158961	1714494
00:00:07.522	16425	0.01101	0		0.159687	1714677
00:00:07.532	16435	0.01077	0		0.156206	1713851
00:00:07.542	16445	0.011	0		0.159541	1714621
00:00:07.552	16455	0.01095	0		0.158816	1714458
00:00:07.562	16465	0.01127	0		0.163457	1715550
00:00:07.572	16475	0.01071	0		0.155335	1713663
00:00:07.582	16485	0.01097	0		0.159106	1714533
00:00:07.592	16495	0.01094	0		0.158671	1714436
00:00:07.603	16505	0.01089	0		0.157946	1714253
00:00:07.612	16515	0.01103	0		0.159977	1714736
00:00:07.622	16525	0.01115	0		0.161717	1715128
00:00:07.632	16535	0.01112	0		0.161282	1715025
00:00:07.642	16545	0.01109	0		0.160847	1714930
00:00:07.652	16555	0.01099	0		0.159396	1714604
00:00:07.662	16565	0.01104	0		0.160122	1714770
00:00:07.672	16575	0.01088	0		0.157801	1714233
00:00:07.682	16585	0.0109	0		0.158091	1714309
00:00:07.692	16595	0.01088	0		0.157801	1714228
00:00:07.702	16605	0.01114	0		0.161572	1715111
00:00:07.712	16615	0.01097	0		0.159106	1714528
00:00:07.721	16625	0.01079	0		0.156496	1713937
00:00:07.732	16635	0.0111	0		0.160992	1714961
00:00:07.741	16645	0.01122	0		0.162732	1715358
00:00:07.752	16655	0.01084	0		0.157221	1714079
00:00:07.761	16665	0.01133	0		0.164328	1715753
00:00:07.772	16675	0.01099	0		0.159396	1714606
00:00:07.782	16685	0.01116	0		0.161862	1715160
00:00:07.792	16695	0.01129	0		0.163748	1715592
00:00:07.801	16705	0.01125	0		0.163167	1715472
00:00:07.811	16715	0.01082	0		0.156931	1714025
00:00:07.821	16725	0.01124	0		0.163022	1715425
00:00:07.831	16735	0.01074	0		0.15577	1713765
00:00:07.841	16745	0.01112	0		0.161282	1715045
00:00:07.852	16755	0.01092	0		0.158381	1714351
00:00:07.861	16765	0.01112	0		0.161282	1715045
00:00:07.871	16775	0.01108	0		0.160702	1714888
00:00:07.881	16785	0.01123	0		0.162877	1715418
00:00:07.891	16795	0.01107	0		0.160557	1714868
00:00:07.901	16805	0.01112	0		0.161282	1715020
00:00:07.911	16815	0.0109	0		0.158091	1714285
00:00:07.921	16825	0.01121	0		0.162587	1715348
00:00:07.931	16835	0.01086	0		0.157511	1714162
00:00:07.941	16845	0.01134	0		0.164473	1715763
00:00:07.951	16855	0.01115	0		0.161717	1715130
00:00:07.961	16865	0.0114	0		0.165343	1715969
00:00:07.971	16875	0.01106	0		0.160412	1714846
00:00:07.981	16885	0.01117	0		0.162007	1715201
00:00:07.991	16895	0.01117	0		0.162007	1715204
00:00:08.001	16905	0.01118	0		0.162152	1715228
00:00:08.011	16915	0.01118	0		0.162152	1715221
00:00:08.021	16925	0.0112	0		0.162442	1715290
00:00:08.030	16935	0.01131	0		0.164038	1715687
00:00:08.041	16945	0.01118	0		0.162152	1715246
00:00:08.051	16955	0.01131	0		0.164038	1715675
00:00:08.061	16965	0.0113	0		0.163893	1715648
00:00:08.071	16975	0.01101	0		0.159687	1714675
00:00:08.080	16985	0.01142	0		0.165633	1716040
00:00:08.090	16995	0.01096	0		0.158961	1714511
00:00:08.101	17005	0.01141	0		0.165488	1715998
00:00:08.110	17015	0.01093	0		0.158526	1714397
00:00:08.120	17025	0.01122	0		0.162732	1715370
00:00:08.130	17035	0.01112	0		0.161282	1715028
00:00:08.140	17045	0.01124	0		0.163022	1715450
00:00:08.150	17055	0.01073	0		0.155625	1713736
00:00:08.160	17065	0.01137	0		0.164908	1715883
00:00:08.170	17075	0.01102	0		0.159832	1714699
00:00:08.180	17085	0.01148	0		0.166503	1716231
00:00:08.190	17095	0.01128	0		0.163603	1715565
00:00:08.200	17105	0.01127	0		0.163457	1715540
00:00:08.210	17115	0.01099	0		0.159396	1714604
00:00:08.220	17125	0.01166	0		0.169114	1716842
00:00:08.230	17135	0.01109	0		0.160847	1714927
00:00:08.240	17145	0.01168	0		0.169404	1716920
00:00:08.250	17155	0.01123	0		0.162877	1715392
00:00:08.260	17165	0.01146	0		0.166213	1716180
00:00:08.270	17175	0.01107	0		0.160557	1714851
00:00:08.280	17185	0.01135	0		0.164618	1715800
00:00:08.290	17195	0.01111	0		0.161137	1715008
00:00:08.300	17205	0.01127	0		0.163457	1715543
00:00:08.310	17215	0.01114	0		0.161572	1715111
00:00:08.320	17225	0.01133	0		0.164328	1715741
00:00:08.329	17235	0.01112	0		0.161282	1715040
00:00:08.340	17245	0.0114	0		0.165343	1715981
00:00:08.350	17255	0.01144	0		0.165923	1716094
00:00:08.359	17265	0.01158	0		0.167954	1716589
00:00:08.369	17275	0.01151	0		0.166938	1716349
00:00:08.379	17285	0.01162	0		0.168534	1716705
00:00:08.389	17295	0.01116	0		0.161862	1715184
00:00:08.400	17305	0.01148	0		0.166503	1716243
00:00:08.409	17315	0.01131	0		0.164038	1715682
00:00:08.419	17325	0.01132	0		0.164183	1715697
00:00:08.429	17335	0.01139	0		0.165198	1715954
00:00:08.439	17345	0.01173	0		0.170129	1717089
00:00:08.449	17355	0.01132	0		0.164183	1715692
00:00:08.459	17365	0.01161	0		0.168389	1716663
00:00:08.469	17375	0.01153	0		0.167228	1716402
00:00:08.479	17385	0.01106	0		0.160412	1714824
00:00:08.489	17395	0.01123	0		0.162877	1715408
00:00:08.499	17405	0.01151	0		0.166938	1716329
00:00:08.509	17415	0.01133	0		0.164328	1715736
00:00:08.519	17425	0.01189	0		0.17245	1717621
00:00:08.529	17435	0.01118	0		0.162152	1715241
00:00:08.539	17445	0.01142	0		0.165633	1716028
00:00:08.549	17455	0.01126	0		0.163312	1715494
00:00:08.559	17465	0.01143	0		0.165778	1716074
00:00:08.569	17475	0.01115	0		0.161717	1715150
00:00:08.579	17485	0.01173	0		0.170129	1717077
00:00:08.589	17495	0.01142	0		0.165633	1716045
00:00:08.599	17505	0.01174	0		0.170274	1717131
00:00:08.608	17515	0.0113	0		0.163893	1715624
00:00:08.619	17525	0.01164	0		0.168824	1716788
00:00:08.628	17535	0.01148	0		0.166503	1716238
00:00:08.638	17545	0.01162	0		0.168534	1716705
00:00:08.648	17555	0.01128	0		0.163603	1715560
00:00:08.659	17565	0.01154	0		0.167374	1716429
00:00:08.668	17575	0.01135	0		0.164618	1715822
00:00:08.678	17585	0.01154	0		0.167374	1716432
00:00:08.688	17595	0.0117	0		0.169694	1716981
00:00:08.698	17605	0.01152	0		0.167083	1716393
00:00:08.708	17615	0.01125	0		0.163167	1715457
00:00:08.719	17625	0.01172	0		0.169984	1717043
00:00:08.730	17635	0.01156	0		0.167664	1716513
00:00:08.738	17645	0.01182	0		0.171435	1717373
00:00:08.748	17655	0.01134	0		0.164473	1715766
00:00:08.759	17665	0.01183	0		0.17158	1717410
00:00:08.768	17675	0.01142	0		0.165633	1716028
00:00:08.778	17685	0.01174	0		0.170274	1717099
00:00:08.788	17695	0.01157	0		0.167809	1716557
00:00:08.798	17705	0.01168	0		0.169404	1716898
00:00:08.808	17715	0.01149	0		0.166648	1716268
00:00:08.818	17725	0.01187	0		0.17216	1717552
00:00:08.828	17735	0.01131	0		0.164038	1715680
00:00:08.838	17745	0.01175	0		0.170419	1717133
00:00:08.848	17755	0.01154	0		0.167374	1716439
00:00:08.858	17765	0.01169	0		0.169549	1716947
00:00:08.868	17775	0.01151	0		0.166938	1716358
00:00:08.877	17785	0.01161	0		0.168389	1716683
00:00:08.888	17795	0.01166	0		0.169114	1716844
00:00:08.898	17805	0.01178	0		0.170854	1717248
00:00:08.908	17815	0.01124	0		0.163022	1715435
00:00:08.917	17825	0.01175	0		0.170419	1717136
00:00:08.927	17835	0.0114	0		0.165343	1715967
00:00:08.937	17845	0.01181	0		0.17129	1717336
00:00:08.948	17855	0.01135	0		0.164618	1715790
00:00:08.958	17865	0.01177	0		0.170709	1717204
00:00:08.968	17875	0.01173	0		0.170129	1717079
00:00:08.977	17885	0.01162	0		0.168534	1716712
00:00:08.987	17895	0.01171	0		0.169839	1717013
00:00:08.997	17905	0.01178	0		0.170854	1717263
00:00:09.008	17915	0.01166	0		0.169114	1716856
00:00:09.017	17925	0.01206	0		0.174915	1718173
00:00:09.028	17935	0.01184	0		0.171725	1717444
00:00:09.037	17945	0.01188	0		0.172305	1717598
00:00:09.047	17955	0.01175	0		0.170419	1717153
00:00:09.057	17965	0.01184	0		0.171725	1717466
00:00:09.067	17975	0.01171	0		0.169839	1717006
00:00:09.077	17985	0.01172	0		0.169984	1717062
00:00:09.087	17995	0.01156	0		0.167664	1716498
00:00:09.097	18005	0.01217	0		0.176511	1718542
00:00:09.107	18015	0.0116	0		0.168244	1716661
00:00:09.117	18025	0.01174	0		0.170274	1717128
00:00:09.127	18035	0.01179	0		0.170999	1717280
00:00:09.137	18045	0.01208	0		0.175206	1718251
00:00:09.147	18055	0.01159	0		0.168099	1716602
00:00:09.157	18065	0.01198	0		0.173755	1717925
00:00:09.167	18075	0.01145	0		0.166068	1716128
00:00:09.176	18085	0.01168	0		0.169404	1716927
00:00:09.187	18095	0.01181	0		0.17129	1717334
00:00:09.197	18105	0.01177	0		0.170709	1717219
00:00:09.207	18115	0.01151	0		0.166938	1716336
00:00:09.216	18125	0.0119	0		0.172595	1717656
00:00:09.229	18135	0.01153	0		0.167228	1716407
00:00:09.236	18145	0.01201	0		0.17419	1718021
00:00:09.246	18155	0.01154	0		0.167374	1716434
00:00:09.257	18165	0.01186	0		0.172015	1717518
00:00:09.266	18175	0.01192	0		0.172885	1717710
00:00:09.276	18185	0.0121	0		0.175496	1718324
00:00:09.286	18195	0.01206	0		0.174915	1718192
00:00:09.296	18205	0.01184	0		0.171725	1717459
00:00:09.306	18215	0.01168	0		0.169404	1716930
00:00:09.316	18225	0.0119	0		0.172595	1717644
00:00:09.326	18235	0.012	0		0.174045	1718004
00:00:09.336	18245	0.01215	0		0.176221	1718486
00:00:09.346	18255	0.01194	0		0.173175	1717793
00:00:09.356	18265	0.01196	0		0.173465	1717844
00:00:09.366	18275	0.01172	0		0.169984	1717045
00:00:09.376	18285	0.01216	0		0.176366	1718528
00:00:09.386	18295	0.01196	0		0.173465	1717866
00:00:09.398	18305	0.01208	0		0.175206	1718246
00:00:09.406	18315	0.01195	0		0.17332	1717830
00:00:09.416	18325	0.01211	0		0.175641	1718373
00:00:09.426	18335	0.01173	0		0.170129	1717077
00:00:09.436	18345	0.01213	0		0.175931	1718432
00:00:09.446	18355	0.01192	0		0.172885	1717712
00:00:09.456	18365	0.01213	0		0.175931	1718408
00:00:09.466	18375	0.01191	0		0.17274	1717671
00:00:09.476	18385	0.01191	0		0.17274	1717690
00:00:09.486	18395	0.01183	0		0.17158	1717410
00:00:09.496	18405	0.01186	0		0.172015	1717505
00:00:09.506	18415	0.01176	0		0.170564	1717180
00:00:09.515	18425	0.01207	0		0.175061	1718234
00:00:09.525	18435	0.01208	0		0.175206	1718239
00:00:09.535	18445	0.01199	0		0.1739	1717959
00:00:09.546	18455	0.01172	0		0.169984	1717045
00:00:09.556	18465	0.01229	0		0.178251	1718960
00:00:09.565	18475	0.01191	0		0.17274	1717675
00:00:09.575	18485	0.0121	0		0.175496	1718322
00:00:09.585	18495	0.0119	0		0.172595	1717656
00:00:09.595	18505	0.01245	0		0.180572	1719498
00:00:09.605	18515	0.01214	0		0.176076	1718442
00:00:09.615	18525	0.01228	0		0.178106	1718938
00:00:09.625	18535	0.01175	0		0.170419	1717141
00:00:09.635	18545	0.01195	0		0.17332	1717822
00:00:09.645	18555	0.01183	0		0.17158	1717427
00:00:09.655	18565	0.01223	0		0.177381	1718754
00:00:09.665	18575	0.01212	0		0.175786	1718395
00:00:09.675	18585	0.01215	0		0.176221	1718496
00:00:09.685	18595	0.01204	0		0.174625	1718106
00:00:09.695	18605	0.01225	0		0.177671	1718835
00:00:09.705	18615	0.01213	0		0.175931	1718410
00:00:09.715	18625	0.01214	0		0.176076	1718442
00:00:09.725	18635	0.01227	0		0.177961	1718894
00:00:09.735	18645	0.01231	0		0.178541	1719040
00:00:09.745	18655	0.01195	0		0.17332	1717827
00:00:09.755	18665	0.01252	0		0.181587	1719741
00:00:09.764	18675	0.01195	0		0.17332	1717813
00:00:09.774	18685	0.01258	0		0.182457	1719948
00:00:09.784	18695	0.01219	0		0.176801	1718630
00:00:09.794	18705	0.01236	0		0.179267	1719192
00:00:09.805	18715	0.01209	0		0.175351	1718273
00:00:09.814	18725	0.01247	0		0.180862	1719574
00:00:09.824	18735	0.01213	0		0.175931	1718430
00:00:09.835	18745	0.01228	0		0.178106	1718938
00:00:09.845	18755	0.01214	0		0.176076	1718452
00:00:09.854	18765	0.01224	0		0.177526	1718776
00:00:09.864	18775	0.01225	0		0.177671	1718830
00:00:09.874	18785	0.01241	0		0.179992	1719351
00:00:09.884	18795	0.01232	0		0.178686	1719070
00:00:09.894	18805	0.01231	0		0.178541	1719028
00:00:09.904	18815	0.0121	0		0.175496	1718310
00:00:09.914	18825	0.01242	0		0.180137	1719398
00:00:09.924	18835	0.01227	0		0.177961	1718886
00:00:09.934	18845	0.01254	0		0.181877	1719797
00:00:09.944	18855	0.01231	0		0.178541	1719036
00:00:09.954	18865	0.01249	0		0.181152	1719628
00:00:09.964	18875	0.01209	0		0.175351	1718305
00:00:09.975	18885	0.01243	0		0.180282	1719442
00:00:09.984	18895	0.01227	0		0.177961	1718889
00:00:09.994	18905	0.01251	0		0.181442	1719704
00:00:10.004	18915	0.01256	0		0.182167	1719879
00:00:10.013	18925	0.01244	0		0.180427	1719452
00:00:10.024	18935	0.0122	0		0.176946	1718672
00:00:10.033	18945	0.01262	0		0.183038	1720053
00:00:10.043	18955	0.0123	0		0.178396	1718996
00:00:10.054	18965	0.01241	0		0.179992	1719369
00:00:10.063	18975	0.01232	0		0.178686	1719055
00:00:10.073	18985	0.01252	0		0.181587	1719743
00:00:10.083	18995	0.0124	0		0.179847	1719320
00:00:10.093	19005	0.01259	0		0.182602	1719965
00:00:10.103	19015	0.01255	0		0.182022	1719824
00:00:10.113	19025	0.01266	0		0.183618	1720202
00:00:10.123	19035	0.01239	0		0.179702	1719310
00:00:10.133	19045	0.01241	0		0.179992	1719359
00:00:10.143	19055	0.01259	0		0.182602	1719955
00:00:10.153	19065	0.01252	0		0.181587	1719748
00:00:10.163	19075	0.01253	0		0.181732	1719756
00:00:10.173	19085	0.0126	0		0.182747	1720009
00:00:10.183	19095	0.01225	0		0.177671	1718842
00:00:10.193	19105	0.01245	0		0.180572	1719481
00:00:10.203	19115	0.01251	0		0.181442	1719685
00:00:10.213	19125	0.01251	0		0.181442	1719711
00:00:10.223	19135	0.01245	0		0.180572	1719503
00:00:10.233	19145	0.01251	0		0.181442	1719689
00:00:10.243	19155	0.01284	0		0.186228	1720805
00:00:10.253	19165	0.01287	0		0.186664	1720913
00:00:10.263	19175	0.01237	0		0.179412	1719214
00:00:10.273	19185	0.01289	0		0.186954	1720975
00:00:10.283	19195	0.0128	0		0.185648	1720680
00:00:10.293	19205	0.01247	0		0.180862	1719550
00:00:10.302	19215	0.01241	0		0.179992	1719359
00:00:10.313	19225	0.01257	0		0.182312	1719889
00:00:10.323	19235	0.01246	0		0.180717	1719538
00:00:10.333	19245	0.0126	0		0.182747	1719994
00:00:10.342	19255	0.01249	0		0.181152	1719638
00:00:10.352	19265	0.01255	0		0.182022	1719849
00:00:10.362	19275	0.01234	0		0.178977	1719121
00:00:10.372	19285	0.01269	0		0.184053	1720303
00:00:10.382	19295	0.01281	0		0.185793	1720692
00:00:10.393	19305	0.01238	0		0.179557	1719246
00:00:10.402	19315	0.01265	0		0.183473	1720158
00:00:10.412	19325	0.01247	0		0.180862	1719552
00:00:10.422	19335	0.0129	0		0.187099	1721021
00:00:10.432	19345	0.01285	0		0.186373	1720838
00:00:10.443	19355	0.01248	0		0.181007	1719604
00:00:10.452	19365	0.01228	0		0.178106	1718935
00:00:10.464	19375	0.01283	0		0.186083	1720773
00:00:10.472	19385	0.01292	0		0.187389	1721085
00:00:10.482	19395	0.0128	0		0.185648	1720687
00:00:10.492	19405	0.01265	0		0.183473	1720168
00:00:10.502	19415	0.0127	0		0.184198	1720330
00:00:10.512	19425	0.0127	0		0.184198	1720342
00:00:10.522	19435	0.01271	0		0.184343	1720357
00:00:10.532	19445	0.01293	0		0.187534	1721114
00:00:10.542	19455	0.01272	0		0.184488	1720405
00:00:10.552	19465	0.0126	0		0.182747	1719994
00:00:10.562	19475	0.01258	0		0.182457	1719940
00:00:10.571	19485	0.01238	0		0.179557	1719258
00:00:10.582	19495	0.01277	0		0.185213	1720555
00:00:10.591	19505	0.01255	0		0.182022	1719827
00:00:10.602	19515	0.01255	0		0.182022	1719844
00:00:10.611	19525	0.01284	0		0.186228	1720800
00:00:10.621	19535	0.01292	0		0.187389	1721070
00:00:10.631	19545	0.01259	0		0.182602	1719970
00:00:10.641	19555	0.01292	0		0.187389	1721090
00:00:10.651	19565	0.01301	0		0.188694	1721374
00:00:10.661	19575	0.01257	0		0.182312	1719889
00:00:10.671	19585	0.01283	0		0.186083	1720763
00:00:10.681	19595	0.01306	0		0.189419	1721557
00:00:10.691	19605	0.0128	0		0.185648	1720682
00:00:10.701	19615	0.01299	0		0.188404	1721303
00:00:10.711	19625	0.01273	0		0.184633	1720442
00:00:10.721	19635	0.01288	0		0.186809	1720953
00:00:10.731	19645	0.01274	0		0.184778	1720479
00:00:10.741	19655	0.01283	0		0.186083	1720758
00:00:10.751	19665	0.01254	0		0.181877	1719787
00:00:10.761	19675	0.01296	0		0.187969	1721224
00:00:10.771	19685	0.01272	0		0.184488	1720388
00:00:10.781	19695	0.01336	0		0.19377	1722555
00:00:10.791	19705	0.01294	0		0.187679	1721134
00:00:10.801	19715	0.01271	0		0.184343	1720354
00:00:10.811	19725	0.01311	0		0.190144	1721722
00:00:10.821	19735	0.01282	0		0.185938	1720751
00:00:10.831	19745	0.01258	0		0.182457	1719945
00:00:10.841	19755	0.01302	0		0.188839	1721401
00:00:10.851	19765	0.0129	0		0.187099	1721002
00:00:10.861	19775	0.01321	0		0.191595	1722033
00:00:10.871	19785	0.01251	0		0.181442	1719704
00:00:10.881	19795	0.01328	0		0.19261	1722288
00:00:10.890	19805	0.01305	0		0.189274	1721501
00:00:10.901	19815	0.01303	0		0.188984	1721460
00:00:10.911	19825	0.01282	0		0.185938	1720748
00:00:10.920	19835	0.01283	0		0.186083	1720765
00:00:10.930	19845	0.0128	0		0.185648	1720655
00:00:10.941	19855	0.01308	0		0.189709	1721609
00:00:10.950	19865	0.01301	0		0.188694	1721386
00:00:10.960	19875	0.01331	0		0.193045	1722376
00:00:10.970	19885	0.0129	0		0.187099	1721019
00:00:10.980	19895	0.01322	0		0.19174	1722082
00:00:10.990	19905	0.013	0		0.188549	1721327
00:00:11.000	19915	0.01297	0		0.188114	1721229
00:00:11.010	19925	0.01294	0		0.187679	1721156
00:00:11.020	19935	0.01334	0		0.19348	1722492
00:00:11.030	19945	0.01308	0		0.189709	1721606
00:00:11.040	19955	0.01302	0		0.188839	1721406
00:00:11.050	19965	0.01304	0		0.189129	1721472
00:00:11.060	19975	0.01325	0		0.192175	1722183
00:00:11.070	19985	0.01311	0		0.190144	1721707
00:00:11.080	19995	0.01286	0		0.186518	1720884
00:00:11.090	20005	0.01316	0		0.19087	1721871
00:00:11.100	20015	0.01299	0		0.188404	1721303
00:00:11.110	20025	0.01281	0		0.185793	1720709
00:00:11.120	20035	0.01319	0		0.191305	1721969
00:00:11.130	20045	0.01297	0		0.188114	1721244
00:00:11.140	20055	0.01329	0		0.192755	1722313
00:00:11.150	20065	0.01314	0		0.19058	1721802
00:00:11.160	20075	0.01339	0		0.194205	1722638
00:00:11.170	20085	0.01299	0		0.188404	1721305
00:00:11.180	20095	0.0132	0		0.19145	1721998
00:00:11.189	20105	0.0136	0		0.197251	1723357
00:00:11.199	20115	0.01299	0		0.188404	1721293
00:00:11.210	20125	0.01313	0		0.190435	1721790
00:00:11.219	20135	0.01336	0		0.19377	1722550
00:00:11.229	20145	0.0131	0		0.189999	1721687
00:00:11.239	20155	0.01344	0		0.194931	1722820
00:00:11.249	20165	0.01334	0		0.19348	1722482
00:00:11.259	20175	0.01331	0		0.193045	1722384
00:00:11.269	20185	0.0129	0		0.187099	1721021
00:00:11.279	20195	0.01347	0		0.195366	1722915
00:00:11.289	20205	0.01302	0		0.188839	1721406
00:00:11.299	20215	0.01338	0		0.19406	1722609
00:00:11.310	20225	0.01328	0		0.19261	1722276
00:00:11.319	20235	0.01341	0		0.194496	1722724
00:00:11.329	20245	0.01306	0		0.189419	1721535
00:00:11.339	20255	0.01322	0		0.19174	1722086
00:00:11.349	20265	0.01327	0		0.192465	1722249
00:00:11.359	20275	0.01341	0		0.194496	1722709
00:00:11.369	20285	0.01321	0		0.191595	1722035
00:00:11.379	20295	0.01366	0		0.198121	1723560
00:00:11.389	20305	0.01301	0		0.188694	1721366
00:00:11.399	20315	0.01356	0		0.196671	1723215
00:00:11.409	20325	0.01334	0		0.19348	1722487
00:00:11.419	20335	0.01358	0		0.196961	1723286
00:00:11.429	20345	0.01327	0		0.192465	1722247
00:00:11.439	20355	0.01336	0		0.19377	1722553
00:00:11.448	20365	0.01322	0		0.19174	1722082
00:00:11.459	20375	0.01339	0		0.194205	1722651
00:00:11.469	20385	0.01353	0		0.196236	1723129
00:00:11.478	20395	0.01368	0		0.198412	1723641
00:00:11.488	20405	0.01365	0		0.197976	1723511
00:00:11.498	20415	0.01356	0		0.196671	1723220
00:00:11.509	20425	0.01309	0		0.189854	1721643
00:00:11.518	20435	0.01386	0		0.201022	1724229
00:00:11.529	20445	0.0133	0		0.1929	1722362
00:00:11.538	20455	0.01338	0		0.19406	1722624
00:00:11.548	20465	0.01343	0		0.194786	1722771
00:00:11.559	20475	0.01361	0		0.197396	1723386
00:00:11.568	20485	0.01341	0		0.194496	1722709
00:00:11.578	20495	0.01352	0		0.196091	1723085
00:00:11.588	20505	0.01325	0		0.192175	1722173
00:00:11.598	20515	0.01401	0		0.203198	1724722
00:00:11.608	20525	0.01358	0		0.196961	1723286
00:00:11.618	20535	0.01328	0		0.19261	1722278
00:00:11.628	20545	0.01317	0		0.191015	1721898
00:00:11.638	20555	0.01343	0		0.194786	1722793
00:00:11.648	20565	0.01353	0		0.196236	1723129
00:00:11.658	20575	0.01383	0		0.200587	1724114
00:00:11.668	20585	0.01328	0		0.19261	1722274
00:00:11.678	20595	0.0134	0		0.194351	1722692
00:00:11.688	20605	0.01337	0		0.193915	1722570
00:00:11.698	20615	0.01384	0		0.200732	1724158
00:00:11.708	20625	0.01351	0		0.195946	1723053
00:00:11.718	20635	0.01359	0		0.197106	1723306
00:00:11.727	20645	0.01368	0		0.198412	1723612
00:00:11.738	20655	0.01366	0		0.198121	1723553
00:00:11.748	20665	0.01353	0		0.196236	1723124
00:00:11.757	20675	0.01374	0		0.199282	1723822
00:00:11.768	20685	0.01372	0		0.198992	1723771
00:00:11.777	20695	0.01366	0		0.198121	1723570
00:00:11.787	20705	0.01332	0		0.19319	1722425
00:00:11.797	20715	0.01378	0		0.199862	1723959
00:00:11.807	20725	0.01319	0		0.191305	1721981
00:00:11.817	20735	0.01388	0		0.201312	1724311
00:00:11.827	20745	0.01326	0		0.19232	1722203
00:00:11.837	20755	0.01379	0		0.200007	1723996
00:00:11.847	20765	0.01346	0		0.195221	1722900
00:00:11.857	20775	0.01354	0		0.196381	1723161
00:00:11.867	20785	0.01333	0		0.193335	1722465
00:00:11.877	20795	0.01321	0		0.191595	1722052
00:00:11.887	20805	0.01365	0		0.197976	1723531
00:00:11.897	20815	0.01394	0		0.202183	1724499
00:00:11.907	20825	0.01342	0		0.194641	1722761
00:00:11.917	20835	0.01389	0		0.201457	1724330
00:00:11.927	20845	0.01315	0		0.190725	1721854
00:00:11.937	20855	0.01382	0		0.200442	1724101
00:00:11.947	20865	0.01361	0		0.197396	1723399
00:00:11.957	20875	0.01403	0		0.203488	1724788
00:00:11.967	20885	0.01337	0		0.193915	1722589
00:00:11.976	20895	0.01381	0		0.200297	1724052
00:00:11.987	20905	0.01366	0		0.198121	1723546
00:00:11.996	20915	0.01414	0		0.205083	1725155
00:00:12.006	20925	0.01385	0		0.200877	1724180
00:00:12.017	20935	0.01391	0		0.201747	1724394
00:00:12.027	20945	0.01339	0		0.194205	1722665
00:00:12.037	20955	0.01386	0		0.201022	1724237
00:00:12.047	20965	0.0135	0		0.195801	1723014
00:00:12.057	20975	0.01404	0		0.203633	1724818
00:00:12.067	20985	0.01359	0		0.197106	1723323
00:00:12.076	20995	0.01394	0		0.202183	1724489
00:00:12.086	21005	0.01361	0		0.197396	1723404
00:00:12.096	21015	0.01359	0		0.197106	1723315
00:00:12.106	21025	0.01372	0		0.198992	1723756
00:00:12.116	21035	0.01397	0		0.202618	1724614
00:00:12.126	21045	0.0139	0		0.201602	1724350
00:00:12.136	21055	0.01387	0		0.201167	1724274
00:00:12.146	21065	0.01363	0		0.197686	1723448
00:00:12.156	21075	0.01399	0		0.202908	1724656
00:00:12.166	21085	0.01378	0		0.199862	1723959
00:00:12.176	21095	0.01408	0		0.204213	1724964
00:00:12.186	21105	0.01362	0		0.197541	1723433
00:00:12.196	21115	0.01394	0		0.202183	1724511
00:00:12.206	21125	0.01364	0		0.197831	1723494
00:00:12.216	21135	0.01377	0		0.199717	1723935
00:00:12.226	21145	0.01335	0		0.193625	1722531
00:00:12.236	21155	0.01408	0		0.204213	1724964
00:00:12.246	21165	0.01398	0		0.202763	1724639
00:00:12.256	21175	0.01408	0		0.204213	1724964
00:00:12.266	21185	0.01361	0		0.197396	1723406
00:00:12.275	21195	0.01412	0		0.204793	1725104
00:00:12.286	21205	0.01368	0		0.198412	1723639
00:00:12.296	21215	0.01389	0		0.201457	1724328
00:00:12.306	21225	0.01363	0		0.197686	1723455
00:00:12.315	21235	0.0144	0		0.208854	1726033
00:00:12.325	21245	0.01361	0		0.197396	1723394
00:00:12.335	21255	0.01401	0		0.203198	1724732
00:00:12.345	21265	0.01339	0		0.194205	1722641
00:00:12.355	21275	0.01406	0		0.203923	1724889
00:00:12.365	21285	0.01374	0		0.199282	1723825
00:00:12.375	21295	0.01415	0		0.205228	1725208
00:00:12.385	21305	0.01387	0		0.201167	1724267
00:00:12.395	21315	0.01404	0		0.203633	1724842
00:00:12.405	21325	0.01376	0		0.199572	1723883
00:00:12.415	21335	0.01413	0		0.204938	1725138
00:00:12.425	21345	0.01368	0		0.198412	1723621
00:00:12.435	21355	0.01406	0		0.203923	1724915
00:00:12.445	21365	0.0141	0		0.204503	1725018
00:00:12.455	21375	0.01404	0		0.203633	1724818
00:00:12.465	21385	0.01383	0		0.200587	1724126
00:00:12.475	21395	0.01432	0		0.207694	1725766
00:00:12.485	21405	0.01401	0		0.203198	1724742
00:00:12.495	21415	0.01424	0		0.206534	1725490
00:00:12.505	21425	0.01388	0		0.201312	1724301
00:00:12.515	21435	0.01437	0		0.208419	1725940
00:00:12.524	21445	0.01391	0		0.201747	1724394
00:00:12.535	21455	0.01391	0		0.201747	1724401
00:00:12.545	21465	0.01389	0		0.201457	1724330
00:00:12.555	21475	0.01403	0		0.203488	1724788
00:00:12.564	21485	0.01352	0		0.196091	1723073
00:00:12.575	21495	0.01399	0		0.202908	1724651
00:00:12.585	21505	0.0141	0		0.204503	1725045
00:00:12.594	21515	0.01377	0		0.199717	1723910
00:00:12.604	21525	0.01392	0		0.201892	1724423
00:00:12.614	21535	0.01406	0		0.203923	1724901
00:00:12.624	21545	0.01394	0		0.202183	1724482
00:00:12.634	21555	0.01423	0		0.206389	1725460
00:00:12.644	21565	0.01366	0		0.198121	1723560
00:00:12.654	21575	0.01399	0		0.202908	1724671
00:00:12.664	21585	0.01379	0		0.200007	1723999
00:00:12.674	21595	0.0144	0		0.208854	1726031
00:00:12.684	21605	0.014	0		0.203053	1724695
00:00:12.694	21615	0.01429	0		0.207259	1725678
00:00:12.704	21625	0.01418	0		0.205663	1725286
00:00:12.714	21635	0.01399	0		0.202908	1724649
00:00:12.724	21645	0.01402	0		0.203343	1724781
00:00:12.734	21655	0.01434	0		0.207984	1725837
00:00:12.744	21665	0.01392	0		0.201892	1724436
00:00:12.754	21675	0.01403	0		0.203488	1724788
00:00:12.764	21685	0.01396	0		0.202473	1724570
00:00:12.774	21695	0.01441	0		0.208999	1726065
00:00:12.784	21705	0.01398	0		0.202763	1724624
00:00:12.794	21715	0.01435	0		0.208129	1725879
00:00:12.804	21725	0.01428	0		0.207114	1725651
00:00:12.813	21735	0.0142	0		0.205954	1725379
00:00:12.824	21745	0.01406	0		0.203923	1724891
00:00:12.833	21755	0.01442	0		0.209144	1726119
00:00:12.844	21765	0.01408	0		0.204213	1724977
00:00:12.854	21775	0.01454	0		0.210885	1726504
00:00:12.863	21785	0.01392	0		0.201892	1724418
00:00:12.873	21795	0.01404	0		0.203633	1724832
00:00:12.883	21805	0.01389	0		0.201457	1724325
00:00:12.893	21815	0.01437	0		0.208419	1725933
00:00:12.903	21825	0.01388	0		0.201312	1724296
00:00:12.913	21835	0.01444	0		0.209434	1726173
00:00:12.923	21845	0.01399	0		0.202908	1724678
00:00:12.933	21855	0.01423	0		0.206389	1725475
00:00:12.943	21865	0.01382	0		0.200442	1724092
00:00:12.953	21875	0.01417	0		0.205518	1725267
00:00:12.963	21885	0.01405	0		0.203778	1724862
00:00:12.973	21895	0.01398	0		0.202763	1724617
00:00:12.984	21905	0.01389	0		0.201457	1724330
00:00:12.993	21915	0.01393	0		0.202038	1724460
00:00:13.003	21925	0.01426	0		0.206824	1725568
00:00:13.013	21935	0.01406	0		0.203923	1724896
00:00:13.023	21945	0.01398	0		0.202763	1724631
00:00:13.033	21955	0.01445	0		0.209579	1726222
00:00:13.043	21965	0.01397	0		0.202618	1724607
00:00:13.053	21975	0.01432	0		0.207694	1725786
00:00:13.063	21985	0.01395	0		0.202328	1724514
00:00:13.073	21995	0.01436	0		0.208274	1725903
00:00:13.083	22005	0.01406	0		0.203923	1724908
00:00:13.093	22015	0.01427	0		0.206969	1725610
00:00:13.103	22025	0.01388	0		0.201312	1724281
00:00:13.112	22035	0.01427	0		0.206969	1725607
00:00:13.123	22045	0.01407	0		0.204068	1724933
00:00:13.132	22055	0.01406	0		0.203923	1724915
00:00:13.142	22065	0.01425	0		0.206679	1725526
00:00:13.152	22075	0.01408	0		0.204213	1724960
00:00:13.162	22085	0.0142	0		0.205954	1725379
00:00:13.172	22095	0.01419	0		0.205808	1725333
00:00:13.182	22105	0.01407	0		0.204068	1724945
00:00:13.192	22115	0.01388	0		0.201312	1724279
00:00:13.202	22125	0.01393	0		0.202038	1724465
00:00:13.212	22135	0.01446	0		0.209725	1726241
00:00:13.222	22145	0.0141	0		0.204503	1725018
00:00:13.232	22155	0.01402	0		0.203343	1724773
00:00:13.242	22165	0.01418	0		0.205663	1725308
00:00:13.252	22175	0.01436	0		0.208274	1725913
00:00:13.262	22185	0.01408	0		0.204213	1724972
00:00:13.272	22195	0.01453	0		0.21074	1726470
00:00:13.282	22205	0.01401	0		0.203198	1724717
00:00:13.292	22215	0.01458	0		0.211465	1726642
00:00:13.302	22225	0.01421	0		0.206099	1725392
00:00:13.312	22235	0.01456	0		0.211175	1726588
00:00:13.324	22245	0.01423	0		0.206389	1725477
00:00:13.332	22255	0.01412	0		0.204793	1725111
00:00:13.342	22265	0.0143	0		0.207404	1725700
00:00:13.351	22275	0.01427	0		0.206969	1725590
00:00:13.361	22285	0.0145	0		0.210305	1726375
00:00:13.372	22295	0.01431	0		0.207549	1725732
00:00:13.382	22305	0.01415	0		0.205228	1725210
00:00:13.392	22315	0.01473	0		0.213641	1727163
00:00:13.402	22325	0.01448	0		0.210015	1726322
00:00:13.411	22335	0.0139	0		0.201602	1724369
00:00:13.422	22345	0.01424	0		0.206534	1725497
00:00:13.431	22355	0.01427	0		0.206969	1725600
00:00:13.441	22365	0.01468	0		0.212915	1726967
00:00:13.451	22375	0.01426	0		0.206824	1725578
00:00:13.461	22385	0.01404	0		0.203633	1724818
00:00:13.472	22395	0.01457	0		0.21132	1726602
00:00:13.481	22405	0.01426	0		0.206824	1725587
00:00:13.491	22415	0.01427	0		0.206969	1725607
00:00:13.501	22425	0.01432	0		0.207694	1725761
00:00:13.511	22435	0.01421	0		0.206099	1725392
00:00:13.521	22445	0.01447	0		0.20987	1726283
00:00:13.531	22455	0.01411	0		0.204648	1725060
00:00:13.541	22465	0.0145	0		0.210305	1726370
00:00:13.551	22475	0.01448	0		0.210015	1726293
00:00:13.561	22485	0.01434	0		0.207984	1725847
00:00:13.571	22495	0.01456	0		0.211175	1726566
00:00:13.581	22505	0.0145	0		0.210305	1726384
00:00:13.591	22515	0.01433	0		0.207839	1725803
00:00:13.601	22525	0.01445	0		0.209579	1726200
00:00:13.611	22535	0.0143	0		0.207404	1725707
00:00:13.621	22545	0.01438	0		0.208564	1725979
00:00:13.631	22555	0.01435	0		0.208129	1725867
00:00:13.641	22565	0.01435	0		0.208129	1725859
00:00:13.650	22575	0.01437	0		0.208419	1725952
00:00:13.660	22585	0.01433	0		0.207839	1725793
00:00:13.670	22595	0.01448	0		0.210015	1726310
00:00:13.681	22605	0.01436	0		0.208274	1725891
00:00:13.690	22615	0.01443	0		0.209289	1726136
00:00:13.700	22625	0.01447	0		0.20987	1726273
00:00:13.711	22635	0.01424	0		0.206534	1725497
00:00:13.720	22645	0.01422	0		0.206244	1725450
00:00:13.730	22655	0.01448	0		0.210015	1726312
00:00:13.741	22665	0.01431	0		0.207549	1725749
00:00:13.751	22675	0.01456	0		0.211175	1726566
00:00:13.760	22685	0.01451	0		0.21045	1726426
00:00:13.770	22695	0.01449	0		0.21016	1726357
00:00:13.780	22705	0.01469	0		0.21306	1727026
00:00:13.790	22715	0.01447	0		0.20987	1726266
00:00:13.800	22725	0.01444	0		0.209434	1726173
00:00:13.810	22735	0.01473	0		0.213641	1727163
00:00:13.821	22745	0.01469	0		0.21306	1727006
00:00:13.830	22755	0.01427	0		0.206969	1725590
00:00:13.840	22765	0.01443	0		0.209289	1726141
00:00:13.850	22775	0.01438	0		0.208564	1725965
00:00:13.860	22785	0.01464	0		0.212335	1726857
00:00:13.870	22795	0.01418	0		0.205663	1725301
00:00:13.880	22805	0.01445	0		0.209579	1726217
00:00:13.890	22815	0.01435	0		0.208129	1725859
00:00:13.900	22825	0.01443	0		0.209289	1726148
00:00:13.910	22835	0.0145	0		0.210305	1726367
00:00:13.920	22845	0.01462	0		0.212045	1726766
00:00:13.929	22855	0.01424	0		0.206534	1725487
00:00:13.940	22865	0.01473	0		0.213641	1727141
00:00:13.949	22875	0.01448	0		0.210015	1726325
00:00:13.959	22885	0.01424	0		0.206534	1725507
00:00:13.970	22895	0.01447	0		0.20987	1726266
00:00:13.979	22905	0.01451	0		0.21045	1726421
00:00:13.989	22915	0.01439	0		0.208709	1726004
00:00:14.000	22925	0.01447	0		0.20987	1726261
00:00:14.009	22935	0.01453	0		0.21074	1726477
00:00:14.019	22945	0.0146	0		0.211755	1726710
00:00:14.029	22955	0.01428	0		0.207114	1725649
00:00:14.039	22965	0.01444	0		0.209434	1726168
00:00:14.049	22975	0.01461	0		0.2119	1726739
00:00:14.059	22985	0.01457	0		0.21132	1726617
00:00:14.069	22995	0.01456	0		0.211175	1726585
00:00:14.079	23005	0.0148	0		0.214656	1727398
00:00:14.089	23015	0.01432	0		0.207694	1725761
00:00:14.099	23025	0.01464	0		0.212335	1726830
00:00:14.109	23035	0.01448	0		0.210015	1726315
00:00:14.119	23045	0.01442	0		0.209144	1726109
00:00:14.129	23055	0.01481	0		0.214801	1727410
00:00:14.139	23065	0.01433	0		0.207839	1725820
00:00:14.149	23075	0.0144	0		0.208854	1726026
00:00:14.159	23085	0.01539	0		0.223213	1729374
00:00:14.169	23095	0.01446	0		0.209725	1726256
00:00:14.179	23105	0.01439	0		0.208709	1725994
00:00:14.189	23115	0.01439	0		0.208709	1726009
00:00:14.199	23125	0.01467	0		0.21277	1726960
00:00:14.209	23135	0.01456	0		0.211175	1726580
00:00:14.219	23145	0.01453	0		0.21074	1726487
00:00:14.229	23155	0.01449	0		0.21016	1726357
00:00:14.239	23165	0.01449	0		0.21016	1726340
00:00:14.249	23175	0.01462	0		0.212045	1726779
00:00:14.259	23185	0.01483	0		0.215091	1727478
00:00:14.269	23195	0.01472	0		0.213495	1727117
00:00:14.278	23205	0.01484	0		0.215236	1727519
00:00:14.288	23215	0.01462	0		0.212045	1726779
00:00:14.299	23225	0.015	0		0.217557	1728053
00:00:14.309	23235	0.01473	0		0.213641	1727136
00:00:14.318	23245	0.01462	0		0.212045	1726766
00:00:14.328	23255	0.01432	0		0.207694	1725766
00:00:14.338	23265	0.01473	0		0.213641	1727148
00:00:14.349	23275	0.01448	0		0.210015	1726322
00:00:14.359	23285	0.01441	0		0.208999	1726067
00:00:14.368	23295	0.01467	0		0.21277	1726950
00:00:14.378	23305	0.01483	0		0.215091	1727492
00:00:14.388	23315	0.01484	0		0.215236	1727529
00:00:14.398	23325	0.01472	0		0.213495	1727114
00:00:14.408	23335	0.01487	0		0.215671	1727607
00:00:14.418	23345	0.01479	0		0.214511	1727361
00:00:14.428	23355	0.01477	0		0.214221	1727271
00:00:14.439	23365	0.01468	0		0.212915	1726970
00:00:14.448	23375	0.01488	0		0.215816	1727642
00:00:14.458	23385	0.01481	0		0.214801	1727430
00:00:14.468	23395	0.0144	0		0.208854	1726053
00:00:14.478	23405	0.01487	0		0.215671	1727612
00:00:14.488	23415	0.01485	0		0.215381	1727556
00:00:14.498	23425	0.01462	0		0.212045	1726776
00:00:14.508	23435	0.01454	0		0.210885	1726504
00:00:14.518	23445	0.01484	0		0.215236	1727514
00:00:14.528	23455	0.01465	0		0.21248	1726894
00:00:14.538	23465	0.01482	0		0.214946	1727443
00:00:14.548	23475	0.01465	0		0.21248	1726864
00:00:14.557	23485	0.01458	0		0.211465	1726654
00:00:14.567	23495	0.01497	0		0.217121	1727938
00:00:14.577	23505	0.0145	0		0.210305	1726372
00:00:14.587	23515	0.0146	0		0.211755	1726727
00:00:14.597	23525	0.01464	0		0.212335	1726855
00:00:14.607	23535	0.01463	0		0.21219	1726820
00:00:14.617	23545	0.01474	0		0.213786	1727175
00:00:14.627	23555	0.01459	0		0.21161	1726671
00:00:14.637	23565	0.01506	0		0.218427	1728239
00:00:14.647	23575	0.01476	0		0.214076	1727264
00:00:14.657	23585	0.0148	0		0.214656	1727391
00:00:14.667	23595	0.01471	0		0.21335	1727095
00:00:14.677	23605	0.01489	0		0.215961	1727696
00:00:14.687	23615	0.01463	0		0.21219	1726798
00:00:14.697	23625	0.01509	0		0.218862	1728371
00:00:14.707	23635	0.01479	0		0.214511	1727364
00:00:14.717	23645	0.01494	0		0.216686	1727845
00:00:14.727	23655	0.01493	0		0.216541	1727806
00:00:14.737	23665	0.01495	0		0.216831	1727882
00:00:14.747	23675	0.01466	0		0.212625	1726921
00:00:14.757	23685	0.01458	0		0.211465	1726649
00:00:14.767	23695	0.01466	0		0.212625	1726901
00:00:14.777	23705	0.01492	0		0.216396	1727781
00:00:14.787	23715	0.01456	0		0.211175	1726585
00:00:14.797	23725	0.01471	0		0.21335	1727080
00:00:14.807	23735	0.01472	0		0.213495	1727129
00:00:14.817	23745	0.0149	0		0.216106	1727705
00:00:14.826	23755	0.01465	0		0.21248	1726896
00:00:14.837	23765	0.0151	0		0.219007	1728403
00:00:14.847	23775	0.01475	0		0.213931	1727207
00:00:14.857	23785	0.01498	0		0.217266	1727977
00:00:14.867	23795	0.01468	0		0.212915	1726987
00:00:14.876	23805	0.01493	0		0.216541	1727825
00:00:14.887	23815	0.01497	0		0.217121	1727943
00:00:14.896	23825	0.0151	0		0.219007	1728403
00:00:14.906	23835	0.01472	0		0.213495	1727099
00:00:14.916	23845	0.01487	0		0.215671	1727627
00:00:14.926	23855	0.01456	0		0.211175	1726585
00:00:14.936	23865	0.0149	0		0.216106	1727705
00:00:14.946	23875	0.01478	0		0.214366	1727322
00:00:14.956	23885	0.01521	0		0.220602	1728745
00:00:14.966	23895	0.01483	0		0.215091	1727482
00:00:14.976	23905	0.01548	0		0.224518	1729674
00:00:14.986	23915	0.01493	0		0.216541	1727808
00:00:14.996	23925	0.0149	0		0.216106	1727730
00:00:15.006	23935	0.01486	0		0.215526	1727590
00:00:15.016	23945	0.01481	0		0.214801	1727403
00:00:15.026	23955	0.01462	0		0.212045	1726791
00:00:15.036	23965	0.01494	0		0.216686	1727867
00:00:15.046	23975	0.0146	0		0.211755	1726698
00:00:15.056	23985	0.01502	0		0.217847	1728105
00:00:15.066	23995	0.01525	0		0.221182	1728877
00:00:15.076	24005	0.01514	0		0.219587	1728529
00:00:15.086	24015	0.01489	0		0.215961	1727688
00:00:15.095	24025	0.01499	0		0.217412	1728019
00:00:15.105	24035	0.01485	0		0.215381	1727554
00:00:15.115	24045	0.01508	0		0.218717	1728308
00:00:15.126	24055	0.01493	0		0.216541	1727811
00:00:15.135	24065	0.01509	0		0.218862	1728340
00:00:15.145	24075	0.01484	0		0.215236	1727517
00:00:15.155	24085	0.0148	0		0.214656	1727371
00:00:15.165	24095	0.01479	0		0.214511	1727347
00:00:15.175	24105	0.01511	0		0.219152	1728433
00:00:15.186	24115	0.01473	0		0.213641	1727148
00:00:15.195	24125	0.01516	0		0.219877	1728595
00:00:15.205	24135	0.01482	0		0.214946	1727458
00:00:15.215	24145	0.01501	0		0.217702	1728100
00:00:15.225	24155	0.01495	0		0.216831	1727874
00:00:15.235	24165	0.01522	0		0.220747	1728786
00:00:15.245	24175	0.01501	0		0.217702	1728080
00:00:15.256	24185	0.01474	0		0.213786	1727183
00:00:15.265	24195	0.01502	0		0.217847	1728107
00:00:15.275	24205	0.01479	0		0.214511	1727342
00:00:15.285	24215	0.01523	0		0.220892	1728838
00:00:15.295	24225	0.01509	0		0.218862	1728369
00:00:15.305	24235	0.01501	0		0.217702	1728082
00:00:15.315	24245	0.01482	0		0.214946	1727458
00:00:15.325	24255	0.01495	0		0.216831	1727889
00:00:15.335	24265	0.01522	0		0.220747	1728799
00:00:15.345	24275	0.01477	0		0.214221	1727276
00:00:15.355	24285	0.01501	0		0.217702	1728097
00:00:15.365	24295	0.01473	0		0.213641	1727153
00:00:15.374	24305	0.01512	0		0.219297	1728451
00:00:15.384	24315	0.01496	0		0.216976	1727926
00:00:15.395	24325	0.01514	0		0.219587	1728507
00:00:15.405	24335	0.0148	0		0.214656	1727398
00:00:15.415	24345	0.01512	0		0.219297	1728463
00:00:15.424	24355	0.015	0		0.217557	1728048
00:00:15.435	24365	0.01517	0		0.220022	1728612
00:00:15.444	24375	0.01489	0		0.215961	1727693
00:00:15.454	24385	0.01489	0		0.215961	1727693
00:00:15.464	24395	0.01491	0		0.216251	1727747
00:00:15.474	24405	0.01535	0		0.222633	1729232
00:00:15.484	24415	0.01477	0		0.214221	1727298
00:00:15.494	24425	0.01519	0		0.220312	1728681
00:00:15.504	24435	0.01509	0		0.218862	1728362
00:00:15.514	24445	0.01528	0		0.221618	1728977
00:00:15.524	24455	0.0151	0		0.219007	1728381
00:00:15.534	24465	0.01509	0		0.218862	1728340
00:00:15.544	24475	0.01487	0		0.215671	1727617
00:00:15.554	24485	0.01525	0		0.221182	1728887
00:00:15.564	24495	0.01492	0		0.216396	1727796
00:00:15.574	24505	0.01502	0		0.217847	1728117
00:00:15.584	24515	0.0153	0		0.221908	1729046
00:00:15.594	24525	0.01533	0		0.222343	1729173
00:00:15.604	24535	0.01472	0		0.213495	1727099
00:00:15.614	24545	0.01552	0		0.225099	1729791
00:00:15.624	24555	0.01508	0		0.218717	1728320
00:00:15.634	24565	0.01552	0		0.225099	1729804
00:00:15.644	24575	0.01502	0		0.217847	1728114
00:00:15.654	24585	0.01505	0		0.218282	1728229
00:00:15.663	24595	0.01504	0		0.218137	1728173
00:00:15.673	24605	0.01516	0		0.219877	1728583
00:00:15.683	24615	0.01519	0		0.220312	1728703
00:00:15.694	24625	0.0154	0		0.223358	1729406
00:00:15.703	24635	0.0151	0		0.219007	1728381
00:00:15.714	24645	0.01547	0		0.224373	1729634
00:00:15.724	24655	0.01495	0		0.216831	1727884
00:00:15.733	24665	0.01527	0		0.221473	1728968
00:00:15.744	24675	0.01526	0		0.221328	1728936
00:00:15.754	24685	0.01506	0		0.218427	1728251
00:00:15.764	24695	0.01501	0		0.217702	1728085
00:00:15.773	24705	0.01519	0		0.220312	1728691
00:00:15.783	24715	0.01499	0		0.217412	1728007
00:00:15.793	24725	0.01548	0		0.224518	1729679
00:00:15.803	24735	0.01479	0		0.214511	1727361
00:00:15.813	24745	0.01542	0		0.223648	1729450
00:00:15.823	24755	0.01506	0		0.218427	1728261
00:00:15.833	24765	0.0152	0		0.220457	1728708
00:00:15.843	24775	0.01515	0		0.219732	1728546
00:00:15.853	24785	0.01541	0		0.223503	1729428
00:00:15.863	24795	0.01505	0		0.218282	1728217
00:00:15.873	24805	0.01548	0		0.224518	1729662
00:00:15.883	24815	0.01492	0		0.216396	1727781
00:00:15.893	24825	0.01537	0		0.222923	1729288
00:00:15.903	24835	0.01506	0		0.218427	1728239
00:00:15.913	24845	0.01562	0		0.226549	1730129
00:00:15.922	24855	0.01487	0		0.215671	1727617
00:00:15.933	24865	0.01495	0		0.216831	1727899
00:00:15.943	24875	0.01524	0		0.221037	1728870
00:00:15.952	24885	0.01538	0		0.223068	1729320
00:00:15.962	24895	0.01517	0		0.220022	1728617
00:00:15.972	24905	0.0153	0		0.221908	1729061
00:00:15.983	24915	0.01506	0		0.218427	1728269
00:00:15.992	24925	0.01532	0		0.222198	1729124
00:00:16.003	24935	0.01537	0		0.222923	1729286
00:00:16.013	24945	0.01551	0		0.224953	1729772
00:00:16.022	24955	0.0151	0		0.219007	1728374
00:00:16.032	24965	0.01556	0		0.225679	1729921
00:00:16.042	24975	0.01489	0		0.215961	1727676
00:00:16.053	24985	0.01549	0		0.224663	1729706
00:00:16.062	24995	0.01543	0		0.223793	1729489
00:00:16.072	25005	0.01508	0		0.218717	1728335
00:00:16.082	25015	0.01491	0		0.216251	1727767
00:00:16.092	25025	0.01545	0		0.224083	1729548
00:00:16.102	25035	0.01511	0		0.219152	1728406
00:00:16.112	25045	0.01518	0		0.220167	1728674
00:00:16.122	25055	0.01533	0		0.222343	1729166
00:00:16.132	25065	0.01546	0		0.224228	1729585
00:00:16.142	25075	0.01494	0		0.216686	1727838
00:00:16.152	25085	0.01533	0		0.222343	1729163
00:00:16.162	25095	0.01514	0		0.219587	1728527
00:00:16.172	25105	0.01524	0		0.221037	1728845
00:00:16.182	25115	0.01526	0		0.221328	1728923
00:00:16.191	25125	0.01544	0		0.223938	1729526
00:00:16.201	25135	0.01547	0		0.224373	1729626
00:00:16.211	25145	0.01506	0		0.218427	1728239
00:00:16.222	25155	0.01518	0		0.220167	1728644
00:00:16.232	25165	0.01506	0		0.218427	1728269
00:00:16.241	25175	0.01503	0		0.217992	1728168
00:00:16.252	25185	0.01545	0		0.224083	1729553
00:00:16.262	25195	0.0155	0		0.224808	1729718
00:00:16.271	25205	0.0156	0		0.226259	1730071
00:00:16.282	25215	0.01531	0		0.222053	1729102
00:00:16.291	25225	0.01544	0		0.223938	1729543
00:00:16.301	25235	0.01467	0		0.21277	1726953
00:00:16.311	25245	0.01516	0		0.219877	1728583
00:00:16.322	25255	0.01519	0		0.220312	1728701
00:00:16.331	25265	0.01546	0		0.224228	1729582
00:00:16.341	25275	0.01523	0		0.220892	1728835
00:00:16.351	25285	0.01564	0		0.226839	1730208
00:00:16.361	25295	0.01533	0		0.222343	1729161
00:00:16.371	25305	0.01536	0		0.222778	1729266
00:00:16.381	25315	0.01522	0		0.220747	1728791
00:00:16.391	25325	0.01545	0		0.224083	1729572
00:00:16.401	25335	0.01535	0		0.222633	1729220
00:00:16.411	25345	0.01576	0		0.228579	1730593
00:00:16.421	25355	0.01531	0		0.222053	1729110
00:00:16.431	25365	0.01539	0		0.223213	1729367
00:00:16.441	25375	0.01539	0		0.223213	1729379
00:00:16.451	25385	0.0155	0		0.224808	1729735
00:00:16.461	25395	0.01496	0		0.216976	1727928
00:00:16.471	25405	0.01551	0		0.224953	1729750
00:00:16.481	25415	0.01532	0		0.222198	1729112
00:00:16.491	25425	0.01563	0		0.226694	1730183
00:00:16.500	25435	0.01512	0		0.219297	1728456
00:00:16.511	25445	0.01562	0		0.226549	1730124
00:00:16.520	25455	0.01531	0		0.222053	1729090
00:00:16.530	25465	0.01538	0		0.223068	1729313
00:00:16.541	25475	0.01519	0		0.220312	1728683
00:00:16.551	25485	0.01523	0		0.220892	1728835
00:00:16.560	25495	0.01535	0		0.222633	1729212
00:00:16.571	25505	0.01553	0		0.225244	1729823
00:00:16.580	25515	0.01504	0		0.218137	1728188
00:00:16.591	25525	0.01521	0		0.220602	1728752
00:00:16.601	25535	0.01537	0		0.222923	1729283
00:00:16.610	25545	0.01533	0		0.222343	1729171
00:00:16.620	25555	0.01542	0		0.223648	1729455
00:00:16.630	25565	0.01558	0		0.225969	1729990
00:00:16.640	25575	0.01552	0		0.225099	1729791
00:00:16.650	25585	0.01521	0		0.220602	1728745
00:00:16.660	25595	0.01556	0		0.225679	1729929
00:00:16.670	25605	0.01523	0		0.220892	1728833
00:00:16.680	25615	0.01556	0		0.225679	1729938
00:00:16.690	25625	0.01562	0		0.226549	1730149
00:00:16.700	25635	0.01512	0		0.219297	1728443
00:00:16.710	25645	0.01576	0		0.228579	1730615
00:00:16.720	25655	0.01537	0		0.222923	1729288
00:00:16.730	25665	0.01558	0		0.225969	1730007
00:00:16.740	25675	0.01517	0		0.220022	1728627
00:00:16.749	25685	0.01535	0		0.222633	1729232
00:00:16.760	25695	0.01546	0		0.224228	1729609
00:00:16.770	25705	0.01566	0		0.227129	1730252
00:00:16.780	25715	0.01574	0		0.228289	1730524
00:00:16.790	25725	0.01556	0		0.225679	1729946
00:00:16.799	25735	0.01529	0		0.221763	1729017
00:00:16.810	25745	0.01528	0		0.221618	1728994
00:00:16.820	25755	0.0155	0		0.224808	1729728
00:00:16.830	25765	0.01538	0		0.223068	1729320
00:00:16.839	25775	0.01543	0		0.223793	1729501
00:00:16.850	25785	0.01551	0		0.224953	1729769
00:00:16.859	25795	0.01528	0		0.221618	1728987
00:00:16.870	25805	0.01549	0		0.224663	1729691
00:00:16.879	25815	0.01552	0		0.225099	1729782
00:00:16.889	25825	0.0152	0		0.220457	1728720
00:00:16.899	25835	0.01547	0		0.224373	1729639
00:00:16.910	25845	0.01563	0		0.226694	1730181
00:00:16.919	25855	0.01578	0		0.228869	1730686
00:00:16.929	25865	0.01561	0		0.226404	1730102
00:00:16.939	25875	0.0155	0		0.224808	1729730
00:00:16.949	25885	0.01549	0		0.224663	1729711
00:00:16.959	25895	0.01545	0		0.224083	1729565
00:00:16.971	25905	0.01535	0		0.222633	1729220
00:00:16.979	25915	0.01563	0		0.226694	1730176
00:00:16.989	25925	0.01548	0		0.224518	1729666
00:00:16.999	25935	0.01552	0		0.225099	1729786
00:00:17.009	25945	0.01548	0		0.224518	1729674
00:00:17.019	25955	0.01588	0		0.23032	1731012
00:00:17.029	25965	0.01541	0		0.223503	1729423
00:00:17.039	25975	0.01564	0		0.226839	1730203
00:00:17.049	25985	0.01553	0		0.225244	1729823
00:00:17.059	25995	0.01559	0		0.226114	1730046
00:00:17.068	26005	0.0156	0		0.226259	1730061
00:00:17.079	26015	0.01562	0		0.226549	1730127
00:00:17.089	26025	0.01553	0		0.225244	1729826
00:00:17.099	26035	0.01565	0		0.226984	1730249
00:00:17.109	26045	0.01537	0		0.222923	1729296
00:00:17.119	26055	0.01589	0		0.230465	1731046
00:00:17.128	26065	0.01611	0		0.233656	1731793
00:00:17.138	26075	0.01543	0		0.223793	1729496
00:00:17.148	26085	0.01549	0		0.224663	1729703
00:00:17.158	26095	0.01577	0		0.228724	1730652
00:00:17.168	26105	0.01587	0		0.230175	1730968
00:00:17.179	26115	0.01555	0		0.225534	1729889
00:00:17.188	26125	0.01549	0		0.224663	1729696
00:00:17.198	26135	0.01554	0		0.225389	1729875
00:00:17.208	26145	0.01551	0		0.224953	1729774
00:00:17.218	26155	0.01606	0		0.232931	1731624
00:00:17.228	26165	0.01559	0		0.226114	1730017
00:00:17.238	26175	0.01585	0		0.229885	1730897
00:00:17.248	26185	0.01572	0		0.227999	1730477
00:00:17.258	26195	0.0156	0		0.226259	1730061
00:00:17.268	26205	0.01553	0		0.225244	1729818
00:00:17.278	26215	0.01578	0		0.228869	1730664
00:00:17.288	26225	0.01555	0		0.225534	1729904
00:00:17.298	26235	0.01544	0		0.223938	1729538
00:00:17.308	26245	0.01557	0		0.225824	1729951
00:00:17.318	26255	0.01569	0		0.227564	1730357
00:00:17.328	26265	0.01547	0		0.224373	1729626
00:00:17.338	26275	0.01559	0		0.226114	1730036
00:00:17.348	26285	0.0158	0		0.22916	1730725
00:00:17.358	26295	0.0156	0		0.226259	1730078
00:00:17.368	26305	0.01554	0		0.225389	1729860
00:00:17.378	26315	0.01552	0		0.225099	1729806
00:00:17.388	26325	0.01548	0		0.224518	1729648
00:00:17.398	26335	0.01566	0		0.227129	1730266
00:00:17.408	26345	0.01559	0		0.226114	1730024
00:00:17.417	26355	0.01578	0		0.228869	1730669
00:00:17.427	26365	0.0159	0		0.23061	1731078
00:00:17.437	26375	0.01572	0		0.227999	1730460
00:00:17.447	26385	0.01542	0		0.223648	1729462
00:00:17.457	26395	0.01574	0		0.228289	1730541
00:00:17.468	26405	0.01572	0		0.227999	1730455
00:00:17.477	26415	0.01567	0		0.227274	1730291
00:00:17.487	26425	0.01556	0		0.225679	1729919
00:00:17.497	26435	0.01585	0		0.229885	1730899
00:00:17.507	26445	0.01555	0		0.225534	1729884
00:00:17.517	26455	0.01603	0		0.232495	1731521
00:00:17.527	26465	0.01538	0		0.223068	1729330
00:00:17.537	26475	0.01597	0		0.231625	1731318
00:00:17.547	26485	0.01569	0		0.227564	1730374
00:00:17.558	26495	0.01542	0		0.223648	1729474
00:00:17.567	26505	0.0154	0		0.223358	1729396
00:00:17.577	26515	0.01589	0		0.230465	1731054
00:00:17.587	26525	0.01565	0		0.226984	1730230
00:00:17.597	26535	0.01568	0		0.227419	1730337
00:00:17.607	26545	0.01572	0		0.227999	1730460
00:00:17.617	26555	0.01562	0		0.226549	1730129
00:00:17.627	26565	0.01613	0		0.233946	1731858
00:00:17.637	26575	0.01571	0		0.227854	1730423
00:00:17.647	26585	0.01584	0		0.22974	1730860
00:00:17.657	26595	0.01553	0		0.225244	1729816
00:00:17.667	26605	0.01561	0		0.226404	1730115
00:00:17.677	26615	0.01598	0		0.23177	1731345
00:00:17.687	26625	0.0154	0		0.223358	1729394
00:00:17.697	26635	0.01601	0		0.232205	1731426
00:00:17.706	26645	0.01562	0		0.226549	1730122
00:00:17.716	26655	0.01591	0		0.230755	1731107
00:00:17.726	26665	0.01553	0		0.225244	1729826
00:00:17.736	26675	0.01566	0		0.227129	1730271
00:00:17.746	26685	0.01583	0		0.229595	1730838
00:00:17.757	26695	0.01584	0		0.22974	1730887
00:00:17.766	26705	0.01553	0		0.225244	1729816
00:00:17.776	26715	0.01608	0		0.233221	1731678
00:00:17.786	26725	0.01569	0		0.227564	1730377
00:00:17.796	26735	0.01555	0		0.225534	1729889
00:00:17.806	26745	0.01548	0		0.224518	1729674
00:00:17.816	26755	0.01576	0		0.228579	1730596
00:00:17.826	26765	0.01546	0		0.224228	1729585
00:00:17.836	26775	0.01617	0		0.234526	1731978
00:00:17.846	26785	0.0157	0		0.227709	1730408
00:00:17.856	26795	0.01591	0		0.230755	1731120
00:00:17.866	26805	0.0159	0		0.23061	1731080
00:00:17.876	26815	0.01578	0		0.228869	1730657
00:00:17.886	26825	0.01581	0		0.229305	1730765
00:00:17.896	26835	0.01572	0		0.227999	1730472
00:00:17.906	26845	0.01586	0		0.23003	1730943
00:00:17.916	26855	0.01581	0		0.229305	1730755
00:00:17.926	26865	0.01555	0		0.225534	1729906
00:00:17.936	26875	0.01621	0		0.235106	1732115
00:00:17.946	26885	0.01563	0		0.226694	1730178
00:00:17.956	26895	0.0161	0		0.233511	1731732
00:00:17.966	26905	0.01548	0		0.224518	1729651
00:00:17.976	26915	0.01589	0		0.230465	1731034
00:00:17.985	26925	0.0159	0		0.23061	1731058
00:00:17.995	26935	0.01591	0		0.230755	1731120
00:00:18.005	26945	0.01579	0		0.229015	1730708
00:00:18.016	26955	0.01622	0		0.235251	1732164
00:00:18.025	26965	0.01547	0		0.224373	1729626
00:00:18.035	26975	0.01592	0		0.2309	1731149
00:00:18.045	26985	0.01595	0		0.231335	1731254
00:00:18.056	26995	0.01617	0		0.234526	1731970
00:00:18.066	27005	0.01575	0		0.228434	1730569
00:00:18.075	27015	0.0159	0		0.23061	1731061
00:00:18.085	27025	0.01577	0		0.228724	1730649
00:00:18.095	27035	0.01597	0		0.231625	1731296
00:00:18.105	27045	0.01572	0		0.227999	1730462
00:00:18.115	27055	0.01596	0		0.23148	1731276
00:00:18.125	27065	0.01564	0		0.226839	1730193
00:00:18.135	27075	0.01612	0		0.233801	1731826
00:00:18.145	27085	0.01568	0		0.227419	1730328
00:00:18.155	27095	0.01613	0		0.233946	1731853
00:00:18.165	27105	0.01568	0		0.227419	1730337
00:00:18.175	27115	0.01601	0		0.232205	1731445
00:00:18.185	27125	0.01583	0		0.229595	1730845
00:00:18.195	27135	0.01589	0		0.230465	1731039
00:00:18.205	27145	0.01592	0		0.2309	1731127
00:00:18.215	27155	0.01578	0		0.228869	1730662
00:00:18.225	27165	0.0156	0		0.226259	1730083
00:00:18.234	27175	0.01603	0		0.232495	1731514
00:00:18.245	27185	0.01588	0		0.23032	1730992
00:00:18.255	27195	0.01638	0		0.237572	1732686
00:00:18.264	27205	0.01582	0		0.22945	1730818
00:00:18.274	27215	0.01596	0		0.23148	1731289
00:00:18.284	27225	0.01592	0		0.2309	1731152
00:00:18.294	27235	0.01629	0		0.236266	1732387
00:00:18.304	27245	0.0159	0		0.23061	1731066
00:00:18.314	27255	0.01612	0		0.233801	1731816
00:00:18.324	27265	0.01586	0		0.23003	1730926
00:00:18.334	27275	0.01558	0		0.225969	1729995
00:00:18.344	27285	0.01563	0		0.226694	1730166
00:00:18.354	27295	0.0159	0		0.23061	1731078
00:00:18.364	27305	0.01588	0		0.23032	1731019
00:00:18.374	27315	0.01579	0		0.229015	1730689
00:00:18.384	27325	0.01577	0		0.228724	1730635
00:00:18.394	27335	0.01608	0		0.233221	1731690
00:00:18.404	27345	0.01575	0		0.228434	1730571
00:00:18.414	27355	0.01602	0		0.23235	1731485
00:00:18.424	27365	0.01579	0		0.229015	1730708
00:00:18.434	27375	0.01628	0		0.236121	1732360
00:00:18.444	27385	0.01581	0		0.229305	1730772
00:00:18.454	27395	0.01608	0		0.233221	1731661
00:00:18.464	27405	0.01593	0		0.231045	1731183
00:00:18.474	27415	0.01597	0		0.231625	1731298
00:00:18.484	27425	0.01596	0		0.23148	1731267
00:00:18.494	27435	0.01613	0		0.233946	1731841
00:00:18.504	27445	0.0159	0		0.23061	1731088
00:00:18.514	27455	0.016	0		0.23206	1731421
00:00:18.525	27465	0.0158	0		0.22916	1730747
00:00:18.533	27475	0.01611	0		0.233656	1731766
00:00:18.543	27485	0.01608	0		0.233221	1731683
00:00:18.554	27495	0.01587	0		0.230175	1730970
00:00:18.563	27505	0.01565	0		0.226984	1730230
00:00:18.573	27515	0.01633	0		0.236847	1732509
00:00:18.583	27525	0.01581	0		0.229305	1730757
00:00:18.593	27535	0.01628	0		0.236121	1732340
00:00:18.603	27545	0.01597	0		0.231625	1731311
00:00:18.613	27555	0.01602	0		0.23235	1731470
00:00:18.623	27565	0.01552	0		0.225099	1729794
00:00:18.633	27575	0.01623	0		0.235396	1732196
00:00:18.643	27585	0.01583	0		0.229595	1730836
00:00:18.653	27595	0.01628	0		0.236121	1732340
00:00:18.663	27605	0.0158	0		0.22916	1730745
00:00:18.673	27615	0.01611	0		0.233656	1731778
00:00:18.683	27625	0.01584	0		0.22974	1730882
00:00:18.693	27635	0.01629	0		0.236266	1732375
00:00:18.703	27645	0.01613	0		0.233946	1731858
00:00:18.713	27655	0.01606	0		0.232931	1731617
00:00:18.723	27665	0.01614	0		0.234091	1731870
00:00:18.733	27675	0.01616	0		0.234381	1731953
00:00:18.743	27685	0.01591	0		0.230755	1731117
00:00:18.753	27695	0.01605	0		0.232786	1731573
00:00:18.763	27705	0.01572	0		0.227999	1730480
00:00:18.773	27715	0.0161	0		0.233511	1731729
00:00:18.783	27725	0.01588	0		0.23032	1731017
00:00:18.793	27735	0.01604	0		0.23264	1731556
00:00:18.803	27745	0.01571	0		0.227854	1730423
00:00:18.813	27755	0.0159	0		0.23061	1731063
00:00:18.823	27765	0.01605	0		0.232786	1731565
00:00:18.833	27775	0.01618	0		0.234671	1731997
00:00:18.842	27785	0.01557	0		0.225824	1729973
00:00:18.853	27795	0.0162	0		0.234961	1732086
00:00:18.862	27805	0.01565	0		0.226984	1730225
00:00:18.873	27815	0.0163	0		0.236411	1732406
00:00:18.882	27825	0.01605	0		0.232786	1731575
00:00:18.892	27835	0.01592	0		0.2309	1731125
00:00:18.902	27845	0.01562	0		0.226549	1730149
00:00:18.912	27855	0.01625	0		0.235686	1732250
00:00:18.922	27865	0.01615	0		0.234236	1731914
00:00:18.932	27875	0.01644	0		0.238442	1732900
00:00:18.942	27885	0.01592	0		0.2309	1731127
00:00:18.952	27895	0.01632	0		0.236702	1732475
00:00:18.962	27905	0.01599	0		0.231915	1731362
00:00:18.972	27915	0.01649	0		0.239167	1733069
00:00:18.982	27925	0.01587	0		0.230175	1730987
00:00:18.992	27935	0.01637	0		0.237427	1732656
00:00:19.002	27945	0.01614	0		0.234091	1731872
00:00:19.012	27955	0.01622	0		0.235251	1732144
00:00:19.022	27965	0.01601	0		0.232205	1731428
00:00:19.032	27975	0.01626	0		0.235831	1732269
00:00:19.042	27985	0.01611	0		0.233656	1731781
00:00:19.052	27995	0.01628	0		0.236121	1732345
00:00:19.062	28005	0.01591	0		0.230755	1731107
00:00:19.072	28015	0.0163	0		0.236411	1732419
00:00:19.082	28025	0.01573	0		0.228144	1730514
00:00:19.092	28035	0.01632	0		0.236702	1732485
00:00:19.102	28045	0.01607	0		0.233076	1731646
00:00:19.111	28055	0.01629	0		0.236266	1732379
00:00:19.121	28065	0.0164	0		0.237862	1732749
00:00:19.131	28075	0.01603	0		0.232495	1731516
00:00:19.141	28085	0.01602	0		0.23235	1731465
00:00:19.151	28095	0.01642	0		0.238152	1732824
00:00:19.161	28105	0.01596	0		0.23148	1731284
00:00:19.171	28115	0.01628	0		0.236121	1732355
00:00:19.181	28125	0.01607	0		0.233076	1731634
00:00:19.191	28135	0.01623	0		0.235396	1732193
00:00:19.201	28145	0.01589	0		0.230465	1731024
00:00:19.211	28155	0.01626	0		0.235831	1732279
00:00:19.221	28165	0.01602	0		0.23235	1731487
00:00:19.231	28175	0.01616	0		0.234381	1731961
00:00:19.241	28185	0.0159	0		0.23061	1731066
00:00:19.251	28195	0.01632	0		0.236702	1732482
00:00:19.261	28205	0.01599	0		0.231915	1731384
00:00:19.271	28215	0.01644	0		0.238442	1732892
00:00:19.281	28225	0.01578	0		0.228869	1730674
00:00:19.291	28235	0.01602	0		0.23235	1731475
00:00:19.301	28245	0.01606	0		0.232931	1731617
00:00:19.311	28255	0.01635	0		0.237137	1732578
00:00:19.321	28265	0.01574	0		0.228289	1730552
00:00:19.331	28275	0.01617	0		0.234526	1731963
00:00:19.341	28285	0.01597	0		0.231625	1731318
00:00:19.351	28295	0.01612	0		0.233801	1731824
00:00:19.361	28305	0.0164	0		0.237862	1732749
00:00:19.371	28315	0.01564	0		0.226839	1730208
00:00:19.381	28325	0.01676	0		0.243083	1733954
00:00:19.391	28335	0.01625	0		0.235686	1732235
00:00:19.401	28345	0.01609	0		0.233366	1731695
00:00:19.411	28355	0.01651	0		0.239457	1733118
00:00:19.421	28365	0.01602	0		0.23235	1731460
00:00:19.431	28375	0.01616	0		0.234381	1731941
00:00:19.440	28385	0.01623	0		0.235396	1732196
00:00:19.450	28395	0.01612	0		0.233801	1731806
00:00:19.461	28405	0.01606	0		0.232931	1731624
00:00:19.470	28415	0.01647	0		0.238877	1732983
00:00:19.480	28425	0.01638	0		0.237572	1732698
00:00:19.490	28435	0.01607	0		0.233076	1731651
00:00:19.500	28445	0.01619	0		0.234816	1732059
00:00:19.510	28455	0.01632	0		0.236702	1732472
00:00:19.520	28465	0.01615	0		0.234236	1731909
00:00:19.530	28475	0.01639	0		0.237717	1732708
00:00:19.540	28485	0.01604	0		0.23264	1731531
00:00:19.550	28495	0.01604	0		0.23264	1731560
00:00:19.560	28505	0.01639	0		0.237717	1732705
00:00:19.570	28515	0.01596	0		0.23148	1731281
00:00:19.580	28525	0.01615	0		0.234236	1731907
00:00:19.590	28535	0.0162	0		0.234961	1732083
00:00:19.600	28545	0.01588	0		0.23032	1731022
00:00:19.610	28555	0.01628	0		0.236121	1732360
00:00:19.620	28565	0.01654	0		0.239892	1733235
00:00:19.630	28575	0.01631	0		0.236557	1732438
00:00:19.639	28585	0.01613	0		0.233946	1731848
00:00:19.650	28595	0.01636	0		0.237282	1732627
00:00:19.660	28605	0.01585	0		0.229885	1730902
00:00:19.669	28615	0.01634	0		0.236992	1732563
00:00:19.680	28625	0.01597	0		0.231625	1731318
00:00:19.689	28635	0.01671	0		0.242358	1733786
00:00:19.699	28645	0.01614	0		0.234091	1731882
00:00:19.709	28655	0.01632	0		0.236702	1732480
00:00:19.719	28665	0.01597	0		0.231625	1731296
00:00:19.729	28675	0.01638	0		0.237572	1732700
00:00:19.739	28685	0.01639	0		0.237717	1732703
00:00:19.751	28695	0.01672	0		0.242503	1733838
00:00:19.759	28705	0.01583	0		0.229595	1730843
00:00:19.769	28715	0.01631	0		0.236557	1732465
00:00:19.779	28725	0.01607	0		0.233076	1731646
00:00:19.789	28735	0.01625	0		0.235686	1732264
00:00:19.799	28745	0.01593	0		0.231045	1731181
00:00:19.809	28755	0.0162	0		0.234961	1732081
00:00:19.819	28765	0.01603	0		0.232495	1731499
00:00:19.829	28775	0.01636	0		0.237282	1732622
00:00:19.839	28785	0.01601	0		0.232205	1731438
00:00:19.849	28795	0.01666	0		0.241633	1733637
00:00:19.859	28805	0.01627	0		0.235976	1732316
00:00:19.869	28815	0.01609	0		0.233366	1731700
00:00:19.879	28825	0.01633	0		0.236847	1732529
00:00:19.888	28835	0.01652	0		0.239602	1733169
00:00:19.899	28845	0.0158	0		0.22916	1730735
[truncated: 60,025 more rows]
