# Supplementary material for: Continuous Infusion Pressure Measurement in Predefined Interfascial and Intramuscular Tissue Conditions: An Ex Vivo Pilot Study
Source: J Clin Med. 2026 Apr 26;15(9):3301. doi: 10.3390/jcm15093301 (PMC13164366; doi:10.3390/jcm15093301)
Supplement: Supplementary file 1 [file jcm-15-03301-s001.zip › fascia 6.xlsx]

## Sheet: Recording
Timestamp	DeviceTime	Pressure(bar)	ButtonState	Event	Pressure(PSI)	PressureRAW
00:00:00.000	42217	0.00499	1		0.0723738	1694472
00:00:00.001	42227	0.00502	1		0.0728089	1694553
00:00:00.009	42237	0.00513	1		0.0744043	1694933
00:00:00.018	42247	0.00498	1		0.0722288	1694443
00:00:00.028	42257	0.00514	1		0.0745494	1694970
00:00:00.038	42267	0.00491	1		0.0712135	1694203
00:00:00.047	42277	0.00529	1		0.0767249	1695460
00:00:00.057	42287	0.00529	1		0.0767249	1695460
00:00:00.067	42297	0.00512	1		0.0742593	1694911
00:00:00.077	42307	0.00512	1		0.0742593	1694899
00:00:00.087	42317	0.00529	1		0.0767249	1695482
00:00:00.097	42327	0.00508	1		0.0736791	1694755
00:00:00.107	42337	0.00487	1		0.0706334	1694058
00:00:00.117	42347	0.00486	1		0.0704883	1694024
00:00:00.127	42357	0.00507	1		0.0735341	1694740
00:00:00.137	42367	0.00544	1		0.0789005	1695973
00:00:00.147	42377	0.00506	0		0.0733891	1694689
00:00:00.157	42387	0.00518	0		0.0751295	1695117
00:00:00.167	42397	0.00493	0		0.0715036	1694279
00:00:00.177	42407	0.00504	0		0.073099	1694632
00:00:00.187	42417	0.00497	0		0.0720837	1694401
00:00:00.197	42427	0.00546	0		0.0791906	1696046
00:00:00.207	42437	0.00505	0		0.073244	1694654
00:00:00.217	42447	0.00526	0		0.0762898	1695379
00:00:00.227	42457	0.00463	0		0.0671525	1693266
00:00:00.237	42467	0.00499	0		0.0723738	1694470
00:00:00.247	42477	0.00461	0		0.0668624	1693188
00:00:00.257	42487	0.00521	0		0.0755646	1695208
00:00:00.267	42497	0.00526	0		0.0762898	1695369
00:00:00.277	42507	0.00525	0		0.0761448	1695333
00:00:00.287	42517	0.00502	0		0.0728089	1694575
00:00:00.297	42527	0.00498	0		0.0722288	1694440
00:00:00.307	42537	0.00504	0		0.073099	1694627
00:00:00.317	42547	0.00529	0		0.0767249	1695484
00:00:00.327	42557	0.00498	0		0.0722288	1694445
00:00:00.337	42567	0.00505	0		0.073244	1694652
00:00:00.346	42577	0.00485	0		0.0703433	1693999
00:00:00.356	42587	0.00482	0		0.0699082	1693892
00:00:00.366	42597	0.00483	0		0.0700532	1693919
00:00:00.376	42607	0.00493	0		0.0715036	1694249
00:00:00.386	42617	0.00499	0		0.0723738	1694457
00:00:00.397	42627	0.00526	0		0.0762898	1695377
00:00:00.406	42637	0.00516	0		0.0748395	1695039
00:00:00.416	42647	0.00507	0		0.0735341	1694733
00:00:00.426	42657	0.00492	0		0.0713586	1694232
00:00:00.436	42667	0.00525	0		0.0761448	1695338
00:00:00.446	42677	0.0051	0		0.0739692	1694848
00:00:00.456	42687	0.00515	0		0.0746944	1695014
00:00:00.466	42697	0.00485	0		0.0703433	1693995
00:00:00.476	42707	0.00487	0		0.0706334	1694075
00:00:00.486	42717	0.0049	0		0.0710685	1694149
00:00:00.496	42727	0.00514	0		0.0745494	1694953
00:00:00.506	42737	0.00462	0		0.0670074	1693227
00:00:00.516	42747	0.00525	0		0.0761448	1695333
00:00:00.526	42757	0.0048	0		0.0696181	1693826
00:00:00.536	42767	0.00503	0		0.072954	1694591
00:00:00.546	42777	0.00447	0		0.0648319	1692723
00:00:00.556	42787	0.00512	0		0.0742593	1694887
00:00:00.566	42797	0.00461	0		0.0668624	1693205
00:00:00.576	42807	0.00523	0		0.0758547	1695281
00:00:00.586	42817	0.00493	0		0.0715036	1694257
00:00:00.596	42827	0.00467	0		0.0677326	1693389
00:00:00.606	42837	0.00484	0		0.0701982	1693958
00:00:00.616	42847	0.00498	0		0.0722288	1694428
00:00:00.626	42857	0.00492	0		0.0713586	1694237
00:00:00.635	42867	0.00501	0		0.0726639	1694538
00:00:00.646	42877	0.00495	0		0.0717937	1694332
00:00:00.656	42887	0.00512	0		0.0742593	1694916
00:00:00.665	42897	0.00475	0		0.0688929	1693652
00:00:00.675	42907	0.0049	0		0.0710685	1694149
00:00:00.685	42917	0.00468	0		0.0678776	1693420
00:00:00.695	42927	0.00508	0		0.0736791	1694755
00:00:00.705	42937	0.00485	0		0.0703433	1694007
00:00:00.715	42947	0.00481	0		0.0697631	1693857
00:00:00.725	42957	0.00481	0		0.0697631	1693855
00:00:00.735	42967	0.00474	0		0.0687479	1693625
00:00:00.745	42977	0.00504	0		0.073099	1694630
00:00:00.755	42987	0.00521	0		0.0755646	1695215
00:00:00.765	42997	0.00482	0		0.0699082	1693911
00:00:00.775	43007	0.00511	0		0.0741143	1694860
00:00:00.785	43017	0.005	0		0.0725188	1694494
00:00:00.795	43027	0.00468	0		0.0678776	1693428
00:00:00.805	43037	0.00478	0		0.069328	1693767
00:00:00.815	43047	0.00519	0		0.0752746	1695134
00:00:00.825	43057	0.0049	0		0.0710685	1694178
00:00:00.835	43067	0.00506	0		0.0733891	1694686
00:00:00.845	43077	0.00511	0		0.0741143	1694872
00:00:00.855	43087	0.00487	0		0.0706334	1694073
00:00:00.865	43097	0.00475	0		0.0688929	1693644
00:00:00.875	43107	0.00502	0		0.0728089	1694563
00:00:00.885	43117	0.00527	0		0.0764349	1695406
00:00:00.895	43127	0.00507	0		0.0735341	1694728
00:00:00.905	43137	0.00477	0		0.069183	1693732
00:00:00.915	43147	0.00504	0		0.073099	1694642
00:00:00.924	43157	0.0048	0		0.0696181	1693843
00:00:00.935	43167	0.00477	0		0.069183	1693735
00:00:00.944	43177	0.00511	0		0.0741143	1694875
00:00:00.956	43187	0.00465	0		0.0674425	1693340
00:00:00.964	43197	0.00528	0		0.0765799	1695455
00:00:00.974	43207	0.00467	0		0.0677326	1693389
00:00:00.985	43217	0.00481	0		0.0697631	1693862
00:00:00.994	43227	0.005	0		0.0725188	1694484
00:00:01.004	43237	0.00517	0		0.0749845	1695075
00:00:01.014	43247	0.00501	0		0.0726639	1694548
00:00:01.024	43257	0.00505	0		0.073244	1694652
00:00:01.034	43267	0.00478	0		0.069328	1693747
00:00:01.044	43277	0.00498	0		0.0722288	1694438
00:00:01.054	43287	0.00473	0		0.0686028	1693588
00:00:01.064	43297	0.00488	0		0.0707784	1694092
00:00:01.074	43307	0.00499	0		0.0723738	1694479
00:00:01.085	43317	0.00461	0		0.0668624	1693207
00:00:01.094	43327	0.0048	0		0.0696181	1693840
00:00:01.104	43337	0.00505	0		0.073244	1694671
00:00:01.114	43347	0.00508	0		0.0736791	1694782
00:00:01.124	43357	0.0048	0		0.0696181	1693828
00:00:01.134	43367	0.00452	0		0.065557	1692904
00:00:01.144	43377	0.00485	0		0.0703433	1693985
00:00:01.154	43387	0.0049	0		0.0710685	1694171
00:00:01.164	43397	0.00493	0		0.0715036	1694271
00:00:01.174	43407	0.00495	0		0.0717937	1694337
00:00:01.184	43417	0.00462	0		0.0670074	1693225
00:00:01.194	43427	0.00483	0		0.0700532	1693938
00:00:01.203	43437	0.00483	0		0.0700532	1693923
00:00:01.213	43447	0.00468	0		0.0678776	1693435
00:00:01.223	43457	0.00486	0		0.0704883	1694026
00:00:01.234	43467	0.00502	0		0.0728089	1694583
00:00:01.244	43477	0.00479	0		0.0694731	1693799
00:00:01.253	43487	0.00483	0		0.0700532	1693914
00:00:01.263	43497	0.00486	0		0.0704883	1694026
00:00:01.273	43507	0.00483	0		0.0700532	1693931
00:00:01.283	43517	0.00483	0		0.0700532	1693933
00:00:01.293	43527	0.0051	0		0.0739692	1694826
00:00:01.303	43537	0.00506	0		0.0733891	1694686
00:00:01.313	43547	0.00477	0		0.069183	1693720
00:00:01.323	43557	0.00474	0		0.0687479	1693625
00:00:01.333	43567	0.005	0		0.0725188	1694497
00:00:01.343	43577	0.00483	0		0.0700532	1693914
00:00:01.353	43587	0.00519	0		0.0752746	1695151
00:00:01.363	43597	0.00489	0		0.0709234	1694132
00:00:01.373	43607	0.00477	0		0.069183	1693732
00:00:01.383	43617	0.00512	0		0.0742593	1694889
00:00:01.393	43627	0.00479	0		0.0694731	1693794
00:00:01.403	43637	0.00508	0		0.0736791	1694762
00:00:01.413	43647	0.00507	0		0.0735341	1694730
00:00:01.423	43657	0.00501	0		0.0726639	1694523
00:00:01.433	43667	0.00502	0		0.0728089	1694565
00:00:01.443	43677	0.00461	0		0.0668624	1693198
00:00:01.453	43687	0.00494	0		0.0716486	1694283
00:00:01.463	43697	0.00473	0		0.0686028	1693590
00:00:01.473	43707	0.00481	0		0.0697631	1693865
00:00:01.483	43717	0.00475	0		0.0688929	1693666
00:00:01.493	43727	0.00497	0		0.0720837	1694396
00:00:01.502	43737	0.00473	0		0.0686028	1693578
00:00:01.512	43747	0.0047	0		0.0681677	1693491
00:00:01.522	43757	0.00536	0		0.0777402	1695702
00:00:01.533	43767	0.00439	0		0.0636716	1692465
00:00:01.543	43777	0.00478	0		0.069328	1693774
00:00:01.553	43787	0.00498	0		0.0722288	1694438
00:00:01.562	43797	0.0049	0		0.0710685	1694149
00:00:01.572	43807	0.00485	0		0.0703433	1694007
00:00:01.582	43817	0.00523	0		0.0758547	1695259
00:00:01.592	43827	0.00457	0		0.0662822	1693046
00:00:01.602	43837	0.00486	0		0.0704883	1694031
00:00:01.612	43847	0.00484	0		0.0701982	1693972
00:00:01.622	43857	0.00514	0		0.0745494	1694985
00:00:01.632	43867	0.00498	0		0.0722288	1694448
00:00:01.642	43877	0.00481	0		0.0697631	1693867
00:00:01.652	43887	0.00468	0		0.0678776	1693425
00:00:01.662	43897	0.00488	0		0.0707784	1694110
00:00:01.672	43907	0.00442	0		0.0641067	1692568
00:00:01.682	43917	0.00478	0		0.069328	1693755
00:00:01.692	43927	0.00434	0		0.0629464	1692291
00:00:01.702	43937	0.00478	0		0.069328	1693762
00:00:01.712	43947	0.00452	0		0.065557	1692904
00:00:01.722	43957	0.00497	0		0.0720837	1694384
00:00:01.732	43967	0.00481	0		0.0697631	1693857
00:00:01.742	43977	0.00493	0		0.0715036	1694264
00:00:01.752	43987	0.00484	0		0.0701982	1693946
00:00:01.762	43997	0.00507	0		0.0735341	1694728
00:00:01.771	44007	0.00472	0		0.0684578	1693565
00:00:01.781	44017	0.00516	0		0.0748395	1695049
00:00:01.791	44027	0.00489	0		0.0709234	1694132
00:00:01.801	44037	0.00527	0		0.0764349	1695416
00:00:01.811	44047	0.00484	0		0.0701982	1693948
00:00:01.821	44057	0.0051	0		0.0739692	1694840
00:00:01.832	44067	0.00503	0		0.072954	1694603
00:00:01.842	44077	0.00511	0		0.0741143	1694875
00:00:01.851	44087	0.00455	0		0.0659922	1692997
00:00:01.861	44097	0.0049	0		0.0710685	1694176
00:00:01.871	44107	0.00466	0		0.0675876	1693345
00:00:01.882	44117	0.00507	0		0.0735341	1694745
00:00:01.891	44127	0.00476	0		0.0690379	1693701
00:00:01.901	44137	0.00483	0		0.0700532	1693923
00:00:01.911	44147	0.00472	0		0.0684578	1693550
00:00:01.921	44157	0.00493	0		0.0715036	1694264
00:00:01.931	44167	0.00467	0		0.0677326	1693376
00:00:01.941	44177	0.00498	0		0.0722288	1694416
00:00:01.951	44187	0.00497	0		0.0720837	1694408
00:00:01.961	44197	0.00486	0		0.0704883	1694029
00:00:01.971	44207	0.00467	0		0.0677326	1693408
00:00:01.981	44217	0.00488	0		0.0707784	1694112
00:00:01.991	44227	0.00464	0		0.0672975	1693293
00:00:02.001	44237	0.00492	0		0.0713586	1694237
00:00:02.011	44247	0.00487	0		0.0706334	1694061
00:00:02.021	44257	0.00494	0		0.0716486	1694296
00:00:02.031	44267	0.00459	0		0.0665723	1693129
00:00:02.041	44277	0.0053	0		0.07687	1695511
00:00:02.051	44287	0.00489	0		0.0709234	1694137
00:00:02.061	44297	0.00509	0		0.0738242	1694811
00:00:02.071	44307	0.00463	0		0.0671525	1693254
00:00:02.080	44317	0.005	0		0.0725188	1694504
00:00:02.090	44327	0.00461	0		0.0668624	1693190
00:00:02.100	44337	0.00511	0		0.0741143	1694862
00:00:02.110	44347	0.00472	0		0.0684578	1693570
00:00:02.120	44357	0.00502	0		0.0728089	1694563
00:00:02.130	44367	0.00495	0		0.0717937	1694332
00:00:02.140	44377	0.00489	0		0.0709234	1694119
00:00:02.150	44387	0.00489	0		0.0709234	1694137
00:00:02.160	44397	0.00494	0		0.0716486	1694293
00:00:02.170	44407	0.00473	0		0.0686028	1693578
00:00:02.180	44417	0.00483	0		0.0700532	1693923
00:00:02.190	44427	0.00441	0		0.0639616	1692512
00:00:02.200	44437	0.00497	0		0.0720837	1694391
00:00:02.212	44447	0.00466	0		0.0675876	1693362
00:00:02.220	44457	0.00485	0		0.0703433	1693992
00:00:02.230	44467	0.0043	0		0.0623662	1692139
00:00:02.240	44477	0.00505	0		0.073244	1694671
00:00:02.250	44487	0.00457	0		0.0662822	1693051
00:00:02.260	44497	0.00466	0		0.0675876	1693345
00:00:02.270	44507	0.00431	0		0.0625113	1692193
00:00:02.280	44517	0.00476	0		0.0690379	1693708
00:00:02.290	44527	0.00457	0		0.0662822	1693065
00:00:02.300	44537	0.00479	0		0.0694731	1693779
00:00:02.310	44547	0.00472	0		0.0684578	1693572
00:00:02.320	44557	0.00458	0		0.0664273	1693100
00:00:02.330	44567	0.00466	0		0.0675876	1693347
00:00:02.340	44577	0.00462	0		0.0670074	1693237
00:00:02.350	44587	0.00448	0		0.0649769	1692764
00:00:02.359	44597	0.00485	0		0.0703433	1693992
00:00:02.370	44607	0.00476	0		0.0690379	1693701
00:00:02.380	44617	0.00474	0		0.0687479	1693627
00:00:02.389	44627	0.00458	0		0.0664273	1693085
00:00:02.399	44637	0.00476	0		0.0690379	1693710
00:00:02.409	44647	0.00446	0		0.0646868	1692674
00:00:02.419	44657	0.00485	0		0.0703433	1693992
00:00:02.430	44667	0.00467	0		0.0677326	1693408
00:00:02.439	44677	0.00485	0		0.0703433	1693997
00:00:02.449	44687	0.00465	0		0.0674425	1693327
00:00:02.459	44697	0.00473	0		0.0686028	1693610
00:00:02.469	44707	0.00496	0		0.0719387	1694374
00:00:02.479	44717	0.00494	0		0.0716486	1694301
00:00:02.489	44727	0.00473	0		0.0686028	1693595
00:00:02.499	44737	0.00472	0		0.0684578	1693550
00:00:02.509	44747	0.00481	0		0.0697631	1693872
00:00:02.519	44757	0.00497	0		0.0720837	1694403
00:00:02.529	44767	0.00462	0		0.0670074	1693229
00:00:02.539	44777	0.00502	0		0.0728089	1694581
00:00:02.549	44787	0.00477	0		0.069183	1693737
00:00:02.559	44797	0.0049	0		0.0710685	1694163
00:00:02.569	44807	0.00484	0		0.0701982	1693950
00:00:02.579	44817	0.00482	0		0.0699082	1693882
00:00:02.589	44827	0.00473	0		0.0686028	1693578
00:00:02.599	44837	0.00518	0		0.0751295	1695105
00:00:02.609	44847	0.00484	0		0.0701982	1693948
00:00:02.619	44857	0.00506	0		0.0733891	1694684
00:00:02.629	44867	0.00502	0		0.0728089	1694553
00:00:02.638	44877	0.00476	0		0.0690379	1693683
00:00:02.648	44887	0.00504	0		0.073099	1694630
00:00:02.658	44897	0.00518	0		0.0751295	1695093
00:00:02.668	44907	0.00494	0		0.0716486	1694291
00:00:02.678	44917	0.00461	0		0.0668624	1693205
00:00:02.689	44927	0.00489	0		0.0709234	1694117
00:00:02.698	44937	0.0052	0		0.0754196	1695166
00:00:02.708	44947	0.00519	0		0.0752746	1695120
00:00:02.718	44957	0.00499	0		0.0723738	1694467
00:00:02.728	44967	0.00505	0		0.073244	1694669
00:00:02.738	44977	0.00505	0		0.073244	1694679
00:00:02.748	44987	0.00489	0		0.0709234	1694117
00:00:02.758	44997	0.00524	0		0.0759998	1695315
00:00:02.768	45007	0.00483	0		0.0700532	1693928
00:00:02.778	45017	0.00536	0		0.0777402	1695697
00:00:02.788	45027	0.00499	0		0.0723738	1694472
00:00:02.798	45037	0.00528	0		0.0765799	1695443
00:00:02.808	45047	0.00506	0		0.0733891	1694684
00:00:02.818	45057	0.00515	0		0.0746944	1695019
00:00:02.828	45067	0.0051	0		0.0739692	1694833
00:00:02.838	45077	0.00509	0		0.0738242	1694796
00:00:02.848	45087	0.00488	0		0.0707784	1694085
00:00:02.858	45097	0.00531	0		0.077015	1695551
00:00:02.868	45107	0.00472	0		0.0684578	1693555
00:00:02.878	45117	0.00524	0		0.0759998	1695301
00:00:02.888	45127	0.00499	0		0.0723738	1694467
00:00:02.898	45137	0.00516	0		0.0748395	1695024
00:00:02.908	45147	0.00515	0		0.0746944	1695014
00:00:02.917	45157	0.00503	0		0.072954	1694598
00:00:02.928	45167	0.00499	0		0.0723738	1694470
00:00:02.938	45177	0.00497	0		0.0720837	1694391
00:00:02.947	45187	0.00509	0		0.0738242	1694816
00:00:02.958	45197	0.0054	0		0.0783204	1695838
00:00:02.967	45207	0.00528	0		0.0765799	1695440
00:00:02.977	45217	0.00538	0		0.0780303	1695773
00:00:02.987	45227	0.00492	0		0.0713586	1694239
00:00:02.997	45237	0.00518	0		0.0751295	1695100
00:00:03.007	45247	0.00495	0		0.0717937	1694335
00:00:03.017	45257	0.00515	0		0.0746944	1694995
00:00:03.027	45267	0.00517	0		0.0749845	1695063
00:00:03.037	45277	0.00515	0		0.0746944	1694990
00:00:03.047	45287	0.00519	0		0.0752746	1695151
00:00:03.057	45297	0.0053	0		0.07687	1695511
00:00:03.067	45307	0.00524	0		0.0759998	1695298
00:00:03.077	45317	0.00517	0		0.0749845	1695053
00:00:03.087	45327	0.00509	0		0.0738242	1694789
00:00:03.097	45337	0.00511	0		0.0741143	1694858
00:00:03.107	45347	0.00513	0		0.0744043	1694943
00:00:03.117	45357	0.00502	0		0.0728089	1694581
00:00:03.127	45367	0.00519	0		0.0752746	1695129
00:00:03.137	45377	0.00544	0		0.0789005	1695965
00:00:03.147	45387	0.00544	0		0.0789005	1695980
00:00:03.157	45397	0.00558	0		0.080931	1696441
00:00:03.166	45407	0.00486	0		0.0704883	1694019
00:00:03.177	45417	0.00532	0		0.0771601	1695563
00:00:03.187	45427	0.00532	0		0.0771601	1695570
00:00:03.197	45437	0.00541	0		0.0784654	1695887
00:00:03.206	45447	0.00533	0		0.0773051	1695607
00:00:03.216	45457	0.00492	0		0.0713586	1694244
00:00:03.226	45467	0.00549	0		0.0796257	1696144
00:00:03.237	45477	0.00533	0		0.0773051	1695622
00:00:03.247	45487	0.00512	0		0.0742593	1694914
00:00:03.256	45497	0.00553	0		0.0802059	1696281
00:00:03.266	45507	0.00528	0		0.0765799	1695455
00:00:03.276	45517	0.00574	0		0.0832516	1696966
00:00:03.287	45527	0.00535	0		0.0775952	1695666
00:00:03.296	45537	0.00543	0		0.0787555	1695941
00:00:03.306	45547	0.00515	0		0.0746944	1695002
00:00:03.316	45557	0.00523	0		0.0758547	1695274
00:00:03.326	45567	0.00525	0		0.0761448	1695340
00:00:03.336	45577	0.00549	0		0.0796257	1696156
00:00:03.346	45587	0.0055	0		0.0797707	1696191
00:00:03.356	45597	0.00541	0		0.0784654	1695865
00:00:03.366	45607	0.00524	0		0.0759998	1695311
00:00:03.376	45617	0.00519	0		0.0752746	1695122
00:00:03.386	45627	0.00556	0		0.080641	1696365
00:00:03.396	45637	0.00547	0		0.0793356	1696071
00:00:03.406	45647	0.00553	0		0.0802059	1696279
00:00:03.416	45657	0.00539	0		0.0781753	1695795
00:00:03.426	45667	0.00551	0		0.0799158	1696225
00:00:03.436	45677	0.00561	0		0.0813661	1696541
00:00:03.446	45687	0.00528	0		0.0765799	1695423
00:00:03.456	45697	0.00551	0		0.0799158	1696208
00:00:03.465	45707	0.00516	0		0.0748395	1695029
00:00:03.475	45717	0.00571	0		0.0828165	1696865
00:00:03.486	45727	0.00554	0		0.0803509	1696303
00:00:03.495	45737	0.00541	0		0.0784654	1695872
00:00:03.505	45747	0.00558	0		0.080931	1696458
00:00:03.515	45757	0.0054	0		0.0783204	1695843
00:00:03.525	45767	0.00545	0		0.0790455	1696014
00:00:03.536	45777	0.00546	0		0.0791906	1696027
00:00:03.545	45787	0.00556	0		0.080641	1696394
00:00:03.555	45797	0.00525	0		0.0761448	1695325
00:00:03.565	45807	0.00535	0		0.0775952	1695678
00:00:03.575	45817	0.00557	0		0.080786	1696399
00:00:03.585	45827	0.00522	0		0.0757097	1695252
00:00:03.595	45837	0.00521	0		0.0755646	1695220
00:00:03.605	45847	0.00567	0		0.0822364	1696739
00:00:03.615	45857	0.0056	0		0.0812211	1696504
00:00:03.625	45867	0.0058	0		0.0841219	1697193
00:00:03.635	45877	0.00571	0		0.0828165	1696892
00:00:03.645	45887	0.00553	0		0.0802059	1696286
00:00:03.655	45897	0.00567	0		0.0822364	1696747
00:00:03.666	45907	0.00585	0		0.084847	1697338
00:00:03.675	45917	0.0053	0		0.07687	1695502
00:00:03.685	45927	0.00561	0		0.0813661	1696534
00:00:03.695	45937	0.00554	0		0.0803509	1696303
00:00:03.705	45947	0.00594	0		0.0861524	1697637
00:00:03.715	45957	0.00554	0		0.0803509	1696306
00:00:03.725	45967	0.00555	0		0.0804959	1696343
00:00:03.735	45977	0.00566	0		0.0820913	1696717
00:00:03.745	45987	0.00575	0		0.0833967	1697029
00:00:03.754	45997	0.00548	0		0.0794807	1696117
00:00:03.764	46007	0.00553	0		0.0802059	1696272
00:00:03.775	46017	0.00578	0		0.0838318	1697122
00:00:03.784	46027	0.00599	0		0.0868776	1697813
00:00:03.794	46037	0.0057	0		0.0826715	1696841
00:00:03.804	46047	0.00574	0		0.0832516	1696973
00:00:03.814	46057	0.00593	0		0.0860074	1697605
00:00:03.824	46067	0.00575	0		0.0833967	1697010
00:00:03.834	46077	0.00552	0		0.0800608	1696235
00:00:03.844	46087	0.00588	0		0.0852822	1697458
00:00:03.854	46097	0.00577	0		0.0836868	1697098
00:00:03.864	46107	0.00589	0		0.0854272	1697495
00:00:03.874	46117	0.0056	0		0.0812211	1696514
00:00:03.884	46127	0.00586	0		0.0849921	1697370
00:00:03.894	46137	0.00571	0		0.0828165	1696880
00:00:03.904	46147	0.00585	0		0.084847	1697340
00:00:03.914	46157	0.00559	0		0.0810761	1696472
00:00:03.924	46167	0.00584	0		0.084702	1697326
00:00:03.934	46177	0.00557	0		0.080786	1696406
00:00:03.944	46187	0.00607	0		0.0880379	1698093
00:00:03.954	46197	0.00602	0		0.0873127	1697928
00:00:03.964	46207	0.0062	0		0.0899234	1698527
00:00:03.974	46217	0.00588	0		0.0852822	1697463
00:00:03.984	46227	0.00571	0		0.0828165	1696890
00:00:03.994	46237	0.00576	0		0.0835417	1697054
00:00:04.004	46247	0.00623	0		0.0903585	1698610
00:00:04.014	46257	0.00592	0		0.0858623	1697588
00:00:04.024	46267	0.00585	0		0.084847	1697340
00:00:04.033	46277	0.00573	0		0.0831066	1696939
00:00:04.043	46287	0.00589	0		0.0854272	1697492
00:00:04.054	46297	0.0059	0		0.0855722	1697524
00:00:04.063	46307	0.00617	0		0.0894883	1698414
00:00:04.073	46317	0.00591	0		0.0857173	1697551
00:00:04.083	46327	0.00591	0		0.0857173	1697536
00:00:04.094	46337	0.00579	0		0.0839768	1697164
00:00:04.103	46347	0.00625	0		0.0906486	1698681
00:00:04.113	46357	0.00574	0		0.0832516	1696966
00:00:04.123	46367	0.00634	0		0.0919539	1698988
00:00:04.133	46377	0.00605	0		0.0877478	1698034
00:00:04.143	46387	0.00645	0		0.0935493	1699348
00:00:04.153	46397	0.00586	0		0.0849921	1697379
00:00:04.163	46407	0.00615	0		0.0891982	1698365
00:00:04.173	46417	0.00613	0		0.0889081	1698277
00:00:04.183	46427	0.006	0		0.0870226	1697857
00:00:04.193	46437	0.00584	0		0.084702	1697316
00:00:04.203	46447	0.00638	0		0.0925341	1699123
00:00:04.213	46457	0.00616	0		0.0893432	1698382
00:00:04.223	46467	0.00583	0		0.084557	1697272
00:00:04.233	46477	0.00597	0		0.0865875	1697749
00:00:04.243	46487	0.00626	0		0.0907936	1698737
00:00:04.253	46497	0.00629	0		0.0912287	1698835
00:00:04.263	46507	0.00635	0		0.0920989	1699017
00:00:04.273	46517	0.00632	0		0.0916638	1698913
00:00:04.283	46527	0.00631	0		0.0915188	1698901
00:00:04.293	46537	0.00619	0		0.0897783	1698502
00:00:04.303	46547	0.00616	0		0.0893432	1698407
00:00:04.313	46557	0.0064	0		0.0928241	1699181
00:00:04.322	46567	0.00621	0		0.0900684	1698551
00:00:04.333	46577	0.00613	0		0.0889081	1698304
00:00:04.343	46587	0.00659	0		0.0955798	1699843
00:00:04.352	46597	0.00595	0		0.0862974	1697676
00:00:04.363	46607	0.00617	0		0.0894883	1698424
00:00:04.372	46617	0.00599	0		0.0868776	1697815
00:00:04.382	46627	0.00608	0		0.0881829	1698130
00:00:04.392	46637	0.00597	0		0.0865875	1697766
00:00:04.402	46647	0.00625	0		0.0906486	1698686
00:00:04.415	46657	0.0061	0		0.088473	1698203
00:00:04.423	46667	0.00629	0		0.0912287	1698818
00:00:04.432	46677	0.00646	0		0.0936944	1699412
00:00:04.442	46687	0.00621	0		0.0900684	1698556
00:00:04.452	46697	0.00638	0		0.0925341	1699142
00:00:04.462	46707	0.00657	0		0.0952898	1699772
00:00:04.472	46717	0.00597	0		0.0865875	1697742
00:00:04.482	46727	0.0065	0		0.0942745	1699529
00:00:04.492	46737	0.00648	0		0.0939844	1699461
00:00:04.502	46747	0.00632	0		0.0916638	1698944
00:00:04.512	46757	0.00648	0		0.0939844	1699478
00:00:04.522	46767	0.0068	0		0.0986256	1700532
00:00:04.532	46777	0.00613	0		0.0889081	1698277
00:00:04.542	46787	0.00658	0		0.0954348	1699816
00:00:04.552	46797	0.00647	0		0.0938394	1699439
00:00:04.562	46807	0.00693	0		0.100511	1700980
00:00:04.572	46817	0.00656	0		0.0951447	1699732
00:00:04.582	46827	0.00656	0		0.0951447	1699718
00:00:04.592	46837	0.00644	0		0.0934043	1699319
00:00:04.602	46847	0.00654	0		0.0948547	1699683
00:00:04.611	46857	0.00626	0		0.0907936	1698742
00:00:04.621	46867	0.00675	0		0.0979005	1700370
00:00:04.631	46877	0.00622	0		0.0902134	1698580
00:00:04.641	46887	0.00654	0		0.0948547	1699656
00:00:04.651	46897	0.00643	0		0.0932592	1699304
00:00:04.661	46907	0.00651	0		0.0944195	1699568
00:00:04.672	46917	0.00676	0		0.0980455	1700397
00:00:04.681	46927	0.00673	0		0.0976104	1700309
00:00:04.691	46937	0.00616	0		0.0893432	1698404
00:00:04.701	46947	0.00674	0		0.0977554	1700346
00:00:04.711	46957	0.00623	0		0.0903585	1698617
00:00:04.721	46967	0.0068	0		0.0986256	1700527
00:00:04.731	46977	0.00683	0		0.0990607	1700642
00:00:04.741	46987	0.00671	0		0.0973203	1700250
00:00:04.751	46997	0.00636	0		0.092244	1699069
00:00:04.761	47007	0.00687	0		0.0996409	1700779
00:00:04.771	47017	0.00665	0		0.0964501	1700048
00:00:04.781	47027	0.00654	0		0.0948547	1699666
00:00:04.791	47037	0.00664	0		0.096305	1699990
00:00:04.801	47047	0.00672	0		0.0974653	1700287
00:00:04.811	47057	0.00686	0		0.0994959	1700728
00:00:04.821	47067	0.00691	0		0.100221	1700906
00:00:04.831	47077	0.00648	0		0.0939844	1699453
00:00:04.841	47087	0.00696	0		0.100946	1701078
00:00:04.851	47097	0.00669	0		0.0970302	1700176
00:00:04.861	47107	0.00681	0		0.0987707	1700581
00:00:04.871	47117	0.00692	0		0.100366	1700955
00:00:04.880	47127	0.0069	0		0.100076	1700867
00:00:04.890	47137	0.00681	0		0.0987707	1700586
00:00:04.901	47147	0.00683	0		0.0990607	1700625
00:00:04.910	47157	0.00672	0		0.0974653	1700284
00:00:04.921	47167	0.00699	0		0.101381	1701179
00:00:04.930	47177	0.00686	0		0.0994959	1700745
00:00:04.940	47187	0.00704	0		0.102107	1701329
00:00:04.950	47197	0.00672	0		0.0974653	1700282
00:00:04.960	47207	0.00663	0		0.09616	1699985
00:00:04.970	47217	0.00669	0		0.0970302	1700163
00:00:04.980	47227	0.0069	0		0.100076	1700862
00:00:04.990	47237	0.00717	0		0.103992	1701777
00:00:05.000	47247	0.00692	0		0.100366	1700943
00:00:05.010	47257	0.00683	0		0.0990607	1700644
00:00:05.020	47267	0.00705	0		0.102252	1701375
00:00:05.030	47277	0.00686	0		0.0994959	1700747
00:00:05.040	47287	0.00689	0		0.099931	1700848
00:00:05.050	47297	0.00697	0		0.101091	1701115
00:00:05.060	47307	0.00705	0		0.102252	1701373
00:00:05.070	47317	0.00672	0		0.0974653	1700257
00:00:05.080	47327	0.00688	0		0.0997859	1700811
00:00:05.090	47337	0.00691	0		0.100221	1700897
00:00:05.100	47347	0.00722	0		0.104717	1701934
00:00:05.110	47357	0.00696	0		0.100946	1701080
00:00:05.120	47367	0.00706	0		0.102397	1701400
00:00:05.130	47377	0.00682	0		0.0989157	1700600
00:00:05.140	47387	0.0069	0		0.100076	1700877
00:00:05.150	47397	0.00694	0		0.100656	1701009
00:00:05.160	47407	0.00713	0		0.103412	1701657
00:00:05.170	47417	0.00694	0		0.100656	1700997
00:00:05.179	47427	0.00692	0		0.100366	1700958
00:00:05.189	47437	0.00713	0		0.103412	1701637
00:00:05.200	47447	0.00703	0		0.101962	1701314
00:00:05.209	47457	0.0071	0		0.102977	1701554
00:00:05.219	47467	0.00729	0		0.105732	1702171
00:00:05.229	47477	0.0072	0		0.104427	1701885
00:00:05.239	47487	0.0072	0		0.104427	1701894
00:00:05.252	47497	0.00742	0		0.107618	1702610
00:00:05.259	47507	0.00716	0		0.103847	1701752
00:00:05.269	47517	0.0072	0		0.104427	1701894
00:00:05.279	47527	0.0071	0		0.102977	1701554
00:00:05.289	47537	0.00737	0		0.106893	1702437
00:00:05.299	47547	0.00727	0		0.105442	1702112
00:00:05.309	47557	0.00698	0		0.101236	1701152
00:00:05.319	47567	0.00737	0		0.106893	1702449
00:00:05.329	47577	0.00705	0		0.102252	1701378
00:00:05.339	47587	0.00751	0		0.108923	1702912
00:00:05.349	47597	0.0072	0		0.104427	1701875
00:00:05.359	47607	0.00755	0		0.109503	1703063
00:00:05.369	47617	0.00733	0		0.106313	1702301
00:00:05.379	47627	0.00753	0		0.109213	1702973
00:00:05.389	47637	0.00751	0		0.108923	1702926
00:00:05.399	47647	0.00749	0		0.108633	1702853
00:00:05.409	47657	0.00753	0		0.109213	1702975
00:00:05.419	47667	0.00755	0		0.109503	1703044
00:00:05.429	47677	0.00758	0		0.109939	1703157
00:00:05.439	47687	0.00746	0		0.108198	1702745
00:00:05.449	47697	0.00745	0		0.108053	1702735
00:00:05.459	47707	0.0075	0		0.108778	1702887
00:00:05.468	47717	0.00763	0		0.110664	1703323
00:00:05.478	47727	0.00746	0		0.108198	1702770
00:00:05.489	47737	0.00747	0		0.108343	1702797
00:00:05.498	47747	0.00756	0		0.109648	1703081
00:00:05.508	47757	0.00711	0		0.103122	1701566
00:00:05.518	47767	0.00751	0		0.108923	1702917
00:00:05.528	47777	0.00745	0		0.108053	1702711
00:00:05.539	47787	0.00758	0		0.109939	1703166
00:00:05.548	47797	0.00753	0		0.109213	1703000
00:00:05.558	47807	0.0079	0		0.11458	1704220
00:00:05.568	47817	0.0076	0		0.110229	1703208
00:00:05.578	47827	0.00759	0		0.110084	1703198
00:00:05.588	47837	0.00742	0		0.107618	1702623
00:00:05.598	47847	0.00781	0		0.113274	1703914
00:00:05.608	47857	0.00759	0		0.110084	1703201
00:00:05.618	47867	0.00785	0		0.113855	1704056
00:00:05.628	47877	0.00795	0		0.115305	1704397
00:00:05.638	47887	0.00748	0		0.108488	1702831
00:00:05.648	47897	0.00784	0		0.11371	1704015
00:00:05.658	47907	0.00785	0		0.113855	1704049
00:00:05.668	47917	0.00752	0		0.109068	1702941
00:00:05.678	47927	0.00777	0		0.112694	1703797
00:00:05.688	47937	0.00765	0		0.110954	1703380
00:00:05.698	47947	0.0075	0		0.108778	1702902
00:00:05.708	47957	0.00786	0		0.114	1704095
00:00:05.718	47967	0.00781	0		0.113274	1703934
00:00:05.728	47977	0.0077	0		0.111679	1703552
00:00:05.738	47987	0.00797	0		0.115595	1704475
00:00:05.748	47997	0.00776	0		0.112549	1703758
00:00:05.758	48007	0.00791	0		0.114725	1704260
00:00:05.767	48017	0.00774	0		0.112259	1703684
00:00:05.777	48027	0.00789	0		0.114435	1704211
00:00:05.788	48037	0.00793	0		0.115015	1704323
00:00:05.798	48047	0.00826	0		0.119801	1705446
00:00:05.807	48057	0.00802	0		0.11632	1704645
00:00:05.818	48067	0.00818	0		0.118641	1705157
00:00:05.827	48077	0.00791	0		0.114725	1704247
00:00:05.837	48087	0.00808	0		0.11719	1704826
00:00:05.847	48097	0.00821	0		0.119076	1705267
00:00:05.857	48107	0.00801	0		0.116175	1704598
00:00:05.867	48117	0.00783	0		0.113565	1703998
00:00:05.877	48127	0.00805	0		0.116755	1704721
00:00:05.887	48137	0.00785	0		0.113855	1704073
00:00:05.897	48147	0.00817	0		0.118496	1705123
00:00:05.907	48157	0.00811	0		0.117626	1704924
00:00:05.917	48167	0.00828	0		0.120091	1705502
00:00:05.927	48177	0.00791	0		0.114725	1704247
00:00:05.938	48187	0.00802	0		0.11632	1704618
00:00:05.947	48197	0.00815	0		0.118206	1705078
00:00:05.957	48207	0.00835	0		0.121106	1705728
00:00:05.967	48217	0.00833	0		0.120816	1705667
00:00:05.977	48227	0.00805	0		0.116755	1704718
00:00:05.987	48237	0.00823	0		0.119366	1705323
00:00:05.997	48247	0.00834	0		0.120961	1705721
00:00:06.007	48257	0.00844	0		0.122412	1706030
00:00:06.017	48267	0.00831	0		0.120526	1705590
00:00:06.027	48277	0.00819	0		0.118786	1705201
00:00:06.037	48287	0.00812	0		0.117771	1704976
00:00:06.046	48297	0.00852	0		0.123572	1706309
00:00:06.056	48307	0.00814	0		0.118061	1705032
00:00:06.066	48317	0.00878	0		0.127343	1707169
00:00:06.076	48327	0.00844	0		0.122412	1706032
00:00:06.087	48337	0.00813	0		0.117916	1705015
00:00:06.096	48347	0.00857	0		0.124297	1706490
00:00:06.106	48357	0.00859	0		0.124587	1706529
00:00:06.116	48367	0.00853	0		0.123717	1706338
00:00:06.127	48377	0.00818	0		0.118641	1705179
00:00:06.136	48387	0.00823	0		0.119366	1705331
00:00:06.146	48397	0.00821	0		0.119076	1705262
00:00:06.156	48407	0.0083	0		0.120381	1705563
00:00:06.166	48417	0.00845	0		0.122557	1706076
00:00:06.176	48427	0.00849	0		0.123137	1706199
00:00:06.186	48437	0.00849	0		0.123137	1706213
00:00:06.196	48447	0.00828	0		0.120091	1705505
00:00:06.206	48457	0.00849	0		0.123137	1706201
00:00:06.216	48467	0.00859	0		0.124587	1706546
00:00:06.226	48477	0.00877	0		0.127198	1707142
00:00:06.236	48487	0.00858	0		0.124442	1706527
00:00:06.246	48497	0.00884	0		0.128213	1707397
00:00:06.256	48507	0.00852	0		0.123572	1706321
00:00:06.266	48517	0.00869	0		0.126038	1706893
00:00:06.276	48527	0.0085	0		0.123282	1706233
00:00:06.286	48537	0.00882	0		0.127923	1707302
00:00:06.295	48547	0.00862	0		0.125023	1706635
00:00:06.305	48557	0.00857	0		0.124297	1706478
00:00:06.316	48567	0.00849	0		0.123137	1706196
00:00:06.325	48577	0.00899	0		0.130389	1707890
00:00:06.335	48587	0.00874	0		0.126763	1707040
00:00:06.345	48597	0.0089	0		0.129084	1707598
00:00:06.355	48607	0.00872	0		0.126473	1706996
00:00:06.365	48617	0.00878	0		0.127343	1707177
00:00:06.375	48627	0.00864	0		0.125313	1706728
00:00:06.385	48637	0.00858	0		0.124442	1706495
00:00:06.395	48647	0.0088	0		0.127633	1707255
00:00:06.405	48657	0.00884	0		0.128213	1707378
00:00:06.415	48667	0.00891	0		0.129229	1707625
00:00:06.425	48677	0.00901	0		0.130679	1707954
00:00:06.435	48687	0.00889	0		0.128939	1707549
00:00:06.445	48697	0.0089	0		0.129084	1707576
00:00:06.455	48707	0.00893	0		0.129519	1707681
00:00:06.465	48717	0.00879	0		0.127488	1707213
00:00:06.475	48727	0.00885	0		0.128358	1707414
00:00:06.485	48737	0.00918	0		0.133145	1708522
00:00:06.495	48747	0.00891	0		0.129229	1707613
00:00:06.505	48757	0.00935	0		0.13561	1709091
00:00:06.515	48767	0.00889	0		0.128939	1707566
00:00:06.525	48777	0.00898	0		0.130244	1707839
00:00:06.535	48787	0.00877	0		0.127198	1707152
00:00:06.545	48797	0.00932	0		0.135175	1708991
00:00:06.555	48807	0.00891	0		0.129229	1707618
00:00:06.565	48817	0.00913	0		0.132419	1708353
00:00:06.575	48827	0.00879	0		0.127488	1707201
00:00:06.585	48837	0.00908	0		0.131694	1708184
00:00:06.595	48847	0.00914	0		0.132564	1708387
00:00:06.604	48857	0.00916	0		0.132855	1708473
00:00:06.614	48867	0.0086	0		0.124732	1706564
00:00:06.624	48877	0.00907	0		0.131549	1708145
00:00:06.634	48887	0.00898	0		0.130244	1707841
00:00:06.644	48897	0.00907	0		0.131549	1708167
00:00:06.655	48907	0.0091	0		0.131984	1708241
00:00:06.664	48917	0.00922	0		0.133725	1708654
00:00:06.675	48927	0.00889	0		0.128939	1707547
00:00:06.685	48937	0.00926	0		0.134305	1708801
00:00:06.694	48947	0.00923	0		0.13387	1708699
00:00:06.704	48957	0.0091	0		0.131984	1708243
00:00:06.714	48967	0.00889	0		0.128939	1707564
00:00:06.724	48977	0.00956	0		0.138656	1709784
00:00:06.734	48987	0.009	0		0.130534	1707912
00:00:06.744	48997	0.0094	0		0.136335	1709275
00:00:06.754	49007	0.00911	0		0.132129	1708292
00:00:06.764	49017	0.00957	0		0.138801	1709841
00:00:06.774	49027	0.00932	0		0.135175	1708979
00:00:06.784	49037	0.00955	0		0.138511	1709777
00:00:06.794	49047	0.00922	0		0.133725	1708657
00:00:06.804	49057	0.00942	0		0.136626	1709339
00:00:06.814	49067	0.00928	0		0.134595	1708867
00:00:06.824	49077	0.00943	0		0.136771	1709351
00:00:06.834	49087	0.00942	0		0.136626	1709341
00:00:06.844	49097	0.00956	0		0.138656	1709816
00:00:06.854	49107	0.0095	0		0.137786	1709598
00:00:06.864	49117	0.00992	0		0.143877	1711010
00:00:06.873	49127	0.0092	0		0.133435	1708576
00:00:06.883	49137	0.00938	0		0.136045	1709192
00:00:06.894	49147	0.00921	0		0.13358	1708642
00:00:06.903	49157	0.00985	0		0.142862	1710770
00:00:06.913	49167	0.00931	0		0.13503	1708974
00:00:06.923	49177	0.00964	0		0.139816	1710054
00:00:06.933	49187	0.0093	0		0.134885	1708925
00:00:06.944	49197	0.00995	0		0.144313	1711099
00:00:06.953	49207	0.00916	0		0.132855	1708456
00:00:06.963	49217	0.00967	0		0.140251	1710155
00:00:06.973	49227	0.00959	0		0.139091	1709892
00:00:06.983	49237	0.00981	0		0.142282	1710628
00:00:06.993	49247	0.00949	0		0.137641	1709569
00:00:07.003	49257	0.00993	0		0.144022	1711045
00:00:07.013	49267	0.00989	0		0.143442	1710909
00:00:07.023	49277	0.0099	0		0.143587	1710927
00:00:07.033	49287	0.00982	0		0.142427	1710662
00:00:07.043	49297	0.00982	0		0.142427	1710689
00:00:07.053	49307	0.00967	0		0.140251	1710163
00:00:07.063	49317	0.01003	0		0.145473	1711373
00:00:07.073	49327	0.00985	0		0.142862	1710758
00:00:07.083	49337	0.00957	0		0.138801	1709848
00:00:07.093	49347	0.00976	0		0.141557	1710471
00:00:07.103	49357	0.00971	0		0.140832	1710300
00:00:07.113	49367	0.00966	0		0.140106	1710140
00:00:07.123	49377	0.01001	0		0.145183	1711312
00:00:07.133	49387	0.00988	0		0.143297	1710875
00:00:07.143	49397	0.00987	0		0.143152	1710836
00:00:07.153	49407	0.00983	0		0.142572	1710716
00:00:07.163	49417	0.01009	0		0.146343	1711594
00:00:07.173	49427	0.00994	0		0.144167	1711070
00:00:07.183	49437	0.00995	0		0.144313	1711123
00:00:07.193	49447	0.00974	0		0.141267	1710400
00:00:07.202	49457	0.00985	0		0.142862	1710775
00:00:07.213	49467	0.00982	0		0.142427	1710684
00:00:07.222	49477	0.00948	0		0.137496	1709535
00:00:07.233	49487	0.00941	0		0.13648	1709304
00:00:07.243	49497	0.00987	0		0.143152	1710841
00:00:07.252	49507	0.00987	0		0.143152	1710851
00:00:07.263	49517	0.01012	0		0.146778	1711692
00:00:07.272	49527	0.00977	0		0.141702	1710498
00:00:07.282	49537	0.00999	0		0.144893	1711229
00:00:07.292	49547	0.00996	0		0.144458	1711126
00:00:07.304	49557	0.01022	0		0.148229	1712010
00:00:07.312	49567	0.00996	0		0.144458	1711138
00:00:07.322	49577	0.01017	0		0.147503	1711863
00:00:07.332	49587	0.01013	0		0.146923	1711709
00:00:07.342	49597	0.01017	0		0.147503	1711848
00:00:07.352	49607	0.0101	0		0.146488	1711628
00:00:07.362	49617	0.01012	0		0.146778	1711677
00:00:07.372	49627	0.00992	0		0.143877	1711022
00:00:07.382	49637	0.01013	0		0.146923	1711719
00:00:07.392	49647	0.01044	0		0.151419	1712738
00:00:07.402	49657	0.00991	0		0.143732	1710983
00:00:07.412	49667	0.01002	0		0.145328	1711349
00:00:07.421	49677	0.01029	0		0.149244	1712243
00:00:07.432	49687	0.0101	0		0.146488	1711626
00:00:07.442	49697	0.01036	0		0.150259	1712469
00:00:07.452	49707	0.01008	0		0.146198	1711547
00:00:07.462	49717	0.01024	0		0.148519	1712066
00:00:07.471	49727	0.01037	0		0.150404	1712520
00:00:07.482	49737	0.01033	0		0.149824	1712369
00:00:07.491	49747	0.01015	0		0.147213	1711790
00:00:07.502	49757	0.01017	0		0.147503	1711853
00:00:07.511	49767	0.01022	0		0.148229	1712025
00:00:07.522	49777	0.01018	0		0.147648	1711868
00:00:07.531	49787	0.01043	0		0.151274	1712704
00:00:07.541	49797	0.01039	0		0.150694	1712574
00:00:07.551	49807	0.01045	0		0.151564	1712777
00:00:07.561	49817	0.01042	0		0.151129	1712672
00:00:07.572	49827	0.0105	0		0.15229	1712939
00:00:07.581	49837	0.0101	0		0.146488	1711628
00:00:07.591	49847	0.01035	0		0.150114	1712464
00:00:07.601	49857	0.01032	0		0.149679	1712359
00:00:07.611	49867	0.01076	0		0.156061	1713824
00:00:07.621	49877	0.01075	0		0.155916	1713795
00:00:07.631	49887	0.01076	0		0.156061	1713839
00:00:07.641	49897	0.0104	0		0.150839	1712618
00:00:07.651	49907	0.01019	0		0.147793	1711919
00:00:07.661	49917	0.01055	0		0.153015	1713113
00:00:07.671	49927	0.01034	0		0.149969	1712427
00:00:07.681	49937	0.01085	0		0.157366	1714130
00:00:07.691	49947	0.0103	0		0.149389	1712279
00:00:07.701	49957	0.01071	0		0.155335	1713653
00:00:07.711	49967	0.0104	0		0.150839	1712623
00:00:07.721	49977	0.01055	0		0.153015	1713113
00:00:07.731	49987	0.01079	0		0.156496	1713927
00:00:07.741	49997	0.01074	0		0.15577	1713758
00:00:07.751	50007	0.01076	0		0.156061	1713827
00:00:07.761	50017	0.01088	0		0.157801	1714240
00:00:07.770	50027	0.01039	0		0.150694	1712584
00:00:07.781	50037	0.01069	0		0.155045	1713579
00:00:07.790	50047	0.01051	0		0.152435	1712971
00:00:07.802	50057	0.01092	0		0.158381	1714370
00:00:07.810	50067	0.01087	0		0.157656	1714206
00:00:07.820	50077	0.01087	0		0.157656	1714209
00:00:07.831	50087	0.01063	0		0.154175	1713403
00:00:07.840	50097	0.01081	0		0.156786	1713991
00:00:07.850	50107	0.01065	0		0.154465	1713454
00:00:07.860	50117	0.01095	0		0.158816	1714472
00:00:07.870	50127	0.01075	0		0.155916	1713787
00:00:07.880	50137	0.01105	0		0.160267	1714795
00:00:07.890	50147	0.01094	0		0.158671	1714439
00:00:07.900	50157	0.01111	0		0.161137	1715013
00:00:07.910	50167	0.01093	0		0.158526	1714402
00:00:07.920	50177	0.01108	0		0.160702	1714917
00:00:07.930	50187	0.0109	0		0.158091	1714297
00:00:07.940	50197	0.01099	0		0.159396	1714597
00:00:07.950	50207	0.01111	0		0.161137	1714986
00:00:07.960	50217	0.01113	0		0.161427	1715074
00:00:07.970	50227	0.01102	0		0.159832	1714697
00:00:07.980	50237	0.01102	0		0.159832	1714695
00:00:07.990	50247	0.01082	0		0.156931	1714035
00:00:08.000	50257	0.01098	0		0.159251	1714570
00:00:08.010	50267	0.01101	0		0.159687	1714668
00:00:08.020	50277	0.01097	0		0.159106	1714540
00:00:08.030	50287	0.01083	0		0.157076	1714076
00:00:08.039	50297	0.01107	0		0.160557	1714878
00:00:08.049	50307	0.01082	0		0.156931	1714032
00:00:08.059	50317	0.01138	0		0.165053	1715922
00:00:08.069	50327	0.01097	0		0.159106	1714528
00:00:08.080	50337	0.01101	0		0.159687	1714677
00:00:08.089	50347	0.01089	0		0.157946	1714260
00:00:08.099	50357	0.01109	0		0.160847	1714944
00:00:08.109	50367	0.01136	0		0.164763	1715839
00:00:08.120	50377	0.01114	0		0.161572	1715099
00:00:08.130	50387	0.01109	0		0.160847	1714935
00:00:08.139	50397	0.01109	0		0.160847	1714920
00:00:08.149	50407	0.01139	0		0.165198	1715932
00:00:08.159	50417	0.01134	0		0.164473	1715788
00:00:08.169	50427	0.0113	0		0.163893	1715641
00:00:08.179	50437	0.01147	0		0.166358	1716204
00:00:08.189	50447	0.0112	0		0.162442	1715304
00:00:08.199	50457	0.01105	0		0.160267	1714812
00:00:08.209	50467	0.01155	0		0.167519	1716478
00:00:08.219	50477	0.01124	0		0.163022	1715452
00:00:08.229	50487	0.01132	0		0.164183	1715709
00:00:08.239	50497	0.01127	0		0.163457	1715543
00:00:08.249	50507	0.01159	0		0.168099	1716607
00:00:08.259	50517	0.01144	0		0.165923	1716106
00:00:08.269	50527	0.01146	0		0.166213	1716180
00:00:08.279	50537	0.01158	0		0.167954	1716576
00:00:08.289	50547	0.01158	0		0.167954	1716562
00:00:08.299	50557	0.01142	0		0.165633	1716038
00:00:08.309	50567	0.01144	0		0.165923	1716104
00:00:08.319	50577	0.01134	0		0.164473	1715771
00:00:08.329	50587	0.0114	0		0.165343	1715974
00:00:08.339	50597	0.0116	0		0.168244	1716656
00:00:08.348	50607	0.01158	0		0.167954	1716589
00:00:08.358	50617	0.01153	0		0.167228	1716405
00:00:08.368	50627	0.01161	0		0.168389	1716665
00:00:08.378	50637	0.01123	0		0.162877	1715395
00:00:08.388	50647	0.01162	0		0.168534	1716705
00:00:08.399	50657	0.01158	0		0.167954	1716581
00:00:08.408	50667	0.01174	0		0.170274	1717104
00:00:08.418	50677	0.01192	0		0.172885	1717719
00:00:08.428	50687	0.01188	0		0.172305	1717598
00:00:08.438	50697	0.0116	0		0.168244	1716658
00:00:08.448	50707	0.01158	0		0.167954	1716579
00:00:08.458	50717	0.01132	0		0.164183	1715712
00:00:08.468	50727	0.01183	0		0.17158	1717412
00:00:08.478	50737	0.01159	0		0.168099	1716614
00:00:08.488	50747	0.01152	0		0.167083	1716388
00:00:08.498	50757	0.01142	0		0.165633	1716033
00:00:08.508	50767	0.01194	0		0.173175	1717798
00:00:08.518	50777	0.01151	0		0.166938	1716353
00:00:08.528	50787	0.01168	0		0.169404	1716923
00:00:08.538	50797	0.01168	0		0.169404	1716930
00:00:08.548	50807	0.01191	0		0.17274	1717671
00:00:08.558	50817	0.01164	0		0.168824	1716781
00:00:08.568	50827	0.01183	0		0.17158	1717430
00:00:08.578	50837	0.01186	0		0.172015	1717520
00:00:08.588	50847	0.01163	0		0.168679	1716751
00:00:08.598	50857	0.01153	0		0.167228	1716412
00:00:08.608	50867	0.01161	0		0.168389	1716692
00:00:08.618	50877	0.01174	0		0.170274	1717123
00:00:08.628	50887	0.01191	0		0.17274	1717688
00:00:08.638	50897	0.01194	0		0.173175	1717778
00:00:08.648	50907	0.01201	0		0.17419	1718008
00:00:08.657	50917	0.01174	0		0.170274	1717131
00:00:08.667	50927	0.012	0		0.174045	1717999
00:00:08.678	50937	0.01154	0		0.167374	1716444
00:00:08.688	50947	0.01169	0		0.169549	1716957
00:00:08.697	50957	0.01193	0		0.17303	1717756
00:00:08.707	50967	0.01181	0		0.17129	1717366
00:00:08.717	50977	0.01198	0		0.173755	1717906
00:00:08.727	50987	0.01193	0		0.17303	1717742
00:00:08.738	50997	0.01148	0		0.166503	1716236
00:00:08.747	51007	0.01211	0		0.175641	1718366
00:00:08.757	51017	0.0117	0		0.169694	1716964
00:00:08.767	51027	0.01182	0		0.171435	1717395
00:00:08.777	51037	0.01218	0		0.176656	1718582
00:00:08.787	51047	0.0119	0		0.172595	1717644
00:00:08.797	51057	0.01157	0		0.167809	1716532
00:00:08.807	51067	0.01188	0		0.172305	1717574
00:00:08.817	51077	0.01198	0		0.173755	1717930
00:00:08.827	51087	0.01179	0		0.170999	1717285
00:00:08.837	51097	0.0115	0		0.166793	1716322
00:00:08.847	51107	0.01171	0		0.169839	1717006
00:00:08.857	51117	0.012	0		0.174045	1717991
00:00:08.867	51127	0.01223	0		0.177381	1718759
00:00:08.877	51137	0.01163	0		0.168679	1716741
00:00:08.887	51147	0.01182	0		0.171435	1717400
00:00:08.897	51157	0.01162	0		0.168534	1716722
00:00:08.906	51167	0.01219	0		0.176801	1718613
00:00:08.917	51177	0.01175	0		0.170419	1717133
00:00:08.927	51187	0.01196	0		0.173465	1717854
00:00:08.936	51197	0.01182	0		0.171435	1717371
00:00:08.946	51207	0.01188	0		0.172305	1717579
00:00:08.956	51217	0.01174	0		0.170274	1717123
00:00:08.967	51227	0.01212	0		0.175786	1718381
00:00:08.976	51237	0.01179	0		0.170999	1717275
00:00:08.986	51247	0.01207	0		0.175061	1718207
00:00:08.996	51257	0.01163	0		0.168679	1716736
00:00:09.006	51267	0.01238	0		0.179557	1719246
00:00:09.016	51277	0.01194	0		0.173175	1717793
00:00:09.026	51287	0.01262	0		0.183038	1720065
00:00:09.036	51297	0.0119	0		0.172595	1717639
00:00:09.046	51307	0.01244	0		0.180427	1719462
00:00:09.056	51317	0.01166	0		0.169114	1716847
00:00:09.066	51327	0.01197	0		0.17361	1717898
00:00:09.076	51337	0.01169	0		0.169549	1716932
00:00:09.086	51347	0.01196	0		0.173465	1717849
00:00:09.096	51357	0.01211	0		0.175641	1718371
00:00:09.106	51367	0.01215	0		0.176221	1718479
00:00:09.117	51377	0.01207	0		0.175061	1718224
00:00:09.126	51387	0.01218	0		0.176656	1718591
00:00:09.136	51397	0.01208	0		0.175206	1718248
00:00:09.146	51407	0.01194	0		0.173175	1717781
00:00:09.156	51417	0.01197	0		0.17361	1717886
00:00:09.166	51427	0.01232	0		0.178686	1719077
00:00:09.176	51437	0.01184	0		0.171725	1717439
00:00:09.186	51447	0.01227	0		0.177961	1718894
00:00:09.196	51457	0.0119	0		0.172595	1717636
00:00:09.206	51467	0.01225	0		0.177671	1718832
00:00:09.215	51477	0.01218	0		0.176656	1718606
00:00:09.225	51487	0.01265	0		0.183473	1720153
00:00:09.236	51497	0.01209	0		0.175351	1718293
00:00:09.245	51507	0.01229	0		0.178251	1718950
00:00:09.255	51517	0.01193	0		0.17303	1717744
00:00:09.266	51527	0.01252	0		0.181587	1719736
00:00:09.276	51537	0.01219	0		0.176801	1718616
00:00:09.286	51547	0.0125	0		0.181297	1719662
00:00:09.295	51557	0.01204	0		0.174625	1718126
00:00:09.305	51567	0.01222	0		0.177236	1718739
00:00:09.315	51577	0.0121	0		0.175496	1718307
00:00:09.325	51587	0.0122	0		0.176946	1718670
00:00:09.335	51597	0.0121	0		0.175496	1718317
00:00:09.345	51607	0.01247	0		0.180862	1719555
00:00:09.355	51617	0.01234	0		0.178977	1719136
00:00:09.365	51627	0.01228	0		0.178106	1718928
00:00:09.375	51637	0.01211	0		0.175641	1718346
00:00:09.385	51647	0.01231	0		0.178541	1719023
00:00:09.395	51657	0.01208	0		0.175206	1718256
00:00:09.405	51667	0.01262	0		0.183038	1720077
00:00:09.415	51677	0.01212	0		0.175786	1718376
00:00:09.425	51687	0.01258	0		0.182457	1719926
00:00:09.435	51697	0.01236	0		0.179267	1719192
00:00:09.445	51707	0.01235	0		0.179122	1719148
00:00:09.455	51717	0.01194	0		0.173175	1717786
00:00:09.465	51727	0.01253	0		0.181732	1719770
00:00:09.475	51737	0.01196	0		0.173465	1717852
00:00:09.484	51747	0.01237	0		0.179412	1719239
00:00:09.495	51757	0.01216	0		0.176366	1718535
00:00:09.505	51767	0.01242	0		0.180137	1719393
00:00:09.515	51777	0.0125	0		0.181297	1719662
00:00:09.524	51787	0.01276	0		0.185068	1720543
00:00:09.534	51797	0.01224	0		0.177526	1718808
00:00:09.544	51807	0.01263	0		0.183183	1720085
00:00:09.554	51817	0.01224	0		0.177526	1718788
00:00:09.564	51827	0.0126	0		0.182747	1720011
00:00:09.574	51837	0.01222	0		0.177236	1718729
00:00:09.584	51847	0.0126	0		0.182747	1719992
00:00:09.594	51857	0.01227	0		0.177961	1718891
00:00:09.604	51867	0.01245	0		0.180572	1719494
00:00:09.614	51877	0.01244	0		0.180427	1719454
00:00:09.624	51887	0.01217	0		0.176511	1718559
00:00:09.634	51897	0.01256	0		0.182167	1719874
00:00:09.645	51907	0.0128	0		0.185648	1720685
00:00:09.654	51917	0.01265	0		0.183473	1720180
00:00:09.664	51927	0.01266	0		0.183618	1720188
00:00:09.674	51937	0.01261	0		0.182893	1720036
00:00:09.684	51947	0.01252	0		0.181587	1719721
00:00:09.694	51957	0.01242	0		0.180137	1719386
00:00:09.704	51967	0.01282	0		0.185938	1720736
00:00:09.714	51977	0.01227	0		0.177961	1718879
00:00:09.724	51987	0.01245	0		0.180572	1719513
00:00:09.734	51997	0.01237	0		0.179412	1719229
00:00:09.744	52007	0.01248	0		0.181007	1719594
00:00:09.754	52017	0.01264	0		0.183328	1720121
00:00:09.764	52027	0.01273	0		0.184633	1720440
00:00:09.773	52037	0.01242	0		0.180137	1719383
00:00:09.784	52047	0.01265	0		0.183473	1720173
00:00:09.794	52057	0.01286	0		0.186518	1720882
00:00:09.804	52067	0.01275	0		0.184923	1720496
00:00:09.813	52077	0.0128	0		0.185648	1720672
00:00:09.823	52087	0.0128	0		0.185648	1720675
00:00:09.833	52097	0.01285	0		0.186373	1720829
00:00:09.844	52107	0.01278	0		0.185358	1720597
00:00:09.853	52117	0.0128	0		0.185648	1720655
00:00:09.863	52127	0.01277	0		0.185213	1720567
00:00:09.873	52137	0.01264	0		0.183328	1720121
00:00:09.883	52147	0.01289	0		0.186954	1720982
00:00:09.893	52157	0.01309	0		0.189854	1721660
00:00:09.903	52167	0.01274	0		0.184778	1720469
00:00:09.913	52177	0.0127	0		0.184198	1720344
00:00:09.923	52187	0.01292	0		0.187389	1721077
00:00:09.933	52197	0.01299	0		0.188404	1721305
00:00:09.943	52207	0.0131	0		0.189999	1721665
00:00:09.953	52217	0.01263	0		0.183183	1720099
00:00:09.963	52227	0.01273	0		0.184633	1720430
00:00:09.973	52237	0.01284	0		0.186228	1720819
00:00:09.983	52247	0.01275	0		0.184923	1720513
00:00:09.993	52257	0.01272	0		0.184488	1720408
00:00:10.003	52267	0.01321	0		0.191595	1722060
00:00:10.013	52277	0.01265	0		0.183473	1720153
00:00:10.023	52287	0.01318	0		0.19116	1721935
00:00:10.033	52297	0.0129	0		0.187099	1720994
00:00:10.043	52307	0.01291	0		0.187244	1721055
00:00:10.053	52317	0.01304	0		0.189129	1721489
00:00:10.063	52327	0.01283	0		0.186083	1720770
00:00:10.072	52337	0.01283	0		0.186083	1720765
00:00:10.082	52347	0.01308	0		0.189709	1721624
00:00:10.092	52357	0.01276	0		0.185068	1720550
00:00:10.102	52367	0.01297	0		0.188114	1721246
00:00:10.112	52377	0.01299	0		0.188404	1721317
00:00:10.122	52387	0.01284	0		0.186228	1720790
00:00:10.132	52397	0.01308	0		0.189709	1721609
00:00:10.142	52407	0.01324	0		0.19203	1722154
00:00:10.152	52417	0.01302	0		0.188839	1721413
00:00:10.162	52427	0.01309	0		0.189854	1721651
00:00:10.172	52437	0.01321	0		0.191595	1722047
00:00:10.182	52447	0.01342	0		0.194641	1722739
00:00:10.192	52457	0.01355	0		0.196526	1723188
00:00:10.202	52467	0.01324	0		0.19203	1722156
00:00:10.212	52477	0.01296	0		0.187969	1721212
00:00:10.222	52487	0.01318	0		0.19116	1721954
00:00:10.232	52497	0.01316	0		0.19087	1721864
00:00:10.242	52507	0.01328	0		0.19261	1722296
00:00:10.252	52517	0.01308	0		0.189709	1721604
00:00:10.262	52527	0.01307	0		0.189564	1721580
00:00:10.272	52537	0.01314	0		0.19058	1721805
00:00:10.282	52547	0.01304	0		0.189129	1721491
00:00:10.292	52557	0.01305	0		0.189274	1721521
00:00:10.302	52567	0.01324	0		0.19203	1722136
00:00:10.312	52577	0.01333	0		0.193335	1722465
00:00:10.322	52587	0.01357	0		0.196816	1723257
00:00:10.332	52597	0.0133	0		0.1929	1722362
00:00:10.342	52607	0.01326	0		0.19232	1722227
00:00:10.352	52617	0.01322	0		0.19174	1722069
00:00:10.362	52627	0.01317	0		0.191015	1721898
00:00:10.371	52637	0.01328	0		0.19261	1722283
00:00:10.381	52647	0.01345	0		0.195076	1722847
00:00:10.392	52657	0.01318	0		0.19116	1721937
00:00:10.401	52667	0.01302	0		0.188839	1721413
00:00:10.411	52677	0.01367	0		0.198267	1723587
00:00:10.421	52687	0.01341	0		0.194496	1722734
00:00:10.431	52697	0.01324	0		0.19203	1722146
00:00:10.441	52707	0.01329	0		0.192755	1722310
00:00:10.451	52717	0.01288	0		0.186809	1720928
00:00:10.461	52727	0.01322	0		0.19174	1722072
00:00:10.471	52737	0.01336	0		0.19377	1722558
00:00:10.481	52747	0.01333	0		0.193335	1722450
00:00:10.491	52757	0.01348	0		0.195511	1722969
00:00:10.501	52767	0.01314	0		0.19058	1721817
00:00:10.511	52777	0.01338	0		0.19406	1722609
00:00:10.521	52787	0.01341	0		0.194496	1722705
00:00:10.531	52797	0.01336	0		0.19377	1722567
00:00:10.541	52807	0.01344	0		0.194931	1722817
00:00:10.551	52817	0.01351	0		0.195946	1723056
00:00:10.561	52827	0.01337	0		0.193915	1722582
00:00:10.571	52837	0.01325	0		0.192175	1722181
00:00:10.581	52847	0.01365	0		0.197976	1723519
00:00:10.591	52857	0.01337	0		0.193915	1722582
00:00:10.601	52867	0.01341	0		0.194496	1722729
00:00:10.611	52877	0.01327	0		0.192465	1722237
00:00:10.621	52887	0.0132	0		0.19145	1722023
00:00:10.631	52897	0.01378	0		0.199862	1723974
00:00:10.641	52907	0.01364	0		0.197831	1723489
00:00:10.651	52917	0.01371	0		0.198847	1723724
00:00:10.661	52927	0.01357	0		0.196816	1723264
00:00:10.671	52937	0.01336	0		0.19377	1722540
00:00:10.680	52947	0.01364	0		0.197831	1723492
00:00:10.690	52957	0.0136	0		0.197251	1723342
00:00:10.700	52967	0.01361	0		0.197396	1723374
00:00:10.710	52977	0.01383	0		0.200587	1724111
00:00:10.720	52987	0.0134	0		0.194351	1722697
00:00:10.730	52997	0.01357	0		0.196816	1723271
00:00:10.740	53007	0.01336	0		0.19377	1722543
00:00:10.750	53017	0.01379	0		0.200007	1724006
00:00:10.760	53027	0.01364	0		0.197831	1723501
00:00:10.770	53037	0.01361	0		0.197396	1723384
00:00:10.780	53047	0.01349	0		0.195656	1722992
00:00:10.790	53057	0.01416	0		0.205373	1725230
00:00:10.800	53067	0.01392	0		0.201892	1724423
00:00:10.810	53077	0.01387	0		0.201167	1724276
00:00:10.820	53087	0.01377	0		0.199717	1723937
00:00:10.830	53097	0.01382	0		0.200442	1724101
00:00:10.840	53107	0.01376	0		0.199572	1723901
00:00:10.850	53117	0.01391	0		0.201747	1724409
00:00:10.860	53127	0.01377	0		0.199717	1723923
00:00:10.870	53137	0.01404	0		0.203633	1724818
00:00:10.880	53147	0.01361	0		0.197396	1723401
00:00:10.890	53157	0.01383	0		0.200587	1724121
00:00:10.900	53167	0.01362	0		0.197541	1723408
00:00:10.910	53177	0.01412	0		0.204793	1725111
00:00:10.920	53187	0.01364	0		0.197831	1723497
00:00:10.930	53197	0.0138	0		0.200152	1724023
00:00:10.940	53207	0.01389	0		0.201457	1724313
00:00:10.949	53217	0.01404	0		0.203633	1724822
00:00:10.959	53227	0.01376	0		0.199572	1723883
00:00:10.969	53237	0.01396	0		0.202473	1724563
00:00:10.980	53247	0.0136	0		0.197251	1723357
00:00:10.989	53257	0.01374	0		0.199282	1723810
00:00:10.999	53267	0.01379	0		0.200007	1723999
00:00:11.009	53277	0.01401	0		0.203198	1724720
00:00:11.020	53287	0.01386	0		0.201022	1724224
00:00:11.029	53297	0.01355	0		0.196526	1723186
00:00:11.039	53307	0.01372	0		0.198992	1723761
00:00:11.049	53317	0.01415	0		0.205228	1725187
00:00:11.059	53327	0.01411	0		0.204648	1725077
00:00:11.069	53337	0.01412	0		0.204793	1725087
00:00:11.079	53347	0.01397	0		0.202618	1724587
00:00:11.089	53357	0.01411	0		0.204648	1725070
00:00:11.099	53367	0.01404	0		0.203633	1724837
00:00:11.109	53377	0.01409	0		0.204358	1724991
00:00:11.119	53387	0.01377	0		0.199717	1723928
00:00:11.129	53397	0.01407	0		0.204068	1724923
00:00:11.139	53407	0.01358	0		0.196961	1723274
00:00:11.149	53417	0.01409	0		0.204358	1724999
00:00:11.160	53427	0.01433	0		0.207839	1725796
00:00:11.169	53437	0.01426	0		0.206824	1725573
00:00:11.179	53447	0.0138	0		0.200152	1724038
00:00:11.189	53457	0.01408	0		0.204213	1724962
00:00:11.199	53467	0.01404	0		0.203633	1724827
00:00:11.209	53477	0.01442	0		0.209144	1726097
00:00:11.219	53487	0.01392	0		0.201892	1724423
00:00:11.229	53497	0.01441	0		0.208999	1726067
00:00:11.239	53507	0.01386	0		0.201022	1724229
00:00:11.249	53517	0.01435	0		0.208129	1725876
00:00:11.258	53527	0.01404	0		0.203633	1724835
00:00:11.268	53537	0.01422	0		0.206244	1725438
00:00:11.278	53547	0.01393	0		0.202038	1724465
00:00:11.288	53557	0.01438	0		0.208564	1725989
00:00:11.298	53567	0.01394	0		0.202183	1724497
00:00:11.308	53577	0.0142	0		0.205954	1725362
00:00:11.318	53587	0.01412	0		0.204793	1725089
00:00:11.329	53597	0.01452	0		0.210595	1726448
00:00:11.338	53607	0.01413	0		0.204938	1725129
00:00:11.348	53617	0.01434	0		0.207984	1725842
00:00:11.358	53627	0.01431	0		0.207549	1725725
00:00:11.368	53637	0.01443	0		0.209289	1726138
00:00:11.378	53647	0.01429	0		0.207259	1725683
00:00:11.388	53657	0.01435	0		0.208129	1725886
00:00:11.398	53667	0.0142	0		0.205954	1725384
00:00:11.408	53677	0.01433	0		0.207839	1725808
00:00:11.418	53687	0.01424	0		0.206534	1725494
00:00:11.428	53697	0.01433	0		0.207839	1725813
00:00:11.438	53707	0.01406	0		0.203923	1724915
00:00:11.448	53717	0.01439	0		0.208709	1725994
00:00:11.458	53727	0.01392	0		0.201892	1724421
00:00:11.468	53737	0.01447	0		0.20987	1726273
00:00:11.478	53747	0.01402	0		0.203343	1724754
00:00:11.488	53757	0.01449	0		0.21016	1726332
00:00:11.498	53767	0.01418	0		0.205663	1725296
00:00:11.508	53777	0.01412	0		0.204793	1725102
00:00:11.520	53787	0.01404	0		0.203633	1724830
00:00:11.528	53797	0.01434	0		0.207984	1725832
00:00:11.538	53807	0.01418	0		0.205663	1725296
00:00:11.548	53817	0.01445	0		0.209579	1726207
00:00:11.557	53827	0.01421	0		0.206099	1725414
00:00:11.567	53837	0.01451	0		0.21045	1726402
00:00:11.577	53847	0.01446	0		0.209725	1726227
00:00:11.588	53857	0.01466	0		0.212625	1726906
00:00:11.597	53867	0.01433	0		0.207839	1725810
00:00:11.607	53877	0.0146	0		0.211755	1726725
00:00:11.617	53887	0.01439	0		0.208709	1725994
00:00:11.627	53897	0.01451	0		0.21045	1726399
00:00:11.637	53907	0.01428	0		0.207114	1725636
00:00:11.647	53917	0.01477	0		0.214221	1727290
00:00:11.657	53927	0.01449	0		0.21016	1726340
00:00:11.667	53937	0.01446	0		0.209725	1726251
00:00:11.677	53947	0.01444	0		0.209434	1726183
00:00:11.687	53957	0.01458	0		0.211465	1726637
00:00:11.697	53967	0.01425	0		0.206679	1725526
00:00:11.707	53977	0.01479	0		0.214511	1727357
00:00:11.717	53987	0.0142	0		0.205954	1725357
00:00:11.727	53997	0.01486	0		0.215526	1727598
00:00:11.737	54007	0.01473	0		0.213641	1727144
00:00:11.747	54017	0.01468	0		0.212915	1726984
00:00:11.757	54027	0.01458	0		0.211465	1726649
00:00:11.767	54037	0.01489	0		0.215961	1727669
00:00:11.777	54047	0.01474	0		0.213786	1727178
00:00:11.787	54057	0.01453	0		0.21074	1726460
00:00:11.797	54067	0.0143	0		0.207404	1725712
00:00:11.807	54077	0.01496	0		0.216976	1727904
00:00:11.817	54087	0.01422	0		0.206244	1725441
00:00:11.827	54097	0.01465	0		0.21248	1726889
00:00:11.837	54107	0.01443	0		0.209289	1726148
00:00:11.847	54117	0.01484	0		0.215236	1727514
00:00:11.857	54127	0.01439	0		0.208709	1725996
00:00:11.866	54137	0.01461	0		0.2119	1726742
00:00:11.877	54147	0.01474	0		0.213786	1727193
00:00:11.886	54157	0.01469	0		0.21306	1727026
00:00:11.896	54167	0.01436	0		0.208274	1725913
00:00:11.906	54177	0.01474	0		0.213786	1727178
00:00:11.916	54187	0.01442	0		0.209144	1726097
00:00:11.926	54197	0.01486	0		0.215526	1727583
00:00:11.936	54207	0.01459	0		0.21161	1726693
00:00:11.946	54217	0.01476	0		0.214076	1727232
00:00:11.956	54227	0.01445	0		0.209579	1726195
00:00:11.966	54237	0.01464	0		0.212335	1726852
00:00:11.976	54247	0.01458	0		0.211465	1726649
00:00:11.986	54257	0.01477	0		0.214221	1727290
00:00:11.996	54267	0.01459	0		0.21161	1726666
00:00:12.006	54277	0.01478	0		0.214366	1727330
00:00:12.016	54287	0.01469	0		0.21306	1727014
00:00:12.026	54297	0.01508	0		0.218717	1728330
00:00:12.036	54307	0.01507	0		0.218572	1728305
00:00:12.046	54317	0.01485	0		0.215381	1727544
00:00:12.056	54327	0.01465	0		0.21248	1726882
00:00:12.066	54337	0.01508	0		0.218717	1728320
00:00:12.076	54347	0.01493	0		0.216541	1727825
00:00:12.086	54357	0.01498	0		0.217266	1727975
00:00:12.098	54367	0.01465	0		0.21248	1726882
00:00:12.106	54377	0.01486	0		0.215526	1727580
00:00:12.116	54387	0.01478	0		0.214366	1727332
00:00:12.126	54397	0.01534	0		0.222488	1729183
00:00:12.135	54407	0.01473	0		0.213641	1727146
00:00:12.146	54417	0.01491	0		0.216251	1727752
00:00:12.155	54427	0.01476	0		0.214076	1727237
00:00:12.165	54437	0.01513	0		0.219442	1728483
00:00:12.175	54447	0.01483	0		0.215091	1727485
00:00:12.186	54457	0.01513	0		0.219442	1728490
00:00:12.195	54467	0.0149	0		0.216106	1727713
00:00:12.205	54477	0.01516	0		0.219877	1728581
00:00:12.215	54487	0.01493	0		0.216541	1727811
00:00:12.225	54497	0.01476	0		0.214076	1727251
00:00:12.235	54507	0.01505	0		0.218282	1728232
00:00:12.245	54517	0.0151	0		0.219007	1728376
00:00:12.255	54527	0.01518	0		0.220167	1728642
00:00:12.265	54537	0.01511	0		0.219152	1728433
00:00:12.275	54547	0.01486	0		0.215526	1727576
00:00:12.285	54557	0.01503	0		0.217992	1728171
00:00:12.295	54567	0.01478	0		0.214366	1727317
00:00:12.305	54577	0.01497	0		0.217121	1727967
00:00:12.315	54587	0.0147	0		0.213205	1727058
00:00:12.325	54597	0.0149	0		0.216106	1727727
00:00:12.335	54607	0.01482	0		0.214946	1727451
00:00:12.345	54617	0.0152	0		0.220457	1728715
00:00:12.355	54627	0.01516	0		0.219877	1728581
00:00:12.365	54637	0.01516	0		0.219877	1728598
00:00:12.375	54647	0.01527	0		0.221473	1728943
00:00:12.385	54657	0.01527	0		0.221473	1728963
00:00:12.395	54667	0.01504	0		0.218137	1728190
00:00:12.405	54677	0.01505	0		0.218282	1728232
00:00:12.415	54687	0.0147	0		0.213205	1727058
00:00:12.425	54697	0.01549	0		0.224663	1729686
00:00:12.435	54707	0.0151	0		0.219007	1728386
00:00:12.445	54717	0.01522	0		0.220747	1728794
00:00:12.455	54727	0.01511	0		0.219152	1728430
00:00:12.464	54737	0.01514	0		0.219587	1728514
00:00:12.474	54747	0.01499	0		0.217412	1728004
00:00:12.484	54757	0.01513	0		0.219442	1728483
00:00:12.495	54767	0.01501	0		0.217702	1728102
00:00:12.504	54777	0.01522	0		0.220747	1728779
00:00:12.514	54787	0.01512	0		0.219297	1728441
00:00:12.524	54797	0.01508	0		0.218717	1728310
00:00:12.534	54807	0.01487	0		0.215671	1727605
00:00:12.545	54817	0.01515	0		0.219732	1728556
00:00:12.554	54827	0.01519	0		0.220312	1728701
00:00:12.564	54837	0.01505	0		0.218282	1728225
00:00:12.574	54847	0.01533	0		0.222343	1729171
00:00:12.584	54857	0.01546	0		0.224228	1729590
00:00:12.594	54867	0.01534	0		0.222488	1729188
00:00:12.604	54877	0.01542	0		0.223648	1729467
00:00:12.614	54887	0.01524	0		0.221037	1728852
00:00:12.624	54897	0.01569	0		0.227564	1730379
00:00:12.634	54907	0.01513	0		0.219442	1728500
00:00:12.644	54917	0.01537	0		0.222923	1729308
00:00:12.654	54927	0.01521	0		0.220602	1728769
00:00:12.664	54937	0.01551	0		0.224953	1729755
00:00:12.674	54947	0.01535	0		0.222633	1729239
00:00:12.684	54957	0.01507	0		0.218572	1728303
00:00:12.694	54967	0.01512	0		0.219297	1728441
00:00:12.704	54977	0.01531	0		0.222053	1729100
00:00:12.714	54987	0.01538	0		0.223068	1729318
00:00:12.724	54997	0.01555	0		0.225534	1729906
00:00:12.734	55007	0.01532	0		0.222198	1729141
00:00:12.743	55017	0.01544	0		0.223938	1729543
00:00:12.753	55027	0.01537	0		0.222923	1729298
00:00:12.764	55037	0.01563	0		0.226694	1730168
00:00:12.774	55047	0.01532	0		0.222198	1729127
00:00:12.783	55057	0.01557	0		0.225824	1729965
00:00:12.794	55067	0.01516	0		0.219877	1728600
00:00:12.803	55077	0.01553	0		0.225244	1729821
00:00:12.813	55087	0.01558	0		0.225969	1730007
00:00:12.823	55097	0.0156	0		0.226259	1730078
00:00:12.833	55107	0.01546	0		0.224228	1729590
00:00:12.844	55117	0.01564	0		0.226839	1730200
00:00:12.853	55127	0.01546	0		0.224228	1729594
00:00:12.863	55137	0.01531	0		0.222053	1729088
00:00:12.873	55147	0.01539	0		0.223213	1729364
00:00:12.884	55157	0.01551	0		0.224953	1729779
00:00:12.893	55167	0.01542	0		0.223648	1729455
00:00:12.903	55177	0.01575	0		0.228434	1730576
00:00:12.913	55187	0.01559	0		0.226114	1730041
00:00:12.923	55197	0.01549	0		0.224663	1729713
00:00:12.933	55207	0.01568	0		0.227419	1730330
00:00:12.943	55217	0.01538	0		0.223068	1729337
00:00:12.953	55227	0.01564	0		0.226839	1730198
00:00:12.963	55237	0.01548	0		0.224518	1729674
00:00:12.973	55247	0.01581	0		0.229305	1730782
00:00:12.983	55257	0.01541	0		0.223503	1729423
00:00:12.993	55267	0.01542	0		0.223648	1729462
00:00:13.003	55277	0.01573	0		0.228144	1730494
00:00:13.013	55287	0.01568	0		0.227419	1730328
00:00:13.023	55297	0.01539	0		0.223213	1729369
00:00:13.033	55307	0.01562	0		0.226549	1730122
00:00:13.043	55317	0.01576	0		0.228579	1730618
00:00:13.053	55327	0.0158	0		0.22916	1730743
00:00:13.062	55337	0.01575	0		0.228434	1730566
00:00:13.072	55347	0.01579	0		0.229015	1730708
00:00:13.082	55357	0.01565	0		0.226984	1730247
00:00:13.092	55367	0.01593	0		0.231045	1731183
00:00:13.102	55377	0.01556	0		0.225679	1729936
00:00:13.112	55387	0.01571	0		0.227854	1730421
00:00:13.122	55397	0.01567	0		0.227274	1730311
00:00:13.133	55407	0.01586	0		0.23003	1730951
00:00:13.142	55417	0.0158	0		0.22916	1730723
00:00:13.152	55427	0.01613	0		0.233946	1731833
00:00:13.162	55437	0.0158	0		0.22916	1730740
00:00:13.172	55447	0.0156	0		0.226259	1730075
00:00:13.182	55457	0.01578	0		0.228869	1730684
00:00:13.192	55467	0.01573	0		0.228144	1730502
00:00:13.202	55477	0.01583	0		0.229595	1730843
00:00:13.212	55487	0.01586	0		0.23003	1730951
00:00:13.222	55497	0.01574	0		0.228289	1730552
00:00:13.232	55507	0.01601	0		0.232205	1731433
00:00:13.242	55517	0.01569	0		0.227564	1730355
00:00:13.252	55527	0.01571	0		0.227854	1730426
00:00:13.262	55537	0.01591	0		0.230755	1731115
00:00:13.272	55547	0.01579	0		0.229015	1730698
00:00:13.282	55557	0.01581	0		0.229305	1730762
00:00:13.292	55567	0.01576	0		0.228579	1730605
00:00:13.302	55577	0.01563	0		0.226694	1730164
00:00:13.312	55587	0.01592	0		0.2309	1731152
00:00:13.322	55597	0.01582	0		0.22945	1730801
00:00:13.332	55607	0.01581	0		0.229305	1730767
00:00:13.341	55617	0.01537	0		0.222923	1729308
00:00:13.351	55627	0.01587	0		0.230175	1730985
00:00:13.362	55637	0.01554	0		0.225389	1729865
00:00:13.371	55647	0.01601	0		0.232205	1731445
00:00:13.381	55657	0.01606	0		0.232931	1731605
00:00:13.391	55667	0.01622	0		0.235251	1732157
00:00:13.401	55677	0.01594	0		0.23119	1731213
00:00:13.411	55687	0.01591	0		0.230755	1731103
00:00:13.421	55697	0.01576	0		0.228579	1730591
00:00:13.431	55707	0.01589	0		0.230465	1731051
00:00:13.441	55717	0.01598	0		0.23177	1731345
00:00:13.451	55727	0.01627	0		0.235976	1732303
00:00:13.461	55737	0.01592	0		0.2309	1731142
00:00:13.471	55747	0.01601	0		0.232205	1731433
00:00:13.481	55757	0.01593	0		0.231045	1731166
00:00:13.491	55767	0.01587	0		0.230175	1730980
00:00:13.501	55777	0.01593	0		0.231045	1731188
00:00:13.511	55787	0.01623	0		0.235396	1732176
00:00:13.521	55797	0.01571	0		0.227854	1730435
00:00:13.531	55807	0.01605	0		0.232786	1731575
00:00:13.541	55817	0.01575	0		0.228434	1730561
00:00:13.551	55827	0.01582	0		0.22945	1730809
00:00:13.561	55837	0.01597	0		0.231625	1731298
00:00:13.571	55847	0.01595	0		0.231335	1731257
00:00:13.581	55857	0.01578	0		0.228869	1730667
00:00:13.591	55867	0.01607	0		0.233076	1731629
00:00:13.601	55877	0.01571	0		0.227854	1730438
00:00:13.611	55887	0.01603	0		0.232495	1731504
00:00:13.620	55897	0.01592	0		0.2309	1731142
00:00:13.631	55907	0.01599	0		0.231915	1731389
00:00:13.640	55917	0.01572	0		0.227999	1730462
00:00:13.650	55927	0.01613	0		0.233946	1731836
00:00:13.660	55937	0.01565	0		0.226984	1730249
00:00:13.670	55947	0.01625	0		0.235686	1732235
00:00:13.680	55957	0.01574	0		0.228289	1730548
00:00:13.691	55967	0.01608	0		0.233221	1731680
00:00:13.700	55977	0.01599	0		0.231915	1731365
00:00:13.710	55987	0.01607	0		0.233076	1731644
00:00:13.720	55997	0.0158	0		0.22916	1730723
00:00:13.730	56007	0.01598	0		0.23177	1731338
00:00:13.740	56017	0.01613	0		0.233946	1731831
00:00:13.750	56027	0.01619	0		0.234816	1732044
00:00:13.760	56037	0.01627	0		0.235976	1732306
00:00:13.770	56047	0.01629	0		0.236266	1732397
00:00:13.780	56057	0.01599	0		0.231915	1731389
00:00:13.790	56067	0.01617	0		0.234526	1731978
00:00:13.800	56077	0.01597	0		0.231625	1731303
00:00:13.810	56087	0.01624	0		0.235541	1732206
00:00:13.820	56097	0.016	0		0.23206	1731399
00:00:13.830	56107	0.01642	0		0.238152	1732802
00:00:13.840	56117	0.01592	0		0.2309	1731144
00:00:13.850	56127	0.01591	0		0.230755	1731117
00:00:13.860	56137	0.01591	0		0.230755	1731095
00:00:13.870	56147	0.0163	0		0.236411	1732431
00:00:13.880	56157	0.01606	0		0.232931	1731617
00:00:13.890	56167	0.01612	0		0.233801	1731814
00:00:13.899	56177	0.01605	0		0.232786	1731575
00:00:13.910	56187	0.01629	0		0.236266	1732389
00:00:13.920	56197	0.01592	0		0.2309	1731152
00:00:13.930	56207	0.01637	0		0.237427	1732634
00:00:13.940	56217	0.01621	0		0.235106	1732125
00:00:13.949	56227	0.0165	0		0.239312	1733073
00:00:13.959	56237	0.01624	0		0.235541	1732210
00:00:13.969	56247	0.01608	0		0.233221	1731680
00:00:13.980	56257	0.01608	0		0.233221	1731671
00:00:13.990	56267	0.01623	0		0.235396	1732174
00:00:13.999	56277	0.01577	0		0.228724	1730654
00:00:14.009	56287	0.01631	0		0.236557	1732465
00:00:14.019	56297	0.01625	0		0.235686	1732259
00:00:14.029	56307	0.01654	0		0.239892	1733228
00:00:14.039	56317	0.016	0		0.23206	1731396
00:00:14.049	56327	0.01636	0		0.237282	1732605
00:00:14.060	56337	0.01602	0		0.23235	1731475
00:00:14.069	56347	0.01621	0		0.235106	1732127
00:00:14.079	56357	0.0163	0		0.236411	1732409
00:00:14.089	56367	0.01628	0		0.236121	1732333
00:00:14.100	56377	0.0159	0		0.23061	1731063
00:00:14.109	56387	0.01658	0		0.240473	1733353
00:00:14.119	56397	0.01632	0		0.236702	1732495
00:00:14.129	56407	0.01664	0		0.241343	1733556
00:00:14.139	56417	0.01627	0		0.235976	1732330
00:00:14.149	56427	0.01612	0		0.233801	1731798
00:00:14.159	56437	0.01624	0		0.235541	1732225
00:00:14.169	56447	0.01654	0		0.239892	1733223
00:00:14.179	56457	0.01641	0		0.238007	1732799
00:00:14.189	56467	0.01659	0		0.240618	1733380
00:00:14.199	56477	0.01635	0		0.237137	1732580
00:00:14.209	56487	0.01653	0		0.239747	1733174
00:00:14.218	56497	0.01618	0		0.234671	1732029
00:00:14.228	56507	0.01632	0		0.236702	1732490
00:00:14.238	56517	0.01617	0		0.234526	1731980
00:00:14.248	56527	0.01623	0		0.235396	1732171
00:00:14.258	56537	0.01612	0		0.233801	1731814
00:00:14.268	56547	0.01638	0		0.237572	1732700
00:00:14.278	56557	0.0163	0		0.236411	1732414
00:00:14.288	56567	0.01617	0		0.234526	1731966
00:00:14.298	56577	0.01605	0		0.232786	1731592
00:00:14.308	56587	0.01652	0		0.239602	1733144
00:00:14.318	56597	0.01638	0		0.237572	1732673
00:00:14.328	56607	0.01651	0		0.239457	1733135
00:00:14.338	56617	0.01675	0		0.242938	1733914
00:00:14.348	56627	0.01673	0		0.242648	1733857
00:00:14.358	56637	0.01627	0		0.235976	1732330
00:00:14.368	56647	0.01646	0		0.238732	1732958
00:00:14.378	56657	0.01617	0		0.234526	1731968
00:00:14.388	56667	0.01669	0		0.242068	1733730
00:00:14.398	56677	0.0163	0		0.236411	1732428
00:00:14.408	56687	0.01659	0		0.240618	1733399
00:00:14.418	56697	0.01649	0		0.239167	1733044
00:00:14.428	56707	0.01682	0		0.243953	1734157
00:00:14.438	56717	0.01651	0		0.239457	1733130
00:00:14.448	56727	0.01648	0		0.239022	1733020
00:00:14.459	56737	0.01674	0		0.242793	1733892
00:00:14.468	56747	0.01657	0		0.240327	1733328
00:00:14.478	56757	0.01618	0		0.234671	1732017
00:00:14.488	56767	0.01631	0		0.236557	1732433
00:00:14.498	56777	0.01677	0		0.243228	1734003
00:00:14.507	56787	0.01674	0		0.242793	1733897
00:00:14.517	56797	0.01646	0		0.238732	1732936
00:00:14.527	56807	0.01679	0		0.243518	1734069
00:00:14.537	56817	0.01644	0		0.238442	1732870
00:00:14.547	56827	0.01682	0		0.243953	1734176
00:00:14.557	56837	0.01658	0		0.240473	1733370
00:00:14.567	56847	0.01671	0		0.242358	1733784
00:00:14.577	56857	0.01632	0		0.236702	1732492
00:00:14.587	56867	0.01671	0		0.242358	1733796
00:00:14.597	56877	0.01619	0		0.234816	1732041
00:00:14.607	56887	0.0165	0		0.239312	1733083
00:00:14.617	56897	0.01661	0		0.240908	1733463
00:00:14.627	56907	0.01646	0		0.238732	1732968
00:00:14.637	56917	0.01651	0		0.239457	1733125
00:00:14.647	56927	0.0168	0		0.243663	1734101
00:00:14.657	56937	0.01652	0		0.239602	1733164
00:00:14.667	56947	0.01684	0		0.244243	1734221
00:00:14.677	56957	0.01653	0		0.239747	1733189
00:00:14.687	56967	0.01678	0		0.243373	1734032
00:00:14.697	56977	0.01615	0		0.234236	1731926
00:00:14.707	56987	0.01669	0		0.242068	1733730
00:00:14.717	56997	0.01637	0		0.237427	1732661
00:00:14.727	57007	0.01706	0		0.247434	1734980
00:00:14.737	57017	0.01653	0		0.239747	1733174
00:00:14.747	57027	0.01678	0		0.243373	1734020
00:00:14.757	57037	0.01662	0		0.241053	1733478
00:00:14.767	57047	0.0167	0		0.242213	1733769
00:00:14.777	57057	0.01652	0		0.239602	1733154
00:00:14.787	57067	0.01695	0		0.245839	1734610
00:00:14.797	57077	0.01634	0		0.236992	1732556
00:00:14.806	57087	0.01671	0		0.242358	1733806
00:00:14.816	57097	0.01663	0		0.241198	1733534
00:00:14.827	57107	0.0168	0		0.243663	1734081
00:00:14.836	57117	0.0165	0		0.239312	1733088
00:00:14.846	57127	0.01678	0		0.243373	1734010
00:00:14.856	57137	0.01651	0		0.239457	1733118
00:00:14.866	57147	0.01708	0		0.247724	1735030
00:00:14.877	57157	0.01676	0		0.243083	1733949
00:00:14.886	57167	0.01648	0		0.239022	1733024
00:00:14.896	57177	0.01647	0		0.238877	1732990
00:00:14.906	57187	0.01661	0		0.240908	1733446
00:00:14.916	57197	0.0168	0		0.243663	1734110
00:00:14.926	57207	0.01667	0		0.241778	1733673
00:00:14.937	57217	0.0167	0		0.242213	1733744
00:00:14.946	57227	0.01677	0		0.243228	1733976
00:00:14.956	57237	0.01651	0		0.239457	1733115
00:00:14.966	57247	0.01667	0		0.241778	1733654
00:00:14.976	57257	0.01662	0		0.241053	1733485
00:00:14.986	57267	0.01697	0		0.246129	1734676
00:00:14.996	57277	0.01667	0		0.241778	1733642
00:00:15.006	57287	0.01681	0		0.243808	1734118
00:00:15.016	57297	0.01665	0		0.241488	1733600
00:00:15.026	57307	0.01672	0		0.242503	1733818
00:00:15.036	57317	0.01674	0		0.242793	1733879
00:00:15.046	57327	0.017	0		0.246564	1734750
00:00:15.056	57337	0.01693	0		0.245549	1734544
00:00:15.066	57347	0.01687	0		0.244679	1734328
00:00:15.076	57357	0.01687	0		0.244679	1734341
00:00:15.086	57367	0.01694	0		0.245694	1734549
00:00:15.096	57377	0.01678	0		0.243373	1734037
00:00:15.106	57387	0.01703	0		0.246999	1734865
00:00:15.115	57397	0.01687	0		0.244679	1734331
00:00:15.125	57407	0.01703	0		0.246999	1734862
00:00:15.136	57417	0.01652	0		0.239602	1733152
00:00:15.146	57427	0.01703	0		0.246999	1734865
00:00:15.155	57437	0.01679	0		0.243518	1734069
00:00:15.165	57447	0.01703	0		0.246999	1734855
00:00:15.175	57457	0.01648	0		0.239022	1733032
00:00:15.185	57467	0.01668	0		0.241923	1733686
00:00:15.195	57477	0.01679	0		0.243518	1734059
00:00:15.205	57487	0.01704	0		0.247144	1734904
00:00:15.215	57497	0.01694	0		0.245694	1734566
00:00:15.225	57507	0.01683	0		0.244098	1734201
00:00:15.235	57517	0.01704	0		0.247144	1734892
00:00:15.245	57527	0.01692	0		0.245404	1734495
00:00:15.255	57537	0.017	0		0.246564	1734772
00:00:15.266	57547	0.01727	0		0.25048	1735676
00:00:15.275	57557	0.01691	0		0.245259	1734475
00:00:15.285	57567	0.01687	0		0.244679	1734328
00:00:15.295	57577	0.01676	0		0.243083	1733973
00:00:15.305	57587	0.01726	0		0.250335	1735642
00:00:15.315	57597	0.01681	0		0.243808	1734125
00:00:15.325	57607	0.01697	0		0.246129	1734661
00:00:15.335	57617	0.01699	0		0.246419	1734727
00:00:15.345	57627	0.01699	0		0.246419	1734732
00:00:15.355	57637	0.01728	0		0.250625	1735708
00:00:15.365	57647	0.01701	0		0.246709	1734786
00:00:15.375	57657	0.017	0		0.246564	1734759
00:00:15.385	57667	0.0168	0		0.243663	1734079
00:00:15.395	57677	0.01672	0		0.242503	1733838
00:00:15.405	57687	0.017	0		0.246564	1734772
00:00:15.414	57697	0.01721	0		0.24961	1735453
00:00:15.424	57707	0.01707	0		0.247579	1735010
00:00:15.435	57717	0.01677	0		0.243228	1733985
00:00:15.444	57727	0.0172	0		0.249465	1735439
00:00:15.454	57737	0.01693	0		0.245549	1734532
00:00:15.464	57747	0.01718	0		0.249175	1735373
00:00:15.474	57757	0.01722	0		0.249755	1735500
00:00:15.485	57767	0.01704	0		0.247144	1734889
00:00:15.495	57777	0.01715	0		0.24874	1735282
00:00:15.504	57787	0.01709	0		0.247869	1735059
00:00:15.514	57797	0.01702	0		0.246854	1734823
00:00:15.524	57807	0.01707	0		0.247579	1735015
00:00:15.534	57817	0.01716	0		0.248885	1735311
00:00:15.544	57827	0.0171	0		0.248014	1735086
00:00:15.554	57837	0.01722	0		0.249755	1735488
00:00:15.564	57847	0.01687	0		0.244679	1734343
00:00:15.574	57857	0.01714	0		0.248595	1735221
00:00:15.584	57867	0.01691	0		0.245259	1734461
00:00:15.594	57877	0.01712	0		0.248305	1735155
00:00:15.604	57887	0.01713	0		0.24845	1735191
00:00:15.614	57897	0.01708	0		0.247724	1735042
00:00:15.624	57907	0.0169	0		0.245114	1734443
00:00:15.634	57917	0.01734	0		0.251495	1735911
00:00:15.644	57927	0.01721	0		0.24961	1735461
00:00:15.654	57937	0.01691	0		0.245259	1734451
00:00:15.664	57947	0.01691	0		0.245259	1734468
00:00:15.674	57957	0.01705	0		0.247289	1734945
00:00:15.684	57967	0.01688	0		0.244824	1734370
00:00:15.694	57977	0.01736	0		0.251785	1735968
00:00:15.704	57987	0.01726	0		0.250335	1735649
00:00:15.715	57997	0.0173	0		0.250915	1735767
00:00:15.723	58007	0.01735	0		0.25164	1735953
00:00:15.733	58017	0.01701	0		0.246709	1734798
00:00:15.743	58027	0.01699	0		0.246419	1734730
00:00:15.754	58037	0.01706	0		0.247434	1734953
00:00:15.764	58047	0.01714	0		0.248595	1735233
00:00:15.773	58057	0.01737	0		0.25193	1735991
00:00:15.783	58067	0.01724	0		0.250045	1735571
00:00:15.793	58077	0.0171	0		0.248014	1735084
00:00:15.803	58087	0.01722	0		0.249755	1735512
00:00:15.813	58097	0.01766	0		0.256137	1736963
00:00:15.823	58107	0.01704	0		0.247144	1734899
00:00:15.833	58117	0.01723	0		0.2499	1735527
00:00:15.843	58127	0.01705	0		0.247289	1734923
00:00:15.853	58137	0.01726	0		0.250335	1735622
00:00:15.863	58147	0.01721	0		0.24961	1735466
00:00:15.873	58157	0.01733	0		0.25135	1735872
00:00:15.883	58167	0.01716	0		0.248885	1735292
00:00:15.893	58177	0.01757	0		0.254831	1736693
00:00:15.903	58187	0.01734	0		0.251495	1735906
00:00:15.913	58197	0.0175	0		0.253816	1736431
00:00:15.923	58207	0.01713	0		0.24845	1735191
00:00:15.933	58217	0.01756	0		0.254686	1736654
00:00:15.943	58227	0.01709	0		0.247869	1735057
00:00:15.953	58237	0.01714	0		0.248595	1735240
00:00:15.962	58247	0.01724	0		0.250045	1735573
00:00:15.972	58257	0.01727	0		0.25048	1735664
00:00:15.982	58267	0.01715	0		0.24874	1735262
00:00:15.992	58277	0.01731	0		0.25106	1735813
00:00:16.002	58287	0.01757	0		0.254831	1736686
00:00:16.012	58297	0.01733	0		0.25135	1735887
00:00:16.022	58307	0.01714	0		0.248595	1735243
00:00:16.033	58317	0.01729	0		0.25077	1735752
00:00:16.043	58327	0.01776	0		0.257587	1737314
00:00:16.052	58337	0.01769	0		0.256572	1737076
00:00:16.062	58347	0.01726	0		0.250335	1735642
00:00:16.072	58357	0.0174	0		0.252366	1736113
00:00:16.082	58367	0.0176	0		0.255266	1736789
00:00:16.092	58377	0.01737	0		0.25193	1736005
00:00:16.102	58387	0.01719	0		0.24932	1735387
00:00:16.112	58397	0.01735	0		0.25164	1735933
00:00:16.122	58407	0.01754	0		0.254396	1736591
00:00:16.132	58417	0.01743	0		0.252801	1736201
00:00:16.142	58427	0.0172	0		0.249465	1735426
00:00:16.152	58437	0.01743	0		0.252801	1736218
00:00:16.162	58447	0.01751	0		0.253961	1736471
00:00:16.172	58457	0.01734	0		0.251495	1735909
00:00:16.182	58467	0.01731	0		0.25106	1735821
00:00:16.192	58477	0.01757	0		0.254831	1736681
00:00:16.202	58487	0.01731	0		0.25106	1735818
00:00:16.212	58497	0.0176	0		0.255266	1736791
00:00:16.222	58507	0.01754	0		0.254396	1736569
00:00:16.232	58517	0.01748	0		0.253526	1736375
00:00:16.242	58527	0.0176	0		0.255266	1736762
00:00:16.252	58537	0.01781	0		0.258312	1737493
00:00:16.261	58547	0.01739	0		0.252221	1736076
00:00:16.271	58557	0.01724	0		0.250045	1735581
00:00:16.282	58567	0.01733	0		0.25135	1735860
00:00:16.292	58577	0.01766	0		0.256137	1736973
00:00:16.301	58587	0.01711	0		0.248159	1735118
00:00:16.311	58597	0.01784	0		0.258747	1737579
00:00:16.321	58607	0.01749	0		0.253671	1736419
00:00:16.331	58617	0.01766	0		0.256137	1736995
00:00:16.341	58627	0.01736	0		0.251785	1735958
00:00:16.351	58637	0.01802	0		0.261358	1738180
00:00:16.361	58647	0.01736	0		0.251785	1735970
00:00:16.371	58657	0.01775	0		0.257442	1737287
00:00:16.381	58667	0.01769	0		0.256572	1737095
00:00:16.391	58677	0.01752	0		0.254106	1736500
00:00:16.401	58687	0.01754	0		0.254396	1736581
00:00:16.411	58697	0.01784	0		0.258747	1737579
00:00:16.421	58707	0.01726	0		0.250335	1735635
00:00:16.431	58717	0.01745	0		0.253091	1736260
00:00:16.441	58727	0.01793	0		0.260053	1737880
00:00:16.451	58737	0.01777	0		0.257732	1737348
00:00:16.461	58747	0.01737	0		0.25193	1736013
00:00:16.471	58757	0.01752	0		0.254106	1736495
00:00:16.481	58767	0.01761	0		0.255411	1736828
00:00:16.491	58777	0.01752	0		0.254106	1736505
00:00:16.501	58787	0.01747	0		0.253381	1736341
00:00:16.511	58797	0.01771	0		0.256862	1737144
00:00:16.521	58807	0.01734	0		0.251495	1735921
00:00:16.531	58817	0.01772	0		0.257007	1737196
00:00:16.540	58827	0.01757	0		0.254831	1736671
00:00:16.551	58837	0.01739	0		0.252221	1736059
00:00:16.560	58847	0.01739	0		0.252221	1736071
00:00:16.571	58857	0.01764	0		0.255847	1736914
00:00:16.580	58867	0.01762	0		0.255556	1736858
00:00:16.590	58877	0.01774	0		0.257297	1737250
00:00:16.600	58887	0.01759	0		0.255121	1736733
00:00:16.610	58897	0.01773	0		0.257152	1737200
00:00:16.620	58907	0.01763	0		0.255701	1736877
00:00:16.630	58917	0.01807	0		0.262083	1738353
00:00:16.640	58927	0.01746	0		0.253236	1736311
00:00:16.650	58937	0.01757	0		0.254831	1736686
00:00:16.660	58947	0.01746	0		0.253236	1736309
00:00:16.670	58957	0.01769	0		0.256572	1737085
00:00:16.680	58967	0.01786	0		0.259037	1737652
00:00:16.690	58977	0.01782	0		0.258457	1737530
00:00:16.700	58987	0.01754	0		0.254396	1736593
00:00:16.710	58997	0.01771	0		0.256862	1737159
00:00:16.720	59007	0.01752	0		0.254106	1736498
00:00:16.730	59017	0.01789	0		0.259472	1737743
00:00:16.740	59027	0.01789	0		0.259472	1737765
00:00:16.750	59037	0.0177	0		0.256717	1737122
00:00:16.760	59047	0.01768	0		0.256427	1737058
00:00:16.770	59057	0.01791	0		0.259763	1737833
00:00:16.780	59067	0.0175	0		0.253816	1736449
00:00:16.789	59077	0.01801	0		0.261213	1738138
00:00:16.800	59087	0.01769	0		0.256572	1737090
00:00:16.809	59097	0.01785	0		0.258892	1737630
00:00:16.819	59107	0.01755	0		0.254541	1736600
00:00:16.829	59117	0.01794	0		0.260198	1737919
00:00:16.839	59127	0.01774	0		0.257297	1737243
00:00:16.849	59137	0.01781	0		0.258312	1737471
00:00:16.859	59147	0.01736	0		0.251785	1735978
00:00:16.869	59157	0.0179	0		0.259617	1737801
00:00:16.879	59167	0.01752	0		0.254106	1736515
00:00:16.889	59177	0.01761	0		0.255411	1736801
00:00:16.899	59187	0.01737	0		0.25193	1736000
00:00:16.909	59197	0.01794	0		0.260198	1737904
00:00:16.919	59207	0.01762	0		0.255556	1736836
00:00:16.929	59217	0.01773	0		0.257152	1737220
00:00:16.939	59227	0.01776	0		0.257587	1737317
00:00:16.949	59237	0.01775	0		0.257442	1737268
00:00:16.959	59247	0.01775	0		0.257442	1737277
00:00:16.969	59257	0.01788	0		0.259327	1737708
00:00:16.979	59267	0.01773	0		0.257152	1737210
00:00:16.989	59277	0.01773	0		0.257152	1737200
00:00:16.999	59287	0.01779	0		0.258022	1737424
00:00:17.009	59297	0.01787	0		0.259182	1737694
00:00:17.019	59307	0.0176	0		0.255266	1736789
00:00:17.029	59317	0.01768	0		0.256427	1737041
00:00:17.039	59327	0.01773	0		0.257152	1737203
00:00:17.049	59337	0.01788	0		0.259327	1737703
00:00:17.059	59347	0.01759	0		0.255121	1736755
00:00:17.069	59357	0.01782	0		0.258457	1737517
00:00:17.079	59367	0.01759	0		0.255121	1736760
00:00:17.089	59377	0.01795	0		0.260343	1737936
00:00:17.098	59387	0.01756	0		0.254686	1736637
00:00:17.108	59397	0.01818	0		0.263679	1738728
00:00:17.119	59407	0.01771	0		0.256862	1737142
00:00:17.128	59417	0.0181	0		0.262518	1738454
00:00:17.138	59427	0.01781	0		0.258312	1737466
00:00:17.149	59437	0.01803	0		0.261503	1738206
00:00:17.158	59447	0.01751	0		0.253961	1736473
00:00:17.168	59457	0.01809	0		0.262373	1738410
00:00:17.178	59467	0.01789	0		0.259472	1737762
00:00:17.188	59477	0.01791	0		0.259763	1737806
00:00:17.198	59487	0.01793	0		0.260053	1737870
00:00:17.208	59497	0.01791	0		0.259763	1737821
00:00:17.218	59507	0.01774	0		0.257297	1737232
00:00:17.228	59517	0.01817	0		0.263533	1738689
00:00:17.238	59527	0.01794	0		0.260198	1737931
00:00:17.248	59537	0.01808	0		0.262228	1738383
00:00:17.258	59547	0.01796	0		0.260488	1737983
00:00:17.268	59557	0.01795	0		0.260343	1737946
00:00:17.278	59567	0.0178	0		0.258167	1737456
00:00:17.288	59577	0.01799	0		0.260923	1738100
00:00:17.298	59587	0.01786	0		0.259037	1737635
00:00:17.308	59597	0.01822	0		0.264259	1738873
00:00:17.318	59607	0.01776	0		0.257587	1737321
00:00:17.328	59617	0.01802	0		0.261358	1738175
00:00:17.338	59627	0.01754	0		0.254396	1736578
00:00:17.348	59637	0.01819	0		0.263824	1738750
00:00:17.357	59647	0.01759	0		0.255121	1736747
00:00:17.367	59657	0.01833	0		0.265854	1739240
00:00:17.378	59667	0.01793	0		0.260053	1737877
00:00:17.388	59677	0.01806	0		0.261938	1738309
00:00:17.397	59687	0.01799	0		0.260923	1738103
00:00:17.407	59697	0.01824	0		0.264549	1738939
00:00:17.417	59707	0.01771	0		0.256862	1737151
00:00:17.427	59717	0.01833	0		0.265854	1739211
00:00:17.437	59727	0.01814	0		0.263098	1738598
00:00:17.447	59737	0.01803	0		0.261503	1738206
00:00:17.457	59747	0.01784	0		0.258747	1737574
00:00:17.467	59757	0.01797	0		0.260633	1738036
00:00:17.477	59767	0.01803	0		0.261503	1738224
00:00:17.487	59777	0.01822	0		0.264259	1738846
00:00:17.497	59787	0.01823	0		0.264404	1738882
00:00:17.507	59797	0.01831	0		0.265564	1739144
00:00:17.517	59807	0.01806	0		0.261938	1738322
00:00:17.527	59817	0.01785	0		0.258892	1737625
00:00:17.537	59827	0.01861	0		0.269915	1740169
00:00:17.547	59837	0.01824	0		0.264549	1738934
00:00:17.557	59847	0.01801	0		0.261213	1738145
00:00:17.567	59857	0.01802	0		0.261358	1738197
00:00:17.577	59867	0.01828	0		0.265129	1739046
00:00:17.587	59877	0.01785	0		0.258892	1737613
00:00:17.597	59887	0.01784	0		0.258747	1737593
00:00:17.607	59897	0.01808	0		0.262228	1738402
00:00:17.617	59907	0.01805	0		0.261793	1738295
00:00:17.627	59917	0.01822	0		0.264259	1738851
00:00:17.637	59927	0.01834	0		0.265999	1739255
00:00:17.647	59937	0.01815	0		0.263243	1738635
00:00:17.657	59947	0.0185	0		0.26832	1739797
00:00:17.667	59957	0.01834	0		0.265999	1739259
00:00:17.677	59967	0.01812	0		0.262808	1738522
00:00:17.687	59977	0.01817	0		0.263533	1738691
00:00:17.697	59987	0.01816	0		0.263388	1738672
00:00:17.706	59997	0.01793	0		0.260053	1737872
00:00:17.716	60007	0.01795	0		0.260343	1737939
00:00:17.726	60017	0.01788	0		0.259327	1737711
00:00:17.737	60027	0.01803	0		0.261503	1738233
00:00:17.746	60037	0.01805	0		0.261793	1738300
00:00:17.756	60047	0.01811	0		0.262663	1738493
00:00:17.766	60057	0.01792	0		0.259908	1737838
00:00:17.776	60067	0.01804	0		0.261648	1738270
00:00:17.786	60077	0.01825	0		0.264694	1738973
00:00:17.796	60087	0.01814	0		0.263098	1738588
00:00:17.806	60097	0.01824	0		0.264549	1738934
00:00:17.816	60107	0.01823	0		0.264404	1738885
00:00:17.826	60117	0.01841	0		0.267014	1739503
00:00:17.836	60127	0.018	0		0.261068	1738110
00:00:17.846	60137	0.01801	0		0.261213	1738148
00:00:17.856	60147	0.01803	0		0.261503	1738204
00:00:17.866	60157	0.0183	0		0.265419	1739113
00:00:17.876	60167	0.01812	0		0.262808	1738515
00:00:17.886	60177	0.01842	0		0.267159	1739542
00:00:17.896	60187	0.01838	0		0.266579	1739407
00:00:17.906	60197	0.01816	0		0.263388	1738642
00:00:17.916	60207	0.01828	0		0.265129	1739073
00:00:17.926	60217	0.01792	0		0.259908	1737868
00:00:17.936	60227	0.0181	0		0.262518	1738461
00:00:17.946	60237	0.01816	0		0.263388	1738645
00:00:17.955	60247	0.01818	0		0.263679	1738718
00:00:17.966	60257	0.0183	0		0.265419	1739117
00:00:17.975	60267	0.01808	0		0.262228	1738373
00:00:17.986	60277	0.0181	0		0.262518	1738469
00:00:17.995	60287	0.01816	0		0.263388	1738652
00:00:18.005	60297	0.01838	0		0.266579	1739398
00:00:18.016	60307	0.01846	0		0.26774	1739669
00:00:18.025	60317	0.01797	0		0.260633	1738022
00:00:18.036	60327	0.01833	0		0.265854	1739218
00:00:18.045	60337	0.0183	0		0.265419	1739120
00:00:18.055	60347	0.01823	0		0.264404	1738882
00:00:18.065	60357	0.01853	0		0.268755	1739902
00:00:18.075	60367	0.01846	0		0.26774	1739674
00:00:18.086	60377	0.01819	0		0.263824	1738753
00:00:18.095	60387	0.01839	0		0.266724	1739429
00:00:18.107	60397	0.0182	0		0.263969	1738787
00:00:18.115	60407	0.01799	0		0.260923	1738098
00:00:18.125	60417	0.0184	0		0.266869	1739452
00:00:18.135	60427	0.01844	0		0.26745	1739613
00:00:18.145	60437	0.01823	0		0.264404	1738907
00:00:18.155	60447	0.01875	0		0.271946	1740635
00:00:18.165	60457	0.01828	0		0.265129	1739059
00:00:18.175	60467	0.01806	0		0.261938	1738312
00:00:18.185	60477	0.01817	0		0.263533	1738706
00:00:18.195	60487	0.01854	0		0.2689	1739917
00:00:18.205	60497	0.01839	0		0.266724	1739432
00:00:18.215	60507	0.0184	0		0.266869	1739474
00:00:18.225	60517	0.01819	0		0.263824	1738750
00:00:18.235	60527	0.01864	0		0.27035	1740252
00:00:18.245	60537	0.0184	0		0.266869	1739459
00:00:18.254	60547	0.01803	0		0.261503	1738224
00:00:18.264	60557	0.01832	0		0.265709	1739208
00:00:18.274	60567	0.01841	0		0.267014	1739510
00:00:18.285	60577	0.01805	0		0.261793	1738280
00:00:18.294	60587	0.0184	0		0.266869	1739476
00:00:18.304	60597	0.0186	0		0.26977	1740132
00:00:18.314	60607	0.01856	0		0.26919	1739985
00:00:18.324	60617	0.0186	0		0.26977	1740149
00:00:18.334	60627	0.01853	0		0.268755	1739912
00:00:18.344	60637	0.01845	0		0.267595	1739620
00:00:18.354	60647	0.01843	0		0.267304	1739552
00:00:18.364	60657	0.01788	0		0.259327	1737701
00:00:18.374	60667	0.01829	0		0.265274	1739095
00:00:18.384	60677	0.01813	0		0.262953	1738557
00:00:18.394	60687	0.01862	0		0.27006	1740201
00:00:18.404	60697	0.01808	0		0.262228	1738393
00:00:18.416	60707	0.01852	0		0.26861	1739865
00:00:18.424	60717	0.01797	0		0.260633	1738032
00:00:18.434	60727	0.01849	0		0.268175	1739770
00:00:18.444	60737	0.01829	0		0.265274	1739083
00:00:18.454	60747	0.01838	0		0.266579	1739395
00:00:18.464	60757	0.01815	0		0.263243	1738630
00:00:18.474	60767	0.01837	0		0.266434	1739373
00:00:18.484	60777	0.01835	0		0.266144	1739308
00:00:18.494	60787	0.01858	0		0.26948	1740054
00:00:18.504	60797	0.01827	0		0.264984	1739012
00:00:18.514	60807	0.01853	0		0.268755	1739887
00:00:18.524	60817	0.01827	0		0.264984	1739034
00:00:18.534	60827	0.01849	0		0.268175	1739767
00:00:18.543	60837	0.01841	0		0.267014	1739508
00:00:18.553	60847	0.0188	0		0.272671	1740790
00:00:18.563	60857	0.01813	0		0.262953	1738557
00:00:18.573	60867	0.01869	0		0.271075	1740449
00:00:18.583	60877	0.01796	0		0.260488	1737978
00:00:18.594	60887	0.01845	0		0.267595	1739618
00:00:18.603	60897	0.01823	0		0.264404	1738880
00:00:18.613	60907	0.01828	0		0.265129	1739046
00:00:18.624	60917	0.01823	0		0.264404	1738887
00:00:18.633	60927	0.01849	0		0.268175	1739777
00:00:18.644	60937	0.01809	0		0.262373	1738437
00:00:18.653	60947	0.01841	0		0.267014	1739503
00:00:18.663	60957	0.01813	0		0.262953	1738566
00:00:18.673	60967	0.01843	0		0.267304	1739559
00:00:18.683	60977	0.01819	0		0.263824	1738762
00:00:18.693	60987	0.01849	0		0.268175	1739760
00:00:18.703	60997	0.01816	0		0.263388	1738652
00:00:18.713	61007	0.01864	0		0.27035	1740260
00:00:18.723	61017	0.01836	0		0.266289	1739329
00:00:18.733	61027	0.01847	0		0.267885	1739694
00:00:18.743	61037	0.01851	0		0.268465	1739816
00:00:18.753	61047	0.01837	0		0.266434	1739366
00:00:18.763	61057	0.01823	0		0.264404	1738907
00:00:18.773	61067	0.01839	0		0.266724	1739437
00:00:18.783	61077	0.01845	0		0.267595	1739630
00:00:18.793	61087	0.01858	0		0.26948	1740061
00:00:18.803	61097	0.0185	0		0.26832	1739799
00:00:18.813	61107	0.01842	0		0.267159	1739525
00:00:18.822	61117	0.01802	0		0.261358	1738189
00:00:18.833	61127	0.01872	0		0.271511	1740537
00:00:18.843	61137	0.01823	0		0.264404	1738907
00:00:18.852	61147	0.01859	0		0.269625	1740086
00:00:18.863	61157	0.01819	0		0.263824	1738743
00:00:18.872	61167	0.01861	0		0.269915	1740162
00:00:18.882	61177	0.01822	0		0.264259	1738853
00:00:18.892	61187	0.01861	0		0.269915	1740169
00:00:18.902	61197	0.01839	0		0.266724	1739422
00:00:18.912	61207	0.01867	0		0.270785	1740364
00:00:18.922	61217	0.01838	0		0.266579	1739385
00:00:18.933	61227	0.01853	0		0.268755	1739887
00:00:18.942	61237	0.01828	0		0.265129	1739061
00:00:18.952	61247	0.01848	0		0.26803	1739738
00:00:18.962	61257	0.01822	0		0.264259	1738873
00:00:18.972	61267	0.01852	0		0.26861	1739863
00:00:18.982	61277	0.01829	0		0.265274	1739095
00:00:18.992	61287	0.01852	0		0.26861	1739880
00:00:19.002	61297	0.01825	0		0.264694	1738968
00:00:19.012	61307	0.01872	0		0.271511	1740530
00:00:19.022	61317	0.0185	0		0.26832	1739799
00:00:19.032	61327	0.01843	0		0.267304	1739567
00:00:19.042	61337	0.01803	0		0.261503	1738231
00:00:19.052	61347	0.01842	0		0.267159	1739530
00:00:19.062	61357	0.01883	0		0.273106	1740892
00:00:19.072	61367	0.01845	0		0.267595	1739645
00:00:19.082	61377	0.01826	0		0.264839	1738978
00:00:19.092	61387	0.01868	0		0.27093	1740417
00:00:19.102	61397	0.01818	0		0.263679	1738728
00:00:19.112	61407	0.01844	0		0.26745	1739603
00:00:19.121	61417	0.01821	0		0.264114	1738828
00:00:19.132	61427	0.01856	0		0.26919	1739988
00:00:19.141	61437	0.01847	0		0.267885	1739699
00:00:19.151	61447	0.01857	0		0.269335	1740034
00:00:19.161	61457	0.01822	0		0.264259	1738865
00:00:19.171	61467	0.01844	0		0.26745	1739584
00:00:19.181	61477	0.01846	0		0.26774	1739665
00:00:19.192	61487	0.01862	0		0.27006	1740196
00:00:19.201	61497	0.01859	0		0.269625	1740105
00:00:19.211	61507	0.01859	0		0.269625	1740083
00:00:19.221	61517	0.01831	0		0.265564	1739152
00:00:19.231	61527	0.01847	0		0.267885	1739706
00:00:19.241	61537	0.01858	0		0.26948	1740069
00:00:19.251	61547	0.01841	0		0.267014	1739496
00:00:19.261	61557	0.01835	0		0.266144	1739284
00:00:19.271	61567	0.01866	0		0.27064	1740323
00:00:19.281	61577	0.01837	0		0.266434	1739349
00:00:19.291	61587	0.01855	0		0.269045	1739951
00:00:19.301	61597	0.01835	0		0.266144	1739296
00:00:19.311	61607	0.01865	0		0.270495	1740294
00:00:19.321	61617	0.01826	0		0.264839	1738988
00:00:19.331	61627	0.01852	0		0.26861	1739880
00:00:19.341	61637	0.01835	0		0.266144	1739301
00:00:19.351	61647	0.01893	0		0.274556	1741243
00:00:19.361	61657	0.01848	0		0.26803	1739714
00:00:19.371	61667	0.01869	0		0.271075	1740432
00:00:19.381	61677	0.01843	0		0.267304	1739572
00:00:19.391	61687	0.01859	0		0.269625	1740113
00:00:19.400	61697	0.01862	0		0.27006	1740216
00:00:19.411	61707	0.0186	0		0.26977	1740142
00:00:19.420	61717	0.0183	0		0.265419	1739125
00:00:19.430	61727	0.01866	0		0.27064	1740333
00:00:19.441	61737	0.01871	0		0.271366	1740513
00:00:19.451	61747	0.01836	0		0.266289	1739324
00:00:19.460	61757	0.01831	0		0.265564	1739152
00:00:19.470	61767	0.0186	0		0.26977	1740118
00:00:19.480	61777	0.01833	0		0.265854	1739233
00:00:19.490	61787	0.01843	0		0.267304	1739562
00:00:19.500	61797	0.0183	0		0.265419	1739130
00:00:19.510	61807	0.0186	0		0.26977	1740125
00:00:19.520	61817	0.01848	0		0.26803	1739718
00:00:19.530	61827	0.01867	0		0.270785	1740354
00:00:19.540	61837	0.01821	0		0.264114	1738838
00:00:19.550	61847	0.01874	0		0.271801	1740606
00:00:19.561	61857	0.01842	0		0.267159	1739527
00:00:19.570	61867	0.01859	0		0.269625	1740096
00:00:19.580	61877	0.01851	0		0.268465	1739816
00:00:19.590	61887	0.01864	0		0.27035	1740255
00:00:19.600	61897	0.01855	0		0.269045	1739951
00:00:19.610	61907	0.01876	0		0.272091	1740657
00:00:19.620	61917	0.01843	0		0.267304	1739574
00:00:19.630	61927	0.01883	0		0.273106	1740912
00:00:19.640	61937	0.0184	0		0.266869	1739456
00:00:19.650	61947	0.01871	0		0.271366	1740498
00:00:19.660	61957	0.01869	0		0.271075	1740444
00:00:19.670	61967	0.01879	0		0.272526	1740763
00:00:19.680	61977	0.0184	0		0.266869	1739471
00:00:19.690	61987	0.01846	0		0.26774	1739679
00:00:19.700	61997	0.01854	0		0.2689	1739944
00:00:19.709	62007	0.01869	0		0.271075	1740430
00:00:19.719	62017	0.01823	0		0.264404	1738887
00:00:19.730	62027	0.01878	0		0.272381	1740743
00:00:19.740	62037	0.01865	0		0.270495	1740296
00:00:19.749	62047	0.01886	0		0.273541	1741015
00:00:19.759	62057	0.01853	0		0.268755	1739890
00:00:19.769	62067	0.0187	0		0.271221	1740469
00:00:19.779	62077	0.01845	0		0.267595	1739633
00:00:19.789	62087	0.01862	0		0.27006	1740184
00:00:19.799	62097	0.01856	0		0.26919	1739995
00:00:19.809	62107	0.01883	0		0.273106	1740905
00:00:19.819	62117	0.01863	0		0.270205	1740230
00:00:19.829	62127	0.01892	0		0.274411	1741191
00:00:19.839	62137	0.0184	0		0.266869	1739469
00:00:19.849	62147	0.01875	0		0.271946	1740638
00:00:19.859	62157	0.01891	0		0.274266	1741174
00:00:19.869	62167	0.01868	0		0.27093	1740405
00:00:19.879	62177	0.0185	0		0.26832	1739794
00:00:19.889	62187	0.01867	0		0.270785	1740371
00:00:19.899	62197	0.01893	0		0.274556	1741235
[truncated: 56,310 more rows]
