# Supplementary material for: Continuous Infusion Pressure Measurement in Predefined Interfascial and Intramuscular Tissue Conditions: An Ex Vivo Pilot Study
Source: J Clin Med. 2026 Apr 26;15(9):3301. doi: 10.3390/jcm15093301 (PMC13164366; doi:10.3390/jcm15093301)
Supplement: Supplementary file 1 [file jcm-15-03301-s001.zip › fascia 7.xlsx]

## Sheet: Recording
Timestamp	DeviceTime	Pressure(bar)	ButtonState	Event	Pressure(PSI)	PressureRAW
00:00:00.000	14937	0.00046	1		0.00667173	1679273
00:00:00.002	14947	0.00028	1		0.00406106	1678672
00:00:00.008	14957	0.0002	1		0.00290075	1678381
00:00:00.018	14967	0.00039	1		0.00565647	1679037
00:00:00.028	14977	0.0002	1		0.00290075	1678396
00:00:00.038	14987	-1e-05	1		-0.000145038	1677699
00:00:00.048	14997	-3e-05	1		-0.000435113	1677628
00:00:00.058	15007	0.00017	1		0.00246564	1678305
00:00:00.068	15017	0.00025	1		0.00362594	1678565
00:00:00.078	15027	0.00031	1		0.00449617	1678763
00:00:00.087	15037	0.00034	1		0.00493128	1678868
00:00:00.098	15047	0.00025	1		0.00362594	1678560
00:00:00.108	15057	0.00042	1		0.00609158	1679123
00:00:00.118	15067	0.00017	1		0.00246564	1678305
00:00:00.128	15077	0.00059	1		0.00855722	1679699
00:00:00.138	15087	0.00058	1		0.00841219	1679675
00:00:00.147	15097	0.00014	1		0.00203053	1678180
00:00:00.158	15107	0.0004	1		0.00580151	1679069
00:00:00.167	15117	0.00053	1		0.007687	1679491
00:00:00.177	15127	0.00028	1		0.00406106	1678650
00:00:00.187	15137	0.0002	1		0.00290075	1678388
00:00:00.197	15147	6e-05	1		0.000870226	1677907
00:00:00.207	15157	0.00019	0		0.00275572	1678371
00:00:00.217	15167	9e-05	0		0.00130534	1678028
00:00:00.227	15177	0.00039	0		0.00565647	1679015
00:00:00.237	15187	0.00023	0		0.00333587	1678479
00:00:00.247	15197	4e-05	0		0.000580151	1677866
00:00:00.257	15207	6e-05	0		0.000870226	1677932
00:00:00.267	15217	-3e-05	0		-0.000435113	1677613
00:00:00.277	15227	0.00032	0		0.00464121	1678780
00:00:00.287	15237	0.00019	0		0.00275572	1678369
00:00:00.297	15247	0.00042	0		0.00609158	1679133
00:00:00.307	15257	0.00039	0		0.00565647	1679037
00:00:00.317	15267	0.00021	0		0.00304579	1678420
00:00:00.327	15277	0.00013	0		0.00188549	1678148
00:00:00.337	15287	2e-05	0		0.000290075	1677773
00:00:00.347	15297	0.00012	0		0.00174045	1678109
00:00:00.357	15307	0.00084	0		0.0121832	1680550
00:00:00.367	15317	0.00037	0		0.00536639	1678947
00:00:00.377	15327	0.00017	0		0.00246564	1678295
00:00:00.386	15337	-4e-05	0		-0.000580151	1677601
00:00:00.396	15347	0.00028	0		0.00406106	1678655
00:00:00.407	15357	9e-05	0		0.00130534	1678026
00:00:00.416	15367	0.00022	0		0.00319083	1678452
00:00:00.427	15377	0.00019	0		0.00275572	1678371
00:00:00.436	15387	0.00028	0		0.00406106	1678667
00:00:00.447	15397	3e-05	0		0.000435113	1677827
00:00:00.456	15407	0.00043	0		0.00623662	1679180
00:00:00.466	15417	9e-05	0		0.00130534	1678011
00:00:00.476	15427	0.00064	0		0.00928241	1679883
00:00:00.486	15437	-5e-05	0		-0.000725188	1677538
00:00:00.496	15447	0.00059	0		0.00855722	1679704
00:00:00.506	15457	0.00017	0		0.00246564	1678283
00:00:00.517	15467	4e-05	0		0.000580151	1677866
00:00:00.526	15477	0.00016	0		0.0023206	1678261
00:00:00.536	15487	0.0004	0		0.00580151	1679072
00:00:00.546	15497	0	0		0	1677736
00:00:00.556	15507	0.00066	0		0.00957249	1679925
00:00:00.566	15517	0.00028	0		0.00406106	1678648
00:00:00.576	15527	0.00038	0		0.00551143	1678988
00:00:00.586	15537	0.00011	0		0.00159541	1678082
00:00:00.596	15547	0.00021	0		0.00304579	1678413
00:00:00.605	15557	0.00023	0		0.00333587	1678484
00:00:00.615	15567	0.00042	0		0.00609158	1679128
00:00:00.626	15577	0.0001	0		0.00145038	1678053
00:00:00.636	15587	0.0001	0		0.00145038	1678070
00:00:00.646	15597	8e-05	0		0.0011603	1678004
00:00:00.656	15607	0.00048	0		0.00696181	1679339
00:00:00.666	15617	0.00016	0		0.0023206	1678268
00:00:00.675	15627	0.00037	0		0.00536639	1678976
00:00:00.685	15637	0.00039	0		0.00565647	1679040
00:00:00.695	15647	0.00028	0		0.00406106	1678667
00:00:00.705	15657	0.00036	0		0.00522136	1678939
00:00:00.716	15667	0.00065	0		0.00942745	1679917
00:00:00.725	15677	0.00048	0		0.00696181	1679317
00:00:00.735	15687	0.00025	0		0.00362594	1678572
00:00:00.745	15697	0.00024	0		0.0034809	1678538
00:00:00.755	15707	0.00041	0		0.00594655	1679106
00:00:00.765	15717	0.00037	0		0.00536639	1678952
00:00:00.775	15727	0.00078	0		0.0113129	1680340
00:00:00.785	15737	7e-05	0		0.00101526	1677944
00:00:00.795	15747	0.00056	0		0.00812211	1679587
00:00:00.805	15757	0.0002	0		0.00290075	1678379
00:00:00.815	15767	0.00063	0		0.00913738	1679839
00:00:00.825	15777	0.00023	0		0.00333587	1678501
00:00:00.835	15787	0.00044	0		0.00638166	1679215
00:00:00.845	15797	0.00011	0		0.00159541	1678085
00:00:00.855	15807	0.0002	0		0.00290075	1678401
00:00:00.865	15817	0.00025	0		0.00362594	1678555
00:00:00.874	15827	0.00063	0		0.00913738	1679829
00:00:00.887	15837	-1e-05	0		-0.000145038	1677680
00:00:00.895	15847	0.0006	0		0.00870226	1679734
00:00:00.905	15857	0.00022	0		0.00319083	1678459
00:00:00.914	15867	0.00044	0		0.00638166	1679202
00:00:00.925	15877	5e-05	0		0.000725188	1677878
00:00:00.935	15887	0.00068	0		0.00986256	1680001
00:00:00.945	15897	0.00026	0		0.00377098	1678584
00:00:00.954	15907	0.00044	0		0.00638166	1679185
00:00:00.965	15917	4e-05	0		0.000580151	1677849
00:00:00.974	15927	0.00043	0		0.00623662	1679166
00:00:00.984	15937	-2e-05	0		-0.000290075	1677645
00:00:00.994	15947	0.00038	0		0.00551143	1679003
00:00:01.004	15957	0.00011	0		0.00159541	1678104
00:00:01.014	15967	0.00049	0		0.00710685	1679357
00:00:01.024	15977	0.00017	0		0.00246564	1678298
00:00:01.035	15987	0.0003	0		0.00435113	1678716
00:00:01.044	15997	0.00028	0		0.00406106	1678672
00:00:01.054	16007	0.00048	0		0.00696181	1679320
00:00:01.064	16017	0.00053	0		0.007687	1679508
00:00:01.074	16027	0.00042	0		0.00609158	1679133
00:00:01.084	16037	0.00033	0		0.00478624	1678827
00:00:01.094	16047	0.00077	0		0.0111679	1680320
00:00:01.104	16057	0.00028	0		0.00406106	1678658
00:00:01.114	16067	0.00066	0		0.00957249	1679925
00:00:01.124	16077	0.00016	0		0.0023206	1678268
00:00:01.134	16087	0.00035	0		0.00507632	1678895
00:00:01.144	16097	5e-05	0		0.000725188	1677888
00:00:01.153	16107	0.00064	0		0.00928241	1679871
00:00:01.164	16117	0.0005	0		0.00725189	1679413
00:00:01.174	16127	0.00043	0		0.00623662	1679173
00:00:01.184	16137	0.00042	0		0.00609158	1679123
00:00:01.195	16147	0.00056	0		0.00812211	1679597
00:00:01.204	16157	0.00044	0		0.00638166	1679185
00:00:01.214	16167	0.00077	0		0.0111679	1680305
00:00:01.224	16177	0.00033	0		0.00478624	1678817
00:00:01.233	16187	0.00068	0		0.00986256	1679998
00:00:01.243	16197	0.00032	0		0.00464121	1678783
00:00:01.253	16207	0.00058	0		0.00841219	1679655
00:00:01.263	16217	0.0002	0		0.00290075	1678401
00:00:01.273	16227	0.00053	0		0.007687	1679508
00:00:01.283	16237	0.00024	0		0.0034809	1678540
00:00:01.293	16247	0.00084	0		0.0121832	1680538
00:00:01.303	16257	6e-05	0		0.000870226	1677939
00:00:01.313	16267	0.00047	0		0.00681677	1679298
00:00:01.323	16277	0.00029	0		0.00420609	1678682
00:00:01.333	16287	0.00047	0		0.00681677	1679300
00:00:01.343	16297	0.00041	0		0.00594655	1679091
00:00:01.353	16307	0.00065	0		0.00942745	1679908
00:00:01.363	16317	0.00062	0		0.00899234	1679793
00:00:01.373	16327	0.00058	0		0.00841219	1679677
00:00:01.383	16337	0.00046	0		0.00667173	1679259
00:00:01.393	16347	0.00025	0		0.00362594	1678547
00:00:01.403	16357	0.00028	0		0.00406106	1678653
00:00:01.413	16367	0.00055	0		0.00797707	1679557
00:00:01.423	16377	0.00039	0		0.00565647	1679025
00:00:01.433	16387	0.00016	0		0.0023206	1678251
00:00:01.443	16397	0.00034	0		0.00493128	1678863
00:00:01.453	16407	0.00024	0		0.0034809	1678528
00:00:01.463	16417	0.00037	0		0.00536639	1678952
00:00:01.472	16427	0.00034	0		0.00493128	1678878
00:00:01.482	16437	0.00019	0		0.00275572	1678344
00:00:01.493	16447	0.0006	0		0.00870226	1679722
00:00:01.502	16457	0.00043	0		0.00623662	1679153
00:00:01.512	16467	0.00054	0		0.00783204	1679545
00:00:01.522	16477	0.00017	0		0.00246564	1678307
00:00:01.532	16487	0.00055	0		0.00797707	1679579
00:00:01.542	16497	0.00034	0		0.00493128	1678866
00:00:01.552	16507	0.00087	0		0.0126183	1680658
00:00:01.562	16517	0.00034	0		0.00493128	1678849
00:00:01.572	16527	0.00037	0		0.00536639	1678964
00:00:01.582	16537	6e-05	0		0.000870226	1677924
00:00:01.592	16547	0.00054	0		0.00783204	1679545
00:00:01.602	16557	0.00035	0		0.00507632	1678885
00:00:01.612	16567	0.00071	0		0.0102977	1680113
00:00:01.622	16577	0.00037	0		0.00536639	1678956
00:00:01.632	16587	0.00039	0		0.00565647	1679027
00:00:01.642	16597	0.00067	0		0.00971753	1679957
00:00:01.652	16607	0.00026	0		0.00377098	1678601
00:00:01.662	16617	0.00029	0		0.00420609	1678680
00:00:01.672	16627	0.00052	0		0.00754196	1679459
00:00:01.682	16637	0.0001	0		0.00145038	1678050
00:00:01.691	16647	0.00043	0		0.00623662	1679161
00:00:01.703	16657	0.00041	0		0.00594655	1679108
00:00:01.712	16667	0.00051	0		0.00739692	1679430
00:00:01.722	16677	0.0006	0		0.00870226	1679746
00:00:01.731	16687	0.00053	0		0.007687	1679501
00:00:01.742	16697	0.0006	0		0.00870226	1679739
00:00:01.751	16707	0.00079	0		0.011458	1680364
00:00:01.761	16717	0.00073	0		0.0105878	1680179
00:00:01.772	16727	0.00079	0		0.011458	1680362
00:00:01.781	16737	0.00052	0		0.00754196	1679474
00:00:01.791	16747	0.00075	0		0.0108778	1680244
00:00:01.801	16757	0.00041	0		0.00594655	1679103
00:00:01.811	16767	0.00098	0		0.0142137	1680996
00:00:01.821	16777	0.00048	0		0.00696181	1679317
00:00:01.831	16787	0.00105	0		0.015229	1681231
00:00:01.841	16797	0.00067	0		0.00971753	1679979
00:00:01.851	16807	0.0007	0		0.0101526	1680057
00:00:01.861	16817	0.00072	0		0.0104427	1680153
00:00:01.871	16827	0.00098	0		0.0142137	1680998
00:00:01.881	16837	0.00082	0		0.0118931	1680467
00:00:01.891	16847	0.00065	0		0.00942745	1679905
00:00:01.901	16857	0.00093	0		0.0134885	1680854
00:00:01.911	16867	0.00123	0		0.0178396	1681859
00:00:01.921	16877	0.00082	0		0.0118931	1680457
00:00:01.931	16887	0.00107	0		0.015519	1681312
00:00:01.941	16897	0.00088	0		0.0127633	1680670
00:00:01.951	16907	0.0012	0		0.0174045	1681741
00:00:01.961	16917	0.00076	0		0.0110229	1680261
00:00:01.971	16927	0.00101	0		0.0146488	1681111
00:00:01.980	16937	0.00074	0		0.0107328	1680192
00:00:01.991	16947	0.00106	0		0.015374	1681282
00:00:02.001	16957	0.0007	0		0.0101526	1680074
00:00:02.011	16967	0.00093	0		0.0134885	1680842
00:00:02.021	16977	0.00097	0		0.0140687	1680962
00:00:02.030	16987	0.00131	0		0.0189999	1682131
00:00:02.041	16997	0.00102	0		0.0147938	1681153
00:00:02.050	17007	0.00077	0		0.0111679	1680322
00:00:02.060	17017	0.00072	0		0.0104427	1680135
00:00:02.070	17027	0.00121	0		0.0175496	1681790
00:00:02.080	17037	0.00092	0		0.0133435	1680793
00:00:02.090	17047	0.00127	0		0.0184198	1681996
00:00:02.100	17057	0.00062	0		0.00899234	1679819
00:00:02.110	17067	0.00126	0		0.0182748	1681952
00:00:02.121	17077	0.00128	0		0.0185648	1682030
00:00:02.130	17087	0.0012	0		0.0174045	1681732
00:00:02.141	17097	0.00074	0		0.0107328	1680220
00:00:02.150	17107	0.00103	0		0.0149389	1681185
00:00:02.160	17117	0.00101	0		0.0146488	1681104
00:00:02.170	17127	0.00109	0		0.0158091	1681372
00:00:02.180	17137	0.00119	0		0.0172595	1681729
00:00:02.190	17147	0.00128	0		0.0185648	1682021
00:00:02.200	17157	0.00089	0		0.0129084	1680695
00:00:02.210	17167	0.00102	0		0.0147938	1681138
00:00:02.220	17177	0.00094	0		0.0136335	1680888
00:00:02.230	17187	0.00106	0		0.015374	1681265
00:00:02.240	17197	0.00113	0		0.0163893	1681516
00:00:02.249	17207	0.00128	0		0.0185648	1682008
00:00:02.259	17217	0.0009	0		0.0130534	1680749
00:00:02.270	17227	0.00091	0		0.0131984	1680780
00:00:02.279	17237	0.00092	0		0.0133435	1680802
00:00:02.289	17247	0.00098	0		0.0142137	1681025
00:00:02.299	17257	0.00122	0		0.0176946	1681832
00:00:02.310	17267	0.00108	0		0.0156641	1681341
00:00:02.320	17277	0.00129	0		0.0187099	1682065
00:00:02.329	17287	0.00121	0		0.0175496	1681768
00:00:02.339	17297	0.00079	0		0.011458	1680374
00:00:02.350	17307	0.00111	0		0.0160992	1681440
00:00:02.359	17317	0.00111	0		0.0160992	1681452
00:00:02.369	17327	0.00107	0		0.015519	1681309
00:00:02.379	17337	0.00109	0		0.0158091	1681386
00:00:02.390	17347	0.00128	0		0.0185648	1682021
00:00:02.399	17357	0.00126	0		0.0182748	1681954
00:00:02.409	17367	0.00131	0		0.0189999	1682104
00:00:02.419	17377	0.00124	0		0.0179847	1681896
00:00:02.429	17387	0.00127	0		0.0184198	1681972
00:00:02.439	17397	0.00113	0		0.0163893	1681499
00:00:02.449	17407	0.00159	0		0.023061	1683055
00:00:02.459	17417	0.00125	0		0.0181297	1681930
00:00:02.469	17427	0.00127	0		0.0184198	1681984
00:00:02.479	17437	0.00115	0		0.0166793	1681570
00:00:02.489	17447	0.00122	0		0.0176946	1681815
00:00:02.499	17457	0.00139	0		0.0201602	1682371
00:00:02.509	17467	0.00127	0		0.0184198	1681989
00:00:02.519	17477	0.00087	0		0.0126183	1680638
00:00:02.529	17487	0.00114	0		0.0165343	1681560
00:00:02.539	17497	0.00127	0		0.0184198	1681977
00:00:02.548	17507	0.00101	0		0.0146488	1681123
00:00:02.559	17517	0.001	0		0.0145038	1681084
00:00:02.569	17527	0.00135	0		0.0195801	1682239
00:00:02.579	17537	0.00121	0		0.0175496	1681798
00:00:02.589	17547	0.0014	0		0.0203053	1682412
00:00:02.598	17557	0.00142	0		0.0205954	1682482
00:00:02.608	17567	0.00098	0		0.0142137	1681006
00:00:02.619	17577	0.00158	0		0.022916	1683018
00:00:02.628	17587	0.00134	0		0.0194351	1682221
00:00:02.638	17597	0.00139	0		0.0201602	1682376
00:00:02.648	17607	0.0015	0		0.0217557	1682749
00:00:02.658	17617	0.00127	0		0.0184198	1681996
00:00:02.668	17627	0.00118	0		0.0171144	1681673
00:00:02.678	17637	0.00164	0		0.0237862	1683229
00:00:02.688	17647	0.00109	0		0.0158091	1681374
00:00:02.698	17657	0.00117	0		0.0169694	1681641
00:00:02.708	17667	0.0011	0		0.0159541	1681403
00:00:02.718	17677	0.00135	0		0.0195801	1682243
00:00:02.728	17687	0.00134	0		0.0194351	1682207
00:00:02.738	17697	0.00133	0		0.01929	1682175
00:00:02.748	17707	0.00117	0		0.0169694	1681651
00:00:02.758	17717	0.0016	0		0.023206	1683080
00:00:02.768	17727	0.0012	0		0.0174045	1681751
00:00:02.778	17737	0.00134	0		0.0194351	1682202
00:00:02.788	17747	0.00147	0		0.0213205	1682649
00:00:02.798	17757	0.00134	0		0.0194351	1682221
00:00:02.807	17767	0.00156	0		0.0226259	1682950
00:00:02.818	17777	0.00111	0		0.0160992	1681450
00:00:02.828	17787	0.00147	0		0.0213205	1682646
00:00:02.838	17797	0.00144	0		0.0208854	1682546
00:00:02.848	17807	0.00162	0		0.0234961	1683165
00:00:02.857	17817	0.00155	0		0.0224808	1682918
00:00:02.867	17827	0.00128	0		0.0185648	1682030
00:00:02.878	17837	0.00169	0		0.0245114	1683408
00:00:02.888	17847	0.00144	0		0.0208854	1682565
00:00:02.899	17857	0.00202	0		0.0292976	1684491
00:00:02.907	17867	0.00149	0		0.0216106	1682732
00:00:02.918	17877	0.00191	0		0.0277022	1684116
00:00:02.928	17887	0.00144	0		0.0208854	1682546
00:00:02.937	17897	0.00169	0		0.0245114	1683408
00:00:02.947	17907	0.00155	0		0.0224808	1682918
00:00:02.957	17917	0.00164	0		0.0237862	1683234
00:00:02.967	17927	0.00156	0		0.0226259	1682964
00:00:02.977	17937	0.00134	0		0.0194351	1682207
00:00:02.987	17947	0.00153	0		0.0221908	1682857
00:00:02.997	17957	0.00175	0		0.0253816	1683602
00:00:03.007	17967	0.00148	0		0.0214656	1682690
00:00:03.017	17977	0.00174	0		0.0252366	1683574
00:00:03.027	17987	0.00156	0		0.0226259	1682957
00:00:03.037	17997	0.00145	0		0.0210305	1682595
00:00:03.047	18007	0.00125	0		0.0181297	1681920
00:00:03.057	18017	0.00157	0		0.0227709	1682979
00:00:03.067	18027	0.00146	0		0.0211755	1682619
00:00:03.077	18037	0.00175	0		0.0253816	1683585
00:00:03.087	18047	0.00173	0		0.0250915	1683515
00:00:03.097	18057	0.00182	0		0.0263969	1683835
00:00:03.106	18067	0.00165	0		0.0239312	1683258
00:00:03.116	18077	0.00176	0		0.0255266	1683634
00:00:03.127	18087	0.00197	0		0.0285724	1684337
00:00:03.136	18097	0.0019	0		0.0275572	1684099
00:00:03.147	18107	0.00152	0		0.0220457	1682820
00:00:03.157	18117	0.00176	0		0.0255266	1683639
00:00:03.166	18127	0.00172	0		0.0249465	1683508
00:00:03.176	18137	0.00204	0		0.0295877	1684555
00:00:03.187	18147	0.00166	0		0.0240763	1683300
00:00:03.196	18157	0.0019	0		0.0275572	1684107
00:00:03.207	18167	0.00137	0		0.0198702	1682327
00:00:03.216	18177	0.00164	0		0.0237862	1683212
00:00:03.226	18187	0.00167	0		0.0242213	1683332
00:00:03.236	18197	0.00186	0		0.026977	1683969
00:00:03.246	18207	0.0017	0		0.0246564	1683420
00:00:03.256	18217	0.00207	0		0.0300228	1684673
00:00:03.266	18227	0.0019	0		0.0275572	1684102
00:00:03.276	18237	0.00175	0		0.0253816	1683582
00:00:03.286	18247	0.00175	0		0.0253816	1683595
00:00:03.296	18257	0.00207	0		0.0300228	1684658
00:00:03.306	18267	0.00169	0		0.0245114	1683395
00:00:03.316	18277	0.00203	0		0.0294427	1684543
00:00:03.326	18287	0.00215	0		0.0311831	1684948
00:00:03.336	18297	0.00194	0		0.0281373	1684239
00:00:03.346	18307	0.00188	0		0.0272671	1684031
00:00:03.355	18317	0.00191	0		0.0277022	1684126
00:00:03.366	18327	0.00208	0		0.0301678	1684710
00:00:03.376	18337	0.0022	0		0.0319083	1685097
00:00:03.387	18347	0.00159	0		0.023061	1683070
00:00:03.396	18357	0.00191	0		0.0277022	1684146
00:00:03.406	18367	0.00201	0		0.0291526	1684481
00:00:03.416	18377	0.00245	0		0.0355342	1685931
00:00:03.425	18387	0.00194	0		0.0281373	1684217
00:00:03.435	18397	0.00243	0		0.0352442	1685882
00:00:03.445	18407	0.00159	0		0.023061	1683050
00:00:03.455	18417	0.0023	0		0.0333587	1685440
00:00:03.465	18427	0.00179	0		0.0259617	1683727
00:00:03.475	18437	0.00232	0		0.0336487	1685491
00:00:03.485	18447	0.00197	0		0.0285724	1684325
00:00:03.495	18457	0.00229	0		0.0332136	1685415
00:00:03.505	18467	0.0017	0		0.0246564	1683442
00:00:03.515	18477	0.00233	0		0.0337938	1685530
00:00:03.525	18487	0.00202	0		0.0292976	1684496
00:00:03.535	18497	0.00204	0		0.0295877	1684579
00:00:03.545	18507	0.00207	0		0.0300228	1684683
00:00:03.555	18517	0.0025	0		0.0362594	1686104
00:00:03.565	18527	0.0019	0		0.0275572	1684092
00:00:03.575	18537	0.00254	0		0.0368396	1686247
00:00:03.587	18547	0.00211	0		0.030603	1684813
00:00:03.595	18557	0.00202	0		0.0292976	1684511
00:00:03.605	18567	0.0023	0		0.0333587	1685423
00:00:03.615	18577	0.00219	0		0.0317633	1685068
00:00:03.625	18587	0.00209	0		0.0303129	1684732
00:00:03.635	18597	0.00205	0		0.0297327	1684599
00:00:03.645	18607	0.00218	0		0.0316182	1685036
00:00:03.655	18617	0.00209	0		0.0303129	1684742
00:00:03.665	18627	0.00215	0		0.0311831	1684928
00:00:03.675	18637	0.00226	0		0.0327785	1685305
00:00:03.685	18647	0.00199	0		0.0288625	1684408
00:00:03.694	18657	0.00239	0		0.034664	1685741
00:00:03.705	18667	0.00213	0		0.030893	1684864
00:00:03.715	18677	0.00221	0		0.0320533	1685141
00:00:03.724	18687	0.00188	0		0.0272671	1684014
00:00:03.734	18697	0.00252	0		0.0365495	1686161
00:00:03.744	18707	0.00203	0		0.0294427	1684543
00:00:03.754	18717	0.00248	0		0.0359694	1686036
00:00:03.764	18727	0.00256	0		0.0371297	1686303
00:00:03.774	18737	0.00212	0		0.030748	1684832
00:00:03.784	18747	0.00259	0		0.0375648	1686413
00:00:03.794	18757	0.00261	0		0.0378548	1686491
00:00:03.804	18767	0.00211	0		0.030603	1684815
00:00:03.814	18777	0.00249	0		0.0361144	1686092
00:00:03.825	18787	0.00208	0		0.0301678	1684693
00:00:03.834	18797	0.00249	0		0.0361144	1686087
00:00:03.844	18807	0.00236	0		0.0342289	1685655
00:00:03.854	18817	0.00241	0		0.0349541	1685796
00:00:03.864	18827	0.0021	0		0.0304579	1684766
00:00:03.874	18837	0.00237	0		0.0343739	1685658
00:00:03.884	18847	0.00228	0		0.0330686	1685357
00:00:03.894	18857	0.00242	0		0.0350991	1685850
00:00:03.904	18867	0.00262	0		0.0379999	1686516
00:00:03.914	18877	0.00246	0		0.0356793	1685975
00:00:03.923	18887	0.00254	0		0.0368396	1686229
00:00:03.934	18897	0.00247	0		0.0358243	1685999
00:00:03.944	18907	0.00239	0		0.034664	1685748
00:00:03.954	18917	0.00246	0		0.0356793	1685982
00:00:03.964	18927	0.00231	0		0.0335037	1685457
00:00:03.974	18937	0.00255	0		0.0369846	1686276
00:00:03.983	18947	0.00236	0		0.0342289	1685641
00:00:03.993	18957	0.0025	0		0.0362594	1686117
00:00:04.003	18967	0.0025	0		0.0362594	1686104
00:00:04.013	18977	0.00274	0		0.0397403	1686904
00:00:04.023	18987	0.00249	0		0.0361144	1686068
00:00:04.033	18997	0.00268	0		0.0388701	1686709
00:00:04.043	19007	0.00282	0		0.0409006	1687188
00:00:04.053	19017	0.0026	0		0.0377098	1686430
00:00:04.063	19027	0.00242	0		0.0350991	1685845
00:00:04.074	19037	0.00256	0		0.0371297	1686308
00:00:04.083	19047	0.00217	0		0.0314732	1684999
00:00:04.093	19057	0.00298	0		0.0432212	1687727
00:00:04.103	19067	0.00271	0		0.0393052	1686820
00:00:04.113	19077	0.00292	0		0.042351	1687504
00:00:04.123	19087	0.00238	0		0.034519	1685699
00:00:04.133	19097	0.0024	0		0.034809	1685783
00:00:04.143	19107	0.00224	0		0.0324884	1685229
00:00:04.153	19117	0.00292	0		0.042351	1687506
00:00:04.163	19127	0.0026	0		0.0377098	1686445
00:00:04.173	19137	0.00285	0		0.0413357	1687283
00:00:04.183	19147	0.00288	0		0.0417709	1687391
00:00:04.192	19157	0.00291	0		0.042206	1687474
00:00:04.202	19167	0.00286	0		0.0414808	1687313
00:00:04.213	19177	0.00279	0		0.0404655	1687073
00:00:04.223	19187	0.00288	0		0.0417709	1687389
00:00:04.232	19197	0.00279	0		0.0404655	1687073
00:00:04.242	19207	0.00253	0		0.0366945	1686220
00:00:04.252	19217	0.00287	0		0.0416258	1687340
00:00:04.262	19227	0.0029	0		0.0420609	1687465
00:00:04.272	19237	0.00279	0		0.0404655	1687068
00:00:04.282	19247	0.00255	0		0.0369846	1686271
00:00:04.292	19257	0.00266	0		0.03858	1686651
00:00:04.302	19267	0.00283	0		0.0410457	1687210
00:00:04.312	19277	0.00282	0		0.0409006	1687183
00:00:04.323	19287	0.00255	0		0.0369846	1686293
00:00:04.332	19297	0.00285	0		0.0413357	1687288
00:00:04.342	19307	0.00321	0		0.0465571	1688506
00:00:04.352	19317	0.00295	0		0.0427861	1687629
00:00:04.362	19327	0.00308	0		0.0446716	1688061
00:00:04.372	19337	0.00286	0		0.0414808	1687313
00:00:04.382	19347	0.00303	0		0.0439464	1687876
00:00:04.392	19357	0.00328	0		0.0475724	1688744
00:00:04.402	19367	0.00284	0		0.0411907	1687261
00:00:04.412	19377	0.00315	0		0.0456869	1688308
00:00:04.422	19387	0.00286	0		0.0414808	1687318
00:00:04.432	19397	0.00319	0		0.046267	1688411
00:00:04.442	19407	0.00299	0		0.0433663	1687756
00:00:04.452	19417	0.00339	0		0.0491678	1689082
00:00:04.462	19427	0.00274	0		0.0397403	1686906
00:00:04.472	19437	0.00288	0		0.0417709	1687396
00:00:04.482	19447	0.00294	0		0.0426411	1687594
00:00:04.491	19457	0.00314	0		0.0455418	1688247
00:00:04.502	19467	0.00302	0		0.0438014	1687852
00:00:04.511	19477	0.00316	0		0.0458319	1688330
00:00:04.521	19487	0.00336	0		0.0487327	1688999
00:00:04.532	19497	0.00324	0		0.0469922	1688590
00:00:04.541	19507	0.00301	0		0.0436563	1687807
00:00:04.551	19517	0.00331	0		0.0480075	1688844
00:00:04.561	19527	0.00326	0		0.0472823	1688663
00:00:04.571	19537	0.00281	0		0.0407556	1687166
00:00:04.581	19547	0.00294	0		0.0426411	1687587
00:00:04.591	19557	0.00315	0		0.0456869	1688303
00:00:04.601	19567	0.00341	0		0.0494579	1689159
00:00:04.611	19577	0.00341	0		0.0494579	1689151
00:00:04.621	19587	0.0037	0		0.053664	1690133
00:00:04.631	19597	0.00347	0		0.0503281	1689360
00:00:04.641	19607	0.00331	0		0.0480075	1688825
00:00:04.651	19617	0.00328	0		0.0475724	1688724
00:00:04.661	19627	0.00319	0		0.046267	1688428
00:00:04.671	19637	0.00328	0		0.0475724	1688741
00:00:04.681	19647	0.00368	0		0.0533739	1690062
00:00:04.691	19657	0.00343	0		0.0497479	1689218
00:00:04.701	19667	0.00338	0		0.0490227	1689060
00:00:04.711	19677	0.00333	0		0.0482976	1688898
00:00:04.721	19687	0.00349	0		0.0506182	1689418
00:00:04.730	19697	0.00356	0		0.0516334	1689683
00:00:04.741	19707	0.00332	0		0.0481525	1688854
00:00:04.751	19717	0.00353	0		0.0511983	1689565
00:00:04.761	19727	0.00324	0		0.0469922	1688577
00:00:04.771	19737	0.00335	0		0.0485876	1688969
00:00:04.780	19747	0.00354	0		0.0513433	1689602
00:00:04.790	19757	0.00351	0		0.0509082	1689494
00:00:04.800	19767	0.00345	0		0.050038	1689298
00:00:04.811	19777	0.00341	0		0.0494579	1689169
00:00:04.821	19787	0.00353	0		0.0511983	1689560
00:00:04.830	19797	0.00356	0		0.0516334	1689661
00:00:04.840	19807	0.00375	0		0.0543891	1690303
00:00:04.850	19817	0.00329	0		0.0477174	1688768
00:00:04.860	19827	0.00349	0		0.0506182	1689421
00:00:04.871	19837	0.00395	0		0.0572899	1690962
00:00:04.880	19847	0.00367	0		0.0532288	1690023
00:00:04.890	19857	0.00376	0		0.0545342	1690333
00:00:04.900	19867	0.00345	0		0.050038	1689291
00:00:04.910	19877	0.00376	0		0.0545342	1690323
00:00:04.920	19887	0.00364	0		0.0527937	1689945
00:00:04.930	19897	0.00374	0		0.0542441	1690264
00:00:04.940	19907	0.00352	0		0.0510533	1689538
00:00:04.950	19917	0.00358	0		0.0519235	1689725
00:00:04.960	19927	0.00371	0		0.053809	1690165
00:00:04.970	19937	0.00356	0		0.0516334	1689658
00:00:04.979	19947	0.00383	0		0.0555494	1690580
00:00:04.990	19957	0.00376	0		0.0545342	1690350
00:00:04.999	19967	0.00369	0		0.0535189	1690107
00:00:05.009	19977	0.00389	0		0.0564197	1690759
00:00:05.019	19987	0.00345	0		0.050038	1689308
00:00:05.029	19997	0.00406	0		0.0588853	1691339
00:00:05.040	20007	0.00391	0		0.0567097	1690837
00:00:05.050	20017	0.00366	0		0.0530838	1690018
00:00:05.060	20027	0.00403	0		0.0584502	1691261
00:00:05.070	20037	0.00371	0		0.053809	1690156
00:00:05.079	20047	0.00439	0		0.0636716	1692458
00:00:05.089	20057	0.00366	0		0.0530838	1689989
00:00:05.099	20067	0.00407	0		0.0590303	1691372
00:00:05.109	20077	0.00395	0		0.0572899	1690970
00:00:05.119	20087	0.0041	0		0.0594655	1691480
00:00:05.130	20097	0.00408	0		0.0591754	1691414
00:00:05.139	20107	0.00426	0		0.0617861	1692021
00:00:05.149	20117	0.00381	0		0.0552594	1690509
00:00:05.159	20127	0.00398	0		0.057725	1691077
00:00:05.169	20137	0.00395	0		0.0572899	1690972
00:00:05.179	20147	0.00423	0		0.0613509	1691926
00:00:05.189	20157	0.00416	0		0.0603357	1691673
00:00:05.199	20167	0.00386	0		0.0559846	1690666
00:00:05.210	20177	0.00375	0		0.0543891	1690306
00:00:05.219	20187	0.004	0		0.0580151	1691146
00:00:05.229	20197	0.00425	0		0.061641	1691967
00:00:05.239	20207	0.0046	0		0.0667173	1693156
00:00:05.249	20217	0.00379	0		0.0549693	1690445
00:00:05.258	20227	0.00416	0		0.0603357	1691688
00:00:05.269	20237	0.00403	0		0.0584502	1691246
00:00:05.279	20247	0.00417	0		0.0604807	1691700
00:00:05.289	20257	0.00438	0		0.0635265	1692419
00:00:05.298	20267	0.00395	0		0.0572899	1690984
00:00:05.308	20277	0.00412	0		0.0597555	1691563
00:00:05.318	20287	0.00437	0		0.0633815	1692384
00:00:05.328	20297	0.00418	0		0.0606258	1691742
00:00:05.338	20307	0.0043	0		0.0623662	1692153
00:00:05.348	20317	0.00424	0		0.061496	1691953
00:00:05.358	20327	0.0044	0		0.0638166	1692490
00:00:05.368	20337	0.00416	0		0.0603357	1691666
00:00:05.378	20347	0.00456	0		0.0661372	1693009
00:00:05.388	20357	0.00403	0		0.0584502	1691244
00:00:05.399	20367	0.00443	0		0.0642517	1692590
00:00:05.408	20377	0.00447	0		0.0648319	1692732
00:00:05.418	20387	0.00448	0		0.0649769	1692752
00:00:05.428	20397	0.00433	0		0.0628013	1692261
00:00:05.438	20407	0.00444	0		0.0643967	1692625
00:00:05.448	20417	0.00464	0		0.0672975	1693278
00:00:05.458	20427	0.00429	0		0.0622212	1692126
00:00:05.468	20437	0.00454	0		0.0658471	1692967
00:00:05.478	20447	0.00455	0		0.0659922	1692997
00:00:05.488	20457	0.00441	0		0.0639616	1692512
00:00:05.498	20467	0.00458	0		0.0664273	1693097
00:00:05.508	20477	0.00473	0		0.0686028	1693586
00:00:05.518	20487	0.00462	0		0.0670074	1693212
00:00:05.528	20497	0.00418	0		0.0606258	1691762
00:00:05.538	20507	0.00462	0		0.0670074	1693239
00:00:05.548	20517	0.00437	0		0.0633815	1692399
00:00:05.557	20527	0.00468	0		0.0678776	1693413
00:00:05.567	20537	0.00446	0		0.0646868	1692688
00:00:05.577	20547	0.00473	0		0.0686028	1693605
00:00:05.588	20557	0.00444	0		0.0643967	1692605
00:00:05.598	20567	0.0047	0		0.0681677	1693501
00:00:05.607	20577	0.00458	0		0.0664273	1693080
00:00:05.617	20587	0.00424	0		0.061496	1691955
00:00:05.627	20597	0.00455	0		0.0659922	1692987
00:00:05.637	20607	0.00483	0		0.0700532	1693928
00:00:05.647	20617	0.00456	0		0.0661372	1693011
00:00:05.657	20627	0.00491	0		0.0712135	1694200
00:00:05.667	20637	0.00437	0		0.0633815	1692376
00:00:05.677	20647	0.00498	0		0.0722288	1694423
00:00:05.687	20657	0.00474	0		0.0687479	1693625
00:00:05.697	20667	0.00499	0		0.0723738	1694477
00:00:05.707	20677	0.0047	0		0.0681677	1693506
00:00:05.717	20687	0.00511	0		0.0741143	1694875
00:00:05.727	20697	0.00492	0		0.0713586	1694230
00:00:05.737	20707	0.00489	0		0.0709234	1694117
00:00:05.747	20717	0.00499	0		0.0723738	1694479
00:00:05.757	20727	0.00512	0		0.0742593	1694902
00:00:05.767	20737	0.00468	0		0.0678776	1693438
00:00:05.777	20747	0.00528	0		0.0765799	1695443
00:00:05.787	20757	0.00502	0		0.0728089	1694560
00:00:05.797	20767	0.00531	0		0.077015	1695551
00:00:05.807	20777	0.0048	0		0.0696181	1693818
00:00:05.817	20787	0.00513	0		0.0744043	1694948
00:00:05.827	20797	0.00474	0		0.0687479	1693620
00:00:05.837	20807	0.00517	0		0.0749845	1695078
00:00:05.846	20817	0.00477	0		0.069183	1693725
00:00:05.856	20827	0.0052	0		0.0754196	1695186
00:00:05.867	20837	0.00485	0		0.0703433	1693982
00:00:05.876	20847	0.00529	0		0.0767249	1695470
00:00:05.886	20857	0.00498	0		0.0722288	1694426
00:00:05.896	20867	0.00513	0		0.0744043	1694926
00:00:05.906	20877	0.00507	0		0.0735341	1694745
00:00:05.916	20887	0.00532	0		0.0771601	1695582
00:00:05.926	20897	0.005	0		0.0725188	1694489
00:00:05.936	20907	0.00518	0		0.0751295	1695090
00:00:05.946	20917	0.00513	0		0.0744043	1694926
00:00:05.956	20927	0.00519	0		0.0752746	1695127
00:00:05.966	20937	0.00533	0		0.0773051	1695604
00:00:05.976	20947	0.00544	0		0.0789005	1695992
00:00:05.986	20957	0.00512	0		0.0742593	1694902
00:00:05.996	20967	0.00542	0		0.0786104	1695897
00:00:06.006	20977	0.00554	0		0.0803509	1696296
00:00:06.016	20987	0.00522	0		0.0757097	1695242
00:00:06.026	20997	0.00521	0		0.0755646	1695215
00:00:06.036	21007	0.00515	0		0.0746944	1695019
00:00:06.046	21017	0.00513	0		0.0744043	1694933
00:00:06.056	21027	0.00524	0		0.0759998	1695308
00:00:06.066	21037	0.00511	0		0.0741143	1694870
00:00:06.076	21047	0.00535	0		0.0775952	1695680
00:00:06.086	21057	0.00545	0		0.0790455	1696010
00:00:06.095	21067	0.00515	0		0.0746944	1695004
00:00:06.105	21077	0.00517	0		0.0749845	1695073
00:00:06.115	21087	0.00577	0		0.0836868	1697086
00:00:06.126	21097	0.00544	0		0.0789005	1695980
00:00:06.135	21107	0.00556	0		0.080641	1696392
00:00:06.146	21117	0.00556	0		0.080641	1696372
00:00:06.155	21127	0.00578	0		0.0838318	1697103
00:00:06.165	21137	0.00542	0		0.0786104	1695904
00:00:06.175	21147	0.00522	0		0.0757097	1695252
00:00:06.185	21157	0.00555	0		0.0804959	1696338
00:00:06.195	21167	0.00567	0		0.0822364	1696744
00:00:06.205	21177	0.00531	0		0.077015	1695531
00:00:06.215	21187	0.0058	0		0.0841219	1697171
00:00:06.226	21197	0.00573	0		0.0831066	1696948
00:00:06.235	21207	0.00561	0		0.0813661	1696558
00:00:06.245	21217	0.00556	0		0.080641	1696370
00:00:06.255	21227	0.00545	0		0.0790455	1696005
00:00:06.265	21237	0.00556	0		0.080641	1696370
00:00:06.275	21247	0.00592	0		0.0858623	1697600
00:00:06.285	21257	0.00551	0		0.0799158	1696210
00:00:06.297	21267	0.00578	0		0.0838318	1697117
00:00:06.305	21277	0.00551	0		0.0799158	1696225
00:00:06.315	21287	0.00591	0		0.0857173	1697544
00:00:06.325	21297	0.00537	0		0.0778852	1695742
00:00:06.335	21307	0.00601	0		0.0871677	1697881
00:00:06.345	21317	0.00558	0		0.080931	1696431
00:00:06.355	21327	0.00569	0		0.0825265	1696831
00:00:06.364	21337	0.00561	0		0.0813661	1696546
00:00:06.375	21347	0.00605	0		0.0877478	1698006
00:00:06.384	21357	0.00567	0		0.0822364	1696749
00:00:06.394	21367	0.00582	0		0.0844119	1697259
00:00:06.405	21377	0.00571	0		0.0828165	1696865
00:00:06.415	21387	0.00621	0		0.0900684	1698553
00:00:06.424	21397	0.00586	0		0.0849921	1697389
00:00:06.435	21407	0.00609	0		0.088328	1698147
00:00:06.444	21417	0.00556	0		0.080641	1696377
00:00:06.454	21427	0.00638	0		0.0925341	1699130
00:00:06.465	21437	0.00597	0		0.0865875	1697766
00:00:06.474	21447	0.00585	0		0.084847	1697348
00:00:06.485	21457	0.00601	0		0.0871677	1697884
00:00:06.494	21467	0.00591	0		0.0857173	1697539
00:00:06.505	21477	0.0058	0		0.0841219	1697198
00:00:06.514	21487	0.00628	0		0.0910837	1698798
00:00:06.524	21497	0.00605	0		0.0877478	1698009
00:00:06.534	21507	0.00613	0		0.0889081	1698277
00:00:06.544	21517	0.0061	0		0.088473	1698201
00:00:06.554	21527	0.0063	0		0.0913737	1698872
00:00:06.564	21537	0.00601	0		0.0871677	1697896
00:00:06.574	21547	0.00643	0		0.0932592	1699314
00:00:06.584	21557	0.00611	0		0.088618	1698235
00:00:06.594	21567	0.00655	0		0.0949997	1699701
00:00:06.604	21577	0.00597	0		0.0865875	1697766
00:00:06.614	21587	0.00609	0		0.088328	1698169
00:00:06.624	21597	0.006	0		0.0870226	1697840
00:00:06.634	21607	0.00615	0		0.0891982	1698365
00:00:06.643	21617	0.00585	0		0.084847	1697338
00:00:06.654	21627	0.00644	0		0.0934043	1699323
00:00:06.663	21637	0.00638	0		0.0925341	1699132
00:00:06.673	21647	0.00658	0		0.0954348	1699803
00:00:06.683	21657	0.00616	0		0.0893432	1698397
00:00:06.693	21667	0.00641	0		0.0929692	1699245
00:00:06.703	21677	0.00645	0		0.0935493	1699372
00:00:06.713	21687	0.00677	0		0.0981905	1700434
00:00:06.723	21697	0.00628	0		0.0910837	1698789
00:00:06.733	21707	0.00647	0		0.0938394	1699419
00:00:06.743	21717	0.00636	0		0.092244	1699079
00:00:06.753	21727	0.00656	0		0.0951447	1699728
00:00:06.763	21737	0.00676	0		0.0980455	1700417
00:00:06.773	21747	0.00663	0		0.09616	1699985
00:00:06.783	21757	0.00627	0		0.0909386	1698754
00:00:06.793	21767	0.00679	0		0.0984806	1700505
00:00:06.803	21777	0.00657	0		0.0952898	1699784
00:00:06.813	21787	0.00645	0		0.0935493	1699350
00:00:06.823	21797	0.00693	0		0.100511	1700965
00:00:06.833	21807	0.00685	0		0.0993508	1700703
00:00:06.843	21817	0.00645	0		0.0935493	1699368
00:00:06.853	21827	0.00668	0		0.0968852	1700151
00:00:06.863	21837	0.00656	0		0.0951447	1699735
00:00:06.873	21847	0.00676	0		0.0980455	1700407
00:00:06.883	21857	0.00698	0		0.101236	1701127
00:00:06.892	21867	0.00695	0		0.100801	1701036
00:00:06.903	21877	0.00673	0		0.0976104	1700306
00:00:06.913	21887	0.00689	0		0.099931	1700845
00:00:06.922	21897	0.00648	0		0.0939844	1699453
00:00:06.932	21907	0.007	0		0.101526	1701223
00:00:06.944	21917	0.00714	0		0.103557	1701671
00:00:06.952	21927	0.00686	0		0.0994959	1700728
00:00:06.962	21937	0.00684	0		0.0992058	1700659
00:00:06.972	21947	0.00708	0		0.102687	1701480
00:00:06.982	21957	0.00684	0		0.0992058	1700657
00:00:06.992	21967	0.00698	0		0.101236	1701134
00:00:07.002	21977	0.00668	0		0.0968852	1700136
00:00:07.012	21987	0.00699	0		0.101381	1701174
00:00:07.022	21997	0.00721	0		0.104572	1701914
00:00:07.032	22007	0.00685	0		0.0993508	1700706
00:00:07.042	22017	0.00725	0		0.105152	1702061
00:00:07.052	22027	0.00726	0		0.105297	1702078
00:00:07.062	22037	0.00705	0		0.102252	1701387
00:00:07.072	22047	0.0071	0		0.102977	1701534
00:00:07.082	22057	0.00698	0		0.101236	1701137
00:00:07.092	22067	0.00706	0		0.102397	1701414
00:00:07.102	22077	0.007	0		0.101526	1701211
00:00:07.112	22087	0.00703	0		0.101962	1701299
00:00:07.122	22097	0.00719	0		0.104282	1701840
00:00:07.132	22107	0.00716	0		0.103847	1701743
00:00:07.142	22117	0.00728	0		0.105587	1702142
00:00:07.152	22127	0.00728	0		0.105587	1702147
00:00:07.161	22137	0.00711	0		0.103122	1701566
00:00:07.172	22147	0.00715	0		0.103702	1701730
00:00:07.182	22157	0.0072	0		0.104427	1701894
00:00:07.192	22167	0.00742	0		0.107618	1702620
00:00:07.201	22177	0.00727	0		0.105442	1702115
00:00:07.211	22187	0.00768	0		0.111389	1703483
00:00:07.221	22197	0.00749	0		0.108633	1702870
00:00:07.231	22207	0.00726	0		0.105297	1702088
00:00:07.241	22217	0.0072	0		0.104427	1701892
00:00:07.252	22227	0.00722	0		0.104717	1701958
00:00:07.261	22237	0.00737	0		0.106893	1702463
00:00:07.271	22247	0.00755	0		0.109503	1703059
00:00:07.281	22257	0.00729	0		0.105732	1702171
00:00:07.291	22267	0.00732	0		0.106168	1702286
00:00:07.301	22277	0.00749	0		0.108633	1702843
00:00:07.311	22287	0.00763	0		0.110664	1703316
00:00:07.321	22297	0.00739	0		0.107183	1702515
00:00:07.331	22307	0.00758	0		0.109939	1703157
00:00:07.341	22317	0.00739	0		0.107183	1702512
00:00:07.351	22327	0.00767	0		0.111244	1703451
00:00:07.361	22337	0.00772	0		0.111969	1703642
00:00:07.371	22347	0.00738	0		0.107038	1702500
00:00:07.381	22357	0.00755	0		0.109503	1703066
00:00:07.391	22367	0.00769	0		0.111534	1703532
00:00:07.401	22377	0.00808	0		0.11719	1704824
00:00:07.411	22387	0.00752	0		0.109068	1702966
00:00:07.421	22397	0.00775	0		0.112404	1703740
00:00:07.431	22407	0.00789	0		0.114435	1704196
00:00:07.441	22417	0.00743	0		0.107763	1702655
00:00:07.450	22427	0.00792	0		0.11487	1704291
00:00:07.461	22437	0.0076	0		0.110229	1703235
00:00:07.471	22447	0.00775	0		0.112404	1703718
00:00:07.481	22457	0.00753	0		0.109213	1702990
00:00:07.491	22467	0.00773	0		0.112114	1703674
00:00:07.500	22477	0.00776	0		0.112549	1703762
00:00:07.511	22487	0.00783	0		0.113565	1703993
00:00:07.521	22497	0.00818	0		0.118641	1705159
00:00:07.530	22507	0.00778	0		0.112839	1703833
00:00:07.540	22517	0.00774	0		0.112259	1703689
00:00:07.550	22527	0.00777	0		0.112694	1703792
00:00:07.560	22537	0.008	0		0.11603	1704581
00:00:07.570	22547	0.00791	0		0.114725	1704250
00:00:07.580	22557	0.00819	0		0.118786	1705191
00:00:07.590	22567	0.00784	0		0.11371	1704012
00:00:07.600	22577	0.00809	0		0.117335	1704870
00:00:07.611	22587	0.00814	0		0.118061	1705052
00:00:07.620	22597	0.00805	0		0.116755	1704726
00:00:07.630	22607	0.00798	0		0.11574	1704512
00:00:07.640	22617	0.00828	0		0.120091	1705492
00:00:07.650	22627	0.00845	0		0.122557	1706081
00:00:07.660	22637	0.00817	0		0.118496	1705140
00:00:07.670	22647	0.00827	0		0.119946	1705458
00:00:07.680	22657	0.00825	0		0.119656	1705409
00:00:07.690	22667	0.00791	0		0.114725	1704262
00:00:07.700	22677	0.0085	0		0.123282	1706245
00:00:07.710	22687	0.00819	0		0.118786	1705211
00:00:07.720	22697	0.0084	0		0.121832	1705907
00:00:07.729	22707	0.008	0		0.11603	1704551
00:00:07.740	22717	0.00821	0		0.119076	1705282
00:00:07.750	22727	0.00836	0		0.121252	1705770
00:00:07.760	22737	0.00858	0		0.124442	1706497
00:00:07.769	22747	0.00807	0		0.117045	1704816
00:00:07.779	22757	0.00852	0		0.123572	1706309
00:00:07.789	22767	0.00812	0		0.117771	1704981
00:00:07.799	22777	0.00841	0		0.121977	1705954
00:00:07.809	22787	0.00857	0		0.124297	1706478
00:00:07.819	22797	0.00843	0		0.122267	1705995
00:00:07.829	22807	0.00846	0		0.122702	1706118
00:00:07.839	22817	0.00871	0		0.126328	1706951
00:00:07.849	22827	0.0083	0		0.120381	1705576
00:00:07.859	22837	0.00862	0		0.125023	1706642
00:00:07.870	22847	0.00841	0		0.121977	1705932
00:00:07.879	22857	0.00881	0		0.127778	1707280
00:00:07.889	22867	0.00842	0		0.122122	1705990
00:00:07.899	22877	0.00866	0		0.125603	1706787
00:00:07.909	22887	0.00847	0		0.122847	1706150
00:00:07.919	22897	0.00882	0		0.127923	1707331
00:00:07.929	22907	0.00862	0		0.125023	1706654
00:00:07.939	22917	0.00866	0		0.125603	1706778
00:00:07.949	22927	0.0086	0		0.124732	1706566
00:00:07.959	22937	0.00864	0		0.125313	1706723
00:00:07.969	22947	0.00834	0		0.120961	1705692
00:00:07.979	22957	0.00902	0		0.130824	1707979
00:00:07.989	22967	0.0087	0		0.126183	1706910
00:00:07.999	22977	0.00896	0		0.129954	1707772
00:00:08.008	22987	0.00894	0		0.129664	1707723
00:00:08.019	22997	0.00914	0		0.132564	1708378
00:00:08.028	23007	0.00868	0		0.125893	1706856
00:00:08.039	23017	0.00898	0		0.130244	1707868
00:00:08.049	23027	0.00885	0		0.128358	1707414
00:00:08.058	23037	0.00898	0		0.130244	1707844
00:00:08.068	23047	0.00883	0		0.128068	1707346
00:00:08.078	23057	0.00911	0		0.132129	1708297
00:00:08.088	23067	0.00886	0		0.128503	1707449
00:00:08.098	23077	0.0088	0		0.127633	1707248
00:00:08.108	23087	0.00884	0		0.128213	1707375
00:00:08.119	23097	0.0094	0		0.136335	1709275
00:00:08.128	23107	0.00904	0		0.131114	1708054
00:00:08.138	23117	0.00895	0		0.129809	1707742
00:00:08.148	23127	0.00867	0		0.125748	1706827
00:00:08.158	23137	0.0091	0		0.131984	1708260
00:00:08.168	23147	0.0092	0		0.133435	1708603
00:00:08.178	23157	0.00927	0		0.13445	1708841
00:00:08.188	23167	0.00908	0		0.131694	1708179
00:00:08.198	23177	0.00951	0		0.137931	1709618
00:00:08.208	23187	0.00932	0		0.135175	1709008
00:00:08.218	23197	0.0092	0		0.133435	1708586
00:00:08.228	23207	0.00938	0		0.136045	1709182
00:00:08.238	23217	0.00961	0		0.139381	1709958
00:00:08.248	23227	0.00921	0		0.13358	1708637
00:00:08.258	23237	0.00925	0		0.13416	1708760
00:00:08.268	23247	0.00915	0		0.13271	1708427
00:00:08.278	23257	0.00974	0		0.141267	1710398
00:00:08.288	23267	0.0093	0		0.134885	1708913
00:00:08.297	23277	0.00944	0		0.136916	1709407
00:00:08.307	23287	0.00918	0		0.133145	1708539
00:00:08.317	23297	0.00946	0		0.137206	1709478
00:00:08.327	23307	0.00916	0		0.132855	1708456
00:00:08.337	23317	0.00959	0		0.139091	1709902
00:00:08.347	23327	0.00934	0		0.135465	1709057
00:00:08.357	23337	0.00968	0		0.140396	1710194
00:00:08.368	23347	0.00965	0		0.139961	1710096
00:00:08.377	23357	0.00949	0		0.137641	1709564
00:00:08.387	23367	0.00939	0		0.13619	1709233
00:00:08.397	23377	0.00982	0		0.142427	1710679
00:00:08.407	23387	0.00962	0		0.139526	1709997
00:00:08.417	23397	0.00959	0		0.139091	1709917
00:00:08.428	23407	0.00948	0		0.137496	1709525
00:00:08.437	23417	0.00985	0		0.142862	1710767
00:00:08.447	23427	0.00953	0		0.138221	1709694
00:00:08.457	23437	0.01	0		0.145038	1711292
00:00:08.468	23447	0.00956	0		0.138656	1709809
00:00:08.477	23457	0.01006	0		0.145908	1711479
00:00:08.487	23467	0.00977	0		0.141702	1710491
00:00:08.497	23477	0.01018	0		0.147648	1711883
00:00:08.507	23487	0.00987	0		0.143152	1710841
00:00:08.517	23497	0.00984	0		0.142717	1710745
00:00:08.527	23507	0.00954	0		0.138366	1709745
00:00:08.536	23517	0.00988	0		0.143297	1710865
00:00:08.547	23527	0.00975	0		0.141412	1710437
00:00:08.556	23537	0.01012	0		0.146778	1711667
00:00:08.567	23547	0.00982	0		0.142427	1710665
00:00:08.577	23557	0.01004	0		0.145618	1711415
00:00:08.587	23567	0.01004	0		0.145618	1711422
00:00:08.597	23577	0.00995	0		0.144313	1711111
00:00:08.606	23587	0.01018	0		0.147648	1711895
00:00:08.616	23597	0.01013	0		0.146923	1711697
00:00:08.626	23607	0.0099	0		0.143587	1710956
00:00:08.636	23617	0.01021	0		0.148083	1711988
00:00:08.647	23627	0.01031	0		0.149534	1712327
00:00:08.657	23637	0.01029	0		0.149244	1712262
00:00:08.666	23647	0.01006	0		0.145908	1711469
00:00:08.676	23657	0.01037	0		0.150404	1712520
00:00:08.686	23667	0.00992	0		0.143877	1711000
00:00:08.696	23677	0.01001	0		0.145183	1711302
00:00:08.706	23687	0.00977	0		0.141702	1710518
00:00:08.716	23697	0.01037	0		0.150404	1712515
00:00:08.726	23707	0.01031	0		0.149534	1712312
00:00:08.736	23717	0.01033	0		0.149824	1712381
00:00:08.746	23727	0.01028	0		0.149099	1712206
00:00:08.756	23737	0.0103	0		0.149389	1712284
00:00:08.766	23747	0.01013	0		0.146923	1711706
00:00:08.776	23757	0.01069	0		0.155045	1713596
00:00:08.786	23767	0.01043	0		0.151274	1712714
00:00:08.796	23777	0.01064	0		0.15432	1713430
00:00:08.806	23787	0.01008	0		0.146198	1711559
00:00:08.816	23797	0.01058	0		0.15345	1713229
00:00:08.825	23807	0.01041	0		0.150984	1712653
00:00:08.836	23817	0.01054	0		0.15287	1713089
00:00:08.846	23827	0.01033	0		0.149824	1712398
00:00:08.855	23837	0.01031	0		0.149534	1712332
00:00:08.865	23847	0.0106	0		0.15374	1713283
00:00:08.876	23857	0.01062	0		0.15403	1713371
00:00:08.885	23867	0.01052	0		0.15258	1713020
00:00:08.895	23877	0.01051	0		0.152435	1712981
00:00:08.905	23887	0.01063	0		0.154175	1713378
00:00:08.915	23897	0.0105	0		0.15229	1712961
00:00:08.926	23907	0.01081	0		0.156786	1714003
00:00:08.935	23917	0.01049	0		0.152145	1712932
00:00:08.945	23927	0.01068	0		0.1549	1713572
00:00:08.956	23937	0.01084	0		0.157221	1714086
00:00:08.965	23947	0.011	0		0.159541	1714628
00:00:08.976	23957	0.0108	0		0.156641	1713964
00:00:08.985	23967	0.01064	0		0.15432	1713427
00:00:08.995	23977	0.01082	0		0.156931	1714015
00:00:09.005	23987	0.01073	0		0.155625	1713731
00:00:09.016	23997	0.0111	0		0.160992	1714952
00:00:09.025	24007	0.01097	0		0.159106	1714516
00:00:09.035	24017	0.01106	0		0.160412	1714837
00:00:09.045	24027	0.01094	0		0.158671	1714414
00:00:09.055	24037	0.01133	0		0.164328	1715753
00:00:09.065	24047	0.0108	0		0.156641	1713964
00:00:09.075	24057	0.01112	0		0.161282	1715018
00:00:09.085	24067	0.01084	0		0.157221	1714111
00:00:09.095	24077	0.01133	0		0.164328	1715727
00:00:09.104	24087	0.01114	0		0.161572	1715096
00:00:09.115	24097	0.01097	0		0.159106	1714523
00:00:09.125	24107	0.01136	0		0.164763	1715854
00:00:09.134	24117	0.01139	0		0.165198	1715937
00:00:09.144	24127	0.01091	0		0.158236	1714324
00:00:09.155	24137	0.01107	0		0.160557	1714878
00:00:09.164	24147	0.0112	0		0.162442	1715309
00:00:09.174	24157	0.01117	0		0.162007	1715199
00:00:09.184	24167	0.01127	0		0.163457	1715531
00:00:09.194	24177	0.01124	0		0.163022	1715447
00:00:09.205	24187	0.01125	0		0.163167	1715469
00:00:09.215	24197	0.01145	0		0.166068	1716150
00:00:09.225	24207	0.01155	0		0.167519	1716473
00:00:09.234	24217	0.01144	0		0.165923	1716116
00:00:09.244	24227	0.01139	0		0.165198	1715935
00:00:09.254	24237	0.01154	0		0.167374	1716454
00:00:09.264	24247	0.01146	0		0.166213	1716175
00:00:09.274	24257	0.01176	0		0.170564	1717182
00:00:09.284	24267	0.01146	0		0.166213	1716189
00:00:09.294	24277	0.01157	0		0.167809	1716542
00:00:09.304	24287	0.0119	0		0.172595	1717661
00:00:09.314	24297	0.01179	0		0.170999	1717292
00:00:09.324	24307	0.01119	0		0.162297	1715275
00:00:09.334	24317	0.01163	0		0.168679	1716744
00:00:09.344	24327	0.01143	0		0.165778	1716079
00:00:09.354	24337	0.012	0		0.174045	1717977
00:00:09.364	24347	0.01155	0		0.167519	1716486
00:00:09.374	24357	0.01159	0		0.168099	1716597
00:00:09.383	24367	0.0114	0		0.165343	1715979
00:00:09.394	24377	0.01175	0		0.170419	1717150
00:00:09.403	24387	0.01189	0		0.17245	1717616
00:00:09.413	24397	0.01186	0		0.172015	1717525
00:00:09.423	24407	0.01163	0		0.168679	1716754
00:00:09.433	24417	0.01166	0		0.169114	1716852
00:00:09.443	24427	0.01157	0		0.167809	1716535
00:00:09.453	24437	0.01187	0		0.17216	1717564
00:00:09.463	24447	0.01178	0		0.170854	1717261
00:00:09.474	24457	0.01189	0		0.17245	1717606
00:00:09.483	24467	0.01161	0		0.168389	1716663
00:00:09.493	24477	0.01176	0		0.170564	1717182
00:00:09.503	24487	0.01196	0		0.173465	1717837
00:00:09.513	24497	0.01165	0		0.168969	1716803
00:00:09.523	24507	0.01172	0		0.169984	1717052
00:00:09.533	24517	0.01183	0		0.17158	1717422
00:00:09.543	24527	0.01174	0		0.170274	1717111
00:00:09.553	24537	0.01137	0		0.164908	1715888
00:00:09.563	24547	0.01186	0		0.172015	1717513
00:00:09.573	24557	0.0118	0		0.171144	1717332
00:00:09.583	24567	0.01182	0		0.171435	1717376
00:00:09.593	24577	0.01181	0		0.17129	1717366
00:00:09.603	24587	0.01177	0		0.170709	1717231
00:00:09.613	24597	0.01158	0		0.167954	1716569
00:00:09.623	24607	0.01176	0		0.170564	1717167
00:00:09.633	24617	0.01203	0		0.17448	1718094
00:00:09.643	24627	0.01163	0		0.168679	1716759
00:00:09.653	24637	0.01185	0		0.17187	1717496
00:00:09.663	24647	0.01195	0		0.17332	1717805
00:00:09.673	24657	0.01226	0		0.177816	1718864
00:00:09.682	24667	0.01173	0		0.170129	1717089
00:00:09.692	24677	0.01188	0		0.172305	1717574
00:00:09.702	24687	0.01185	0		0.17187	1717469
00:00:09.712	24697	0.0121	0		0.175496	1718319
00:00:09.723	24707	0.01212	0		0.175786	1718398
00:00:09.733	24717	0.01169	0		0.169549	1716935
00:00:09.742	24727	0.01168	0		0.169404	1716908
00:00:09.752	24737	0.01207	0		0.175061	1718231
00:00:09.762	24747	0.01179	0		0.170999	1717290
00:00:09.773	24757	0.01164	0		0.168824	1716788
00:00:09.782	24767	0.0121	0		0.175496	1718307
00:00:09.792	24777	0.01171	0		0.169839	1717030
00:00:09.802	24787	0.01209	0		0.175351	1718302
00:00:09.812	24797	0.01173	0		0.170129	1717089
00:00:09.822	24807	0.01201	0		0.17419	1718028
00:00:09.832	24817	0.01178	0		0.170854	1717234
00:00:09.842	24827	0.01226	0		0.177816	1718859
00:00:09.852	24837	0.01203	0		0.17448	1718102
00:00:09.862	24847	0.01224	0		0.177526	1718783
00:00:09.873	24857	0.01203	0		0.17448	1718079
00:00:09.882	24867	0.01214	0		0.176076	1718459
00:00:09.891	24877	0.01178	0		0.170854	1717265
00:00:09.902	24887	0.01202	0		0.174335	1718043
00:00:09.912	24897	0.01196	0		0.173465	1717847
00:00:09.921	24907	0.0121	0		0.175496	1718315
00:00:09.932	24917	0.01187	0		0.17216	1717564
00:00:09.941	24927	0.012	0		0.174045	1717989
00:00:09.951	24937	0.01206	0		0.174915	1718195
00:00:09.961	24947	0.01237	0		0.179412	1719239
00:00:09.971	24957	0.01223	0		0.177381	1718749
00:00:09.981	24967	0.01214	0		0.176076	1718462
00:00:09.991	24977	0.01197	0		0.17361	1717871
00:00:10.001	24987	0.01225	0		0.177671	1718840
00:00:10.011	24997	0.01219	0		0.176801	1718616
00:00:10.022	25007	0.01238	0		0.179557	1719276
00:00:10.031	25017	0.01205	0		0.17477	1718165
00:00:10.041	25027	0.01218	0		0.176656	1718589
00:00:10.051	25037	0.01214	0		0.176076	1718459
00:00:10.061	25047	0.01235	0		0.179122	1719160
00:00:10.072	25057	0.01224	0		0.177526	1718796
00:00:10.081	25067	0.01251	0		0.181442	1719689
00:00:10.092	25077	0.01216	0		0.176366	1718513
00:00:10.101	25087	0.01184	0		0.171725	1717447
00:00:10.111	25097	0.01227	0		0.177961	1718908
00:00:10.121	25107	0.01217	0		0.176511	1718555
00:00:10.131	25117	0.01253	0		0.181732	1719768
00:00:10.141	25127	0.01236	0		0.179267	1719197
00:00:10.151	25137	0.01232	0		0.178686	1719070
00:00:10.160	25147	0.01243	0		0.180282	1719432
00:00:10.171	25157	0.01238	0		0.179557	1719268
00:00:10.181	25167	0.01259	0		0.182602	1719952
00:00:10.190	25177	0.01219	0		0.176801	1718611
00:00:10.201	25187	0.0128	0		0.185648	1720672
00:00:10.211	25197	0.01221	0		0.177091	1718677
00:00:10.221	25207	0.01251	0		0.181442	1719709
00:00:10.230	25217	0.01233	0		0.178831	1719080
00:00:10.241	25227	0.01268	0		0.183908	1720278
00:00:10.250	25237	0.01229	0		0.178251	1718967
00:00:10.260	25247	0.01267	0		0.183763	1720244
00:00:10.270	25257	0.01231	0		0.178541	1719026
00:00:10.280	25267	0.01238	0		0.179557	1719246
00:00:10.290	25277	0.0125	0		0.181297	1719677
00:00:10.300	25287	0.01248	0		0.181007	1719589
00:00:10.310	25297	0.01229	0		0.178251	1718967
00:00:10.320	25307	0.01262	0		0.183038	1720080
00:00:10.330	25317	0.01243	0		0.180282	1719422
00:00:10.340	25327	0.0124	0		0.179847	1719315
00:00:10.350	25337	0.01256	0		0.182167	1719851
00:00:10.360	25347	0.01252	0		0.181587	1719736
00:00:10.370	25357	0.0125	0		0.181297	1719653
00:00:10.380	25367	0.01279	0		0.185503	1720623
00:00:10.390	25377	0.01247	0		0.180862	1719577
00:00:10.400	25387	0.01272	0		0.184488	1720408
00:00:10.410	25397	0.01273	0		0.184633	1720450
00:00:10.420	25407	0.01281	0		0.185793	1720709
00:00:10.429	25417	0.01243	0		0.180282	1719445
00:00:10.440	25427	0.01271	0		0.184343	1720364
00:00:10.450	25437	0.0126	0		0.182747	1720009
00:00:10.460	25447	0.01297	0		0.188114	1721242
00:00:10.470	25457	0.01248	0		0.181007	1719591
00:00:10.479	25467	0.01289	0		0.186954	1720960
00:00:10.490	25477	0.01258	0		0.182457	1719923
00:00:10.499	25487	0.01271	0		0.184343	1720381
00:00:10.509	25497	0.01269	0		0.184053	1720300
00:00:10.520	25507	0.01254	0		0.181877	1719797
00:00:10.529	25517	0.01251	0		0.181442	1719692
00:00:10.539	25527	0.01298	0		0.188259	1721281
00:00:10.549	25537	0.01242	0		0.180137	1719391
00:00:10.559	25547	0.013	0		0.188549	1721335
00:00:10.569	25557	0.01273	0		0.184633	1720447
00:00:10.579	25567	0.01299	0		0.188404	1721322
00:00:10.589	25577	0.01261	0		0.182893	1720028
00:00:10.599	25587	0.01297	0		0.188114	1721237
00:00:10.609	25597	0.01243	0		0.180282	1719440
00:00:10.619	25607	0.01299	0		0.188404	1721298
00:00:10.629	25617	0.01266	0		0.183618	1720210
00:00:10.639	25627	0.01307	0		0.189564	1721589
00:00:10.649	25637	0.01277	0		0.185213	1720584
00:00:10.659	25647	0.01274	0		0.184778	1720464
00:00:10.669	25657	0.01303	0		0.188984	1721430
00:00:10.679	25667	0.01314	0		0.19058	1721815
00:00:10.689	25677	0.01262	0		0.183038	1720070
00:00:10.699	25687	0.01317	0		0.191015	1721900
00:00:10.709	25697	0.01314	0		0.19058	1721822
00:00:10.719	25707	0.01327	0		0.192465	1722232
00:00:10.729	25717	0.01301	0		0.188694	1721362
00:00:10.739	25727	0.01337	0		0.193915	1722577
00:00:10.749	25737	0.01302	0		0.188839	1721418
00:00:10.758	25747	0.01296	0		0.187969	1721210
00:00:10.769	25757	0.01277	0		0.185213	1720584
00:00:10.778	25767	0.01294	0		0.187679	1721131
00:00:10.789	25777	0.01289	0		0.186954	1720977
00:00:10.800	25787	0.01308	0		0.189709	1721597
00:00:10.808	25797	0.01303	0		0.188984	1721452
00:00:10.819	25807	0.01345	0		0.195076	1722866
00:00:10.828	25817	0.01321	0		0.191595	1722033
00:00:10.838	25827	0.01332	0		0.19319	1722413
00:00:10.848	25837	0.01294	0		0.187679	1721126
00:00:10.858	25847	0.01339	0		0.194205	1722656
00:00:10.868	25857	0.01334	0		0.19348	1722472
00:00:10.878	25867	0.01308	0		0.189709	1721602
00:00:10.888	25877	0.01287	0		0.186664	1720901
00:00:10.898	25887	0.01326	0		0.19232	1722220
00:00:10.908	25897	0.01328	0		0.19261	1722271
00:00:10.918	25907	0.01344	0		0.194931	1722825
00:00:10.928	25917	0.01346	0		0.195221	1722891
00:00:10.938	25927	0.01311	0		0.190144	1721704
00:00:10.948	25937	0.01306	0		0.189419	1721533
00:00:10.958	25947	0.01338	0		0.19406	1722631
00:00:10.968	25957	0.01317	0		0.191015	1721927
00:00:10.977	25967	0.01364	0		0.197831	1723497
00:00:10.988	25977	0.01321	0		0.191595	1722055
00:00:10.998	25987	0.01348	0		0.195511	1722949
00:00:11.007	25997	0.01359	0		0.197106	1723320
00:00:11.018	26007	0.01374	0		0.199282	1723842
00:00:11.027	26017	0.01327	0		0.192465	1722252
00:00:11.037	26027	0.01348	0		0.195511	1722940
00:00:11.047	26037	0.01336	0		0.19377	1722545
00:00:11.057	26047	0.01346	0		0.195221	1722900
00:00:11.067	26057	0.01384	0		0.200732	1724158
00:00:11.077	26067	0.01352	0		0.196091	1723080
00:00:11.087	26077	0.01315	0		0.190725	1721842
00:00:11.097	26087	0.01321	0		0.191595	1722033
00:00:11.107	26097	0.01353	0		0.196236	1723137
00:00:11.117	26107	0.01344	0		0.194931	1722803
00:00:11.127	26117	0.01336	0		0.19377	1722545
00:00:11.137	26127	0.01372	0		0.198992	1723754
00:00:11.147	26137	0.01337	0		0.193915	1722589
00:00:11.157	26147	0.01341	0		0.194496	1722722
00:00:11.167	26157	0.01339	0		0.194205	1722656
00:00:11.177	26167	0.01359	0		0.197106	1723323
00:00:11.187	26177	0.01347	0		0.195366	1722910
00:00:11.197	26187	0.01339	0		0.194205	1722653
00:00:11.207	26197	0.01337	0		0.193915	1722592
00:00:11.217	26207	0.01386	0		0.201022	1724229
00:00:11.227	26217	0.01337	0		0.193915	1722582
00:00:11.237	26227	0.0132	0		0.19145	1722030
00:00:11.247	26237	0.01365	0		0.197976	1723516
00:00:11.257	26247	0.0136	0		0.197251	1723359
00:00:11.267	26257	0.01319	0		0.191305	1721969
00:00:11.277	26267	0.01353	0		0.196236	1723112
00:00:11.287	26277	0.01346	0		0.195221	1722903
00:00:11.297	26287	0.01376	0		0.199572	1723893
00:00:11.307	26297	0.01339	0		0.194205	1722641
00:00:11.317	26307	0.01376	0		0.199572	1723881
00:00:11.327	26317	0.01359	0		0.197106	1723320
00:00:11.337	26327	0.01379	0		0.200007	1723981
00:00:11.346	26337	0.01369	0		0.198557	1723653
00:00:11.356	26347	0.01356	0		0.196671	1723212
00:00:11.366	26357	0.01349	0		0.195656	1722974
00:00:11.376	26367	0.01374	0		0.199282	1723815
00:00:11.386	26377	0.01343	0		0.194786	1722771
00:00:11.396	26387	0.01379	0		0.200007	1723999
00:00:11.406	26397	0.01365	0		0.197976	1723533
00:00:11.416	26407	0.01378	0		0.199862	1723955
00:00:11.426	26417	0.01333	0		0.193335	1722452
00:00:11.436	26427	0.01377	0		0.199717	1723930
00:00:11.446	26437	0.01361	0		0.197396	1723384
00:00:11.456	26447	0.01384	0		0.200732	1724165
00:00:11.466	26457	0.01348	0		0.195511	1722962
00:00:11.476	26467	0.01366	0		0.198121	1723570
00:00:11.486	26477	0.0136	0		0.197251	1723359
00:00:11.496	26487	0.0137	0		0.198702	1723695
00:00:11.506	26497	0.01381	0		0.200297	1724075
00:00:11.516	26507	0.01393	0		0.202038	1724453
00:00:11.526	26517	0.01367	0		0.198267	1723607
00:00:11.536	26527	0.01395	0		0.202328	1724521
00:00:11.546	26537	0.0138	0		0.200152	1724018
00:00:11.555	26547	0.01377	0		0.199717	1723930
00:00:11.565	26557	0.014	0		0.203053	1724690
00:00:11.576	26567	0.01377	0		0.199717	1723910
00:00:11.585	26577	0.01382	0		0.200442	1724106
00:00:11.595	26587	0.01394	0		0.202183	1724511
00:00:11.605	26597	0.01374	0		0.199282	1723835
00:00:11.615	26607	0.01399	0		0.202908	1724661
00:00:11.625	26617	0.01383	0		0.200587	1724136
00:00:11.635	26627	0.01385	0		0.200877	1724199
00:00:11.645	26637	0.01399	0		0.202908	1724671
00:00:11.655	26647	0.01399	0		0.202908	1724661
00:00:11.666	26657	0.01367	0		0.198267	1723607
00:00:11.675	26667	0.01389	0		0.201457	1724318
00:00:11.685	26677	0.01391	0		0.201747	1724411
00:00:11.695	26687	0.01378	0		0.199862	1723972
00:00:11.705	26697	0.01383	0		0.200587	1724111
00:00:11.715	26707	0.01411	0		0.204648	1725084
00:00:11.725	26717	0.01349	0		0.195656	1722972
00:00:11.735	26727	0.01425	0		0.206679	1725553
00:00:11.745	26737	0.01396	0		0.202473	1724553
00:00:11.755	26747	0.01387	0		0.201167	1724271
00:00:11.765	26757	0.01403	0		0.203488	1724798
00:00:11.775	26767	0.01411	0		0.204648	1725077
00:00:11.785	26777	0.01423	0		0.206389	1725475
00:00:11.795	26787	0.0138	0		0.200152	1724033
00:00:11.804	26797	0.0141	0		0.204503	1725038
00:00:11.815	26807	0.01412	0		0.204793	1725094
00:00:11.824	26817	0.01392	0		0.201892	1724436
00:00:11.835	26827	0.01416	0		0.205373	1725227
00:00:11.845	26837	0.01428	0		0.207114	1725622
00:00:11.855	26847	0.01446	0		0.209725	1726258
00:00:11.865	26857	0.01411	0		0.204648	1725080
00:00:11.875	26867	0.01439	0		0.208709	1726018
00:00:11.884	26877	0.01395	0		0.202328	1724524
00:00:11.894	26887	0.01402	0		0.203343	1724751
00:00:11.904	26897	0.01411	0		0.204648	1725060
00:00:11.914	26907	0.01403	0		0.203488	1724803
00:00:11.924	26917	0.01403	0		0.203488	1724810
00:00:11.934	26927	0.01421	0		0.206099	1725409
00:00:11.945	26937	0.01398	0		0.202763	1724629
00:00:11.954	26947	0.01421	0		0.206099	1725394
00:00:11.964	26957	0.01403	0		0.203488	1724813
00:00:11.974	26967	0.014	0		0.203053	1724710
00:00:11.984	26977	0.01415	0		0.205228	1725215
00:00:11.994	26987	0.01422	0		0.206244	1725445
00:00:12.004	26997	0.01414	0		0.205083	1725158
00:00:12.014	27007	0.01432	0		0.207694	1725776
00:00:12.024	27017	0.01423	0		0.206389	1725458
00:00:12.034	27027	0.01401	0		0.203198	1724722
00:00:12.044	27037	0.01402	0		0.203343	1724769
00:00:12.054	27047	0.01427	0		0.206969	1725614
00:00:12.064	27057	0.01421	0		0.206099	1725419
00:00:12.074	27067	0.01407	0		0.204068	1724947
00:00:12.084	27077	0.01436	0		0.208274	1725906
00:00:12.094	27087	0.01412	0		0.204793	1725089
00:00:12.104	27097	0.01399	0		0.202908	1724653
00:00:12.114	27107	0.01424	0		0.206534	1725519
00:00:12.124	27117	0.01412	0		0.204793	1725111
00:00:12.133	27127	0.01429	0		0.207259	1725673
00:00:12.144	27137	0.01454	0		0.210885	1726497
00:00:12.153	27147	0.01453	0		0.21074	1726470
00:00:12.163	27157	0.01419	0		0.205808	1725325
00:00:12.173	27167	0.01405	0		0.203778	1724867
00:00:12.183	27177	0.01433	0		0.207839	1725798
00:00:12.193	27187	0.01424	0		0.206534	1725492
00:00:12.203	27197	0.01416	0		0.205373	1725242
00:00:12.213	27207	0.01437	0		0.208419	1725935
00:00:12.224	27217	0.01447	0		0.20987	1726263
00:00:12.234	27227	0.01428	0		0.207114	1725641
00:00:12.243	27237	0.01438	0		0.208564	1725960
00:00:12.253	27247	0.01425	0		0.206679	1725539
00:00:12.263	27257	0.01415	0		0.205228	1725200
00:00:12.273	27267	0.014	0		0.203053	1724710
00:00:12.283	27277	0.01386	0		0.201022	1724229
00:00:12.293	27287	0.01412	0		0.204793	1725107
00:00:12.303	27297	0.01432	0		0.207694	1725781
00:00:12.313	27307	0.01403	0		0.203488	1724808
00:00:12.323	27317	0.01424	0		0.206534	1725487
00:00:12.333	27327	0.01411	0		0.204648	1725084
00:00:12.343	27337	0.01394	0		0.202183	1724494
00:00:12.353	27347	0.01381	0		0.200297	1724075
00:00:12.363	27357	0.01446	0		0.209725	1726246
00:00:12.374	27367	0.01432	0		0.207694	1725776
00:00:12.383	27377	0.01418	0		0.205663	1725308
00:00:12.393	27387	0.01448	0		0.210015	1726315
00:00:12.403	27397	0.01418	0		0.205663	1725289
00:00:12.412	27407	0.01391	0		0.201747	1724401
00:00:12.422	27417	0.0142	0		0.205954	1725370
00:00:12.433	27427	0.01427	0		0.206969	1725600
00:00:12.442	27437	0.01445	0		0.209579	1726217
00:00:12.452	27447	0.01415	0		0.205228	1725204
00:00:12.462	27457	0.01457	0		0.21132	1726605
00:00:12.472	27467	0.01385	0		0.200877	1724190
00:00:12.482	27477	0.01444	0		0.209434	1726163
00:00:12.492	27487	0.01392	0		0.201892	1724416
00:00:12.502	27497	0.01447	0		0.20987	1726263
00:00:12.512	27507	0.0143	0		0.207404	1725712
00:00:12.522	27517	0.01476	0		0.214076	1727256
00:00:12.532	27527	0.01404	0		0.203633	1724835
00:00:12.542	27537	0.01408	0		0.204213	1724969
00:00:12.552	27547	0.01401	0		0.203198	1724744
00:00:12.562	27557	0.01429	0		0.207259	1725683
00:00:12.572	27567	0.01418	0		0.205663	1725316
00:00:12.582	27577	0.01409	0		0.204358	1724987
00:00:12.592	27587	0.01405	0		0.203778	1724879
00:00:12.602	27597	0.01441	0		0.208999	1726067
00:00:12.612	27607	0.0141	0		0.204503	1725045
00:00:12.622	27617	0.01429	0		0.207259	1725656
00:00:12.632	27627	0.01369	0		0.198557	1723653
00:00:12.642	27637	0.01436	0		0.208274	1725906
00:00:12.652	27647	0.01395	0		0.202328	1724521
00:00:12.662	27657	0.01412	0		0.204793	1725104
00:00:12.672	27667	0.01408	0		0.204213	1724955
00:00:12.681	27677	0.01428	0		0.207114	1725622
00:00:12.691	27687	0.01391	0		0.201747	1724401
00:00:12.701	27697	0.01433	0		0.207839	1725808
00:00:12.711	27707	0.01412	0		0.204793	1725087
00:00:12.721	27717	0.01437	0		0.208419	1725925
00:00:12.731	27727	0.01388	0		0.201312	1724306
00:00:12.741	27737	0.0144	0		0.208854	1726041
00:00:12.751	27747	0.01412	0		0.204793	1725107
00:00:12.761	27757	0.01442	0		0.209144	1726112
00:00:12.771	27767	0.0143	0		0.207404	1725695
00:00:12.781	27777	0.01442	0		0.209144	1726092
00:00:12.791	27787	0.01425	0		0.206679	1725553
00:00:12.801	27797	0.0143	0		0.207404	1725703
00:00:12.811	27807	0.01405	0		0.203778	1724879
00:00:12.821	27817	0.01448	0		0.210015	1726325
00:00:12.831	27827	0.01413	0		0.204938	1725126
00:00:12.841	27837	0.01439	0		0.208709	1725999
00:00:12.851	27847	0.01422	0		0.206244	1725423
00:00:12.861	27857	0.01437	0		0.208419	1725950
00:00:12.871	27867	0.01415	0		0.205228	1725197
00:00:12.881	27877	0.01444	0		0.209434	1726163
00:00:12.891	27887	0.01432	0		0.207694	1725761
00:00:12.901	27897	0.0146	0		0.211755	1726705
00:00:12.910	27907	0.01417	0		0.205518	1725264
00:00:12.921	27917	0.01451	0		0.21045	1726416
00:00:12.931	27927	0.01421	0		0.206099	1725404
00:00:12.940	27937	0.01461	0		0.2119	1726730
00:00:12.951	27947	0.01425	0		0.206679	1725531
00:00:12.961	27957	0.01446	0		0.209725	1726234
00:00:12.971	27967	0.01417	0		0.205518	1725264
00:00:12.980	27977	0.01451	0		0.21045	1726397
00:00:12.990	27987	0.01432	0		0.207694	1725756
00:00:13.000	27997	0.01441	0		0.208999	1726070
00:00:13.010	28007	0.01431	0		0.207549	1725737
00:00:13.020	28017	0.01446	0		0.209725	1726256
00:00:13.030	28027	0.01405	0		0.203778	1724857
00:00:13.040	28037	0.01429	0		0.207259	1725671
00:00:13.050	28047	0.01463	0		0.21219	1726815
00:00:13.060	28057	0.01442	0		0.209144	1726107
00:00:13.070	28067	0.01405	0		0.203778	1724874
00:00:13.080	28077	0.01464	0		0.212335	1726847
00:00:13.090	28087	0.01433	0		0.207839	1725815
00:00:13.100	28097	0.01478	0		0.214366	1727303
00:00:13.110	28107	0.01424	0		0.206534	1725504
00:00:13.120	28117	0.01475	0		0.213931	1727205
00:00:13.130	28127	0.01426	0		0.206824	1725585
00:00:13.140	28137	0.01439	0		0.208709	1725996
00:00:13.150	28147	0.01434	0		0.207984	1725850
00:00:13.160	28157	0.01451	0		0.21045	1726409
00:00:13.170	28167	0.01442	0		0.209144	1726104
00:00:13.180	28177	0.01473	0		0.213641	1727153
00:00:13.190	28187	0.01472	0		0.213495	1727102
00:00:13.200	28197	0.01456	0		0.211175	1726583
00:00:13.210	28207	0.01444	0		0.209434	1726161
00:00:13.220	28217	0.0146	0		0.211755	1726720
00:00:13.230	28227	0.0144	0		0.208854	1726055
00:00:13.240	28237	0.01465	0		0.21248	1726879
00:00:13.250	28247	0.01458	0		0.211465	1726637
00:00:13.259	28257	0.01465	0		0.21248	1726884
00:00:13.269	28267	0.01443	0		0.209289	1726153
00:00:13.279	28277	0.01431	0		0.207549	1725749
00:00:13.289	28287	0.01412	0		0.204793	1725109
00:00:13.299	28297	0.0145	0		0.210305	1726382
00:00:13.310	28307	0.01463	0		0.21219	1726813
00:00:13.319	28317	0.01479	0		0.214511	1727361
00:00:13.329	28327	0.01418	0		0.205663	1725316
00:00:13.339	28337	0.01495	0		0.216831	1727877
00:00:13.349	28347	0.01466	0		0.212625	1726911
00:00:13.359	28357	0.01488	0		0.215816	1727664
00:00:13.369	28367	0.01437	0		0.208419	1725928
00:00:13.379	28377	0.01454	0		0.210885	1726524
00:00:13.389	28387	0.01418	0		0.205663	1725311
00:00:13.399	28397	0.01471	0		0.21335	1727080
00:00:13.409	28407	0.01448	0		0.210015	1726303
00:00:13.419	28417	0.01477	0		0.214221	1727295
00:00:13.429	28427	0.01452	0		0.210595	1726428
00:00:13.439	28437	0.01456	0		0.211175	1726588
00:00:13.449	28447	0.01446	0		0.209725	1726241
00:00:13.459	28457	0.01455	0		0.21103	1726536
00:00:13.469	28467	0.0142	0		0.205954	1725384
00:00:13.479	28477	0.01468	0		0.212915	1726994
00:00:13.488	28487	0.01447	0		0.20987	1726268
00:00:13.498	28497	0.01457	0		0.21132	1726619
00:00:13.509	28507	0.01447	0		0.20987	1726276
00:00:13.519	28517	0.01497	0		0.217121	1727955
00:00:13.528	28527	0.01435	0		0.208129	1725864
00:00:13.538	28537	0.01485	0		0.215381	1727551
00:00:13.548	28547	0.01433	0		0.207839	1725815
00:00:13.558	28557	0.01484	0		0.215236	1727524
00:00:13.568	28567	0.01468	0		0.212915	1726965
00:00:13.578	28577	0.01465	0		0.21248	1726867
00:00:13.588	28587	0.01467	0		0.21277	1726938
00:00:13.598	28597	0.01466	0		0.212625	1726906
00:00:13.608	28607	0.01484	0		0.215236	1727519
00:00:13.618	28617	0.01494	0		0.216686	1727862
00:00:13.628	28627	0.01449	0		0.21016	1726340
00:00:13.639	28637	0.01463	0		0.21219	1726818
00:00:13.648	28647	0.01494	0		0.216686	1727855
00:00:13.658	28657	0.01489	0		0.215961	1727676
00:00:13.668	28667	0.01466	0		0.212625	1726921
00:00:13.678	28677	0.01457	0		0.21132	1726610
00:00:13.688	28687	0.01464	0		0.212335	1726847
00:00:13.698	28697	0.01477	0		0.214221	1727266
00:00:13.708	28707	0.01453	0		0.21074	1726470
00:00:13.718	28717	0.01479	0		0.214511	1727342
00:00:13.728	28727	0.01488	0		0.215816	1727656
00:00:13.738	28737	0.0148	0		0.214656	1727398
00:00:13.748	28747	0.01477	0		0.214221	1727266
00:00:13.758	28757	0.01523	0		0.220892	1728818
00:00:13.768	28767	0.01428	0		0.207114	1725654
00:00:13.777	28777	0.01493	0		0.216541	1727811
00:00:13.788	28787	0.01496	0		0.216976	1727909
00:00:13.797	28797	0.01493	0		0.216541	1727820
00:00:13.807	28807	0.01468	0		0.212915	1726987
00:00:13.817	28817	0.01503	0		0.217992	1728146
00:00:13.827	28827	0.01468	0		0.212915	1726965
00:00:13.837	28837	0.01489	0		0.215961	1727696
00:00:13.848	28847	0.01471	0		0.21335	1727065
00:00:13.858	28857	0.01469	0		0.21306	1727019
00:00:13.868	28867	0.01454	0		0.210885	1726522
00:00:13.877	28877	0.01467	0		0.21277	1726962
00:00:13.887	28887	0.01444	0		0.209434	1726170
00:00:13.897	28897	0.01505	0		0.218282	1728212
00:00:13.907	28907	0.01477	0		0.214221	1727278
00:00:13.917	28917	0.0151	0		0.219007	1728396
00:00:13.927	28927	0.01499	0		0.217412	1728009
00:00:13.937	28937	0.01519	0		0.220312	1728698
00:00:13.947	28947	0.01481	0		0.214801	1727428
00:00:13.957	28957	0.01487	0		0.215671	1727615
00:00:13.967	28967	0.01466	0		0.212625	1726904
00:00:13.977	28977	0.0149	0		0.216106	1727715
00:00:13.987	28987	0.01496	0		0.216976	1727904
00:00:13.997	28997	0.01478	0		0.214366	1727327
00:00:14.007	29007	0.01512	0		0.219297	1728470
00:00:14.017	29017	0.01495	0		0.216831	1727901
00:00:14.027	29027	0.01505	0		0.218282	1728227
00:00:14.037	29037	0.01476	0		0.214076	1727251
00:00:14.047	29047	0.01477	0		0.214221	1727290
00:00:14.057	29057	0.015	0		0.217557	1728056
00:00:14.066	29067	0.01496	0		0.216976	1727921
00:00:14.076	29077	0.01478	0		0.214366	1727315
00:00:14.086	29087	0.0152	0		0.220457	1728715
00:00:14.096	29097	0.01499	0		0.217412	1728036
00:00:14.107	29107	0.01512	0		0.219297	1728468
00:00:14.116	29117	0.015	0		0.217557	1728043
00:00:14.126	29127	0.01503	0		0.217992	1728156
00:00:14.136	29137	0.01514	0		0.219587	1728517
00:00:14.146	29147	0.01483	0		0.215091	1727487
00:00:14.156	29157	0.01524	0		0.221037	1728852
00:00:14.166	29167	0.01491	0		0.216251	1727757
00:00:14.176	29177	0.01476	0		0.214076	1727256
00:00:14.186	29187	0.01499	0		0.217412	1728036
00:00:14.196	29197	0.01495	0		0.216831	1727901
00:00:14.206	29207	0.0149	0		0.216106	1727725
00:00:14.216	29217	0.01495	0		0.216831	1727894
00:00:14.227	29227	0.01512	0		0.219297	1728456
00:00:14.236	29237	0.01507	0		0.218572	1728300
00:00:14.246	29247	0.01504	0		0.218137	1728185
00:00:14.256	29257	0.01489	0		0.215961	1727688
00:00:14.266	29267	0.01493	0		0.216541	1727806
00:00:14.275	29277	0.01516	0		0.219877	1728583
00:00:14.286	29287	0.01504	0		0.218137	1728195
00:00:14.295	29297	0.01492	0		0.216396	1727774
00:00:14.306	29307	0.015	0		0.217557	1728065
00:00:14.316	29317	0.01521	0		0.220602	1728769
00:00:14.326	29327	0.01535	0		0.222633	1729215
00:00:14.336	29337	0.01534	0		0.222488	1729178
00:00:14.345	29347	0.0153	0		0.221908	1729070
00:00:14.355	29357	0.01535	0		0.222633	1729230
00:00:14.365	29367	0.01522	0		0.220747	1728796
00:00:14.376	29377	0.01505	0		0.218282	1728227
00:00:14.386	29387	0.01534	0		0.222488	1729210
00:00:14.395	29397	0.01534	0		0.222488	1729200
00:00:14.405	29407	0.01529	0		0.221763	1729024
00:00:14.415	29417	0.01489	0		0.215961	1727700
00:00:14.425	29427	0.01526	0		0.221328	1728911
00:00:14.435	29437	0.01508	0		0.218717	1728327
00:00:14.445	29447	0.01528	0		0.221618	1728982
00:00:14.455	29457	0.01508	0		0.218717	1728330
00:00:14.465	29467	0.0154	0		0.223358	1729403
00:00:14.475	29477	0.01539	0		0.223213	1729374
00:00:14.485	29487	0.01534	0		0.222488	1729185
00:00:14.495	29497	0.01524	0		0.221037	1728872
00:00:14.505	29507	0.01528	0		0.221618	1728997
00:00:14.515	29517	0.01551	0		0.224953	1729757
00:00:14.525	29527	0.0152	0		0.220457	1728730
00:00:14.535	29537	0.01525	0		0.221182	1728884
00:00:14.545	29547	0.01531	0		0.222053	1729083
00:00:14.555	29557	0.01484	0		0.215236	1727514
00:00:14.564	29567	0.01524	0		0.221037	1728872
00:00:14.575	29577	0.01528	0		0.221618	1728982
00:00:14.585	29587	0.01507	0		0.218572	1728305
00:00:14.595	29597	0.01547	0		0.224373	1729641
00:00:14.604	29607	0.0154	0		0.223358	1729384
00:00:14.615	29617	0.01526	0		0.221328	1728916
00:00:14.624	29627	0.01518	0		0.220167	1728664
00:00:14.634	29637	0.0151	0		0.219007	1728379
00:00:14.644	29647	0.01514	0		0.219587	1728510
00:00:14.655	29657	0.01529	0		0.221763	1729012
00:00:14.664	29667	0.01567	0		0.227274	1730306
00:00:14.674	29677	0.01512	0		0.219297	1728463
00:00:14.684	29687	0.01556	0		0.225679	1729929
00:00:14.694	29697	0.01536	0		0.222778	1729276
00:00:14.704	29707	0.01503	0		0.217992	1728156
00:00:14.715	29717	0.0149	0		0.216106	1727732
00:00:14.724	29727	0.01539	0		0.223213	1729372
00:00:14.735	29737	0.01493	0		0.216541	1727833
00:00:14.744	29747	0.01526	0		0.221328	1728923
00:00:14.754	29757	0.01524	0		0.221037	1728860
00:00:14.764	29767	0.01538	0		0.223068	1729323
00:00:14.774	29777	0.01508	0		0.218717	1728318
00:00:14.784	29787	0.01546	0		0.224228	1729594
00:00:14.794	29797	0.01534	0		0.222488	1729198
00:00:14.804	29807	0.0155	0		0.224808	1729737
00:00:14.814	29817	0.01531	0		0.222053	1729110
00:00:14.824	29827	0.01537	0		0.222923	1729293
00:00:14.834	29837	0.01531	0		0.222053	1729085
00:00:14.844	29847	0.01588	0		0.23032	1731002
00:00:14.854	29857	0.01521	0		0.220602	1728752
00:00:14.864	29867	0.01546	0		0.224228	1729599
00:00:14.874	29877	0.01534	0		0.222488	1729203
00:00:14.884	29887	0.01564	0		0.226839	1730203
00:00:14.893	29897	0.0153	0		0.221908	1729075
00:00:14.903	29907	0.01562	0		0.226549	1730120
00:00:14.914	29917	0.01518	0		0.220167	1728674
00:00:14.923	29927	0.01568	0		0.227419	1730320
00:00:14.933	29937	0.01537	0		0.222923	1729288
00:00:14.943	29947	0.01558	0		0.225969	1730004
00:00:14.953	29957	0.01524	0		0.221037	1728872
00:00:14.963	29967	0.01533	0		0.222343	1729173
00:00:14.973	29977	0.01505	0		0.218282	1728207
00:00:14.984	29987	0.0158	0		0.22916	1730743
00:00:14.993	29997	0.01548	0		0.224518	1729658
00:00:15.003	30007	0.01551	0		0.224953	1729750
00:00:15.013	30017	0.01529	0		0.221763	1729012
00:00:15.023	30027	0.0152	0		0.220457	1728718
00:00:15.033	30037	0.01546	0		0.224228	1729607
00:00:15.043	30047	0.01549	0		0.224663	1729686
00:00:15.053	30057	0.01524	0		0.221037	1728845
00:00:15.063	30067	0.01582	0		0.22945	1730809
00:00:15.073	30077	0.01533	0		0.222343	1729161
00:00:15.083	30087	0.01567	0		0.227274	1730313
00:00:15.093	30097	0.01523	0		0.220892	1728840
00:00:15.103	30107	0.01548	0		0.224518	1729662
00:00:15.113	30117	0.01544	0		0.223938	1729523
00:00:15.122	30127	0.01547	0		0.224373	1729643
00:00:15.133	30137	0.01547	0		0.224373	1729634
00:00:15.142	30147	0.01549	0		0.224663	1729684
00:00:15.153	30157	0.01543	0		0.223793	1729506
00:00:15.162	30167	0.01595	0		0.231335	1731240
00:00:15.172	30177	0.01538	0		0.223068	1729337
00:00:15.182	30187	0.01572	0		0.227999	1730480
00:00:15.192	30197	0.01566	0		0.227129	1730257
00:00:15.202	30207	0.01582	0		0.22945	1730796
00:00:15.212	30217	0.01518	0		0.220167	1728666
00:00:15.222	30227	0.01574	0		0.228289	1730543
00:00:15.232	30237	0.01568	0		0.227419	1730325
00:00:15.242	30247	0.01612	0		0.233801	1731806
00:00:15.252	30257	0.01555	0		0.225534	1729902
00:00:15.262	30267	0.01567	0		0.227274	1730286
00:00:15.272	30277	0.01546	0		0.224228	1729590
00:00:15.282	30287	0.01585	0		0.229885	1730914
00:00:15.292	30297	0.0155	0		0.224808	1729723
00:00:15.302	30307	0.01611	0		0.233656	1731788
00:00:15.312	30317	0.0156	0		0.226259	1730071
00:00:15.322	30327	0.01603	0		0.232495	1731499
00:00:15.332	30337	0.01549	0		0.224663	1729698
00:00:15.342	30347	0.01599	0		0.231915	1731367
00:00:15.352	30357	0.01565	0		0.226984	1730247
00:00:15.362	30367	0.01608	0		0.233221	1731690
00:00:15.371	30377	0.01544	0		0.223938	1729521
00:00:15.382	30387	0.01592	0		0.2309	1731125
00:00:15.392	30397	0.0157	0		0.227709	1730401
00:00:15.402	30407	0.01576	0		0.228579	1730598
00:00:15.411	30417	0.01582	0		0.22945	1730801
00:00:15.422	30427	0.01592	0		0.2309	1731134
00:00:15.432	30437	0.01615	0		0.234236	1731924
00:00:15.441	30447	0.01604	0		0.23264	1731558
00:00:15.451	30457	0.01584	0		0.22974	1730875
00:00:15.461	30467	0.01582	0		0.22945	1730814
00:00:15.471	30477	0.01605	0		0.232786	1731587
00:00:15.481	30487	0.01606	0		0.232931	1731595
00:00:15.491	30497	0.01577	0		0.228724	1730645
00:00:15.501	30507	0.01616	0		0.234381	1731951
00:00:15.511	30517	0.01583	0		0.229595	1730826
00:00:15.521	30527	0.01614	0		0.234091	1731892
00:00:15.531	30537	0.01585	0		0.229885	1730907
00:00:15.543	30547	0.01608	0		0.233221	1731671
00:00:15.551	30557	0.01573	0		0.228144	1730519
00:00:15.561	30567	0.01621	0		0.235106	1732100
00:00:15.571	30577	0.01549	0		0.224663	1729686
00:00:15.581	30587	0.01627	0		0.235976	1732326
00:00:15.591	30597	0.01581	0		0.229305	1730779
00:00:15.601	30607	0.0159	0		0.23061	1731078
00:00:15.611	30617	0.01595	0		0.231335	1731227
00:00:15.621	30627	0.01589	0		0.230465	1731034
00:00:15.631	30637	0.01589	0		0.230465	1731046
00:00:15.641	30647	0.01625	0		0.235686	1732245
00:00:15.650	30657	0.0159	0		0.23061	1731068
00:00:15.661	30667	0.01604	0		0.23264	1731553
00:00:15.671	30677	0.01578	0		0.228869	1730686
00:00:15.681	30687	0.01602	0		0.23235	1731472
00:00:15.690	30697	0.01583	0		0.229595	1730850
00:00:15.700	30707	0.01614	0		0.234091	1731872
00:00:15.711	30717	0.01591	0		0.230755	1731120
00:00:15.720	30727	0.01627	0		0.235976	1732303
00:00:15.730	30737	0.01567	0		0.227274	1730298
00:00:15.741	30747	0.01586	0		0.23003	1730948
00:00:15.750	30757	0.01595	0		0.231335	1731252
00:00:15.760	30767	0.01614	0		0.234091	1731863
00:00:15.770	30777	0.01595	0		0.231335	1731249
00:00:15.780	30787	0.01614	0		0.234091	1731875
00:00:15.790	30797	0.01558	0		0.225969	1729997
00:00:15.800	30807	0.01623	0		0.235396	1732181
00:00:15.810	30817	0.0159	0		0.23061	1731071
00:00:15.820	30827	0.01609	0		0.233366	1731722
00:00:15.830	30837	0.01572	0		0.227999	1730462
00:00:15.840	30847	0.01586	0		0.23003	1730951
00:00:15.850	30857	0.01566	0		0.227129	1730279
00:00:15.860	30867	0.01584	0		0.22974	1730860
00:00:15.870	30877	0.01602	0		0.23235	1731482
00:00:15.879	30887	0.01599	0		0.231915	1731367
00:00:15.890	30897	0.01566	0		0.227129	1730257
00:00:15.900	30907	0.01602	0		0.23235	1731489
00:00:15.910	30917	0.01583	0		0.229595	1730855
00:00:15.920	30927	0.01628	0		0.236121	1732333
00:00:15.930	30937	0.01563	0		0.226694	1730161
00:00:15.939	30947	0.01575	0		0.228434	1730576
00:00:15.950	30957	0.01574	0		0.228289	1730524
00:00:15.960	30967	0.01621	0		0.235106	1732103
00:00:15.969	30977	0.0159	0		0.23061	1731066
00:00:15.979	30987	0.01593	0		0.231045	1731183
00:00:15.990	30997	0.01533	0		0.222343	1729161
00:00:16.000	31007	0.01611	0		0.233656	1731793
00:00:16.009	31017	0.01583	0		0.229595	1730836
00:00:16.019	31027	0.01569	0		0.227564	1730382
00:00:16.029	31037	0.01607	0		0.233076	1731641
00:00:16.039	31047	0.01592	0		0.2309	1731137
00:00:16.049	31057	0.01584	0		0.22974	1730867
00:00:16.059	31067	0.01603	0		0.232495	1731494
00:00:16.069	31077	0.01565	0		0.226984	1730230
00:00:16.079	31087	0.01586	0		0.23003	1730924
00:00:16.089	31097	0.01556	0		0.225679	1729921
00:00:16.099	31107	0.0159	0		0.23061	1731061
00:00:16.109	31117	0.01564	0		0.226839	1730217
00:00:16.119	31127	0.0154	0		0.223358	1729386
00:00:16.129	31137	0.01566	0		0.227129	1730262
00:00:16.139	31147	0.01588	0		0.23032	1730992
00:00:16.149	31157	0.01586	0		0.23003	1730936
00:00:16.159	31167	0.01582	0		0.22945	1730816
00:00:16.169	31177	0.01575	0		0.228434	1730564
00:00:16.179	31187	0.01593	0		0.231045	1731188
00:00:16.189	31197	0.01589	0		0.230465	1731032
00:00:16.199	31207	0.01588	0		0.23032	1730995
00:00:16.209	31217	0.01592	0		0.2309	1731129
00:00:16.219	31227	0.01602	0		0.23235	1731467
00:00:16.229	31237	0.01589	0		0.230465	1731046
00:00:16.238	31247	0.01589	0		0.230465	1731054
00:00:16.249	31257	0.01561	0		0.226404	1730095
00:00:16.258	31267	0.01584	0		0.22974	1730887
00:00:16.268	31277	0.01562	0		0.226549	1730146
00:00:16.278	31287	0.01573	0		0.228144	1730497
00:00:16.288	31297	0.01548	0		0.224518	1729671
00:00:16.298	31307	0.01579	0		0.229015	1730701
00:00:16.309	31317	0.01573	0		0.228144	1730511
00:00:16.318	31327	0.016	0		0.23206	1731421
00:00:16.328	31337	0.01557	0		0.225824	1729965
00:00:16.338	31347	0.01562	0		0.226549	1730127
00:00:16.348	31357	0.01575	0		0.228434	1730559
00:00:16.358	31367	0.01595	0		0.231335	1731240
00:00:16.371	31377	0.01572	0		0.227999	1730475
00:00:16.378	31387	0.0158	0		0.22916	1730728
00:00:16.388	31397	0.01581	0		0.229305	1730772
00:00:16.398	31407	0.01569	0		0.227564	1730364
00:00:16.408	31417	0.01585	0		0.229885	1730892
00:00:16.418	31427	0.01557	0		0.225824	1729977
00:00:16.428	31437	0.01566	0		0.227129	1730252
00:00:16.438	31447	0.01587	0		0.230175	1730973
00:00:16.448	31457	0.01591	0		0.230755	1731100
00:00:16.458	31467	0.01582	0		0.22945	1730789
00:00:16.468	31477	0.01566	0		0.227129	1730262
00:00:16.478	31487	0.0158	0		0.22916	1730743
00:00:16.488	31497	0.01578	0		0.228869	1730676
00:00:16.497	31507	0.01567	0		0.227274	1730313
00:00:16.508	31517	0.01548	0		0.224518	1729666
00:00:16.518	31527	0.01572	0		0.227999	1730462
00:00:16.527	31537	0.01585	0		0.229885	1730902
00:00:16.537	31547	0.01575	0		0.228434	1730561
00:00:16.547	31557	0.01562	0		0.226549	1730137
00:00:16.557	31567	0.01584	0		0.22974	1730863
00:00:16.567	31577	0.01594	0		0.23119	1731200
00:00:16.577	31587	0.01556	0		0.225679	1729924
00:00:16.587	31597	0.01604	0		0.23264	1731536
00:00:16.597	31607	0.0158	0		0.22916	1730745
00:00:16.607	31617	0.01587	0		0.230175	1730980
00:00:16.617	31627	0.01575	0		0.228434	1730586
00:00:16.627	31637	0.01582	0		0.22945	1730814
00:00:16.637	31647	0.01544	0		0.223938	1729523
00:00:16.647	31657	0.01574	0		0.228289	1730531
00:00:16.657	31667	0.01577	0		0.228724	1730642
00:00:16.667	31677	0.01583	0		0.229595	1730828
00:00:16.677	31687	0.01594	0		0.23119	1731220
00:00:16.687	31697	0.01605	0		0.232786	1731573
00:00:16.697	31707	0.01603	0		0.232495	1731519
00:00:16.707	31717	0.01613	0		0.233946	1731855
00:00:16.717	31727	0.0157	0		0.227709	1730418
00:00:16.727	31737	0.01571	0		0.227854	1730431
00:00:16.737	31747	0.01557	0		0.225824	1729973
00:00:16.747	31757	0.0157	0		0.227709	1730399
00:00:16.757	31767	0.01569	0		0.227564	1730372
00:00:16.767	31777	0.01594	0		0.23119	1731196
00:00:16.777	31787	0.01564	0		0.226839	1730191
00:00:16.786	31797	0.01572	0		0.227999	1730472
00:00:16.796	31807	0.01564	0		0.226839	1730205
00:00:16.806	31817	0.01567	0		0.227274	1730298
00:00:16.817	31827	0.01585	0		0.229885	1730909
00:00:16.826	31837	0.01598	0		0.23177	1731328
00:00:16.836	31847	0.01575	0		0.228434	1730554
00:00:16.846	31857	0.01576	0		0.228579	1730620
00:00:16.856	31867	0.01589	0		0.230465	1731054
00:00:16.867	31877	0.01597	0		0.231625	1731311
00:00:16.876	31887	0.01536	0		0.222778	1729271
00:00:16.886	31897	0.01578	0		0.228869	1730676
00:00:16.896	31907	0.01575	0		0.228434	1730556
00:00:16.906	31917	0.01544	0		0.223938	1729526
00:00:16.916	31927	0.01567	0		0.227274	1730303
00:00:16.926	31937	0.01567	0		0.227274	1730293
00:00:16.936	31947	0.0158	0		0.22916	1730750
00:00:16.946	31957	0.01583	0		0.229595	1730855
00:00:16.956	31967	0.01563	0		0.226694	1730164
00:00:16.966	31977	0.01594	0		0.23119	1731205
00:00:16.976	31987	0.01561	0		0.226404	1730112
00:00:16.986	31997	0.01606	0		0.232931	1731609
00:00:16.995	32007	0.01549	0		0.224663	1729711
00:00:17.006	32017	0.01595	0		0.231335	1731240
00:00:17.015	32027	0.01575	0		0.228434	1730581
00:00:17.026	32037	0.01629	0		0.236266	1732384
00:00:17.036	32047	0.01569	0		0.227564	1730377
00:00:17.045	32057	0.01577	0		0.228724	1730632
00:00:17.055	32067	0.01569	0		0.227564	1730377
00:00:17.066	32077	0.01586	0		0.23003	1730943
00:00:17.075	32087	0.01596	0		0.23148	1731262
00:00:17.085	32097	0.01589	0		0.230465	1731029
00:00:17.095	32107	0.01581	0		0.229305	1730772
00:00:17.105	32117	0.01588	0		0.23032	1731022
00:00:17.115	32127	0.01572	0		0.227999	1730453
00:00:17.125	32137	0.01588	0		0.23032	1731002
00:00:17.135	32147	0.01582	0		0.22945	1730794
00:00:17.145	32157	0.01583	0		0.229595	1730843
00:00:17.155	32167	0.0156	0		0.226259	1730080
00:00:17.165	32177	0.01612	0		0.233801	1731824
00:00:17.175	32187	0.01562	0		0.226549	1730122
00:00:17.185	32197	0.01592	0		0.2309	1731152
00:00:17.195	32207	0.01566	0		0.227129	1730274
00:00:17.205	32217	0.01579	0		0.229015	1730713
00:00:17.215	32227	0.01588	0		0.23032	1731007
00:00:17.225	32237	0.01616	0		0.234381	1731936
00:00:17.235	32247	0.01578	0		0.228869	1730679
00:00:17.245	32257	0.01576	0		0.228579	1730588
00:00:17.255	32267	0.01587	0		0.230175	1730968
00:00:17.264	32277	0.01585	0		0.229885	1730889
00:00:17.274	32287	0.01558	0		0.225969	1730000
00:00:17.284	32297	0.01593	0		0.231045	1731178
00:00:17.294	32307	0.01546	0		0.224228	1729607
00:00:17.304	32317	0.01606	0		0.232931	1731597
00:00:17.314	32327	0.0156	0		0.226259	1730075
00:00:17.324	32337	0.01602	0		0.23235	1731475
00:00:17.334	32347	0.01588	0		0.23032	1730990
00:00:17.344	32357	0.01597	0		0.231625	1731308
00:00:17.354	32367	0.01579	0		0.229015	1730711
00:00:17.364	32377	0.01586	0		0.23003	1730931
00:00:17.374	32387	0.01579	0		0.229015	1730711
00:00:17.384	32397	0.01616	0		0.234381	1731958
00:00:17.394	32407	0.01588	0		0.23032	1731014
00:00:17.404	32417	0.01574	0		0.228289	1730541
00:00:17.414	32427	0.01552	0		0.225099	1729811
00:00:17.424	32437	0.01592	0		0.2309	1731152
00:00:17.434	32447	0.0157	0		0.227709	1730411
00:00:17.444	32457	0.01596	0		0.23148	1731262
00:00:17.454	32467	0.01571	0		0.227854	1730426
00:00:17.464	32477	0.01606	0		0.232931	1731627
00:00:17.474	32487	0.0161	0		0.233511	1731742
00:00:17.484	32497	0.01588	0		0.23032	1730995
00:00:17.494	32507	0.0156	0		0.226259	1730058
00:00:17.504	32517	0.01598	0		0.23177	1731328
00:00:17.514	32527	0.01585	0		0.229885	1730892
00:00:17.524	32537	0.01569	0		0.227564	1730372
00:00:17.533	32547	0.01586	0		0.23003	1730929
00:00:17.544	32557	0.01596	0		0.23148	1731259
00:00:17.553	32567	0.01544	0		0.223938	1729526
00:00:17.564	32577	0.01596	0		0.23148	1731269
00:00:17.574	32587	0.01582	0		0.22945	1730789
00:00:17.583	32597	0.01592	0		0.2309	1731149
00:00:17.594	32607	0.0157	0		0.227709	1730404
00:00:17.604	32617	0.01593	0		0.231045	1731159
00:00:17.613	32627	0.0157	0		0.227709	1730408
00:00:17.624	32637	0.01593	0		0.231045	1731178
00:00:17.634	32647	0.0158	0		0.22916	1730747
00:00:17.643	32657	0.01591	0		0.230755	1731105
00:00:17.653	32667	0.01554	0		0.225389	1729875
00:00:17.663	32677	0.01606	0		0.232931	1731617
00:00:17.673	32687	0.01561	0		0.226404	1730095
00:00:17.683	32697	0.01598	0		0.23177	1731357
00:00:17.693	32707	0.01555	0		0.225534	1729909
00:00:17.703	32717	0.01611	0		0.233656	1731781
00:00:17.713	32727	0.01569	0		0.227564	1730367
00:00:17.723	32737	0.0161	0		0.233511	1731751
00:00:17.733	32747	0.01578	0		0.228869	1730684
00:00:17.743	32757	0.01625	0		0.235686	1732232
00:00:17.753	32767	0.01555	0		0.225534	1729906
00:00:17.763	32777	0.01601	0		0.232205	1731433
00:00:17.773	32787	0.01588	0		0.23032	1731009
00:00:17.783	32797	0.01577	0		0.228724	1730623
00:00:17.793	32807	0.01565	0		0.226984	1730249
00:00:17.803	32817	0.01622	0		0.235251	1732147
00:00:17.813	32827	0.01594	0		0.23119	1731223
00:00:17.823	32837	0.01612	0		0.233801	1731819
00:00:17.832	32847	0.01576	0		0.228579	1730588
00:00:17.843	32857	0.0164	0		0.237862	1732749
00:00:17.853	32867	0.01571	0		0.227854	1730426
00:00:17.863	32877	0.01594	0		0.23119	1731193
00:00:17.873	32887	0.01588	0		0.23032	1730992
00:00:17.883	32897	0.01595	0		0.231335	1731235
00:00:17.893	32907	0.01594	0		0.23119	1731191
00:00:17.903	32917	0.01586	0		0.23003	1730938
00:00:17.912	32927	0.01596	0		0.23148	1731279
00:00:17.923	32937	0.01584	0		0.22974	1730877
00:00:17.932	32947	0.01593	0		0.231045	1731186
00:00:17.942	32957	0.01632	0		0.236702	1732475
00:00:17.952	32967	0.01567	0		0.227274	1730303
00:00:17.962	32977	0.01612	0		0.233801	1731816
00:00:17.972	32987	0.01577	0		0.228724	1730635
00:00:17.982	32997	0.01606	0		0.232931	1731614
00:00:17.992	33007	0.01595	0		0.231335	1731225
00:00:18.002	33017	0.01599	0		0.231915	1731387
00:00:18.012	33027	0.01619	0		0.234816	1732061
00:00:18.022	33037	0.01579	0		0.229015	1730701
00:00:18.032	33047	0.01587	0		0.230175	1730983
00:00:18.042	33057	0.01622	0		0.235251	1732157
00:00:18.052	33067	0.01576	0		0.228579	1730620
00:00:18.062	33077	0.0161	0		0.233511	1731734
00:00:18.072	33087	0.01567	0		0.227274	1730318
00:00:18.082	33097	0.01626	0		0.235831	1732286
00:00:18.092	33107	0.01594	0		0.23119	1731208
00:00:18.102	33117	0.01598	0		0.23177	1731338
00:00:18.111	33127	0.01578	0		0.228869	1730659
00:00:18.123	33137	0.01619	0		0.234816	1732032
00:00:18.132	33147	0.01573	0		0.228144	1730502
00:00:18.141	33157	0.01606	0		0.232931	1731627
00:00:18.152	33167	0.01593	0		0.231045	1731166
00:00:18.162	33177	0.01608	0		0.233221	1731661
00:00:18.172	33187	0.01601	0		0.232205	1731426
00:00:18.182	33197	0.01596	0		0.23148	1731274
00:00:18.191	33207	0.0158	0		0.22916	1730723
00:00:18.201	33217	0.01599	0		0.231915	1731387
00:00:18.211	33227	0.01574	0		0.228289	1730552
00:00:18.221	33237	0.01593	0		0.231045	1731164
00:00:18.231	33247	0.01608	0		0.233221	1731676
00:00:18.241	33257	0.01593	0		0.231045	1731171
00:00:18.251	33267	0.01628	0		0.236121	1732350
00:00:18.261	33277	0.01611	0		0.233656	1731791
00:00:18.271	33287	0.01608	0		0.233221	1731668
00:00:18.281	33297	0.01591	0		0.230755	1731098
00:00:18.291	33307	0.01627	0		0.235976	1732311
00:00:18.301	33317	0.01586	0		0.23003	1730924
00:00:18.311	33327	0.01591	0		0.230755	1731122
00:00:18.321	33337	0.01599	0		0.231915	1731379
00:00:18.331	33347	0.01609	0		0.233366	1731698
00:00:18.341	33357	0.01598	0		0.23177	1731333
00:00:18.351	33367	0.01586	0		0.23003	1730953
00:00:18.361	33377	0.01604	0		0.23264	1731543
00:00:18.371	33387	0.01574	0		0.228289	1730521
00:00:18.381	33397	0.01604	0		0.23264	1731553
00:00:18.390	33407	0.01584	0		0.22974	1730872
00:00:18.401	33417	0.016	0		0.23206	1731423
00:00:18.411	33427	0.0161	0		0.233511	1731754
00:00:18.421	33437	0.01607	0		0.233076	1731658
00:00:18.430	33447	0.01579	0		0.229015	1730701
00:00:18.441	33457	0.01592	0		0.2309	1731156
00:00:18.450	33467	0.0157	0		0.227709	1730404
00:00:18.460	33477	0.01593	0		0.231045	1731186
00:00:18.470	33487	0.01586	0		0.23003	1730934
00:00:18.480	33497	0.01602	0		0.23235	1731492
00:00:18.490	33507	0.01588	0		0.23032	1730997
00:00:18.500	33517	0.01601	0		0.232205	1731433
00:00:18.510	33527	0.01597	0		0.231625	1731308
00:00:18.520	33537	0.01581	0		0.229305	1730769
00:00:18.530	33547	0.01608	0		0.233221	1731673
00:00:18.540	33557	0.01633	0		0.236847	1732509
00:00:18.551	33567	0.01596	0		0.23148	1731259
00:00:18.560	33577	0.01577	0		0.228724	1730640
00:00:18.570	33587	0.016	0		0.23206	1731411
00:00:18.580	33597	0.01646	0		0.238732	1732961
00:00:18.590	33607	0.01591	0		0.230755	1731110
00:00:18.600	33617	0.01596	0		0.23148	1731274
00:00:18.610	33627	0.01605	0		0.232786	1731585
00:00:18.620	33637	0.01587	0		0.230175	1730985
00:00:18.630	33647	0.01599	0		0.231915	1731384
00:00:18.640	33657	0.016	0		0.23206	1731411
00:00:18.650	33667	0.01633	0		0.236847	1732519
00:00:18.660	33677	0.01617	0		0.234526	1731990
00:00:18.670	33687	0.01591	0		0.230755	1731103
00:00:18.679	33697	0.01593	0		0.231045	1731178
00:00:18.690	33707	0.01583	0		0.229595	1730831
00:00:18.700	33717	0.01627	0		0.235976	1732316
00:00:18.710	33727	0.01578	0		0.228869	1730662
00:00:18.719	33737	0.01612	0		0.233801	1731821
00:00:18.729	33747	0.01606	0		0.232931	1731627
00:00:18.740	33757	0.016	0		0.23206	1731409
00:00:18.749	33767	0.01592	0		0.2309	1731129
00:00:18.759	33777	0.01607	0		0.233076	1731654
00:00:18.769	33787	0.01588	0		0.23032	1730992
00:00:18.779	33797	0.0161	0		0.233511	1731747
00:00:18.789	33807	0.01616	0		0.234381	1731958
00:00:18.799	33817	0.01599	0		0.231915	1731365
00:00:18.809	33827	0.01617	0		0.234526	1731992
00:00:18.819	33837	0.01616	0		0.234381	1731956
00:00:18.829	33847	0.01612	0		0.233801	1731811
00:00:18.839	33857	0.01596	0		0.23148	1731269
00:00:18.849	33867	0.01604	0		0.23264	1731531
00:00:18.859	33877	0.01608	0		0.233221	1731676
00:00:18.869	33887	0.01607	0		0.233076	1731644
00:00:18.879	33897	0.01599	0		0.231915	1731369
00:00:18.889	33907	0.01598	0		0.23177	1731355
00:00:18.899	33917	0.01584	0		0.22974	1730875
00:00:18.909	33927	0.01634	0		0.236992	1732548
00:00:18.919	33937	0.0159	0		0.23061	1731066
00:00:18.929	33947	0.01589	0		0.230465	1731054
00:00:18.939	33957	0.01609	0		0.233366	1731695
00:00:18.949	33967	0.01601	0		0.232205	1731433
00:00:18.959	33977	0.01626	0		0.235831	1732296
00:00:18.968	33987	0.01627	0		0.235976	1732301
00:00:18.978	33997	0.01613	0		0.233946	1731846
00:00:18.989	34007	0.01638	0		0.237572	1732693
00:00:18.998	34017	0.01628	0		0.236121	1732345
00:00:19.008	34027	0.01616	0		0.234381	1731953
00:00:19.018	34037	0.0163	0		0.236411	1732399
00:00:19.028	34047	0.01609	0		0.233366	1731717
00:00:19.038	34057	0.01609	0		0.233366	1731717
00:00:19.048	34067	0.01608	0		0.233221	1731690
00:00:19.058	34077	0.01616	0		0.234381	1731953
00:00:19.068	34087	0.01594	0		0.23119	1731191
00:00:19.078	34097	0.01595	0		0.231335	1731252
00:00:19.088	34107	0.01599	0		0.231915	1731392
00:00:19.098	34117	0.01609	0		0.233366	1731705
00:00:19.108	34127	0.01624	0		0.235541	1732218
00:00:19.118	34137	0.01607	0		0.233076	1731634
00:00:19.128	34147	0.01621	0		0.235106	1732105
00:00:19.138	34157	0.01599	0		0.231915	1731374
00:00:19.148	34167	0.016	0		0.23206	1731401
00:00:19.158	34177	0.01601	0		0.232205	1731448
00:00:19.168	34187	0.01578	0		0.228869	1730681
00:00:19.178	34197	0.01588	0		0.23032	1731007
00:00:19.188	34207	0.01623	0		0.235396	1732176
00:00:19.198	34217	0.0161	0		0.233511	1731751
00:00:19.208	34227	0.0164	0		0.237862	1732754
00:00:19.218	34237	0.01624	0		0.235541	1732206
00:00:19.228	34247	0.01622	0		0.235251	1732149
00:00:19.237	34257	0.0163	0		0.236411	1732428
00:00:19.247	34267	0.01616	0		0.234381	1731953
00:00:19.258	34277	0.01629	0		0.236266	1732392
00:00:19.267	34287	0.01644	0		0.238442	1732873
00:00:19.277	34297	0.01605	0		0.232786	1731568
00:00:19.288	34307	0.01653	0		0.239747	1733181
00:00:19.297	34317	0.01617	0		0.234526	1731992
00:00:19.307	34327	0.01612	0		0.233801	1731821
00:00:19.317	34337	0.016	0		0.23206	1731418
00:00:19.327	34347	0.0163	0		0.236411	1732404
00:00:19.337	34357	0.01594	0		0.23119	1731215
00:00:19.347	34367	0.01618	0		0.234671	1732017
00:00:19.357	34377	0.01598	0		0.23177	1731345
00:00:19.367	34387	0.0162	0		0.234961	1732064
00:00:19.377	34397	0.01625	0		0.235686	1732252
00:00:19.387	34407	0.01631	0		0.236557	1732446
00:00:19.397	34417	0.01623	0		0.235396	1732174
00:00:19.407	34427	0.01642	0		0.238152	1732811
00:00:19.417	34437	0.01611	0		0.233656	1731769
00:00:19.427	34447	0.01665	0		0.241488	1733598
00:00:19.437	34457	0.01633	0		0.236847	1732519
00:00:19.447	34467	0.01623	0		0.235396	1732171
00:00:19.457	34477	0.01618	0		0.234671	1732029
00:00:19.467	34487	0.01632	0		0.236702	1732472
00:00:19.477	34497	0.016	0		0.23206	1731396
00:00:19.487	34507	0.01676	0		0.243083	1733966
00:00:19.496	34517	0.01619	0		0.234816	1732059
00:00:19.507	34527	0.01636	0		0.237282	1732602
00:00:19.516	34537	0.01606	0		0.232931	1731595
00:00:19.526	34547	0.0162	0		0.234961	1732083
00:00:19.536	34557	0.01651	0		0.239457	1733120
00:00:19.547	34567	0.01648	0		0.239022	1733017
00:00:19.556	34577	0.01596	0		0.23148	1731286
00:00:19.567	34587	0.01648	0		0.239022	1733032
00:00:19.576	34597	0.01627	0		0.235976	1732323
00:00:19.587	34607	0.01632	0		0.236702	1732475
00:00:19.596	34617	0.01618	0		0.234671	1732027
00:00:19.606	34627	0.01642	0		0.238152	1732831
00:00:19.616	34637	0.01608	0		0.233221	1731688
00:00:19.626	34647	0.01625	0		0.235686	1732232
00:00:19.636	34657	0.01614	0		0.234091	1731880
00:00:19.646	34667	0.01619	0		0.234816	1732037
00:00:19.656	34677	0.01647	0		0.238877	1732978
00:00:19.666	34687	0.01622	0		0.235251	1732135
00:00:19.676	34697	0.01608	0		0.233221	1731685
00:00:19.686	34707	0.01633	0		0.236847	1732529
00:00:19.696	34717	0.01623	0		0.235396	1732186
00:00:19.706	34727	0.01634	0		0.236992	1732563
00:00:19.716	34737	0.0162	0		0.234961	1732071
00:00:19.726	34747	0.01645	0		0.238587	1732904
00:00:19.735	34757	0.01625	0		0.235686	1732262
00:00:19.745	34767	0.01623	0		0.235396	1732186
00:00:19.756	34777	0.01608	0		0.233221	1731661
00:00:19.766	34787	0.01642	0		0.238152	1732811
00:00:19.776	34797	0.0162	0		0.234961	1732076
00:00:19.785	34807	0.01665	0		0.241488	1733598
00:00:19.795	34817	0.01627	0		0.235976	1732313
00:00:19.805	34827	0.01659	0		0.240618	1733382
00:00:19.815	34837	0.01614	0		0.234091	1731895
00:00:19.825	34847	0.01635	0		0.237137	1732583
00:00:19.835	34857	0.0162	0		0.234961	1732088
00:00:19.845	34867	0.01657	0		0.240327	1733321
00:00:19.855	34877	0.01623	0		0.235396	1732176
00:00:19.865	34887	0.01636	0		0.237282	1732632
00:00:19.875	34897	0.01623	0		0.235396	1732176
00:00:19.885	34907	0.01647	0		0.238877	1732993
00:00:19.895	34917	0.01628	0		0.236121	1732343
[truncated: 58,074 more rows]
