# Supplementary material for: Continuous Infusion Pressure Measurement in Predefined Interfascial and Intramuscular Tissue Conditions: An Ex Vivo Pilot Study
Source: J Clin Med. 2026 Apr 26;15(9):3301. doi: 10.3390/jcm15093301 (PMC13164366; doi:10.3390/jcm15093301)
Supplement: Supplementary file 1 [file jcm-15-03301-s001.zip › fascia 8.xlsx]

## Sheet: Recording
Timestamp	DeviceTime	Pressure(bar)	ButtonState	Event	Pressure(PSI)	PressureRAW
00:00:00.000	1863	0.00411	1		0.0596105	1691519
00:00:00.002	1873	0.00455	1		0.0659922	1692994
00:00:00.009	1883	0.00446	1		0.0646868	1692676
00:00:00.019	1893	0.00452	1		0.065557	1692877
00:00:00.029	1903	0.0041	1		0.0594655	1691480
00:00:00.039	1913	0.00455	1		0.0659922	1692989
00:00:00.049	1923	0.00444	1		0.0643967	1692627
00:00:00.059	1933	0.00437	1		0.0633815	1692386
00:00:00.069	1943	0.0038	1		0.0551143	1690482
00:00:00.080	1953	0.00455	1		0.0659922	1692982
00:00:00.089	1963	0.00417	1		0.0604807	1691700
00:00:00.099	1973	0.00494	1		0.0716486	1694291
00:00:00.109	1983	0.00449	1		0.0651219	1692786
00:00:00.119	1993	0.00434	1		0.0629464	1692298
00:00:00.129	2003	0.00417	1		0.0604807	1691708
00:00:00.139	2013	0.00473	1		0.0686028	1693610
00:00:00.149	2023	0.00411	1		0.0596105	1691507
00:00:00.159	2033	0.00462	1		0.0670074	1693229
00:00:00.169	2043	0.00442	0		0.0641067	1692556
00:00:00.179	2053	0.00461	0		0.0668624	1693183
00:00:00.189	2063	0.00419	0		0.0607708	1691781
00:00:00.199	2073	0.00441	0		0.0639616	1692509
00:00:00.209	2083	0.00416	0		0.0603357	1691686
00:00:00.219	2093	0.00446	0		0.0646868	1692681
00:00:00.229	2103	0.00436	0		0.0632364	1692352
00:00:00.239	2113	0.00437	0		0.0633815	1692388
00:00:00.249	2123	0.0039	0		0.0565647	1690796
00:00:00.259	2133	0.00469	0		0.0680227	1693455
00:00:00.269	2143	0.00412	0		0.0597555	1691541
00:00:00.278	2153	0.00433	0		0.0628013	1692261
00:00:00.289	2163	0.00406	0		0.0588853	1691360
00:00:00.299	2173	0.00492	0		0.0713586	1694235
00:00:00.308	2183	0.00434	0		0.0629464	1692271
00:00:00.319	2193	0.00481	0		0.0697631	1693870
00:00:00.328	2203	0.00399	0		0.05787	1691126
00:00:00.338	2213	0.0044	0		0.0638166	1692492
00:00:00.348	2223	0.00424	0		0.061496	1691965
00:00:00.358	2233	0.0047	0		0.0681677	1693491
00:00:00.368	2243	0.00427	0		0.0619311	1692053
00:00:00.378	2253	0.00456	0		0.0661372	1693034
00:00:00.388	2263	0.00429	0		0.0622212	1692112
00:00:00.398	2273	0.00433	0		0.0628013	1692246
00:00:00.408	2283	0.00435	0		0.0630914	1692313
00:00:00.418	2293	0.00447	0		0.0648319	1692727
00:00:00.428	2303	0.00417	0		0.0604807	1691722
00:00:00.438	2313	0.00437	0		0.0633815	1692402
00:00:00.448	2323	0.00417	0		0.0604807	1691730
00:00:00.458	2333	0.00442	0		0.0641067	1692554
00:00:00.468	2343	0.00424	0		0.061496	1691965
00:00:00.478	2353	0.0045	0		0.065267	1692811
00:00:00.488	2363	0.00435	0		0.0630914	1692308
00:00:00.498	2373	0.00453	0		0.0657021	1692906
00:00:00.508	2383	0.004	0		0.0580151	1691136
00:00:00.518	2393	0.00458	0		0.0664273	1693097
00:00:00.527	2403	0.00407	0		0.0590303	1691367
00:00:00.538	2413	0.00435	0		0.0630914	1692317
00:00:00.548	2423	0.00387	0		0.0561296	1690693
00:00:00.558	2433	0.00463	0		0.0671525	1693244
00:00:00.567	2443	0.00427	0		0.0619311	1692053
00:00:00.577	2453	0.00457	0		0.0662822	1693058
00:00:00.588	2463	0.00422	0		0.0612059	1691894
00:00:00.597	2473	0.00435	0		0.0630914	1692313
00:00:00.607	2483	0.0042	0		0.0609158	1691801
00:00:00.617	2493	0.00442	0		0.0641067	1692539
00:00:00.627	2503	0.00409	0		0.0593204	1691448
00:00:00.637	2513	0.00425	0		0.061641	1691980
00:00:00.648	2523	0.00435	0		0.0630914	1692322
00:00:00.657	2533	0.00479	0		0.0694731	1693789
00:00:00.667	2543	0.0044	0		0.0638166	1692480
00:00:00.677	2553	0.00434	0		0.0629464	1692295
00:00:00.687	2563	0.0041	0		0.0594655	1691473
00:00:00.697	2573	0.00436	0		0.0632364	1692339
00:00:00.707	2583	0.00414	0		0.0600456	1691627
00:00:00.717	2593	0.00452	0		0.065557	1692884
00:00:00.727	2603	0.00404	0		0.0585952	1691293
00:00:00.737	2613	0.00429	0		0.0622212	1692114
00:00:00.747	2623	0.00443	0		0.0642517	1692595
00:00:00.757	2633	0.00435	0		0.0630914	1692322
00:00:00.767	2643	0.00436	0		0.0632364	1692342
00:00:00.777	2653	0.00454	0		0.0658471	1692940
00:00:00.787	2663	0.00446	0		0.0646868	1692678
00:00:00.797	2673	0.00458	0		0.0664273	1693078
00:00:00.807	2683	0.00415	0		0.0601906	1691637
00:00:00.817	2693	0.0044	0		0.0638166	1692497
00:00:00.826	2703	0.0042	0		0.0609158	1691813
00:00:00.837	2713	0.00454	0		0.0658471	1692940
00:00:00.847	2723	0.00436	0		0.0632364	1692366
00:00:00.857	2733	0.00458	0		0.0664273	1693090
00:00:00.867	2743	0.00425	0		0.061641	1691977
00:00:00.877	2753	0.00458	0		0.0664273	1693092
00:00:00.886	2763	0.00456	0		0.0661372	1693026
00:00:00.897	2773	0.00476	0		0.0690379	1693696
00:00:00.906	2783	0.00437	0		0.0633815	1692386
00:00:00.916	2793	0.00462	0		0.0670074	1693212
00:00:00.926	2803	0.00409	0		0.0593204	1691436
00:00:00.936	2813	0.00458	0		0.0664273	1693092
00:00:00.946	2823	0.00417	0		0.0604807	1691705
00:00:00.956	2833	0.00441	0		0.0639616	1692519
00:00:00.966	2843	0.00425	0		0.061641	1691967
00:00:00.976	2853	0.00445	0		0.0645418	1692654
00:00:00.986	2863	0.00412	0		0.0597555	1691563
00:00:00.996	2873	0.00432	0		0.0626563	1692219
00:00:01.006	2883	0.00406	0		0.0588853	1691337
00:00:01.016	2893	0.00449	0		0.0651219	1692801
00:00:01.026	2903	0.00414	0		0.0600456	1691602
00:00:01.036	2913	0.00461	0		0.0668624	1693180
00:00:01.046	2923	0.0039	0		0.0565647	1690798
00:00:01.056	2933	0.0043	0		0.0623662	1692139
00:00:01.066	2943	0.00412	0		0.0597555	1691551
00:00:01.076	2953	0.00437	0		0.0633815	1692391
00:00:01.086	2963	0.00408	0		0.0591754	1691419
00:00:01.096	2973	0.00462	0		0.0670074	1693222
00:00:01.106	2983	0.00418	0		0.0606258	1691747
00:00:01.116	2993	0.00445	0		0.0645418	1692666
00:00:01.125	3003	0.00457	0		0.0662822	1693041
00:00:01.135	3013	0.00443	0		0.0642517	1692578
00:00:01.145	3023	0.00428	0		0.0620761	1692073
00:00:01.155	3033	0.0043	0		0.0623662	1692136
00:00:01.165	3043	0.00456	0		0.0661372	1693031
00:00:01.175	3053	0.00435	0		0.0630914	1692330
00:00:01.185	3063	0.00461	0		0.0668624	1693200
00:00:01.196	3073	0.00454	0		0.0658471	1692948
00:00:01.205	3083	0.00396	0		0.0574349	1691006
00:00:01.215	3093	0.00418	0		0.0606258	1691749
00:00:01.225	3103	0.00423	0		0.0613509	1691923
00:00:01.235	3113	0.00411	0		0.0596105	1691514
00:00:01.245	3123	0.00455	0		0.0659922	1692982
00:00:01.256	3133	0.0046	0		0.0667173	1693173
00:00:01.265	3143	0.00403	0		0.0584502	1691261
00:00:01.275	3153	0.00438	0		0.0635265	1692416
00:00:01.285	3163	0.00456	0		0.0661372	1693021
00:00:01.295	3173	0.0043	0		0.0623662	1692153
00:00:01.305	3183	0.00439	0		0.0636716	1692438
00:00:01.315	3193	0.0043	0		0.0623662	1692144
00:00:01.325	3203	0.00434	0		0.0629464	1692288
00:00:01.335	3213	0.00449	0		0.0651219	1692791
00:00:01.345	3223	0.00455	0		0.0659922	1693002
00:00:01.355	3233	0.00477	0		0.069183	1693720
00:00:01.365	3243	0.00433	0		0.0628013	1692239
00:00:01.375	3253	0.00468	0		0.0678776	1693433
00:00:01.384	3263	0.00426	0		0.0617861	1692024
00:00:01.395	3273	0.00399	0		0.05787	1691126
00:00:01.404	3283	0.0044	0		0.0638166	1692490
00:00:01.415	3293	0.00467	0		0.0677326	1693396
00:00:01.424	3303	0.00431	0		0.0625113	1692168
00:00:01.434	3313	0.00452	0		0.065557	1692899
00:00:01.444	3323	0.00411	0		0.0596105	1691504
00:00:01.454	3333	0.00469	0		0.0680227	1693457
00:00:01.464	3343	0.00434	0		0.0629464	1692276
00:00:01.474	3353	0.00449	0		0.0651219	1692798
00:00:01.484	3363	0.00446	0		0.0646868	1692686
00:00:01.494	3373	0.00413	0		0.0599006	1691573
00:00:01.505	3383	0.00431	0		0.0625113	1692175
00:00:01.514	3393	0.00432	0		0.0626563	1692219
00:00:01.524	3403	0.00418	0		0.0606258	1691735
00:00:01.534	3413	0.00456	0		0.0661372	1693031
00:00:01.544	3423	0.00441	0		0.0639616	1692509
00:00:01.554	3433	0.00456	0		0.0661372	1693009
00:00:01.564	3443	0.0044	0		0.0638166	1692490
00:00:01.574	3453	0.0045	0		0.065267	1692811
00:00:01.584	3463	0.00462	0		0.0670074	1693227
00:00:01.594	3473	0.00462	0		0.0670074	1693237
00:00:01.604	3483	0.00454	0		0.0658471	1692965
00:00:01.614	3493	0.0044	0		0.0638166	1692470
00:00:01.624	3503	0.00446	0		0.0646868	1692674
00:00:01.634	3513	0.00446	0		0.0646868	1692693
00:00:01.644	3523	0.00436	0		0.0632364	1692337
00:00:01.654	3533	0.00456	0		0.0661372	1693031
00:00:01.663	3543	0.00495	0		0.0717937	1694325
00:00:01.673	3553	0.00459	0		0.0665723	1693109
00:00:01.683	3563	0.00466	0		0.0675876	1693342
00:00:01.693	3573	0.00471	0		0.0683128	1693523
00:00:01.703	3583	0.00437	0		0.0633815	1692397
00:00:01.714	3593	0.00467	0		0.0677326	1693394
00:00:01.723	3603	0.0044	0		0.0638166	1692485
00:00:01.733	3613	0.00467	0		0.0677326	1693398
00:00:01.743	3623	0.00447	0		0.0648319	1692727
00:00:01.753	3633	0.00461	0		0.0668624	1693198
00:00:01.764	3643	0.00444	0		0.0643967	1692632
00:00:01.773	3653	0.00485	0		0.0703433	1694009
00:00:01.786	3663	0.00453	0		0.0657021	1692921
00:00:01.793	3673	0.00466	0		0.0675876	1693371
00:00:01.803	3683	0.00481	0		0.0697631	1693860
00:00:01.813	3693	0.00481	0		0.0697631	1693870
00:00:01.823	3703	0.00446	0		0.0646868	1692693
00:00:01.833	3713	0.00442	0		0.0641067	1692544
00:00:01.843	3723	0.00483	0		0.0700532	1693938
00:00:01.853	3733	0.00461	0		0.0668624	1693180
00:00:01.863	3743	0.00472	0		0.0684578	1693545
00:00:01.873	3753	0.00442	0		0.0641067	1692556
00:00:01.883	3763	0.00475	0		0.0688929	1693659
00:00:01.893	3773	0.00473	0		0.0686028	1693583
00:00:01.903	3783	0.00472	0		0.0684578	1693570
00:00:01.913	3793	0.00483	0		0.0700532	1693938
00:00:01.923	3803	0.00473	0		0.0686028	1693595
00:00:01.933	3813	0.00459	0		0.0665723	1693129
00:00:01.943	3823	0.00464	0		0.0672975	1693286
00:00:01.953	3833	0.00459	0		0.0665723	1693112
00:00:01.963	3843	0.00488	0		0.0707784	1694080
00:00:01.973	3853	0.00452	0		0.065557	1692889
00:00:01.983	3863	0.00462	0		0.0670074	1693220
00:00:01.992	3873	0.0048	0		0.0696181	1693816
00:00:02.003	3883	0.0049	0		0.0710685	1694151
00:00:02.013	3893	0.0048	0		0.0696181	1693821
00:00:02.022	3903	0.00456	0		0.0661372	1693036
00:00:02.032	3913	0.00473	0		0.0686028	1693608
00:00:02.042	3923	0.00463	0		0.0671525	1693269
00:00:02.053	3933	0.00497	0		0.0720837	1694384
00:00:02.062	3943	0.00474	0		0.0687479	1693627
00:00:02.072	3953	0.00488	0		0.0707784	1694105
00:00:02.082	3963	0.00511	0		0.0741143	1694870
00:00:02.092	3973	0.00478	0		0.069328	1693762
00:00:02.102	3983	0.00494	0		0.0716486	1694288
00:00:02.113	3993	0.00449	0		0.0651219	1692784
00:00:02.122	4003	0.00479	0		0.0694731	1693794
00:00:02.132	4013	0.00468	0		0.0678776	1693430
00:00:02.142	4023	0.00492	0		0.0713586	1694239
00:00:02.152	4033	0.0047	0		0.0681677	1693501
00:00:02.162	4043	0.00492	0		0.0713586	1694230
00:00:02.172	4053	0.00509	0		0.0738242	1694811
00:00:02.182	4063	0.00482	0		0.0699082	1693892
00:00:02.192	4073	0.00445	0		0.0645418	1692652
00:00:02.202	4083	0.00473	0		0.0686028	1693578
00:00:02.212	4093	0.00471	0		0.0683128	1693511
00:00:02.221	4103	0.00472	0		0.0684578	1693560
00:00:02.232	4113	0.00497	0		0.0720837	1694396
00:00:02.241	4123	0.00506	0		0.0733891	1694703
00:00:02.252	4133	0.00482	0		0.0699082	1693884
00:00:02.261	4143	0.00485	0		0.0703433	1693987
00:00:02.271	4153	0.0047	0		0.0681677	1693494
00:00:02.281	4163	0.005	0		0.0725188	1694487
00:00:02.291	4173	0.00479	0		0.0694731	1693784
00:00:02.301	4183	0.0049	0		0.0710685	1694178
00:00:02.311	4193	0.00491	0		0.0712135	1694190
00:00:02.321	4203	0.00476	0		0.0690379	1693710
00:00:02.331	4213	0.00479	0		0.0694731	1693781
00:00:02.341	4223	0.00503	0		0.072954	1694615
00:00:02.351	4233	0.00479	0		0.0694731	1693808
00:00:02.361	4243	0.00485	0		0.0703433	1694002
00:00:02.371	4253	0.0048	0		0.0696181	1693833
00:00:02.381	4263	0.00498	0		0.0722288	1694428
00:00:02.391	4273	0.00495	0		0.0717937	1694335
00:00:02.401	4283	0.00512	0		0.0742593	1694892
00:00:02.411	4293	0.00482	0		0.0699082	1693899
00:00:02.421	4303	0.00505	0		0.073244	1694664
00:00:02.431	4313	0.00471	0		0.0683128	1693528
00:00:02.441	4323	0.00486	0		0.0704883	1694041
00:00:02.451	4333	0.00478	0		0.069328	1693767
00:00:02.461	4343	0.00511	0		0.0741143	1694862
00:00:02.471	4353	0.00513	0		0.0744043	1694929
00:00:02.481	4363	0.00502	0		0.0728089	1694553
00:00:02.491	4373	0.00477	0		0.069183	1693725
00:00:02.501	4383	0.0052	0		0.0754196	1695176
00:00:02.511	4393	0.00509	0		0.0738242	1694801
00:00:02.521	4403	0.00523	0		0.0758547	1695257
00:00:02.531	4413	0.00469	0		0.0680227	1693450
00:00:02.540	4423	0.00498	0		0.0722288	1694426
00:00:02.550	4433	0.00514	0		0.0745494	1694975
00:00:02.560	4443	0.0053	0		0.07687	1695499
00:00:02.570	4453	0.00511	0		0.0741143	1694853
00:00:02.580	4463	0.00533	0		0.0773051	1695617
00:00:02.590	4473	0.00488	0		0.0707784	1694088
00:00:02.601	4483	0.00503	0		0.072954	1694598
00:00:02.610	4493	0.00494	0		0.0716486	1694293
00:00:02.620	4503	0.00542	0		0.0786104	1695892
00:00:02.630	4513	0.00502	0		0.0728089	1694583
00:00:02.640	4523	0.00521	0		0.0755646	1695188
00:00:02.650	4533	0.00498	0		0.0722288	1694438
00:00:02.660	4543	0.00522	0		0.0757097	1695240
00:00:02.670	4553	0.00472	0		0.0684578	1693555
00:00:02.680	4563	0.00533	0		0.0773051	1695590
00:00:02.690	4573	0.00503	0		0.072954	1694605
00:00:02.700	4583	0.00494	0		0.0716486	1694308
00:00:02.710	4593	0.00489	0		0.0709234	1694134
00:00:02.720	4603	0.00565	0		0.0819463	1696671
00:00:02.730	4613	0.00498	0		0.0722288	1694438
00:00:02.740	4623	0.00535	0		0.0775952	1695668
00:00:02.750	4633	0.0051	0		0.0739692	1694838
00:00:02.759	4643	0.00529	0		0.0767249	1695475
00:00:02.770	4653	0.00503	0		0.072954	1694593
00:00:02.780	4663	0.00537	0		0.0778852	1695737
00:00:02.789	4673	0.00503	0		0.072954	1694603
00:00:02.800	4683	0.00533	0		0.0773051	1695617
00:00:02.809	4693	0.00495	0		0.0717937	1694347
00:00:02.820	4703	0.00511	0		0.0741143	1694855
00:00:02.830	4713	0.00479	0		0.0694731	1693808
00:00:02.839	4723	0.00541	0		0.0784654	1695860
00:00:02.850	4733	0.00502	0		0.0728089	1694577
00:00:02.859	4743	0.00535	0		0.0775952	1695671
00:00:02.869	4753	0.005	0		0.0725188	1694514
00:00:02.880	4763	0.00523	0		0.0758547	1695284
00:00:02.889	4773	0.00515	0		0.0746944	1694987
00:00:02.899	4783	0.00535	0		0.0775952	1695661
00:00:02.909	4793	0.00548	0		0.0794807	1696115
00:00:02.919	4803	0.00546	0		0.0791906	1696056
00:00:02.929	4813	0.00518	0		0.0751295	1695088
00:00:02.939	4823	0.00544	0		0.0789005	1695965
00:00:02.949	4833	0.00511	0		0.0741143	1694858
00:00:02.959	4843	0.00556	0		0.080641	1696387
00:00:02.969	4853	0.00518	0		0.0751295	1695117
00:00:02.979	4863	0.00551	0		0.0799158	1696218
00:00:02.989	4873	0.00519	0		0.0752746	1695120
00:00:02.999	4883	0.00554	0		0.0803509	1696296
00:00:03.010	4893	0.00551	0		0.0799158	1696218
00:00:03.019	4903	0.00556	0		0.080641	1696379
00:00:03.029	4913	0.00528	0		0.0765799	1695440
00:00:03.039	4923	0.00553	0		0.0802059	1696286
00:00:03.049	4933	0.00526	0		0.0762898	1695377
00:00:03.058	4943	0.00591	0		0.0857173	1697558
00:00:03.069	4953	0.00521	0		0.0755646	1695205
00:00:03.078	4963	0.00561	0		0.0813661	1696553
00:00:03.089	4973	0.00528	0		0.0765799	1695423
00:00:03.099	4983	0.00551	0		0.0799158	1696227
00:00:03.108	4993	0.00521	0		0.0755646	1695215
00:00:03.119	5003	0.00582	0		0.0844119	1697247
00:00:03.129	5013	0.00542	0		0.0786104	1695894
00:00:03.138	5023	0.00566	0		0.0820913	1696720
00:00:03.148	5033	0.00549	0		0.0796257	1696154
00:00:03.158	5043	0.00567	0		0.0822364	1696759
00:00:03.168	5053	0.00521	0		0.0755646	1695193
00:00:03.178	5063	0.00561	0		0.0813661	1696553
00:00:03.188	5073	0.00525	0		0.0761448	1695347
00:00:03.198	5083	0.00541	0		0.0784654	1695877
00:00:03.208	5093	0.00546	0		0.0791906	1696056
00:00:03.218	5103	0.00555	0		0.0804959	1696343
00:00:03.228	5113	0.00522	0		0.0757097	1695227
00:00:03.238	5123	0.00589	0		0.0854272	1697477
00:00:03.248	5133	0.00548	0		0.0794807	1696105
00:00:03.258	5143	0.00569	0		0.0825265	1696809
00:00:03.268	5153	0.00539	0		0.0781753	1695814
00:00:03.278	5163	0.00578	0		0.0838318	1697130
00:00:03.288	5173	0.00525	0		0.0761448	1695342
00:00:03.298	5183	0.00583	0		0.084557	1697289
00:00:03.308	5193	0.00544	0		0.0789005	1695965
00:00:03.318	5203	0.00563	0		0.0816562	1696614
00:00:03.328	5213	0.00575	0		0.0833967	1697010
00:00:03.338	5223	0.00622	0		0.0902134	1698585
00:00:03.348	5233	0.00527	0		0.0764349	1695396
00:00:03.358	5243	0.00579	0		0.0839768	1697166
00:00:03.368	5253	0.00529	0		0.0767249	1695475
00:00:03.378	5263	0.00607	0		0.0880379	1698088
00:00:03.387	5273	0.00533	0		0.0773051	1695617
00:00:03.401	5283	0.00588	0		0.0852822	1697455
00:00:03.407	5293	0.00554	0		0.0803509	1696296
00:00:03.418	5303	0.00563	0		0.0816562	1696609
00:00:03.428	5313	0.00554	0		0.0803509	1696308
00:00:03.437	5323	0.00578	0		0.0838318	1697105
00:00:03.448	5333	0.00574	0		0.0832516	1696995
00:00:03.457	5343	0.00576	0		0.0835417	1697046
00:00:03.467	5353	0.00559	0		0.0810761	1696465
00:00:03.477	5363	0.00589	0		0.0854272	1697482
00:00:03.487	5373	0.00581	0		0.0842669	1697228
00:00:03.497	5383	0.00576	0		0.0835417	1697034
00:00:03.507	5393	0.0054	0		0.0783204	1695843
00:00:03.517	5403	0.00586	0		0.0849921	1697384
00:00:03.527	5413	0.00544	0		0.0789005	1695987
00:00:03.537	5423	0.0061	0		0.088473	1698186
00:00:03.547	5433	0.00601	0		0.0871677	1697879
00:00:03.557	5443	0.00621	0		0.0900684	1698568
00:00:03.567	5453	0.00559	0		0.0810761	1696494
00:00:03.577	5463	0.00582	0		0.0844119	1697245
00:00:03.587	5473	0.00595	0		0.0862974	1697686
00:00:03.597	5483	0.00578	0		0.0838318	1697130
00:00:03.607	5493	0.00559	0		0.0810761	1696485
00:00:03.617	5503	0.00591	0		0.0857173	1697539
00:00:03.627	5513	0.00594	0		0.0861524	1697654
00:00:03.637	5523	0.00581	0		0.0842669	1697230
00:00:03.646	5533	0.00572	0		0.0829616	1696929
00:00:03.657	5543	0.0061	0		0.088473	1698176
00:00:03.667	5553	0.00582	0		0.0844119	1697235
00:00:03.677	5563	0.00573	0		0.0831066	1696963
00:00:03.686	5573	0.00577	0		0.0836868	1697076
00:00:03.697	5583	0.00604	0		0.0876028	1697984
00:00:03.706	5593	0.00583	0		0.084557	1697296
00:00:03.716	5603	0.00605	0		0.0877478	1698021
00:00:03.726	5613	0.00596	0		0.0864425	1697713
00:00:03.736	5623	0.00642	0		0.0931142	1699262
00:00:03.746	5633	0.00548	0		0.0794807	1696110
00:00:03.756	5643	0.00618	0		0.0896333	1698475
00:00:03.766	5653	0.00614	0		0.0890531	1698340
00:00:03.776	5663	0.00622	0		0.0902134	1698595
00:00:03.786	5673	0.00582	0		0.0844119	1697264
00:00:03.796	5683	0.00622	0		0.0902134	1698600
00:00:03.806	5693	0.00592	0		0.0858623	1697573
00:00:03.816	5703	0.00572	0		0.0829616	1696931
00:00:03.826	5713	0.00605	0		0.0877478	1698028
00:00:03.836	5723	0.00604	0		0.0876028	1698001
00:00:03.846	5733	0.00599	0		0.0868776	1697810
00:00:03.856	5743	0.00616	0		0.0893432	1698382
00:00:03.866	5753	0.00614	0		0.0890531	1698328
00:00:03.876	5763	0.00621	0		0.0900684	1698549
00:00:03.886	5773	0.00594	0		0.0861524	1697656
00:00:03.896	5783	0.00612	0		0.0887631	1698242
00:00:03.906	5793	0.0061	0		0.088473	1698179
00:00:03.916	5803	0.00647	0		0.0938394	1699448
00:00:03.925	5813	0.00587	0		0.0851371	1697406
00:00:03.936	5823	0.0063	0		0.0913737	1698845
00:00:03.946	5833	0.00607	0		0.0880379	1698086
00:00:03.956	5843	0.00629	0		0.0912287	1698823
00:00:03.966	5853	0.00576	0		0.0835417	1697044
00:00:03.976	5863	0.00633	0		0.0918089	1698978
00:00:03.986	5873	0.00615	0		0.0891982	1698358
00:00:03.995	5883	0.00619	0		0.0897783	1698500
00:00:04.006	5893	0.00649	0		0.0941295	1699483
00:00:04.015	5903	0.00652	0		0.0945646	1699610
00:00:04.025	5913	0.00605	0		0.0877478	1698037
00:00:04.035	5923	0.0061	0		0.088473	1698181
00:00:04.045	5933	0.0064	0		0.0928241	1699201
00:00:04.055	5943	0.00623	0		0.0903585	1698615
00:00:04.065	5953	0.00646	0		0.0936944	1699385
00:00:04.075	5963	0.00654	0		0.0948547	1699659
00:00:04.085	5973	0.00599	0		0.0868776	1697810
00:00:04.095	5983	0.00635	0		0.0920989	1699042
00:00:04.105	5993	0.00629	0		0.0912287	1698816
00:00:04.115	6003	0.00653	0		0.0947096	1699620
00:00:04.125	6013	0.00612	0		0.0887631	1698250
00:00:04.135	6023	0.00645	0		0.0935493	1699353
00:00:04.145	6033	0.00611	0		0.088618	1698223
00:00:04.155	6043	0.00613	0		0.0889081	1698289
00:00:04.165	6053	0.00603	0		0.0874577	1697970
00:00:04.175	6063	0.00633	0		0.0918089	1698963
00:00:04.185	6073	0.00646	0		0.0936944	1699390
00:00:04.195	6083	0.00613	0		0.0889081	1698291
00:00:04.205	6093	0.00678	0		0.0983356	1700478
00:00:04.215	6103	0.00646	0		0.0936944	1699397
00:00:04.224	6113	0.00601	0		0.0871677	1697872
00:00:04.236	6123	0.00648	0		0.0939844	1699456
00:00:04.245	6133	0.00635	0		0.0920989	1699025
00:00:04.255	6143	0.00661	0		0.0958699	1699896
00:00:04.265	6153	0.00632	0		0.0916638	1698921
00:00:04.274	6163	0.0066	0		0.0957249	1699852
00:00:04.285	6173	0.00633	0		0.0918089	1698978
00:00:04.294	6183	0.00645	0		0.0935493	1699377
00:00:04.305	6193	0.00633	0		0.0918089	1698951
00:00:04.315	6203	0.00652	0		0.0945646	1699595
00:00:04.324	6213	0.00639	0		0.0926791	1699150
00:00:04.334	6223	0.00651	0		0.0944195	1699573
00:00:04.344	6233	0.00627	0		0.0909386	1698771
00:00:04.354	6243	0.00669	0		0.0970302	1700171
00:00:04.364	6253	0.00634	0		0.0919539	1698988
00:00:04.374	6263	0.00621	0		0.0900684	1698561
00:00:04.384	6273	0.00647	0		0.0938394	1699426
00:00:04.394	6283	0.00683	0		0.0990607	1700644
00:00:04.404	6293	0.00646	0		0.0936944	1699407
00:00:04.414	6303	0.0063	0		0.0913737	1698862
00:00:04.424	6313	0.00618	0		0.0896333	1698473
00:00:04.434	6323	0.00638	0		0.0925341	1699118
00:00:04.444	6333	0.0067	0		0.0971753	1700195
00:00:04.454	6343	0.00678	0		0.0983356	1700463
00:00:04.464	6353	0.00641	0		0.0929692	1699221
00:00:04.474	6363	0.00701	0		0.101671	1701258
00:00:04.484	6373	0.00634	0		0.0919539	1698990
00:00:04.494	6383	0.00682	0		0.0989157	1700613
00:00:04.504	6393	0.00659	0		0.0955798	1699838
00:00:04.514	6403	0.00674	0		0.0977554	1700348
00:00:04.524	6413	0.0067	0		0.0971753	1700195
00:00:04.534	6423	0.00668	0		0.0968852	1700151
00:00:04.544	6433	0.00647	0		0.0938394	1699443
00:00:04.554	6443	0.0069	0		0.100076	1700884
00:00:04.564	6453	0.00654	0		0.0948547	1699661
00:00:04.573	6463	0.00688	0		0.0997859	1700806
00:00:04.584	6473	0.00653	0		0.0947096	1699649
00:00:04.593	6483	0.007	0		0.101526	1701201
00:00:04.603	6493	0.00671	0		0.0973203	1700227
00:00:04.613	6503	0.00647	0		0.0938394	1699448
00:00:04.623	6513	0.00655	0		0.0949997	1699705
00:00:04.633	6523	0.0069	0		0.100076	1700870
00:00:04.643	6533	0.00681	0		0.0987707	1700568
00:00:04.653	6543	0.00665	0		0.0964501	1700036
00:00:04.663	6553	0.00689	0		0.099931	1700838
00:00:04.673	6563	0.00694	0		0.100656	1701024
00:00:04.683	6573	0.00691	0		0.100221	1700897
00:00:04.693	6583	0.0066	0		0.0957249	1699862
00:00:04.703	6593	0.00645	0		0.0935493	1699368
00:00:04.713	6603	0.007	0		0.101526	1701216
00:00:04.723	6613	0.00666	0		0.0965951	1700073
00:00:04.733	6623	0.00691	0		0.100221	1700909
00:00:04.743	6633	0.0066	0		0.0957249	1699865
00:00:04.753	6643	0.0067	0		0.0971753	1700205
00:00:04.763	6653	0.00719	0		0.104282	1701860
00:00:04.773	6663	0.00698	0		0.101236	1701139
00:00:04.783	6673	0.00687	0		0.0996409	1700789
00:00:04.792	6683	0.0069	0		0.100076	1700865
00:00:04.803	6693	0.00666	0		0.0965951	1700078
00:00:04.813	6703	0.00671	0		0.0973203	1700248
00:00:04.822	6713	0.00669	0		0.0970302	1700183
00:00:04.834	6723	0.00689	0		0.099931	1700850
00:00:04.842	6733	0.00717	0		0.103992	1701796
00:00:04.853	6743	0.0066	0		0.0957249	1699884
00:00:04.863	6753	0.00682	0		0.0989157	1700603
00:00:04.872	6763	0.00665	0		0.0964501	1700036
00:00:04.883	6773	0.00707	0		0.102542	1701441
00:00:04.892	6783	0.00685	0		0.0993508	1700691
00:00:04.902	6793	0.00698	0		0.101236	1701157
00:00:04.912	6803	0.00721	0		0.104572	1701909
00:00:04.922	6813	0.00731	0		0.106023	1702237
00:00:04.932	6823	0.00687	0		0.0996409	1700769
00:00:04.942	6833	0.00707	0		0.102542	1701451
00:00:04.952	6843	0.00702	0		0.101816	1701282
00:00:04.962	6853	0.007	0		0.101526	1701201
00:00:04.972	6863	0.00671	0		0.0973203	1700225
00:00:04.982	6873	0.0074	0		0.107328	1702539
00:00:04.992	6883	0.00695	0		0.100801	1701056
00:00:05.002	6893	0.00702	0		0.101816	1701277
00:00:05.012	6903	0.00689	0		0.099931	1700857
00:00:05.022	6913	0.00714	0		0.103557	1701669
00:00:05.032	6923	0.00668	0		0.0968852	1700139
00:00:05.042	6933	0.007	0		0.101526	1701206
00:00:05.052	6943	0.00705	0		0.102252	1701383
00:00:05.062	6953	0.00706	0		0.102397	1701405
00:00:05.072	6963	0.00737	0		0.106893	1702461
00:00:05.082	6973	0.00708	0		0.102687	1701495
00:00:05.092	6983	0.0073	0		0.105878	1702203
00:00:05.102	6993	0.00694	0		0.100656	1700995
00:00:05.111	7003	0.00703	0		0.101962	1701304
00:00:05.122	7013	0.00695	0		0.100801	1701034
00:00:05.132	7023	0.00693	0		0.100511	1700982
00:00:05.141	7033	0.00729	0		0.105732	1702174
00:00:05.151	7043	0.00706	0		0.102397	1701409
00:00:05.162	7053	0.00704	0		0.102107	1701353
00:00:05.171	7063	0.0072	0		0.104427	1701885
00:00:05.181	7073	0.0074	0		0.107328	1702559
00:00:05.191	7083	0.00729	0		0.105732	1702174
00:00:05.201	7093	0.00715	0		0.103702	1701725
00:00:05.211	7103	0.0073	0		0.105878	1702222
00:00:05.221	7113	0.00746	0		0.108198	1702762
00:00:05.231	7123	0.00699	0		0.101381	1701162
00:00:05.241	7133	0.00728	0		0.105587	1702139
00:00:05.251	7143	0.00724	0		0.105007	1702005
00:00:05.261	7153	0.00732	0		0.106168	1702298
00:00:05.271	7163	0.00702	0		0.101816	1701289
00:00:05.281	7173	0.00706	0		0.102397	1701422
00:00:05.291	7183	0.00704	0		0.102107	1701346
00:00:05.301	7193	0.00736	0		0.106748	1702415
00:00:05.311	7203	0.00712	0		0.103267	1701603
00:00:05.321	7213	0.00734	0		0.106458	1702347
00:00:05.331	7223	0.00732	0		0.106168	1702269
00:00:05.341	7233	0.00744	0		0.107908	1702696
00:00:05.351	7243	0.00704	0		0.102107	1701348
00:00:05.361	7253	0.0078	0		0.113129	1703892
00:00:05.371	7263	0.00731	0		0.106023	1702240
00:00:05.381	7273	0.00736	0		0.106748	1702434
00:00:05.391	7283	0.0071	0		0.102977	1701551
00:00:05.401	7293	0.00736	0		0.106748	1702424
00:00:05.411	7303	0.00713	0		0.103412	1701652
00:00:05.420	7313	0.00744	0		0.107908	1702684
00:00:05.430	7323	0.00736	0		0.106748	1702415
00:00:05.440	7333	0.0076	0		0.110229	1703220
00:00:05.451	7343	0.00751	0		0.108923	1702914
00:00:05.460	7353	0.0075	0		0.108778	1702885
00:00:05.470	7363	0.00734	0		0.106458	1702340
00:00:05.480	7373	0.00754	0		0.109358	1703019
00:00:05.490	7383	0.00708	0		0.102687	1701471
00:00:05.500	7393	0.00759	0		0.110084	1703188
00:00:05.510	7403	0.00753	0		0.109213	1702978
00:00:05.521	7413	0.00741	0		0.107473	1702596
00:00:05.530	7423	0.00753	0		0.109213	1702973
00:00:05.540	7433	0.00749	0		0.108633	1702838
00:00:05.550	7443	0.00736	0		0.106748	1702422
00:00:05.560	7453	0.00773	0		0.112114	1703674
00:00:05.570	7463	0.00738	0		0.107038	1702486
00:00:05.580	7473	0.00794	0		0.11516	1704365
00:00:05.590	7483	0.00755	0		0.109503	1703049
00:00:05.600	7493	0.00769	0		0.111534	1703540
00:00:05.610	7503	0.00726	0		0.105297	1702095
00:00:05.620	7513	0.00769	0		0.111534	1703518
00:00:05.630	7523	0.00769	0		0.111534	1703535
00:00:05.640	7533	0.00786	0		0.114	1704081
00:00:05.650	7543	0.00754	0		0.109358	1703017
00:00:05.660	7553	0.00773	0		0.112114	1703645
00:00:05.670	7563	0.0073	0		0.105878	1702203
00:00:05.680	7573	0.00783	0		0.113565	1703983
00:00:05.690	7583	0.00746	0		0.108198	1702765
00:00:05.699	7593	0.00791	0		0.114725	1704279
00:00:05.709	7603	0.00752	0		0.109068	1702970
00:00:05.720	7613	0.0082	0		0.118931	1705247
00:00:05.730	7623	0.00744	0		0.107908	1702684
00:00:05.739	7633	0.00806	0		0.1169	1704772
00:00:05.749	7643	0.00779	0		0.112984	1703846
00:00:05.759	7653	0.00766	0		0.111099	1703439
00:00:05.769	7663	0.00763	0		0.110664	1703311
00:00:05.779	7673	0.00775	0		0.112404	1703716
00:00:05.789	7683	0.00747	0		0.108343	1702801
00:00:05.800	7693	0.00765	0		0.110954	1703402
00:00:05.809	7703	0.00762	0		0.110519	1703277
00:00:05.819	7713	0.00781	0		0.113274	1703922
00:00:05.829	7723	0.00771	0		0.111824	1703603
00:00:05.839	7733	0.00765	0		0.110954	1703398
00:00:05.849	7743	0.00772	0		0.111969	1703640
00:00:05.859	7753	0.00782	0		0.113419	1703951
00:00:05.869	7763	0.0076	0		0.110229	1703225
00:00:05.879	7773	0.00777	0		0.112694	1703794
00:00:05.889	7783	0.00755	0		0.109503	1703059
00:00:05.899	7793	0.00808	0		0.11719	1704836
00:00:05.909	7803	0.00761	0		0.110374	1703264
00:00:05.919	7813	0.00794	0		0.11516	1704377
00:00:05.929	7823	0.00764	0		0.110809	1703372
00:00:05.939	7833	0.00821	0		0.119076	1705260
00:00:05.949	7843	0.00771	0		0.111824	1703596
00:00:05.958	7853	0.00808	0		0.11719	1704848
00:00:05.969	7863	0.00812	0		0.117771	1704983
00:00:05.979	7873	0.00813	0		0.117916	1705000
00:00:05.988	7883	0.00795	0		0.115305	1704414
00:00:05.998	7893	0.00837	0		0.121397	1705807
00:00:06.008	7903	0.0078	0		0.113129	1703904
00:00:06.018	7913	0.00781	0		0.113274	1703919
00:00:06.028	7923	0.00793	0		0.115015	1704326
00:00:06.038	7933	0.0083	0		0.120381	1705561
00:00:06.048	7943	0.00798	0		0.11574	1704487
00:00:06.058	7953	0.00794	0		0.11516	1704350
00:00:06.068	7963	0.00779	0		0.112984	1703875
00:00:06.078	7973	0.00799	0		0.115885	1704541
00:00:06.088	7983	0.00773	0		0.112114	1703662
00:00:06.098	7993	0.00793	0		0.115015	1704328
00:00:06.109	8003	0.00811	0		0.117626	1704951
00:00:06.118	8013	0.00815	0		0.118206	1705054
00:00:06.128	8023	0.00814	0		0.118061	1705044
00:00:06.138	8033	0.00829	0		0.120236	1705551
00:00:06.148	8043	0.00806	0		0.1169	1704782
00:00:06.158	8053	0.00839	0		0.121687	1705861
00:00:06.169	8063	0.00791	0		0.114725	1704269
00:00:06.178	8073	0.00825	0		0.119656	1705412
00:00:06.188	8083	0.00792	0		0.11487	1704311
00:00:06.198	8093	0.00839	0		0.121687	1705866
00:00:06.208	8103	0.00775	0		0.112404	1703735
00:00:06.218	8113	0.00838	0		0.121542	1705836
00:00:06.228	8123	0.00802	0		0.11632	1704616
00:00:06.237	8133	0.00829	0		0.120236	1705546
00:00:06.247	8143	0.00822	0		0.119221	1705287
00:00:06.258	8153	0.00836	0		0.121252	1705770
00:00:06.268	8163	0.00798	0		0.11574	1704502
00:00:06.278	8173	0.00842	0		0.122122	1705978
00:00:06.287	8183	0.008	0		0.11603	1704556
00:00:06.298	8193	0.00832	0		0.120671	1705645
00:00:06.307	8203	0.00826	0		0.119801	1705431
00:00:06.317	8213	0.00836	0		0.121252	1705782
00:00:06.327	8223	0.00818	0		0.118641	1705174
00:00:06.337	8233	0.00838	0		0.121542	1705856
00:00:06.347	8243	0.00833	0		0.120816	1705670
00:00:06.357	8253	0.00838	0		0.121542	1705853
00:00:06.367	8263	0.00804	0		0.11661	1704706
00:00:06.377	8273	0.00821	0		0.119076	1705279
00:00:06.387	8283	0.00806	0		0.1169	1704760
00:00:06.397	8293	0.00831	0		0.120526	1705608
00:00:06.407	8303	0.00819	0		0.118786	1705211
00:00:06.417	8313	0.00833	0		0.120816	1705679
00:00:06.427	8323	0.00826	0		0.119801	1705431
00:00:06.437	8333	0.00852	0		0.123572	1706297
00:00:06.447	8343	0.00803	0		0.116465	1704665
00:00:06.457	8353	0.00838	0		0.121542	1705853
00:00:06.467	8363	0.00821	0		0.119076	1705277
00:00:06.477	8373	0.00868	0		0.125893	1706853
00:00:06.487	8383	0.00835	0		0.121106	1705753
00:00:06.497	8393	0.00861	0		0.124877	1706625
00:00:06.507	8403	0.00835	0		0.121106	1705738
00:00:06.516	8413	0.0089	0		0.129084	1707576
00:00:06.527	8423	0.00816	0		0.118351	1705118
00:00:06.537	8433	0.00862	0		0.125023	1706632
00:00:06.547	8443	0.0083	0		0.120381	1705578
00:00:06.557	8453	0.00858	0		0.124442	1706519
00:00:06.567	8463	0.00856	0		0.124152	1706436
00:00:06.576	8473	0.00842	0		0.122122	1705978
00:00:06.586	8483	0.00844	0		0.122412	1706047
00:00:06.597	8493	0.00869	0		0.126038	1706866
00:00:06.606	8503	0.00847	0		0.122847	1706145
00:00:06.616	8513	0.00863	0		0.125168	1706671
00:00:06.626	8523	0.00869	0		0.126038	1706871
00:00:06.636	8533	0.00886	0		0.128503	1707449
00:00:06.646	8543	0.00825	0		0.119656	1705419
00:00:06.656	8553	0.00875	0		0.126908	1707071
00:00:06.666	8563	0.00842	0		0.122122	1705971
00:00:06.676	8573	0.0087	0		0.126183	1706915
00:00:06.686	8583	0.00846	0		0.122702	1706125
00:00:06.696	8593	0.00861	0		0.124877	1706615
00:00:06.706	8603	0.00869	0		0.126038	1706873
00:00:06.716	8613	0.00885	0		0.128358	1707429
00:00:06.726	8623	0.00853	0		0.123717	1706348
00:00:06.736	8633	0.00876	0		0.127053	1707123
00:00:06.746	8643	0.00842	0		0.122122	1705964
00:00:06.756	8653	0.00883	0		0.128068	1707341
00:00:06.766	8663	0.00849	0		0.123137	1706201
00:00:06.776	8673	0.00911	0		0.132129	1708285
00:00:06.786	8683	0.00871	0		0.126328	1706964
00:00:06.796	8693	0.00876	0		0.127053	1707106
00:00:06.806	8703	0.00827	0		0.119946	1705458
00:00:06.816	8713	0.00891	0		0.129229	1707603
00:00:06.825	8723	0.00838	0		0.121542	1705853
00:00:06.836	8733	0.00881	0		0.127778	1707272
00:00:06.846	8743	0.00876	0		0.127053	1707113
00:00:06.856	8753	0.00864	0		0.125313	1706703
00:00:06.866	8763	0.00846	0		0.122702	1706123
00:00:06.875	8773	0.00892	0		0.129374	1707647
00:00:06.886	8783	0.00848	0		0.122992	1706186
00:00:06.896	8793	0.0088	0		0.127633	1707250
00:00:06.905	8803	0.0086	0		0.124732	1706568
00:00:06.915	8813	0.00882	0		0.127923	1707324
00:00:06.925	8823	0.00867	0		0.125748	1706800
00:00:06.935	8833	0.00919	0		0.13329	1708542
00:00:06.945	8843	0.00893	0		0.129519	1707701
00:00:06.955	8853	0.00862	0		0.125023	1706635
00:00:06.965	8863	0.00861	0		0.124877	1706600
00:00:06.975	8873	0.00882	0		0.127923	1707309
00:00:06.985	8883	0.00875	0		0.126908	1707084
00:00:06.995	8893	0.00932	0		0.135175	1708984
00:00:07.005	8903	0.00885	0		0.128358	1707407
00:00:07.015	8913	0.00891	0		0.129229	1707627
00:00:07.025	8923	0.00914	0		0.132564	1708380
00:00:07.035	8933	0.00887	0		0.128648	1707473
00:00:07.045	8943	0.0088	0		0.127633	1707248
00:00:07.055	8953	0.00904	0		0.131114	1708064
00:00:07.065	8963	0.00896	0		0.129954	1707782
00:00:07.075	8973	0.00907	0		0.131549	1708152
00:00:07.085	8983	0.00896	0		0.129954	1707801
00:00:07.095	8993	0.00883	0		0.128068	1707358
00:00:07.105	9003	0.00888	0		0.128793	1707534
00:00:07.115	9013	0.00916	0		0.132855	1708444
00:00:07.124	9023	0.00874	0		0.126763	1707032
00:00:07.134	9033	0.0094	0		0.136335	1709265
00:00:07.144	9043	0.00907	0		0.131549	1708150
00:00:07.155	9053	0.00925	0		0.13416	1708774
00:00:07.165	9063	0.00905	0		0.131259	1708103
00:00:07.174	9073	0.00887	0		0.128648	1707471
00:00:07.185	9083	0.00875	0		0.126908	1707084
00:00:07.195	9093	0.00904	0		0.131114	1708067
00:00:07.204	9103	0.00876	0		0.127053	1707108
00:00:07.214	9113	0.00912	0		0.132274	1708329
00:00:07.224	9123	0.00903	0		0.130969	1708032
00:00:07.234	9133	0.00914	0		0.132564	1708392
00:00:07.244	9143	0.00895	0		0.129809	1707740
00:00:07.254	9153	0.00938	0		0.136045	1709184
00:00:07.264	9163	0.00891	0		0.129229	1707635
00:00:07.274	9173	0.00931	0		0.13503	1708976
00:00:07.284	9183	0.00941	0		0.13648	1709285
00:00:07.294	9193	0.00922	0		0.133725	1708652
00:00:07.304	9203	0.00899	0		0.130389	1707898
00:00:07.314	9213	0.00919	0		0.13329	1708559
00:00:07.324	9223	0.00913	0		0.132419	1708373
00:00:07.334	9233	0.00946	0		0.137206	1709461
00:00:07.344	9243	0.0095	0		0.137786	1709613
00:00:07.354	9253	0.00936	0		0.135755	1709143
00:00:07.364	9263	0.00911	0		0.132129	1708294
00:00:07.374	9273	0.0092	0		0.133435	1708586
00:00:07.384	9283	0.00938	0		0.136045	1709189
00:00:07.394	9293	0.00925	0		0.13416	1708747
00:00:07.404	9303	0.00947	0		0.137351	1709510
00:00:07.414	9313	0.00904	0		0.131114	1708054
00:00:07.424	9323	0.00949	0		0.137641	1709554
00:00:07.434	9333	0.00906	0		0.131404	1708106
00:00:07.444	9343	0.00938	0		0.136045	1709197
00:00:07.454	9353	0.00919	0		0.13329	1708569
00:00:07.464	9363	0.00922	0		0.133725	1708659
00:00:07.473	9373	0.00938	0		0.136045	1709189
00:00:07.484	9383	0.00911	0		0.132129	1708287
00:00:07.493	9393	0.00905	0		0.131259	1708096
00:00:07.503	9403	0.00928	0		0.134595	1708845
00:00:07.513	9413	0.00907	0		0.131549	1708160
00:00:07.523	9423	0.00948	0		0.137496	1709539
00:00:07.533	9433	0.00902	0		0.130824	1707986
00:00:07.543	9443	0.00912	0		0.132274	1708324
00:00:07.554	9453	0.00934	0		0.135465	1709069
00:00:07.563	9463	0.0092	0		0.133435	1708576
00:00:07.573	9473	0.00948	0		0.137496	1709525
00:00:07.583	9483	0.00947	0		0.137351	1709500
00:00:07.593	9493	0.0095	0		0.137786	1709596
00:00:07.603	9503	0.00942	0		0.136626	1709346
00:00:07.613	9513	0.00934	0		0.135465	1709052
00:00:07.623	9523	0.00948	0		0.137496	1709517
00:00:07.633	9533	0.00925	0		0.13416	1708765
00:00:07.643	9543	0.00925	0		0.13416	1708772
00:00:07.653	9553	0.0095	0		0.137786	1709598
00:00:07.663	9563	0.0094	0		0.136335	1709270
00:00:07.673	9573	0.00948	0		0.137496	1709522
00:00:07.683	9583	0.0096	0		0.139236	1709944
00:00:07.693	9593	0.00967	0		0.140251	1710170
00:00:07.703	9603	0.0093	0		0.134885	1708944
00:00:07.713	9613	0.00946	0		0.137206	1709459
00:00:07.723	9623	0.00914	0		0.132564	1708385
00:00:07.733	9633	0.00927	0		0.13445	1708816
00:00:07.743	9643	0.00984	0		0.142717	1710723
00:00:07.753	9653	0.00962	0		0.139526	1710012
00:00:07.763	9663	0.0093	0		0.134885	1708925
00:00:07.772	9673	0.00955	0		0.138511	1709750
00:00:07.783	9683	0.00958	0		0.138946	1709875
00:00:07.792	9693	0.00954	0		0.138366	1709738
00:00:07.803	9703	0.00957	0		0.138801	1709824
00:00:07.813	9713	0.00964	0		0.139816	1710074
00:00:07.822	9723	0.00952	0		0.138076	1709662
00:00:07.832	9733	0.00943	0		0.136771	1709363
00:00:07.842	9743	0.00964	0		0.139816	1710056
00:00:07.853	9753	0.00973	0		0.141122	1710354
00:00:07.862	9763	0.00954	0		0.138366	1709730
00:00:07.872	9773	0.00974	0		0.141267	1710407
00:00:07.882	9783	0.01	0		0.145038	1711290
00:00:07.892	9793	0.00955	0		0.138511	1709753
00:00:07.903	9803	0.0097	0		0.140687	1710283
00:00:07.912	9813	0.00932	0		0.135175	1708988
00:00:07.922	9823	0.00954	0		0.138366	1709743
00:00:07.932	9833	0.00967	0		0.140251	1710165
00:00:07.942	9843	0.00993	0		0.144022	1711040
00:00:07.952	9853	0.00969	0		0.140542	1710231
00:00:07.962	9863	0.01007	0		0.146053	1711515
00:00:07.972	9873	0.0098	0		0.142137	1710589
00:00:07.982	9883	0.00981	0		0.142282	1710652
00:00:07.992	9893	0.00994	0		0.144167	1711072
00:00:08.002	9903	0.00983	0		0.142572	1710704
00:00:08.012	9913	0.00973	0		0.141122	1710378
00:00:08.022	9923	0.01007	0		0.146053	1711520
00:00:08.032	9933	0.00953	0		0.138221	1709706
00:00:08.042	9943	0.00986	0		0.143007	1710809
00:00:08.052	9953	0.00987	0		0.143152	1710826
00:00:08.062	9963	0.0096	0		0.139236	1709929
00:00:08.071	9973	0.00991	0		0.143732	1710971
00:00:08.082	9983	0.00985	0		0.142862	1710782
00:00:08.091	9993	0.00983	0		0.142572	1710721
00:00:08.101	10003	0.0103	0		0.149389	1712293
00:00:08.112	10013	0.00986	0		0.143007	1710819
00:00:08.121	10023	0.00951	0		0.137931	1709635
00:00:08.132	10033	0.01009	0		0.146343	1711577
00:00:08.141	10043	0.01002	0		0.145328	1711359
00:00:08.151	10053	0.00983	0		0.142572	1710711
00:00:08.161	10063	0.00994	0		0.144167	1711089
00:00:08.171	10073	0.00963	0		0.139671	1710027
00:00:08.181	10083	0.01007	0		0.146053	1711525
00:00:08.191	10093	0.00991	0		0.143732	1710985
00:00:08.201	10103	0.01001	0		0.145183	1711310
00:00:08.211	10113	0.01016	0		0.147358	1711797
00:00:08.221	10123	0.01014	0		0.147068	1711746
00:00:08.231	10133	0.00991	0		0.143732	1710968
00:00:08.241	10143	0.01003	0		0.145473	1711368
00:00:08.251	10153	0.00974	0		0.141267	1710395
00:00:08.261	10163	0.01037	0		0.150404	1712506
00:00:08.271	10173	0.01037	0		0.150404	1712523
00:00:08.281	10183	0.01015	0		0.147213	1711775
00:00:08.291	10193	0.00989	0		0.143442	1710919
00:00:08.301	10203	0.01007	0		0.146053	1711528
00:00:08.311	10213	0.01005	0		0.145763	1711434
00:00:08.321	10223	0.01012	0		0.146778	1711670
00:00:08.330	10233	0.01002	0		0.145328	1711344
00:00:08.340	10243	0.01042	0		0.151129	1712670
00:00:08.350	10253	0.01026	0		0.148809	1712137
00:00:08.360	10263	0.01041	0		0.150984	1712650
00:00:08.370	10273	0.00996	0		0.144458	1711136
00:00:08.381	10283	0.01022	0		0.148229	1712010
00:00:08.390	10293	0.01025	0		0.148664	1712115
00:00:08.400	10303	0.01017	0		0.147503	1711836
00:00:08.411	10313	0.01012	0		0.146778	1711672
00:00:08.420	10323	0.01035	0		0.150114	1712466
00:00:08.430	10333	0.01011	0		0.146633	1711640
00:00:08.440	10343	0.01041	0		0.150984	1712665
00:00:08.450	10353	0.01035	0		0.150114	1712452
00:00:08.460	10363	0.01028	0		0.149099	1712203
00:00:08.470	10373	0.00996	0		0.144458	1711138
00:00:08.482	10383	0.01013	0		0.146923	1711701
00:00:08.490	10393	0.01006	0		0.145908	1711493
00:00:08.500	10403	0.01042	0		0.151129	1712689
00:00:08.510	10413	0.00996	0		0.144458	1711143
00:00:08.520	10423	0.01043	0		0.151274	1712719
00:00:08.530	10433	0.0105	0		0.15229	1712944
00:00:08.540	10443	0.01061	0		0.153885	1713317
00:00:08.550	10453	0.0102	0		0.147938	1711963
00:00:08.560	10463	0.01028	0		0.149099	1712211
00:00:08.570	10473	0.01018	0		0.147648	1711892
00:00:08.580	10483	0.01031	0		0.149534	1712317
00:00:08.590	10493	0.01045	0		0.151564	1712770
00:00:08.600	10503	0.01047	0		0.151854	1712866
00:00:08.610	10513	0.01015	0		0.147213	1711792
00:00:08.620	10523	0.01066	0		0.15461	1713484
00:00:08.630	10533	0.01037	0		0.150404	1712518
00:00:08.639	10543	0.01049	0		0.152145	1712922
00:00:08.650	10553	0.01035	0		0.150114	1712464
00:00:08.660	10563	0.01026	0		0.148809	1712145
00:00:08.670	10573	0.01041	0		0.150984	1712662
00:00:08.680	10583	0.01041	0		0.150984	1712650
00:00:08.690	10593	0.01018	0		0.147648	1711888
00:00:08.700	10603	0.01068	0		0.1549	1713550
00:00:08.709	10613	0.01022	0		0.148229	1712022
00:00:08.719	10623	0.01058	0		0.15345	1713234
00:00:08.729	10633	0.01025	0		0.148664	1712105
00:00:08.739	10643	0.01061	0		0.153885	1713334
00:00:08.749	10653	0.01026	0		0.148809	1712145
00:00:08.759	10663	0.01065	0		0.154465	1713452
00:00:08.769	10673	0.01048	0		0.152	1712883
00:00:08.779	10683	0.0105	0		0.15229	1712969
00:00:08.789	10693	0.01044	0		0.151419	1712765
00:00:08.799	10703	0.01053	0		0.152725	1713069
00:00:08.809	10713	0.01042	0		0.151129	1712675
00:00:08.819	10723	0.01045	0		0.151564	1712775
00:00:08.829	10733	0.01036	0		0.150259	1712489
00:00:08.839	10743	0.01063	0		0.154175	1713393
00:00:08.849	10753	0.01066	0		0.15461	1713479
00:00:08.859	10763	0.01064	0		0.15432	1713432
00:00:08.869	10773	0.01064	0		0.15432	1713415
00:00:08.879	10783	0.01085	0		0.157366	1714133
00:00:08.889	10793	0.01047	0		0.151854	1712851
00:00:08.899	10803	0.01061	0		0.153885	1713322
00:00:08.909	10813	0.01037	0		0.150404	1712515
00:00:08.919	10823	0.01078	0		0.156351	1713890
00:00:08.929	10833	0.01054	0		0.15287	1713086
00:00:08.939	10843	0.01078	0		0.156351	1713888
00:00:08.949	10853	0.01071	0		0.155335	1713675
00:00:08.958	10863	0.01112	0		0.161282	1715045
00:00:08.969	10873	0.0105	0		0.15229	1712969
00:00:08.978	10883	0.01074	0		0.15577	1713765
00:00:08.988	10893	0.0105	0		0.15229	1712964
00:00:08.998	10903	0.01083	0		0.157076	1714059
00:00:09.008	10913	0.01051	0		0.152435	1712976
00:00:09.018	10923	0.01107	0		0.160557	1714856
00:00:09.028	10933	0.01056	0		0.15316	1713155
00:00:09.038	10943	0.01088	0		0.157801	1714216
00:00:09.048	10953	0.01056	0		0.15316	1713172
00:00:09.058	10963	0.01058	0		0.15345	1713217
00:00:09.068	10973	0.01045	0		0.151564	1712792
00:00:09.078	10983	0.01106	0		0.160412	1714817
00:00:09.088	10993	0.01058	0		0.15345	1713210
00:00:09.099	11003	0.01094	0		0.158671	1714436
00:00:09.108	11013	0.01103	0		0.159977	1714729
00:00:09.118	11023	0.01114	0		0.161572	1715089
00:00:09.128	11033	0.01057	0		0.153305	1713202
00:00:09.138	11043	0.01095	0		0.158816	1714464
00:00:09.148	11053	0.01061	0		0.153885	1713315
00:00:09.158	11063	0.01097	0		0.159106	1714545
00:00:09.168	11073	0.01049	0		0.152145	1712929
00:00:09.178	11083	0.01085	0		0.157366	1714123
00:00:09.188	11093	0.0108	0		0.156641	1713954
00:00:09.198	11103	0.01074	0		0.15577	1713761
00:00:09.208	11113	0.01084	0		0.157221	1714084
00:00:09.218	11123	0.01104	0		0.160122	1714768
00:00:09.228	11133	0.01094	0		0.158671	1714436
00:00:09.239	11143	0.01102	0		0.159832	1714685
00:00:09.248	11153	0.01069	0		0.155045	1713592
00:00:09.258	11163	0.01122	0		0.162732	1715370
00:00:09.268	11173	0.01046	0		0.151709	1712822
00:00:09.277	11183	0.01115	0		0.161717	1715121
00:00:09.287	11193	0.01094	0		0.158671	1714419
00:00:09.298	11203	0.01104	0		0.160122	1714770
00:00:09.307	11213	0.01105	0		0.160267	1714795
00:00:09.317	11223	0.01111	0		0.161137	1715001
00:00:09.327	11233	0.01088	0		0.157801	1714214
00:00:09.337	11243	0.01123	0		0.162877	1715392
00:00:09.347	11253	0.01102	0		0.159832	1714702
00:00:09.357	11263	0.01116	0		0.161862	1715175
00:00:09.367	11273	0.01104	0		0.160122	1714761
00:00:09.377	11283	0.0111	0		0.160992	1714957
00:00:09.387	11293	0.01106	0		0.160412	1714834
00:00:09.397	11303	0.0112	0		0.162442	1715299
00:00:09.407	11313	0.01062	0		0.15403	1713356
00:00:09.417	11323	0.01115	0		0.161717	1715130
00:00:09.427	11333	0.011	0		0.159541	1714628
00:00:09.437	11343	0.01121	0		0.162587	1715324
00:00:09.447	11353	0.01081	0		0.156786	1714005
00:00:09.457	11363	0.01127	0		0.163457	1715543
00:00:09.467	11373	0.01121	0		0.162587	1715326
00:00:09.477	11383	0.01109	0		0.160847	1714922
00:00:09.487	11393	0.01111	0		0.161137	1714986
00:00:09.497	11403	0.01123	0		0.162877	1715395
00:00:09.507	11413	0.01092	0		0.158381	1714365
00:00:09.517	11423	0.01123	0		0.162877	1715392
00:00:09.527	11433	0.01102	0		0.159832	1714699
00:00:09.536	11443	0.01132	0		0.164183	1715722
00:00:09.547	11453	0.01114	0		0.161572	1715094
00:00:09.557	11463	0.0113	0		0.163893	1715629
00:00:09.567	11473	0.01131	0		0.164038	1715668
00:00:09.576	11483	0.01154	0		0.167374	1716456
00:00:09.586	11493	0.01109	0		0.160847	1714949
00:00:09.596	11503	0.01128	0		0.163603	1715587
00:00:09.607	11513	0.01111	0		0.161137	1714998
00:00:09.616	11523	0.01107	0		0.160557	1714861
00:00:09.626	11533	0.01152	0		0.167083	1716380
00:00:09.636	11543	0.01141	0		0.165488	1716020
00:00:09.646	11553	0.01143	0		0.165778	1716089
00:00:09.656	11563	0.01153	0		0.167228	1716400
00:00:09.666	11573	0.01096	0		0.158961	1714513
00:00:09.676	11583	0.01136	0		0.164763	1715851
00:00:09.686	11593	0.01093	0		0.158526	1714397
00:00:09.696	11603	0.01137	0		0.164908	1715881
00:00:09.706	11613	0.01128	0		0.163603	1715584
00:00:09.716	11623	0.01133	0		0.164328	1715731
00:00:09.726	11633	0.0114	0		0.165343	1715959
00:00:09.737	11643	0.0112	0		0.162442	1715307
00:00:09.746	11653	0.01119	0		0.162297	1715280
00:00:09.756	11663	0.01143	0		0.165778	1716072
00:00:09.766	11673	0.01148	0		0.166503	1716236
00:00:09.776	11683	0.0116	0		0.168244	1716661
00:00:09.786	11693	0.01129	0		0.163748	1715614
00:00:09.796	11703	0.01141	0		0.165488	1716006
00:00:09.806	11713	0.01117	0		0.162007	1715187
00:00:09.816	11723	0.01158	0		0.167954	1716564
00:00:09.826	11733	0.01155	0		0.167519	1716493
00:00:09.836	11743	0.01157	0		0.167809	1716542
00:00:09.846	11753	0.01133	0		0.164328	1715746
00:00:09.856	11763	0.01148	0		0.166503	1716255
00:00:09.866	11773	0.0109	0		0.158091	1714287
00:00:09.875	11783	0.01123	0		0.162877	1715413
00:00:09.885	11793	0.01116	0		0.161862	1715175
00:00:09.895	11803	0.01152	0		0.167083	1716383
00:00:09.905	11813	0.01142	0		0.165633	1716052
00:00:09.916	11823	0.01147	0		0.166358	1716214
00:00:09.926	11833	0.01133	0		0.164328	1715751
00:00:09.935	11843	0.01136	0		0.164763	1715824
00:00:09.945	11853	0.01147	0		0.166358	1716204
00:00:09.956	11863	0.01168	0		0.169404	1716908
00:00:09.965	11873	0.01157	0		0.167809	1716547
00:00:09.975	11883	0.01119	0		0.162297	1715260
00:00:09.985	11893	0.01164	0		0.168824	1716766
00:00:09.995	11903	0.01141	0		0.165488	1715991
00:00:10.005	11913	0.01171	0		0.169839	1717006
00:00:10.015	11923	0.01174	0		0.170274	1717131
00:00:10.025	11933	0.01148	0		0.166503	1716251
00:00:10.035	11943	0.01178	0		0.170854	1717258
00:00:10.045	11953	0.01169	0		0.169549	1716950
00:00:10.055	11963	0.01198	0		0.173755	1717925
00:00:10.065	11973	0.0116	0		0.168244	1716661
00:00:10.075	11983	0.01175	0		0.170419	1717163
00:00:10.085	11993	0.01156	0		0.167664	1716525
00:00:10.095	12003	0.0117	0		0.169694	1716994
00:00:10.105	12013	0.0119	0		0.172595	1717666
00:00:10.115	12023	0.01166	0		0.169114	1716834
00:00:10.124	12033	0.01174	0		0.170274	1717109
00:00:10.135	12043	0.01146	0		0.166213	1716167
00:00:10.144	12053	0.01174	0		0.170274	1717126
00:00:10.155	12063	0.01178	0		0.170854	1717246
00:00:10.165	12073	0.01175	0		0.170419	1717165
00:00:10.174	12083	0.01153	0		0.167228	1716412
00:00:10.185	12093	0.01183	0		0.17158	1717410
00:00:10.195	12103	0.01172	0		0.169984	1717050
00:00:10.205	12113	0.01172	0		0.169984	1717050
00:00:10.215	12123	0.01208	0		0.175206	1718258
00:00:10.224	12133	0.01187	0		0.17216	1717535
00:00:10.234	12143	0.01171	0		0.169839	1717021
00:00:10.244	12153	0.01179	0		0.170999	1717297
00:00:10.254	12163	0.01184	0		0.171725	1717434
00:00:10.264	12173	0.01193	0		0.17303	1717737
00:00:10.274	12183	0.01182	0		0.171435	1717371
00:00:10.284	12193	0.01164	0		0.168824	1716773
00:00:10.294	12203	0.01195	0		0.17332	1717822
00:00:10.304	12213	0.01197	0		0.17361	1717886
00:00:10.314	12223	0.01204	0		0.174625	1718106
00:00:10.324	12233	0.01167	0		0.169259	1716869
00:00:10.334	12243	0.01202	0		0.174335	1718067
00:00:10.344	12253	0.01182	0		0.171435	1717381
00:00:10.354	12263	0.01158	0		0.167954	1716581
00:00:10.364	12273	0.01208	0		0.175206	1718246
00:00:10.374	12283	0.01212	0		0.175786	1718386
00:00:10.385	12293	0.0119	0		0.172595	1717639
00:00:10.394	12303	0.01178	0		0.170854	1717234
00:00:10.404	12313	0.01175	0		0.170419	1717160
00:00:10.413	12323	0.01191	0		0.17274	1717671
00:00:10.423	12333	0.0121	0		0.175496	1718332
00:00:10.433	12343	0.01192	0		0.172885	1717710
00:00:10.444	12353	0.01195	0		0.17332	1717830
00:00:10.454	12363	0.01207	0		0.175061	1718217
00:00:10.463	12373	0.01189	0		0.17245	1717630
00:00:10.473	12383	0.01189	0		0.17245	1717621
00:00:10.483	12393	0.0117	0		0.169694	1716974
00:00:10.493	12403	0.01211	0		0.175641	1718354
00:00:10.503	12413	0.01194	0		0.173175	1717778
00:00:10.513	12423	0.01208	0		0.175206	1718244
00:00:10.523	12433	0.01207	0		0.175061	1718217
00:00:10.533	12443	0.01205	0		0.17477	1718141
00:00:10.543	12453	0.01182	0		0.171435	1717388
00:00:10.553	12463	0.0121	0		0.175496	1718329
00:00:10.563	12473	0.01229	0		0.178251	1718950
00:00:10.573	12483	0.01211	0		0.175641	1718356
00:00:10.583	12493	0.01232	0		0.178686	1719058
00:00:10.593	12503	0.01202	0		0.174335	1718043
00:00:10.603	12513	0.01221	0		0.177091	1718679
00:00:10.613	12523	0.01222	0		0.177236	1718716
00:00:10.623	12533	0.01205	0		0.17477	1718160
00:00:10.633	12543	0.0121	0		0.175496	1718339
00:00:10.643	12553	0.01231	0		0.178541	1719028
00:00:10.653	12563	0.01227	0		0.177961	1718901
00:00:10.663	12573	0.01197	0		0.17361	1717886
00:00:10.674	12583	0.01241	0		0.179992	1719376
00:00:10.683	12593	0.01196	0		0.173465	1717844
00:00:10.693	12603	0.01198	0		0.173755	1717918
00:00:10.703	12613	0.01214	0		0.176076	1718442
00:00:10.713	12623	0.01218	0		0.176656	1718589
00:00:10.723	12633	0.01209	0		0.175351	1718290
00:00:10.732	12643	0.01205	0		0.17477	1718155
00:00:10.742	12653	0.01226	0		0.177816	1718871
00:00:10.753	12663	0.01231	0		0.178541	1719033
00:00:10.763	12673	0.01227	0		0.177961	1718901
00:00:10.772	12683	0.01222	0		0.177236	1718739
00:00:10.782	12693	0.0123	0		0.178396	1718996
00:00:10.792	12703	0.01242	0		0.180137	1719398
00:00:10.802	12713	0.01213	0		0.175931	1718420
00:00:10.812	12723	0.01225	0		0.177671	1718842
00:00:10.822	12733	0.0124	0		0.179847	1719317
00:00:10.832	12743	0.01235	0		0.179122	1719146
00:00:10.842	12753	0.01256	0		0.182167	1719877
00:00:10.852	12763	0.01217	0		0.176511	1718569
00:00:10.862	12773	0.01237	0		0.179412	1719239
00:00:10.872	12783	0.01217	0		0.176511	1718574
00:00:10.882	12793	0.01214	0		0.176076	1718471
00:00:10.892	12803	0.0124	0		0.179847	1719337
00:00:10.902	12813	0.01268	0		0.183908	1720278
00:00:10.912	12823	0.01223	0		0.177381	1718769
00:00:10.922	12833	0.01256	0		0.182167	1719858
00:00:10.932	12843	0.01227	0		0.177961	1718889
00:00:10.942	12853	0.01241	0		0.179992	1719351
00:00:10.952	12863	0.01216	0		0.176366	1718510
00:00:10.962	12873	0.01253	0		0.181732	1719773
00:00:10.972	12883	0.01248	0		0.181007	1719609
00:00:10.982	12893	0.01262	0		0.183038	1720065
00:00:10.992	12903	0.01228	0		0.178106	1718920
00:00:11.002	12913	0.0125	0		0.181297	1719660
00:00:11.012	12923	0.01263	0		0.183183	1720085
00:00:11.022	12933	0.01238	0		0.179557	1719258
00:00:11.031	12943	0.01255	0		0.182022	1719831
00:00:11.041	12953	0.0125	0		0.181297	1719655
00:00:11.052	12963	0.01214	0		0.176076	1718452
00:00:11.062	12973	0.01236	0		0.179267	1719209
00:00:11.072	12983	0.01264	0		0.183328	1720143
00:00:11.082	12993	0.0127	0		0.184198	1720320
00:00:11.091	13003	0.01248	0		0.181007	1719609
00:00:11.101	13013	0.0127	0		0.184198	1720337
00:00:11.112	13023	0.01228	0		0.178106	1718923
00:00:11.121	13033	0.01289	0		0.186954	1720977
00:00:11.131	13043	0.01263	0		0.183183	1720099
00:00:11.141	13053	0.01304	0		0.189129	1721486
00:00:11.151	13063	0.01248	0		0.181007	1719604
00:00:11.161	13073	0.01295	0		0.187824	1721175
00:00:11.171	13083	0.01276	0		0.185068	1720540
00:00:11.181	13093	0.01254	0		0.181877	1719814
00:00:11.191	13103	0.01274	0		0.184778	1720454
00:00:11.201	13113	0.01297	0		0.188114	1721239
00:00:11.211	13123	0.01259	0		0.182602	1719977
00:00:11.221	13133	0.01258	0		0.182457	1719918
00:00:11.231	13143	0.01211	0		0.175641	1718361
00:00:11.241	13153	0.01298	0		0.188259	1721264
00:00:11.251	13163	0.01267	0		0.183763	1720244
00:00:11.261	13173	0.01282	0		0.185938	1720748
00:00:11.271	13183	0.01289	0		0.186954	1720977
00:00:11.281	13193	0.01307	0		0.189564	1721575
00:00:11.291	13203	0.01272	0		0.184488	1720388
00:00:11.301	13213	0.01308	0		0.189709	1721619
00:00:11.311	13223	0.01287	0		0.186664	1720923
00:00:11.321	13233	0.01267	0		0.183763	1720219
00:00:11.331	13243	0.01248	0		0.181007	1719609
00:00:11.340	13253	0.0128	0		0.185648	1720668
00:00:11.351	13263	0.01276	0		0.185068	1720543
00:00:11.361	13273	0.01277	0		0.185213	1720574
00:00:11.371	13283	0.01274	0		0.184778	1720472
00:00:11.380	13293	0.01283	0		0.186083	1720780
00:00:11.390	13303	0.01271	0		0.184343	1720354
00:00:11.400	13313	0.01279	0		0.185503	1720643
00:00:11.411	13323	0.01279	0		0.185503	1720631
00:00:11.420	13333	0.01309	0		0.189854	1721658
00:00:11.430	13343	0.01286	0		0.186518	1720889
00:00:11.440	13353	0.01331	0		0.193045	1722384
00:00:11.450	13363	0.01273	0		0.184633	1720437
00:00:11.460	13373	0.01319	0		0.191305	1721986
00:00:11.470	13383	0.0126	0		0.182747	1719984
00:00:11.480	13393	0.01303	0		0.188984	1721433
00:00:11.490	13403	0.01266	0		0.183618	1720195
00:00:11.500	13413	0.01329	0		0.192755	1722330
00:00:11.510	13423	0.01291	0		0.187244	1721046
00:00:11.520	13433	0.01338	0		0.19406	1722609
00:00:11.530	13443	0.01302	0		0.188839	1721423
00:00:11.540	13453	0.01296	0		0.187969	1721207
00:00:11.550	13463	0.01277	0		0.185213	1720577
00:00:11.560	13473	0.01337	0		0.193915	1722582
00:00:11.570	13483	0.01292	0		0.187389	1721087
00:00:11.580	13493	0.01293	0		0.187534	1721102
00:00:11.590	13503	0.01299	0		0.188404	1721305
00:00:11.600	13513	0.01344	0		0.194931	1722829
00:00:11.610	13523	0.01282	0		0.185938	1720734
00:00:11.620	13533	0.01331	0		0.193045	1722398
00:00:11.630	13543	0.01285	0		0.186373	1720847
00:00:11.640	13553	0.01339	0		0.194205	1722660
00:00:11.650	13563	0.013	0		0.188549	1721357
00:00:11.660	13573	0.01282	0		0.185938	1720726
00:00:11.669	13583	0.013	0		0.188549	1721347
00:00:11.679	13593	0.01345	0		0.195076	1722859
00:00:11.689	13603	0.013	0		0.188549	1721347
00:00:11.700	13613	0.01339	0		0.194205	1722651
00:00:11.709	13623	0.01308	0		0.189709	1721614
00:00:11.719	13633	0.01325	0		0.192175	1722166
00:00:11.729	13643	0.01278	0		0.185358	1720589
00:00:11.739	13653	0.01331	0		0.193045	1722389
00:00:11.749	13663	0.01285	0		0.186373	1720832
00:00:11.759	13673	0.01316	0		0.19087	1721883
00:00:11.769	13683	0.01309	0		0.189854	1721648
00:00:11.779	13693	0.01317	0		0.191015	1721905
00:00:11.789	13703	0.01321	0		0.191595	1722042
00:00:11.799	13713	0.01345	0		0.195076	1722861
00:00:11.809	13723	0.01302	0		0.188839	1721408
00:00:11.819	13733	0.01318	0		0.19116	1721954
00:00:11.829	13743	0.01336	0		0.19377	1722545
00:00:11.839	13753	0.01355	0		0.196526	1723205
00:00:11.849	13763	0.01319	0		0.191305	1721991
00:00:11.859	13773	0.01345	0		0.195076	1722844
00:00:11.869	13783	0.01295	0		0.187824	1721180
00:00:11.879	13793	0.01348	0		0.195511	1722940
00:00:11.889	13803	0.01316	0		0.19087	1721881
00:00:11.899	13813	0.01338	0		0.19406	1722616
00:00:11.909	13823	0.01296	0		0.187969	1721197
00:00:11.918	13833	0.01366	0		0.198121	1723550
00:00:11.928	13843	0.01354	0		0.196381	1723144
00:00:11.939	13853	0.01334	0		0.19348	1722487
00:00:11.948	13863	0.01335	0		0.193625	1722528
00:00:11.958	13873	0.01377	0		0.199717	1723910
00:00:11.969	13883	0.01326	0		0.19232	1722229
00:00:11.978	13893	0.01357	0		0.196816	1723257
00:00:11.989	13903	0.01342	0		0.194641	1722768
00:00:11.998	13913	0.01356	0		0.196671	1723235
00:00:12.008	13923	0.01319	0		0.191305	1721981
00:00:12.018	13933	0.01329	0		0.192755	1722301
00:00:12.028	13943	0.01313	0		0.190435	1721795
00:00:12.038	13953	0.01363	0		0.197686	1723460
00:00:12.048	13963	0.01319	0		0.191305	1721976
00:00:12.058	13973	0.01356	0		0.196671	1723235
00:00:12.068	13983	0.01322	0		0.19174	1722077
00:00:12.078	13993	0.01367	0		0.198267	1723587
00:00:12.088	14003	0.01314	0		0.19058	1721829
00:00:12.098	14013	0.01369	0		0.198557	1723666
00:00:12.108	14023	0.01349	0		0.195656	1722990
00:00:12.118	14033	0.01413	0		0.204938	1725141
00:00:12.128	14043	0.01336	0		0.19377	1722565
00:00:12.138	14053	0.01356	0		0.196671	1723227
00:00:12.148	14063	0.01341	0		0.194496	1722705
00:00:12.158	14073	0.01395	0		0.202328	1724541
00:00:12.168	14083	0.01347	0		0.195366	1722915
00:00:12.178	14093	0.01378	0		0.199862	1723969
00:00:12.188	14103	0.01341	0		0.194496	1722729
00:00:12.198	14113	0.01395	0		0.202328	1724546
00:00:12.208	14123	0.01368	0		0.198412	1723636
00:00:12.217	14133	0.01366	0		0.198121	1723548
00:00:12.228	14143	0.0134	0		0.194351	1722692
00:00:12.238	14153	0.01383	0		0.200587	1724116
00:00:12.248	14163	0.0133	0		0.1929	1722335
00:00:12.257	14173	0.01372	0		0.198992	1723746
00:00:12.268	14183	0.01365	0		0.197976	1723538
00:00:12.278	14193	0.01383	0		0.200587	1724141
00:00:12.288	14203	0.01333	0		0.193335	1722455
00:00:12.298	14213	0.0139	0		0.201602	1724357
00:00:12.307	14223	0.01356	0		0.196671	1723210
00:00:12.317	14233	0.01432	0		0.207694	1725766
00:00:12.327	14243	0.01382	0		0.200442	1724092
00:00:12.337	14253	0.01387	0		0.201167	1724252
00:00:12.347	14263	0.01363	0		0.197686	1723450
00:00:12.357	14273	0.01379	0		0.200007	1724001
00:00:12.367	14283	0.0139	0		0.201602	1724350
00:00:12.377	14293	0.01393	0		0.202038	1724448
00:00:12.387	14303	0.01364	0		0.197831	1723504
00:00:12.397	14313	0.01386	0		0.201022	1724219
00:00:12.407	14323	0.01346	0		0.195221	1722886
00:00:12.417	14333	0.01397	0		0.202618	1724604
00:00:12.427	14343	0.01348	0		0.195511	1722945
00:00:12.437	14353	0.01389	0		0.201457	1724333
00:00:12.447	14363	0.01361	0		0.197396	1723399
00:00:12.457	14373	0.014	0		0.203053	1724688
00:00:12.467	14383	0.01357	0		0.196816	1723239
00:00:12.477	14393	0.01381	0		0.200297	1724052
00:00:12.487	14403	0.01352	0		0.196091	1723078
00:00:12.497	14413	0.01406	0		0.203923	1724908
00:00:12.507	14423	0.01414	0		0.205083	1725178
00:00:12.517	14433	0.0141	0		0.204503	1725035
00:00:12.526	14443	0.01377	0		0.199717	1723918
00:00:12.537	14453	0.01438	0		0.208564	1725987
00:00:12.546	14463	0.01399	0		0.202908	1724663
00:00:12.556	14473	0.01406	0		0.203923	1724901
00:00:12.567	14483	0.01359	0		0.197106	1723323
00:00:12.576	14493	0.01388	0		0.201312	1724311
00:00:12.586	14503	0.01387	0		0.201167	1724249
00:00:12.596	14513	0.01423	0		0.206389	1725460
00:00:12.606	14523	0.01411	0		0.204648	1725065
00:00:12.616	14533	0.01407	0		0.204068	1724935
00:00:12.626	14543	0.01399	0		0.202908	1724671
00:00:12.636	14553	0.01402	0		0.203343	1724771
00:00:12.646	14563	0.01368	0		0.198412	1723609
00:00:12.656	14573	0.01425	0		0.206679	1725548
00:00:12.666	14583	0.01397	0		0.202618	1724604
00:00:12.677	14593	0.0139	0		0.201602	1724379
00:00:12.687	14603	0.01394	0		0.202183	1724484
00:00:12.696	14613	0.01428	0		0.207114	1725634
00:00:12.706	14623	0.01397	0		0.202618	1724592
00:00:12.716	14633	0.01441	0		0.208999	1726070
00:00:12.726	14643	0.01409	0		0.204358	1724996
00:00:12.736	14653	0.01414	0		0.205083	1725158
00:00:12.746	14663	0.014	0		0.203053	1724688
00:00:12.756	14673	0.01438	0		0.208564	1725957
00:00:12.766	14683	0.014	0		0.203053	1724702
00:00:12.776	14693	0.01398	0		0.202763	1724634
00:00:12.786	14703	0.01427	0		0.206969	1725619
00:00:12.796	14713	0.01428	0		0.207114	1725646
00:00:12.806	14723	0.01397	0		0.202618	1724607
00:00:12.816	14733	0.01394	0		0.202183	1724511
00:00:12.826	14743	0.01423	0		0.206389	1725482
00:00:12.835	14753	0.01422	0		0.206244	1725443
00:00:12.845	14763	0.01457	0		0.21132	1726597
00:00:12.855	14773	0.01419	0		0.205808	1725340
00:00:12.865	14783	0.01372	0		0.198992	1723749
00:00:12.875	14793	0.01424	0		0.206534	1725514
00:00:12.885	14803	0.01404	0		0.203633	1724844
00:00:12.895	14813	0.01438	0		0.208564	1725957
00:00:12.906	14823	0.01423	0		0.206389	1725477
00:00:12.915	14833	0.01448	0		0.210015	1726293
00:00:12.925	14843	0.01411	0		0.204648	1725067
00:00:12.935	14853	0.01438	0		0.208564	1725967
00:00:12.945	14863	0.01396	0		0.202473	1724570
00:00:12.956	14873	0.01442	0		0.209144	1726099
00:00:12.965	14883	0.01422	0		0.206244	1725436
00:00:12.975	14893	0.01448	0		0.210015	1726303
00:00:12.985	14903	0.01417	0		0.205518	1725254
00:00:12.995	14913	0.0144	0		0.208854	1726045
00:00:13.005	14923	0.01421	0		0.206099	1725406
00:00:13.015	14933	0.01424	0		0.206534	1725497
00:00:13.025	14943	0.01414	0		0.205083	1725178
00:00:13.035	14953	0.01431	0		0.207549	1725734
00:00:13.045	14963	0.01448	0		0.210015	1726315
00:00:13.055	14973	0.01447	0		0.20987	1726268
00:00:13.065	14983	0.01443	0		0.209289	1726151
00:00:13.075	14993	0.01449	0		0.21016	1726348
00:00:13.085	15003	0.01424	0		0.206534	1725502
00:00:13.095	15013	0.01452	0		0.210595	1726455
00:00:13.105	15023	0.01435	0		0.208129	1725879
00:00:13.115	15033	0.01428	0		0.207114	1725627
00:00:13.124	15043	0.01418	0		0.205663	1725294
00:00:13.135	15053	0.0148	0		0.214656	1727391
00:00:13.145	15063	0.01405	0		0.203778	1724852
00:00:13.154	15073	0.01451	0		0.21045	1726426
00:00:13.166	15083	0.01427	0		0.206969	1725605
00:00:13.174	15093	0.01471	0		0.21335	1727092
00:00:13.185	15103	0.01444	0		0.209434	1726187
00:00:13.195	15113	0.01467	0		0.21277	1726935
00:00:13.204	15123	0.01435	0		0.208129	1725874
00:00:13.214	15133	0.01454	0		0.210885	1726519
00:00:13.224	15143	0.01447	0		0.20987	1726271
00:00:13.234	15153	0.01422	0		0.206244	1725428
00:00:13.245	15163	0.01454	0		0.210885	1726524
00:00:13.254	15173	0.0142	0		0.205954	1725365
00:00:13.264	15183	0.01414	0		0.205083	1725165
00:00:13.274	15193	0.01437	0		0.208419	1725955
00:00:13.284	15203	0.01426	0		0.206824	1725585
00:00:13.294	15213	0.01447	0		0.20987	1726285
00:00:13.304	15223	0.01479	0		0.214511	1727335
00:00:13.314	15233	0.01476	0		0.214076	1727234
00:00:13.325	15243	0.01431	0		0.207549	1725734
00:00:13.334	15253	0.01444	0		0.209434	1726183
00:00:13.344	15263	0.01438	0		0.208564	1725974
00:00:13.354	15273	0.01485	0		0.215381	1727563
00:00:13.364	15283	0.01463	0		0.21219	1726803
00:00:13.374	15293	0.01466	0		0.212625	1726911
00:00:13.385	15303	0.01475	0		0.213931	1727202
00:00:13.394	15313	0.01457	0		0.21132	1726595
00:00:13.404	15323	0.01455	0		0.21103	1726551
00:00:13.414	15333	0.01461	0		0.2119	1726739
00:00:13.424	15343	0.01428	0		0.207114	1725649
00:00:13.434	15353	0.01443	0		0.209289	1726131
00:00:13.444	15363	0.01438	0		0.208564	1725989
00:00:13.454	15373	0.01469	0		0.21306	1727028
00:00:13.464	15383	0.0146	0		0.211755	1726713
00:00:13.473	15393	0.0146	0		0.211755	1726722
00:00:13.484	15403	0.01465	0		0.21248	1726872
00:00:13.493	15413	0.01484	0		0.215236	1727531
00:00:13.504	15423	0.01461	0		0.2119	1726757
00:00:13.514	15433	0.01465	0		0.21248	1726869
00:00:13.523	15443	0.01444	0		0.209434	1726158
00:00:13.533	15453	0.0147	0		0.213205	1727043
00:00:13.543	15463	0.01473	0		0.213641	1727141
00:00:13.554	15473	0.01455	0		0.21103	1726556
00:00:13.563	15483	0.0148	0		0.214656	1727381
00:00:13.573	15493	0.01467	0		0.21277	1726950
00:00:13.583	15503	0.0145	0		0.210305	1726367
00:00:13.593	15513	0.01517	0		0.220022	1728615
00:00:13.603	15523	0.0146	0		0.211755	1726722
00:00:13.613	15533	0.01461	0		0.2119	1726754
00:00:13.623	15543	0.01457	0		0.21132	1726627
00:00:13.633	15553	0.01469	0		0.21306	1727006
00:00:13.643	15563	0.01438	0		0.208564	1725979
00:00:13.653	15573	0.01472	0		0.213495	1727099
00:00:13.663	15583	0.01464	0		0.212335	1726837
00:00:13.673	15593	0.01461	0		0.2119	1726737
00:00:13.683	15603	0.01486	0		0.215526	1727568
00:00:13.693	15613	0.01483	0		0.215091	1727497
00:00:13.702	15623	0.01465	0		0.21248	1726877
00:00:13.713	15633	0.0147	0		0.213205	1727046
00:00:13.723	15643	0.01499	0		0.217412	1728024
00:00:13.733	15653	0.01476	0		0.214076	1727254
00:00:13.743	15663	0.01482	0		0.214946	1727456
00:00:13.753	15673	0.01504	0		0.218137	1728176
00:00:13.763	15683	0.01478	0		0.214366	1727322
00:00:13.772	15693	0.01474	0		0.213786	1727170
00:00:13.782	15703	0.01486	0		0.215526	1727578
00:00:13.793	15713	0.0149	0		0.216106	1727705
00:00:13.802	15723	0.01479	0		0.214511	1727354
00:00:13.813	15733	0.01498	0		0.217266	1727980
00:00:13.822	15743	0.01457	0		0.21132	1726595
00:00:13.833	15753	0.01505	0		0.218282	1728229
00:00:13.846	15763	0.01493	0		0.216541	1727828
00:00:13.852	15773	0.01494	0		0.216686	1727860
00:00:13.862	15783	0.01497	0		0.217121	1727938
00:00:13.872	15793	0.01456	0		0.211175	1726583
00:00:13.882	15803	0.01477	0		0.214221	1727286
00:00:13.892	15813	0.01469	0		0.21306	1727016
00:00:13.902	15823	0.01506	0		0.218427	1728271
00:00:13.912	15833	0.01459	0		0.21161	1726683
00:00:13.922	15843	0.01473	0		0.213641	1727131
00:00:13.932	15853	0.01482	0		0.214946	1727443
00:00:13.942	15863	0.01504	0		0.218137	1728178
00:00:13.952	15873	0.01469	0		0.21306	1727026
00:00:13.962	15883	0.01487	0		0.215671	1727622
00:00:13.972	15893	0.01468	0		0.212915	1726972
00:00:13.982	15903	0.01466	0		0.212625	1726899
00:00:13.992	15913	0.01464	0		0.212335	1726840
00:00:14.002	15923	0.01489	0		0.215961	1727669
00:00:14.012	15933	0.01501	0		0.217702	1728102
00:00:14.022	15943	0.0149	0		0.216106	1727703
00:00:14.032	15953	0.0149	0		0.216106	1727715
00:00:14.041	15963	0.01501	0		0.217702	1728087
00:00:14.052	15973	0.015	0		0.217557	1728046
00:00:14.062	15983	0.01513	0		0.219442	1728500
00:00:14.072	15993	0.01491	0		0.216251	1727740
00:00:14.082	16003	0.0148	0		0.214656	1727366
00:00:14.091	16013	0.01492	0		0.216396	1727784
00:00:14.102	16023	0.015	0		0.217557	1728063
00:00:14.112	16033	0.01532	0		0.222198	1729114
00:00:14.122	16043	0.01523	0		0.220892	1728830
00:00:14.131	16053	0.01487	0		0.215671	1727625
00:00:14.141	16063	0.01517	0		0.220022	1728608
00:00:14.151	16073	0.01477	0		0.214221	1727290
00:00:14.161	16083	0.01519	0		0.220312	1728688
00:00:14.171	16093	0.01517	0		0.220022	1728627
00:00:14.181	16103	0.01506	0		0.218427	1728269
00:00:14.191	16113	0.01481	0		0.214801	1727410
00:00:14.202	16123	0.01501	0		0.217702	1728073
00:00:14.211	16133	0.0151	0		0.219007	1728401
00:00:14.221	16143	0.01514	0		0.219587	1728539
00:00:14.231	16153	0.01479	0		0.214511	1727337
00:00:14.241	16163	0.01505	0		0.218282	1728210
00:00:14.251	16173	0.01498	0		0.217266	1727999
00:00:14.261	16183	0.0152	0		0.220457	1728715
00:00:14.271	16193	0.01504	0		0.218137	1728180
00:00:14.281	16203	0.01521	0		0.220602	1728759
00:00:14.291	16213	0.0151	0		0.219007	1728379
00:00:14.301	16223	0.01524	0		0.221037	1728852
00:00:14.311	16233	0.01463	0		0.21219	1726808
00:00:14.320	16243	0.01531	0		0.222053	1729080
00:00:14.331	16253	0.015	0		0.217557	1728065
00:00:14.340	16263	0.01544	0		0.223938	1729514
00:00:14.351	16273	0.01502	0		0.217847	1728129
00:00:14.361	16283	0.01504	0		0.218137	1728183
00:00:14.371	16293	0.01525	0		0.221182	1728909
00:00:14.381	16303	0.01549	0		0.224663	1729691
00:00:14.390	16313	0.01497	0		0.217121	1727953
00:00:14.401	16323	0.01548	0		0.224518	1729681
00:00:14.411	16333	0.01516	0		0.219877	1728600
00:00:14.420	16343	0.01515	0		0.219732	1728561
00:00:14.430	16353	0.01495	0		0.216831	1727887
00:00:14.440	16363	0.01506	0		0.218427	1728256
00:00:14.450	16373	0.0151	0		0.219007	1728401
00:00:14.460	16383	0.01513	0		0.219442	1728502
00:00:14.470	16393	0.01532	0		0.222198	1729132
00:00:14.480	16403	0.01538	0		0.223068	1729323
00:00:14.491	16413	0.01522	0		0.220747	1728789
00:00:14.500	16423	0.01533	0		0.222343	1729161
00:00:14.510	16433	0.01517	0		0.220022	1728622
00:00:14.520	16443	0.0152	0		0.220457	1728730
00:00:14.530	16453	0.01522	0		0.220747	1728789
00:00:14.540	16463	0.01544	0		0.223938	1729528
00:00:14.550	16473	0.01488	0		0.215816	1727644
00:00:14.560	16483	0.01521	0		0.220602	1728742
00:00:14.570	16493	0.01517	0		0.220022	1728632
00:00:14.580	16503	0.01551	0		0.224953	1729755
00:00:14.590	16513	0.01536	0		0.222778	1729271
00:00:14.600	16523	0.01525	0		0.221182	1728894
00:00:14.610	16533	0.01528	0		0.221618	1729002
00:00:14.620	16543	0.01517	0		0.220022	1728639
00:00:14.630	16553	0.01535	0		0.222633	1729225
00:00:14.639	16563	0.01546	0		0.224228	1729599
00:00:14.650	16573	0.01513	0		0.219442	1728500
00:00:14.660	16583	0.01509	0		0.218862	1728369
00:00:14.669	16593	0.0151	0		0.219007	1728386
00:00:14.679	16603	0.01529	0		0.221763	1729043
00:00:14.689	16613	0.01524	0		0.221037	1728862
00:00:14.700	16623	0.01524	0		0.221037	1728867
00:00:14.709	16633	0.01523	0		0.220892	1728830
00:00:14.719	16643	0.01562	0		0.226549	1730144
00:00:14.729	16653	0.01522	0		0.220747	1728784
00:00:14.739	16663	0.01531	0		0.222053	1729092
00:00:14.750	16673	0.01509	0		0.218862	1728340
00:00:14.760	16683	0.01553	0		0.225244	1729823
00:00:14.770	16693	0.01529	0		0.221763	1729019
00:00:14.779	16703	0.0154	0		0.223358	1729384
00:00:14.789	16713	0.01525	0		0.221182	1728899
00:00:14.799	16723	0.01553	0		0.225244	1729835
00:00:14.809	16733	0.01495	0		0.216831	1727887
00:00:14.819	16743	0.01525	0		0.221182	1728877
00:00:14.829	16753	0.01501	0		0.217702	1728080
00:00:14.839	16763	0.01557	0		0.225824	1729963
00:00:14.849	16773	0.01525	0		0.221182	1728894
00:00:14.859	16783	0.01576	0		0.228579	1730593
00:00:14.869	16793	0.01504	0		0.218137	1728188
00:00:14.879	16803	0.0153	0		0.221908	1729048
00:00:14.889	16813	0.01507	0		0.218572	1728296
00:00:14.899	16823	0.01571	0		0.227854	1730445
00:00:14.909	16833	0.01552	0		0.225099	1729782
00:00:14.919	16843	0.0154	0		0.223358	1729389
00:00:14.929	16853	0.01545	0		0.224083	1729560
00:00:14.939	16863	0.0155	0		0.224808	1729715
00:00:14.949	16873	0.01503	0		0.217992	1728171
00:00:14.958	16883	0.01571	0		0.227854	1730426
00:00:14.968	16893	0.01514	0		0.219587	1728514
00:00:14.979	16903	0.0158	0		0.22916	1730745
00:00:14.988	16913	0.0151	0		0.219007	1728403
00:00:14.998	16923	0.01564	0		0.226839	1730215
00:00:15.008	16933	0.01555	0		0.225534	1729899
00:00:15.018	16943	0.01554	0		0.225389	1729862
00:00:15.028	16953	0.01549	0		0.224663	1729701
00:00:15.038	16963	0.01539	0		0.223213	1729372
00:00:15.049	16973	0.01541	0		0.223503	1729438
00:00:15.058	16983	0.01539	0		0.223213	1729367
00:00:15.068	16993	0.01532	0		0.222198	1729134
00:00:15.078	17003	0.0159	0		0.23061	1731088
00:00:15.088	17013	0.01552	0		0.225099	1729813
00:00:15.098	17023	0.01577	0		0.228724	1730645
00:00:15.108	17033	0.01534	0		0.222488	1729183
00:00:15.118	17043	0.01577	0		0.228724	1730630
00:00:15.128	17053	0.01555	0		0.225534	1729909
00:00:15.138	17063	0.01581	0		0.229305	1730784
00:00:15.148	17073	0.01557	0		0.225824	1729975
00:00:15.158	17083	0.01593	0		0.231045	1731181
00:00:15.168	17093	0.01574	0		0.228289	1730528
00:00:15.178	17103	0.01593	0		0.231045	1731171
00:00:15.188	17113	0.01561	0		0.226404	1730105
00:00:15.198	17123	0.01594	0		0.23119	1731218
00:00:15.208	17133	0.01559	0		0.226114	1730034
00:00:15.218	17143	0.01582	0		0.22945	1730809
00:00:15.228	17153	0.01576	0		0.228579	1730601
00:00:15.238	17163	0.016	0		0.23206	1731414
00:00:15.248	17173	0.01559	0		0.226114	1730039
00:00:15.257	17183	0.0156	0		0.226259	1730083
00:00:15.268	17193	0.01563	0		0.226694	1730154
00:00:15.278	17203	0.01572	0		0.227999	1730482
00:00:15.287	17213	0.01537	0		0.222923	1729301
00:00:15.298	17223	0.01615	0		0.234236	1731897
00:00:15.307	17233	0.01544	0		0.223938	1729541
00:00:15.318	17243	0.016	0		0.23206	1731404
00:00:15.328	17253	0.01567	0		0.227274	1730298
00:00:15.337	17263	0.01592	0		0.2309	1731127
00:00:15.347	17273	0.01542	0		0.223648	1729467
00:00:15.357	17283	0.01569	0		0.227564	1730372
00:00:15.367	17293	0.01561	0		0.226404	1730115
00:00:15.377	17303	0.01557	0		0.225824	1729955
00:00:15.387	17313	0.01572	0		0.227999	1730467
00:00:15.397	17323	0.01618	0		0.234671	1732029
00:00:15.407	17333	0.01567	0		0.227274	1730303
00:00:15.417	17343	0.0161	0		0.233511	1731739
00:00:15.427	17353	0.01579	0		0.229015	1730716
00:00:15.437	17363	0.016	0		0.23206	1731423
00:00:15.447	17373	0.0158	0		0.22916	1730740
00:00:15.457	17383	0.01594	0		0.23119	1731205
00:00:15.467	17393	0.01577	0		0.228724	1730640
00:00:15.477	17403	0.01583	0		0.229595	1730833
00:00:15.487	17413	0.01542	0		0.223648	1729450
00:00:15.497	17423	0.01604	0		0.23264	1731558
00:00:15.507	17433	0.01547	0		0.224373	1729646
00:00:15.517	17443	0.01577	0		0.228724	1730632
00:00:15.527	17453	0.01538	0		0.223068	1729340
00:00:15.537	17463	0.01607	0		0.233076	1731636
00:00:15.546	17473	0.01586	0		0.23003	1730941
00:00:15.556	17483	0.01609	0		0.233366	1731705
00:00:15.567	17493	0.01603	0		0.232495	1731521
00:00:15.576	17503	0.01598	0		0.23177	1731340
00:00:15.586	17513	0.0158	0		0.22916	1730723
00:00:15.597	17523	0.01625	0		0.235686	1732259
00:00:15.606	17533	0.01573	0		0.228144	1730504
00:00:15.617	17543	0.01588	0		0.23032	1731012
00:00:15.626	17553	0.01575	0		0.228434	1730554
00:00:15.636	17563	0.0158	0		0.22916	1730745
00:00:15.646	17573	0.01586	0		0.23003	1730948
00:00:15.656	17583	0.01608	0		0.233221	1731683
00:00:15.666	17593	0.01587	0		0.230175	1730965
00:00:15.676	17603	0.01612	0		0.233801	1731796
00:00:15.686	17613	0.01567	0		0.227274	1730293
00:00:15.697	17623	0.01573	0		0.228144	1730514
00:00:15.706	17633	0.01588	0		0.23032	1731007
00:00:15.716	17643	0.01571	0		0.227854	1730445
00:00:15.726	17653	0.01599	0		0.231915	1731360
00:00:15.736	17663	0.01597	0		0.231625	1731323
00:00:15.746	17673	0.01574	0		0.228289	1730541
00:00:15.756	17683	0.01618	0		0.234671	1732002
00:00:15.766	17693	0.01598	0		0.23177	1731347
00:00:15.776	17703	0.01592	0		0.2309	1731144
00:00:15.786	17713	0.01578	0		0.228869	1730662
00:00:15.796	17723	0.01608	0		0.233221	1731688
00:00:15.806	17733	0.01552	0		0.225099	1729791
00:00:15.816	17743	0.01591	0		0.230755	1731093
00:00:15.826	17753	0.01593	0		0.231045	1731169
00:00:15.835	17763	0.01595	0		0.231335	1731225
00:00:15.846	17773	0.01619	0		0.234816	1732034
00:00:15.855	17783	0.01584	0		0.22974	1730863
00:00:15.866	17793	0.01597	0		0.231625	1731320
00:00:15.876	17803	0.01615	0		0.234236	1731926
00:00:15.885	17813	0.01592	0		0.2309	1731137
00:00:15.896	17823	0.01626	0		0.235831	1732272
00:00:15.905	17833	0.01596	0		0.23148	1731274
00:00:15.915	17843	0.01659	0		0.240618	1733380
00:00:15.925	17853	0.01586	0		0.23003	1730956
00:00:15.935	17863	0.01616	0		0.234381	1731948
00:00:15.945	17873	0.01615	0		0.234236	1731904
00:00:15.955	17883	0.01605	0		0.232786	1731583
00:00:15.965	17893	0.0159	0		0.23061	1731083
00:00:15.975	17903	0.01612	0		0.233801	1731800
00:00:15.985	17913	0.0159	0		0.23061	1731078
00:00:15.995	17923	0.01626	0		0.235831	1732281
00:00:16.006	17933	0.01569	0		0.227564	1730357
00:00:16.015	17943	0.01621	0		0.235106	1732105
00:00:16.025	17953	0.01627	0		0.235976	1732308
00:00:16.035	17963	0.01618	0		0.234671	1732005
00:00:16.045	17973	0.01586	0		0.23003	1730956
00:00:16.055	17983	0.01604	0		0.23264	1731560
00:00:16.065	17993	0.01634	0		0.236992	1732561
00:00:16.075	18003	0.0161	0		0.233511	1731744
00:00:16.085	18013	0.01621	0		0.235106	1732112
00:00:16.095	18023	0.01616	0		0.234381	1731958
00:00:16.105	18033	0.01616	0		0.234381	1731936
00:00:16.115	18043	0.01649	0		0.239167	1733037
00:00:16.125	18053	0.01596	0		0.23148	1731262
00:00:16.134	18063	0.01619	0		0.234816	1732056
00:00:16.145	18073	0.0159	0		0.23061	1731080
00:00:16.155	18083	0.01594	0		0.23119	1731191
00:00:16.165	18093	0.01619	0		0.234816	1732046
00:00:16.174	18103	0.01616	0		0.234381	1731958
00:00:16.185	18113	0.01616	0		0.234381	1731961
00:00:16.195	18123	0.01624	0		0.235541	1732203
00:00:16.205	18133	0.01625	0		0.235686	1732247
00:00:16.215	18143	0.01606	0		0.232931	1731614
00:00:16.224	18153	0.01619	0		0.234816	1732051
00:00:16.234	18163	0.01638	0		0.237572	1732683
00:00:16.244	18173	0.01631	0		0.236557	1732465
00:00:16.254	18183	0.01636	0		0.237282	1732602
00:00:16.264	18193	0.01593	0		0.231045	1731159
00:00:16.274	18203	0.01645	0		0.238587	1732917
00:00:16.284	18213	0.01596	0		0.23148	1731276
00:00:16.294	18223	0.01624	0		0.235541	1732198
00:00:16.304	18233	0.01635	0		0.237137	1732585
00:00:16.315	18243	0.01593	0		0.231045	1731181
00:00:16.324	18253	0.0164	0		0.237862	1732739
00:00:16.334	18263	0.01645	0		0.238587	1732929
00:00:16.344	18273	0.01605	0		0.232786	1731563
00:00:16.354	18283	0.01654	0		0.239892	1733208
00:00:16.364	18293	0.01649	0		0.239167	1733044
00:00:16.374	18303	0.01612	0		0.233801	1731800
00:00:16.384	18313	0.01672	0		0.242503	1733838
00:00:16.394	18323	0.01638	0		0.237572	1732676
00:00:16.404	18333	0.01634	0		0.236992	1732543
00:00:16.414	18343	0.01637	0		0.237427	1732646
00:00:16.423	18353	0.01604	0		0.23264	1731551
00:00:16.434	18363	0.01639	0		0.237717	1732725
00:00:16.444	18373	0.01637	0		0.237427	1732637
00:00:16.453	18383	0.0165	0		0.239312	1733091
00:00:16.464	18393	0.01618	0		0.234671	1732002
00:00:16.473	18403	0.01675	0		0.242938	1733910
00:00:16.484	18413	0.01645	0		0.238587	1732917
00:00:16.493	18423	0.01667	0		0.241778	1733664
00:00:16.504	18433	0.01621	0		0.235106	1732127
00:00:16.514	18443	0.01667	0		0.241778	1733666
00:00:16.523	18453	0.01636	0		0.237282	1732610
00:00:16.533	18463	0.01658	0		0.240473	1733353
00:00:16.543	18473	0.01653	0		0.239747	1733179
00:00:16.553	18483	0.01633	0		0.236847	1732514
00:00:16.563	18493	0.01641	0		0.238007	1732769
00:00:16.573	18503	0.01631	0		0.236557	1732441
00:00:16.583	18513	0.01646	0		0.238732	1732944
00:00:16.593	18523	0.01657	0		0.240327	1733309
00:00:16.603	18533	0.01643	0		0.238297	1732841
00:00:16.613	18543	0.01635	0		0.237137	1732592
00:00:16.623	18553	0.01681	0		0.243808	1734123
00:00:16.633	18563	0.01668	0		0.241923	1733703
00:00:16.643	18573	0.01674	0		0.242793	1733905
00:00:16.653	18583	0.01655	0		0.240037	1733267
00:00:16.663	18593	0.01654	0		0.239892	1733223
00:00:16.673	18603	0.01641	0		0.238007	1732769
00:00:16.683	18613	0.01659	0		0.240618	1733384
00:00:16.693	18623	0.01634	0		0.236992	1732553
00:00:16.703	18633	0.01686	0		0.244534	1734294
00:00:16.712	18643	0.01674	0		0.242793	1733884
00:00:16.722	18653	0.01671	0		0.242358	1733784
00:00:16.733	18663	0.01675	0		0.242938	1733922
00:00:16.742	18673	0.01696	0		0.245984	1734622
00:00:16.752	18683	0.01699	0		0.246419	1734715
00:00:16.763	18693	0.01673	0		0.242648	1733850
00:00:16.772	18703	0.01654	0		0.239892	1733220
00:00:16.782	18713	0.01691	0		0.245259	1734446
00:00:16.792	18723	0.01687	0		0.244679	1734316
00:00:16.803	18733	0.01689	0		0.244969	1734385
00:00:16.812	18743	0.01661	0		0.240908	1733443
00:00:16.822	18753	0.01694	0		0.245694	1734558
00:00:16.832	18763	0.0167	0		0.242213	1733749
00:00:16.843	18773	0.01672	0		0.242503	1733838
00:00:16.852	18783	0.01676	0		0.243083	1733956
00:00:16.862	18793	0.01672	0		0.242503	1733835
00:00:16.872	18803	0.01667	0		0.241778	1733644
00:00:16.882	18813	0.01686	0		0.244534	1734306
00:00:16.892	18823	0.01663	0		0.241198	1733536
00:00:16.902	18833	0.01694	0		0.245694	1734549
00:00:16.912	18843	0.01684	0		0.244243	1734228
00:00:16.922	18853	0.01693	0		0.245549	1734539
00:00:16.932	18863	0.01677	0		0.243228	1733988
00:00:16.942	18873	0.01679	0		0.243518	1734047
00:00:16.952	18883	0.01698	0		0.246274	1734701
00:00:16.962	18893	0.01708	0		0.247724	1735025
00:00:16.972	18903	0.0167	0		0.242213	1733757
00:00:16.982	18913	0.01683	0		0.244098	1734194
00:00:16.992	18923	0.01662	0		0.241053	1733480
00:00:17.002	18933	0.0166	0		0.240763	1733409
00:00:17.011	18943	0.01678	0		0.243373	1734032
00:00:17.022	18953	0.01671	0		0.242358	1733786
00:00:17.032	18963	0.01668	0		0.241923	1733705
00:00:17.042	18973	0.01695	0		0.245839	1734607
00:00:17.052	18983	0.01703	0		0.246999	1734850
00:00:17.062	18993	0.01689	0		0.244969	1734385
00:00:17.072	19003	0.01673	0		0.242648	1733847
00:00:17.081	19013	0.01701	0		0.246709	1734791
00:00:17.091	19023	0.01715	0		0.24874	1735270
00:00:17.101	19033	0.01695	0		0.245839	1734590
00:00:17.111	19043	0.01689	0		0.244969	1734402
00:00:17.121	19053	0.01687	0		0.244679	1734343
00:00:17.131	19063	0.0165	0		0.239312	1733091
00:00:17.141	19073	0.01674	0		0.242793	1733895
00:00:17.151	19083	0.01696	0		0.245984	1734644
00:00:17.161	19093	0.01679	0		0.243518	1734076
00:00:17.171	19103	0.01707	0		0.247579	1734985
00:00:17.181	19113	0.01679	0		0.243518	1734044
00:00:17.191	19123	0.01685	0		0.244389	1734255
00:00:17.201	19133	0.01713	0		0.24845	1735201
00:00:17.211	19143	0.01694	0		0.245694	1734561
00:00:17.221	19153	0.01702	0		0.246854	1734823
00:00:17.231	19163	0.01669	0		0.242068	1733708
00:00:17.241	19173	0.01678	0		0.243373	1734037
00:00:17.251	19183	0.01678	0		0.243373	1734030
00:00:17.261	19193	0.01724	0		0.250045	1735586
00:00:17.271	19203	0.0167	0		0.242213	1733774
00:00:17.281	19213	0.017	0		0.246564	1734762
00:00:17.291	19223	0.01697	0		0.246129	1734671
00:00:17.301	19233	0.01682	0		0.243953	1734159
00:00:17.311	19243	0.01697	0		0.246129	1734659
00:00:17.320	19253	0.0169	0		0.245114	1734429
00:00:17.331	19263	0.01676	0		0.243083	1733951
00:00:17.340	19273	0.01725	0		0.25019	1735615
00:00:17.351	19283	0.01691	0		0.245259	1734448
00:00:17.361	19293	0.01696	0		0.245984	1734630
00:00:17.371	19303	0.01703	0		0.246999	1734879
00:00:17.381	19313	0.01699	0		0.246419	1734718
00:00:17.390	19323	0.01668	0		0.241923	1733688
00:00:17.400	19333	0.01708	0		0.247724	1735030
00:00:17.410	19343	0.01682	0		0.243953	1734152
00:00:17.420	19353	0.01715	0		0.24874	1735257
00:00:17.431	19363	0.01696	0		0.245984	1734644
00:00:17.440	19373	0.01712	0		0.248305	1735155
00:00:17.450	19383	0.01684	0		0.244243	1734225
00:00:17.460	19393	0.01689	0		0.244969	1734397
00:00:17.470	19403	0.01676	0		0.243083	1733946
00:00:17.480	19413	0.0172	0		0.249465	1735436
00:00:17.490	19423	0.01697	0		0.246129	1734649
00:00:17.500	19433	0.01693	0		0.245549	1734529
00:00:17.510	19443	0.01688	0		0.244824	1734370
00:00:17.520	19453	0.01714	0		0.248595	1735230
00:00:17.530	19463	0.01658	0		0.240473	1733367
00:00:17.540	19473	0.01676	0		0.243083	1733956
00:00:17.550	19483	0.0168	0		0.243663	1734096
00:00:17.560	19493	0.0171	0		0.248014	1735091
00:00:17.570	19503	0.01691	0		0.245259	1734461
00:00:17.580	19513	0.01715	0		0.24874	1735272
00:00:17.590	19523	0.01682	0		0.243953	1734169
00:00:17.600	19533	0.01734	0		0.251495	1735904
00:00:17.610	19543	0.01706	0		0.247434	1734972
00:00:17.620	19553	0.01717	0		0.24903	1735338
00:00:17.629	19563	0.01657	0		0.240327	1733328
00:00:17.639	19573	0.01688	0		0.244824	1734353
00:00:17.649	19583	0.01686	0		0.244534	1734294
00:00:17.659	19593	0.01696	0		0.245984	1734615
00:00:17.669	19603	0.0168	0		0.243663	1734108
00:00:17.679	19613	0.01716	0		0.248885	1735302
00:00:17.689	19623	0.017	0		0.246564	1734762
00:00:17.700	19633	0.01725	0		0.25019	1735620
00:00:17.709	19643	0.01715	0		0.24874	1735255
00:00:17.719	19653	0.01717	0		0.24903	1735324
00:00:17.729	19663	0.0168	0		0.243663	1734081
00:00:17.739	19673	0.01695	0		0.245839	1734581
00:00:17.749	19683	0.01744	0		0.252946	1736245
00:00:17.759	19693	0.01711	0		0.248159	1735130
00:00:17.769	19703	0.01696	0		0.245984	1734632
00:00:17.779	19713	0.01729	0		0.25077	1735733
00:00:17.789	19723	0.01723	0		0.2499	1735551
00:00:17.799	19733	0.01742	0		0.252656	1736160
00:00:17.809	19743	0.01689	0		0.244969	1734390
00:00:17.819	19753	0.01705	0		0.247289	1734918
00:00:17.829	19763	0.0168	0		0.243663	1734088
00:00:17.839	19773	0.01717	0		0.24903	1735338
00:00:17.849	19783	0.01734	0		0.251495	1735897
00:00:17.859	19793	0.01729	0		0.25077	1735742
00:00:17.869	19803	0.01697	0		0.246129	1734656
00:00:17.879	19813	0.01751	0		0.253961	1736471
00:00:17.889	19823	0.01723	0		0.2499	1735522
00:00:17.899	19833	0.01729	0		0.25077	1735737
00:00:17.909	19843	0.01708	0		0.247724	1735032
00:00:17.919	19853	0.01758	0		0.254976	1736706
00:00:17.929	19863	0.01714	0		0.248595	1735248
00:00:17.938	19873	0.01731	0		0.25106	1735801
00:00:17.949	19883	0.01709	0		0.247869	1735054
00:00:17.958	19893	0.01721	0		0.24961	1735483
00:00:17.969	19903	0.01698	0		0.246274	1734693
00:00:17.979	19913	0.01734	0		0.251495	1735909
00:00:17.988	19923	0.01741	0		0.252511	1736138
00:00:17.998	19933	0.01713	0		0.24845	1735184
00:00:18.008	19943	0.01711	0		0.248159	1735145
00:00:18.018	19953	0.01731	0		0.25106	1735794
00:00:18.028	19963	0.01719	0		0.24932	1735397
00:00:18.038	19973	0.01718	0		0.249175	1735355
00:00:18.048	19983	0.01733	0		0.25135	1735875
00:00:18.058	19993	0.01727	0		0.25048	1735669
00:00:18.068	20003	0.01718	0		0.249175	1735373
00:00:18.078	20013	0.01742	0		0.252656	1736177
00:00:18.088	20023	0.01711	0		0.248159	1735145
00:00:18.098	20033	0.01754	0		0.254396	1736583
00:00:18.108	20043	0.0171	0		0.248014	1735098
00:00:18.118	20053	0.01749	0		0.253671	1736395
00:00:18.128	20063	0.01719	0		0.24932	1735390
00:00:18.138	20073	0.01731	0		0.25106	1735799
00:00:18.148	20083	0.01706	0		0.247434	1734963
00:00:18.158	20093	0.01764	0		0.255847	1736907
00:00:18.168	20103	0.01698	0		0.246274	1734703
00:00:18.178	20113	0.01776	0		0.257587	1737314
00:00:18.188	20123	0.01707	0		0.247579	1735010
00:00:18.198	20133	0.01725	0		0.25019	1735595
00:00:18.208	20143	0.01722	0		0.249755	1735505
00:00:18.218	20153	0.01774	0		0.257297	1737245
00:00:18.228	20163	0.01727	0		0.25048	1735669
00:00:18.238	20173	0.01784	0		0.258747	1737576
00:00:18.247	20183	0.01732	0		0.251205	1735826
00:00:18.258	20193	0.0175	0		0.253816	1736458
00:00:18.268	20203	0.01734	0		0.251495	1735899
00:00:18.277	20213	0.01749	0		0.253671	1736424
00:00:18.287	20223	0.01725	0		0.25019	1735617
00:00:18.297	20233	0.01722	0		0.249755	1735507
00:00:18.308	20243	0.0173	0		0.250915	1735767
00:00:18.318	20253	0.01756	0		0.254686	1736637
00:00:18.327	20263	0.01716	0		0.248885	1735287
00:00:18.337	20273	0.01748	0		0.253526	1736380
00:00:18.347	20283	0.01751	0		0.253961	1736471
00:00:18.357	20293	0.01773	0		0.257152	1737222
00:00:18.367	20303	0.01719	0		0.24932	1735399
00:00:18.377	20313	0.01785	0		0.258892	1737623
00:00:18.387	20323	0.01724	0		0.250045	1735571
00:00:18.397	20333	0.01761	0		0.255411	1736821
00:00:18.407	20343	0.0177	0		0.256717	1737124
00:00:18.417	20353	0.01761	0		0.255411	1736804
00:00:18.427	20363	0.01766	0		0.256137	1736987
00:00:18.437	20373	0.01767	0		0.256282	1736997
00:00:18.447	20383	0.0177	0		0.256717	1737124
00:00:18.457	20393	0.0174	0		0.252366	1736096
00:00:18.467	20403	0.01724	0		0.250045	1735566
00:00:18.477	20413	0.01776	0		0.257587	1737329
00:00:18.487	20423	0.01742	0		0.252656	1736167
00:00:18.497	20433	0.01766	0		0.256137	1736990
00:00:18.507	20443	0.01753	0		0.254251	1736527
00:00:18.516	20453	0.01735	0		0.25164	1735943
00:00:18.527	20463	0.0173	0		0.250915	1735759
00:00:18.537	20473	0.01768	0		0.256427	1737041
00:00:18.546	20483	0.01775	0		0.257442	1737294
00:00:18.556	20493	0.01746	0		0.253236	1736324
00:00:18.567	20503	0.01759	0		0.255121	1736747
00:00:18.576	20513	0.01756	0		0.254686	1736654
00:00:18.586	20523	0.01701	0		0.246709	1734803
00:00:18.597	20533	0.0179	0		0.259617	1737774
00:00:18.606	20543	0.01744	0		0.252946	1736228
00:00:18.616	20553	0.01737	0		0.25193	1735993
00:00:18.626	20563	0.01712	0		0.248305	1735169
00:00:18.636	20573	0.01773	0		0.257152	1737225
00:00:18.646	20583	0.01745	0		0.253091	1736260
00:00:18.656	20593	0.01759	0		0.255121	1736750
00:00:18.666	20603	0.01738	0		0.252076	1736054
00:00:18.676	20613	0.01757	0		0.254831	1736671
00:00:18.686	20623	0.01734	0		0.251495	1735914
00:00:18.696	20633	0.01772	0		0.257007	1737176
00:00:18.706	20643	0.01756	0		0.254686	1736647
00:00:18.716	20653	0.01758	0		0.254976	1736716
00:00:18.726	20663	0.01757	0		0.254831	1736684
00:00:18.736	20673	0.01763	0		0.255701	1736892
00:00:18.746	20683	0.01729	0		0.25077	1735750
00:00:18.756	20693	0.01796	0		0.260488	1737997
00:00:18.766	20703	0.01734	0		0.251495	1735919
00:00:18.776	20713	0.01778	0		0.257877	1737365
00:00:18.786	20723	0.01766	0		0.256137	1736992
00:00:18.796	20733	0.01791	0		0.259763	1737806
00:00:18.806	20743	0.01728	0		0.250625	1735708
00:00:18.815	20753	0.01771	0		0.256862	1737161
00:00:18.825	20763	0.01763	0		0.255701	1736870
00:00:18.835	20773	0.01778	0		0.257877	1737365
00:00:18.845	20783	0.01759	0		0.255121	1736757
00:00:18.855	20793	0.01778	0		0.257877	1737380
00:00:18.866	20803	0.01765	0		0.255992	1736958
00:00:18.875	20813	0.01806	0		0.261938	1738307
00:00:18.885	20823	0.01749	0		0.253671	1736419
00:00:18.896	20833	0.01763	0		0.255701	1736880
00:00:18.905	20843	0.01751	0		0.253961	1736478
00:00:18.915	20853	0.01796	0		0.260488	1737992
00:00:18.925	20863	0.01751	0		0.253961	1736490
00:00:18.935	20873	0.01818	0		0.263679	1738713
00:00:18.945	20883	0.01775	0		0.257442	1737280
00:00:18.955	20893	0.01805	0		0.261793	1738297
00:00:18.965	20903	0.0178	0		0.258167	1737454
00:00:18.975	20913	0.01774	0		0.257297	1737245
00:00:18.985	20923	0.01769	0		0.256572	1737093
00:00:18.995	20933	0.01805	0		0.261793	1738287
00:00:19.005	20943	0.01768	0		0.256427	1737063
00:00:19.015	20953	0.01769	0		0.256572	1737071
00:00:19.025	20963	0.01768	0		0.256427	1737041
00:00:19.035	20973	0.01783	0		0.258602	1737566
00:00:19.045	20983	0.0177	0		0.256717	1737117
00:00:19.055	20993	0.01807	0		0.262083	1738353
00:00:19.065	21003	0.01765	0		0.255992	1736943
00:00:19.074	21013	0.01794	0		0.260198	1737934
00:00:19.085	21023	0.01778	0		0.257877	1737380
00:00:19.095	21033	0.01796	0		0.260488	1737973
00:00:19.105	21043	0.0174	0		0.252366	1736120
00:00:19.115	21053	0.01777	0		0.257732	1737358
00:00:19.125	21063	0.01778	0		0.257877	1737390
00:00:19.135	21073	0.01753	0		0.254251	1736542
00:00:19.145	21083	0.01775	0		0.257442	1737290
00:00:19.154	21093	0.01808	0		0.262228	1738405
00:00:19.164	21103	0.01758	0		0.254976	1736725
00:00:19.174	21113	0.018	0		0.261068	1738122
00:00:19.184	21123	0.01756	0		0.254686	1736652
00:00:19.194	21133	0.01774	0		0.257297	1737255
00:00:19.204	21143	0.01761	0		0.255411	1736826
00:00:19.214	21153	0.01815	0		0.263243	1738615
00:00:19.224	21163	0.01747	0		0.253381	1736351
00:00:19.234	21173	0.01789	0		0.259472	1737757
00:00:19.244	21183	0.0178	0		0.258167	1737454
00:00:19.255	21193	0.01757	0		0.254831	1736686
00:00:19.264	21203	0.01772	0		0.257007	1737183
00:00:19.274	21213	0.0178	0		0.258167	1737454
00:00:19.284	21223	0.01779	0		0.258022	1737410
00:00:19.294	21233	0.01767	0		0.256282	1737009
00:00:19.304	21243	0.01793	0		0.260053	1737877
00:00:19.314	21253	0.01779	0		0.258022	1737400
00:00:19.324	21263	0.01765	0		0.255992	1736956
00:00:19.334	21273	0.01777	0		0.257732	1737336
00:00:19.344	21283	0.01767	0		0.256282	1737029
00:00:19.354	21293	0.01852	0		0.26861	1739860
00:00:19.364	21303	0.01746	0		0.253236	1736321
00:00:19.374	21313	0.01765	0		0.255992	1736953
00:00:19.383	21323	0.01776	0		0.257587	1737326
00:00:19.394	21333	0.01804	0		0.261648	1738258
00:00:19.404	21343	0.01802	0		0.261358	1738182
00:00:19.414	21353	0.01765	0		0.255992	1736956
00:00:19.424	21363	0.01762	0		0.255556	1736843
00:00:19.434	21373	0.01763	0		0.255701	1736892
00:00:19.443	21383	0.01779	0		0.258022	1737422
00:00:19.454	21393	0.01757	0		0.254831	1736671
00:00:19.463	21403	0.01788	0		0.259327	1737723
00:00:19.473	21413	0.01775	0		0.257442	1737270
00:00:19.484	21423	0.01804	0		0.261648	1738243
00:00:19.493	21433	0.01771	0		0.256862	1737154
00:00:19.504	21443	0.01816	0		0.263388	1738647
00:00:19.514	21453	0.01798	0		0.260778	1738049
00:00:19.523	21463	0.01797	0		0.260633	1738029
00:00:19.533	21473	0.018	0		0.261068	1738133
00:00:19.543	21483	0.01805	0		0.261793	1738273
00:00:19.554	21493	0.01781	0		0.258312	1737483
00:00:19.563	21503	0.01794	0		0.260198	1737924
00:00:19.574	21513	0.01798	0		0.260778	1738059
00:00:19.583	21523	0.0181	0		0.262518	1738459
00:00:19.593	21533	0.01797	0		0.260633	1738007
00:00:19.603	21543	0.01799	0		0.260923	1738088
00:00:19.613	21553	0.01773	0		0.257152	1737227
00:00:19.623	21563	0.01792	0		0.259908	1737841
00:00:19.634	21573	0.01816	0		0.263388	1738645
00:00:19.643	21583	0.01798	0		0.260778	1738046
00:00:19.653	21593	0.01813	0		0.262953	1738569
00:00:19.663	21603	0.0179	0		0.259617	1737770
00:00:19.673	21613	0.01791	0		0.259763	1737816
00:00:19.683	21623	0.01777	0		0.257732	1737356
00:00:19.693	21633	0.01789	0		0.259472	1737743
00:00:19.703	21643	0.01789	0		0.259472	1737743
00:00:19.713	21653	0.01784	0		0.258747	1737591
00:00:19.723	21663	0.01796	0		0.260488	1737983
00:00:19.733	21673	0.01769	0		0.256572	1737073
00:00:19.742	21683	0.01807	0		0.262083	1738366
00:00:19.752	21693	0.01782	0		0.258457	1737505
00:00:19.762	21703	0.01813	0		0.262953	1738552
00:00:19.772	21713	0.01801	0		0.261213	1738143
00:00:19.782	21723	0.0179	0		0.259617	1737784
00:00:19.792	21733	0.01801	0		0.261213	1738167
00:00:19.802	21743	0.01811	0		0.262663	1738481
00:00:19.812	21753	0.01823	0		0.264404	1738892
00:00:19.822	21763	0.01804	0		0.261648	1738241
00:00:19.832	21773	0.01759	0		0.255121	1736742
00:00:19.842	21783	0.01837	0		0.266434	1739376
00:00:19.852	21793	0.018	0		0.261068	1738122
00:00:19.862	21803	0.01801	0		0.261213	1738157
00:00:19.872	21813	0.01812	0		0.262808	1738517
00:00:19.882	21823	0.01826	0		0.264839	1738988
00:00:19.892	21833	0.01767	0		0.256282	1737002
00:00:19.902	21843	0.01807	0		0.262083	1738346
[truncated: 58,275 more rows]
