# Supplementary material for: Continuous Infusion Pressure Measurement in Predefined Interfascial and Intramuscular Tissue Conditions: An Ex Vivo Pilot Study
Source: J Clin Med. 2026 Apr 26;15(9):3301. doi: 10.3390/jcm15093301 (PMC13164366; doi:10.3390/jcm15093301)
Supplement: Supplementary file 1 [file jcm-15-03301-s001.zip › fascia 9.xlsx]

## Sheet: Recording
Timestamp	DeviceTime	Pressure(bar)	ButtonState	Event	Pressure(PSI)	PressureRAW
00:00:00.000	34589	0.0056	1		0.0812211	1696512
00:00:00.001	34599	0.00578	1		0.0838318	1697105
00:00:00.009	34609	0.00542	1		0.0786104	1695894
00:00:00.019	34619	0.00573	1		0.0831066	1696936
00:00:00.029	34629	0.00531	1		0.077015	1695553
00:00:00.039	34639	0.00562	1		0.0815112	1696578
00:00:00.049	34649	0.00575	1		0.0833967	1697010
00:00:00.059	34659	0.00572	1		0.0829616	1696931
00:00:00.069	34669	0.00598	1		0.0867325	1697793
00:00:00.079	34679	0.0061	1		0.088473	1698184
00:00:00.088	34689	0.00534	1		0.0774501	1695651
00:00:00.099	34699	0.00577	1		0.0836868	1697086
00:00:00.108	34709	0.00582	1		0.0844119	1697259
00:00:00.118	34719	0.00586	1		0.0849921	1697394
00:00:00.128	34729	0.00552	1		0.0800608	1696242
00:00:00.138	34739	0.00582	1		0.0844119	1697245
00:00:00.148	34749	0.00572	0		0.0829616	1696922
00:00:00.158	34759	0.00602	0		0.0873127	1697928
00:00:00.170	34769	0.00563	0		0.0816562	1696619
00:00:00.178	34779	0.0059	0		0.0855722	1697531
00:00:00.188	34789	0.00558	0		0.080931	1696445
00:00:00.198	34799	0.00602	0		0.0873127	1697930
00:00:00.208	34809	0.00559	0		0.0810761	1696463
00:00:00.218	34819	0.00601	0		0.0871677	1697874
00:00:00.228	34829	0.00569	0		0.0825265	1696811
00:00:00.238	34839	0.00626	0		0.0907936	1698742
00:00:00.248	34849	0.0058	0		0.0841219	1697176
00:00:00.258	34859	0.00619	0		0.0897783	1698485
00:00:00.268	34869	0.00562	0		0.0815112	1696563
00:00:00.278	34879	0.00594	0		0.0861524	1697668
00:00:00.288	34889	0.00565	0		0.0819463	1696693
00:00:00.298	34899	0.00596	0		0.0864425	1697708
00:00:00.308	34909	0.00588	0		0.0852822	1697436
00:00:00.318	34919	0.00591	0		0.0857173	1697553
00:00:00.328	34929	0.00608	0		0.0881829	1698130
00:00:00.338	34939	0.00629	0		0.0912287	1698820
00:00:00.348	34949	0.00587	0		0.0851371	1697424
00:00:00.358	34959	0.00605	0		0.0877478	1698039
00:00:00.368	34969	0.00574	0		0.0832516	1696993
00:00:00.378	34979	0.00624	0		0.0905035	1698656
00:00:00.387	34989	0.00625	0		0.0906486	1698693
00:00:00.397	34999	0.00646	0		0.0936944	1699390
00:00:00.407	35009	0.00613	0		0.0889081	1698306
00:00:00.417	35019	0.00605	0		0.0877478	1698026
00:00:00.427	35029	0.00611	0		0.088618	1698211
00:00:00.437	35039	0.00613	0		0.0889081	1698294
00:00:00.447	35049	0.00573	0		0.0831066	1696936
00:00:00.457	35059	0.00663	0		0.09616	1699967
00:00:00.467	35069	0.00624	0		0.0905035	1698666
00:00:00.477	35079	0.00621	0		0.0900684	1698576
00:00:00.487	35089	0.00603	0		0.0874577	1697950
00:00:00.497	35099	0.00642	0		0.0931142	1699267
00:00:00.507	35109	0.00618	0		0.0896333	1698468
00:00:00.517	35119	0.00627	0		0.0909386	1698744
00:00:00.527	35129	0.00586	0		0.0849921	1697394
00:00:00.537	35139	0.00648	0		0.0939844	1699461
00:00:00.547	35149	0.00633	0		0.0918089	1698973
00:00:00.557	35159	0.00627	0		0.0909386	1698774
00:00:00.567	35169	0.00612	0		0.0887631	1698250
00:00:00.577	35179	0.00639	0		0.0926791	1699147
00:00:00.587	35189	0.00614	0		0.0890531	1698318
00:00:00.597	35199	0.00647	0		0.0938394	1699416
00:00:00.606	35209	0.0061	0		0.088473	1698206
00:00:00.617	35219	0.00625	0		0.0906486	1698691
00:00:00.627	35229	0.00638	0		0.0925341	1699120
00:00:00.637	35239	0.00644	0		0.0934043	1699326
00:00:00.646	35249	0.00642	0		0.0931142	1699277
00:00:00.656	35259	0.00666	0		0.0965951	1700073
00:00:00.666	35269	0.0064	0		0.0928241	1699208
00:00:00.676	35279	0.00654	0		0.0948547	1699661
00:00:00.687	35289	0.00623	0		0.0903585	1698642
00:00:00.696	35299	0.00646	0		0.0936944	1699392
00:00:00.706	35309	0.00616	0		0.0893432	1698399
00:00:00.716	35319	0.00625	0		0.0906486	1698693
00:00:00.726	35329	0.00649	0		0.0941295	1699507
00:00:00.736	35339	0.00628	0		0.0910837	1698781
00:00:00.746	35349	0.00617	0		0.0894883	1698438
00:00:00.756	35359	0.00669	0		0.0970302	1700154
00:00:00.766	35369	0.006	0		0.0870226	1697867
00:00:00.776	35379	0.00671	0		0.0973203	1700237
00:00:00.786	35389	0.00647	0		0.0938394	1699436
00:00:00.796	35399	0.00675	0		0.0979005	1700368
00:00:00.806	35409	0.00602	0		0.0873127	1697928
00:00:00.816	35419	0.00642	0		0.0931142	1699250
00:00:00.826	35429	0.00647	0		0.0938394	1699443
00:00:00.836	35439	0.00641	0		0.0929692	1699225
00:00:00.846	35449	0.00633	0		0.0918089	1698978
00:00:00.855	35459	0.00633	0		0.0918089	1698949
00:00:00.866	35469	0.00618	0		0.0896333	1698460
00:00:00.876	35479	0.00676	0		0.0980455	1700417
00:00:00.886	35489	0.00627	0		0.0909386	1698744
00:00:00.896	35499	0.00647	0		0.0938394	1699421
00:00:00.906	35509	0.00645	0		0.0935493	1699358
00:00:00.916	35519	0.00648	0		0.0939844	1699463
00:00:00.925	35529	0.00654	0		0.0948547	1699652
00:00:00.935	35539	0.00639	0		0.0926791	1699167
00:00:00.945	35549	0.00651	0		0.0944195	1699563
00:00:00.955	35559	0.00636	0		0.092244	1699057
00:00:00.965	35569	0.0064	0		0.0928241	1699181
00:00:00.976	35579	0.00663	0		0.09616	1699965
00:00:00.985	35589	0.00642	0		0.0931142	1699248
00:00:00.995	35599	0.00663	0		0.09616	1699975
00:00:01.005	35609	0.00656	0		0.0951447	1699745
00:00:01.015	35619	0.00674	0		0.0977554	1700331
00:00:01.025	35629	0.00646	0		0.0936944	1699409
00:00:01.035	35639	0.00665	0		0.0964501	1700026
00:00:01.045	35649	0.00651	0		0.0944195	1699556
00:00:01.055	35659	0.00665	0		0.0964501	1700024
00:00:01.065	35669	0.00657	0		0.0952898	1699772
00:00:01.075	35679	0.00649	0		0.0941295	1699507
00:00:01.085	35689	0.00647	0		0.0938394	1699419
00:00:01.095	35699	0.0068	0		0.0986256	1700554
00:00:01.105	35709	0.00656	0		0.0951447	1699730
00:00:01.115	35719	0.00675	0		0.0979005	1700355
00:00:01.125	35729	0.00698	0		0.101236	1701129
00:00:01.135	35739	0.00669	0		0.0970302	1700171
00:00:01.145	35749	0.00675	0		0.0979005	1700360
00:00:01.154	35759	0.00699	0		0.101381	1701189
00:00:01.165	35769	0.00681	0		0.0987707	1700559
00:00:01.174	35779	0.00707	0		0.102542	1701431
00:00:01.185	35789	0.00679	0		0.0984806	1700507
00:00:01.194	35799	0.00695	0		0.100801	1701039
00:00:01.204	35809	0.00691	0		0.100221	1700916
00:00:01.214	35819	0.00711	0		0.103122	1701581
00:00:01.224	35829	0.00688	0		0.0997859	1700801
00:00:01.234	35839	0.00693	0		0.100511	1700982
00:00:01.244	35849	0.00695	0		0.100801	1701031
00:00:01.254	35859	0.0068	0		0.0986256	1700532
00:00:01.264	35869	0.00681	0		0.0987707	1700588
00:00:01.274	35879	0.00724	0		0.105007	1702009
00:00:01.284	35889	0.0067	0		0.0971753	1700195
00:00:01.294	35899	0.00697	0		0.101091	1701115
00:00:01.304	35909	0.00681	0		0.0987707	1700559
00:00:01.314	35919	0.0072	0		0.104427	1701897
00:00:01.324	35929	0.00678	0		0.0983356	1700463
00:00:01.334	35939	0.0071	0		0.102977	1701554
00:00:01.344	35949	0.00684	0		0.0992058	1700681
00:00:01.354	35959	0.00702	0		0.101816	1701292
00:00:01.364	35969	0.00692	0		0.100366	1700933
00:00:01.374	35979	0.00706	0		0.102397	1701395
00:00:01.384	35989	0.00733	0		0.106313	1702303
00:00:01.394	35999	0.00717	0		0.103992	1701794
00:00:01.404	36009	0.00715	0		0.103702	1701718
00:00:01.414	36019	0.00729	0		0.105732	1702183
00:00:01.423	36029	0.00696	0		0.100946	1701090
00:00:01.434	36039	0.00726	0		0.105297	1702093
00:00:01.443	36049	0.00713	0		0.103412	1701652
00:00:01.453	36059	0.00735	0		0.106603	1702391
00:00:01.463	36069	0.007	0		0.101526	1701199
00:00:01.473	36079	0.0074	0		0.107328	1702566
00:00:01.483	36089	0.00708	0		0.102687	1701493
00:00:01.493	36099	0.00705	0		0.102252	1701392
00:00:01.503	36109	0.00744	0		0.107908	1702684
00:00:01.513	36119	0.0075	0		0.108778	1702890
00:00:01.523	36129	0.00685	0		0.0993508	1700693
00:00:01.533	36139	0.00743	0		0.107763	1702657
00:00:01.544	36149	0.0069	0		0.100076	1700882
00:00:01.553	36159	0.00733	0		0.106313	1702323
00:00:01.563	36169	0.00703	0		0.101962	1701324
00:00:01.574	36179	0.00752	0		0.109068	1702968
00:00:01.583	36189	0.00718	0		0.104137	1701821
00:00:01.593	36199	0.00727	0		0.105442	1702122
00:00:01.603	36209	0.00719	0		0.104282	1701858
00:00:01.614	36219	0.00738	0		0.107038	1702473
00:00:01.623	36229	0.00717	0		0.103992	1701782
00:00:01.633	36239	0.00754	0		0.109358	1703022
00:00:01.643	36249	0.00719	0		0.104282	1701836
00:00:01.653	36259	0.00754	0		0.109358	1703007
00:00:01.663	36269	0.00701	0		0.101671	1701240
00:00:01.673	36279	0.00743	0		0.107763	1702669
00:00:01.683	36289	0.00736	0		0.106748	1702417
00:00:01.692	36299	0.00745	0		0.108053	1702718
00:00:01.703	36309	0.00733	0		0.106313	1702301
00:00:01.713	36319	0.00737	0		0.106893	1702454
00:00:01.722	36329	0.00756	0		0.109648	1703103
00:00:01.732	36339	0.0073	0		0.105878	1702220
00:00:01.743	36349	0.00727	0		0.105442	1702102
00:00:01.752	36359	0.0077	0		0.111679	1703569
00:00:01.762	36369	0.00712	0		0.103267	1701615
00:00:01.772	36379	0.00772	0		0.111969	1703628
00:00:01.782	36389	0.00768	0		0.111389	1703493
00:00:01.792	36399	0.00759	0		0.110084	1703186
00:00:01.802	36409	0.00767	0		0.111244	1703464
00:00:01.812	36419	0.00748	0		0.108488	1702811
00:00:01.822	36429	0.00724	0		0.105007	1702005
00:00:01.832	36439	0.00782	0		0.113419	1703958
00:00:01.842	36449	0.00761	0		0.110374	1703269
00:00:01.852	36459	0.00773	0		0.112114	1703664
00:00:01.862	36469	0.00753	0		0.109213	1703000
00:00:01.872	36479	0.00767	0		0.111244	1703454
00:00:01.882	36489	0.00779	0		0.112984	1703848
00:00:01.892	36499	0.00772	0		0.111969	1703642
00:00:01.902	36509	0.00774	0		0.112259	1703684
00:00:01.912	36519	0.00786	0		0.114	1704098
00:00:01.922	36529	0.00765	0		0.110954	1703405
00:00:01.932	36539	0.0077	0		0.111679	1703564
00:00:01.942	36549	0.00761	0		0.110374	1703252
00:00:01.952	36559	0.00792	0		0.11487	1704299
00:00:01.961	36569	0.00755	0		0.109503	1703041
00:00:01.971	36579	0.00808	0		0.11719	1704819
00:00:01.982	36589	0.0077	0		0.111679	1703574
00:00:01.992	36599	0.00806	0		0.1169	1704772
00:00:02.002	36609	0.00773	0		0.112114	1703655
00:00:02.012	36619	0.00774	0		0.112259	1703704
00:00:02.021	36629	0.00802	0		0.11632	1704638
00:00:02.031	36639	0.00754	0		0.109358	1703007
00:00:02.041	36649	0.00781	0		0.113274	1703931
00:00:02.052	36659	0.00775	0		0.112404	1703735
00:00:02.061	36669	0.00778	0		0.112839	1703819
00:00:02.071	36679	0.00824	0		0.119511	1705377
00:00:02.081	36689	0.00789	0		0.114435	1704208
00:00:02.091	36699	0.00801	0		0.116175	1704603
00:00:02.101	36709	0.00797	0		0.115595	1704453
00:00:02.111	36719	0.00794	0		0.11516	1704360
00:00:02.121	36729	0.00802	0		0.11632	1704623
00:00:02.131	36739	0.00793	0		0.115015	1704326
00:00:02.141	36749	0.00781	0		0.113274	1703939
00:00:02.151	36759	0.00788	0		0.11429	1704166
00:00:02.161	36769	0.00813	0		0.117916	1705010
00:00:02.171	36779	0.00771	0		0.111824	1703589
00:00:02.181	36789	0.00808	0		0.11719	1704824
00:00:02.191	36799	0.00776	0		0.112549	1703775
00:00:02.201	36809	0.008	0		0.11603	1704575
00:00:02.211	36819	0.00809	0		0.117335	1704873
00:00:02.221	36829	0.00806	0		0.1169	1704777
00:00:02.231	36839	0.0083	0		0.120381	1705573
00:00:02.241	36849	0.00815	0		0.118206	1705061
00:00:02.251	36859	0.00778	0		0.112839	1703826
00:00:02.260	36869	0.00795	0		0.115305	1704404
00:00:02.270	36879	0.00838	0		0.121542	1705856
00:00:02.281	36889	0.00842	0		0.122122	1705990
00:00:02.290	36899	0.00784	0		0.11371	1704037
00:00:02.300	36909	0.00839	0		0.121687	1705875
00:00:02.310	36919	0.00812	0		0.117771	1704971
00:00:02.320	36929	0.00836	0		0.121252	1705782
00:00:02.331	36939	0.00815	0		0.118206	1705064
00:00:02.340	36949	0.0082	0		0.118931	1705221
00:00:02.350	36959	0.00845	0		0.122557	1706066
00:00:02.360	36969	0.00809	0		0.117335	1704873
00:00:02.370	36979	0.00821	0		0.119076	1705265
00:00:02.380	36989	0.00829	0		0.120236	1705541
00:00:02.390	36999	0.00827	0		0.119946	1705483
00:00:02.400	37009	0.00831	0		0.120526	1705611
00:00:02.410	37019	0.0078	0		0.113129	1703892
00:00:02.420	37029	0.00828	0		0.120091	1705495
00:00:02.430	37039	0.00822	0		0.119221	1705309
00:00:02.440	37049	0.00843	0		0.122267	1706008
00:00:02.450	37059	0.00826	0		0.119801	1705436
00:00:02.460	37069	0.00848	0		0.122992	1706162
00:00:02.470	37079	0.00802	0		0.11632	1704623
00:00:02.480	37089	0.00805	0		0.116755	1704733
00:00:02.490	37099	0.0085	0		0.123282	1706260
00:00:02.500	37109	0.00852	0		0.123572	1706306
00:00:02.510	37119	0.00799	0		0.115885	1704522
00:00:02.520	37129	0.00811	0		0.117626	1704944
00:00:02.530	37139	0.00821	0		0.119076	1705277
00:00:02.539	37149	0.00845	0		0.122557	1706061
00:00:02.550	37159	0.00846	0		0.122702	1706120
00:00:02.560	37169	0.00843	0		0.122267	1706000
00:00:02.569	37179	0.00851	0		0.123427	1706267
00:00:02.579	37189	0.00841	0		0.121977	1705941
00:00:02.589	37199	0.00845	0		0.122557	1706069
00:00:02.600	37209	0.0087	0		0.126183	1706917
00:00:02.609	37219	0.00827	0		0.119946	1705458
00:00:02.619	37229	0.00842	0		0.122122	1705990
00:00:02.629	37239	0.00877	0		0.127198	1707147
00:00:02.639	37249	0.00867	0		0.125748	1706807
00:00:02.649	37259	0.00876	0		0.127053	1707108
00:00:02.659	37269	0.00854	0		0.123862	1706368
00:00:02.669	37279	0.00852	0		0.123572	1706321
00:00:02.679	37289	0.0089	0		0.129084	1707573
00:00:02.689	37299	0.00876	0		0.127053	1707118
00:00:02.699	37309	0.00881	0		0.127778	1707297
00:00:02.709	37319	0.00839	0		0.121687	1705890
00:00:02.719	37329	0.00874	0		0.126763	1707064
00:00:02.729	37339	0.00849	0		0.123137	1706226
00:00:02.739	37349	0.00856	0		0.124152	1706431
00:00:02.749	37359	0.00841	0		0.121977	1705927
00:00:02.759	37369	0.00878	0		0.127343	1707194
00:00:02.769	37379	0.0086	0		0.124732	1706586
00:00:02.779	37389	0.00875	0		0.126908	1707096
00:00:02.788	37399	0.00864	0		0.125313	1706723
00:00:02.798	37409	0.00902	0		0.130824	1707993
00:00:02.809	37419	0.0087	0		0.126183	1706929
00:00:02.818	37429	0.00868	0		0.125893	1706849
00:00:02.829	37439	0.00853	0		0.123717	1706328
00:00:02.838	37449	0.00878	0		0.127343	1707189
00:00:02.849	37459	0.00841	0		0.121977	1705954
00:00:02.858	37469	0.0087	0		0.126183	1706900
00:00:02.868	37479	0.00858	0		0.124442	1706512
00:00:02.879	37489	0.00891	0		0.129229	1707610
00:00:02.888	37499	0.00854	0		0.123862	1706375
00:00:02.898	37509	0.00892	0		0.129374	1707649
00:00:02.908	37519	0.0088	0		0.127633	1707253
00:00:02.918	37529	0.00894	0		0.129664	1707715
00:00:02.928	37539	0.00867	0		0.125748	1706802
00:00:02.938	37549	0.0091	0		0.131984	1708253
00:00:02.948	37559	0.00887	0		0.128648	1707500
00:00:02.958	37569	0.00908	0		0.131694	1708189
00:00:02.968	37579	0.00867	0		0.125748	1706797
00:00:02.978	37589	0.00914	0		0.132564	1708375
00:00:02.988	37599	0.00884	0		0.128213	1707373
00:00:02.998	37609	0.00898	0		0.130244	1707868
00:00:03.008	37619	0.00871	0		0.126328	1706964
00:00:03.018	37629	0.00937	0		0.1359	1709153
00:00:03.028	37639	0.00889	0		0.128939	1707542
00:00:03.037	37649	0.00921	0		0.13358	1708635
00:00:03.048	37659	0.00851	0		0.123427	1706289
00:00:03.058	37669	0.00883	0		0.128068	1707358
00:00:03.068	37679	0.009	0		0.130534	1707920
00:00:03.077	37689	0.00903	0		0.130969	1708023
00:00:03.088	37699	0.00873	0		0.126618	1707027
00:00:03.098	37709	0.00915	0		0.13271	1708434
00:00:03.108	37719	0.00936	0		0.135755	1709138
00:00:03.117	37729	0.00926	0		0.134305	1708792
00:00:03.128	37739	0.00889	0		0.128939	1707544
00:00:03.137	37749	0.0093	0		0.134885	1708927
00:00:03.148	37759	0.00896	0		0.129954	1707794
00:00:03.157	37769	0.00918	0		0.133145	1708520
00:00:03.167	37779	0.00894	0		0.129664	1707733
00:00:03.177	37789	0.00943	0		0.136771	1709371
00:00:03.187	37799	0.00893	0		0.129519	1707684
00:00:03.198	37809	0.00943	0		0.136771	1709375
00:00:03.208	37819	0.00931	0		0.13503	1708952
00:00:03.217	37829	0.00922	0		0.133725	1708654
00:00:03.227	37839	0.00899	0		0.130389	1707893
00:00:03.237	37849	0.00933	0		0.13532	1709013
00:00:03.247	37859	0.00895	0		0.129809	1707757
00:00:03.257	37869	0.00921	0		0.13358	1708637
00:00:03.267	37879	0.00907	0		0.131549	1708140
00:00:03.277	37889	0.00928	0		0.134595	1708858
00:00:03.287	37899	0.0092	0		0.133435	1708596
00:00:03.297	37909	0.00956	0		0.138656	1709784
00:00:03.307	37919	0.00893	0		0.129519	1707693
00:00:03.317	37929	0.00909	0		0.131839	1708231
00:00:03.327	37939	0.0093	0		0.134885	1708915
00:00:03.337	37949	0.0095	0		0.137786	1709613
00:00:03.347	37959	0.00916	0		0.132855	1708463
00:00:03.356	37969	0.00933	0		0.13532	1709028
00:00:03.367	37979	0.00932	0		0.135175	1709008
00:00:03.376	37989	0.00945	0		0.137061	1709446
00:00:03.387	37999	0.00922	0		0.133725	1708654
00:00:03.397	38009	0.00929	0		0.13474	1708903
00:00:03.406	38019	0.00907	0		0.131549	1708167
00:00:03.416	38029	0.00939	0		0.13619	1709233
00:00:03.426	38039	0.00948	0		0.137496	1709547
00:00:03.436	38049	0.00973	0		0.141122	1710380
00:00:03.447	38059	0.00922	0		0.133725	1708650
00:00:03.456	38069	0.00946	0		0.137206	1709456
00:00:03.466	38079	0.00944	0		0.136916	1709407
00:00:03.476	38089	0.00976	0		0.141557	1710459
00:00:03.486	38099	0.00926	0		0.134305	1708806
00:00:03.496	38109	0.00945	0		0.137061	1709419
00:00:03.506	38119	0.00954	0		0.138366	1709735
00:00:03.516	38129	0.00964	0		0.139816	1710082
00:00:03.526	38139	0.00932	0		0.135175	1708979
00:00:03.536	38149	0.00971	0		0.140832	1710292
00:00:03.546	38159	0.00919	0		0.13329	1708549
00:00:03.556	38169	0.00966	0		0.140106	1710128
00:00:03.566	38179	0.00946	0		0.137206	1709481
00:00:03.576	38189	0.00962	0		0.139526	1710017
00:00:03.586	38199	0.00919	0		0.13329	1708552
00:00:03.596	38209	0.0096	0		0.139236	1709931
00:00:03.606	38219	0.00949	0		0.137641	1709562
00:00:03.616	38229	0.0099	0		0.143587	1710931
00:00:03.626	38239	0.00939	0		0.13619	1709231
00:00:03.636	38249	0.00976	0		0.141557	1710481
00:00:03.646	38259	0.00946	0		0.137206	1709481
00:00:03.655	38269	0.00974	0		0.141267	1710410
00:00:03.665	38279	0.00946	0		0.137206	1709471
00:00:03.675	38289	0.00988	0		0.143297	1710880
00:00:03.686	38299	0.00975	0		0.141412	1710427
00:00:03.695	38309	0.00968	0		0.140396	1710204
00:00:03.705	38319	0.00948	0		0.137496	1709530
00:00:03.715	38329	0.00972	0		0.140977	1710351
00:00:03.725	38339	0.0095	0		0.137786	1709603
00:00:03.735	38349	0.00976	0		0.141557	1710461
00:00:03.745	38359	0.00966	0		0.140106	1710133
00:00:03.755	38369	0.01002	0		0.145328	1711339
00:00:03.765	38379	0.00944	0		0.136916	1709405
00:00:03.775	38389	0.00983	0		0.142572	1710701
00:00:03.785	38399	0.00975	0		0.141412	1710427
00:00:03.795	38409	0.00982	0		0.142427	1710667
00:00:03.805	38419	0.00965	0		0.139961	1710099
00:00:03.815	38429	0.00971	0		0.140832	1710297
00:00:03.825	38439	0.00964	0		0.139816	1710072
00:00:03.835	38449	0.00974	0		0.141267	1710388
00:00:03.845	38459	0.00964	0		0.139816	1710072
00:00:03.855	38469	0.00968	0		0.140396	1710207
00:00:03.865	38479	0.00961	0		0.139381	1709975
00:00:03.875	38489	0.00996	0		0.144458	1711138
00:00:03.885	38499	0.0097	0		0.140687	1710270
00:00:03.895	38509	0.01004	0		0.145618	1711403
00:00:03.905	38519	0.00976	0		0.141557	1710483
00:00:03.915	38529	0.00984	0		0.142717	1710728
00:00:03.924	38539	0.00992	0		0.143877	1710993
00:00:03.935	38549	0.00966	0		0.140106	1710126
00:00:03.945	38559	0.00989	0		0.143442	1710892
00:00:03.954	38569	0.00988	0		0.143297	1710890
00:00:03.965	38579	0.01013	0		0.146923	1711728
00:00:03.974	38589	0.00996	0		0.144458	1711153
00:00:03.984	38599	0.00972	0		0.140977	1710324
00:00:03.995	38609	0.01049	0		0.152145	1712910
00:00:04.004	38619	0.00973	0		0.141122	1710371
00:00:04.015	38629	0.01005	0		0.145763	1711449
00:00:04.024	38639	0.01021	0		0.148083	1711981
00:00:04.034	38649	0.01012	0		0.146778	1711672
00:00:04.044	38659	0.00977	0		0.141702	1710515
00:00:04.054	38669	0.0099	0		0.143587	1710939
00:00:04.064	38679	0.01008	0		0.146198	1711532
00:00:04.074	38689	0.01	0		0.145038	1711270
00:00:04.084	38699	0.00987	0		0.143152	1710851
00:00:04.094	38709	0.00976	0		0.141557	1710486
00:00:04.104	38719	0.01006	0		0.145908	1711474
00:00:04.114	38729	0.01018	0		0.147648	1711897
00:00:04.124	38739	0.00962	0		0.139526	1710007
00:00:04.134	38749	0.00994	0		0.144167	1711077
00:00:04.144	38759	0.01003	0		0.145473	1711378
00:00:04.154	38769	0.01007	0		0.146053	1711503
00:00:04.164	38779	0.00977	0		0.141702	1710493
00:00:04.174	38789	0.01028	0		0.149099	1712230
00:00:04.184	38799	0.0098	0		0.142137	1710616
00:00:04.194	38809	0.01005	0		0.145763	1711457
00:00:04.204	38819	0.01002	0		0.145328	1711329
00:00:04.214	38829	0.01007	0		0.146053	1711506
00:00:04.224	38839	0.01014	0		0.147068	1711731
00:00:04.233	38849	0.01045	0		0.151564	1712785
00:00:04.244	38859	0.01015	0		0.147213	1711780
00:00:04.253	38869	0.01051	0		0.152435	1712986
00:00:04.264	38879	0.0104	0		0.150839	1712604
00:00:04.273	38889	0.00999	0		0.144893	1711236
00:00:04.283	38899	0.01007	0		0.146053	1711513
00:00:04.293	38909	0.01002	0		0.145328	1711344
00:00:04.303	38919	0.00996	0		0.144458	1711131
00:00:04.313	38929	0.01023	0		0.148374	1712042
00:00:04.323	38939	0.01018	0		0.147648	1711875
00:00:04.333	38949	0.01037	0		0.150404	1712525
00:00:04.343	38959	0.01011	0		0.146633	1711645
00:00:04.353	38969	0.01058	0		0.15345	1713207
00:00:04.363	38979	0.01015	0		0.147213	1711787
00:00:04.373	38989	0.01022	0		0.148229	1712008
00:00:04.383	38999	0.01042	0		0.151129	1712675
00:00:04.393	39009	0.01043	0		0.151274	1712714
00:00:04.403	39019	0.01039	0		0.150694	1712594
00:00:04.413	39029	0.01048	0		0.152	1712895
00:00:04.423	39039	0.01029	0		0.149244	1712243
00:00:04.433	39049	0.01045	0		0.151564	1712797
00:00:04.443	39059	0.01017	0		0.147503	1711839
00:00:04.453	39069	0.01012	0		0.146778	1711674
00:00:04.463	39079	0.01022	0		0.148229	1712020
00:00:04.473	39089	0.01063	0		0.154175	1713383
00:00:04.483	39099	0.01036	0		0.150259	1712476
00:00:04.493	39109	0.01029	0		0.149244	1712260
00:00:04.503	39119	0.01045	0		0.151564	1712790
00:00:04.513	39129	0.01025	0		0.148664	1712130
00:00:04.523	39139	0.0104	0		0.150839	1712618
00:00:04.533	39149	0.0107	0		0.15519	1713623
00:00:04.543	39159	0.0107	0		0.15519	1713616
00:00:04.553	39169	0.01049	0		0.152145	1712910
00:00:04.563	39179	0.01022	0		0.148229	1712000
00:00:04.572	39189	0.0104	0		0.150839	1712631
00:00:04.582	39199	0.0104	0		0.150839	1712626
00:00:04.592	39209	0.01066	0		0.15461	1713479
00:00:04.603	39219	0.01057	0		0.153305	1713200
00:00:04.612	39229	0.01065	0		0.154465	1713452
00:00:04.622	39239	0.01064	0		0.15432	1713437
00:00:04.633	39249	0.01082	0		0.156931	1714023
00:00:04.642	39259	0.01035	0		0.150114	1712464
00:00:04.652	39269	0.01036	0		0.150259	1712484
00:00:04.662	39279	0.01042	0		0.151129	1712670
00:00:04.672	39289	0.01026	0		0.148809	1712162
00:00:04.682	39299	0.01098	0		0.159251	1714572
00:00:04.692	39309	0.01058	0		0.15345	1713227
00:00:04.702	39319	0.01054	0		0.15287	1713093
00:00:04.712	39329	0.01064	0		0.15432	1713413
00:00:04.722	39339	0.01053	0		0.152725	1713042
00:00:04.732	39349	0.01083	0		0.157076	1714069
00:00:04.742	39359	0.01065	0		0.154465	1713457
00:00:04.752	39369	0.01074	0		0.15577	1713746
00:00:04.762	39379	0.01066	0		0.15461	1713489
00:00:04.772	39389	0.01061	0		0.153885	1713322
00:00:04.782	39399	0.01062	0		0.15403	1713349
00:00:04.792	39409	0.01094	0		0.158671	1714419
00:00:04.802	39419	0.01079	0		0.156496	1713920
00:00:04.812	39429	0.0108	0		0.156641	1713959
00:00:04.821	39439	0.01077	0		0.156206	1713854
00:00:04.831	39449	0.01087	0		0.157656	1714196
00:00:04.841	39459	0.01091	0		0.158236	1714331
00:00:04.851	39469	0.01085	0		0.157366	1714135
00:00:04.861	39479	0.01084	0		0.157221	1714094
00:00:04.871	39489	0.01049	0		0.152145	1712917
00:00:04.881	39499	0.01091	0		0.158236	1714331
00:00:04.891	39509	0.01091	0		0.158236	1714316
00:00:04.901	39519	0.01095	0		0.158816	1714451
00:00:04.911	39529	0.01052	0		0.15258	1713020
00:00:04.921	39539	0.01095	0		0.158816	1714472
00:00:04.931	39549	0.01097	0		0.159106	1714535
00:00:04.941	39559	0.01081	0		0.156786	1713998
00:00:04.951	39569	0.01099	0		0.159396	1714587
00:00:04.961	39579	0.01081	0		0.156786	1713986
00:00:04.971	39589	0.01098	0		0.159251	1714570
00:00:04.981	39599	0.0111	0		0.160992	1714952
00:00:04.991	39609	0.01113	0		0.161427	1715052
00:00:05.001	39619	0.01087	0		0.157656	1714192
00:00:05.011	39629	0.01088	0		0.157801	1714223
00:00:05.021	39639	0.01118	0		0.162152	1715224
00:00:05.031	39649	0.01097	0		0.159106	1714516
00:00:05.041	39659	0.01135	0		0.164618	1715805
00:00:05.050	39669	0.01079	0		0.156496	1713944
00:00:05.061	39679	0.01083	0		0.157076	1714059
00:00:05.070	39689	0.01104	0		0.160122	1714753
00:00:05.081	39699	0.01088	0		0.157801	1714231
00:00:05.090	39709	0.01066	0		0.15461	1713479
00:00:05.101	39719	0.01133	0		0.164328	1715741
00:00:05.111	39729	0.01146	0		0.166213	1716170
00:00:05.120	39739	0.01107	0		0.160557	1714866
00:00:05.130	39749	0.01099	0		0.159396	1714589
00:00:05.141	39759	0.01109	0		0.160847	1714942
00:00:05.150	39769	0.01081	0		0.156786	1713993
00:00:05.160	39779	0.01123	0		0.162877	1715413
00:00:05.170	39789	0.01095	0		0.158816	1714454
00:00:05.181	39799	0.01131	0		0.164038	1715673
00:00:05.190	39809	0.01123	0		0.162877	1715395
00:00:05.200	39819	0.01127	0		0.163457	1715550
00:00:05.210	39829	0.01121	0		0.162587	1715326
00:00:05.220	39839	0.01111	0		0.161137	1715013
00:00:05.230	39849	0.01116	0		0.161862	1715160
00:00:05.240	39859	0.01128	0		0.163603	1715562
00:00:05.250	39869	0.01095	0		0.158816	1714454
00:00:05.260	39879	0.01124	0		0.163022	1715450
00:00:05.270	39889	0.01124	0		0.163022	1715450
00:00:05.280	39899	0.01141	0		0.165488	1715993
00:00:05.290	39909	0.01129	0		0.163748	1715592
00:00:05.300	39919	0.01136	0		0.164763	1715829
00:00:05.310	39929	0.01117	0		0.162007	1715197
00:00:05.320	39939	0.01126	0		0.163312	1715521
00:00:05.330	39949	0.01145	0		0.166068	1716126
00:00:05.340	39959	0.01128	0		0.163603	1715567
00:00:05.350	39969	0.01106	0		0.160412	1714832
00:00:05.360	39979	0.01122	0		0.162732	1715375
00:00:05.369	39989	0.01127	0		0.163457	1715536
00:00:05.380	39999	0.01154	0		0.167374	1716454
00:00:05.389	40009	0.01118	0		0.162152	1715248
00:00:05.399	40019	0.01116	0		0.161862	1715155
00:00:05.409	40029	0.01149	0		0.166648	1716273
00:00:05.419	40039	0.0115	0		0.166793	1716317
00:00:05.429	40049	0.01117	0		0.162007	1715192
00:00:05.439	40059	0.01141	0		0.165488	1716008
00:00:05.450	40069	0.01153	0		0.167228	1716405
00:00:05.459	40079	0.01125	0		0.163167	1715460
00:00:05.469	40089	0.01135	0		0.164618	1715822
00:00:05.479	40099	0.01149	0		0.166648	1716260
00:00:05.489	40109	0.01155	0		0.167519	1716469
00:00:05.499	40119	0.01167	0		0.169259	1716864
00:00:05.509	40129	0.01156	0		0.167664	1716515
00:00:05.519	40139	0.01184	0		0.171725	1717459
00:00:05.529	40149	0.01144	0		0.165923	1716104
00:00:05.539	40159	0.01162	0		0.168534	1716724
00:00:05.549	40169	0.01168	0		0.169404	1716927
00:00:05.559	40179	0.01211	0		0.175641	1718349
00:00:05.569	40189	0.01126	0		0.163312	1715504
00:00:05.579	40199	0.01162	0		0.168534	1716700
00:00:05.589	40209	0.01137	0		0.164908	1715886
00:00:05.599	40219	0.01157	0		0.167809	1716552
00:00:05.609	40229	0.01141	0		0.165488	1716016
00:00:05.619	40239	0.01155	0		0.167519	1716469
00:00:05.629	40249	0.01158	0		0.167954	1716562
00:00:05.639	40259	0.01181	0		0.17129	1717363
00:00:05.649	40269	0.01144	0		0.165923	1716109
00:00:05.658	40279	0.01184	0		0.171725	1717434
00:00:05.668	40289	0.01164	0		0.168824	1716771
00:00:05.678	40299	0.01156	0		0.167664	1716503
00:00:05.689	40309	0.01163	0		0.168679	1716744
00:00:05.698	40319	0.01188	0		0.172305	1717601
00:00:05.708	40329	0.01162	0		0.168534	1716722
00:00:05.718	40339	0.01185	0		0.17187	1717498
00:00:05.729	40349	0.0117	0		0.169694	1716979
00:00:05.738	40359	0.01154	0		0.167374	1716434
00:00:05.748	40369	0.01155	0		0.167519	1716466
00:00:05.758	40379	0.0121	0		0.175496	1718307
00:00:05.768	40389	0.01198	0		0.173755	1717925
00:00:05.778	40399	0.012	0		0.174045	1717989
00:00:05.788	40409	0.01165	0		0.168969	1716815
00:00:05.798	40419	0.01185	0		0.17187	1717493
00:00:05.808	40429	0.01169	0		0.169549	1716932
00:00:05.818	40439	0.01199	0		0.1739	1717940
00:00:05.828	40449	0.0119	0		0.172595	1717666
00:00:05.838	40459	0.01183	0		0.17158	1717417
00:00:05.848	40469	0.01178	0		0.170854	1717263
00:00:05.858	40479	0.01211	0		0.175641	1718371
00:00:05.868	40489	0.0118	0		0.171144	1717314
00:00:05.878	40499	0.01197	0		0.17361	1717884
00:00:05.888	40509	0.01196	0		0.173465	1717844
00:00:05.898	40519	0.01198	0		0.173755	1717913
00:00:05.908	40529	0.01205	0		0.17477	1718168
00:00:05.918	40539	0.01251	0		0.181442	1719709
00:00:05.928	40549	0.01167	0		0.169259	1716874
00:00:05.937	40559	0.01171	0		0.169839	1717028
00:00:05.949	40569	0.01207	0		0.175061	1718236
00:00:05.958	40579	0.01208	0		0.175206	1718239
00:00:05.967	40589	0.01173	0		0.170129	1717067
00:00:05.977	40599	0.01209	0		0.175351	1718288
00:00:05.987	40609	0.01217	0		0.176511	1718567
00:00:05.998	40619	0.01229	0		0.178251	1718974
00:00:06.008	40629	0.0121	0		0.175496	1718312
00:00:06.017	40639	0.01202	0		0.174335	1718060
00:00:06.027	40649	0.01198	0		0.173755	1717913
00:00:06.037	40659	0.01224	0		0.177526	1718791
00:00:06.047	40669	0.0117	0		0.169694	1716976
00:00:06.057	40679	0.01203	0		0.17448	1718079
00:00:06.067	40689	0.01183	0		0.17158	1717427
00:00:06.077	40699	0.01215	0		0.176221	1718493
00:00:06.087	40709	0.01199	0		0.1739	1717964
00:00:06.098	40719	0.01205	0		0.17477	1718146
00:00:06.107	40729	0.01192	0		0.172885	1717734
00:00:06.117	40739	0.01204	0		0.174625	1718138
00:00:06.127	40749	0.01209	0		0.175351	1718293
00:00:06.137	40759	0.01224	0		0.177526	1718776
00:00:06.147	40769	0.01219	0		0.176801	1718613
00:00:06.157	40779	0.01237	0		0.179412	1719224
00:00:06.167	40789	0.01239	0		0.179702	1719288
00:00:06.177	40799	0.01258	0		0.182457	1719926
00:00:06.187	40809	0.01202	0		0.174335	1718065
00:00:06.197	40819	0.01255	0		0.182022	1719817
00:00:06.207	40829	0.01224	0		0.177526	1718778
00:00:06.217	40839	0.01263	0		0.183183	1720104
00:00:06.228	40849	0.01252	0		0.181587	1719721
00:00:06.236	40859	0.01271	0		0.184343	1720374
00:00:06.247	40869	0.01254	0		0.181877	1719795
00:00:06.256	40879	0.01239	0		0.179702	1719283
00:00:06.267	40889	0.01252	0		0.181587	1719736
00:00:06.277	40899	0.01246	0		0.180717	1719533
00:00:06.286	40909	0.01236	0		0.179267	1719185
00:00:06.297	40919	0.01244	0		0.180427	1719479
00:00:06.306	40929	0.01207	0		0.175061	1718229
00:00:06.316	40939	0.01222	0		0.177236	1718711
00:00:06.326	40949	0.0118	0		0.171144	1717317
00:00:06.336	40959	0.01263	0		0.183183	1720099
00:00:06.346	40969	0.01223	0		0.177381	1718769
00:00:06.356	40979	0.01239	0		0.179702	1719298
00:00:06.366	40989	0.01237	0		0.179412	1719224
00:00:06.376	40999	0.01234	0		0.178977	1719138
00:00:06.386	41009	0.01231	0		0.178541	1719040
00:00:06.396	41019	0.01253	0		0.181732	1719778
00:00:06.406	41029	0.01226	0		0.177816	1718857
00:00:06.416	41039	0.01259	0		0.182602	1719970
00:00:06.426	41049	0.01258	0		0.182457	1719928
00:00:06.436	41059	0.01254	0		0.181877	1719792
00:00:06.446	41069	0.01228	0		0.178106	1718940
00:00:06.455	41079	0.01264	0		0.183328	1720139
00:00:06.466	41089	0.0123	0		0.178396	1719004
00:00:06.476	41099	0.01227	0		0.177961	1718879
00:00:06.485	41109	0.01244	0		0.180427	1719459
00:00:06.496	41119	0.01229	0		0.178251	1718957
00:00:06.505	41129	0.01255	0		0.182022	1719849
00:00:06.516	41139	0.01324	0		0.19203	1722136
00:00:06.525	41149	0.01281	0		0.185793	1720707
00:00:06.536	41159	0.01252	0		0.181587	1719741
00:00:06.546	41169	0.01229	0		0.178251	1718945
00:00:06.555	41179	0.01263	0		0.183183	1720094
00:00:06.565	41189	0.01261	0		0.182893	1720028
00:00:06.575	41199	0.01237	0		0.179412	1719239
00:00:06.585	41209	0.01279	0		0.185503	1720641
00:00:06.596	41219	0.01281	0		0.185793	1720709
00:00:06.605	41229	0.01226	0		0.177816	1718845
00:00:06.615	41239	0.0127	0		0.184198	1720334
00:00:06.625	41249	0.01274	0		0.184778	1720474
00:00:06.635	41259	0.0127	0		0.184198	1720330
00:00:06.645	41269	0.01245	0		0.180572	1719506
00:00:06.655	41279	0.01276	0		0.185068	1720521
00:00:06.665	41289	0.0125	0		0.181297	1719667
00:00:06.675	41299	0.01255	0		0.182022	1719817
00:00:06.685	41309	0.01252	0		0.181587	1719741
00:00:06.695	41319	0.01281	0		0.185793	1720699
00:00:06.705	41329	0.01241	0		0.179992	1719376
00:00:06.715	41339	0.01268	0		0.183908	1720276
00:00:06.725	41349	0.01237	0		0.179412	1719231
00:00:06.735	41359	0.01282	0		0.185938	1720748
00:00:06.744	41369	0.01261	0		0.182893	1720036
00:00:06.754	41379	0.01271	0		0.184343	1720359
00:00:06.765	41389	0.01255	0		0.182022	1719841
00:00:06.774	41399	0.0126	0		0.182747	1719989
00:00:06.784	41409	0.01281	0		0.185793	1720707
00:00:06.794	41419	0.01287	0		0.186664	1720923
00:00:06.804	41429	0.01264	0		0.183328	1720129
00:00:06.814	41439	0.01282	0		0.185938	1720741
00:00:06.824	41449	0.01284	0		0.186228	1720795
00:00:06.834	41459	0.01295	0		0.187824	1721178
00:00:06.844	41469	0.01301	0		0.188694	1721389
00:00:06.854	41479	0.01298	0		0.188259	1721273
00:00:06.864	41489	0.01275	0		0.184923	1720489
00:00:06.874	41499	0.01323	0		0.191885	1722105
00:00:06.884	41509	0.01243	0		0.180282	1719437
00:00:06.894	41519	0.01311	0		0.190144	1721722
00:00:06.904	41529	0.01269	0		0.184053	1720293
00:00:06.914	41539	0.01306	0		0.189419	1721550
00:00:06.924	41549	0.0125	0		0.181297	1719655
00:00:06.934	41559	0.01286	0		0.186518	1720879
00:00:06.944	41569	0.01271	0		0.184343	1720374
00:00:06.954	41579	0.0129	0		0.187099	1721021
00:00:06.964	41589	0.01258	0		0.182457	1719918
00:00:06.974	41599	0.01279	0		0.185503	1720648
00:00:06.984	41609	0.01323	0		0.191885	1722100
00:00:06.994	41619	0.01304	0		0.189129	1721464
00:00:07.004	41629	0.01286	0		0.186518	1720857
00:00:07.014	41639	0.01315	0		0.190725	1721842
00:00:07.024	41649	0.01275	0		0.184923	1720503
00:00:07.033	41659	0.0128	0		0.185648	1720675
00:00:07.044	41669	0.01311	0		0.190144	1721719
00:00:07.053	41679	0.01317	0		0.191015	1721925
00:00:07.063	41689	0.01295	0		0.187824	1721180
00:00:07.073	41699	0.0131	0		0.189999	1721680
00:00:07.083	41709	0.01289	0		0.186954	1720970
00:00:07.093	41719	0.01306	0		0.189419	1721550
00:00:07.103	41729	0.01288	0		0.186809	1720938
00:00:07.113	41739	0.01332	0		0.19319	1722411
00:00:07.123	41749	0.01283	0		0.186083	1720770
00:00:07.133	41759	0.01285	0		0.186373	1720855
00:00:07.143	41769	0.01289	0		0.186954	1720977
00:00:07.153	41779	0.01284	0		0.186228	1720812
00:00:07.163	41789	0.0132	0		0.19145	1722003
00:00:07.173	41799	0.01315	0		0.190725	1721849
00:00:07.183	41809	0.01281	0		0.185793	1720709
00:00:07.193	41819	0.01295	0		0.187824	1721188
00:00:07.203	41829	0.0129	0		0.187099	1721011
00:00:07.213	41839	0.013	0		0.188549	1721349
00:00:07.223	41849	0.01306	0		0.189419	1721531
00:00:07.233	41859	0.01303	0		0.188984	1721457
00:00:07.243	41869	0.013	0		0.188549	1721352
00:00:07.253	41879	0.01322	0		0.19174	1722067
00:00:07.263	41889	0.0132	0		0.19145	1722023
00:00:07.273	41899	0.01303	0		0.188984	1721440
00:00:07.283	41909	0.01314	0		0.19058	1721829
00:00:07.292	41919	0.01342	0		0.194641	1722746
00:00:07.303	41929	0.01281	0		0.185793	1720702
00:00:07.313	41939	0.01309	0		0.189854	1721631
00:00:07.323	41949	0.01297	0		0.188114	1721234
00:00:07.333	41959	0.01307	0		0.189564	1721565
00:00:07.342	41969	0.0129	0		0.187099	1720997
00:00:07.353	41979	0.01329	0		0.192755	1722318
00:00:07.363	41989	0.01329	0		0.192755	1722332
00:00:07.373	41999	0.01349	0		0.195656	1722992
00:00:07.382	42009	0.01285	0		0.186373	1720832
00:00:07.392	42019	0.01297	0		0.188114	1721246
00:00:07.402	42029	0.01331	0		0.193045	1722398
00:00:07.412	42039	0.01318	0		0.19116	1721935
00:00:07.422	42049	0.01336	0		0.19377	1722550
00:00:07.432	42059	0.01318	0		0.19116	1721959
00:00:07.442	42069	0.01314	0		0.19058	1721827
00:00:07.453	42079	0.01352	0		0.196091	1723078
00:00:07.462	42089	0.01322	0		0.19174	1722090
00:00:07.472	42099	0.01338	0		0.19406	1722604
00:00:07.482	42109	0.01352	0		0.196091	1723090
00:00:07.492	42119	0.01363	0		0.197686	1723443
00:00:07.502	42129	0.01311	0		0.190144	1721719
00:00:07.512	42139	0.01339	0		0.194205	1722648
00:00:07.522	42149	0.01313	0		0.190435	1721768
00:00:07.532	42159	0.01313	0		0.190435	1721793
00:00:07.542	42169	0.01363	0		0.197686	1723445
00:00:07.552	42179	0.01338	0		0.19406	1722634
00:00:07.562	42189	0.0136	0		0.197251	1723350
00:00:07.572	42199	0.01328	0		0.19261	1722293
00:00:07.582	42209	0.01299	0		0.188404	1721320
00:00:07.592	42219	0.01315	0		0.190725	1721859
00:00:07.602	42229	0.01346	0		0.195221	1722896
00:00:07.611	42239	0.01353	0		0.196236	1723124
00:00:07.621	42249	0.01324	0		0.19203	1722149
00:00:07.632	42259	0.01354	0		0.196381	1723146
00:00:07.642	42269	0.01314	0		0.19058	1721812
00:00:07.651	42279	0.01349	0		0.195656	1722999
00:00:07.661	42289	0.01341	0		0.194496	1722702
00:00:07.671	42299	0.01336	0		0.19377	1722550
00:00:07.681	42309	0.01358	0		0.196961	1723279
00:00:07.691	42319	0.01374	0		0.199282	1723837
00:00:07.701	42329	0.01329	0		0.192755	1722332
00:00:07.712	42339	0.01333	0		0.193335	1722462
00:00:07.721	42349	0.01341	0		0.194496	1722707
00:00:07.731	42359	0.01355	0		0.196526	1723195
00:00:07.741	42369	0.01351	0		0.195946	1723061
00:00:07.751	42379	0.01367	0		0.198267	1723595
00:00:07.761	42389	0.01341	0		0.194496	1722714
00:00:07.771	42399	0.01346	0		0.195221	1722888
00:00:07.781	42409	0.01361	0		0.197396	1723377
00:00:07.791	42419	0.01336	0		0.19377	1722567
00:00:07.801	42429	0.01356	0		0.196671	1723217
00:00:07.811	42439	0.01362	0		0.197541	1723428
00:00:07.821	42449	0.01352	0		0.196091	1723075
00:00:07.831	42459	0.01368	0		0.198412	1723639
00:00:07.841	42469	0.01381	0		0.200297	1724057
00:00:07.851	42479	0.01336	0		0.19377	1722555
00:00:07.861	42489	0.01359	0		0.197106	1723313
00:00:07.870	42499	0.01344	0		0.194931	1722803
00:00:07.880	42509	0.01352	0		0.196091	1723095
00:00:07.890	42519	0.01321	0		0.191595	1722064
00:00:07.901	42529	0.01361	0		0.197396	1723394
00:00:07.911	42539	0.01367	0		0.198267	1723607
00:00:07.920	42549	0.01334	0		0.19348	1722496
00:00:07.930	42559	0.01359	0		0.197106	1723310
00:00:07.941	42569	0.01369	0		0.198557	1723668
00:00:07.950	42579	0.01387	0		0.201167	1724252
00:00:07.960	42589	0.01346	0		0.195221	1722903
00:00:07.970	42599	0.01363	0		0.197686	1723467
00:00:07.980	42609	0.01357	0		0.196816	1723264
00:00:07.990	42619	0.01361	0		0.197396	1723391
00:00:08.001	42629	0.01362	0		0.197541	1723430
00:00:08.010	42639	0.01379	0		0.200007	1723977
00:00:08.020	42649	0.01374	0		0.199282	1723830
00:00:08.030	42659	0.01366	0		0.198121	1723565
00:00:08.040	42669	0.0138	0		0.200152	1724026
00:00:08.050	42679	0.0134	0		0.194351	1722673
00:00:08.060	42689	0.01379	0		0.200007	1723999
00:00:08.070	42699	0.01353	0		0.196236	1723122
00:00:08.080	42709	0.01376	0		0.199572	1723891
00:00:08.090	42719	0.0139	0		0.201602	1724360
00:00:08.100	42729	0.0141	0		0.204503	1725018
00:00:08.110	42739	0.0137	0		0.198702	1723690
00:00:08.120	42749	0.01364	0		0.197831	1723501
00:00:08.130	42759	0.01386	0		0.201022	1724221
00:00:08.140	42769	0.01374	0		0.199282	1723842
00:00:08.150	42779	0.01358	0		0.196961	1723284
00:00:08.160	42789	0.01382	0		0.200442	1724094
00:00:08.169	42799	0.01364	0		0.197831	1723499
00:00:08.179	42809	0.01355	0		0.196526	1723195
00:00:08.190	42819	0.0134	0		0.194351	1722687
00:00:08.199	42829	0.01419	0		0.205808	1725343
00:00:08.209	42839	0.01364	0		0.197831	1723504
00:00:08.219	42849	0.01366	0		0.198121	1723548
00:00:08.229	42859	0.01383	0		0.200587	1724123
00:00:08.239	42869	0.01419	0		0.205808	1725321
00:00:08.249	42879	0.0139	0		0.201602	1724367
00:00:08.259	42889	0.01359	0		0.197106	1723315
00:00:08.269	42899	0.01371	0		0.198847	1723712
00:00:08.279	42909	0.0136	0		0.197251	1723364
00:00:08.289	42919	0.01366	0		0.198121	1723565
00:00:08.299	42929	0.01397	0		0.202618	1724614
00:00:08.309	42939	0.01396	0		0.202473	1724558
00:00:08.319	42949	0.01437	0		0.208419	1725923
00:00:08.329	42959	0.01391	0		0.201747	1724396
00:00:08.339	42969	0.01406	0		0.203923	1724886
00:00:08.349	42979	0.01374	0		0.199282	1723820
00:00:08.359	42989	0.01424	0		0.206534	1725490
00:00:08.369	42999	0.01384	0		0.200732	1724168
00:00:08.379	43009	0.014	0		0.203053	1724702
00:00:08.389	43019	0.01397	0		0.202618	1724614
00:00:08.399	43029	0.01426	0		0.206824	1725580
00:00:08.408	43039	0.01385	0		0.200877	1724209
00:00:08.419	43049	0.01408	0		0.204213	1724972
00:00:08.428	43059	0.01419	0		0.205808	1725352
00:00:08.438	43069	0.01405	0		0.203778	1724852
00:00:08.449	43079	0.01403	0		0.203488	1724813
00:00:08.458	43089	0.01429	0		0.207259	1725666
00:00:08.468	43099	0.01381	0		0.200297	1724045
00:00:08.478	43109	0.014	0		0.203053	1724698
00:00:08.488	43119	0.01395	0		0.202328	1724526
00:00:08.498	43129	0.01399	0		0.202908	1724666
00:00:08.508	43139	0.01388	0		0.201312	1724291
00:00:08.518	43149	0.01395	0		0.202328	1724519
00:00:08.528	43159	0.014	0		0.203053	1724707
00:00:08.538	43169	0.01424	0		0.206534	1725507
00:00:08.549	43179	0.01401	0		0.203198	1724739
00:00:08.558	43189	0.01408	0		0.204213	1724950
00:00:08.568	43199	0.01407	0		0.204068	1724933
00:00:08.579	43209	0.01441	0		0.208999	1726060
00:00:08.588	43219	0.0139	0		0.201602	1724355
00:00:08.598	43229	0.0145	0		0.210305	1726367
00:00:08.608	43239	0.01403	0		0.203488	1724815
00:00:08.618	43249	0.01428	0		0.207114	1725639
00:00:08.628	43259	0.01383	0		0.200587	1724111
00:00:08.638	43269	0.01429	0		0.207259	1725688
00:00:08.648	43279	0.0141	0		0.204503	1725026
00:00:08.658	43289	0.01429	0		0.207259	1725673
00:00:08.668	43299	0.01416	0		0.205373	1725250
00:00:08.678	43309	0.01427	0		0.206969	1725600
00:00:08.688	43319	0.01412	0		0.204793	1725094
00:00:08.698	43329	0.01439	0		0.208709	1726021
00:00:08.708	43339	0.014	0		0.203053	1724690
00:00:08.718	43349	0.01425	0		0.206679	1725551
00:00:08.728	43359	0.01441	0		0.208999	1726087
00:00:08.737	43369	0.01457	0		0.21132	1726607
00:00:08.748	43379	0.01421	0		0.206099	1725394
00:00:08.758	43389	0.01425	0		0.206679	1725548
00:00:08.767	43399	0.01379	0		0.200007	1723991
00:00:08.777	43409	0.01425	0		0.206679	1725539
00:00:08.787	43419	0.01433	0		0.207839	1725818
00:00:08.797	43429	0.01464	0		0.212335	1726859
00:00:08.807	43439	0.01392	0		0.201892	1724438
00:00:08.817	43449	0.01428	0		0.207114	1725622
00:00:08.827	43459	0.01409	0		0.204358	1725013
00:00:08.837	43469	0.01464	0		0.212335	1726842
00:00:08.847	43479	0.01422	0		0.206244	1725445
00:00:08.857	43489	0.01406	0		0.203923	1724903
00:00:08.867	43499	0.01419	0		0.205808	1725338
00:00:08.877	43509	0.01428	0		0.207114	1725646
00:00:08.887	43519	0.01391	0		0.201747	1724404
00:00:08.897	43529	0.01452	0		0.210595	1726448
00:00:08.907	43539	0.01427	0		0.206969	1725607
00:00:08.917	43549	0.0142	0		0.205954	1725362
00:00:08.927	43559	0.01414	0		0.205083	1725160
00:00:08.937	43569	0.01442	0		0.209144	1726104
00:00:08.947	43579	0.01418	0		0.205663	1725294
00:00:08.957	43589	0.01455	0		0.21103	1726541
00:00:08.966	43599	0.0141	0		0.204503	1725026
00:00:08.976	43609	0.01442	0		0.209144	1726092
00:00:08.986	43619	0.01426	0		0.206824	1725565
00:00:08.997	43629	0.01452	0		0.210595	1726433
00:00:09.006	43639	0.01465	0		0.21248	1726872
00:00:09.017	43649	0.0142	0		0.205954	1725355
00:00:09.027	43659	0.01409	0		0.204358	1725009
00:00:09.036	43669	0.0144	0		0.208854	1726026
00:00:09.046	43679	0.01457	0		0.21132	1726624
00:00:09.056	43689	0.01434	0		0.207984	1725854
00:00:09.066	43699	0.01446	0		0.209725	1726236
00:00:09.076	43709	0.01442	0		0.209144	1726114
00:00:09.086	43719	0.01459	0		0.21161	1726693
00:00:09.097	43729	0.01457	0		0.21132	1726607
00:00:09.106	43739	0.01424	0		0.206534	1725512
00:00:09.116	43749	0.01467	0		0.21277	1726960
00:00:09.126	43759	0.01441	0		0.208999	1726082
00:00:09.136	43769	0.01447	0		0.20987	1726266
00:00:09.147	43779	0.01417	0		0.205518	1725254
00:00:09.156	43789	0.01477	0		0.214221	1727295
00:00:09.166	43799	0.01442	0		0.209144	1726099
00:00:09.176	43809	0.01459	0		0.21161	1726686
00:00:09.186	43819	0.01458	0		0.211465	1726651
00:00:09.196	43829	0.01475	0		0.213931	1727219
00:00:09.206	43839	0.0146	0		0.211755	1726715
00:00:09.216	43849	0.01466	0		0.212625	1726906
00:00:09.226	43859	0.01464	0		0.212335	1726833
00:00:09.236	43869	0.01474	0		0.213786	1727180
00:00:09.245	43879	0.01403	0		0.203488	1724795
00:00:09.255	43889	0.01478	0		0.214366	1727308
00:00:09.266	43899	0.01456	0		0.211175	1726580
00:00:09.275	43909	0.01453	0		0.21074	1726482
00:00:09.286	43919	0.01439	0		0.208709	1725994
00:00:09.296	43929	0.01442	0		0.209144	1726092
00:00:09.305	43939	0.0145	0		0.210305	1726367
00:00:09.315	43949	0.0145	0		0.210305	1726362
00:00:09.325	43959	0.0147	0		0.213205	1727063
00:00:09.335	43969	0.01441	0		0.208999	1726080
00:00:09.345	43979	0.01453	0		0.21074	1726473
00:00:09.355	43989	0.01476	0		0.214076	1727264
00:00:09.365	43999	0.01428	0		0.207114	1725649
00:00:09.375	44009	0.01462	0		0.212045	1726766
00:00:09.385	44019	0.01443	0		0.209289	1726146
00:00:09.395	44029	0.01456	0		0.211175	1726566
00:00:09.405	44039	0.01449	0		0.21016	1726355
00:00:09.415	44049	0.01469	0		0.21306	1727014
00:00:09.425	44059	0.01475	0		0.213931	1727212
00:00:09.435	44069	0.01468	0		0.212915	1726967
00:00:09.445	44079	0.01448	0		0.210015	1726305
00:00:09.455	44089	0.01469	0		0.21306	1726997
00:00:09.465	44099	0.01463	0		0.21219	1726828
00:00:09.475	44109	0.01485	0		0.215381	1727561
00:00:09.485	44119	0.01452	0		0.210595	1726438
00:00:09.495	44129	0.01477	0		0.214221	1727276
00:00:09.505	44139	0.01479	0		0.214511	1727347
00:00:09.514	44149	0.01481	0		0.214801	1727430
00:00:09.525	44159	0.01467	0		0.21277	1726938
00:00:09.534	44169	0.01471	0		0.21335	1727080
00:00:09.545	44179	0.01479	0		0.214511	1727361
00:00:09.554	44189	0.01474	0		0.213786	1727173
00:00:09.565	44199	0.01447	0		0.20987	1726268
00:00:09.574	44209	0.01473	0		0.213641	1727136
00:00:09.587	44219	0.01436	0		0.208274	1725911
00:00:09.594	44229	0.01496	0		0.216976	1727926
00:00:09.604	44239	0.01469	0		0.21306	1727024
00:00:09.614	44249	0.01454	0		0.210885	1726509
00:00:09.624	44259	0.01455	0		0.21103	1726534
00:00:09.634	44269	0.01474	0		0.213786	1727195
00:00:09.644	44279	0.01461	0		0.2119	1726747
00:00:09.654	44289	0.01491	0		0.216251	1727735
00:00:09.664	44299	0.01432	0		0.207694	1725761
00:00:09.674	44309	0.01487	0		0.215671	1727610
00:00:09.684	44319	0.01451	0		0.21045	1726409
00:00:09.694	44329	0.01466	0		0.212625	1726904
00:00:09.704	44339	0.01474	0		0.213786	1727183
00:00:09.714	44349	0.01479	0		0.214511	1727357
00:00:09.724	44359	0.01501	0		0.217702	1728073
00:00:09.734	44369	0.01489	0		0.215961	1727693
00:00:09.744	44379	0.01478	0		0.214366	1727332
00:00:09.754	44389	0.01465	0		0.21248	1726891
00:00:09.764	44399	0.01478	0		0.214366	1727330
00:00:09.774	44409	0.01471	0		0.21335	1727077
00:00:09.784	44419	0.01488	0		0.215816	1727639
00:00:09.794	44429	0.01505	0		0.218282	1728212
00:00:09.803	44439	0.01476	0		0.214076	1727249
00:00:09.813	44449	0.01462	0		0.212045	1726791
00:00:09.823	44459	0.01477	0		0.214221	1727273
00:00:09.833	44469	0.01498	0		0.217266	1727985
00:00:09.843	44479	0.01467	0		0.21277	1726950
00:00:09.853	44489	0.01475	0		0.213931	1727229
00:00:09.863	44499	0.01477	0		0.214221	1727281
00:00:09.873	44509	0.01501	0		0.217702	1728075
00:00:09.884	44519	0.01487	0		0.215671	1727632
00:00:09.893	44529	0.01506	0		0.218427	1728244
00:00:09.904	44539	0.0149	0		0.216106	1727713
00:00:09.913	44549	0.01461	0		0.2119	1726730
00:00:09.923	44559	0.01465	0		0.21248	1726894
00:00:09.933	44569	0.01492	0		0.216396	1727779
00:00:09.943	44579	0.01455	0		0.21103	1726529
00:00:09.953	44589	0.01477	0		0.214221	1727278
00:00:09.963	44599	0.015	0		0.217557	1728046
00:00:09.973	44609	0.01516	0		0.219877	1728583
00:00:09.983	44619	0.01469	0		0.21306	1727014
00:00:09.993	44629	0.01493	0		0.216541	1727835
00:00:10.003	44639	0.01474	0		0.213786	1727193
00:00:10.013	44649	0.01472	0		0.213495	1727126
00:00:10.023	44659	0.01482	0		0.214946	1727436
00:00:10.033	44669	0.01488	0		0.215816	1727656
00:00:10.043	44679	0.0146	0		0.211755	1726703
00:00:10.052	44689	0.01507	0		0.218572	1728288
00:00:10.063	44699	0.01469	0		0.21306	1727026
00:00:10.072	44709	0.01497	0		0.217121	1727962
00:00:10.082	44719	0.01475	0		0.213931	1727217
00:00:10.092	44729	0.01481	0		0.214801	1727403
00:00:10.102	44739	0.01485	0		0.215381	1727544
00:00:10.112	44749	0.01478	0		0.214366	1727317
00:00:10.122	44759	0.01482	0		0.214946	1727443
00:00:10.133	44769	0.01503	0		0.217992	1728166
00:00:10.142	44779	0.01464	0		0.212335	1726830
00:00:10.152	44789	0.01484	0		0.215236	1727507
00:00:10.162	44799	0.01436	0		0.208274	1725894
00:00:10.172	44809	0.01486	0		0.215526	1727600
00:00:10.182	44819	0.01447	0		0.20987	1726285
00:00:10.192	44829	0.01507	0		0.218572	1728286
00:00:10.202	44839	0.01468	0		0.212915	1726984
00:00:10.212	44849	0.01503	0		0.217992	1728139
00:00:10.222	44859	0.01481	0		0.214801	1727406
00:00:10.232	44869	0.01489	0		0.215961	1727696
00:00:10.242	44879	0.01484	0		0.215236	1727531
00:00:10.252	44889	0.01492	0		0.216396	1727796
00:00:10.262	44899	0.01484	0		0.215236	1727507
00:00:10.272	44909	0.01483	0		0.215091	1727475
00:00:10.282	44919	0.01463	0		0.21219	1726801
00:00:10.292	44929	0.0149	0		0.216106	1727710
00:00:10.302	44939	0.01489	0		0.215961	1727683
00:00:10.312	44949	0.01468	0		0.212915	1726972
00:00:10.322	44959	0.01469	0		0.21306	1727024
00:00:10.332	44969	0.01468	0		0.212915	1726965
00:00:10.341	44979	0.01505	0		0.218282	1728229
00:00:10.352	44989	0.015	0		0.217557	1728065
00:00:10.362	44999	0.01465	0		0.21248	1726874
00:00:10.372	45009	0.01499	0		0.217412	1728036
00:00:10.381	45019	0.01471	0		0.21335	1727065
00:00:10.392	45029	0.01501	0		0.217702	1728095
00:00:10.401	45039	0.01496	0		0.216976	1727918
00:00:10.412	45049	0.01493	0		0.216541	1727811
00:00:10.422	45059	0.01475	0		0.213931	1727222
00:00:10.431	45069	0.0146	0		0.211755	1726720
00:00:10.441	45079	0.01483	0		0.215091	1727480
00:00:10.451	45089	0.01487	0		0.215671	1727610
00:00:10.461	45099	0.01475	0		0.213931	1727210
00:00:10.471	45109	0.01441	0		0.208999	1726077
00:00:10.481	45119	0.01504	0		0.218137	1728183
00:00:10.492	45129	0.01493	0		0.216541	1727828
00:00:10.501	45139	0.01467	0		0.21277	1726935
00:00:10.511	45149	0.01503	0		0.217992	1728158
00:00:10.521	45159	0.01485	0		0.215381	1727539
00:00:10.531	45169	0.01496	0		0.216976	1727904
00:00:10.541	45179	0.0149	0		0.216106	1727703
00:00:10.551	45189	0.01462	0		0.212045	1726776
00:00:10.561	45199	0.01485	0		0.215381	1727558
00:00:10.571	45209	0.01499	0		0.217412	1728011
00:00:10.581	45219	0.0151	0		0.219007	1728391
00:00:10.591	45229	0.01485	0		0.215381	1727534
00:00:10.601	45239	0.0147	0		0.213205	1727036
00:00:10.611	45249	0.01502	0		0.217847	1728119
00:00:10.620	45259	0.01487	0		0.215671	1727615
00:00:10.630	45269	0.01481	0		0.214801	1727425
00:00:10.641	45279	0.0148	0		0.214656	1727379
00:00:10.651	45289	0.0149	0		0.216106	1727705
00:00:10.661	45299	0.01491	0		0.216251	1727740
00:00:10.670	45309	0.01483	0		0.215091	1727482
00:00:10.680	45319	0.01499	0		0.217412	1728031
00:00:10.691	45329	0.01503	0		0.217992	1728166
00:00:10.700	45339	0.01473	0		0.213641	1727158
00:00:10.710	45349	0.01502	0		0.217847	1728119
00:00:10.720	45359	0.01483	0		0.215091	1727487
00:00:10.730	45369	0.0149	0		0.216106	1727730
00:00:10.740	45379	0.01503	0		0.217992	1728149
00:00:10.750	45389	0.01463	0		0.21219	1726818
00:00:10.760	45399	0.01524	0		0.221037	1728872
00:00:10.770	45409	0.01481	0		0.214801	1727406
00:00:10.780	45419	0.01483	0		0.215091	1727475
00:00:10.790	45429	0.0151	0		0.219007	1728384
00:00:10.800	45439	0.01494	0		0.216686	1727867
00:00:10.810	45449	0.01479	0		0.214511	1727352
00:00:10.820	45459	0.0148	0		0.214656	1727391
00:00:10.830	45469	0.01503	0		0.217992	1728144
00:00:10.840	45479	0.01486	0		0.215526	1727598
00:00:10.850	45489	0.01469	0		0.21306	1727002
00:00:10.860	45499	0.01501	0		0.217702	1728087
00:00:10.870	45509	0.01449	0		0.21016	1726355
00:00:10.880	45519	0.01465	0		0.21248	1726884
00:00:10.890	45529	0.01477	0		0.214221	1727298
00:00:10.900	45539	0.015	0		0.217557	1728046
00:00:10.910	45549	0.01517	0		0.220022	1728620
00:00:10.919	45559	0.0151	0		0.219007	1728393
00:00:10.930	45569	0.01502	0		0.217847	1728124
00:00:10.939	45579	0.01507	0		0.218572	1728305
00:00:10.949	45589	0.01517	0		0.220022	1728617
00:00:10.960	45599	0.01465	0		0.21248	1726872
00:00:10.969	45609	0.01483	0		0.215091	1727485
00:00:10.979	45619	0.01475	0		0.213931	1727215
00:00:10.989	45629	0.01479	0		0.214511	1727339
00:00:10.999	45639	0.01493	0		0.216541	1727813
00:00:11.009	45649	0.01486	0		0.215526	1727585
00:00:11.019	45659	0.01473	0		0.213641	1727144
00:00:11.029	45669	0.01514	0		0.219587	1728507
00:00:11.039	45679	0.01497	0		0.217121	1727960
00:00:11.049	45689	0.01493	0		0.216541	1727816
00:00:11.059	45699	0.0151	0		0.219007	1728403
00:00:11.069	45709	0.01473	0		0.213641	1727139
00:00:11.079	45719	0.01499	0		0.217412	1728014
00:00:11.089	45729	0.01519	0		0.220312	1728679
00:00:11.099	45739	0.0149	0		0.216106	1727713
00:00:11.109	45749	0.01535	0		0.222633	1729215
00:00:11.119	45759	0.01515	0		0.219732	1728563
00:00:11.129	45769	0.01476	0		0.214076	1727261
00:00:11.139	45779	0.01533	0		0.222343	1729176
00:00:11.149	45789	0.01498	0		0.217266	1727977
00:00:11.159	45799	0.0149	0		0.216106	1727703
00:00:11.168	45809	0.01504	0		0.218137	1728183
00:00:11.178	45819	0.01499	0		0.217412	1728016
00:00:11.188	45829	0.01484	0		0.215236	1727529
00:00:11.199	45839	0.01534	0		0.222488	1729190
00:00:11.209	45849	0.01507	0		0.218572	1728293
00:00:11.218	45859	0.01492	0		0.216396	1727769
00:00:11.228	45869	0.01518	0		0.220167	1728659
00:00:11.239	45879	0.01481	0		0.214801	1727403
00:00:11.248	45889	0.01482	0		0.214946	1727453
00:00:11.258	45899	0.0152	0		0.220457	1728710
00:00:11.268	45909	0.01462	0		0.212045	1726774
00:00:11.278	45919	0.01518	0		0.220167	1728642
00:00:11.288	45929	0.01467	0		0.21277	1726948
00:00:11.298	45939	0.01502	0		0.217847	1728124
00:00:11.308	45949	0.01497	0		0.217121	1727948
00:00:11.318	45959	0.01492	0		0.216396	1727789
00:00:11.328	45969	0.01467	0		0.21277	1726950
00:00:11.338	45979	0.01515	0		0.219732	1728573
00:00:11.349	45989	0.01493	0		0.216541	1727820
00:00:11.358	45999	0.01511	0		0.219152	1728406
00:00:11.368	46009	0.01479	0		0.214511	1727339
00:00:11.378	46019	0.01521	0		0.220602	1728759
00:00:11.388	46029	0.01503	0		0.217992	1728144
00:00:11.398	46039	0.01487	0		0.215671	1727620
00:00:11.408	46049	0.01495	0		0.216831	1727891
00:00:11.418	46059	0.01512	0		0.219297	1728466
00:00:11.428	46069	0.01497	0		0.217121	1727948
00:00:11.438	46079	0.0151	0		0.219007	1728379
00:00:11.448	46089	0.01489	0		0.215961	1727681
00:00:11.458	46099	0.0151	0		0.219007	1728396
00:00:11.468	46109	0.01491	0		0.216251	1727762
00:00:11.478	46119	0.015	0		0.217557	1728051
00:00:11.487	46129	0.01473	0		0.213641	1727136
00:00:11.498	46139	0.01514	0		0.219587	1728519
00:00:11.508	46149	0.01457	0		0.21132	1726597
00:00:11.518	46159	0.01502	0		0.217847	1728112
00:00:11.527	46169	0.01472	0		0.213495	1727107
00:00:11.537	46179	0.01523	0		0.220892	1728818
00:00:11.548	46189	0.0148	0		0.214656	1727366
00:00:11.557	46199	0.01513	0		0.219442	1728505
00:00:11.567	46209	0.01503	0		0.217992	1728156
00:00:11.577	46219	0.01524	0		0.221037	1728872
00:00:11.587	46229	0.01489	0		0.215961	1727696
00:00:11.598	46239	0.0154	0		0.223358	1729389
00:00:11.607	46249	0.0153	0		0.221908	1729051
00:00:11.617	46259	0.01517	0		0.220022	1728625
00:00:11.627	46269	0.01513	0		0.219442	1728500
00:00:11.637	46279	0.01511	0		0.219152	1728418
00:00:11.647	46289	0.01501	0		0.217702	1728100
00:00:11.657	46299	0.01513	0		0.219442	1728478
00:00:11.667	46309	0.01475	0		0.213931	1727210
00:00:11.677	46319	0.01531	0		0.222053	1729100
00:00:11.687	46329	0.01487	0		0.215671	1727625
00:00:11.697	46339	0.0154	0		0.223358	1729408
00:00:11.707	46349	0.01497	0		0.217121	1727965
00:00:11.716	46359	0.01512	0		0.219297	1728456
00:00:11.726	46369	0.01499	0		0.217412	1728033
00:00:11.737	46379	0.01515	0		0.219732	1728566
00:00:11.746	46389	0.01489	0		0.215961	1727691
00:00:11.757	46399	0.0151	0		0.219007	1728386
00:00:11.766	46409	0.01501	0		0.217702	1728075
00:00:11.776	46419	0.01552	0		0.225099	1729811
00:00:11.786	46429	0.01487	0		0.215671	1727622
00:00:11.797	46439	0.01512	0		0.219297	1728461
00:00:11.806	46449	0.01504	0		0.218137	1728195
00:00:11.816	46459	0.01531	0		0.222053	1729100
00:00:11.826	46469	0.01547	0		0.224373	1729631
00:00:11.836	46479	0.01528	0		0.221618	1728980
00:00:11.846	46489	0.01517	0		0.220022	1728634
00:00:11.856	46499	0.01522	0		0.220747	1728803
00:00:11.866	46509	0.01505	0		0.218282	1728210
00:00:11.876	46519	0.01538	0		0.223068	1729325
00:00:11.886	46529	0.01524	0		0.221037	1728865
00:00:11.896	46539	0.01541	0		0.223503	1729413
00:00:11.906	46549	0.01506	0		0.218427	1728242
00:00:11.916	46559	0.01517	0		0.220022	1728612
00:00:11.926	46569	0.01477	0		0.214221	1727278
00:00:11.936	46579	0.01523	0		0.220892	1728840
00:00:11.946	46589	0.01466	0		0.212625	1726918
00:00:11.956	46599	0.01512	0		0.219297	1728448
00:00:11.965	46609	0.01477	0		0.214221	1727298
00:00:11.976	46619	0.01537	0		0.222923	1729303
00:00:11.986	46629	0.01491	0		0.216251	1727735
00:00:11.996	46639	0.01547	0		0.224373	1729639
00:00:12.006	46649	0.01517	0		0.220022	1728610
00:00:12.015	46659	0.01512	0		0.219297	1728468
00:00:12.026	46669	0.0149	0		0.216106	1727722
00:00:12.035	46679	0.01521	0		0.220602	1728745
00:00:12.046	46689	0.01486	0		0.215526	1727600
00:00:12.055	46699	0.01499	0		0.217412	1728021
00:00:12.066	46709	0.01514	0		0.219587	1728532
00:00:12.075	46719	0.01536	0		0.222778	1729271
00:00:12.085	46729	0.01484	0		0.215236	1727502
00:00:12.095	46739	0.0153	0		0.221908	1729075
00:00:12.105	46749	0.01509	0		0.218862	1728367
00:00:12.115	46759	0.01555	0		0.225534	1729899
00:00:12.125	46769	0.01518	0		0.220167	1728644
00:00:12.135	46779	0.01541	0		0.223503	1729438
00:00:12.145	46789	0.01522	0		0.220747	1728806
00:00:12.155	46799	0.01524	0		0.221037	1728845
00:00:12.165	46809	0.01504	0		0.218137	1728180
00:00:12.175	46819	0.01517	0		0.220022	1728627
00:00:12.185	46829	0.01507	0		0.218572	1728273
00:00:12.195	46839	0.01516	0		0.219877	1728578
00:00:12.205	46849	0.01517	0		0.220022	1728612
00:00:12.215	46859	0.0154	0		0.223358	1729408
00:00:12.225	46869	0.01522	0		0.220747	1728786
00:00:12.235	46879	0.01524	0		0.221037	1728843
00:00:12.245	46889	0.01543	0		0.223793	1729487
00:00:12.255	46899	0.01518	0		0.220167	1728659
00:00:12.264	46909	0.01512	0		0.219297	1728458
00:00:12.274	46919	0.01546	0		0.224228	1729587
00:00:12.284	46929	0.0152	0		0.220457	1728710
00:00:12.295	46939	0.0151	0		0.219007	1728376
00:00:12.304	46949	0.0152	0		0.220457	1728708
00:00:12.315	46959	0.01497	0		0.217121	1727938
00:00:12.324	46969	0.01506	0		0.218427	1728249
00:00:12.334	46979	0.01531	0		0.222053	1729092
00:00:12.345	46989	0.0151	0		0.219007	1728396
00:00:12.354	46999	0.01513	0		0.219442	1728505
00:00:12.364	47009	0.01496	0		0.216976	1727931
00:00:12.374	47019	0.01538	0		0.223068	1729330
00:00:12.385	47029	0.01522	0		0.220747	1728784
00:00:12.394	47039	0.01553	0		0.225244	1729843
00:00:12.404	47049	0.01516	0		0.219877	1728578
00:00:12.414	47059	0.01524	0		0.221037	1728860
00:00:12.424	47069	0.01521	0		0.220602	1728745
00:00:12.434	47079	0.01545	0		0.224083	1729580
00:00:12.444	47089	0.01529	0		0.221763	1729043
00:00:12.454	47099	0.01538	0		0.223068	1729318
00:00:12.464	47109	0.01505	0		0.218282	1728225
00:00:12.474	47119	0.01542	0		0.223648	1729479
00:00:12.484	47129	0.01539	0		0.223213	1729364
00:00:12.494	47139	0.0152	0		0.220457	1728715
00:00:12.504	47149	0.0152	0		0.220457	1728740
00:00:12.514	47159	0.01516	0		0.219877	1728578
00:00:12.524	47169	0.01521	0		0.220602	1728757
00:00:12.536	47179	0.01546	0		0.224228	1729602
00:00:12.544	47189	0.01504	0		0.218137	1728183
00:00:12.553	47199	0.01554	0		0.225389	1729853
00:00:12.564	47209	0.01504	0		0.218137	1728173
00:00:12.574	47219	0.01539	0		0.223213	1729379
00:00:12.584	47229	0.01508	0		0.218717	1728315
00:00:12.594	47239	0.01521	0		0.220602	1728769
00:00:12.603	47249	0.01495	0		0.216831	1727882
00:00:12.614	47259	0.01525	0		0.221182	1728877
00:00:12.623	47269	0.01517	0		0.220022	1728639
00:00:12.633	47279	0.01549	0		0.224663	1729701
00:00:12.643	47289	0.01526	0		0.221328	1728916
00:00:12.653	47299	0.01502	0		0.217847	1728129
00:00:12.663	47309	0.01477	0		0.214221	1727295
00:00:12.673	47319	0.01549	0		0.224663	1729696
00:00:12.683	47329	0.0152	0		0.220457	1728740
00:00:12.693	47339	0.0158	0		0.22916	1730735
00:00:12.703	47349	0.0152	0		0.220457	1728715
00:00:12.713	47359	0.0155	0		0.224808	1729728
00:00:12.723	47369	0.01502	0		0.217847	1728134
00:00:12.733	47379	0.01586	0		0.23003	1730948
00:00:12.743	47389	0.01528	0		0.221618	1728997
00:00:12.753	47399	0.01571	0		0.227854	1730440
00:00:12.763	47409	0.01514	0		0.219587	1728527
00:00:12.773	47419	0.01538	0		0.223068	1729313
00:00:12.783	47429	0.01513	0		0.219442	1728495
00:00:12.793	47439	0.01538	0		0.223068	1729325
00:00:12.803	47449	0.01502	0		0.217847	1728114
00:00:12.813	47459	0.01525	0		0.221182	1728882
00:00:12.822	47469	0.01542	0		0.223648	1729448
00:00:12.833	47479	0.01542	0		0.223648	1729467
00:00:12.843	47489	0.01513	0		0.219442	1728495
00:00:12.852	47499	0.01572	0		0.227999	1730460
00:00:12.863	47509	0.01545	0		0.224083	1729548
00:00:12.872	47519	0.0153	0		0.221908	1729073
00:00:12.882	47529	0.01504	0		0.218137	1728198
00:00:12.893	47539	0.01553	0		0.225244	1729840
00:00:12.902	47549	0.01515	0		0.219732	1728549
00:00:12.912	47559	0.01546	0		0.224228	1729594
00:00:12.922	47569	0.01501	0		0.217702	1728100
00:00:12.932	47579	0.01546	0		0.224228	1729594
00:00:12.942	47589	0.0154	0		0.223358	1729396
00:00:12.952	47599	0.01557	0		0.225824	1729977
00:00:12.962	47609	0.01535	0		0.222633	1729232
00:00:12.972	47619	0.0155	0		0.224808	1729740
00:00:12.982	47629	0.01519	0		0.220312	1728696
00:00:12.992	47639	0.01547	0		0.224373	1729636
00:00:13.002	47649	0.01531	0		0.222053	1729097
00:00:13.012	47659	0.01533	0		0.222343	1729163
00:00:13.022	47669	0.01531	0		0.222053	1729107
00:00:13.032	47679	0.01556	0		0.225679	1729924
00:00:13.042	47689	0.0152	0		0.220457	1728708
00:00:13.052	47699	0.01554	0		0.225389	1729882
00:00:13.062	47709	0.01518	0		0.220167	1728659
00:00:13.072	47719	0.01526	0		0.221328	1728928
00:00:13.082	47729	0.01537	0		0.222923	1729298
00:00:13.092	47739	0.01555	0		0.225534	1729887
00:00:13.102	47749	0.0158	0		0.22916	1730723
00:00:13.112	47759	0.0155	0		0.224808	1729733
00:00:13.122	47769	0.01542	0		0.223648	1729477
00:00:13.132	47779	0.01534	0		0.222488	1729210
00:00:13.141	47789	0.01517	0		0.220022	1728637
00:00:13.152	47799	0.01564	0		0.226839	1730217
00:00:13.161	47809	0.01574	0		0.228289	1730541
00:00:13.172	47819	0.0155	0		0.224808	1729742
00:00:13.182	47829	0.0155	0		0.224808	1729720
00:00:13.191	47839	0.01529	0		0.221763	1729021
00:00:13.202	47849	0.01576	0		0.228579	1730591
00:00:13.211	47859	0.0154	0		0.223358	1729386
00:00:13.222	47869	0.01543	0		0.223793	1729511
00:00:13.231	47879	0.01569	0		0.227564	1730357
00:00:13.242	47889	0.01577	0		0.228724	1730637
00:00:13.251	47899	0.01587	0		0.230175	1730963
00:00:13.261	47909	0.01547	0		0.224373	1729636
00:00:13.271	47919	0.01556	0		0.225679	1729929
00:00:13.281	47929	0.01533	0		0.222343	1729168
00:00:13.292	47939	0.01569	0		0.227564	1730369
00:00:13.302	47949	0.01533	0		0.222343	1729168
00:00:13.311	47959	0.01549	0		0.224663	1729698
00:00:13.321	47969	0.0154	0		0.223358	1729408
00:00:13.331	47979	0.01592	0		0.2309	1731139
00:00:13.341	47989	0.01573	0		0.228144	1730499
00:00:13.351	47999	0.01581	0		0.229305	1730760
00:00:13.361	48009	0.01577	0		0.228724	1730642
00:00:13.370	48019	0.01554	0		0.225389	1729855
00:00:13.380	48029	0.01575	0		0.228434	1730554
00:00:13.390	48039	0.0156	0		0.226259	1730078
00:00:13.400	48049	0.01571	0		0.227854	1730445
00:00:13.411	48059	0.01587	0		0.230175	1730965
00:00:13.422	48069	0.0156	0		0.226259	1730068
00:00:13.431	48079	0.01572	0		0.227999	1730453
00:00:13.441	48089	0.01602	0		0.23235	1731470
00:00:13.451	48099	0.01549	0		0.224663	1729706
00:00:13.460	48109	0.01544	0		0.223938	1729533
00:00:13.470	48119	0.01544	0		0.223938	1729521
00:00:13.480	48129	0.01568	0		0.227419	1730323
00:00:13.490	48139	0.0159	0		0.23061	1731061
00:00:13.500	48149	0.01576	0		0.228579	1730613
00:00:13.510	48159	0.01571	0		0.227854	1730448
00:00:13.520	48169	0.01579	0		0.229015	1730713
00:00:13.530	48179	0.01607	0		0.233076	1731636
00:00:13.540	48189	0.01591	0		0.230755	1731120
00:00:13.550	48199	0.01536	0		0.222778	1729276
00:00:13.560	48209	0.01566	0		0.227129	1730252
00:00:13.570	48219	0.01566	0		0.227129	1730252
00:00:13.580	48229	0.01574	0		0.228289	1730531
00:00:13.590	48239	0.01556	0		0.225679	1729926
00:00:13.601	48249	0.01586	0		0.23003	1730934
00:00:13.610	48259	0.01559	0		0.226114	1730029
00:00:13.620	48269	0.01567	0		0.227274	1730298
00:00:13.630	48279	0.01553	0		0.225244	1729845
00:00:13.640	48289	0.01566	0		0.227129	1730271
00:00:13.650	48299	0.01572	0		0.227999	1730482
00:00:13.660	48309	0.01562	0		0.226549	1730122
00:00:13.669	48319	0.0154	0		0.223358	1729384
00:00:13.680	48329	0.01585	0		0.229885	1730899
00:00:13.690	48339	0.01579	0		0.229015	1730701
00:00:13.700	48349	0.01577	0		0.228724	1730642
00:00:13.709	48359	0.01592	0		0.2309	1731149
00:00:13.719	48369	0.01569	0		0.227564	1730364
00:00:13.730	48379	0.0157	0		0.227709	1730408
00:00:13.739	48389	0.01564	0		0.226839	1730203
00:00:13.750	48399	0.01553	0		0.225244	1729843
00:00:13.759	48409	0.01559	0		0.226114	1730046
00:00:13.769	48419	0.01598	0		0.23177	1731333
00:00:13.779	48429	0.016	0		0.23206	1731421
00:00:13.789	48439	0.0159	0		0.23061	1731063
00:00:13.800	48449	0.01578	0		0.228869	1730686
00:00:13.809	48459	0.01553	0		0.225244	1729840
00:00:13.819	48469	0.01579	0		0.229015	1730713
00:00:13.829	48479	0.01575	0		0.228434	1730556
00:00:13.839	48489	0.01602	0		0.23235	1731480
00:00:13.849	48499	0.01599	0		0.231915	1731362
00:00:13.859	48509	0.01586	0		0.23003	1730951
00:00:13.869	48519	0.0157	0		0.227709	1730408
00:00:13.879	48529	0.01562	0		0.226549	1730124
00:00:13.889	48539	0.01594	0		0.23119	1731210
00:00:13.899	48549	0.01572	0		0.227999	1730470
00:00:13.909	48559	0.01546	0		0.224228	1729590
00:00:13.918	48569	0.01582	0		0.22945	1730799
00:00:13.928	48579	0.01573	0		0.228144	1730516
00:00:13.939	48589	0.0157	0		0.227709	1730406
00:00:13.949	48599	0.01574	0		0.228289	1730552
00:00:13.959	48609	0.016	0		0.23206	1731404
00:00:13.968	48619	0.01573	0		0.228144	1730494
00:00:13.978	48629	0.01579	0		0.229015	1730691
00:00:13.989	48639	0.01596	0		0.23148	1731281
00:00:13.999	48649	0.01593	0		0.231045	1731181
00:00:14.008	48659	0.01584	0		0.22974	1730872
00:00:14.018	48669	0.01595	0		0.231335	1731249
00:00:14.028	48679	0.01597	0		0.231625	1731323
00:00:14.038	48689	0.01554	0		0.225389	1729880
00:00:14.048	48699	0.016	0		0.23206	1731406
00:00:14.058	48709	0.01606	0		0.232931	1731624
00:00:14.068	48719	0.01573	0		0.228144	1730494
00:00:14.078	48729	0.01596	0		0.23148	1731279
00:00:14.088	48739	0.0158	0		0.22916	1730723
00:00:14.098	48749	0.01581	0		0.229305	1730755
00:00:14.108	48759	0.016	0		0.23206	1731399
00:00:14.118	48769	0.01613	0		0.233946	1731858
00:00:14.128	48779	0.01591	0		0.230755	1731110
00:00:14.138	48789	0.01599	0		0.231915	1731360
00:00:14.148	48799	0.01579	0		0.229015	1730696
00:00:14.158	48809	0.01593	0		0.231045	1731159
00:00:14.168	48819	0.01569	0		0.227564	1730367
00:00:14.178	48829	0.016	0		0.23206	1731394
00:00:14.188	48839	0.01565	0		0.226984	1730249
00:00:14.198	48849	0.01614	0		0.234091	1731863
00:00:14.208	48859	0.01564	0		0.226839	1730193
00:00:14.218	48869	0.01607	0		0.233076	1731634
00:00:14.228	48879	0.01576	0		0.228579	1730618
00:00:14.237	48889	0.01602	0		0.23235	1731492
00:00:14.248	48899	0.01592	0		0.2309	1731132
00:00:14.258	48909	0.0157	0		0.227709	1730389
00:00:14.268	48919	0.01576	0		0.228579	1730608
00:00:14.278	48929	0.01614	0		0.234091	1731880
00:00:14.287	48939	0.01578	0		0.228869	1730681
00:00:14.297	48949	0.01597	0		0.231625	1731313
00:00:14.307	48959	0.01574	0		0.228289	1730552
00:00:14.317	48969	0.01624	0		0.235541	1732228
00:00:14.327	48979	0.01625	0		0.235686	1732240
00:00:14.337	48989	0.01616	0		0.234381	1731941
00:00:14.347	48999	0.0159	0		0.23061	1731083
00:00:14.357	49009	0.01604	0		0.23264	1731553
00:00:14.367	49019	0.0156	0		0.226259	1730058
00:00:14.377	49029	0.01604	0		0.23264	1731536
00:00:14.387	49039	0.01562	0		0.226549	1730142
00:00:14.397	49049	0.01625	0		0.235686	1732250
00:00:14.407	49059	0.01579	0		0.229015	1730701
00:00:14.417	49069	0.01618	0		0.234671	1732005
00:00:14.427	49079	0.0158	0		0.22916	1730745
00:00:14.437	49089	0.01601	0		0.232205	1731453
00:00:14.447	49099	0.01604	0		0.23264	1731548
00:00:14.457	49109	0.01636	0		0.237282	1732612
00:00:14.467	49119	0.01603	0		0.232495	1731497
00:00:14.476	49129	0.0162	0		0.234961	1732095
00:00:14.486	49139	0.01573	0		0.228144	1730509
00:00:14.496	49149	0.01616	0		0.234381	1731944
00:00:14.507	49159	0.01575	0		0.228434	1730576
00:00:14.516	49169	0.0161	0		0.233511	1731742
00:00:14.527	49179	0.01582	0		0.22945	1730789
00:00:14.536	49189	0.01611	0		0.233656	1731776
00:00:14.547	49199	0.01607	0		0.233076	1731641
00:00:14.556	49209	0.01624	0		0.235541	1732218
00:00:14.566	49219	0.01575	0		0.228434	1730554
00:00:14.576	49229	0.0163	0		0.236411	1732411
00:00:14.586	49239	0.01616	0		0.234381	1731948
00:00:14.596	49249	0.01629	0		0.236266	1732375
00:00:14.607	49259	0.01607	0		0.233076	1731636
00:00:14.616	49269	0.01601	0		0.232205	1731426
00:00:14.626	49279	0.01559	0		0.226114	1730044
00:00:14.636	49289	0.01613	0		0.233946	1731850
00:00:14.646	49299	0.01577	0		0.228724	1730630
00:00:14.656	49309	0.01592	0		0.2309	1731129
00:00:14.666	49319	0.01587	0		0.230175	1730975
00:00:14.676	49329	0.01637	0		0.237427	1732661
00:00:14.686	49339	0.01587	0		0.230175	1730985
00:00:14.696	49349	0.01619	0		0.234816	1732056
00:00:14.706	49359	0.01575	0		0.228434	1730564
00:00:14.716	49369	0.01638	0		0.237572	1732671
00:00:14.726	49379	0.01605	0		0.232786	1731568
00:00:14.736	49389	0.01656	0		0.240182	1733301
00:00:14.746	49399	0.01609	0		0.233366	1731727
00:00:14.756	49409	0.0162	0		0.234961	1732066
00:00:14.766	49419	0.01595	0		0.231335	1731237
00:00:14.776	49429	0.01624	0		0.235541	1732220
00:00:14.786	49439	0.01612	0		0.233801	1731809
00:00:14.796	49449	0.01668	0		0.241923	1733686
00:00:14.805	49459	0.0162	0		0.234961	1732071
00:00:14.815	49469	0.01605	0		0.232786	1731568
00:00:14.825	49479	0.01604	0		0.23264	1731534
00:00:14.835	49489	0.01639	0		0.237717	1732722
00:00:14.845	49499	0.01604	0		0.23264	1731558
00:00:14.855	49509	0.01638	0		0.237572	1732678
00:00:14.865	49519	0.01648	0		0.239022	1733022
00:00:14.875	49529	0.01628	0		0.236121	1732348
00:00:14.885	49539	0.01592	0		0.2309	1731142
00:00:14.895	49549	0.01637	0		0.237427	1732649
00:00:14.905	49559	0.01578	0		0.228869	1730662
00:00:14.916	49569	0.01629	0		0.236266	1732392
00:00:14.925	49579	0.01608	0		0.233221	1731663
00:00:14.935	49589	0.01635	0		0.237137	1732585
00:00:14.945	49599	0.01581	0		0.229305	1730777
00:00:14.955	49609	0.01613	0		0.233946	1731846
00:00:14.965	49619	0.01618	0		0.234671	1731997
00:00:14.975	49629	0.01627	0		0.235976	1732301
00:00:14.985	49639	0.01584	0		0.22974	1730872
00:00:14.995	49649	0.01644	0		0.238442	1732887
00:00:15.005	49659	0.01613	0		0.233946	1731850
00:00:15.015	49669	0.01624	0		0.235541	1732213
00:00:15.025	49679	0.01627	0		0.235976	1732303
00:00:15.035	49689	0.0161	0		0.233511	1731754
00:00:15.044	49699	0.01605	0		0.232786	1731585
00:00:15.054	49709	0.01643	0		0.238297	1732865
00:00:15.065	49719	0.0162	0		0.234961	1732095
00:00:15.074	49729	0.01652	0		0.239602	1733154
00:00:15.085	49739	0.01591	0		0.230755	1731105
00:00:15.095	49749	0.01635	0		0.237137	1732590
00:00:15.104	49759	0.01622	0		0.235251	1732154
00:00:15.114	49769	0.01645	0		0.238587	1732931
00:00:15.125	49779	0.01615	0		0.234236	1731899
00:00:15.135	49789	0.01653	0		0.239747	1733201
00:00:15.145	49799	0.01608	0		0.233221	1731661
00:00:15.154	49809	0.01609	0		0.233366	1731717
00:00:15.164	49819	0.0163	0		0.236411	1732416
00:00:15.174	49829	0.01641	0		0.238007	1732792
00:00:15.184	49839	0.01587	0		0.230175	1730978
00:00:15.194	49849	0.01655	0		0.240037	1733262
00:00:15.204	49859	0.01635	0		0.237137	1732575
00:00:15.214	49869	0.01619	0		0.234816	1732037
00:00:15.224	49879	0.01626	0		0.235831	1732274
00:00:15.234	49889	0.01669	0		0.242068	1733722
00:00:15.244	49899	0.016	0		0.23206	1731421
00:00:15.254	49909	0.01633	0		0.236847	1732502
00:00:15.264	49919	0.01594	0		0.23119	1731191
00:00:15.274	49929	0.01652	0		0.239602	1733144
00:00:15.284	49939	0.01618	0		0.234671	1732010
00:00:15.294	49949	0.01591	0		0.230755	1731105
00:00:15.304	49959	0.01617	0		0.234526	1731980
00:00:15.314	49969	0.01655	0		0.240037	1733245
00:00:15.324	49979	0.01632	0		0.236702	1732472
00:00:15.334	49989	0.0167	0		0.242213	1733754
00:00:15.343	49999	0.01602	0		0.23235	1731477
00:00:15.354	50009	0.01656	0		0.240182	1733296
00:00:15.363	50019	0.01588	0		0.23032	1731019
00:00:15.373	50029	0.01648	0		0.239022	1733020
00:00:15.384	50039	0.016	0		0.23206	1731414
00:00:15.393	50049	0.0164	0		0.237862	1732749
00:00:15.404	50059	0.01645	0		0.238587	1732917
00:00:15.414	50069	0.01642	0		0.238152	1732807
00:00:15.423	50079	0.01602	0		0.23235	1731485
00:00:15.433	50089	0.01633	0		0.236847	1732519
00:00:15.443	50099	0.01627	0		0.235976	1732326
00:00:15.453	50109	0.01668	0		0.241923	1733683
00:00:15.464	50119	0.0161	0		0.233511	1731751
00:00:15.473	50129	0.0165	0		0.239312	1733103
00:00:15.483	50139	0.01638	0		0.237572	1732686
00:00:15.493	50149	0.01649	0		0.239167	1733044
00:00:15.503	50159	0.01612	0		0.233801	1731814
00:00:15.513	50169	0.01662	0		0.241053	1733473
00:00:15.523	50179	0.01622	0		0.235251	1732144
00:00:15.533	50189	0.01656	0		0.240182	1733274
00:00:15.543	50199	0.01647	0		0.238877	1733000
00:00:15.553	50209	0.01664	0		0.241343	1733563
00:00:15.563	50219	0.01631	0		0.236557	1732455
00:00:15.573	50229	0.01658	0		0.240473	1733343
00:00:15.583	50239	0.01635	0		0.237137	1732588
00:00:15.593	50249	0.01632	0		0.236702	1732477
00:00:15.603	50259	0.01622	0		0.235251	1732157
00:00:15.613	50269	0.01659	0		0.240618	1733397
00:00:15.623	50279	0.01623	0		0.235396	1732171
00:00:15.633	50289	0.01622	0		0.235251	1732144
00:00:15.643	50299	0.01628	0		0.236121	1732335
00:00:15.652	50309	0.01683	0		0.244098	1734206
00:00:15.663	50319	0.01607	0		0.233076	1731646
00:00:15.672	50329	0.01636	0		0.237282	1732612
00:00:15.683	50339	0.01618	0		0.234671	1732022
00:00:15.693	50349	0.01654	0		0.239892	1733230
00:00:15.702	50359	0.01649	0		0.239167	1733042
00:00:15.712	50369	0.01634	0		0.236992	1732561
00:00:15.722	50379	0.01625	0		0.235686	1732259
00:00:15.732	50389	0.01635	0		0.237137	1732578
00:00:15.742	50399	0.01639	0		0.237717	1732727
00:00:15.752	50409	0.01666	0		0.241633	1733639
00:00:15.762	50419	0.01662	0		0.241053	1733485
00:00:15.772	50429	0.0163	0		0.236411	1732416
00:00:15.782	50439	0.01618	0		0.234671	1732022
00:00:15.792	50449	0.01644	0		0.238442	1732900
00:00:15.802	50459	0.01646	0		0.238732	1732946
00:00:15.812	50469	0.01665	0		0.241488	1733585
00:00:15.822	50479	0.01649	0		0.239167	1733047
00:00:15.832	50489	0.01667	0		0.241778	1733661
00:00:15.842	50499	0.01644	0		0.238442	1732900
00:00:15.852	50509	0.01654	0		0.239892	1733218
00:00:15.862	50519	0.01644	0		0.238442	1732880
00:00:15.872	50529	0.01638	0		0.237572	1732700
00:00:15.882	50539	0.01667	0		0.241778	1733649
00:00:15.892	50549	0.01642	0		0.238152	1732826
00:00:15.902	50559	0.01635	0		0.237137	1732570
00:00:15.912	50569	0.01659	0		0.240618	1733380
00:00:15.922	50579	0.01631	0		0.236557	1732450
00:00:15.931	50589	0.01657	0		0.240327	1733306
00:00:15.941	50599	0.01659	0		0.240618	1733392
00:00:15.952	50609	0.0166	0		0.240763	1733424
00:00:15.962	50619	0.01643	0		0.238297	1732841
00:00:15.971	50629	0.01667	0		0.241778	1733661
00:00:15.981	50639	0.01666	0		0.241633	1733639
00:00:15.991	50649	0.01665	0		0.241488	1733578
00:00:16.002	50659	0.01639	0		0.237717	1732727
00:00:16.011	50669	0.01674	0		0.242793	1733882
00:00:16.021	50679	0.01611	0		0.233656	1731783
00:00:16.031	50689	0.0168	0		0.243663	1734088
00:00:16.042	50699	0.01649	0		0.239167	1733061
00:00:16.052	50709	0.01665	0		0.241488	1733580
00:00:16.061	50719	0.01636	0		0.237282	1732629
00:00:16.071	50729	0.01681	0		0.243808	1734125
00:00:16.081	50739	0.01644	0		0.238442	1732897
00:00:16.091	50749	0.01646	0		0.238732	1732941
00:00:16.101	50759	0.01639	0		0.237717	1732710
00:00:16.111	50769	0.0164	0		0.237862	1732757
00:00:16.121	50779	0.01659	0		0.240618	1733397
00:00:16.131	50789	0.01667	0		0.241778	1733659
00:00:16.141	50799	0.01613	0		0.233946	1731855
00:00:16.151	50809	0.0164	0		0.237862	1732766
00:00:16.161	50819	0.0167	0		0.242213	1733742
00:00:16.171	50829	0.01675	0		0.242938	1733914
00:00:16.181	50839	0.01663	0		0.241198	1733531
00:00:16.191	50849	0.0164	0		0.237862	1732764
00:00:16.200	50859	0.0165	0		0.239312	1733095
00:00:16.211	50869	0.01664	0		0.241343	1733563
00:00:16.220	50879	0.01669	0		0.242068	1733720
00:00:16.230	50889	0.01684	0		0.244243	1734218
00:00:16.240	50899	0.01638	0		0.237572	1732693
00:00:16.250	50909	0.01662	0		0.241053	1733485
00:00:16.261	50919	0.01652	0		0.239602	1733144
00:00:16.270	50929	0.0165	0		0.239312	1733073
00:00:16.281	50939	0.01675	0		0.242938	1733914
00:00:16.290	50949	0.01636	0		0.237282	1732607
00:00:16.301	50959	0.01653	0		0.239747	1733176
00:00:16.310	50969	0.0165	0		0.239312	1733088
00:00:16.320	50979	0.01643	0		0.238297	1732838
00:00:16.330	50989	0.0165	0		0.239312	1733086
00:00:16.340	50999	0.01674	0		0.242793	1733882
00:00:16.350	51009	0.01657	0		0.240327	1733309
00:00:16.360	51019	0.01659	0		0.240618	1733392
00:00:16.370	51029	0.01656	0		0.240182	1733289
00:00:16.380	51039	0.01693	0		0.245549	1734539
00:00:16.390	51049	0.0166	0		0.240763	1733424
00:00:16.400	51059	0.01667	0		0.241778	1733644
00:00:16.410	51069	0.01695	0		0.245839	1734593
00:00:16.420	51079	0.01686	0		0.244534	1734284
00:00:16.430	51089	0.01655	0		0.240037	1733260
00:00:16.440	51099	0.01647	0		0.238877	1732998
00:00:16.450	51109	0.01648	0		0.239022	1733012
00:00:16.460	51119	0.01663	0		0.241198	1733531
00:00:16.469	51129	0.01682	0		0.243953	1734167
00:00:16.480	51139	0.0167	0		0.242213	1733749
00:00:16.490	51149	0.0169	0		0.245114	1734414
00:00:16.500	51159	0.01682	0		0.243953	1734147
00:00:16.509	51169	0.01648	0		0.239022	1733022
00:00:16.519	51179	0.01657	0		0.240327	1733306
00:00:16.530	51189	0.01665	0		0.241488	1733593
00:00:16.539	51199	0.01662	0		0.241053	1733490
00:00:16.549	51209	0.01658	0		0.240473	1733365
00:00:16.559	51219	0.01703	0		0.246999	1734852
00:00:16.569	51229	0.01687	0		0.244679	1734314
00:00:16.579	51239	0.01674	0		0.242793	1733889
00:00:16.589	51249	0.01663	0		0.241198	1733524
00:00:16.600	51259	0.01657	0		0.240327	1733331
00:00:16.609	51269	0.01657	0		0.240327	1733323
00:00:16.619	51279	0.01669	0		0.242068	1733727
00:00:16.629	51289	0.01676	0		0.243083	1733944
00:00:16.639	51299	0.01684	0		0.244243	1734218
00:00:16.649	51309	0.01674	0		0.242793	1733897
00:00:16.659	51319	0.01669	0		0.242068	1733730
00:00:16.669	51329	0.01628	0		0.236121	1732345
00:00:16.679	51339	0.01656	0		0.240182	1733282
00:00:16.689	51349	0.01669	0		0.242068	1733727
00:00:16.699	51359	0.01692	0		0.245404	1734512
00:00:16.709	51369	0.01663	0		0.241198	1733522
00:00:16.719	51379	0.01688	0		0.244824	1734367
00:00:16.729	51389	0.01668	0		0.241923	1733688
00:00:16.739	51399	0.01709	0		0.247869	1735062
00:00:16.749	51409	0.01655	0		0.240037	1733238
00:00:16.758	51419	0.0165	0		0.239312	1733100
00:00:16.768	51429	0.01712	0		0.248305	1735177
00:00:16.779	51439	0.01641	0		0.238007	1732769
00:00:16.789	51449	0.0168	0		0.243663	1734105
00:00:16.799	51459	0.01693	0		0.245549	1734536
00:00:16.808	51469	0.01682	0		0.243953	1734174
00:00:16.818	51479	0.01702	0		0.246854	1734823
00:00:16.828	51489	0.01661	0		0.240908	1733453
00:00:16.838	51499	0.0166	0		0.240763	1733407
00:00:16.848	51509	0.01648	0		0.239022	1733017
00:00:16.858	51519	0.01702	0		0.246854	1734845
00:00:16.868	51529	0.01649	0		0.239167	1733059
00:00:16.878	51539	0.01679	0		0.243518	1734074
00:00:16.888	51549	0.01663	0		0.241198	1733512
00:00:16.898	51559	0.01692	0		0.245404	1734502
00:00:16.908	51569	0.01698	0		0.246274	1734686
00:00:16.918	51579	0.01681	0		0.243808	1734142
00:00:16.928	51589	0.01669	0		0.242068	1733710
00:00:16.938	51599	0.01675	0		0.242938	1733914
00:00:16.948	51609	0.01679	0		0.243518	1734076
00:00:16.958	51619	0.017	0		0.246564	1734774
00:00:16.968	51629	0.01663	0		0.241198	1733507
00:00:16.978	51639	0.0167	0		0.242213	1733771
00:00:16.988	51649	0.01673	0		0.242648	1733864
00:00:16.998	51659	0.01682	0		0.243953	1734174
00:00:17.007	51669	0.01684	0		0.244243	1734228
00:00:17.018	51679	0.01702	0		0.246854	1734828
00:00:17.028	51689	0.01638	0		0.237572	1732671
00:00:17.037	51699	0.01713	0		0.24845	1735194
00:00:17.047	51709	0.01665	0		0.241488	1733595
00:00:17.058	51719	0.01695	0		0.245839	1734605
00:00:17.067	51729	0.01659	0		0.240618	1733399
00:00:17.077	51739	0.01695	0		0.245839	1734583
00:00:17.087	51749	0.01689	0		0.244969	1734402
00:00:17.097	51759	0.01688	0		0.244824	1734360
00:00:17.107	51769	0.01657	0		0.240327	1733323
00:00:17.117	51779	0.01688	0		0.244824	1734355
00:00:17.127	51789	0.01676	0		0.243083	1733944
00:00:17.137	51799	0.01689	0		0.244969	1734412
00:00:17.147	51809	0.0165	0		0.239312	1733076
00:00:17.157	51819	0.01714	0		0.248595	1735226
00:00:17.167	51829	0.01687	0		0.244679	1734321
00:00:17.177	51839	0.01689	0		0.244969	1734385
00:00:17.187	51849	0.0166	0		0.240763	1733421
00:00:17.197	51859	0.01673	0		0.242648	1733874
00:00:17.207	51869	0.01677	0		0.243228	1733976
00:00:17.217	51879	0.01717	0		0.24903	1735326
00:00:17.227	51889	0.0171	0		0.248014	1735103
00:00:17.237	51899	0.01717	0		0.24903	1735319
00:00:17.247	51909	0.01656	0		0.240182	1733274
00:00:17.257	51919	0.01694	0		0.245694	1734563
00:00:17.267	51929	0.01675	0		0.242938	1733914
00:00:17.277	51939	0.01703	0		0.246999	1734865
00:00:17.287	51949	0.01684	0		0.244243	1734243
00:00:17.297	51959	0.01669	0		0.242068	1733727
00:00:17.306	51969	0.01671	0		0.242358	1733808
00:00:17.316	51979	0.01712	0		0.248305	1735167
00:00:17.327	51989	0.01666	0		0.241633	1733632
00:00:17.336	51999	0.01679	0		0.243518	1734054
00:00:17.346	52009	0.01651	0		0.239457	1733132
00:00:17.356	52019	0.01691	0		0.245259	1734451
00:00:17.366	52029	0.0168	0		0.243663	1734098
00:00:17.376	52039	0.01731	0		0.25106	1735796
00:00:17.386	52049	0.01634	0		0.236992	1732561
00:00:17.396	52059	0.01683	0		0.244098	1734199
00:00:17.406	52069	0.01657	0		0.240327	1733311
00:00:17.416	52079	0.01677	0		0.243228	1733985
00:00:17.426	52089	0.01678	0		0.243373	1734015
00:00:17.436	52099	0.01721	0		0.24961	1735480
00:00:17.446	52109	0.01675	0		0.242938	1733912
00:00:17.456	52119	0.01711	0		0.248159	1735150
00:00:17.466	52129	0.01675	0		0.242938	1733922
00:00:17.476	52139	0.01699	0		0.246419	1734723
00:00:17.486	52149	0.01669	0		0.242068	1733725
00:00:17.496	52159	0.01695	0		0.245839	1734595
00:00:17.506	52169	0.01661	0		0.240908	1733455
00:00:17.516	52179	0.01695	0		0.245839	1734581
00:00:17.526	52189	0.01693	0		0.245549	1734532
00:00:17.536	52199	0.01726	0		0.250335	1735639
00:00:17.546	52209	0.01676	0		0.243083	1733949
00:00:17.556	52219	0.01745	0		0.253091	1736265
00:00:17.565	52229	0.01691	0		0.245259	1734470
00:00:17.576	52239	0.01694	0		0.245694	1734563
00:00:17.585	52249	0.01679	0		0.243518	1734074
00:00:17.596	52259	0.01713	0		0.24845	1735191
00:00:17.605	52269	0.0171	0		0.248014	1735093
00:00:17.616	52279	0.01684	0		0.244243	1734225
00:00:17.625	52289	0.01681	0		0.243808	1734132
00:00:17.635	52299	0.01706	0		0.247434	1734980
00:00:17.646	52309	0.01679	0		0.243518	1734071
00:00:17.656	52319	0.01697	0		0.246129	1734664
00:00:17.665	52329	0.01686	0		0.244534	1734306
00:00:17.675	52339	0.01705	0		0.247289	1734931
00:00:17.685	52349	0.01659	0		0.240618	1733402
00:00:17.696	52359	0.01717	0		0.24903	1735346
00:00:17.705	52369	0.01675	0		0.242938	1733927
00:00:17.715	52379	0.0172	0		0.249465	1735436
00:00:17.725	52389	0.01687	0		0.244679	1734343
00:00:17.735	52399	0.01687	0		0.244679	1734341
00:00:17.745	52409	0.01674	0		0.242793	1733884
00:00:17.755	52419	0.0173	0		0.250915	1735784
00:00:17.765	52429	0.01689	0		0.244969	1734385
00:00:17.775	52439	0.01725	0		0.25019	1735615
00:00:17.785	52449	0.01699	0		0.246419	1734737
00:00:17.795	52459	0.01702	0		0.246854	1734828
00:00:17.805	52469	0.01692	0		0.245404	1734495
00:00:17.815	52479	0.01713	0		0.24845	1735186
00:00:17.825	52489	0.01688	0		0.244824	1734358
00:00:17.835	52499	0.01686	0		0.244534	1734294
00:00:17.845	52509	0.01692	0		0.245404	1734483
00:00:17.855	52519	0.01694	0		0.245694	1734568
00:00:17.864	52529	0.01674	0		0.242793	1733889
00:00:17.875	52539	0.01703	0		0.246999	1734850
00:00:17.885	52549	0.01696	0		0.245984	1734622
00:00:17.895	52559	0.01708	0		0.247724	1735037
00:00:17.905	52569	0.01683	0		0.244098	1734208
00:00:17.915	52579	0.01734	0		0.251495	1735892
00:00:17.924	52589	0.01697	0		0.246129	1734666
00:00:17.934	52599	0.01728	0		0.250625	1735703
00:00:17.944	52609	0.01703	0		0.246999	1734850
00:00:17.954	52619	0.01703	0		0.246999	1734872
00:00:17.964	52629	0.01692	0		0.245404	1734495
00:00:17.974	52639	0.01723	0		0.2499	1735524
00:00:17.984	52649	0.01664	0		0.241343	1733573
00:00:17.995	52659	0.01697	0		0.246129	1734664
00:00:18.004	52669	0.01691	0		0.245259	1734468
00:00:18.014	52679	0.01714	0		0.248595	1735238
00:00:18.024	52689	0.0169	0		0.245114	1734443
00:00:18.034	52699	0.01744	0		0.252946	1736226
00:00:18.045	52709	0.01685	0		0.244389	1734274
00:00:18.054	52719	0.01732	0		0.251205	1735850
00:00:18.064	52729	0.01691	0		0.245259	1734446
00:00:18.074	52739	0.01701	0		0.246709	1734789
00:00:18.084	52749	0.01681	0		0.243808	1734123
00:00:18.094	52759	0.01742	0		0.252656	1736182
00:00:18.104	52769	0.01699	0		0.246419	1734745
00:00:18.114	52779	0.01694	0		0.245694	1734573
00:00:18.124	52789	0.01689	0		0.244969	1734397
00:00:18.134	52799	0.01725	0		0.25019	1735608
00:00:18.144	52809	0.01684	0		0.244243	1734228
00:00:18.154	52819	0.01714	0		0.248595	1735243
00:00:18.164	52829	0.01678	0		0.243373	1734037
00:00:18.174	52839	0.01713	0		0.24845	1735208
00:00:18.184	52849	0.01726	0		0.250335	1735649
00:00:18.193	52859	0.01701	0		0.246709	1734806
00:00:18.203	52869	0.01671	0		0.242358	1733793
00:00:18.214	52879	0.01731	0		0.25106	1735794
00:00:18.224	52889	0.01694	0		0.245694	1734563
00:00:18.233	52899	0.01694	0		0.245694	1734573
00:00:18.243	52909	0.01679	0		0.243518	1734064
00:00:18.253	52919	0.01715	0		0.24874	1735267
00:00:18.263	52929	0.01682	0		0.243953	1734157
00:00:18.273	52939	0.01734	0		0.251495	1735921
00:00:18.283	52949	0.01685	0		0.244389	1734267
00:00:18.294	52959	0.01731	0		0.25106	1735789
00:00:18.303	52969	0.01685	0		0.244389	1734252
00:00:18.313	52979	0.01719	0		0.24932	1735390
00:00:18.323	52989	0.01697	0		0.246129	1734666
00:00:18.333	52999	0.01688	0		0.244824	1734358
00:00:18.343	53009	0.01727	0		0.25048	1735654
00:00:18.353	53019	0.01724	0		0.250045	1735586
00:00:18.363	53029	0.01722	0		0.249755	1735505
00:00:18.373	53039	0.01724	0		0.250045	1735573
00:00:18.383	53049	0.01686	0		0.244534	1734301
00:00:18.393	53059	0.01741	0		0.252511	1736125
00:00:18.403	53069	0.01702	0		0.246854	1734833
00:00:18.413	53079	0.01732	0		0.251205	1735838
00:00:18.423	53089	0.01714	0		0.248595	1735226
00:00:18.432	53099	0.01703	0		0.246999	1734872
00:00:18.442	53109	0.01697	0		0.246129	1734654
00:00:18.452	53119	0.01699	0		0.246419	1734732
00:00:18.462	53129	0.01702	0		0.246854	1734825
00:00:18.472	53139	0.01749	0		0.253671	1736412
00:00:18.482	53149	0.01707	0		0.247579	1734999
00:00:18.493	53159	0.01716	0		0.248885	1735311
00:00:18.502	53169	0.01688	0		0.244824	1734377
00:00:18.512	53179	0.01735	0		0.25164	1735950
00:00:18.522	53189	0.01711	0		0.248159	1735123
00:00:18.532	53199	0.01741	0		0.252511	1736138
00:00:18.542	53209	0.01702	0		0.246854	1734845
00:00:18.552	53219	0.01717	0		0.24903	1735326
00:00:18.562	53229	0.01694	0		0.245694	1734563
00:00:18.572	53239	0.01694	0		0.245694	1734556
00:00:18.582	53249	0.0169	0		0.245114	1734416
00:00:18.592	53259	0.01739	0		0.252221	1736067
00:00:18.602	53269	0.01707	0		0.247579	1734985
00:00:18.612	53279	0.01705	0		0.247289	1734921
00:00:18.622	53289	0.01719	0		0.24932	1735399
00:00:18.632	53299	0.0174	0		0.252366	1736116
00:00:18.642	53309	0.01701	0		0.246709	1734808
00:00:18.652	53319	0.01744	0		0.252946	1736233
00:00:18.662	53329	0.0172	0		0.249465	1735436
00:00:18.672	53339	0.01758	0		0.254976	1736723
00:00:18.682	53349	0.01735	0		0.25164	1735926
00:00:18.692	53359	0.01739	0		0.252221	1736057
00:00:18.702	53369	0.0174	0		0.252366	1736120
00:00:18.712	53379	0.0172	0		0.249465	1735434
00:00:18.722	53389	0.01698	0		0.246274	1734688
00:00:18.731	53399	0.01716	0		0.248885	1735299
00:00:18.741	53409	0.01718	0		0.249175	1735353
00:00:18.751	53419	0.01721	0		0.24961	1735478
00:00:18.761	53429	0.0171	0		0.248014	1735093
00:00:18.771	53439	0.01725	0		0.25019	1735615
00:00:18.781	53449	0.01685	0		0.244389	1734260
00:00:18.792	53459	0.01741	0		0.252511	1736130
00:00:18.801	53469	0.0171	0		0.248014	1735093
00:00:18.811	53479	0.01739	0		0.252221	1736089
00:00:18.821	53489	0.01715	0		0.24874	1735257
00:00:18.831	53499	0.01731	0		0.25106	1735816
00:00:18.841	53509	0.01718	0		0.249175	1735353
00:00:18.851	53519	0.01711	0		0.248159	1735130
00:00:18.861	53529	0.01741	0		0.252511	1736147
00:00:18.871	53539	0.0176	0		0.255266	1736774
00:00:18.881	53549	0.01718	0		0.249175	1735373
00:00:18.891	53559	0.01729	0		0.25077	1735725
00:00:18.901	53569	0.01684	0		0.244243	1734218
00:00:18.911	53579	0.01716	0		0.248885	1735316
00:00:18.921	53589	0.0169	0		0.245114	1734424
00:00:18.931	53599	0.01732	0		0.251205	1735838
00:00:18.941	53609	0.01706	0		0.247434	1734972
00:00:18.951	53619	0.01695	0		0.245839	1734600
00:00:18.961	53629	0.01722	0		0.249755	1735515
00:00:18.971	53639	0.01752	0		0.254106	1736495
00:00:18.981	53649	0.01748	0		0.253526	1736375
00:00:18.991	53659	0.01707	0		0.247579	1735015
00:00:19.001	53669	0.01737	0		0.25193	1736000
00:00:19.011	53679	0.01724	0		0.250045	1735573
00:00:19.020	53689	0.01728	0		0.250625	1735708
00:00:19.030	53699	0.01714	0		0.248595	1735240
00:00:19.040	53709	0.01705	0		0.247289	1734931
00:00:19.050	53719	0.01738	0		0.252076	1736045
00:00:19.060	53729	0.01729	0		0.25077	1735733
00:00:19.070	53739	0.0173	0		0.250915	1735757
00:00:19.080	53749	0.01728	0		0.250625	1735710
00:00:19.090	53759	0.01729	0		0.25077	1735740
00:00:19.101	53769	0.01704	0		0.247144	1734882
00:00:19.110	53779	0.0176	0		0.255266	1736767
00:00:19.120	53789	0.01737	0		0.25193	1736020
00:00:19.131	53799	0.01723	0		0.2499	1735537
00:00:19.140	53809	0.01757	0		0.254831	1736689
00:00:19.150	53819	0.01771	0		0.256862	1737144
00:00:19.160	53829	0.01766	0		0.256137	1736992
00:00:19.170	53839	0.01757	0		0.254831	1736684
00:00:19.180	53849	0.01725	0		0.25019	1735608
00:00:19.190	53859	0.01727	0		0.25048	1735674
00:00:19.200	53869	0.01736	0		0.251785	1735983
00:00:19.210	53879	0.0171	0		0.248014	1735088
00:00:19.220	53889	0.01736	0		0.251785	1735970
00:00:19.230	53899	0.01734	0		0.251495	1735904
00:00:19.240	53909	0.01704	0		0.247144	1734889
00:00:19.250	53919	0.01727	0		0.25048	1735676
00:00:19.260	53929	0.01751	0		0.253961	1736463
00:00:19.270	53939	0.0172	0		0.249465	1735424
00:00:19.280	53949	0.01715	0		0.24874	1735275
00:00:19.289	53959	0.01731	0		0.25106	1735821
00:00:19.300	53969	0.01727	0		0.25048	1735671
00:00:19.310	53979	0.01724	0		0.250045	1735561
00:00:19.319	53989	0.01746	0		0.253236	1736314
00:00:19.329	53999	0.01737	0		0.25193	1736005
00:00:19.340	54009	0.01731	0		0.25106	1735799
00:00:19.349	54019	0.01725	0		0.25019	1735598
00:00:19.359	54029	0.01737	0		0.25193	1736013
00:00:19.369	54039	0.01727	0		0.25048	1735684
00:00:19.379	54049	0.01718	0		0.249175	1735355
00:00:19.389	54059	0.01726	0		0.250335	1735630
00:00:19.399	54069	0.01737	0		0.25193	1736013
00:00:19.410	54079	0.0172	0		0.249465	1735431
00:00:19.419	54089	0.01743	0		0.252801	1736214
00:00:19.429	54099	0.01769	0		0.256572	1737093
00:00:19.439	54109	0.01712	0		0.248305	1735169
00:00:19.449	54119	0.01751	0		0.253961	1736480
00:00:19.459	54129	0.01746	0		0.253236	1736294
00:00:19.469	54139	0.0175	0		0.253816	1736434
00:00:19.479	54149	0.01713	0		0.24845	1735186
00:00:19.489	54159	0.01724	0		0.250045	1735576
00:00:19.499	54169	0.01772	0		0.257007	1737191
00:00:19.509	54179	0.01726	0		0.250335	1735642
00:00:19.518	54189	0.01729	0		0.25077	1735750
00:00:19.529	54199	0.01737	0		0.25193	1736000
00:00:19.539	54209	0.0177	0		0.256717	1737124
00:00:19.548	54219	0.0175	0		0.253816	1736458
00:00:19.559	54229	0.01751	0		0.253961	1736463
00:00:19.568	54239	0.01737	0		0.25193	1736020
00:00:19.578	54249	0.01758	0		0.254976	1736696
00:00:19.589	54259	0.01716	0		0.248885	1735297
00:00:19.598	54269	0.01741	0		0.252511	1736155
00:00:19.608	54279	0.01712	0		0.248305	1735172
00:00:19.618	54289	0.01748	0		0.253526	1736390
00:00:19.628	54299	0.01754	0		0.254396	1736583
00:00:19.639	54309	0.01752	0		0.254106	1736512
00:00:19.649	54319	0.01734	0		0.251495	1735892
00:00:19.658	54329	0.01745	0		0.253091	1736260
00:00:19.668	54339	0.01748	0		0.253526	1736368
00:00:19.678	54349	0.01778	0		0.257877	1737397
00:00:19.688	54359	0.01744	0		0.252946	1736233
00:00:19.698	54369	0.01734	0		0.251495	1735919
00:00:19.708	54379	0.01757	0		0.254831	1736679
00:00:19.718	54389	0.01746	0		0.253236	1736307
00:00:19.729	54399	0.0172	0		0.249465	1735448
00:00:19.738	54409	0.01751	0		0.253961	1736480
00:00:19.748	54419	0.01743	0		0.252801	1736204
00:00:19.758	54429	0.01727	0		0.25048	1735681
00:00:19.768	54439	0.01726	0		0.250335	1735627
00:00:19.778	54449	0.01738	0		0.252076	1736045
00:00:19.788	54459	0.01757	0		0.254831	1736676
00:00:19.798	54469	0.01759	0		0.255121	1736733
00:00:19.808	54479	0.01723	0		0.2499	1735551
00:00:19.818	54489	0.01732	0		0.251205	1735840
00:00:19.828	54499	0.01738	0		0.252076	1736025
00:00:19.838	54509	0.01778	0		0.257877	1737392
00:00:19.848	54519	0.01726	0		0.250335	1735635
00:00:19.858	54529	0.01738	0		0.252076	1736049
00:00:19.867	54539	0.01712	0		0.248305	1735177
00:00:19.878	54549	0.01774	0		0.257297	1737253
00:00:19.888	54559	0.01725	0		0.25019	1735610
00:00:19.898	54569	0.01768	0		0.256427	1737041
[truncated: 58,394 more rows]
