# Supplementary material for: Continuous Infusion Pressure Measurement in Predefined Interfascial and Intramuscular Tissue Conditions: An Ex Vivo Pilot Study
Source: J Clin Med. 2026 Apr 26;15(9):3301. doi: 10.3390/jcm15093301 (PMC13164366; doi:10.3390/jcm15093301)
Supplement: Supplementary file 1 [file jcm-15-03301-s001.zip › muscle 1.xlsx]

## Sheet: Recording
Timestamp	DeviceTime	Pressure(bar)	ButtonState	Event	Pressure(PSI)	PressureRAW
00:00:00.000	28151	0.01182	1		0.171435	1717376
00:00:00.001	28161	0.0119	1		0.172595	1717661
00:00:00.003	28171	0.01174	1		0.170274	1717109
00:00:00.010	28181	0.01167	1		0.169259	1716866
00:00:00.019	28191	0.01143	1		0.165778	1716072
00:00:00.029	28201	0.01145	1		0.166068	1716126
00:00:00.039	28211	0.01164	1		0.168824	1716773
00:00:00.049	28221	0.01175	1		0.170419	1717165
00:00:00.059	28231	0.01141	1		0.165488	1715993
00:00:00.069	28241	0.01203	1		0.17448	1718084
00:00:00.079	28251	0.0114	1		0.165343	1715974
00:00:00.089	28261	0.0117	1		0.169694	1716967
00:00:00.099	28271	0.01191	1		0.17274	1717685
00:00:00.109	28281	0.01173	1		0.170129	1717067
00:00:00.119	28291	0.01176	1		0.170564	1717182
00:00:00.129	28301	0.01195	0		0.17332	1717835
00:00:00.139	28311	0.01189	0		0.17245	1717608
00:00:00.149	28321	0.01147	0		0.166358	1716207
00:00:00.159	28331	0.01166	0		0.169114	1716859
00:00:00.169	28341	0.01186	0		0.172015	1717510
00:00:00.179	28351	0.01173	0		0.170129	1717084
00:00:00.189	28361	0.01181	0		0.17129	1717354
00:00:00.199	28371	0.01143	0		0.165778	1716060
00:00:00.209	28381	0.01161	0		0.168389	1716680
00:00:00.219	28391	0.01188	0		0.172305	1717589
00:00:00.229	28401	0.01162	0		0.168534	1716705
00:00:00.239	28411	0.01172	0		0.169984	1717050
00:00:00.249	28421	0.01182	0		0.171435	1717368
00:00:00.259	28431	0.01168	0		0.169404	1716898
00:00:00.268	28441	0.01188	0		0.172305	1717594
00:00:00.279	28451	0.01178	0		0.170854	1717246
00:00:00.288	28461	0.01179	0		0.170999	1717270
00:00:00.299	28471	0.01157	0		0.167809	1716540
00:00:00.308	28481	0.01172	0		0.169984	1717038
00:00:00.318	28491	0.01173	0		0.170129	1717082
00:00:00.328	28501	0.01164	0		0.168824	1716778
00:00:00.338	28511	0.01166	0		0.169114	1716847
00:00:00.348	28521	0.01174	0		0.170274	1717123
00:00:00.358	28531	0.01158	0		0.167954	1716579
00:00:00.368	28541	0.01158	0		0.167954	1716571
00:00:00.378	28551	0.01177	0		0.170709	1717231
00:00:00.388	28561	0.0116	0		0.168244	1716641
00:00:00.398	28571	0.01171	0		0.169839	1717030
00:00:00.408	28581	0.01176	0		0.170564	1717190
00:00:00.418	28591	0.01172	0		0.169984	1717047
00:00:00.428	28601	0.01177	0		0.170709	1717224
00:00:00.438	28611	0.01191	0		0.17274	1717688
00:00:00.448	28621	0.01168	0		0.169404	1716905
00:00:00.458	28631	0.01169	0		0.169549	1716932
00:00:00.468	28641	0.01146	0		0.166213	1716182
00:00:00.478	28651	0.01138	0		0.165053	1715891
00:00:00.488	28661	0.01176	0		0.170564	1717170
00:00:00.498	28671	0.01173	0		0.170129	1717067
00:00:00.508	28681	0.01194	0		0.173175	1717778
00:00:00.518	28691	0.01194	0		0.173175	1717791
00:00:00.528	28701	0.01167	0		0.169259	1716864
00:00:00.538	28711	0.01197	0		0.17361	1717893
00:00:00.548	28721	0.01157	0		0.167809	1716530
00:00:00.557	28731	0.01187	0		0.17216	1717547
00:00:00.567	28741	0.01166	0		0.169114	1716839
00:00:00.577	28751	0.01158	0		0.167954	1716584
00:00:00.587	28761	0.01159	0		0.168099	1716621
00:00:00.597	28771	0.01177	0		0.170709	1717212
00:00:00.607	28781	0.01163	0		0.168679	1716734
00:00:00.617	28791	0.01179	0		0.170999	1717270
00:00:00.627	28801	0.0115	0		0.166793	1716314
00:00:00.637	28811	0.01184	0		0.171725	1717447
00:00:00.647	28821	0.01171	0		0.169839	1717016
00:00:00.657	28831	0.01197	0		0.17361	1717874
00:00:00.667	28841	0.01176	0		0.170564	1717177
00:00:00.677	28851	0.01178	0		0.170854	1717265
00:00:00.687	28861	0.01152	0		0.167083	1716378
00:00:00.697	28871	0.01173	0		0.170129	1717077
00:00:00.707	28881	0.01184	0		0.171725	1717444
00:00:00.717	28891	0.01142	0		0.165633	1716035
00:00:00.727	28901	0.01187	0		0.17216	1717545
00:00:00.738	28911	0.01146	0		0.166213	1716165
00:00:00.747	28921	0.01184	0		0.171725	1717464
00:00:00.757	28931	0.01168	0		0.169404	1716903
00:00:00.767	28941	0.01148	0		0.166503	1716231
00:00:00.777	28951	0.01186	0		0.172015	1717508
00:00:00.787	28961	0.01173	0		0.170129	1717096
00:00:00.797	28971	0.01171	0		0.169839	1717023
00:00:00.807	28981	0.0117	0		0.169694	1716974
00:00:00.817	28991	0.01161	0		0.168389	1716668
00:00:00.827	29001	0.01177	0		0.170709	1717207
00:00:00.837	29011	0.01139	0		0.165198	1715940
00:00:00.847	29021	0.01155	0		0.167519	1716491
00:00:00.857	29031	0.01145	0		0.166068	1716133
00:00:00.866	29041	0.01169	0		0.169549	1716932
00:00:00.876	29051	0.01163	0		0.168679	1716759
00:00:00.886	29061	0.01183	0		0.17158	1717403
00:00:00.896	29071	0.01171	0		0.169839	1717008
00:00:00.907	29081	0.01159	0		0.168099	1716599
00:00:00.917	29091	0.01178	0		0.170854	1717251
00:00:00.927	29101	0.0119	0		0.172595	1717636
00:00:00.936	29111	0.01168	0		0.169404	1716913
00:00:00.947	29121	0.01147	0		0.166358	1716202
00:00:00.956	29131	0.01174	0		0.170274	1717099
00:00:00.966	29141	0.01148	0		0.166503	1716248
00:00:00.976	29151	0.01142	0		0.165633	1716057
00:00:00.986	29161	0.01175	0		0.170419	1717163
00:00:00.997	29171	0.01163	0		0.168679	1716759
00:00:01.006	29181	0.01159	0		0.168099	1716612
00:00:01.016	29191	0.01187	0		0.17216	1717542
00:00:01.026	29201	0.01165	0		0.168969	1716800
00:00:01.039	29211	0.01187	0		0.17216	1717552
00:00:01.046	29221	0.01178	0		0.170854	1717236
00:00:01.056	29231	0.01217	0		0.176511	1718572
00:00:01.066	29241	0.01158	0		0.167954	1716592
00:00:01.076	29251	0.01165	0		0.168969	1716815
00:00:01.086	29261	0.01182	0		0.171435	1717385
00:00:01.096	29271	0.01183	0		0.17158	1717415
00:00:01.106	29281	0.01181	0		0.17129	1717361
00:00:01.116	29291	0.01161	0		0.168389	1716670
00:00:01.126	29301	0.01159	0		0.168099	1716607
00:00:01.136	29311	0.01165	0		0.168969	1716807
00:00:01.146	29321	0.01165	0		0.168969	1716822
00:00:01.156	29331	0.01153	0		0.167228	1716410
00:00:01.166	29341	0.01162	0		0.168534	1716710
00:00:01.176	29351	0.01154	0		0.167374	1716449
00:00:01.186	29361	0.01119	0		0.162297	1715280
00:00:01.195	29371	0.01168	0		0.169404	1716923
00:00:01.206	29381	0.01176	0		0.170564	1717170
00:00:01.216	29391	0.01196	0		0.173465	1717866
00:00:01.225	29401	0.01168	0		0.169404	1716908
00:00:01.236	29411	0.01145	0		0.166068	1716140
00:00:01.245	29421	0.01186	0		0.172015	1717520
00:00:01.256	29431	0.01161	0		0.168389	1716670
00:00:01.268	29441	0.01118	0		0.162152	1715238
00:00:01.275	29451	0.01178	0		0.170854	1717241
00:00:01.285	29461	0.01169	0		0.169549	1716947
00:00:01.295	29471	0.01169	0		0.169549	1716937
00:00:01.305	29481	0.01151	0		0.166938	1716351
00:00:01.315	29491	0.01176	0		0.170564	1717182
00:00:01.325	29501	0.01183	0		0.17158	1717417
00:00:01.335	29511	0.01158	0		0.167954	1716586
00:00:01.345	29521	0.0118	0		0.171144	1717302
00:00:01.355	29531	0.01154	0		0.167374	1716459
00:00:01.365	29541	0.01159	0		0.168099	1716599
00:00:01.375	29551	0.01189	0		0.17245	1717628
00:00:01.385	29561	0.01142	0		0.165633	1716045
00:00:01.395	29571	0.01184	0		0.171725	1717447
00:00:01.405	29581	0.01178	0		0.170854	1717241
00:00:01.415	29591	0.01151	0		0.166938	1716344
00:00:01.425	29601	0.0118	0		0.171144	1717302
00:00:01.435	29611	0.01133	0		0.164328	1715739
00:00:01.445	29621	0.01151	0		0.166938	1716349
00:00:01.455	29631	0.01191	0		0.17274	1717693
00:00:01.465	29641	0.01185	0		0.17187	1717483
00:00:01.475	29651	0.0117	0		0.169694	1716981
00:00:01.484	29661	0.01187	0		0.17216	1717547
00:00:01.494	29671	0.01175	0		0.170419	1717136
00:00:01.504	29681	0.01197	0		0.17361	1717884
00:00:01.514	29691	0.01175	0		0.170419	1717158
00:00:01.524	29701	0.0114	0		0.165343	1715964
00:00:01.534	29711	0.01128	0		0.163603	1715575
00:00:01.544	29721	0.01147	0		0.166358	1716216
00:00:01.554	29731	0.01178	0		0.170854	1717241
00:00:01.564	29741	0.01193	0		0.17303	1717742
00:00:01.574	29751	0.01156	0		0.167664	1716503
00:00:01.584	29761	0.01151	0		0.166938	1716331
00:00:01.594	29771	0.01157	0		0.167809	1716557
00:00:01.604	29781	0.01172	0		0.169984	1717045
00:00:01.614	29791	0.01171	0		0.169839	1716999
00:00:01.624	29801	0.01178	0		0.170854	1717253
00:00:01.634	29811	0.01164	0		0.168824	1716773
00:00:01.644	29821	0.01204	0		0.174625	1718114
00:00:01.654	29831	0.01165	0		0.168969	1716805
00:00:01.664	29841	0.01166	0		0.169114	1716849
00:00:01.674	29851	0.01165	0		0.168969	1716812
00:00:01.684	29861	0.01185	0		0.17187	1717478
00:00:01.694	29871	0.01168	0		0.169404	1716903
00:00:01.704	29881	0.01157	0		0.167809	1716544
00:00:01.714	29891	0.01177	0		0.170709	1717229
00:00:01.725	29901	0.01188	0		0.172305	1717581
00:00:01.734	29911	0.01161	0		0.168389	1716670
00:00:01.743	29921	0.01171	0		0.169839	1717008
00:00:01.753	29931	0.01145	0		0.166068	1716155
00:00:01.763	29941	0.01169	0		0.169549	1716954
00:00:01.773	29951	0.01142	0		0.165633	1716052
00:00:01.783	29961	0.01172	0		0.169984	1717060
00:00:01.793	29971	0.01136	0		0.164763	1715851
00:00:01.803	29981	0.01192	0		0.172885	1717722
00:00:01.813	29991	0.01174	0		0.170274	1717119
00:00:01.823	30001	0.01164	0		0.168824	1716795
00:00:01.833	30011	0.01169	0		0.169549	1716957
00:00:01.843	30021	0.01151	0		0.166938	1716356
00:00:01.853	30031	0.01181	0		0.17129	1717351
00:00:01.863	30041	0.01181	0		0.17129	1717361
00:00:01.873	30051	0.01167	0		0.169259	1716881
00:00:01.883	30061	0.01133	0		0.164328	1715739
00:00:01.893	30071	0.01163	0		0.168679	1716751
00:00:01.903	30081	0.01181	0		0.17129	1717366
00:00:01.913	30091	0.0117	0		0.169694	1716984
00:00:01.923	30101	0.01175	0		0.170419	1717138
00:00:01.933	30111	0.01167	0		0.169259	1716879
00:00:01.943	30121	0.01156	0		0.167664	1716495
00:00:01.953	30131	0.01169	0		0.169549	1716954
00:00:01.963	30141	0.0119	0		0.172595	1717636
00:00:01.973	30151	0.0118	0		0.171144	1717312
00:00:01.983	30161	0.01195	0		0.17332	1717835
00:00:01.993	30171	0.01167	0		0.169259	1716866
00:00:02.003	30181	0.01153	0		0.167228	1716422
00:00:02.013	30191	0.01205	0		0.17477	1718158
00:00:02.023	30201	0.01161	0		0.168389	1716675
00:00:02.033	30211	0.01157	0		0.167809	1716544
00:00:02.042	30221	0.01173	0		0.170129	1717079
00:00:02.056	30231	0.01151	0		0.166938	1716329
00:00:02.062	30241	0.01148	0		0.166503	1716233
00:00:02.072	30251	0.01177	0		0.170709	1717226
00:00:02.082	30261	0.01185	0		0.17187	1717491
00:00:02.092	30271	0.01202	0		0.174335	1718043
00:00:02.103	30281	0.01157	0		0.167809	1716542
00:00:02.112	30291	0.01163	0		0.168679	1716741
00:00:02.122	30301	0.01161	0		0.168389	1716665
00:00:02.132	30311	0.01144	0		0.165923	1716096
00:00:02.142	30321	0.01171	0		0.169839	1717028
00:00:02.152	30331	0.01194	0		0.173175	1717791
00:00:02.162	30341	0.0114	0		0.165343	1715976
00:00:02.172	30351	0.01167	0		0.169259	1716881
00:00:02.182	30361	0.0117	0		0.169694	1716981
00:00:02.192	30371	0.01173	0		0.170129	1717072
00:00:02.202	30381	0.01199	0		0.1739	1717964
00:00:02.212	30391	0.01191	0		0.17274	1717697
00:00:02.222	30401	0.01125	0		0.163167	1715457
00:00:02.232	30411	0.01203	0		0.17448	1718092
00:00:02.242	30421	0.01179	0		0.170999	1717270
00:00:02.252	30431	0.01174	0		0.170274	1717104
00:00:02.262	30441	0.01187	0		0.17216	1717537
00:00:02.272	30451	0.01189	0		0.17245	1717611
00:00:02.282	30461	0.01132	0		0.164183	1715714
00:00:02.292	30471	0.01149	0		0.166648	1716292
00:00:02.302	30481	0.0116	0		0.168244	1716646
00:00:02.311	30491	0.01147	0		0.166358	1716204
00:00:02.322	30501	0.01182	0		0.171435	1717400
00:00:02.332	30511	0.01169	0		0.169549	1716952
00:00:02.341	30521	0.01155	0		0.167519	1716471
00:00:02.351	30531	0.01182	0		0.171435	1717385
00:00:02.361	30541	0.0117	0		0.169694	1716991
00:00:02.371	30551	0.0116	0		0.168244	1716646
00:00:02.381	30561	0.01172	0		0.169984	1717057
00:00:02.391	30571	0.01166	0		0.169114	1716852
00:00:02.401	30581	0.01163	0		0.168679	1716741
00:00:02.411	30591	0.01153	0		0.167228	1716400
00:00:02.421	30601	0.01172	0		0.169984	1717047
00:00:02.431	30611	0.01199	0		0.1739	1717962
00:00:02.441	30621	0.01195	0		0.17332	1717835
00:00:02.451	30631	0.01148	0		0.166503	1716258
00:00:02.461	30641	0.01165	0		0.168969	1716810
00:00:02.471	30651	0.01145	0		0.166068	1716153
00:00:02.481	30661	0.01162	0		0.168534	1716705
00:00:02.491	30671	0.01147	0		0.166358	1716204
00:00:02.501	30681	0.01198	0		0.173755	1717923
00:00:02.511	30691	0.01134	0		0.164473	1715766
00:00:02.521	30701	0.01181	0		0.17129	1717344
00:00:02.531	30711	0.01156	0		0.167664	1716500
00:00:02.541	30721	0.01187	0		0.17216	1717550
00:00:02.551	30731	0.01161	0		0.168389	1716683
00:00:02.561	30741	0.01166	0		0.169114	1716834
00:00:02.571	30751	0.01155	0		0.167519	1716473
00:00:02.581	30761	0.01138	0		0.165053	1715896
00:00:02.591	30771	0.0114	0		0.165343	1715979
00:00:02.601	30781	0.01183	0		0.17158	1717415
00:00:02.610	30791	0.0116	0		0.168244	1716648
00:00:02.620	30801	0.01174	0		0.170274	1717104
00:00:02.630	30811	0.0117	0		0.169694	1716967
00:00:02.640	30821	0.01156	0		0.167664	1716527
00:00:02.650	30831	0.01172	0		0.169984	1717055
00:00:02.660	30841	0.01146	0		0.166213	1716162
00:00:02.670	30851	0.01197	0		0.17361	1717881
00:00:02.680	30861	0.01149	0		0.166648	1716263
00:00:02.690	30871	0.01144	0		0.165923	1716101
00:00:02.700	30881	0.01152	0		0.167083	1716375
00:00:02.710	30891	0.0115	0		0.166793	1716312
00:00:02.720	30901	0.01212	0		0.175786	1718390
00:00:02.730	30911	0.01177	0		0.170709	1717207
00:00:02.740	30921	0.01169	0		0.169549	1716932
00:00:02.751	30931	0.01153	0		0.167228	1716415
00:00:02.760	30941	0.01174	0		0.170274	1717126
00:00:02.770	30951	0.01179	0		0.170999	1717278
00:00:02.780	30961	0.01162	0		0.168534	1716729
00:00:02.790	30971	0.01146	0		0.166213	1716167
00:00:02.800	30981	0.01209	0		0.175351	1718300
00:00:02.810	30991	0.01154	0		0.167374	1716449
00:00:02.820	31001	0.01176	0		0.170564	1717167
00:00:02.830	31011	0.01163	0		0.168679	1716741
00:00:02.840	31021	0.01178	0		0.170854	1717251
00:00:02.850	31031	0.01179	0		0.170999	1717287
00:00:02.860	31041	0.01168	0		0.169404	1716905
00:00:02.870	31051	0.01151	0		0.166938	1716327
00:00:02.880	31061	0.01147	0		0.166358	1716214
00:00:02.890	31071	0.01166	0		0.169114	1716832
00:00:02.900	31081	0.0118	0		0.171144	1717300
00:00:02.909	31091	0.01166	0		0.169114	1716837
00:00:02.920	31101	0.01186	0		0.172015	1717525
00:00:02.929	31111	0.01188	0		0.172305	1717598
00:00:02.939	31121	0.01138	0		0.165053	1715915
00:00:02.949	31131	0.01166	0		0.169114	1716852
00:00:02.959	31141	0.01178	0		0.170854	1717239
00:00:02.969	31151	0.01173	0		0.170129	1717067
00:00:02.979	31161	0.01185	0		0.17187	1717476
00:00:02.989	31171	0.01123	0		0.162877	1715400
00:00:02.999	31181	0.01145	0		0.166068	1716148
00:00:03.009	31191	0.01166	0		0.169114	1716849
00:00:03.019	31201	0.01183	0		0.17158	1717407
00:00:03.029	31211	0.01169	0		0.169549	1716962
00:00:03.039	31221	0.01194	0		0.173175	1717771
00:00:03.049	31231	0.01187	0		0.17216	1717547
00:00:03.059	31241	0.01163	0		0.168679	1716732
00:00:03.069	31251	0.01165	0		0.168969	1716820
00:00:03.079	31261	0.01204	0		0.174625	1718111
00:00:03.089	31271	0.01134	0		0.164473	1715756
00:00:03.099	31281	0.01173	0		0.170129	1717079
00:00:03.109	31291	0.01163	0		0.168679	1716746
00:00:03.119	31301	0.01183	0		0.17158	1717403
00:00:03.129	31311	0.01151	0		0.166938	1716353
00:00:03.139	31321	0.01167	0		0.169259	1716888
00:00:03.149	31331	0.01153	0		0.167228	1716422
00:00:03.159	31341	0.01163	0		0.168679	1716741
00:00:03.169	31351	0.01177	0		0.170709	1717204
00:00:03.179	31361	0.01176	0		0.170564	1717182
00:00:03.188	31371	0.01175	0		0.170419	1717143
00:00:03.198	31381	0.01184	0		0.171725	1717454
00:00:03.208	31391	0.01128	0		0.163603	1715572
00:00:03.219	31401	0.01181	0		0.17129	1717356
00:00:03.228	31411	0.01155	0		0.167519	1716481
00:00:03.238	31421	0.01141	0		0.165488	1716011
00:00:03.249	31431	0.01163	0		0.168679	1716741
00:00:03.258	31441	0.0118	0		0.171144	1717310
00:00:03.268	31451	0.01131	0		0.164038	1715685
00:00:03.278	31461	0.0118	0		0.171144	1717319
00:00:03.288	31471	0.01164	0		0.168824	1716790
00:00:03.298	31481	0.01196	0		0.173465	1717862
00:00:03.308	31491	0.01165	0		0.168969	1716807
00:00:03.318	31501	0.01163	0		0.168679	1716732
00:00:03.328	31511	0.01179	0		0.170999	1717290
00:00:03.338	31521	0.01185	0		0.17187	1717488
00:00:03.348	31531	0.012	0		0.174045	1717984
00:00:03.358	31541	0.01178	0		0.170854	1717236
00:00:03.368	31551	0.01152	0		0.167083	1716368
00:00:03.378	31561	0.01187	0		0.17216	1717564
00:00:03.388	31571	0.01145	0		0.166068	1716140
00:00:03.398	31581	0.01176	0		0.170564	1717190
00:00:03.408	31591	0.01167	0		0.169259	1716893
00:00:03.418	31601	0.01174	0		0.170274	1717116
00:00:03.428	31611	0.0115	0		0.166793	1716324
00:00:03.438	31621	0.01174	0		0.170274	1717111
00:00:03.448	31631	0.0117	0		0.169694	1716981
00:00:03.458	31641	0.01128	0		0.163603	1715558
00:00:03.468	31651	0.01157	0		0.167809	1716544
00:00:03.478	31661	0.01151	0		0.166938	1716356
00:00:03.491	31671	0.01154	0		0.167374	1716442
00:00:03.497	31681	0.01171	0		0.169839	1717028
00:00:03.507	31691	0.0117	0		0.169694	1716976
00:00:03.517	31701	0.01162	0		0.168534	1716710
00:00:03.527	31711	0.01149	0		0.166648	1716292
00:00:03.537	31721	0.01169	0		0.169549	1716945
00:00:03.547	31731	0.01163	0		0.168679	1716756
00:00:03.557	31741	0.01139	0		0.165198	1715932
00:00:03.567	31751	0.01151	0		0.166938	1716331
00:00:03.577	31761	0.01159	0		0.168099	1716599
00:00:03.587	31771	0.0119	0		0.172595	1717656
00:00:03.597	31781	0.01181	0		0.17129	1717359
00:00:03.607	31791	0.01175	0		0.170419	1717155
00:00:03.617	31801	0.01177	0		0.170709	1717202
00:00:03.627	31811	0.0118	0		0.171144	1717329
00:00:03.637	31821	0.01187	0		0.17216	1717535
00:00:03.647	31831	0.0117	0		0.169694	1716981
00:00:03.657	31841	0.0115	0		0.166793	1716300
00:00:03.667	31851	0.01187	0		0.17216	1717547
00:00:03.677	31861	0.01193	0		0.17303	1717766
00:00:03.687	31871	0.01182	0		0.171435	1717393
00:00:03.697	31881	0.01177	0		0.170709	1717209
00:00:03.707	31891	0.01179	0		0.170999	1717273
00:00:03.717	31901	0.01189	0		0.17245	1717634
00:00:03.727	31911	0.01178	0		0.170854	1717251
00:00:03.737	31921	0.01162	0		0.168534	1716702
00:00:03.746	31931	0.01154	0		0.167374	1716447
00:00:03.757	31941	0.0117	0		0.169694	1716981
00:00:03.766	31951	0.01143	0		0.165778	1716077
00:00:03.776	31961	0.01178	0		0.170854	1717246
00:00:03.786	31971	0.01167	0		0.169259	1716876
00:00:03.796	31981	0.01152	0		0.167083	1716371
00:00:03.806	31991	0.0116	0		0.168244	1716646
00:00:03.816	32001	0.01154	0		0.167374	1716434
00:00:03.826	32011	0.01151	0		0.166938	1716344
00:00:03.837	32021	0.01187	0		0.17216	1717557
00:00:03.846	32031	0.01181	0		0.17129	1717356
00:00:03.856	32041	0.0117	0		0.169694	1716972
00:00:03.866	32051	0.01178	0		0.170854	1717261
00:00:03.876	32061	0.01163	0		0.168679	1716739
00:00:03.886	32071	0.01182	0		0.171435	1717385
00:00:03.896	32081	0.01168	0		0.169404	1716905
00:00:03.906	32091	0.01161	0		0.168389	1716688
00:00:03.916	32101	0.01136	0		0.164763	1715856
00:00:03.926	32111	0.01175	0		0.170419	1717143
00:00:03.936	32121	0.01145	0		0.166068	1716158
00:00:03.946	32131	0.01187	0		0.17216	1717562
00:00:03.956	32141	0.01182	0		0.171435	1717373
00:00:03.966	32151	0.01153	0		0.167228	1716410
00:00:03.976	32161	0.01194	0		0.173175	1717793
00:00:03.986	32171	0.01182	0		0.171435	1717395
00:00:03.996	32181	0.01161	0		0.168389	1716685
00:00:04.006	32191	0.01174	0		0.170274	1717114
00:00:04.016	32201	0.01168	0		0.169404	1716920
00:00:04.026	32211	0.01174	0		0.170274	1717121
00:00:04.036	32221	0.01145	0		0.166068	1716145
00:00:04.046	32231	0.01145	0		0.166068	1716150
00:00:04.055	32241	0.01172	0		0.169984	1717040
00:00:04.065	32251	0.01173	0		0.170129	1717092
00:00:04.075	32261	0.01175	0		0.170419	1717155
00:00:04.085	32271	0.01158	0		0.167954	1716571
00:00:04.095	32281	0.01179	0		0.170999	1717290
00:00:04.105	32291	0.01147	0		0.166358	1716219
00:00:04.115	32301	0.01202	0		0.174335	1718055
00:00:04.125	32311	0.01167	0		0.169259	1716866
00:00:04.135	32321	0.01186	0		0.172015	1717530
00:00:04.145	32331	0.01161	0		0.168389	1716690
00:00:04.155	32341	0.01172	0		0.169984	1717047
00:00:04.165	32351	0.01153	0		0.167228	1716427
00:00:04.175	32361	0.01182	0		0.171435	1717400
00:00:04.185	32371	0.01151	0		0.166938	1716346
00:00:04.195	32381	0.0117	0		0.169694	1716991
00:00:04.205	32391	0.01173	0		0.170129	1717070
00:00:04.215	32401	0.01187	0		0.17216	1717554
00:00:04.225	32411	0.01157	0		0.167809	1716530
00:00:04.235	32421	0.012	0		0.174045	1717977
00:00:04.245	32431	0.01159	0		0.168099	1716612
00:00:04.255	32441	0.01133	0		0.164328	1715746
00:00:04.266	32451	0.01191	0		0.17274	1717683
00:00:04.275	32461	0.01155	0		0.167519	1716478
00:00:04.285	32471	0.01161	0		0.168389	1716670
00:00:04.295	32481	0.01141	0		0.165488	1716013
00:00:04.305	32491	0.0113	0		0.163893	1715629
00:00:04.317	32501	0.01171	0		0.169839	1717028
00:00:04.324	32511	0.01181	0		0.17129	1717359
00:00:04.334	32521	0.01161	0		0.168389	1716690
00:00:04.344	32531	0.01148	0		0.166503	1716243
00:00:04.355	32541	0.01157	0		0.167809	1716540
00:00:04.364	32551	0.01166	0		0.169114	1716842
00:00:04.374	32561	0.01201	0		0.17419	1718013
00:00:04.384	32571	0.01172	0		0.169984	1717057
00:00:04.397	32581	0.0117	0		0.169694	1716994
00:00:04.404	32591	0.01194	0		0.173175	1717800
00:00:04.414	32601	0.01159	0		0.168099	1716604
00:00:04.424	32611	0.01178	0		0.170854	1717263
00:00:04.434	32621	0.01161	0		0.168389	1716680
00:00:04.444	32631	0.01155	0		0.167519	1716488
00:00:04.454	32641	0.01148	0		0.166503	1716253
00:00:04.464	32651	0.01166	0		0.169114	1716834
00:00:04.474	32661	0.01156	0		0.167664	1716515
00:00:04.484	32671	0.01178	0		0.170854	1717236
00:00:04.494	32681	0.01204	0		0.174625	1718109
00:00:04.504	32691	0.01173	0		0.170129	1717079
00:00:04.514	32701	0.01176	0		0.170564	1717182
00:00:04.524	32711	0.0115	0		0.166793	1716297
00:00:04.534	32721	0.01154	0		0.167374	1716437
00:00:04.544	32731	0.01173	0		0.170129	1717092
00:00:04.554	32741	0.01167	0		0.169259	1716876
00:00:04.564	32751	0.01179	0		0.170999	1717280
00:00:04.574	32761	0.01197	0		0.17361	1717881
00:00:04.584	32771	0.0117	0		0.169694	1716981
00:00:04.594	32781	0.01186	0		0.172015	1717501
00:00:04.604	32791	0.01183	0		0.17158	1717403
00:00:04.614	32801	0.01153	0		0.167228	1716412
00:00:04.623	32811	0.0117	0		0.169694	1716964
00:00:04.633	32821	0.01158	0		0.167954	1716574
00:00:04.644	32831	0.01152	0		0.167083	1716393
00:00:04.653	32841	0.01203	0		0.17448	1718099
00:00:04.664	32851	0.01167	0		0.169259	1716891
00:00:04.673	32861	0.01157	0		0.167809	1716559
00:00:04.683	32871	0.01155	0		0.167519	1716469
00:00:04.693	32881	0.01174	0		0.170274	1717128
00:00:04.703	32891	0.01191	0		0.17274	1717680
00:00:04.713	32901	0.01169	0		0.169549	1716950
00:00:04.723	32911	0.01173	0		0.170129	1717094
00:00:04.733	32921	0.01162	0		0.168534	1716722
00:00:04.743	32931	0.01177	0		0.170709	1717214
00:00:04.753	32941	0.01143	0		0.165778	1716064
00:00:04.763	32951	0.01179	0		0.170999	1717290
00:00:04.773	32961	0.012	0		0.174045	1717979
00:00:04.783	32971	0.0119	0		0.172595	1717658
00:00:04.793	32981	0.01178	0		0.170854	1717263
00:00:04.803	32991	0.01159	0		0.168099	1716612
00:00:04.813	33001	0.01139	0		0.165198	1715937
00:00:04.823	33011	0.01201	0		0.17419	1718026
00:00:04.833	33021	0.01155	0		0.167519	1716471
00:00:04.843	33031	0.01168	0		0.169404	1716930
00:00:04.855	33041	0.01179	0		0.170999	1717290
00:00:04.863	33051	0.01144	0		0.165923	1716111
00:00:04.873	33061	0.01185	0		0.17187	1717469
00:00:04.883	33071	0.01187	0		0.17216	1717554
00:00:04.893	33081	0.01157	0		0.167809	1716540
00:00:04.903	33091	0.01158	0		0.167954	1716574
00:00:04.913	33101	0.01143	0		0.165778	1716082
00:00:04.922	33111	0.01181	0		0.17129	1717349
00:00:04.932	33121	0.01178	0		0.170854	1717248
00:00:04.942	33131	0.0119	0		0.172595	1717641
00:00:04.952	33141	0.01149	0		0.166648	1716268
00:00:04.962	33151	0.01198	0		0.173755	1717920
00:00:04.972	33161	0.01158	0		0.167954	1716562
00:00:04.982	33171	0.01173	0		0.170129	1717077
00:00:04.992	33181	0.01164	0		0.168824	1716771
00:00:05.002	33191	0.01154	0		0.167374	1716429
00:00:05.012	33201	0.01173	0		0.170129	1717096
00:00:05.022	33211	0.01161	0		0.168389	1716688
00:00:05.032	33221	0.01139	0		0.165198	1715935
00:00:05.042	33231	0.01172	0		0.169984	1717057
00:00:05.052	33241	0.01186	0		0.172015	1717523
00:00:05.062	33251	0.01178	0		0.170854	1717261
00:00:05.072	33261	0.01154	0		0.167374	1716434
00:00:05.082	33271	0.01198	0		0.173755	1717923
00:00:05.092	33281	0.01148	0		0.166503	1716241
00:00:05.102	33291	0.01201	0		0.17419	1718008
00:00:05.112	33301	0.01173	0		0.170129	1717096
00:00:05.122	33311	0.01176	0		0.170564	1717175
00:00:05.133	33321	0.01176	0		0.170564	1717170
00:00:05.142	33331	0.01173	0		0.170129	1717082
00:00:05.152	33341	0.01185	0		0.17187	1717493
00:00:05.162	33351	0.01177	0		0.170709	1717226
00:00:05.172	33361	0.01162	0		0.168534	1716729
00:00:05.182	33371	0.01192	0		0.172885	1717719
00:00:05.192	33381	0.01173	0		0.170129	1717087
00:00:05.202	33391	0.01178	0		0.170854	1717258
00:00:05.212	33401	0.0117	0		0.169694	1716984
00:00:05.222	33411	0.01162	0		0.168534	1716717
00:00:05.231	33421	0.01164	0		0.168824	1716795
00:00:05.242	33431	0.01178	0		0.170854	1717253
00:00:05.252	33441	0.01184	0		0.171725	1717449
00:00:05.261	33451	0.01179	0		0.170999	1717285
00:00:05.271	33461	0.01161	0		0.168389	1716678
00:00:05.281	33471	0.01148	0		0.166503	1716229
00:00:05.291	33481	0.01167	0		0.169259	1716869
00:00:05.301	33491	0.01168	0		0.169404	1716905
00:00:05.311	33501	0.01176	0		0.170564	1717180
00:00:05.321	33511	0.0118	0		0.171144	1717329
00:00:05.331	33521	0.01173	0		0.170129	1717084
00:00:05.341	33531	0.01175	0		0.170419	1717148
00:00:05.351	33541	0.01185	0		0.17187	1717474
00:00:05.361	33551	0.01184	0		0.171725	1717464
00:00:05.371	33561	0.01156	0		0.167664	1716518
00:00:05.381	33571	0.01177	0		0.170709	1717226
00:00:05.391	33581	0.01179	0		0.170999	1717292
00:00:05.401	33591	0.01183	0		0.17158	1717410
00:00:05.411	33601	0.01161	0		0.168389	1716695
00:00:05.421	33611	0.01185	0		0.17187	1717491
00:00:05.431	33621	0.0115	0		0.166793	1716302
00:00:05.441	33631	0.01159	0		0.168099	1716597
00:00:05.451	33641	0.01147	0		0.166358	1716202
00:00:05.461	33651	0.01171	0		0.169839	1717018
00:00:05.471	33661	0.01192	0		0.172885	1717707
00:00:05.481	33671	0.0116	0		0.168244	1716634
00:00:05.491	33681	0.01164	0		0.168824	1716783
00:00:05.501	33691	0.01201	0		0.17419	1718028
00:00:05.510	33701	0.01169	0		0.169549	1716962
00:00:05.520	33711	0.0119	0		0.172595	1717641
00:00:05.530	33721	0.01182	0		0.171435	1717376
00:00:05.540	33731	0.01173	0		0.170129	1717077
00:00:05.550	33741	0.01158	0		0.167954	1716569
00:00:05.560	33751	0.01151	0		0.166938	1716351
00:00:05.571	33761	0.01171	0		0.169839	1717021
00:00:05.580	33771	0.01194	0		0.173175	1717800
00:00:05.590	33781	0.01166	0		0.169114	1716852
00:00:05.600	33791	0.01181	0		0.17129	1717356
00:00:05.610	33801	0.01188	0		0.172305	1717584
00:00:05.620	33811	0.01185	0		0.17187	1717488
00:00:05.630	33821	0.01154	0		0.167374	1716437
00:00:05.640	33831	0.01213	0		0.175931	1718408
00:00:05.650	33841	0.01181	0		0.17129	1717334
00:00:05.660	33851	0.01199	0		0.1739	1717945
00:00:05.670	33861	0.01176	0		0.170564	1717194
00:00:05.680	33871	0.01182	0		0.171435	1717378
00:00:05.690	33881	0.01165	0		0.168969	1716798
00:00:05.700	33891	0.01192	0		0.172885	1717729
00:00:05.710	33901	0.01182	0		0.171435	1717400
00:00:05.720	33911	0.01187	0		0.17216	1717542
00:00:05.730	33921	0.01162	0		0.168534	1716719
00:00:05.740	33931	0.01188	0		0.172305	1717576
00:00:05.750	33941	0.01191	0		0.17274	1717693
00:00:05.760	33951	0.01178	0		0.170854	1717246
00:00:05.770	33961	0.01152	0		0.167083	1716368
00:00:05.780	33971	0.0117	0		0.169694	1716967
00:00:05.790	33981	0.01176	0		0.170564	1717182
00:00:05.800	33991	0.01144	0		0.165923	1716104
00:00:05.810	34001	0.01163	0		0.168679	1716746
00:00:05.820	34011	0.01214	0		0.176076	1718459
00:00:05.829	34021	0.0115	0		0.166793	1716324
00:00:05.839	34031	0.01185	0		0.17187	1717474
00:00:05.849	34041	0.01176	0		0.170564	1717167
00:00:05.859	34051	0.01196	0		0.173465	1717866
00:00:05.870	34061	0.01141	0		0.165488	1716006
00:00:05.879	34071	0.01169	0		0.169549	1716947
00:00:05.889	34081	0.0117	0		0.169694	1716974
00:00:05.899	34091	0.01166	0		0.169114	1716842
00:00:05.909	34101	0.01175	0		0.170419	1717160
00:00:05.919	34111	0.01172	0		0.169984	1717033
00:00:05.929	34121	0.0116	0		0.168244	1716631
00:00:05.939	34131	0.01186	0		0.172015	1717510
00:00:05.949	34141	0.01179	0		0.170999	1717275
00:00:05.959	34151	0.01173	0		0.170129	1717092
00:00:05.969	34161	0.01178	0		0.170854	1717258
00:00:05.979	34171	0.01183	0		0.17158	1717430
00:00:05.989	34181	0.01175	0		0.170419	1717155
00:00:05.999	34191	0.01168	0		0.169404	1716915
00:00:06.009	34201	0.01178	0		0.170854	1717234
00:00:06.019	34211	0.01183	0		0.17158	1717427
00:00:06.029	34221	0.01184	0		0.171725	1717461
00:00:06.039	34231	0.0116	0		0.168244	1716661
00:00:06.049	34241	0.01182	0		0.171435	1717400
00:00:06.059	34251	0.0115	0		0.166793	1716307
00:00:06.069	34261	0.01148	0		0.166503	1716246
00:00:06.079	34271	0.01182	0		0.171435	1717385
00:00:06.090	34281	0.01179	0		0.170999	1717278
00:00:06.099	34291	0.01172	0		0.169984	1717045
00:00:06.109	34301	0.01169	0		0.169549	1716962
00:00:06.119	34311	0.01157	0		0.167809	1716549
00:00:06.128	34321	0.01166	0		0.169114	1716859
00:00:06.138	34331	0.01176	0		0.170564	1717167
00:00:06.148	34341	0.01178	0		0.170854	1717258
00:00:06.159	34351	0.01182	0		0.171435	1717373
00:00:06.168	34361	0.01202	0		0.174335	1718053
00:00:06.178	34371	0.01181	0		0.17129	1717366
00:00:06.188	34381	0.01171	0		0.169839	1717008
00:00:06.198	34391	0.01146	0		0.166213	1716180
00:00:06.208	34401	0.01125	0		0.163167	1715467
00:00:06.218	34411	0.01174	0		0.170274	1717104
00:00:06.228	34421	0.01189	0		0.17245	1717630
00:00:06.238	34431	0.01191	0		0.17274	1717678
00:00:06.248	34441	0.01156	0		0.167664	1716503
00:00:06.258	34451	0.01174	0		0.170274	1717121
00:00:06.272	34461	0.01206	0		0.174915	1718204
00:00:06.278	34471	0.01154	0		0.167374	1716432
00:00:06.288	34481	0.01207	0		0.175061	1718209
00:00:06.298	34491	0.01151	0		0.166938	1716336
00:00:06.308	34501	0.01157	0		0.167809	1716554
00:00:06.318	34511	0.01179	0		0.170999	1717280
00:00:06.328	34521	0.0118	0		0.171144	1717312
00:00:06.338	34531	0.01177	0		0.170709	1717212
00:00:06.348	34541	0.01199	0		0.1739	1717967
00:00:06.358	34551	0.01155	0		0.167519	1716471
00:00:06.368	34561	0.01193	0		0.17303	1717754
00:00:06.378	34571	0.01204	0		0.174625	1718119
00:00:06.387	34581	0.01168	0		0.169404	1716910
00:00:06.397	34591	0.01189	0		0.17245	1717603
00:00:06.408	34601	0.01168	0		0.169404	1716918
00:00:06.417	34611	0.01184	0		0.171725	1717437
00:00:06.428	34621	0.01183	0		0.17158	1717425
00:00:06.438	34631	0.01198	0		0.173755	1717915
00:00:06.447	34641	0.01152	0		0.167083	1716388
00:00:06.457	34651	0.0123	0		0.178396	1719006
00:00:06.467	34661	0.01147	0		0.166358	1716197
00:00:06.477	34671	0.01152	0		0.167083	1716373
00:00:06.487	34681	0.01169	0		0.169549	1716932
00:00:06.497	34691	0.01213	0		0.175931	1718408
00:00:06.507	34701	0.01157	0		0.167809	1716530
00:00:06.517	34711	0.01211	0		0.175641	1718368
00:00:06.527	34721	0.01158	0		0.167954	1716592
00:00:06.537	34731	0.01181	0		0.17129	1717366
00:00:06.547	34741	0.01184	0		0.171725	1717439
00:00:06.557	34751	0.01176	0		0.170564	1717197
00:00:06.567	34761	0.01184	0		0.171725	1717449
00:00:06.577	34771	0.01186	0		0.172015	1717518
00:00:06.587	34781	0.01177	0		0.170709	1717216
00:00:06.597	34791	0.01193	0		0.17303	1717751
00:00:06.607	34801	0.01176	0		0.170564	1717177
00:00:06.617	34811	0.01172	0		0.169984	1717038
00:00:06.627	34821	0.01169	0		0.169549	1716937
00:00:06.637	34831	0.01208	0		0.175206	1718244
00:00:06.647	34841	0.01173	0		0.170129	1717082
00:00:06.657	34851	0.01186	0		0.172015	1717515
00:00:06.667	34861	0.01162	0		0.168534	1716705
00:00:06.677	34871	0.01154	0		0.167374	1716456
00:00:06.686	34881	0.01182	0		0.171435	1717398
00:00:06.697	34891	0.01191	0		0.17274	1717697
00:00:06.707	34901	0.0117	0		0.169694	1716994
00:00:06.717	34911	0.01174	0		0.170274	1717123
00:00:06.727	34921	0.01156	0		0.167664	1716518
00:00:06.736	34931	0.01166	0		0.169114	1716861
00:00:06.746	34941	0.01217	0		0.176511	1718562
00:00:06.757	34951	0.01185	0		0.17187	1717478
00:00:06.766	34961	0.01185	0		0.17187	1717493
00:00:06.776	34971	0.01195	0		0.17332	1717820
00:00:06.786	34981	0.01173	0		0.170129	1717087
00:00:06.796	34991	0.01198	0		0.173755	1717930
00:00:06.806	35001	0.01181	0		0.17129	1717349
00:00:06.816	35011	0.01178	0		0.170854	1717253
00:00:06.826	35021	0.01191	0		0.17274	1717678
00:00:06.836	35031	0.01149	0		0.166648	1716280
00:00:06.846	35041	0.01171	0		0.169839	1717028
00:00:06.856	35051	0.01192	0		0.172885	1717705
00:00:06.866	35061	0.01227	0		0.177961	1718879
00:00:06.876	35071	0.0119	0		0.172595	1717653
00:00:06.886	35081	0.01196	0		0.173465	1717852
00:00:06.896	35091	0.01181	0		0.17129	1717344
00:00:06.906	35101	0.0117	0		0.169694	1716996
00:00:06.916	35111	0.01188	0		0.172305	1717574
00:00:06.926	35121	0.01181	0		0.17129	1717354
00:00:06.936	35131	0.01186	0		0.172015	1717525
00:00:06.946	35141	0.01147	0		0.166358	1716219
00:00:06.956	35151	0.01167	0		0.169259	1716896
00:00:06.966	35161	0.01183	0		0.17158	1717417
00:00:06.975	35171	0.01156	0		0.167664	1716500
00:00:06.986	35181	0.01227	0		0.177961	1718889
00:00:06.996	35191	0.01187	0		0.17216	1717559
00:00:07.006	35201	0.01162	0		0.168534	1716727
00:00:07.016	35211	0.01226	0		0.177816	1718845
00:00:07.025	35221	0.01168	0		0.169404	1716903
00:00:07.035	35231	0.01185	0		0.17187	1717471
00:00:07.045	35241	0.0119	0		0.172595	1717648
00:00:07.055	35251	0.01198	0		0.173755	1717911
00:00:07.065	35261	0.0119	0		0.172595	1717639
00:00:07.075	35271	0.01176	0		0.170564	1717185
00:00:07.085	35281	0.01152	0		0.167083	1716385
00:00:07.095	35291	0.01175	0		0.170419	1717133
00:00:07.105	35301	0.01162	0		0.168534	1716697
00:00:07.115	35311	0.01179	0		0.170999	1717290
00:00:07.125	35321	0.01176	0		0.170564	1717175
00:00:07.135	35331	0.01189	0		0.17245	1717608
00:00:07.145	35341	0.01185	0		0.17187	1717486
00:00:07.155	35351	0.01214	0		0.176076	1718464
00:00:07.165	35361	0.01172	0		0.169984	1717038
00:00:07.175	35371	0.01181	0		0.17129	1717359
00:00:07.185	35381	0.01162	0		0.168534	1716727
00:00:07.195	35391	0.01194	0		0.173175	1717800
00:00:07.205	35401	0.01171	0		0.169839	1717030
00:00:07.215	35411	0.01194	0		0.173175	1717776
00:00:07.225	35421	0.01185	0		0.17187	1717493
00:00:07.235	35431	0.01181	0		0.17129	1717334
00:00:07.245	35441	0.01196	0		0.173465	1717849
00:00:07.255	35451	0.01168	0		0.169404	1716918
00:00:07.265	35461	0.01182	0		0.171435	1717371
00:00:07.274	35471	0.01226	0		0.177816	1718864
00:00:07.285	35481	0.01169	0		0.169549	1716952
00:00:07.295	35491	0.01177	0		0.170709	1717202
00:00:07.309	35501	0.01179	0		0.170999	1717280
00:00:07.315	35511	0.01211	0		0.175641	1718368
00:00:07.324	35521	0.01163	0		0.168679	1716734
00:00:07.334	35531	0.01209	0		0.175351	1718285
00:00:07.345	35541	0.0118	0		0.171144	1717305
00:00:07.354	35551	0.01181	0		0.17129	1717344
00:00:07.364	35561	0.01184	0		0.171725	1717452
00:00:07.374	35571	0.0121	0		0.175496	1718307
00:00:07.384	35581	0.01197	0		0.17361	1717888
00:00:07.394	35591	0.01196	0		0.173465	1717859
00:00:07.404	35601	0.01167	0		0.169259	1716893
00:00:07.414	35611	0.01179	0		0.170999	1717270
00:00:07.424	35621	0.01169	0		0.169549	1716950
00:00:07.434	35631	0.01216	0		0.176366	1718518
00:00:07.444	35641	0.01194	0		0.173175	1717800
00:00:07.454	35651	0.01195	0		0.17332	1717827
00:00:07.464	35661	0.01176	0		0.170564	1717167
00:00:07.474	35671	0.01166	0		0.169114	1716849
00:00:07.484	35681	0.01164	0		0.168824	1716776
00:00:07.494	35691	0.01195	0		0.17332	1717835
00:00:07.504	35701	0.01196	0		0.173465	1717854
00:00:07.514	35711	0.01195	0		0.17332	1717832
00:00:07.524	35721	0.0117	0		0.169694	1716979
00:00:07.534	35731	0.01202	0		0.174335	1718043
00:00:07.544	35741	0.01177	0		0.170709	1717209
00:00:07.554	35751	0.01171	0		0.169839	1717030
00:00:07.564	35761	0.01204	0		0.174625	1718114
00:00:07.574	35771	0.01186	0		0.172015	1717518
00:00:07.584	35781	0.0119	0		0.172595	1717636
00:00:07.593	35791	0.01203	0		0.17448	1718087
00:00:07.605	35801	0.01181	0		0.17129	1717344
00:00:07.613	35811	0.01176	0		0.170564	1717194
00:00:07.623	35821	0.01232	0		0.178686	1719077
00:00:07.633	35831	0.01174	0		0.170274	1717104
00:00:07.643	35841	0.01192	0		0.172885	1717715
00:00:07.653	35851	0.01191	0		0.17274	1717693
00:00:07.663	35861	0.01187	0		0.17216	1717559
00:00:07.673	35871	0.01188	0		0.172305	1717574
00:00:07.683	35881	0.0118	0		0.171144	1717317
00:00:07.693	35891	0.01173	0		0.170129	1717089
00:00:07.703	35901	0.01191	0		0.17274	1717693
00:00:07.714	35911	0.01173	0		0.170129	1717084
00:00:07.723	35921	0.01168	0		0.169404	1716913
00:00:07.733	35931	0.01162	0		0.168534	1716722
00:00:07.743	35941	0.01203	0		0.17448	1718072
00:00:07.753	35951	0.01195	0		0.17332	1717813
00:00:07.763	35961	0.01171	0		0.169839	1717008
00:00:07.773	35971	0.01174	0		0.170274	1717131
00:00:07.783	35981	0.01188	0		0.172305	1717572
00:00:07.793	35991	0.01172	0		0.169984	1717035
00:00:07.803	36001	0.01175	0		0.170419	1717136
00:00:07.813	36011	0.01165	0		0.168969	1716812
00:00:07.823	36021	0.01194	0		0.173175	1717781
00:00:07.833	36031	0.01196	0		0.173465	1717844
00:00:07.843	36041	0.01215	0		0.176221	1718476
00:00:07.853	36051	0.0117	0		0.169694	1716984
00:00:07.862	36061	0.01159	0		0.168099	1716624
00:00:07.873	36071	0.01173	0		0.170129	1717087
00:00:07.883	36081	0.01186	0		0.172015	1717508
00:00:07.892	36091	0.0117	0		0.169694	1716996
00:00:07.902	36101	0.01195	0		0.17332	1717805
00:00:07.912	36111	0.01168	0		0.169404	1716910
00:00:07.922	36121	0.01176	0		0.170564	1717167
00:00:07.933	36131	0.0119	0		0.172595	1717668
00:00:07.942	36141	0.01185	0		0.17187	1717469
00:00:07.952	36151	0.01173	0		0.170129	1717070
00:00:07.962	36161	0.01201	0		0.17419	1718035
00:00:07.972	36171	0.01177	0		0.170709	1717209
00:00:07.982	36181	0.01191	0		0.17274	1717673
00:00:07.992	36191	0.01172	0		0.169984	1717050
00:00:08.006	36201	0.01212	0		0.175786	1718400
00:00:08.012	36211	0.01198	0		0.173755	1717923
00:00:08.022	36221	0.01188	0		0.172305	1717572
00:00:08.032	36231	0.01204	0		0.174625	1718114
00:00:08.042	36241	0.01207	0		0.175061	1718226
00:00:08.052	36251	0.01188	0		0.172305	1717576
00:00:08.062	36261	0.01185	0		0.17187	1717481
00:00:08.072	36271	0.01198	0		0.173755	1717913
00:00:08.082	36281	0.01189	0		0.17245	1717623
00:00:08.092	36291	0.01181	0		0.17129	1717339
00:00:08.102	36301	0.01186	0		0.172015	1717505
00:00:08.112	36311	0.0116	0		0.168244	1716658
00:00:08.122	36321	0.01168	0		0.169404	1716901
00:00:08.132	36331	0.01172	0		0.169984	1717038
00:00:08.142	36341	0.01205	0		0.17477	1718150
00:00:08.152	36351	0.01192	0		0.172885	1717719
00:00:08.162	36361	0.01179	0		0.170999	1717273
00:00:08.172	36371	0.01164	0		0.168824	1716768
00:00:08.182	36381	0.01208	0		0.175206	1718244
00:00:08.192	36391	0.01234	0		0.178977	1719134
00:00:08.201	36401	0.01177	0		0.170709	1717226
00:00:08.211	36411	0.01166	0		0.169114	1716839
00:00:08.221	36421	0.01197	0		0.17361	1717876
00:00:08.231	36431	0.01202	0		0.174335	1718057
00:00:08.241	36441	0.01182	0		0.171435	1717378
00:00:08.251	36451	0.01177	0		0.170709	1717219
00:00:08.261	36461	0.01191	0		0.17274	1717693
00:00:08.271	36471	0.01196	0		0.173465	1717844
00:00:08.281	36481	0.01203	0		0.17448	1718089
00:00:08.291	36491	0.01202	0		0.174335	1718053
00:00:08.301	36501	0.01203	0		0.17448	1718087
00:00:08.311	36511	0.01197	0		0.17361	1717881
00:00:08.321	36521	0.01167	0		0.169259	1716888
00:00:08.331	36531	0.01158	0		0.167954	1716562
00:00:08.341	36541	0.01159	0		0.168099	1716616
00:00:08.352	36551	0.01199	0		0.1739	1717959
00:00:08.361	36561	0.01187	0		0.17216	1717540
00:00:08.371	36571	0.01162	0		0.168534	1716727
00:00:08.381	36581	0.01195	0		0.17332	1717820
00:00:08.391	36591	0.01169	0		0.169549	1716950
00:00:08.401	36601	0.01205	0		0.17477	1718158
00:00:08.411	36611	0.01184	0		0.171725	1717437
00:00:08.421	36621	0.01205	0		0.17477	1718150
00:00:08.431	36631	0.01172	0		0.169984	1717033
00:00:08.441	36641	0.012	0		0.174045	1717974
00:00:08.451	36651	0.0117	0		0.169694	1716979
00:00:08.461	36661	0.01213	0		0.175931	1718417
00:00:08.470	36671	0.0118	0		0.171144	1717310
00:00:08.480	36681	0.01201	0		0.17419	1718031
00:00:08.491	36691	0.01198	0		0.173755	1717923
00:00:08.504	36701	0.01164	0		0.168824	1716773
00:00:08.511	36711	0.01174	0		0.170274	1717128
00:00:08.521	36721	0.01183	0		0.17158	1717415
00:00:08.537	36731	0.01199	0		0.1739	1717967
00:00:08.541	36741	0.01204	0		0.174625	1718119
00:00:08.550	36751	0.01188	0		0.172305	1717589
00:00:08.560	36761	0.01201	0		0.17419	1718023
00:00:08.570	36771	0.0117	0		0.169694	1716964
00:00:08.580	36781	0.0117	0		0.169694	1716974
00:00:08.590	36791	0.01188	0		0.172305	1717601
00:00:08.600	36801	0.01168	0		0.169404	1716918
00:00:08.610	36811	0.01166	0		0.169114	1716842
00:00:08.620	36821	0.01203	0		0.17448	1718072
00:00:08.630	36831	0.012	0		0.174045	1717979
00:00:08.643	36841	0.01153	0		0.167228	1716410
00:00:08.650	36851	0.01171	0		0.169839	1717023
00:00:08.660	36861	0.01182	0		0.171435	1717373
00:00:08.670	36871	0.01162	0		0.168534	1716727
00:00:08.680	36881	0.01166	0		0.169114	1716854
00:00:08.690	36891	0.01187	0		0.17216	1717550
00:00:08.700	36901	0.01189	0		0.17245	1717618
00:00:08.710	36911	0.01205	0		0.17477	1718141
00:00:08.720	36921	0.0122	0		0.176946	1718667
00:00:08.730	36931	0.01188	0		0.172305	1717591
00:00:08.739	36941	0.01194	0		0.173175	1717778
00:00:08.750	36951	0.01193	0		0.17303	1717746
00:00:08.760	36961	0.01173	0		0.170129	1717084
00:00:08.769	36971	0.01184	0		0.171725	1717442
00:00:08.779	36981	0.01183	0		0.17158	1717427
00:00:08.789	36991	0.01153	0		0.167228	1716398
00:00:08.799	37001	0.01196	0		0.173465	1717854
00:00:08.809	37011	0.01208	0		0.175206	1718241
00:00:08.819	37021	0.01214	0		0.176076	1718444
00:00:08.829	37031	0.01195	0		0.17332	1717808
00:00:08.839	37041	0.01227	0		0.177961	1718896
00:00:08.849	37051	0.01203	0		0.17448	1718077
00:00:08.859	37061	0.01226	0		0.177816	1718852
00:00:08.869	37071	0.0117	0		0.169694	1716976
00:00:08.879	37081	0.01203	0		0.17448	1718094
00:00:08.889	37091	0.01206	0		0.174915	1718199
00:00:08.899	37101	0.01209	0		0.175351	1718297
00:00:08.909	37111	0.01183	0		0.17158	1717415
00:00:08.919	37121	0.01218	0		0.176656	1718604
00:00:08.929	37131	0.01201	0		0.17419	1718008
00:00:08.939	37141	0.01174	0		0.170274	1717131
00:00:08.949	37151	0.01208	0		0.175206	1718256
00:00:08.959	37161	0.0117	0		0.169694	1716964
00:00:08.969	37171	0.01173	0		0.170129	1717094
00:00:08.979	37181	0.01211	0		0.175641	1718361
00:00:08.989	37191	0.0121	0		0.175496	1718310
00:00:08.999	37201	0.01215	0		0.176221	1718486
00:00:09.009	37211	0.01194	0		0.173175	1717786
00:00:09.019	37221	0.01218	0		0.176656	1718586
00:00:09.029	37231	0.01176	0		0.170564	1717194
00:00:09.039	37241	0.01207	0		0.175061	1718217
00:00:09.049	37251	0.0119	0		0.172595	1717653
00:00:09.059	37261	0.01196	0		0.173465	1717866
00:00:09.069	37271	0.01208	0		0.175206	1718258
00:00:09.079	37281	0.01215	0		0.176221	1718488
00:00:09.089	37291	0.012	0		0.174045	1717989
00:00:09.098	37301	0.01194	0		0.173175	1717773
00:00:09.109	37311	0.01174	0		0.170274	1717119
00:00:09.118	37321	0.01183	0		0.17158	1717425
00:00:09.128	37331	0.01209	0		0.175351	1718295
00:00:09.138	37341	0.01206	0		0.174915	1718185
00:00:09.148	37351	0.01194	0		0.173175	1717786
00:00:09.158	37361	0.01208	0		0.175206	1718258
00:00:09.168	37371	0.01206	0		0.174915	1718187
00:00:09.178	37381	0.01227	0		0.177961	1718898
00:00:09.188	37391	0.01218	0		0.176656	1718584
00:00:09.198	37401	0.01172	0		0.169984	1717043
00:00:09.208	37411	0.01219	0		0.176801	1718613
00:00:09.218	37421	0.01189	0		0.17245	1717630
00:00:09.228	37431	0.01194	0		0.173175	1717791
00:00:09.238	37441	0.01228	0		0.178106	1718923
00:00:09.248	37451	0.01195	0		0.17332	1717822
00:00:09.258	37461	0.0119	0		0.172595	1717668
00:00:09.268	37471	0.01188	0		0.172305	1717569
00:00:09.278	37481	0.01221	0		0.177091	1718684
00:00:09.288	37491	0.01229	0		0.178251	1718977
00:00:09.298	37501	0.01179	0		0.170999	1717285
00:00:09.308	37511	0.01195	0		0.17332	1717830
00:00:09.318	37521	0.01214	0		0.176076	1718459
00:00:09.328	37531	0.0118	0		0.171144	1717327
00:00:09.338	37541	0.01222	0		0.177236	1718734
00:00:09.348	37551	0.01177	0		0.170709	1717207
00:00:09.357	37561	0.01175	0		0.170419	1717145
00:00:09.367	37571	0.01211	0		0.175641	1718359
00:00:09.377	37581	0.01187	0		0.17216	1717562
00:00:09.387	37591	0.01185	0		0.17187	1717496
00:00:09.397	37601	0.01227	0		0.177961	1718906
00:00:09.407	37611	0.01188	0		0.172305	1717601
00:00:09.417	37621	0.01194	0		0.173175	1717800
00:00:09.427	37631	0.01223	0		0.177381	1718774
00:00:09.437	37641	0.01216	0		0.176366	1718530
00:00:09.447	37651	0.01192	0		0.172885	1717727
00:00:09.458	37661	0.01244	0		0.180427	1719471
00:00:09.467	37671	0.012	0		0.174045	1717989
00:00:09.477	37681	0.01232	0		0.178686	1719072
00:00:09.487	37691	0.01211	0		0.175641	1718344
00:00:09.497	37701	0.012	0		0.174045	1717989
00:00:09.507	37711	0.01207	0		0.175061	1718207
00:00:09.517	37721	0.01205	0		0.17477	1718155
00:00:09.527	37731	0.01174	0		0.170274	1717128
00:00:09.537	37741	0.0123	0		0.178396	1718996
00:00:09.547	37751	0.01173	0		0.170129	1717082
00:00:09.557	37761	0.01208	0		0.175206	1718263
00:00:09.567	37771	0.01187	0		0.17216	1717564
00:00:09.577	37781	0.01201	0		0.17419	1718018
00:00:09.587	37791	0.0123	0		0.178396	1718996
00:00:09.597	37801	0.01225	0		0.177671	1718842
00:00:09.607	37811	0.01166	0		0.169114	1716849
00:00:09.617	37821	0.01216	0		0.176366	1718523
00:00:09.627	37831	0.01218	0		0.176656	1718586
00:00:09.637	37841	0.01204	0		0.174625	1718106
00:00:09.647	37851	0.01225	0		0.177671	1718810
00:00:09.656	37861	0.0121	0		0.175496	1718322
00:00:09.667	37871	0.0119	0		0.172595	1717641
00:00:09.677	37881	0.01232	0		0.178686	1719060
00:00:09.686	37891	0.01212	0		0.175786	1718393
00:00:09.696	37901	0.01207	0		0.175061	1718214
00:00:09.706	37911	0.01209	0		0.175351	1718273
00:00:09.716	37921	0.01202	0		0.174335	1718062
00:00:09.726	37931	0.01216	0		0.176366	1718515
00:00:09.736	37941	0.0123	0		0.178396	1718987
00:00:09.746	37951	0.01205	0		0.17477	1718165
00:00:09.756	37961	0.01206	0		0.174915	1718185
00:00:09.766	37971	0.01187	0		0.17216	1717535
00:00:09.776	37981	0.0122	0		0.176946	1718648
00:00:09.786	37991	0.01219	0		0.176801	1718635
00:00:09.796	38001	0.01213	0		0.175931	1718430
00:00:09.806	38011	0.01207	0		0.175061	1718212
00:00:09.816	38021	0.01197	0		0.17361	1717881
00:00:09.826	38031	0.01194	0		0.173175	1717791
00:00:09.836	38041	0.0123	0		0.178396	1718984
00:00:09.846	38051	0.0121	0		0.175496	1718317
00:00:09.856	38061	0.01231	0		0.178541	1719021
00:00:09.866	38071	0.012	0		0.174045	1717989
00:00:09.876	38081	0.01221	0		0.177091	1718684
00:00:09.886	38091	0.01199	0		0.1739	1717967
00:00:09.896	38101	0.01221	0		0.177091	1718702
00:00:09.906	38111	0.01198	0		0.173755	1717923
00:00:09.916	38121	0.01205	0		0.17477	1718168
00:00:09.926	38131	0.01205	0		0.17477	1718170
00:00:09.936	38141	0.01183	0		0.17158	1717430
00:00:09.946	38151	0.01224	0		0.177526	1718786
00:00:09.956	38161	0.01225	0		0.177671	1718825
00:00:09.965	38171	0.01182	0		0.171435	1717383
00:00:09.975	38181	0.01203	0		0.17448	1718099
00:00:09.986	38191	0.01215	0		0.176221	1718493
00:00:09.995	38201	0.01206	0		0.174915	1718190
00:00:10.006	38211	0.01197	0		0.17361	1717903
00:00:10.015	38221	0.01219	0		0.176801	1718613
00:00:10.025	38231	0.01206	0		0.174915	1718197
00:00:10.035	38241	0.01223	0		0.177381	1718774
00:00:10.045	38251	0.0116	0		0.168244	1716653
00:00:10.055	38261	0.01243	0		0.180282	1719415
00:00:10.065	38271	0.01214	0		0.176076	1718469
00:00:10.075	38281	0.01196	0		0.173465	1717839
00:00:10.085	38291	0.01208	0		0.175206	1718253
00:00:10.095	38301	0.01233	0		0.178831	1719097
00:00:10.105	38311	0.01204	0		0.174625	1718116
00:00:10.115	38321	0.01236	0		0.179267	1719180
00:00:10.125	38331	0.01206	0		0.174915	1718180
00:00:10.135	38341	0.01238	0		0.179557	1719254
00:00:10.145	38351	0.01209	0		0.175351	1718275
00:00:10.155	38361	0.01206	0		0.174915	1718204
00:00:10.165	38371	0.01213	0		0.175931	1718417
00:00:10.175	38381	0.01183	0		0.17158	1717417
00:00:10.185	38391	0.01198	0		0.173755	1717935
00:00:10.195	38401	0.01194	0		0.173175	1717776
00:00:10.205	38411	0.01245	0		0.180572	1719511
00:00:10.215	38421	0.0124	0		0.179847	1719317
00:00:10.225	38431	0.01198	0		0.173755	1717920
00:00:10.234	38441	0.01213	0		0.175931	1718408
00:00:10.244	38451	0.01238	0		0.179557	1719249
00:00:10.254	38461	0.01197	0		0.17361	1717871
00:00:10.264	38471	0.01218	0		0.176656	1718591
00:00:10.274	38481	0.01206	0		0.174915	1718175
00:00:10.284	38491	0.01226	0		0.177816	1718845
00:00:10.295	38501	0.01239	0		0.179702	1719288
00:00:10.304	38511	0.01214	0		0.176076	1718459
00:00:10.317	38521	0.01217	0		0.176511	1718557
00:00:10.324	38531	0.01222	0		0.177236	1718725
00:00:10.334	38541	0.01223	0		0.177381	1718749
00:00:10.344	38551	0.01208	0		0.175206	1718256
00:00:10.354	38561	0.01225	0		0.177671	1718830
00:00:10.364	38571	0.01232	0		0.178686	1719072
00:00:10.374	38581	0.01199	0		0.1739	1717967
00:00:10.384	38591	0.01237	0		0.179412	1719241
00:00:10.394	38601	0.01233	0		0.178831	1719104
00:00:10.404	38611	0.01235	0		0.179122	1719178
00:00:10.414	38621	0.01212	0		0.175786	1718400
00:00:10.424	38631	0.0118	0		0.171144	1717329
00:00:10.434	38641	0.01225	0		0.177671	1718815
00:00:10.444	38651	0.01221	0		0.177091	1718689
00:00:10.454	38661	0.01216	0		0.176366	1718520
00:00:10.465	38671	0.01208	0		0.175206	1718246
00:00:10.474	38681	0.01223	0		0.177381	1718747
00:00:10.484	38691	0.01236	0		0.179267	1719200
00:00:10.494	38701	0.0123	0		0.178396	1718982
00:00:10.504	38711	0.01205	0		0.17477	1718141
00:00:10.514	38721	0.01222	0		0.177236	1718714
00:00:10.524	38731	0.01209	0		0.175351	1718290
00:00:10.533	38741	0.01248	0		0.181007	1719604
00:00:10.544	38751	0.01212	0		0.175786	1718393
00:00:10.553	38761	0.0122	0		0.176946	1718667
00:00:10.563	38771	0.01211	0		0.175641	1718371
00:00:10.573	38781	0.01207	0		0.175061	1718212
00:00:10.583	38791	0.01199	0		0.1739	1717959
00:00:10.593	38801	0.01212	0		0.175786	1718395
00:00:10.603	38811	0.01245	0		0.180572	1719481
00:00:10.613	38821	0.01217	0		0.176511	1718572
00:00:10.623	38831	0.01233	0		0.178831	1719097
00:00:10.633	38841	0.01204	0		0.174625	1718124
00:00:10.646	38851	0.01228	0		0.178106	1718923
00:00:10.653	38861	0.012	0		0.174045	1717989
00:00:10.663	38871	0.01196	0		0.173465	1717842
00:00:10.673	38881	0.01237	0		0.179412	1719224
00:00:10.683	38891	0.01228	0		0.178106	1718935
00:00:10.693	38901	0.01237	0		0.179412	1719239
00:00:10.703	38911	0.01249	0		0.181152	1719638
00:00:10.713	38921	0.01238	0		0.179557	1719273
00:00:10.723	38931	0.01221	0		0.177091	1718699
00:00:10.733	38941	0.01233	0		0.178831	1719104
00:00:10.743	38951	0.01215	0		0.176221	1718488
00:00:10.753	38961	0.01207	0		0.175061	1718234
00:00:10.763	38971	0.01229	0		0.178251	1718967
00:00:10.773	38981	0.01242	0		0.180137	1719396
00:00:10.783	38991	0.01241	0		0.179992	1719359
00:00:10.793	39001	0.01219	0		0.176801	1718623
00:00:10.802	39011	0.01221	0		0.177091	1718677
00:00:10.813	39021	0.01218	0		0.176656	1718589
00:00:10.822	39031	0.01228	0		0.178106	1718918
00:00:10.832	39041	0.01229	0		0.178251	1718969
00:00:10.843	39051	0.01237	0		0.179412	1719217
00:00:10.852	39061	0.01216	0		0.176366	1718520
00:00:10.863	39071	0.01231	0		0.178541	1719016
00:00:10.872	39081	0.01256	0		0.182167	1719856
00:00:10.882	39091	0.01204	0		0.174625	1718136
00:00:10.892	39101	0.01174	0		0.170274	1717116
00:00:10.902	39111	0.01224	0		0.177526	1718793
00:00:10.912	39121	0.01217	0		0.176511	1718550
00:00:10.922	39131	0.01236	0		0.179267	1719207
00:00:10.932	39141	0.01205	0		0.17477	1718148
00:00:10.942	39151	0.01213	0		0.175931	1718435
00:00:10.952	39161	0.01167	0		0.169259	1716879
00:00:10.962	39171	0.0123	0		0.178396	1718994
00:00:10.972	39181	0.01216	0		0.176366	1718523
00:00:10.982	39191	0.01238	0		0.179557	1719276
00:00:10.992	39201	0.01216	0		0.176366	1718528
00:00:11.002	39211	0.01217	0		0.176511	1718569
00:00:11.012	39221	0.01218	0		0.176656	1718594
00:00:11.022	39231	0.01222	0		0.177236	1718729
00:00:11.032	39241	0.01225	0		0.177671	1718830
00:00:11.042	39251	0.01216	0		0.176366	1718537
00:00:11.052	39261	0.01216	0		0.176366	1718510
00:00:11.062	39271	0.01211	0		0.175641	1718342
00:00:11.072	39281	0.01226	0		0.177816	1718857
00:00:11.081	39291	0.01199	0		0.1739	1717952
00:00:11.092	39301	0.01204	0		0.174625	1718109
00:00:11.102	39311	0.01193	0		0.17303	1717756
00:00:11.111	39321	0.01218	0		0.176656	1718582
00:00:11.122	39331	0.01227	0		0.177961	1718903
00:00:11.131	39341	0.01192	0		0.172885	1717710
00:00:11.141	39351	0.0121	0		0.175496	1718317
00:00:11.151	39361	0.0121	0		0.175496	1718337
00:00:11.161	39371	0.01203	0		0.17448	1718097
00:00:11.171	39381	0.01225	0		0.177671	1718832
00:00:11.181	39391	0.01269	0		0.184053	1720288
00:00:11.191	39401	0.012	0		0.174045	1717977
00:00:11.201	39411	0.01242	0		0.180137	1719413
00:00:11.211	39421	0.01221	0		0.177091	1718694
00:00:11.221	39431	0.0122	0		0.176946	1718662
00:00:11.231	39441	0.01243	0		0.180282	1719425
00:00:11.241	39451	0.01225	0		0.177671	1718813
00:00:11.251	39461	0.01232	0		0.178686	1719055
00:00:11.263	39471	0.01235	0		0.179122	1719156
00:00:11.271	39481	0.01221	0		0.177091	1718687
00:00:11.281	39491	0.01226	0		0.177816	1718869
00:00:11.291	39501	0.01229	0		0.178251	1718945
00:00:11.301	39511	0.01254	0		0.181877	1719795
00:00:11.311	39521	0.01204	0		0.174625	1718126
00:00:11.321	39531	0.0123	0		0.178396	1718982
00:00:11.331	39541	0.01249	0		0.181152	1719636
00:00:11.340	39551	0.01237	0		0.179412	1719214
00:00:11.351	39561	0.0124	0		0.179847	1719325
00:00:11.361	39571	0.01215	0		0.176221	1718503
00:00:11.370	39581	0.01235	0		0.179122	1719173
00:00:11.381	39591	0.0122	0		0.176946	1718672
00:00:11.390	39601	0.01218	0		0.176656	1718579
00:00:11.400	39611	0.01219	0		0.176801	1718621
00:00:11.410	39621	0.01221	0		0.177091	1718702
00:00:11.420	39631	0.01229	0		0.178251	1718960
00:00:11.430	39641	0.01229	0		0.178251	1718955
00:00:11.440	39651	0.0126	0		0.182747	1719989
00:00:11.450	39661	0.01215	0		0.176221	1718486
00:00:11.460	39671	0.01216	0		0.176366	1718520
00:00:11.470	39681	0.01235	0		0.179122	1719168
00:00:11.480	39691	0.01209	0		0.175351	1718297
00:00:11.490	39701	0.01245	0		0.180572	1719511
00:00:11.500	39711	0.01206	0		0.174915	1718185
00:00:11.510	39721	0.0121	0		0.175496	1718319
00:00:11.520	39731	0.01247	0		0.180862	1719557
00:00:11.530	39741	0.01231	0		0.178541	1719026
00:00:11.540	39751	0.0123	0		0.178396	1718979
00:00:11.550	39761	0.01209	0		0.175351	1718273
00:00:11.560	39771	0.0121	0		0.175496	1718329
00:00:11.570	39781	0.01213	0		0.175931	1718413
00:00:11.580	39791	0.01225	0		0.177671	1718825
00:00:11.590	39801	0.01179	0		0.170999	1717295
00:00:11.600	39811	0.01243	0		0.180282	1719430
00:00:11.610	39821	0.01219	0		0.176801	1718628
00:00:11.620	39831	0.01207	0		0.175061	1718207
00:00:11.629	39841	0.01231	0		0.178541	1719038
00:00:11.640	39851	0.01219	0		0.176801	1718633
00:00:11.649	39861	0.0122	0		0.176946	1718655
00:00:11.660	39871	0.01199	0		0.1739	1717969
00:00:11.670	39881	0.01205	0		0.17477	1718170
00:00:11.679	39891	0.01225	0		0.177671	1718810
00:00:11.689	39901	0.01237	0		0.179412	1719244
00:00:11.699	39911	0.0123	0		0.178396	1719009
00:00:11.709	39921	0.01195	0		0.17332	1717830
00:00:11.719	39931	0.0126	0		0.182747	1719984
00:00:11.729	39941	0.01198	0		0.173755	1717911
00:00:11.739	39951	0.01244	0		0.180427	1719462
00:00:11.749	39961	0.01238	0		0.179557	1719258
00:00:11.759	39971	0.01236	0		0.179267	1719180
00:00:11.769	39981	0.0122	0		0.176946	1718657
00:00:11.779	39991	0.01215	0		0.176221	1718481
00:00:11.789	40001	0.01238	0		0.179557	1719246
00:00:11.799	40011	0.0124	0		0.179847	1719327
00:00:11.809	40021	0.01218	0		0.176656	1718579
00:00:11.819	40031	0.01258	0		0.182457	1719923
00:00:11.829	40041	0.01219	0		0.176801	1718618
00:00:11.839	40051	0.01229	0		0.178251	1718950
00:00:11.859	40061	0.01249	0		0.181152	1719628
00:00:11.860	40071	0.01229	0		0.178251	1718945
00:00:11.868	40081	0.01257	0		0.182312	1719889
00:00:11.879	40091	0.01232	0		0.178686	1719062
00:00:11.889	40101	0.01239	0		0.179702	1719307
00:00:11.899	40111	0.01218	0		0.176656	1718591
00:00:11.908	40121	0.01234	0		0.178977	1719126
00:00:11.918	40131	0.01252	0		0.181587	1719724
00:00:11.928	40141	0.01226	0		0.177816	1718845
00:00:11.938	40151	0.01244	0		0.180427	1719474
00:00:11.948	40161	0.01236	0		0.179267	1719200
00:00:11.958	40171	0.01259	0		0.182602	1719955
00:00:11.968	40181	0.01258	0		0.182457	1719948
00:00:11.978	40191	0.01234	0		0.178977	1719126
00:00:11.988	40201	0.01231	0		0.178541	1719011
00:00:11.998	40211	0.01238	0		0.179557	1719256
00:00:12.008	40221	0.01229	0		0.178251	1718967
00:00:12.018	40231	0.01232	0		0.178686	1719065
00:00:12.028	40241	0.01246	0		0.180717	1719518
00:00:12.038	40251	0.01239	0		0.179702	1719288
00:00:12.050	40261	0.01258	0		0.182457	1719923
00:00:12.058	40271	0.01223	0		0.177381	1718744
00:00:12.068	40281	0.01216	0		0.176366	1718520
00:00:12.078	40291	0.01239	0		0.179702	1719300
00:00:12.088	40301	0.01197	0		0.17361	1717876
00:00:12.098	40311	0.01242	0		0.180137	1719400
00:00:12.108	40321	0.01236	0		0.179267	1719180
00:00:12.118	40331	0.01232	0		0.178686	1719060
00:00:12.128	40341	0.01241	0		0.179992	1719349
00:00:12.138	40351	0.01245	0		0.180572	1719484
00:00:12.148	40361	0.01224	0		0.177526	1718798
00:00:12.158	40371	0.01246	0		0.180717	1719518
00:00:12.167	40381	0.01237	0		0.179412	1719239
00:00:12.178	40391	0.01249	0		0.181152	1719643
00:00:12.187	40401	0.01227	0		0.177961	1718881
00:00:12.197	40411	0.01224	0		0.177526	1718776
00:00:12.207	40421	0.01237	0		0.179412	1719214
00:00:12.217	40431	0.01233	0		0.178831	1719089
00:00:12.227	40441	0.0124	0		0.179847	1719332
00:00:12.238	40451	0.01251	0		0.181442	1719689
00:00:12.247	40461	0.01211	0		0.175641	1718344
00:00:12.257	40471	0.01242	0		0.180137	1719388
00:00:12.267	40481	0.0125	0		0.181297	1719650
00:00:12.277	40491	0.01238	0		0.179557	1719254
00:00:12.287	40501	0.01231	0		0.178541	1719043
00:00:12.297	40511	0.01246	0		0.180717	1719520
00:00:12.307	40521	0.01214	0		0.176076	1718457
00:00:12.320	40531	0.01214	0		0.176076	1718457
00:00:12.327	40541	0.01223	0		0.177381	1718761
00:00:12.337	40551	0.01237	0		0.179412	1719222
00:00:12.347	40561	0.01234	0		0.178977	1719116
00:00:12.357	40571	0.01234	0		0.178977	1719124
00:00:12.367	40581	0.01236	0		0.179267	1719180
00:00:12.377	40591	0.01276	0		0.185068	1720523
00:00:12.387	40601	0.01194	0		0.173175	1717793
00:00:12.397	40611	0.01217	0		0.176511	1718574
00:00:12.407	40621	0.01212	0		0.175786	1718386
00:00:12.416	40631	0.0122	0		0.176946	1718672
00:00:12.427	40641	0.01229	0		0.178251	1718960
00:00:12.437	40651	0.01214	0		0.176076	1718449
00:00:12.446	40661	0.01254	0		0.181877	1719814
00:00:12.457	40671	0.0125	0		0.181297	1719675
00:00:12.466	40681	0.01229	0		0.178251	1718962
00:00:12.476	40691	0.01255	0		0.182022	1719844
00:00:12.486	40701	0.01221	0		0.177091	1718692
00:00:12.496	40711	0.01239	0		0.179702	1719290
00:00:12.506	40721	0.01233	0		0.178831	1719097
00:00:12.516	40731	0.01231	0		0.178541	1719023
00:00:12.526	40741	0.01233	0		0.178831	1719097
00:00:12.536	40751	0.01232	0		0.178686	1719048
00:00:12.546	40761	0.01242	0		0.180137	1719381
00:00:12.556	40771	0.01212	0		0.175786	1718376
00:00:12.566	40781	0.01232	0		0.178686	1719053
00:00:12.576	40791	0.01214	0		0.176076	1718464
00:00:12.586	40801	0.01218	0		0.176656	1718606
00:00:12.596	40811	0.01218	0		0.176656	1718608
00:00:12.607	40821	0.01211	0		0.175641	1718373
00:00:12.616	40831	0.01252	0		0.181587	1719738
00:00:12.626	40841	0.01237	0		0.179412	1719244
00:00:12.636	40851	0.01213	0		0.175931	1718437
00:00:12.646	40861	0.012	0		0.174045	1717989
00:00:12.656	40871	0.01256	0		0.182167	1719867
00:00:12.666	40881	0.01227	0		0.177961	1718903
00:00:12.676	40891	0.01239	0		0.179702	1719295
00:00:12.686	40901	0.01227	0		0.177961	1718889
00:00:12.696	40911	0.01237	0		0.179412	1719244
00:00:12.706	40921	0.01211	0		0.175641	1718368
00:00:12.716	40931	0.0124	0		0.179847	1719327
00:00:12.726	40941	0.01247	0		0.180862	1719574
00:00:12.736	40951	0.01242	0		0.180137	1719383
00:00:12.745	40961	0.01241	0		0.179992	1719371
00:00:12.756	40971	0.01221	0		0.177091	1718692
00:00:12.765	40981	0.01221	0		0.177091	1718679
00:00:12.775	40991	0.01256	0		0.182167	1719856
00:00:12.785	41001	0.01217	0		0.176511	1718569
00:00:12.795	41011	0.0125	0		0.181297	1719650
00:00:12.805	41021	0.01254	0		0.181877	1719785
00:00:12.815	41031	0.01243	0		0.180282	1719420
00:00:12.825	41041	0.0124	0		0.179847	1719317
00:00:12.835	41051	0.01258	0		0.182457	1719945
00:00:12.845	41061	0.01266	0		0.183618	1720212
00:00:12.855	41071	0.01224	0		0.177526	1718808
00:00:12.865	41081	0.01226	0		0.177816	1718857
00:00:12.875	41091	0.01237	0		0.179412	1719217
00:00:12.885	41101	0.0124	0		0.179847	1719322
00:00:12.895	41111	0.01225	0		0.177671	1718830
00:00:12.905	41121	0.01227	0		0.177961	1718906
00:00:12.915	41131	0.01255	0		0.182022	1719844
00:00:12.925	41141	0.01219	0		0.176801	1718633
00:00:12.935	41151	0.01225	0		0.177671	1718810
00:00:12.945	41161	0.01232	0		0.178686	1719077
00:00:12.955	41171	0.01247	0		0.180862	1719572
00:00:12.965	41181	0.01248	0		0.181007	1719601
00:00:12.974	41191	0.01233	0		0.178831	1719102
00:00:12.985	41201	0.01239	0		0.179702	1719312
00:00:12.994	41211	0.01225	0		0.177671	1718823
00:00:13.006	41221	0.01224	0		0.177526	1718783
00:00:13.014	41231	0.01264	0		0.183328	1720143
00:00:13.024	41241	0.01257	0		0.182312	1719899
00:00:13.034	41251	0.01245	0		0.180572	1719481
00:00:13.044	41261	0.01215	0		0.176221	1718506
00:00:13.054	41271	0.01215	0		0.176221	1718488
00:00:13.064	41281	0.01236	0		0.179267	1719180
00:00:13.074	41291	0.01235	0		0.179122	1719178
00:00:13.084	41301	0.01225	0		0.177671	1718818
00:00:13.099	41311	0.01242	0		0.180137	1719386
00:00:13.104	41321	0.01254	0		0.181877	1719805
00:00:13.114	41331	0.01221	0		0.177091	1718687
00:00:13.124	41341	0.01231	0		0.178541	1719043
00:00:13.134	41351	0.01245	0		0.180572	1719489
00:00:13.144	41361	0.01243	0		0.180282	1719440
00:00:13.154	41371	0.01255	0		0.182022	1719834
00:00:13.164	41381	0.01244	0		0.180427	1719449
00:00:13.174	41391	0.01233	0		0.178831	1719097
00:00:13.184	41401	0.01234	0		0.178977	1719126
00:00:13.194	41411	0.01212	0		0.175786	1718381
00:00:13.204	41421	0.01249	0		0.181152	1719631
00:00:13.214	41431	0.01267	0		0.183763	1720227
00:00:13.224	41441	0.01223	0		0.177381	1718766
00:00:13.234	41451	0.01266	0		0.183618	1720214
00:00:13.244	41461	0.01224	0		0.177526	1718805
00:00:13.253	41471	0.01206	0		0.174915	1718185
00:00:13.264	41481	0.0123	0		0.178396	1718979
00:00:13.274	41491	0.01236	0		0.179267	1719197
00:00:13.283	41501	0.01228	0		0.178106	1718913
00:00:13.293	41511	0.01264	0		0.183328	1720134
00:00:13.303	41521	0.01245	0		0.180572	1719489
00:00:13.313	41531	0.01215	0		0.176221	1718484
00:00:13.323	41541	0.0125	0		0.181297	1719655
00:00:13.333	41551	0.01265	0		0.183473	1720168
00:00:13.344	41561	0.01272	0		0.184488	1720393
00:00:13.353	41571	0.01248	0		0.181007	1719604
00:00:13.363	41581	0.01236	0		0.179267	1719180
00:00:13.373	41591	0.01229	0		0.178251	1718969
00:00:13.383	41601	0.01241	0		0.179992	1719359
00:00:13.393	41611	0.0128	0		0.185648	1720668
00:00:13.403	41621	0.01204	0		0.174625	1718119
00:00:13.413	41631	0.01224	0		0.177526	1718783
00:00:13.423	41641	0.01251	0		0.181442	1719702
00:00:13.433	41651	0.01261	0		0.182893	1720041
00:00:13.443	41661	0.01197	0		0.17361	1717898
00:00:13.453	41671	0.01213	0		0.175931	1718422
00:00:13.463	41681	0.01222	0		0.177236	1718729
00:00:13.473	41691	0.01238	0		0.179557	1719263
00:00:13.482	41701	0.01248	0		0.181007	1719594
00:00:13.492	41711	0.01254	0		0.181877	1719792
00:00:13.502	41721	0.01219	0		0.176801	1718628
00:00:13.512	41731	0.01255	0		0.182022	1719817
00:00:13.522	41741	0.01231	0		0.178541	1719038
00:00:13.533	41751	0.01231	0		0.178541	1719014
00:00:13.542	41761	0.01238	0		0.179557	1719273
00:00:13.553	41771	0.01229	0		0.178251	1718957
00:00:13.562	41781	0.0125	0		0.181297	1719662
00:00:13.572	41791	0.01246	0		0.180717	1719525
00:00:13.582	41801	0.01261	0		0.182893	1720026
00:00:13.592	41811	0.01251	0		0.181442	1719702
00:00:13.602	41821	0.01211	0		0.175641	1718351
00:00:13.612	41831	0.01251	0		0.181442	1719685
00:00:13.622	41841	0.01229	0		0.178251	1718965
00:00:13.632	41851	0.01252	0		0.181587	1719741
00:00:13.642	41861	0.01233	0		0.178831	1719104
00:00:13.652	41871	0.01246	0		0.180717	1719535
00:00:13.662	41881	0.01249	0		0.181152	1719623
00:00:13.672	41891	0.01247	0		0.180862	1719562
00:00:13.682	41901	0.01229	0		0.178251	1718974
00:00:13.692	41911	0.01258	0		0.182457	1719948
00:00:13.702	41921	0.01232	0		0.178686	1719072
00:00:13.712	41931	0.01222	0		0.177236	1718734
00:00:13.722	41941	0.01247	0		0.180862	1719572
00:00:13.732	41951	0.01249	0		0.181152	1719626
00:00:13.742	41961	0.01274	0		0.184778	1720467
00:00:13.752	41971	0.0126	0		0.182747	1720011
00:00:13.762	41981	0.01264	0		0.183328	1720129
00:00:13.772	41991	0.01245	0		0.180572	1719511
00:00:13.782	42001	0.01259	0		0.182602	1719974
00:00:13.792	42011	0.01257	0		0.182312	1719908
00:00:13.801	42021	0.01248	0		0.181007	1719599
00:00:13.811	42031	0.01253	0		0.181732	1719760
00:00:13.821	42041	0.01268	0		0.183908	1720261
00:00:13.831	42051	0.01228	0		0.178106	1718918
00:00:13.841	42061	0.01241	0		0.179992	1719369
00:00:13.851	42071	0.01228	0		0.178106	1718916
00:00:13.861	42081	0.01252	0		0.181587	1719716
00:00:13.871	42091	0.01245	0		0.180572	1719494
00:00:13.881	42101	0.01266	0		0.183618	1720210
00:00:13.891	42111	0.0123	0		0.178396	1719001
00:00:13.901	42121	0.01274	0		0.184778	1720464
00:00:13.915	42131	0.01246	0		0.180717	1719523
00:00:13.921	42141	0.01242	0		0.180137	1719408
00:00:13.931	42151	0.01263	0		0.183183	1720099
00:00:13.941	42161	0.0125	0		0.181297	1719677
00:00:13.951	42171	0.01259	0		0.182602	1719955
00:00:13.961	42181	0.01252	0		0.181587	1719738
00:00:13.971	42191	0.01255	0		0.182022	1719836
00:00:13.981	42201	0.01267	0		0.183763	1720239
00:00:13.991	42211	0.01255	0		0.182022	1719844
00:00:14.001	42221	0.01276	0		0.185068	1720523
00:00:14.011	42231	0.01251	0		0.181442	1719702
00:00:14.021	42241	0.01236	0		0.179267	1719200
00:00:14.031	42251	0.0124	0		0.179847	1719329
00:00:14.040	42261	0.01265	0		0.183473	1720158
00:00:14.051	42271	0.01254	0		0.181877	1719792
00:00:14.061	42281	0.01253	0		0.181732	1719758
00:00:14.070	42291	0.01286	0		0.186518	1720869
00:00:14.081	42301	0.01257	0		0.182312	1719911
00:00:14.090	42311	0.01276	0		0.185068	1720543
00:00:14.100	42321	0.01255	0		0.182022	1719844
00:00:14.110	42331	0.01249	0		0.181152	1719626
00:00:14.120	42341	0.01265	0		0.183473	1720185
00:00:14.130	42351	0.01284	0		0.186228	1720822
00:00:14.140	42361	0.01246	0		0.180717	1719525
00:00:14.152	42371	0.01268	0		0.183908	1720273
00:00:14.160	42381	0.01253	0		0.181732	1719751
00:00:14.170	42391	0.01242	0		0.180137	1719391
00:00:14.180	42401	0.01274	0		0.184778	1720477
00:00:14.190	42411	0.0123	0		0.178396	1718989
00:00:14.200	42421	0.01235	0		0.179122	1719146
00:00:14.210	42431	0.01264	0		0.183328	1720143
00:00:14.220	42441	0.01265	0		0.183473	1720183
00:00:14.230	42451	0.0127	0		0.184198	1720347
00:00:14.240	42461	0.0125	0		0.181297	1719665
00:00:14.250	42471	0.01274	0		0.184778	1720469
00:00:14.260	42481	0.0126	0		0.182747	1719992
00:00:14.270	42491	0.0123	0		0.178396	1719001
00:00:14.280	42501	0.01235	0		0.179122	1719173
00:00:14.290	42511	0.01239	0		0.179702	1719288
00:00:14.299	42521	0.01243	0		0.180282	1719418
00:00:14.310	42531	0.01232	0		0.178686	1719060
00:00:14.320	42541	0.01222	0		0.177236	1718709
00:00:14.330	42551	0.01282	0		0.185938	1720739
00:00:14.339	42561	0.01251	0		0.181442	1719709
00:00:14.350	42571	0.01236	0		0.179267	1719207
00:00:14.359	42581	0.01219	0		0.176801	1718633
00:00:14.369	42591	0.01246	0		0.180717	1719525
00:00:14.379	42601	0.01267	0		0.183763	1720244
00:00:14.389	42611	0.01269	0		0.184053	1720293
00:00:14.399	42621	0.01266	0		0.183618	1720205
00:00:14.410	42631	0.01236	0		0.179267	1719187
00:00:14.419	42641	0.01245	0		0.180572	1719494
00:00:14.429	42651	0.01259	0		0.182602	1719979
00:00:14.439	42661	0.01265	0		0.183473	1720168
00:00:14.449	42671	0.0125	0		0.181297	1719662
00:00:14.459	42681	0.01258	0		0.182457	1719940
00:00:14.469	42691	0.01267	0		0.183763	1720227
00:00:14.479	42701	0.01287	0		0.186664	1720913
00:00:14.489	42711	0.01274	0		0.184778	1720454
00:00:14.499	42721	0.01225	0		0.177671	1718830
00:00:14.509	42731	0.01242	0		0.180137	1719403
00:00:14.519	42741	0.01286	0		0.186518	1720857
00:00:14.529	42751	0.01268	0		0.183908	1720268
00:00:14.539	42761	0.01281	0		0.185793	1720704
00:00:14.549	42771	0.01279	0		0.185503	1720645
00:00:14.559	42781	0.01262	0		0.183038	1720053
00:00:14.568	42791	0.01245	0		0.180572	1719484
00:00:14.579	42801	0.01261	0		0.182893	1720043
00:00:14.589	42811	0.01255	0		0.182022	1719831
00:00:14.598	42821	0.01248	0		0.181007	1719604
00:00:14.609	42831	0.0124	0		0.179847	1719329
00:00:14.619	42841	0.01285	0		0.186373	1720855
00:00:14.629	42851	0.01261	0		0.182893	1720033
00:00:14.638	42861	0.01249	0		0.181152	1719631
00:00:14.649	42871	0.01247	0		0.180862	1719567
00:00:14.658	42881	0.01254	0		0.181877	1719809
00:00:14.668	42891	0.01247	0		0.180862	1719569
00:00:14.679	42901	0.01264	0		0.183328	1720146
00:00:14.688	42911	0.01276	0		0.185068	1720521
00:00:14.698	42921	0.01264	0		0.183328	1720139
00:00:14.708	42931	0.01274	0		0.184778	1720474
00:00:14.718	42941	0.01247	0		0.180862	1719574
00:00:14.728	42951	0.01252	0		0.181587	1719724
00:00:14.738	42961	0.01275	0		0.184923	1720491
00:00:14.748	42971	0.01257	0		0.182312	1719906
00:00:14.758	42981	0.01246	0		0.180717	1719542
00:00:14.768	42991	0.01255	0		0.182022	1719822
00:00:14.778	43001	0.01277	0		0.185213	1720565
00:00:14.794	43011	0.01266	0		0.183618	1720190
00:00:14.798	43021	0.01261	0		0.182893	1720041
00:00:14.808	43031	0.01257	0		0.182312	1719894
00:00:14.818	43041	0.0125	0		0.181297	1719680
00:00:14.828	43051	0.01264	0		0.183328	1720141
00:00:14.838	43061	0.01257	0		0.182312	1719891
00:00:14.848	43071	0.01261	0		0.182893	1720048
00:00:14.858	43081	0.01282	0		0.185938	1720731
00:00:14.867	43091	0.01268	0		0.183908	1720261
00:00:14.877	43101	0.01248	0		0.181007	1719604
00:00:14.887	43111	0.01256	0		0.182167	1719853
00:00:14.897	43121	0.0125	0		0.181297	1719670
00:00:14.910	43131	0.01266	0		0.183618	1720202
00:00:14.917	43141	0.01274	0		0.184778	1720464
00:00:14.927	43151	0.01251	0		0.181442	1719711
00:00:14.937	43161	0.01228	0		0.178106	1718923
00:00:14.947	43171	0.01232	0		0.178686	1719072
00:00:14.957	43181	0.01256	0		0.182167	1719867
00:00:14.967	43191	0.01258	0		0.182457	1719930
00:00:14.977	43201	0.01272	0		0.184488	1720401
00:00:14.987	43211	0.0125	0		0.181297	1719675
00:00:14.997	43221	0.01249	0		0.181152	1719633
00:00:15.007	43231	0.01231	0		0.178541	1719028
00:00:15.017	43241	0.01264	0		0.183328	1720146
00:00:15.027	43251	0.01271	0		0.184343	1720371
00:00:15.037	43261	0.01256	0		0.182167	1719856
00:00:15.047	43271	0.01256	0		0.182167	1719862
00:00:15.057	43281	0.01248	0		0.181007	1719606
00:00:15.067	43291	0.01246	0		0.180717	1719540
00:00:15.077	43301	0.01253	0		0.181732	1719775
00:00:15.087	43311	0.01257	0		0.182312	1719911
00:00:15.097	43321	0.01248	0		0.181007	1719599
00:00:15.107	43331	0.01239	0		0.179702	1719302
00:00:15.117	43341	0.01236	0		0.179267	1719202
00:00:15.127	43351	0.01254	0		0.181877	1719792
00:00:15.137	43361	0.0126	0		0.182747	1720006
00:00:15.146	43371	0.01264	0		0.183328	1720131
00:00:15.156	43381	0.01266	0		0.183618	1720200
00:00:15.167	43391	0.0127	0		0.184198	1720327
00:00:15.176	43401	0.01263	0		0.183183	1720099
00:00:15.186	43411	0.01289	0		0.186954	1720972
00:00:15.196	43421	0.01276	0		0.185068	1720548
00:00:15.206	43431	0.01226	0		0.177816	1718859
00:00:15.216	43441	0.01277	0		0.185213	1720582
00:00:15.227	43451	0.01228	0		0.178106	1718938
00:00:15.237	43461	0.01246	0		0.180717	1719547
00:00:15.246	43471	0.0125	0		0.181297	1719677
00:00:15.256	43481	0.01252	0		0.181587	1719721
00:00:15.266	43491	0.01234	0		0.178977	1719129
00:00:15.276	43501	0.01263	0		0.183183	1720085
00:00:15.286	43511	0.0126	0		0.182747	1719994
00:00:15.296	43521	0.01256	0		0.182167	1719874
00:00:15.306	43531	0.01253	0		0.181732	1719780
00:00:15.316	43541	0.01249	0		0.181152	1719633
00:00:15.326	43551	0.01254	0		0.181877	1719805
00:00:15.336	43561	0.01234	0		0.178977	1719126
00:00:15.346	43571	0.01228	0		0.178106	1718930
00:00:15.356	43581	0.01289	0		0.186954	1720977
00:00:15.366	43591	0.01274	0		0.184778	1720481
00:00:15.376	43601	0.0129	0		0.187099	1721016
00:00:15.386	43611	0.01258	0		0.182457	1719918
00:00:15.396	43621	0.0125	0		0.181297	1719680
00:00:15.406	43631	0.01278	0		0.185358	1720609
00:00:15.416	43641	0.01253	0		0.181732	1719751
00:00:15.426	43651	0.01243	0		0.180282	1719427
00:00:15.435	43661	0.01264	0		0.183328	1720143
00:00:15.445	43671	0.01279	0		0.185503	1720643
00:00:15.455	43681	0.01262	0		0.183038	1720082
00:00:15.465	43691	0.01263	0		0.183183	1720102
00:00:15.475	43701	0.01228	0		0.178106	1718911
00:00:15.485	43711	0.01245	0		0.180572	1719494
00:00:15.495	43721	0.01261	0		0.182893	1720019
00:00:15.505	43731	0.01259	0		0.182602	1719982
00:00:15.515	43741	0.01244	0		0.180427	1719474
00:00:15.525	43751	0.0127	0		0.184198	1720337
00:00:15.535	43761	0.01268	0		0.183908	1720276
00:00:15.545	43771	0.0129	0		0.187099	1721002
00:00:15.555	43781	0.01247	0		0.180862	1719562
00:00:15.565	43791	0.01264	0		0.183328	1720136
00:00:15.575	43801	0.01264	0		0.183328	1720136
00:00:15.585	43811	0.01244	0		0.180427	1719454
00:00:15.595	43821	0.01274	0		0.184778	1720486
00:00:15.605	43831	0.01252	0		0.181587	1719746
00:00:15.615	43841	0.01253	0		0.181732	1719763
00:00:15.625	43851	0.01262	0		0.183038	1720065
00:00:15.635	43861	0.01283	0		0.186083	1720775
00:00:15.645	43871	0.01251	0		0.181442	1719697
00:00:15.655	43881	0.01294	0		0.187679	1721153
00:00:15.665	43891	0.01257	0		0.182312	1719894
00:00:15.675	43901	0.01293	0		0.187534	1721104
00:00:15.685	43911	0.01288	0		0.186809	1720931
00:00:15.695	43921	0.01263	0		0.183183	1720090
00:00:15.705	43931	0.01261	0		0.182893	1720043
00:00:15.715	43941	0.01274	0		0.184778	1720459
00:00:15.725	43951	0.01257	0		0.182312	1719884
00:00:15.734	43961	0.01279	0		0.185503	1720648
00:00:15.744	43971	0.01295	0		0.187824	1721166
00:00:15.754	43981	0.01272	0		0.184488	1720405
00:00:15.764	43991	0.01261	0		0.182893	1720038
00:00:15.774	44001	0.01279	0		0.185503	1720650
00:00:15.784	44011	0.01254	0		0.181877	1719797
00:00:15.794	44021	0.01271	0		0.184343	1720381
00:00:15.804	44031	0.01261	0		0.182893	1720050
00:00:15.814	44041	0.01259	0		0.182602	1719967
00:00:15.824	44051	0.0125	0		0.181297	1719667
00:00:15.834	44061	0.01279	0		0.185503	1720653
00:00:15.844	44071	0.01282	0		0.185938	1720734
00:00:15.854	44081	0.01225	0		0.177671	1718823
00:00:15.864	44091	0.01264	0		0.183328	1720151
00:00:15.874	44101	0.01268	0		0.183908	1720281
00:00:15.884	44111	0.01218	0		0.176656	1718586
00:00:15.894	44121	0.01277	0		0.185213	1720574
00:00:15.904	44131	0.01261	0		0.182893	1720043
00:00:15.914	44141	0.01241	0		0.179992	1719349
00:00:15.924	44151	0.01271	0		0.184343	1720366
00:00:15.934	44161	0.01273	0		0.184633	1720437
00:00:15.944	44171	0.01247	0		0.180862	1719555
00:00:15.954	44181	0.0128	0		0.185648	1720687
00:00:15.964	44191	0.01267	0		0.183763	1720224
00:00:15.974	44201	0.01237	0		0.179412	1719214
00:00:15.984	44211	0.01261	0		0.182893	1720028
00:00:15.994	44221	0.01273	0		0.184633	1720450
00:00:16.003	44231	0.01265	0		0.183473	1720173
00:00:16.014	44241	0.01277	0		0.185213	1720584
00:00:16.023	44251	0.01275	0		0.184923	1720508
00:00:16.033	44261	0.01265	0		0.183473	1720161
00:00:16.043	44271	0.01258	0		0.182457	1719930
00:00:16.055	44281	0.01279	0		0.185503	1720628
00:00:16.063	44291	0.01283	0		0.186083	1720756
00:00:16.073	44301	0.01259	0		0.182602	1719970
00:00:16.083	44311	0.01277	0		0.185213	1720577
00:00:16.093	44321	0.01279	0		0.185503	1720648
00:00:16.103	44331	0.0128	0		0.185648	1720687
00:00:16.113	44341	0.01252	0		0.181587	1719724
00:00:16.123	44351	0.01266	0		0.183618	1720214
00:00:16.133	44361	0.01258	0		0.182457	1719938
00:00:16.143	44371	0.01266	0		0.183618	1720188
00:00:16.153	44381	0.01272	0		0.184488	1720391
00:00:16.163	44391	0.01288	0		0.186809	1720931
00:00:16.173	44401	0.01247	0		0.180862	1719574
00:00:16.183	44411	0.0126	0		0.182747	1719999
00:00:16.193	44421	0.01265	0		0.183473	1720158
00:00:16.203	44431	0.01266	0		0.183618	1720210
00:00:16.213	44441	0.01299	0		0.188404	1721305
00:00:16.223	44451	0.01276	0		0.185068	1720535
00:00:16.233	44461	0.01292	0		0.187389	1721073
00:00:16.243	44471	0.01228	0		0.178106	1718940
00:00:16.253	44481	0.01291	0		0.187244	1721046
00:00:16.263	44491	0.01298	0		0.188259	1721288
00:00:16.272	44501	0.01271	0		0.184343	1720361
00:00:16.283	44511	0.01253	0		0.181732	1719768
00:00:16.292	44521	0.01262	0		0.183038	1720072
00:00:16.303	44531	0.01277	0		0.185213	1720565
00:00:16.312	44541	0.01247	0		0.180862	1719569
00:00:16.323	44551	0.01287	0		0.186664	1720896
00:00:16.333	44561	0.01277	0		0.185213	1720579
00:00:16.342	44571	0.01265	0		0.183473	1720156
00:00:16.354	44581	0.01264	0		0.183328	1720126
00:00:16.362	44591	0.01294	0		0.187679	1721131
00:00:16.372	44601	0.01261	0		0.182893	1720026
00:00:16.382	44611	0.01271	0		0.184343	1720359
00:00:16.392	44621	0.01279	0		0.185503	1720650
00:00:16.402	44631	0.01253	0		0.181732	1719760
00:00:16.412	44641	0.01293	0		0.187534	1721092
00:00:16.422	44651	0.01272	0		0.184488	1720405
00:00:16.432	44661	0.01245	0		0.180572	1719486
00:00:16.442	44671	0.01277	0		0.185213	1720582
00:00:16.452	44681	0.01248	0		0.181007	1719606
00:00:16.462	44691	0.01262	0		0.183038	1720077
00:00:16.472	44701	0.01289	0		0.186954	1720987
00:00:16.482	44711	0.01283	0		0.186083	1720773
00:00:16.492	44721	0.01258	0		0.182457	1719930
00:00:16.502	44731	0.0126	0		0.182747	1720001
00:00:16.512	44741	0.01277	0		0.185213	1720555
00:00:16.522	44751	0.01303	0		0.188984	1721437
00:00:16.532	44761	0.01268	0		0.183908	1720266
00:00:16.542	44771	0.01284	0		0.186228	1720792
00:00:16.552	44781	0.01262	0		0.183038	1720068
00:00:16.561	44791	0.01258	0		0.182457	1719938
00:00:16.571	44801	0.0127	0		0.184198	1720320
00:00:16.581	44811	0.01263	0		0.183183	1720114
00:00:16.591	44821	0.01288	0		0.186809	1720943
00:00:16.601	44831	0.01246	0		0.180717	1719542
00:00:16.611	44841	0.01272	0		0.184488	1720401
00:00:16.621	44851	0.01282	0		0.185938	1720726
00:00:16.631	44861	0.01307	0		0.189564	1721577
00:00:16.641	44871	0.01254	0		0.181877	1719809
00:00:16.651	44881	0.01291	0		0.187244	1721048
00:00:16.661	44891	0.01282	0		0.185938	1720743
00:00:16.671	44901	0.01261	0		0.182893	1720036
00:00:16.681	44911	0.01271	0		0.184343	1720383
00:00:16.691	44921	0.01283	0		0.186083	1720785
00:00:16.701	44931	0.01262	0		0.183038	1720058
00:00:16.711	44941	0.01258	0		0.182457	1719926
00:00:16.721	44951	0.01238	0		0.179557	1719263
00:00:16.731	44961	0.01291	0		0.187244	1721055
00:00:16.741	44971	0.01273	0		0.184633	1720432
00:00:16.751	44981	0.0129	0		0.187099	1721016
00:00:16.761	44991	0.01263	0		0.183183	1720109
00:00:16.771	45001	0.0129	0		0.187099	1721021
00:00:16.780	45011	0.01305	0		0.189274	1721523
00:00:16.791	45021	0.01255	0		0.182022	1719819
00:00:16.801	45031	0.01277	0		0.185213	1720557
00:00:16.810	45041	0.0128	0		0.185648	1720685
00:00:16.820	45051	0.01275	0		0.184923	1720489
00:00:16.831	45061	0.01275	0		0.184923	1720496
00:00:16.841	45071	0.01265	0		0.183473	1720161
00:00:16.851	45081	0.01289	0		0.186954	1720967
00:00:16.860	45091	0.01289	0		0.186954	1720987
00:00:16.870	45101	0.01292	0		0.187389	1721087
00:00:16.880	45111	0.01276	0		0.185068	1720538
00:00:16.890	45121	0.01261	0		0.182893	1720021
00:00:16.902	45131	0.01302	0		0.188839	1721408
00:00:16.910	45141	0.01294	0		0.187679	1721151
00:00:16.920	45151	0.01286	0		0.186518	1720886
00:00:16.930	45161	0.01249	0		0.181152	1719633
00:00:16.940	45171	0.01301	0		0.188694	1721376
00:00:16.950	45181	0.01209	0		0.175351	1718285
00:00:16.960	45191	0.01291	0		0.187244	1721055
00:00:16.970	45201	0.01282	0		0.185938	1720729
00:00:16.980	45211	0.01289	0		0.186954	1720975
00:00:16.990	45221	0.01302	0		0.188839	1721425
00:00:17.000	45231	0.01278	0		0.185358	1720592
00:00:17.010	45241	0.01281	0		0.185793	1720712
00:00:17.020	45251	0.01292	0		0.187389	1721075
00:00:17.030	45261	0.01295	0		0.187824	1721168
00:00:17.040	45271	0.0128	0		0.185648	1720655
00:00:17.050	45281	0.0125	0		0.181297	1719680
00:00:17.060	45291	0.01292	0		0.187389	1721058
00:00:17.070	45301	0.01278	0		0.185358	1720609
00:00:17.079	45311	0.01288	0		0.186809	1720950
00:00:17.089	45321	0.01278	0		0.185358	1720614
00:00:17.100	45331	0.01302	0		0.188839	1721413
00:00:17.109	45341	0.01264	0		0.183328	1720146
00:00:17.119	45351	0.01256	0		0.182167	1719853
00:00:17.129	45361	0.01287	0		0.186664	1720896
00:00:17.139	45371	0.01296	0		0.187969	1721193
00:00:17.149	45381	0.01265	0		0.183473	1720173
00:00:17.159	45391	0.013	0		0.188549	1721357
00:00:17.169	45401	0.01273	0		0.184633	1720437
00:00:17.179	45411	0.01296	0		0.187969	1721212
00:00:17.189	45421	0.01265	0		0.183473	1720170
00:00:17.202	45431	0.01279	0		0.185503	1720650
00:00:17.209	45441	0.01285	0		0.186373	1720832
00:00:17.219	45451	0.01284	0		0.186228	1720802
00:00:17.229	45461	0.0127	0		0.184198	1720325
00:00:17.239	45471	0.01288	0		0.186809	1720935
00:00:17.249	45481	0.01302	0		0.188839	1721420
00:00:17.259	45491	0.01269	0		0.184053	1720293
00:00:17.269	45501	0.01263	0		0.183183	1720085
00:00:17.279	45511	0.01249	0		0.181152	1719616
00:00:17.289	45521	0.01302	0		0.188839	1721406
00:00:17.299	45531	0.01267	0		0.183763	1720232
00:00:17.309	45541	0.01282	0		0.185938	1720746
00:00:17.319	45551	0.0129	0		0.187099	1721006
00:00:17.329	45561	0.0129	0		0.187099	1721014
00:00:17.339	45571	0.01278	0		0.185358	1720616
00:00:17.349	45581	0.01277	0		0.185213	1720577
00:00:17.359	45591	0.01293	0		0.187534	1721102
00:00:17.368	45601	0.01318	0		0.19116	1721957
00:00:17.378	45611	0.01289	0		0.186954	1720984
00:00:17.388	45621	0.01273	0		0.184633	1720442
00:00:17.398	45631	0.0128	0		0.185648	1720680
00:00:17.408	45641	0.01279	0		0.185503	1720648
00:00:17.418	45651	0.01262	0		0.183038	1720055
00:00:17.428	45661	0.01287	0		0.186664	1720906
00:00:17.438	45671	0.01307	0		0.189564	1721584
00:00:17.448	45681	0.01259	0		0.182602	1719955
00:00:17.458	45691	0.01298	0		0.188259	1721259
00:00:17.468	45701	0.01303	0		0.188984	1721437
00:00:17.478	45711	0.01279	0		0.185503	1720653
00:00:17.488	45721	0.01275	0		0.184923	1720511
00:00:17.498	45731	0.01308	0		0.189709	1721616
00:00:17.508	45741	0.01273	0		0.184633	1720432
00:00:17.518	45751	0.01284	0		0.186228	1720792
00:00:17.528	45761	0.01294	0		0.187679	1721131
00:00:17.538	45771	0.01299	0		0.188404	1721325
00:00:17.548	45781	0.01313	0		0.190435	1721773
00:00:17.558	45791	0.01257	0		0.182312	1719896
00:00:17.568	45801	0.01284	0		0.186228	1720800
00:00:17.578	45811	0.0127	0		0.184198	1720339
00:00:17.588	45821	0.01305	0		0.189274	1721523
00:00:17.598	45831	0.01289	0		0.186954	1720975
00:00:17.608	45841	0.0128	0		0.185648	1720672
00:00:17.618	45851	0.01268	0		0.183908	1720254
00:00:17.628	45861	0.01284	0		0.186228	1720819
00:00:17.638	45871	0.01274	0		0.184778	1720486
00:00:17.648	45881	0.01276	0		0.185068	1720545
00:00:17.658	45891	0.01301	0		0.188694	1721391
00:00:17.668	45901	0.01268	0		0.183908	1720261
00:00:17.678	45911	0.01311	0		0.190144	1721726
00:00:17.688	45921	0.01284	0		0.186228	1720819
00:00:17.698	45931	0.01308	0		0.189709	1721624
00:00:17.708	45941	0.01286	0		0.186518	1720889
00:00:17.718	45951	0.01271	0		0.184343	1720374
00:00:17.728	45961	0.0126	0		0.182747	1719984
00:00:17.738	45971	0.01321	0		0.191595	1722064
00:00:17.747	45981	0.01308	0		0.189709	1721626
00:00:17.757	45991	0.01301	0		0.188694	1721366
00:00:17.767	46001	0.01308	0		0.189709	1721604
00:00:17.777	46011	0.01291	0		0.187244	1721055
00:00:17.787	46021	0.01312	0		0.190289	1721736
00:00:17.797	46031	0.01292	0		0.187389	1721068
00:00:17.808	46041	0.01285	0		0.186373	1720842
00:00:17.817	46051	0.01284	0		0.186228	1720807
00:00:17.827	46061	0.01296	0		0.187969	1721222
00:00:17.837	46071	0.0131	0		0.189999	1721675
00:00:17.847	46081	0.01314	0		0.19058	1721812
00:00:17.857	46091	0.01286	0		0.186518	1720884
00:00:17.867	46101	0.01293	0		0.187534	1721100
00:00:17.877	46111	0.01298	0		0.188259	1721278
00:00:17.887	46121	0.01266	0		0.183618	1720188
00:00:17.897	46131	0.01324	0		0.19203	1722146
00:00:17.907	46141	0.01294	0		0.187679	1721139
00:00:17.917	46151	0.01289	0		0.186954	1720965
00:00:17.927	46161	0.01301	0		0.188694	1721376
00:00:17.937	46171	0.01303	0		0.188984	1721430
00:00:17.947	46181	0.01277	0		0.185213	1720574
00:00:17.957	46191	0.01316	0		0.19087	1721868
00:00:17.967	46201	0.01294	0		0.187679	1721151
00:00:17.977	46211	0.01285	0		0.186373	1720834
00:00:17.987	46221	0.0128	0		0.185648	1720680
00:00:17.997	46231	0.01311	0		0.190144	1721719
00:00:18.007	46241	0.01309	0		0.189854	1721658
00:00:18.017	46251	0.01288	0		0.186809	1720938
00:00:18.027	46261	0.01277	0		0.185213	1720574
00:00:18.037	46271	0.01296	0		0.187969	1721195
00:00:18.046	46281	0.01289	0		0.186954	1720977
00:00:18.056	46291	0.01286	0		0.186518	1720862
00:00:18.066	46301	0.01267	0		0.183763	1720237
00:00:18.076	46311	0.01296	0		0.187969	1721207
00:00:18.086	46321	0.01288	0		0.186809	1720943
00:00:18.096	46331	0.01279	0		0.185503	1720623
00:00:18.106	46341	0.01282	0		0.185938	1720739
00:00:18.116	46351	0.01301	0		0.188694	1721379
00:00:18.126	46361	0.01289	0		0.186954	1720975
00:00:18.136	46371	0.01292	0		0.187389	1721058
00:00:18.146	46381	0.01282	0		0.185938	1720726
00:00:18.156	46391	0.01308	0		0.189709	1721599
00:00:18.166	46401	0.01269	0		0.184053	1720305
00:00:18.176	46411	0.01279	0		0.185503	1720623
00:00:18.186	46421	0.01311	0		0.190144	1721709
00:00:18.196	46431	0.01336	0		0.19377	1722558
00:00:18.206	46441	0.01285	0		0.186373	1720842
00:00:18.216	46451	0.01293	0		0.187534	1721114
00:00:18.226	46461	0.0128	0		0.185648	1720680
00:00:18.236	46471	0.01262	0		0.183038	1720060
00:00:18.246	46481	0.01294	0		0.187679	1721141
00:00:18.256	46491	0.01302	0		0.188839	1721396
00:00:18.266	46501	0.01302	0		0.188839	1721401
00:00:18.276	46511	0.01278	0		0.185358	1720606
00:00:18.286	46521	0.01282	0		0.185938	1720739
00:00:18.297	46531	0.01315	0		0.190725	1721842
00:00:18.306	46541	0.01256	0		0.182167	1719877
00:00:18.316	46551	0.01293	0		0.187534	1721109
00:00:18.326	46561	0.01274	0		0.184778	1720484
00:00:18.335	46571	0.01302	0		0.188839	1721401
00:00:18.346	46581	0.01293	0		0.187534	1721102
00:00:18.355	46591	0.01348	0		0.195511	1722957
00:00:18.366	46601	0.01287	0		0.186664	1720894
00:00:18.375	46611	0.01307	0		0.189564	1721570
00:00:18.386	46621	0.01292	0		0.187389	1721077
00:00:18.396	46631	0.01291	0		0.187244	1721033
00:00:18.406	46641	0.01263	0		0.183183	1720090
00:00:18.415	46651	0.01293	0		0.187534	1721114
00:00:18.425	46661	0.0127	0		0.184198	1720322
00:00:18.435	46671	0.01322	0		0.19174	1722067
00:00:18.445	46681	0.01263	0		0.183183	1720090
00:00:18.455	46691	0.01322	0		0.19174	1722097
00:00:18.465	46701	0.01312	0		0.190289	1721736
00:00:18.475	46711	0.01319	0		0.191305	1721966
00:00:18.485	46721	0.01312	0		0.190289	1721741
00:00:18.495	46731	0.0132	0		0.19145	1722015
00:00:18.505	46741	0.01277	0		0.185213	1720582
00:00:18.515	46751	0.01288	0		0.186809	1720940
00:00:18.525	46761	0.01273	0		0.184633	1720452
00:00:18.535	46771	0.01288	0		0.186809	1720926
00:00:18.545	46781	0.01321	0		0.191595	1722040
00:00:18.555	46791	0.01289	0		0.186954	1720980
00:00:18.565	46801	0.01325	0		0.192175	1722176
00:00:18.575	46811	0.01297	0		0.188114	1721232
00:00:18.585	46821	0.01276	0		0.185068	1720545
00:00:18.595	46831	0.01303	0		0.188984	1721447
00:00:18.605	46841	0.01264	0		0.183328	1720146
00:00:18.615	46851	0.01316	0		0.19087	1721876
00:00:18.625	46861	0.01299	0		0.188404	1721305
00:00:18.635	46871	0.01294	0		0.187679	1721126
00:00:18.645	46881	0.01301	0		0.188694	1721386
00:00:18.654	46891	0.01294	0		0.187679	1721156
00:00:18.664	46901	0.01271	0		0.184343	1720364
00:00:18.674	46911	0.01304	0		0.189129	1721464
00:00:18.684	46921	0.01257	0		0.182312	1719908
00:00:18.697	46931	0.01306	0		0.189419	1721535
00:00:18.704	46941	0.01284	0		0.186228	1720807
00:00:18.714	46951	0.01276	0		0.185068	1720533
00:00:18.724	46961	0.01328	0		0.19261	1722298
00:00:18.734	46971	0.01323	0		0.191885	1722105
00:00:18.744	46981	0.01303	0		0.188984	1721428
00:00:18.754	46991	0.01312	0		0.190289	1721739
00:00:18.764	47001	0.01301	0		0.188694	1721393
00:00:18.774	47011	0.01335	0		0.193625	1722511
00:00:18.784	47021	0.01304	0		0.189129	1721469
00:00:18.794	47031	0.01305	0		0.189274	1721513
00:00:18.804	47041	0.01294	0		0.187679	1721131
00:00:18.814	47051	0.01312	0		0.190289	1721753
00:00:18.824	47061	0.01325	0		0.192175	1722190
00:00:18.834	47071	0.01307	0		0.189564	1721575
00:00:18.844	47081	0.01305	0		0.189274	1721506
00:00:18.854	47091	0.01288	0		0.186809	1720953
00:00:18.864	47101	0.01314	0		0.19058	1721824
00:00:18.874	47111	0.01288	0		0.186809	1720943
00:00:18.884	47121	0.01285	0		0.186373	1720852
00:00:18.894	47131	0.0132	0		0.19145	1722030
00:00:18.904	47141	0.01292	0		0.187389	1721085
00:00:18.918	47151	0.01326	0		0.19232	1722215
00:00:18.923	47161	0.01299	0		0.188404	1721308
00:00:18.934	47171	0.01306	0		0.189419	1721553
00:00:18.944	47181	0.01312	0		0.190289	1721753
00:00:18.953	47191	0.01313	0		0.190435	1721788
00:00:18.963	47201	0.01304	0		0.189129	1721477
00:00:18.973	47211	0.01303	0		0.188984	1721437
00:00:18.983	47221	0.01302	0		0.188839	1721408
00:00:18.993	47231	0.01311	0		0.190144	1721702
00:00:19.003	47241	0.01291	0		0.187244	1721051
00:00:19.013	47251	0.01292	0		0.187389	1721087
00:00:19.023	47261	0.01307	0		0.189564	1721587
00:00:19.033	47271	0.01293	0		0.187534	1721117
00:00:19.043	47281	0.01298	0		0.188259	1721264
00:00:19.053	47291	0.01314	0		0.19058	1721802
00:00:19.063	47301	0.01306	0		0.189419	1721531
00:00:19.073	47311	0.01333	0		0.193335	1722445
00:00:19.083	47321	0.01289	0		0.186954	1720977
00:00:19.093	47331	0.01314	0		0.19058	1721824
00:00:19.103	47341	0.01328	0		0.19261	1722281
00:00:19.113	47351	0.01303	0		0.188984	1721452
00:00:19.123	47361	0.01329	0		0.192755	1722308
00:00:19.133	47371	0.01307	0		0.189564	1721577
00:00:19.143	47381	0.01323	0		0.191885	1722117
00:00:19.153	47391	0.01331	0		0.193045	1722376
00:00:19.163	47401	0.0131	0		0.189999	1721687
00:00:19.173	47411	0.01312	0		0.190289	1721736
00:00:19.183	47421	0.01307	0		0.189564	1721572
00:00:19.193	47431	0.01305	0		0.189274	1721516
00:00:19.203	47441	0.01286	0		0.186518	1720886
00:00:19.213	47451	0.01315	0		0.190725	1721837
00:00:19.223	47461	0.01326	0		0.19232	1722220
00:00:19.232	47471	0.01337	0		0.193915	1722594
00:00:19.243	47481	0.01346	0		0.195221	1722878
00:00:19.253	47491	0.01325	0		0.192175	1722198
00:00:19.263	47501	0.01289	0		0.186954	1720957
00:00:19.272	47511	0.01308	0		0.189709	1721602
00:00:19.282	47521	0.0132	0		0.19145	1721998
00:00:19.293	47531	0.01311	0		0.190144	1721717
00:00:19.302	47541	0.01318	0		0.19116	1721959
00:00:19.312	47551	0.01354	0		0.196381	1723168
00:00:19.322	47561	0.01305	0		0.189274	1721511
00:00:19.332	47571	0.01316	0		0.19087	1721883
00:00:19.342	47581	0.01299	0		0.188404	1721305
00:00:19.352	47591	0.01312	0		0.190289	1721739
00:00:19.362	47601	0.01342	0		0.194641	1722756
00:00:19.372	47611	0.01316	0		0.19087	1721866
00:00:19.382	47621	0.01306	0		0.189419	1721543
00:00:19.392	47631	0.01322	0		0.19174	1722067
00:00:19.402	47641	0.0132	0		0.19145	1722025
00:00:19.412	47651	0.01297	0		0.188114	1721249
00:00:19.422	47661	0.01325	0		0.192175	1722185
00:00:19.432	47671	0.01309	0		0.189854	1721629
00:00:19.442	47681	0.013	0		0.188549	1721337
00:00:19.452	47691	0.01311	0		0.190144	1721712
00:00:19.462	47701	0.0134	0		0.194351	1722695
00:00:19.472	47711	0.01319	0		0.191305	1721966
00:00:19.482	47721	0.01318	0		0.19116	1721957
00:00:19.492	47731	0.01303	0		0.188984	1721460
00:00:19.502	47741	0.01309	0		0.189854	1721629
00:00:19.512	47751	0.01306	0		0.189419	1721548
00:00:19.522	47761	0.01313	0		0.190435	1721788
00:00:19.532	47771	0.01319	0		0.191305	1721991
00:00:19.541	47781	0.01312	0		0.190289	1721758
00:00:19.552	47791	0.01326	0		0.19232	1722222
00:00:19.562	47801	0.01299	0		0.188404	1721320
00:00:19.572	47811	0.0131	0		0.189999	1721690
00:00:19.581	47821	0.01307	0		0.189564	1721582
00:00:19.591	47831	0.01314	0		0.19058	1721797
00:00:19.602	47841	0.01341	0		0.194496	1722709
00:00:19.611	47851	0.01285	0		0.186373	1720845
00:00:19.621	47861	0.01342	0		0.194641	1722761
00:00:19.631	47871	0.0134	0		0.194351	1722675
00:00:19.641	47881	0.01303	0		0.188984	1721460
00:00:19.651	47891	0.01328	0		0.19261	1722296
00:00:19.661	47901	0.01286	0		0.186518	1720884
00:00:19.671	47911	0.01322	0		0.19174	1722086
00:00:19.681	47921	0.01319	0		0.191305	1721979
00:00:19.691	47931	0.01339	0		0.194205	1722658
00:00:19.701	47941	0.01357	0		0.196816	1723269
00:00:19.711	47951	0.01333	0		0.193335	1722450
00:00:19.721	47961	0.01335	0		0.193625	1722523
00:00:19.731	47971	0.01337	0		0.193915	1722594
00:00:19.741	47981	0.01321	0		0.191595	1722055
00:00:19.751	47991	0.01344	0		0.194931	1722805
00:00:19.761	48001	0.01356	0		0.196671	1723208
00:00:19.771	48011	0.01318	0		0.19116	1721944
00:00:19.781	48021	0.01337	0		0.193915	1722575
00:00:19.791	48031	0.01332	0		0.19319	1722406
00:00:19.801	48041	0.01311	0		0.190144	1721709
00:00:19.811	48051	0.01333	0		0.193335	1722443
00:00:19.821	48061	0.01339	0		0.194205	1722648
00:00:19.831	48071	0.0133	0		0.1929	1722352
00:00:19.840	48081	0.01319	0		0.191305	1721991
00:00:19.851	48091	0.01339	0		0.194205	1722648
00:00:19.861	48101	0.01329	0		0.192755	1722305
00:00:19.871	48111	0.01344	0		0.194931	1722817
00:00:19.880	48121	0.01329	0		0.192755	1722301
00:00:19.890	48131	0.01323	0		0.191885	1722114
[truncated: 69,118 more rows]
