# Supplementary material for: Continuous Infusion Pressure Measurement in Predefined Interfascial and Intramuscular Tissue Conditions: An Ex Vivo Pilot Study
Source: J Clin Med. 2026 Apr 26;15(9):3301. doi: 10.3390/jcm15093301 (PMC13164366; doi:10.3390/jcm15093301)
Supplement: Supplementary file 1 [file jcm-15-03301-s001.zip › muscle 10.xlsx]

## Sheet: Recording
Timestamp	DeviceTime	Pressure(bar)	ButtonState	Event	Pressure(PSI)	PressureRAW
00:00:00.000	3461	0.00671	1		0.0973203	1700239
00:00:00.001	3471	0.00658	1		0.0954348	1699796
00:00:00.006	3481	0.00612	1		0.0887631	1698262
00:00:00.015	3491	0.00659	1		0.0955798	1699823
00:00:00.025	3501	0.00645	1		0.0935493	1699368
00:00:00.035	3511	0.00663	1		0.09616	1699967
00:00:00.045	3521	0.00597	1		0.0865875	1697752
00:00:00.055	3531	0.00696	1		0.100946	1701090
00:00:00.065	3541	0.00657	1		0.0952898	1699752
00:00:00.075	3551	0.00653	1		0.0947096	1699620
00:00:00.086	3561	0.00664	1		0.096305	1699990
00:00:00.095	3571	0.00683	1		0.0990607	1700627
00:00:00.105	3581	0.00674	1		0.0977554	1700353
00:00:00.115	3591	0.0068	1		0.0986256	1700542
00:00:00.125	3601	0.00631	1		0.0915188	1698879
00:00:00.135	3611	0.00669	1		0.0970302	1700185
00:00:00.145	3621	0.00628	1		0.0910837	1698803
00:00:00.155	3631	0.00653	1		0.0947096	1699639
00:00:00.165	3641	0.00661	1		0.0958699	1699916
00:00:00.175	3651	0.00642	0		0.0931142	1699265
00:00:00.185	3661	0.00643	0		0.0932592	1699306
00:00:00.195	3671	0.0071	0		0.102977	1701544
00:00:00.205	3681	0.0067	0		0.0971753	1700220
00:00:00.215	3691	0.00681	0		0.0987707	1700588
00:00:00.225	3701	0.00634	0		0.0919539	1699005
00:00:00.235	3711	0.00654	0		0.0948547	1699659
00:00:00.245	3721	0.0064	0		0.0928241	1699181
00:00:00.255	3731	0.00662	0		0.096015	1699921
00:00:00.264	3741	0.00646	0		0.0936944	1699409
00:00:00.275	3751	0.00671	0		0.0973203	1700248
00:00:00.285	3761	0.00652	0		0.0945646	1699605
00:00:00.294	3771	0.00661	0		0.0958699	1699914
00:00:00.305	3781	0.00653	0		0.0947096	1699622
00:00:00.314	3791	0.0065	0		0.0942745	1699532
00:00:00.324	3801	0.00642	0		0.0931142	1699277
00:00:00.334	3811	0.00629	0		0.0912287	1698813
00:00:00.344	3821	0.00653	0		0.0947096	1699625
00:00:00.354	3831	0.00665	0		0.0964501	1700031
00:00:00.364	3841	0.00644	0		0.0934043	1699338
00:00:00.374	3851	0.00674	0		0.0977554	1700343
00:00:00.384	3861	0.00615	0		0.0891982	1698353
00:00:00.394	3871	0.00651	0		0.0944195	1699573
00:00:00.404	3881	0.00648	0		0.0939844	1699465
00:00:00.414	3891	0.00651	0		0.0944195	1699561
00:00:00.424	3901	0.00599	0		0.0868776	1697832
00:00:00.434	3911	0.00655	0		0.0949997	1699705
00:00:00.444	3921	0.00653	0		0.0947096	1699617
00:00:00.454	3931	0.00634	0		0.0919539	1698990
00:00:00.464	3941	0.00632	0		0.0916638	1698921
00:00:00.474	3951	0.00663	0		0.09616	1699953
00:00:00.484	3961	0.00636	0		0.092244	1699061
00:00:00.494	3971	0.00648	0		0.0939844	1699480
00:00:00.504	3981	0.00613	0		0.0889081	1698291
00:00:00.514	3991	0.00634	0		0.0919539	1698990
00:00:00.525	4001	0.00654	0		0.0948547	1699654
00:00:00.533	4011	0.00637	0		0.092389	1699086
00:00:00.543	4021	0.00622	0		0.0902134	1698585
00:00:00.554	4031	0.00669	0		0.0970302	1700171
00:00:00.563	4041	0.00624	0		0.0905035	1698669
00:00:00.573	4051	0.00661	0		0.0958699	1699901
00:00:00.583	4061	0.0062	0		0.0899234	1698534
00:00:00.593	4071	0.00652	0		0.0945646	1699612
00:00:00.603	4081	0.00639	0		0.0926791	1699147
00:00:00.614	4091	0.00668	0		0.0968852	1700132
00:00:00.623	4101	0.00619	0		0.0897783	1698497
00:00:00.633	4111	0.00642	0		0.0931142	1699267
00:00:00.643	4121	0.00652	0		0.0945646	1699615
00:00:00.653	4131	0.00681	0		0.0987707	1700578
00:00:00.663	4141	0.0063	0		0.0913737	1698877
00:00:00.673	4151	0.00651	0		0.0944195	1699566
00:00:00.683	4161	0.00633	0		0.0918089	1698961
00:00:00.693	4171	0.00622	0		0.0902134	1698593
00:00:00.703	4181	0.00606	0		0.0878928	1698061
00:00:00.713	4191	0.00662	0		0.096015	1699945
00:00:00.723	4201	0.00649	0		0.0941295	1699485
00:00:00.733	4211	0.00631	0		0.0915188	1698899
00:00:00.743	4221	0.00629	0		0.0912287	1698811
00:00:00.753	4231	0.00654	0		0.0948547	1699674
00:00:00.763	4241	0.00664	0		0.096305	1700014
00:00:00.773	4251	0.00656	0		0.0951447	1699718
00:00:00.783	4261	0.00647	0		0.0938394	1699431
00:00:00.793	4271	0.00649	0		0.0941295	1699495
00:00:00.803	4281	0.00615	0		0.0891982	1698362
00:00:00.813	4291	0.00645	0		0.0935493	1699375
00:00:00.823	4301	0.00668	0		0.0968852	1700127
00:00:00.832	4311	0.00672	0		0.0974653	1700282
00:00:00.842	4321	0.00607	0		0.0880379	1698078
00:00:00.853	4331	0.00642	0		0.0931142	1699257
00:00:00.862	4341	0.00623	0		0.0903585	1698622
00:00:00.872	4351	0.00634	0		0.0919539	1698985
00:00:00.882	4361	0.00607	0		0.0880379	1698073
00:00:00.893	4371	0.00656	0		0.0951447	1699720
00:00:00.902	4381	0.00653	0		0.0947096	1699627
00:00:00.912	4391	0.00641	0		0.0929692	1699240
00:00:00.922	4401	0.00636	0		0.092244	1699066
00:00:00.932	4411	0.00627	0		0.0909386	1698764
00:00:00.942	4421	0.0065	0		0.0942745	1699536
00:00:00.953	4431	0.00657	0		0.0952898	1699767
00:00:00.963	4441	0.00623	0		0.0903585	1698610
00:00:00.972	4451	0.00654	0		0.0948547	1699656
00:00:00.982	4461	0.00655	0		0.0949997	1699713
00:00:00.992	4471	0.00643	0		0.0932592	1699289
00:00:01.002	4481	0.00644	0		0.0934043	1699336
00:00:01.012	4491	0.00644	0		0.0934043	1699316
00:00:01.022	4501	0.00647	0		0.0938394	1699419
00:00:01.031	4511	0.00654	0		0.0948547	1699683
00:00:01.042	4521	0.00631	0		0.0915188	1698904
00:00:01.052	4531	0.00653	0		0.0947096	1699637
00:00:01.062	4541	0.00639	0		0.0926791	1699172
00:00:01.071	4551	0.00665	0		0.0964501	1700021
00:00:01.081	4561	0.00627	0		0.0909386	1698759
00:00:01.091	4571	0.00645	0		0.0935493	1699372
00:00:01.101	4581	0.00666	0		0.0965951	1700063
00:00:01.112	4591	0.00652	0		0.0945646	1699583
00:00:01.121	4601	0.00619	0		0.0897783	1698492
00:00:01.132	4611	0.00638	0		0.0925341	1699140
00:00:01.141	4621	0.00638	0		0.0925341	1699113
00:00:01.151	4631	0.00628	0		0.0910837	1698806
00:00:01.161	4641	0.00634	0		0.0919539	1699003
00:00:01.171	4651	0.00638	0		0.0925341	1699118
00:00:01.181	4661	0.00631	0		0.0915188	1698911
00:00:01.191	4671	0.00641	0		0.0929692	1699245
00:00:01.201	4681	0.00641	0		0.0929692	1699245
00:00:01.211	4691	0.0065	0		0.0942745	1699544
00:00:01.221	4701	0.0065	0		0.0942745	1699541
00:00:01.231	4711	0.00616	0		0.0893432	1698407
00:00:01.241	4721	0.00655	0		0.0949997	1699703
00:00:01.251	4731	0.0059	0		0.0855722	1697514
00:00:01.261	4741	0.00645	0		0.0935493	1699377
00:00:01.271	4751	0.00652	0		0.0945646	1699615
00:00:01.281	4761	0.0063	0		0.0913737	1698872
00:00:01.291	4771	0.0063	0		0.0913737	1698864
00:00:01.301	4781	0.00656	0		0.0951447	1699732
00:00:01.311	4791	0.00626	0		0.0907936	1698730
00:00:01.321	4801	0.00665	0		0.0964501	1700029
00:00:01.331	4811	0.00656	0		0.0951447	1699725
00:00:01.340	4821	0.00653	0		0.0947096	1699617
00:00:01.350	4831	0.00641	0		0.0929692	1699238
00:00:01.361	4841	0.00667	0		0.0967401	1700105
00:00:01.371	4851	0.00684	0		0.0992058	1700659
00:00:01.380	4861	0.00628	0		0.0910837	1698779
00:00:01.390	4871	0.00626	0		0.0907936	1698740
00:00:01.400	4881	0.00617	0		0.0894883	1698426
00:00:01.410	4891	0.0069	0		0.100076	1700887
00:00:01.420	4901	0.00666	0		0.0965951	1700075
00:00:01.431	4911	0.00635	0		0.0920989	1699042
00:00:01.440	4921	0.00626	0		0.0907936	1698713
00:00:01.450	4931	0.00613	0		0.0889081	1698294
00:00:01.460	4941	0.00659	0		0.0955798	1699818
00:00:01.470	4951	0.00625	0		0.0906486	1698703
00:00:01.480	4961	0.00625	0		0.0906486	1698703
00:00:01.490	4971	0.00669	0		0.0970302	1700156
00:00:01.500	4981	0.00639	0		0.0926791	1699152
00:00:01.510	4991	0.00641	0		0.0929692	1699223
00:00:01.520	5001	0.0064	0		0.0928241	1699194
00:00:01.530	5011	0.00626	0		0.0907936	1698725
00:00:01.540	5021	0.00643	0		0.0932592	1699309
00:00:01.550	5031	0.00654	0		0.0948547	1699656
00:00:01.559	5041	0.00629	0		0.0912287	1698840
00:00:01.570	5051	0.00648	0		0.0939844	1699480
00:00:01.580	5061	0.00651	0		0.0944195	1699571
00:00:01.589	5071	0.00637	0		0.092389	1699096
00:00:01.599	5081	0.00628	0		0.0910837	1698808
00:00:01.610	5091	0.00632	0		0.0916638	1698916
00:00:01.620	5101	0.00666	0		0.0965951	1700061
00:00:01.629	5111	0.00618	0		0.0896333	1698451
00:00:01.640	5121	0.00641	0		0.0929692	1699225
00:00:01.649	5131	0.00656	0		0.0951447	1699742
00:00:01.659	5141	0.00655	0		0.0949997	1699701
00:00:01.669	5151	0.00617	0		0.0894883	1698424
00:00:01.679	5161	0.00652	0		0.0945646	1699603
00:00:01.689	5171	0.0068	0		0.0986256	1700549
00:00:01.699	5181	0.00639	0		0.0926791	1699179
00:00:01.709	5191	0.00637	0		0.092389	1699086
00:00:01.719	5201	0.00633	0		0.0918089	1698968
00:00:01.729	5211	0.00633	0		0.0918089	1698976
00:00:01.739	5221	0.00644	0		0.0934043	1699316
00:00:01.749	5231	0.00636	0		0.092244	1699069
00:00:01.759	5241	0.00651	0		0.0944195	1699566
00:00:01.769	5251	0.00637	0		0.092389	1699083
00:00:01.779	5261	0.00647	0		0.0938394	1699436
00:00:01.789	5271	0.00619	0		0.0897783	1698485
00:00:01.799	5281	0.00637	0		0.092389	1699096
00:00:01.809	5291	0.00648	0		0.0939844	1699456
00:00:01.819	5301	0.00618	0		0.0896333	1698465
00:00:01.829	5311	0.00608	0		0.0881829	1698108
00:00:01.839	5321	0.00613	0		0.0889081	1698294
00:00:01.849	5331	0.00612	0		0.0887631	1698274
00:00:01.859	5341	0.00632	0		0.0916638	1698918
00:00:01.869	5351	0.00608	0		0.0881829	1698120
00:00:01.878	5361	0.00646	0		0.0936944	1699390
00:00:01.888	5371	0.00613	0		0.0889081	1698282
00:00:01.898	5381	0.00672	0		0.0974653	1700255
00:00:01.908	5391	0.00641	0		0.0929692	1699225
00:00:01.918	5401	0.00646	0		0.0936944	1699385
00:00:01.928	5411	0.00618	0		0.0896333	1698473
00:00:01.938	5421	0.00664	0		0.096305	1699987
00:00:01.948	5431	0.0064	0		0.0928241	1699186
00:00:01.958	5441	0.00654	0		0.0948547	1699669
00:00:01.968	5451	0.00655	0		0.0949997	1699713
00:00:01.978	5461	0.00629	0		0.0912287	1698830
00:00:01.988	5471	0.0064	0		0.0928241	1699201
00:00:01.998	5481	0.00658	0		0.0954348	1699796
00:00:02.008	5491	0.00663	0		0.09616	1699963
00:00:02.018	5501	0.00676	0		0.0980455	1700390
00:00:02.028	5511	0.00644	0		0.0934043	1699345
00:00:02.038	5521	0.00649	0		0.0941295	1699510
00:00:02.048	5531	0.00659	0		0.0955798	1699823
00:00:02.058	5541	0.00687	0		0.0996409	1700764
00:00:02.068	5551	0.00654	0		0.0948547	1699656
00:00:02.078	5561	0.00659	0		0.0955798	1699833
00:00:02.088	5571	0.00642	0		0.0931142	1699250
00:00:02.098	5581	0.00679	0		0.0984806	1700495
00:00:02.108	5591	0.00637	0		0.092389	1699103
00:00:02.118	5601	0.0067	0		0.0971753	1700217
00:00:02.128	5611	0.00642	0		0.0931142	1699248
00:00:02.138	5621	0.00684	0		0.0992058	1700659
00:00:02.147	5631	0.00661	0		0.0958699	1699901
00:00:02.157	5641	0.00677	0		0.0981905	1700441
00:00:02.168	5651	0.00671	0		0.0973203	1700222
00:00:02.177	5661	0.00664	0		0.096305	1700004
00:00:02.187	5671	0.00664	0		0.096305	1699992
00:00:02.197	5681	0.00703	0		0.101962	1701309
00:00:02.207	5691	0.00637	0		0.092389	1699083
00:00:02.217	5701	0.00668	0		0.0968852	1700127
00:00:02.228	5711	0.00667	0		0.0967401	1700110
00:00:02.237	5721	0.00685	0		0.0993508	1700698
00:00:02.247	5731	0.00638	0		0.0925341	1699132
00:00:02.257	5741	0.007	0		0.101526	1701194
00:00:02.267	5751	0.00677	0		0.0981905	1700426
00:00:02.277	5761	0.00697	0		0.101091	1701115
00:00:02.287	5771	0.00656	0		0.0951447	1699725
00:00:02.297	5781	0.00694	0		0.100656	1701007
00:00:02.307	5791	0.00652	0		0.0945646	1699615
00:00:02.317	5801	0.00682	0		0.0989157	1700613
00:00:02.327	5811	0.00662	0		0.096015	1699938
00:00:02.337	5821	0.00662	0		0.096015	1699936
00:00:02.347	5831	0.00664	0		0.096305	1699990
00:00:02.357	5841	0.00699	0		0.101381	1701182
00:00:02.367	5851	0.00651	0		0.0944195	1699563
00:00:02.377	5861	0.00662	0		0.096015	1699950
00:00:02.387	5871	0.00661	0		0.0958699	1699914
00:00:02.396	5881	0.00697	0		0.101091	1701105
00:00:02.407	5891	0.00697	0		0.101091	1701093
00:00:02.416	5901	0.00696	0		0.100946	1701061
00:00:02.427	5911	0.00686	0		0.0994959	1700737
00:00:02.437	5921	0.00659	0		0.0955798	1699838
00:00:02.446	5931	0.00692	0		0.100366	1700931
00:00:02.457	5941	0.00709	0		0.102832	1701525
00:00:02.466	5951	0.00677	0		0.0981905	1700424
00:00:02.477	5961	0.00692	0		0.100366	1700941
00:00:02.486	5971	0.00664	0		0.096305	1699992
00:00:02.496	5981	0.00724	0		0.105007	1702014
00:00:02.506	5991	0.0067	0		0.0971753	1700203
00:00:02.516	6001	0.00675	0		0.0979005	1700373
00:00:02.526	6011	0.00681	0		0.0987707	1700588
00:00:02.536	6021	0.00695	0		0.100801	1701036
00:00:02.546	6031	0.00695	0		0.100801	1701034
00:00:02.556	6041	0.00716	0		0.103847	1701738
00:00:02.566	6051	0.00675	0		0.0979005	1700382
00:00:02.576	6061	0.00696	0		0.100946	1701068
00:00:02.586	6071	0.00688	0		0.0997859	1700806
00:00:02.596	6081	0.0071	0		0.102977	1701561
00:00:02.606	6091	0.0068	0		0.0986256	1700524
00:00:02.616	6101	0.00697	0		0.101091	1701102
00:00:02.626	6111	0.00713	0		0.103412	1701630
00:00:02.636	6121	0.0071	0		0.102977	1701537
00:00:02.646	6131	0.00692	0		0.100366	1700941
00:00:02.656	6141	0.00705	0		0.102252	1701373
00:00:02.666	6151	0.00667	0		0.0967401	1700090
00:00:02.675	6161	0.00674	0		0.0977554	1700326
00:00:02.685	6171	0.0068	0		0.0986256	1700549
00:00:02.696	6181	0.00708	0		0.102687	1701471
00:00:02.706	6191	0.00658	0		0.0954348	1699799
00:00:02.715	6201	0.00694	0		0.100656	1701017
00:00:02.726	6211	0.00684	0		0.0992058	1700688
00:00:02.736	6221	0.00686	0		0.0994959	1700730
00:00:02.746	6231	0.00683	0		0.0990607	1700625
00:00:02.755	6241	0.00701	0		0.101671	1701260
00:00:02.765	6251	0.00674	0		0.0977554	1700338
00:00:02.775	6261	0.00707	0		0.102542	1701446
00:00:02.785	6271	0.00679	0		0.0984806	1700512
00:00:02.795	6281	0.00713	0		0.103412	1701649
00:00:02.805	6291	0.00695	0		0.100801	1701036
00:00:02.815	6301	0.00691	0		0.100221	1700911
00:00:02.825	6311	0.00709	0		0.102832	1701515
00:00:02.835	6321	0.00699	0		0.101381	1701167
00:00:02.845	6331	0.00683	0		0.0990607	1700649
00:00:02.855	6341	0.0072	0		0.104427	1701882
00:00:02.865	6351	0.00687	0		0.0996409	1700786
00:00:02.875	6361	0.00659	0		0.0955798	1699833
00:00:02.885	6371	0.0068	0		0.0986256	1700534
00:00:02.895	6381	0.00731	0		0.106023	1702259
00:00:02.905	6391	0.00701	0		0.101671	1701231
00:00:02.915	6401	0.00718	0		0.104137	1701804
00:00:02.925	6411	0.00708	0		0.102687	1701495
00:00:02.935	6421	0.00712	0		0.103267	1701620
00:00:02.945	6431	0.00718	0		0.104137	1701811
00:00:02.954	6441	0.00711	0		0.103122	1701581
00:00:02.965	6451	0.00667	0		0.0967401	1700105
00:00:02.975	6461	0.0069	0		0.100076	1700889
00:00:02.984	6471	0.00705	0		0.102252	1701370
00:00:02.995	6481	0.00735	0		0.106603	1702377
00:00:03.004	6491	0.00715	0		0.103702	1701718
00:00:03.014	6501	0.00713	0		0.103412	1701657
00:00:03.025	6511	0.00723	0		0.104862	1701995
00:00:03.034	6521	0.00699	0		0.101381	1701169
00:00:03.044	6531	0.00705	0		0.102252	1701363
00:00:03.057	6541	0.00689	0		0.099931	1700831
00:00:03.064	6551	0.00709	0		0.102832	1701525
00:00:03.074	6561	0.0073	0		0.105878	1702232
00:00:03.084	6571	0.00683	0		0.0990607	1700649
00:00:03.094	6581	0.00736	0		0.106748	1702429
00:00:03.104	6591	0.00728	0		0.105587	1702154
00:00:03.114	6601	0.0074	0		0.107328	1702569
00:00:03.124	6611	0.00713	0		0.103412	1701647
00:00:03.134	6621	0.00726	0		0.105297	1702078
00:00:03.144	6631	0.00686	0		0.0994959	1700737
00:00:03.154	6641	0.00709	0		0.102832	1701510
00:00:03.164	6651	0.00706	0		0.102397	1701419
00:00:03.174	6661	0.00743	0		0.107763	1702659
00:00:03.185	6671	0.00732	0		0.106168	1702276
00:00:03.194	6681	0.00734	0		0.106458	1702352
00:00:03.204	6691	0.00706	0		0.102397	1701427
00:00:03.214	6701	0.00735	0		0.106603	1702382
00:00:03.224	6711	0.00727	0		0.105442	1702105
00:00:03.233	6721	0.0073	0		0.105878	1702215
00:00:03.244	6731	0.00749	0		0.108633	1702850
00:00:03.254	6741	0.00735	0		0.106603	1702377
00:00:03.264	6751	0.00732	0		0.106168	1702296
00:00:03.273	6761	0.00747	0		0.108343	1702777
00:00:03.283	6771	0.00743	0		0.107763	1702652
00:00:03.293	6781	0.00722	0		0.104717	1701958
00:00:03.303	6791	0.00673	0		0.0976104	1700294
00:00:03.313	6801	0.00741	0		0.107473	1702574
00:00:03.323	6811	0.00708	0		0.102687	1701488
00:00:03.333	6821	0.00748	0		0.108488	1702819
00:00:03.343	6831	0.00732	0		0.106168	1702276
00:00:03.353	6841	0.00737	0		0.106893	1702456
00:00:03.363	6851	0.00718	0		0.104137	1701828
00:00:03.373	6861	0.00771	0		0.111824	1703576
00:00:03.383	6871	0.00736	0		0.106748	1702404
00:00:03.393	6881	0.00738	0		0.107038	1702498
00:00:03.403	6891	0.00715	0		0.103702	1701703
00:00:03.413	6901	0.00765	0		0.110954	1703393
00:00:03.423	6911	0.00728	0		0.105587	1702149
00:00:03.433	6921	0.00734	0		0.106458	1702352
00:00:03.443	6931	0.00729	0		0.105732	1702186
00:00:03.453	6941	0.00728	0		0.105587	1702147
00:00:03.463	6951	0.00755	0		0.109503	1703056
00:00:03.473	6961	0.00681	0		0.0987707	1700586
00:00:03.482	6971	0.00736	0		0.106748	1702432
00:00:03.493	6981	0.0075	0		0.108778	1702902
00:00:03.503	6991	0.00733	0		0.106313	1702316
00:00:03.513	7001	0.00771	0		0.111824	1703608
00:00:03.522	7011	0.00735	0		0.106603	1702401
00:00:03.532	7021	0.00735	0		0.106603	1702384
00:00:03.542	7031	0.0073	0		0.105878	1702230
00:00:03.553	7041	0.00748	0		0.108488	1702821
00:00:03.562	7051	0.00767	0		0.111244	1703461
00:00:03.572	7061	0.00739	0		0.107183	1702530
00:00:03.582	7071	0.00743	0		0.107763	1702640
00:00:03.592	7081	0.00787	0		0.114145	1704130
00:00:03.602	7091	0.00738	0		0.107038	1702483
00:00:03.613	7101	0.00775	0		0.112404	1703735
00:00:03.623	7111	0.00778	0		0.112839	1703811
00:00:03.632	7121	0.00765	0		0.110954	1703398
00:00:03.642	7131	0.00723	0		0.104862	1701983
00:00:03.652	7141	0.00779	0		0.112984	1703865
00:00:03.662	7151	0.00751	0		0.108923	1702924
00:00:03.672	7161	0.00769	0		0.111534	1703522
00:00:03.682	7171	0.00782	0		0.113419	1703949
00:00:03.692	7181	0.00757	0		0.109794	1703112
00:00:03.702	7191	0.00752	0		0.109068	1702966
00:00:03.712	7201	0.00771	0		0.111824	1703598
00:00:03.722	7211	0.00802	0		0.11632	1704640
00:00:03.732	7221	0.00755	0		0.109503	1703063
00:00:03.742	7231	0.0077	0		0.111679	1703574
00:00:03.752	7241	0.00773	0		0.112114	1703667
00:00:03.762	7251	0.00784	0		0.11371	1704020
00:00:03.771	7261	0.00739	0		0.107183	1702508
00:00:03.781	7271	0.00775	0		0.112404	1703721
00:00:03.792	7281	0.00753	0		0.109213	1702995
00:00:03.802	7291	0.00761	0		0.110374	1703272
00:00:03.811	7301	0.00761	0		0.110374	1703252
00:00:03.822	7311	0.00778	0		0.112839	1703811
00:00:03.831	7321	0.0079	0		0.11458	1704237
00:00:03.841	7331	0.00764	0		0.110809	1703348
00:00:03.851	7341	0.00794	0		0.11516	1704362
00:00:03.862	7351	0.00768	0		0.111389	1703478
00:00:03.871	7361	0.00771	0		0.111824	1703591
00:00:03.881	7371	0.00754	0		0.109358	1703032
00:00:03.891	7381	0.00744	0		0.107908	1702672
00:00:03.901	7391	0.00768	0		0.111389	1703491
00:00:03.911	7401	0.00739	0		0.107183	1702515
00:00:03.921	7411	0.00766	0		0.111099	1703429
00:00:03.931	7421	0.00735	0		0.106603	1702401
00:00:03.941	7431	0.00752	0		0.109068	1702970
00:00:03.951	7441	0.00769	0		0.111534	1703518
00:00:03.961	7451	0.00738	0		0.107038	1702486
00:00:03.971	7461	0.008	0		0.11603	1704553
00:00:03.981	7471	0.00764	0		0.110809	1703352
00:00:03.991	7481	0.0075	0		0.108778	1702875
00:00:04.001	7491	0.00762	0		0.110519	1703284
00:00:04.011	7501	0.00741	0		0.107473	1702581
00:00:04.021	7511	0.0079	0		0.11458	1704233
00:00:04.030	7521	0.00786	0		0.114	1704100
00:00:04.040	7531	0.00738	0		0.107038	1702495
00:00:04.050	7541	0.00814	0		0.118061	1705025
00:00:04.061	7551	0.00789	0		0.114435	1704189
00:00:04.071	7561	0.00757	0		0.109794	1703117
00:00:04.081	7571	0.00748	0		0.108488	1702806
00:00:04.090	7581	0.00768	0		0.111389	1703493
00:00:04.100	7591	0.00801	0		0.116175	1704591
00:00:04.111	7601	0.00775	0		0.112404	1703743
00:00:04.120	7611	0.00765	0		0.110954	1703400
00:00:04.130	7621	0.00782	0		0.113419	1703971
00:00:04.140	7631	0.00791	0		0.114725	1704269
00:00:04.151	7641	0.00757	0		0.109794	1703127
00:00:04.160	7651	0.00762	0		0.110519	1703301
00:00:04.170	7661	0.0075	0		0.108778	1702875
00:00:04.180	7671	0.00776	0		0.112549	1703775
00:00:04.190	7681	0.00759	0		0.110084	1703193
00:00:04.200	7691	0.00796	0		0.11545	1704424
00:00:04.210	7701	0.00743	0		0.107763	1702669
00:00:04.220	7711	0.00757	0		0.109794	1703117
00:00:04.230	7721	0.00779	0		0.112984	1703855
00:00:04.240	7731	0.00774	0		0.112259	1703686
00:00:04.250	7741	0.00781	0		0.113274	1703919
00:00:04.260	7751	0.00775	0		0.112404	1703731
00:00:04.270	7761	0.00732	0		0.106168	1702286
00:00:04.280	7771	0.00742	0		0.107618	1702613
00:00:04.290	7781	0.00765	0		0.110954	1703395
00:00:04.299	7791	0.00811	0		0.117626	1704934
00:00:04.309	7801	0.00765	0		0.110954	1703388
00:00:04.320	7811	0.00765	0		0.110954	1703383
00:00:04.330	7821	0.00755	0		0.109503	1703068
00:00:04.340	7831	0.0077	0		0.111679	1703562
00:00:04.350	7841	0.0075	0		0.108778	1702902
00:00:04.359	7851	0.00802	0		0.11632	1704616
00:00:04.369	7861	0.00766	0		0.111099	1703434
00:00:04.380	7871	0.00789	0		0.114435	1704184
00:00:04.389	7881	0.00734	0		0.106458	1702352
00:00:04.399	7891	0.008	0		0.11603	1704549
00:00:04.409	7901	0.00741	0		0.107473	1702588
00:00:04.419	7911	0.00788	0		0.11429	1704162
00:00:04.429	7921	0.00745	0		0.108053	1702735
00:00:04.439	7931	0.00783	0		0.113565	1703983
00:00:04.449	7941	0.00765	0		0.110954	1703385
00:00:04.459	7951	0.00802	0		0.11632	1704618
00:00:04.469	7961	0.0075	0		0.108778	1702875
00:00:04.479	7971	0.00775	0		0.112404	1703733
00:00:04.489	7981	0.00752	0		0.109068	1702951
00:00:04.499	7991	0.00791	0		0.114725	1704262
00:00:04.509	8001	0.00748	0		0.108488	1702823
00:00:04.519	8011	0.00799	0		0.115885	1704534
00:00:04.529	8021	0.008	0		0.11603	1704563
00:00:04.539	8031	0.00755	0		0.109503	1703054
00:00:04.549	8041	0.00734	0		0.106458	1702357
00:00:04.559	8051	0.00801	0		0.116175	1704608
00:00:04.569	8061	0.00777	0		0.112694	1703809
00:00:04.579	8071	0.00808	0		0.11719	1704831
00:00:04.588	8081	0.00796	0		0.11545	1704416
00:00:04.599	8091	0.00769	0		0.111534	1703535
00:00:04.609	8101	0.00775	0		0.112404	1703711
00:00:04.619	8111	0.00767	0		0.111244	1703451
00:00:04.629	8121	0.00758	0		0.109939	1703142
00:00:04.638	8131	0.00789	0		0.114435	1704186
00:00:04.648	8141	0.00769	0		0.111534	1703510
00:00:04.658	8151	0.00811	0		0.117626	1704929
00:00:04.668	8161	0.00768	0		0.111389	1703481
00:00:04.678	8171	0.00813	0		0.117916	1704988
00:00:04.688	8181	0.00795	0		0.115305	1704414
00:00:04.698	8191	0.00799	0		0.115885	1704534
00:00:04.709	8201	0.00748	0		0.108488	1702806
00:00:04.718	8211	0.00789	0		0.114435	1704206
00:00:04.728	8221	0.00798	0		0.11574	1704490
00:00:04.738	8231	0.00806	0		0.1169	1704767
00:00:04.748	8241	0.0073	0		0.105878	1702215
00:00:04.758	8251	0.00804	0		0.11661	1704704
00:00:04.768	8261	0.00802	0		0.11632	1704628
00:00:04.778	8271	0.008	0		0.11603	1704581
00:00:04.788	8281	0.00779	0		0.112984	1703863
00:00:04.798	8291	0.00809	0		0.117335	1704868
00:00:04.808	8301	0.00778	0		0.112839	1703829
00:00:04.818	8311	0.00814	0		0.118061	1705020
00:00:04.828	8321	0.00812	0		0.117771	1704956
00:00:04.838	8331	0.00815	0		0.118206	1705081
00:00:04.848	8341	0.00769	0		0.111534	1703532
00:00:04.858	8351	0.00826	0		0.119801	1705438
00:00:04.868	8361	0.00759	0		0.110084	1703193
00:00:04.878	8371	0.0083	0		0.120381	1705561
00:00:04.888	8381	0.00788	0		0.11429	1704149
00:00:04.897	8391	0.0081	0		0.117481	1704885
00:00:04.908	8401	0.00791	0		0.114725	1704257
00:00:04.917	8411	0.00806	0		0.1169	1704777
00:00:04.927	8421	0.00786	0		0.114	1704093
00:00:04.937	8431	0.00809	0		0.117335	1704856
00:00:04.947	8441	0.00777	0		0.112694	1703787
00:00:04.957	8451	0.00836	0		0.121252	1705773
00:00:04.967	8461	0.00821	0		0.119076	1705265
00:00:04.977	8471	0.00809	0		0.117335	1704861
00:00:04.987	8481	0.00778	0		0.112839	1703831
00:00:04.997	8491	0.00814	0		0.118061	1705020
00:00:05.007	8501	0.00777	0		0.112694	1703802
00:00:05.017	8511	0.00827	0		0.119946	1705475
00:00:05.027	8521	0.00774	0		0.112259	1703704
00:00:05.037	8531	0.00807	0		0.117045	1704794
00:00:05.047	8541	0.00774	0		0.112259	1703709
00:00:05.057	8551	0.00833	0		0.120816	1705670
00:00:05.067	8561	0.00793	0		0.115015	1704316
00:00:05.077	8571	0.00818	0		0.118641	1705186
00:00:05.088	8581	0.0079	0		0.11458	1704240
00:00:05.097	8591	0.00828	0		0.120091	1705517
00:00:05.107	8601	0.00794	0		0.11516	1704377
00:00:05.117	8611	0.00826	0		0.119801	1705426
00:00:05.126	8621	0.00817	0		0.118496	1705120
00:00:05.137	8631	0.00858	0		0.124442	1706505
00:00:05.146	8641	0.00801	0		0.116175	1704586
00:00:05.157	8651	0.00811	0		0.117626	1704944
00:00:05.167	8661	0.00794	0		0.11516	1704348
00:00:05.176	8671	0.00836	0		0.121252	1705775
00:00:05.186	8681	0.00802	0		0.11632	1704628
00:00:05.196	8691	0.00817	0		0.118496	1705145
00:00:05.207	8701	0.00792	0		0.11487	1704311
00:00:05.216	8711	0.00833	0		0.120816	1705682
00:00:05.226	8721	0.00805	0		0.116755	1704738
00:00:05.236	8731	0.00818	0		0.118641	1705179
00:00:05.246	8741	0.00837	0		0.121397	1705792
00:00:05.256	8751	0.00821	0		0.119076	1705284
00:00:05.266	8761	0.00762	0		0.110519	1703301
00:00:05.276	8771	0.00836	0		0.121252	1705777
00:00:05.286	8781	0.00801	0		0.116175	1704589
00:00:05.296	8791	0.0085	0		0.123282	1706243
00:00:05.306	8801	0.00824	0		0.119511	1705358
00:00:05.316	8811	0.00802	0		0.11632	1704635
00:00:05.326	8821	0.00796	0		0.11545	1704443
00:00:05.336	8831	0.00819	0		0.118786	1705218
00:00:05.346	8841	0.00832	0		0.120671	1705628
00:00:05.356	8851	0.0083	0		0.120381	1705561
00:00:05.366	8861	0.00822	0		0.119221	1705294
00:00:05.376	8871	0.00802	0		0.11632	1704621
00:00:05.386	8881	0.00823	0		0.119366	1705353
00:00:05.396	8891	0.00856	0		0.124152	1706458
00:00:05.406	8901	0.00789	0		0.114435	1704186
00:00:05.415	8911	0.00836	0		0.121252	1705775
00:00:05.426	8921	0.00792	0		0.11487	1704313
00:00:05.436	8931	0.00828	0		0.120091	1705509
00:00:05.446	8941	0.0082	0		0.118931	1705223
00:00:05.455	8951	0.00831	0		0.120526	1705600
00:00:05.465	8961	0.0081	0		0.117481	1704887
00:00:05.475	8971	0.00829	0		0.120236	1705554
00:00:05.485	8981	0.00853	0		0.123717	1706333
00:00:05.495	8991	0.00844	0		0.122412	1706037
00:00:05.505	9001	0.00795	0		0.115305	1704389
00:00:05.515	9011	0.00821	0		0.119076	1705260
00:00:05.525	9021	0.00827	0		0.119946	1705487
00:00:05.535	9031	0.00832	0		0.120671	1705633
00:00:05.545	9041	0.0082	0		0.118931	1705223
00:00:05.556	9051	0.00831	0		0.120526	1705621
00:00:05.565	9061	0.00827	0		0.119946	1705461
00:00:05.575	9071	0.00867	0		0.125748	1706819
00:00:05.585	9081	0.00806	0		0.1169	1704777
00:00:05.596	9091	0.00853	0		0.123717	1706328
00:00:05.605	9101	0.00845	0		0.122557	1706091
00:00:05.615	9111	0.00845	0		0.122557	1706066
00:00:05.625	9121	0.00832	0		0.120671	1705628
00:00:05.635	9131	0.00836	0		0.121252	1705763
00:00:05.645	9141	0.00839	0		0.121687	1705878
00:00:05.655	9151	0.00854	0		0.123862	1706375
00:00:05.664	9161	0.00818	0		0.118641	1705162
00:00:05.675	9171	0.00839	0		0.121687	1705858
00:00:05.685	9181	0.00792	0		0.11487	1704301
00:00:05.694	9191	0.00848	0		0.122992	1706172
00:00:05.705	9201	0.00837	0		0.121397	1705799
00:00:05.714	9211	0.00852	0		0.123572	1706304
00:00:05.724	9221	0.00826	0		0.119801	1705436
00:00:05.734	9231	0.00855	0		0.124007	1706397
00:00:05.744	9241	0.00828	0		0.120091	1705517
00:00:05.755	9251	0.00866	0		0.125603	1706790
00:00:05.764	9261	0.00854	0		0.123862	1706385
00:00:05.774	9271	0.0085	0		0.123282	1706238
00:00:05.784	9281	0.00833	0		0.120816	1705670
00:00:05.794	9291	0.00822	0		0.119221	1705314
00:00:05.805	9301	0.0083	0		0.120381	1705561
00:00:05.814	9311	0.00848	0		0.122992	1706191
00:00:05.824	9321	0.00832	0		0.120671	1705635
00:00:05.834	9331	0.00877	0		0.127198	1707157
00:00:05.844	9341	0.00856	0		0.124152	1706436
00:00:05.854	9351	0.00822	0		0.119221	1705309
00:00:05.864	9361	0.00854	0		0.123862	1706382
00:00:05.874	9371	0.00854	0		0.123862	1706377
00:00:05.884	9381	0.00864	0		0.125313	1706723
00:00:05.894	9391	0.00849	0		0.123137	1706226
00:00:05.904	9401	0.00875	0		0.126908	1707081
00:00:05.914	9411	0.0089	0		0.129084	1707588
00:00:05.924	9421	0.00865	0		0.125458	1706758
00:00:05.934	9431	0.00875	0		0.126908	1707074
00:00:05.943	9441	0.0087	0		0.126183	1706927
00:00:05.954	9451	0.00877	0		0.127198	1707140
00:00:05.964	9461	0.00878	0		0.127343	1707187
00:00:05.973	9471	0.00913	0		0.132419	1708348
00:00:05.983	9481	0.00851	0		0.123427	1706267
00:00:05.993	9491	0.00874	0		0.126763	1707049
00:00:06.004	9501	0.00851	0		0.123427	1706267
00:00:06.014	9511	0.00837	0		0.121397	1705817
00:00:06.023	9521	0.00878	0		0.127343	1707172
00:00:06.033	9531	0.00881	0		0.127778	1707267
00:00:06.043	9541	0.00889	0		0.128939	1707554
00:00:06.053	9551	0.00888	0		0.128793	1707520
00:00:06.063	9561	0.00861	0		0.124877	1706610
00:00:06.073	9571	0.00866	0		0.125603	1706765
00:00:06.083	9581	0.00844	0		0.122412	1706054
00:00:06.093	9591	0.00872	0		0.126473	1706986
00:00:06.103	9601	0.00898	0		0.130244	1707851
00:00:06.113	9611	0.0086	0		0.124732	1706573
00:00:06.123	9621	0.00883	0		0.128068	1707356
00:00:06.133	9631	0.0086	0		0.124732	1706576
00:00:06.144	9641	0.00876	0		0.127053	1707130
00:00:06.153	9651	0.00878	0		0.127343	1707167
00:00:06.163	9661	0.00882	0		0.127923	1707321
00:00:06.173	9671	0.00878	0		0.127343	1707167
00:00:06.182	9681	0.00915	0		0.13271	1708417
00:00:06.193	9691	0.009	0		0.130534	1707908
00:00:06.203	9701	0.00897	0		0.130099	1707811
00:00:06.212	9711	0.00876	0		0.127053	1707130
00:00:06.223	9721	0.00872	0		0.126473	1706973
00:00:06.232	9731	0.00877	0		0.127198	1707135
00:00:06.242	9741	0.00882	0		0.127923	1707326
00:00:06.252	9751	0.00897	0		0.130099	1707836
00:00:06.262	9761	0.00909	0		0.131839	1708216
00:00:06.272	9771	0.00876	0		0.127053	1707123
00:00:06.282	9781	0.00914	0		0.132564	1708375
00:00:06.292	9791	0.00902	0		0.130824	1707993
00:00:06.303	9801	0.00904	0		0.131114	1708062
00:00:06.313	9811	0.00899	0		0.130389	1707903
00:00:06.323	9821	0.00874	0		0.126763	1707057
00:00:06.332	9831	0.00888	0		0.128793	1707527
00:00:06.342	9841	0.00891	0		0.129229	1707620
00:00:06.352	9851	0.00883	0		0.128068	1707338
00:00:06.362	9861	0.00872	0		0.126473	1706983
00:00:06.372	9871	0.00879	0		0.127488	1707211
00:00:06.382	9881	0.00902	0		0.130824	1707996
00:00:06.392	9891	0.00911	0		0.132129	1708287
00:00:06.402	9901	0.00899	0		0.130389	1707883
00:00:06.412	9911	0.00891	0		0.129229	1707630
00:00:06.422	9921	0.00915	0		0.13271	1708410
00:00:06.432	9931	0.0091	0		0.131984	1708241
00:00:06.442	9941	0.0091	0		0.131984	1708250
00:00:06.452	9951	0.00891	0		0.129229	1707625
00:00:06.462	9961	0.00916	0		0.132855	1708446
00:00:06.471	9971	0.00898	0		0.130244	1707846
00:00:06.481	9981	0.00892	0		0.129374	1707662
00:00:06.492	9991	0.00895	0		0.129809	1707747
00:00:06.501	10001	0.00933	0		0.13532	1709015
00:00:06.511	10011	0.00895	0		0.129809	1707740
00:00:06.521	10021	0.00949	0		0.137641	1709581
00:00:06.531	10031	0.00906	0		0.131404	1708118
00:00:06.541	10041	0.00911	0		0.132129	1708275
00:00:06.551	10051	0.00903	0		0.130969	1708018
00:00:06.562	10061	0.0091	0		0.131984	1708255
00:00:06.571	10071	0.00907	0		0.131549	1708140
00:00:06.581	10081	0.00905	0		0.131259	1708084
00:00:06.591	10091	0.00891	0		0.129229	1707620
00:00:06.601	10101	0.00941	0		0.13648	1709282
00:00:06.611	10111	0.00911	0		0.132129	1708292
00:00:06.621	10121	0.00911	0		0.132129	1708292
00:00:06.631	10131	0.00911	0		0.132129	1708302
00:00:06.641	10141	0.00941	0		0.13648	1709299
00:00:06.651	10151	0.00893	0		0.129519	1707691
00:00:06.661	10161	0.00913	0		0.132419	1708356
00:00:06.671	10171	0.00905	0		0.131259	1708081
00:00:06.681	10181	0.00945	0		0.137061	1709419
00:00:06.691	10191	0.00908	0		0.131694	1708182
00:00:06.701	10201	0.00904	0		0.131114	1708054
00:00:06.711	10211	0.0091	0		0.131984	1708248
00:00:06.721	10221	0.00901	0		0.130679	1707966
00:00:06.731	10231	0.00907	0		0.131549	1708148
00:00:06.741	10241	0.00939	0		0.13619	1709221
00:00:06.751	10251	0.00926	0		0.134305	1708779
00:00:06.761	10261	0.00932	0		0.135175	1708984
00:00:06.770	10271	0.00899	0		0.130389	1707888
00:00:06.780	10281	0.00948	0		0.137496	1709535
00:00:06.790	10291	0.00911	0		0.132129	1708299
00:00:06.801	10301	0.00953	0		0.138221	1709716
00:00:06.810	10311	0.00916	0		0.132855	1708466
00:00:06.820	10321	0.00934	0		0.135465	1709062
00:00:06.830	10331	0.00955	0		0.138511	1709767
00:00:06.840	10341	0.00924	0		0.134015	1708725
00:00:06.850	10351	0.00945	0		0.137061	1709424
00:00:06.861	10361	0.00928	0		0.134595	1708853
00:00:06.870	10371	0.00913	0		0.132419	1708358
00:00:06.880	10381	0.00971	0		0.140832	1710314
00:00:06.890	10391	0.00952	0		0.138076	1709682
00:00:06.900	10401	0.00943	0		0.136771	1709368
00:00:06.910	10411	0.00929	0		0.13474	1708908
00:00:06.920	10421	0.00961	0		0.139381	1709978
00:00:06.930	10431	0.00951	0		0.137931	1709620
00:00:06.940	10441	0.00947	0		0.137351	1709488
00:00:06.950	10451	0.00938	0		0.136045	1709199
00:00:06.960	10461	0.00954	0		0.138366	1709740
00:00:06.970	10471	0.00953	0		0.138221	1709711
00:00:06.980	10481	0.00987	0		0.143152	1710829
00:00:06.990	10491	0.00954	0		0.138366	1709721
00:00:06.999	10501	0.00956	0		0.138656	1709811
00:00:07.010	10511	0.00972	0		0.140977	1710349
00:00:07.020	10521	0.00958	0		0.138946	1709853
00:00:07.029	10531	0.00953	0		0.138221	1709686
00:00:07.041	10541	0.00984	0		0.142717	1710740
00:00:07.050	10551	0.00954	0		0.138366	1709721
00:00:07.059	10561	0.00973	0		0.141122	1710358
00:00:07.070	10571	0.00952	0		0.138076	1709677
00:00:07.079	10581	0.00982	0		0.142427	1710677
00:00:07.089	10591	0.00918	0		0.133145	1708517
00:00:07.099	10601	0.00987	0		0.143152	1710829
00:00:07.109	10611	0.0096	0		0.139236	1709922
00:00:07.119	10621	0.00996	0		0.144458	1711153
00:00:07.129	10631	0.00938	0		0.136045	1709194
00:00:07.139	10641	0.00968	0		0.140396	1710216
00:00:07.149	10651	0.00942	0		0.136626	1709329
00:00:07.160	10661	0.0096	0		0.139236	1709936
00:00:07.169	10671	0.00973	0		0.141122	1710378
00:00:07.179	10681	0.00994	0		0.144167	1711075
00:00:07.189	10691	0.00984	0		0.142717	1710731
00:00:07.199	10701	0.01015	0		0.147213	1711772
00:00:07.209	10711	0.00949	0		0.137641	1709566
00:00:07.219	10721	0.01018	0		0.147648	1711880
00:00:07.229	10731	0.00971	0		0.140832	1710292
00:00:07.239	10741	0.00978	0		0.141847	1710545
00:00:07.249	10751	0.00978	0		0.141847	1710552
00:00:07.259	10761	0.01022	0		0.148229	1712017
00:00:07.269	10771	0.00971	0		0.140832	1710292
00:00:07.279	10781	0.01015	0		0.147213	1711794
00:00:07.289	10791	0.00966	0		0.140106	1710136
00:00:07.299	10801	0.00989	0		0.143442	1710907
00:00:07.309	10811	0.00976	0		0.141557	1710483
00:00:07.319	10821	0.01003	0		0.145473	1711388
00:00:07.328	10831	0.00969	0		0.140542	1710251
00:00:07.339	10841	0.00995	0		0.144313	1711104
00:00:07.348	10851	0.00978	0		0.141847	1710542
00:00:07.358	10861	0.00988	0		0.143297	1710882
00:00:07.368	10871	0.0098	0		0.142137	1710601
00:00:07.378	10881	0.01026	0		0.148809	1712140
00:00:07.388	10891	0.00957	0		0.138801	1709838
00:00:07.398	10901	0.01012	0		0.146778	1711674
00:00:07.409	10911	0.00956	0		0.138656	1709797
00:00:07.418	10921	0.01013	0		0.146923	1711721
00:00:07.428	10931	0.0098	0		0.142137	1710598
00:00:07.438	10941	0.01001	0		0.145183	1711310
00:00:07.448	10951	0.00977	0		0.141702	1710493
00:00:07.458	10961	0.01007	0		0.146053	1711518
00:00:07.468	10971	0.01004	0		0.145618	1711425
00:00:07.478	10981	0.01015	0		0.147213	1711780
00:00:07.488	10991	0.00977	0		0.141702	1710498
00:00:07.498	11001	0.01016	0		0.147358	1711804
00:00:07.508	11011	0.00973	0		0.141122	1710376
00:00:07.518	11021	0.00997	0		0.144603	1711170
00:00:07.528	11031	0.00978	0		0.141847	1710530
00:00:07.538	11041	0.01005	0		0.145763	1711452
00:00:07.548	11051	0.01004	0		0.145618	1711408
00:00:07.558	11061	0.01044	0		0.151419	1712738
00:00:07.568	11071	0.01005	0		0.145763	1711452
00:00:07.577	11081	0.01015	0		0.147213	1711777
00:00:07.587	11091	0.00999	0		0.144893	1711236
00:00:07.597	11101	0.01033	0		0.149824	1712383
00:00:07.608	11111	0.01	0		0.145038	1711292
00:00:07.617	11121	0.01045	0		0.151564	1712773
00:00:07.627	11131	0.01007	0		0.146053	1711528
00:00:07.638	11141	0.01037	0		0.150404	1712506
00:00:07.647	11151	0.01028	0		0.149099	1712203
00:00:07.657	11161	0.01029	0		0.149244	1712243
00:00:07.667	11171	0.0104	0		0.150839	1712616
00:00:07.677	11181	0.01041	0		0.150984	1712645
00:00:07.687	11191	0.01024	0		0.148519	1712083
00:00:07.697	11201	0.01047	0		0.151854	1712861
00:00:07.707	11211	0.01008	0		0.146198	1711530
00:00:07.717	11221	0.01017	0		0.147503	1711834
00:00:07.727	11231	0.01029	0		0.149244	1712260
00:00:07.737	11241	0.01053	0		0.152725	1713049
00:00:07.747	11251	0.01031	0		0.149534	1712324
00:00:07.757	11261	0.01052	0		0.15258	1713030
00:00:07.767	11271	0.01031	0		0.149534	1712327
00:00:07.777	11281	0.01035	0		0.150114	1712459
00:00:07.787	11291	0.01031	0		0.149534	1712315
00:00:07.797	11301	0.01064	0		0.15432	1713425
00:00:07.807	11311	0.01029	0		0.149244	1712248
00:00:07.816	11321	0.01037	0		0.150404	1712530
00:00:07.826	11331	0.01031	0		0.149534	1712324
00:00:07.836	11341	0.01044	0		0.151419	1712748
00:00:07.846	11351	0.01051	0		0.152435	1712995
00:00:07.857	11361	0.01036	0		0.150259	1712491
00:00:07.867	11371	0.01021	0		0.148083	1711990
00:00:07.877	11381	0.01037	0		0.150404	1712518
00:00:07.886	11391	0.01045	0		0.151564	1712802
00:00:07.896	11401	0.01046	0		0.151709	1712819
00:00:07.907	11411	0.01011	0		0.146633	1711657
00:00:07.917	11421	0.01052	0		0.15258	1713030
00:00:07.927	11431	0.01033	0		0.149824	1712381
00:00:07.936	11441	0.0106	0		0.15374	1713295
00:00:07.946	11451	0.01018	0		0.147648	1711873
00:00:07.956	11461	0.0109	0		0.158091	1714312
00:00:07.966	11471	0.01037	0		0.150404	1712528
00:00:07.976	11481	0.01054	0		0.15287	1713086
00:00:07.987	11491	0.01039	0		0.150694	1712582
00:00:07.996	11501	0.01057	0		0.153305	1713202
00:00:08.006	11511	0.01025	0		0.148664	1712132
00:00:08.016	11521	0.01071	0		0.155335	1713645
00:00:08.026	11531	0.01032	0		0.149679	1712337
00:00:08.036	11541	0.0109	0		0.158091	1714282
00:00:08.046	11551	0.01023	0		0.148374	1712057
00:00:08.056	11561	0.01023	0		0.148374	1712037
00:00:08.066	11571	0.01051	0		0.152435	1712976
00:00:08.076	11581	0.01073	0		0.155625	1713716
00:00:08.086	11591	0.01065	0		0.154465	1713457
00:00:08.096	11601	0.01097	0		0.159106	1714521
00:00:08.106	11611	0.01051	0		0.152435	1712998
00:00:08.115	11621	0.01073	0		0.155625	1713714
00:00:08.126	11631	0.01057	0		0.153305	1713174
00:00:08.135	11641	0.01082	0		0.156931	1714015
00:00:08.146	11651	0.01063	0		0.154175	1713393
00:00:08.156	11661	0.01086	0		0.157511	1714157
00:00:08.165	11671	0.01052	0		0.15258	1713008
00:00:08.175	11681	0.01083	0		0.157076	1714074
00:00:08.185	11691	0.0107	0		0.15519	1713636
00:00:08.195	11701	0.01069	0		0.155045	1713592
00:00:08.205	11711	0.01068	0		0.1549	1713574
00:00:08.215	11721	0.01088	0		0.157801	1714243
00:00:08.225	11731	0.01093	0		0.158526	1714390
00:00:08.235	11741	0.01091	0		0.158236	1714329
00:00:08.245	11751	0.01083	0		0.157076	1714059
00:00:08.255	11761	0.01067	0		0.154755	1713538
00:00:08.265	11771	0.01055	0		0.153015	1713108
00:00:08.275	11781	0.01098	0		0.159251	1714555
00:00:08.285	11791	0.01102	0		0.159832	1714699
00:00:08.295	11801	0.01088	0		0.157801	1714243
00:00:08.305	11811	0.01097	0		0.159106	1714526
00:00:08.315	11821	0.01107	0		0.160557	1714876
00:00:08.325	11831	0.01106	0		0.160412	1714839
00:00:08.335	11841	0.01087	0		0.157656	1714184
00:00:08.345	11851	0.01081	0		0.156786	1714000
00:00:08.355	11861	0.011	0		0.159541	1714624
00:00:08.365	11871	0.01092	0		0.158381	1714373
00:00:08.375	11881	0.01099	0		0.159396	1714604
00:00:08.385	11891	0.01102	0		0.159832	1714699
00:00:08.395	11901	0.01107	0		0.160557	1714859
00:00:08.405	11911	0.0111	0		0.160992	1714969
00:00:08.415	11921	0.01151	0		0.166938	1716336
00:00:08.425	11931	0.01099	0		0.159396	1714594
00:00:08.434	11941	0.01113	0		0.161427	1715072
00:00:08.445	11951	0.01101	0		0.159687	1714680
00:00:08.455	11961	0.01119	0		0.162297	1715258
00:00:08.464	11971	0.01117	0		0.162007	1715187
00:00:08.474	11981	0.01123	0		0.162877	1715413
00:00:08.484	11991	0.01105	0		0.160267	1714797
00:00:08.494	12001	0.01116	0		0.161862	1715177
00:00:08.504	12011	0.01109	0		0.160847	1714927
00:00:08.514	12021	0.01116	0		0.161862	1715172
00:00:08.524	12031	0.01125	0		0.163167	1715472
00:00:08.534	12041	0.01119	0		0.162297	1715275
00:00:08.544	12051	0.01119	0		0.162297	1715282
00:00:08.554	12061	0.0113	0		0.163893	1715626
00:00:08.564	12071	0.01131	0		0.164038	1715680
00:00:08.574	12081	0.01152	0		0.167083	1716393
00:00:08.584	12091	0.0111	0		0.160992	1714954
00:00:08.594	12101	0.0113	0		0.163893	1715636
00:00:08.604	12111	0.01159	0		0.168099	1716612
00:00:08.614	12121	0.01151	0		0.166938	1716336
00:00:08.624	12131	0.01134	0		0.164473	1715778
00:00:08.634	12141	0.01143	0		0.165778	1716069
00:00:08.644	12151	0.01153	0		0.167228	1716405
00:00:08.654	12161	0.01146	0		0.166213	1716165
00:00:08.664	12171	0.01127	0		0.163457	1715545
00:00:08.674	12181	0.01123	0		0.162877	1715400
00:00:08.683	12191	0.01132	0		0.164183	1715700
00:00:08.693	12201	0.01117	0		0.162007	1715189
00:00:08.703	12211	0.01163	0		0.168679	1716744
00:00:08.713	12221	0.01129	0		0.163748	1715594
00:00:08.723	12231	0.01184	0		0.171725	1717442
00:00:08.733	12241	0.01153	0		0.167228	1716422
00:00:08.743	12251	0.01137	0		0.164908	1715866
00:00:08.753	12261	0.01162	0		0.168534	1716710
00:00:08.763	12271	0.01149	0		0.166648	1716290
00:00:08.773	12281	0.01145	0		0.166068	1716140
00:00:08.783	12291	0.0113	0		0.163893	1715638
00:00:08.793	12301	0.01152	0		0.167083	1716388
00:00:08.803	12311	0.0115	0		0.166793	1716319
00:00:08.813	12321	0.01155	0		0.167519	1716483
00:00:08.823	12331	0.01177	0		0.170709	1717199
00:00:08.833	12341	0.01153	0		0.167228	1716407
00:00:08.843	12351	0.01144	0		0.165923	1716104
00:00:08.853	12361	0.01163	0		0.168679	1716756
00:00:08.863	12371	0.01148	0		0.166503	1716248
00:00:08.873	12381	0.01148	0		0.166503	1716255
00:00:08.883	12391	0.01175	0		0.170419	1717141
00:00:08.893	12401	0.01167	0		0.169259	1716893
00:00:08.903	12411	0.01146	0		0.166213	1716184
00:00:08.913	12421	0.01154	0		0.167374	1716434
00:00:08.923	12431	0.01174	0		0.170274	1717119
00:00:08.933	12441	0.01148	0		0.166503	1716241
00:00:08.943	12451	0.01191	0		0.17274	1717695
00:00:08.953	12461	0.01175	0		0.170419	1717143
00:00:08.962	12471	0.0116	0		0.168244	1716648
00:00:08.973	12481	0.01169	0		0.169549	1716952
00:00:08.982	12491	0.0117	0		0.169694	1716974
00:00:08.992	12501	0.01174	0		0.170274	1717106
00:00:09.003	12511	0.01172	0		0.169984	1717035
00:00:09.013	12521	0.01165	0		0.168969	1716815
00:00:09.023	12531	0.01212	0		0.175786	1718376
00:00:09.032	12541	0.01185	0		0.17187	1717469
00:00:09.042	12551	0.01203	0		0.17448	1718097
00:00:09.052	12561	0.01164	0		0.168824	1716766
00:00:09.062	12571	0.01156	0		0.167664	1716515
00:00:09.072	12581	0.01184	0		0.171725	1717439
00:00:09.082	12591	0.01192	0		0.172885	1717734
00:00:09.092	12601	0.01176	0		0.170564	1717180
00:00:09.102	12611	0.01183	0		0.17158	1717403
00:00:09.113	12621	0.01191	0		0.17274	1717678
00:00:09.122	12631	0.01189	0		0.17245	1717603
00:00:09.132	12641	0.01187	0		0.17216	1717545
00:00:09.142	12651	0.0118	0		0.171144	1717314
00:00:09.152	12661	0.01162	0		0.168534	1716712
00:00:09.162	12671	0.01181	0		0.17129	1717363
00:00:09.172	12681	0.01184	0		0.171725	1717439
00:00:09.182	12691	0.01206	0		0.174915	1718197
00:00:09.192	12701	0.01205	0		0.17477	1718155
00:00:09.202	12711	0.01192	0		0.172885	1717715
00:00:09.211	12721	0.01211	0		0.175641	1718366
00:00:09.222	12731	0.01221	0		0.177091	1718704
00:00:09.231	12741	0.01189	0		0.17245	1717628
00:00:09.241	12751	0.01203	0		0.17448	1718094
00:00:09.251	12761	0.01192	0		0.172885	1717722
00:00:09.262	12771	0.01199	0		0.1739	1717945
00:00:09.271	12781	0.01189	0		0.17245	1717606
00:00:09.281	12791	0.01222	0		0.177236	1718742
00:00:09.291	12801	0.0119	0		0.172595	1717663
00:00:09.301	12811	0.01207	0		0.175061	1718231
00:00:09.312	12821	0.01233	0		0.178831	1719109
00:00:09.321	12831	0.01219	0		0.176801	1718638
00:00:09.331	12841	0.01208	0		0.175206	1718261
00:00:09.341	12851	0.0122	0		0.176946	1718645
00:00:09.352	12861	0.01219	0		0.176801	1718638
00:00:09.362	12871	0.01221	0		0.177091	1718684
00:00:09.371	12881	0.01207	0		0.175061	1718222
00:00:09.381	12891	0.01227	0		0.177961	1718891
00:00:09.391	12901	0.01205	0		0.17477	1718170
00:00:09.401	12911	0.01219	0		0.176801	1718613
00:00:09.411	12921	0.01205	0		0.17477	1718155
00:00:09.421	12931	0.01215	0		0.176221	1718496
00:00:09.431	12941	0.01194	0		0.173175	1717773
00:00:09.441	12951	0.01239	0		0.179702	1719295
00:00:09.451	12961	0.01211	0		0.175641	1718354
00:00:09.461	12971	0.01233	0		0.178831	1719102
00:00:09.471	12981	0.01195	0		0.17332	1717825
00:00:09.481	12991	0.01241	0		0.179992	1719354
00:00:09.491	13001	0.01239	0		0.179702	1719312
00:00:09.500	13011	0.01262	0		0.183038	1720065
00:00:09.511	13021	0.01232	0		0.178686	1719048
00:00:09.521	13031	0.01256	0		0.182167	1719869
00:00:09.532	13041	0.01235	0		0.179122	1719170
00:00:09.540	13051	0.0126	0		0.182747	1719994
00:00:09.551	13061	0.01236	0		0.179267	1719192
00:00:09.560	13071	0.01254	0		0.181877	1719797
00:00:09.570	13081	0.01205	0		0.17477	1718165
00:00:09.580	13091	0.0126	0		0.182747	1720009
00:00:09.590	13101	0.01255	0		0.182022	1719844
00:00:09.600	13111	0.01266	0		0.183618	1720210
00:00:09.611	13121	0.01244	0		0.180427	1719447
00:00:09.620	13131	0.01278	0		0.185358	1720589
00:00:09.630	13141	0.01243	0		0.180282	1719437
00:00:09.640	13151	0.01262	0		0.183038	1720065
00:00:09.650	13161	0.01199	0		0.1739	1717957
00:00:09.660	13171	0.01295	0		0.187824	1721173
00:00:09.670	13181	0.01272	0		0.184488	1720408
00:00:09.681	13191	0.01241	0		0.179992	1719359
00:00:09.690	13201	0.01248	0		0.181007	1719589
00:00:09.700	13211	0.0126	0		0.182747	1719984
00:00:09.710	13221	0.01243	0		0.180282	1719432
00:00:09.720	13231	0.01286	0		0.186518	1720862
00:00:09.730	13241	0.01246	0		0.180717	1719533
00:00:09.740	13251	0.01282	0		0.185938	1720724
00:00:09.750	13261	0.01274	0		0.184778	1720481
00:00:09.760	13271	0.0128	0		0.185648	1720680
00:00:09.770	13281	0.01248	0		0.181007	1719599
00:00:09.780	13291	0.0127	0		0.184198	1720349
00:00:09.789	13301	0.01265	0		0.183473	1720161
00:00:09.800	13311	0.01272	0		0.184488	1720393
00:00:09.810	13321	0.01246	0		0.180717	1719523
00:00:09.820	13331	0.01293	0		0.187534	1721107
00:00:09.829	13341	0.01241	0		0.179992	1719347
00:00:09.839	13351	0.01286	0		0.186518	1720869
00:00:09.849	13361	0.01284	0		0.186228	1720812
00:00:09.860	13371	0.01306	0		0.189419	1721535
00:00:09.870	13381	0.01253	0		0.181732	1719753
00:00:09.879	13391	0.01312	0		0.190289	1721756
00:00:09.889	13401	0.01267	0		0.183763	1720232
00:00:09.899	13411	0.01302	0		0.188839	1721401
00:00:09.909	13421	0.013	0		0.188549	1721335
00:00:09.919	13431	0.01283	0		0.186083	1720763
00:00:09.930	13441	0.01241	0		0.179992	1719371
00:00:09.939	13451	0.01297	0		0.188114	1721249
00:00:09.949	13461	0.0127	0		0.184198	1720332
00:00:09.959	13471	0.01305	0		0.189274	1721501
00:00:09.969	13481	0.01262	0		0.183038	1720065
00:00:09.979	13491	0.01295	0		0.187824	1721166
00:00:09.989	13501	0.01285	0		0.186373	1720850
00:00:09.999	13511	0.01319	0		0.191305	1721988
00:00:10.009	13521	0.01286	0		0.186518	1720867
00:00:10.019	13531	0.0133	0		0.1929	1722347
00:00:10.029	13541	0.01314	0		0.19058	1721829
00:00:10.039	13551	0.01314	0		0.19058	1721807
00:00:10.049	13561	0.01288	0		0.186809	1720938
00:00:10.058	13571	0.01342	0		0.194641	1722736
00:00:10.069	13581	0.01291	0		0.187244	1721026
00:00:10.079	13591	0.01321	0		0.191595	1722033
00:00:10.089	13601	0.01266	0		0.183618	1720192
00:00:10.099	13611	0.01304	0		0.189129	1721489
00:00:10.109	13621	0.01288	0		0.186809	1720955
00:00:10.119	13631	0.01303	0		0.188984	1721455
00:00:10.128	13641	0.01312	0		0.190289	1721756
00:00:10.138	13651	0.01344	0		0.194931	1722822
00:00:10.148	13661	0.0131	0		0.189999	1721692
00:00:10.158	13671	0.0129	0		0.187099	1721016
00:00:10.168	13681	0.01291	0		0.187244	1721031
00:00:10.178	13691	0.01348	0		0.195511	1722959
00:00:10.188	13701	0.01287	0		0.186664	1720904
00:00:10.198	13711	0.01324	0		0.19203	1722141
00:00:10.208	13721	0.0132	0		0.19145	1722025
00:00:10.219	13731	0.01339	0		0.194205	1722651
00:00:10.228	13741	0.01299	0		0.188404	1721305
00:00:10.238	13751	0.01331	0		0.193045	1722391
00:00:10.248	13761	0.01306	0		0.189419	1721538
00:00:10.258	13771	0.0134	0		0.194351	1722673
00:00:10.268	13781	0.01276	0		0.185068	1720550
00:00:10.278	13791	0.01359	0		0.197106	1723325
00:00:10.288	13801	0.0131	0		0.189999	1721692
00:00:10.298	13811	0.01317	0		0.191015	1721913
00:00:10.308	13821	0.01303	0		0.188984	1721442
00:00:10.318	13831	0.01334	0		0.19348	1722494
00:00:10.328	13841	0.01289	0		0.186954	1720970
00:00:10.338	13851	0.01351	0		0.195946	1723061
00:00:10.348	13861	0.01317	0		0.191015	1721927
00:00:10.358	13871	0.01366	0		0.198121	1723572
00:00:10.368	13881	0.01352	0		0.196091	1723100
00:00:10.377	13891	0.01328	0		0.19261	1722271
00:00:10.387	13901	0.01303	0		0.188984	1721455
00:00:10.397	13911	0.01336	0		0.19377	1722563
00:00:10.408	13921	0.01303	0		0.188984	1721428
00:00:10.417	13931	0.01368	0		0.198412	1723639
00:00:10.427	13941	0.01313	0		0.190435	1721778
00:00:10.437	13951	0.01365	0		0.197976	1723516
00:00:10.447	13961	0.0134	0		0.194351	1722690
00:00:10.457	13971	0.0138	0		0.200152	1724028
00:00:10.467	13981	0.01327	0		0.192465	1722234
00:00:10.477	13991	0.01376	0		0.199572	1723883
00:00:10.487	14001	0.01329	0		0.192755	1722303
00:00:10.497	14011	0.0135	0		0.195801	1723021
00:00:10.507	14021	0.01367	0		0.198267	1723602
00:00:10.517	14031	0.01362	0		0.197541	1723418
00:00:10.527	14041	0.01338	0		0.19406	1722616
00:00:10.537	14051	0.01357	0		0.196816	1723266
00:00:10.547	14061	0.0135	0		0.195801	1723017
00:00:10.557	14071	0.01389	0		0.201457	1724323
00:00:10.567	14081	0.01378	0		0.199862	1723964
00:00:10.577	14091	0.01361	0		0.197396	1723399
00:00:10.587	14101	0.01366	0		0.198121	1723555
00:00:10.598	14111	0.01368	0		0.198412	1723624
00:00:10.606	14121	0.01355	0		0.196526	1723193
00:00:10.617	14131	0.01378	0		0.199862	1723955
00:00:10.627	14141	0.01342	0		0.194641	1722741
00:00:10.637	14151	0.01355	0		0.196526	1723181
00:00:10.646	14161	0.01365	0		0.197976	1723511
00:00:10.657	14171	0.01383	0		0.200587	1724114
00:00:10.666	14181	0.01384	0		0.200732	1724153
00:00:10.676	14191	0.01371	0		0.198847	1723737
00:00:10.686	14201	0.01361	0		0.197396	1723384
00:00:10.696	14211	0.01406	0		0.203923	1724903
00:00:10.706	14221	0.01357	0		0.196816	1723247
00:00:10.716	14231	0.01398	0		0.202763	1724636
00:00:10.726	14241	0.01382	0		0.200442	1724094
00:00:10.736	14251	0.01364	0		0.197831	1723479
00:00:10.746	14261	0.01358	0		0.196961	1723293
00:00:10.756	14271	0.0141	0		0.204503	1725048
00:00:10.766	14281	0.01381	0		0.200297	1724067
00:00:10.777	14291	0.01408	0		0.204213	1724967
00:00:10.786	14301	0.01366	0		0.198121	1723572
00:00:10.796	14311	0.01414	0		0.205083	1725173
00:00:10.806	14321	0.01379	0		0.200007	1723994
00:00:10.816	14331	0.01385	0		0.200877	1724182
00:00:10.826	14341	0.01388	0		0.201312	1724311
00:00:10.836	14351	0.01377	0		0.199717	1723915
00:00:10.846	14361	0.01396	0		0.202473	1724560
00:00:10.856	14371	0.01415	0		0.205228	1725218
00:00:10.866	14381	0.01382	0		0.200442	1724094
00:00:10.876	14391	0.0144	0		0.208854	1726038
00:00:10.886	14401	0.01428	0		0.207114	1725634
00:00:10.895	14411	0.01418	0		0.205663	1725296
00:00:10.906	14421	0.0135	0		0.195801	1723036
00:00:10.915	14431	0.0144	0		0.208854	1726028
00:00:10.925	14441	0.01402	0		0.203343	1724766
00:00:10.935	14451	0.0142	0		0.205954	1725370
00:00:10.945	14461	0.01418	0		0.205663	1725316
00:00:10.955	14471	0.01423	0		0.206389	1725485
00:00:10.965	14481	0.01427	0		0.206969	1725595
00:00:10.975	14491	0.01415	0		0.205228	1725204
00:00:10.985	14501	0.01415	0		0.205228	1725213
00:00:10.995	14511	0.01395	0		0.202328	1724526
00:00:11.005	14521	0.01423	0		0.206389	1725477
00:00:11.015	14531	0.01425	0		0.206679	1725536
00:00:11.025	14541	0.01402	0		0.203343	1724764
00:00:11.035	14551	0.01417	0		0.205518	1725272
00:00:11.045	14561	0.01428	0		0.207114	1725632
00:00:11.055	14571	0.01414	0		0.205083	1725155
00:00:11.065	14581	0.01433	0		0.207839	1725818
00:00:11.075	14591	0.0145	0		0.210305	1726375
00:00:11.085	14601	0.01455	0		0.21103	1726551
00:00:11.095	14611	0.01408	0		0.204213	1724962
00:00:11.105	14621	0.01451	0		0.21045	1726409
00:00:11.114	14631	0.01432	0		0.207694	1725788
00:00:11.125	14641	0.0145	0		0.210305	1726377
00:00:11.135	14651	0.01454	0		0.210885	1726512
00:00:11.145	14661	0.01422	0		0.206244	1725431
00:00:11.155	14671	0.01447	0		0.20987	1726278
00:00:11.164	14681	0.01436	0		0.208274	1725911
00:00:11.174	14691	0.01444	0		0.209434	1726168
00:00:11.184	14701	0.01442	0		0.209144	1726124
00:00:11.194	14711	0.01438	0		0.208564	1725970
00:00:11.205	14721	0.01435	0		0.208129	1725857
00:00:11.214	14731	0.0145	0		0.210305	1726362
00:00:11.224	14741	0.01468	0		0.212915	1726987
00:00:11.234	14751	0.0142	0		0.205954	1725357
00:00:11.244	14761	0.01462	0		0.212045	1726766
00:00:11.254	14771	0.01452	0		0.210595	1726451
00:00:11.264	14781	0.01442	0		0.209144	1726124
00:00:11.274	14791	0.01466	0		0.212625	1726928
00:00:11.284	14801	0.01479	0		0.214511	1727349
00:00:11.294	14811	0.01442	0		0.209144	1726094
00:00:11.304	14821	0.01451	0		0.21045	1726419
00:00:11.314	14831	0.01446	0		0.209725	1726227
00:00:11.324	14841	0.0145	0		0.210305	1726387
00:00:11.334	14851	0.0146	0		0.211755	1726695
00:00:11.344	14861	0.01441	0		0.208999	1726060
00:00:11.354	14871	0.01473	0		0.213641	1727148
00:00:11.364	14881	0.01481	0		0.214801	1727423
00:00:11.374	14891	0.01486	0		0.215526	1727573
00:00:11.384	14901	0.01442	0		0.209144	1726112
00:00:11.394	14911	0.01485	0		0.215381	1727544
00:00:11.404	14921	0.01464	0		0.212335	1726847
00:00:11.414	14931	0.0149	0		0.216106	1727730
00:00:11.424	14941	0.01454	0		0.210885	1726524
00:00:11.433	14951	0.01484	0		0.215236	1727529
00:00:11.443	14961	0.01494	0		0.216686	1727850
00:00:11.453	14971	0.01491	0		0.216251	1727759
00:00:11.463	14981	0.01485	0		0.215381	1727554
00:00:11.473	14991	0.0147	0		0.213205	1727036
00:00:11.483	15001	0.0148	0		0.214656	1727366
00:00:11.493	15011	0.01487	0		0.215671	1727610
00:00:11.503	15021	0.015	0		0.217557	1728038
00:00:11.513	15031	0.01503	0		0.217992	1728144
00:00:11.523	15041	0.01527	0		0.221473	1728945
00:00:11.533	15051	0.01493	0		0.216541	1727813
00:00:11.543	15061	0.01513	0		0.219442	1728485
00:00:11.554	15071	0.01521	0		0.220602	1728772
00:00:11.563	15081	0.01543	0		0.223793	1729494
00:00:11.573	15091	0.01482	0		0.214946	1727451
00:00:11.583	15101	0.01481	0		0.214801	1727420
00:00:11.593	15111	0.01481	0		0.214801	1727406
00:00:11.603	15121	0.01518	0		0.220167	1728661
00:00:11.613	15131	0.01498	0		0.217266	1727987
00:00:11.623	15141	0.01519	0		0.220312	1728701
00:00:11.633	15151	0.01481	0		0.214801	1727420
00:00:11.643	15161	0.01505	0		0.218282	1728227
00:00:11.653	15171	0.0152	0		0.220457	1728715
00:00:11.663	15181	0.01521	0		0.220602	1728772
00:00:11.673	15191	0.01473	0		0.213641	1727144
00:00:11.683	15201	0.0151	0		0.219007	1728393
00:00:11.693	15211	0.01505	0		0.218282	1728220
00:00:11.703	15221	0.01537	0		0.222923	1729296
00:00:11.712	15231	0.01505	0		0.218282	1728207
00:00:11.722	15241	0.01525	0		0.221182	1728906
00:00:11.732	15251	0.01522	0		0.220747	1728803
00:00:11.742	15261	0.01503	0		0.217992	1728168
00:00:11.752	15271	0.01517	0		0.220022	1728630
00:00:11.762	15281	0.01551	0		0.224953	1729764
00:00:11.772	15291	0.01526	0		0.221328	1728936
00:00:11.782	15301	0.01526	0		0.221328	1728931
00:00:11.792	15311	0.01533	0		0.222343	1729168
00:00:11.802	15321	0.01525	0		0.221182	1728909
00:00:11.812	15331	0.01541	0		0.223503	1729413
00:00:11.822	15341	0.01533	0		0.222343	1729163
00:00:11.832	15351	0.01532	0		0.222198	1729119
00:00:11.842	15361	0.01536	0		0.222778	1729271
00:00:11.852	15371	0.01534	0		0.222488	1729190
00:00:11.862	15381	0.01546	0		0.224228	1729602
00:00:11.872	15391	0.0152	0		0.220457	1728718
00:00:11.882	15401	0.01541	0		0.223503	1729418
00:00:11.892	15411	0.01511	0		0.219152	1728423
00:00:11.902	15421	0.01552	0		0.225099	1729786
00:00:11.912	15431	0.01537	0		0.222923	1729288
00:00:11.922	15441	0.01535	0		0.222633	1729234
00:00:11.932	15451	0.01534	0		0.222488	1729198
00:00:11.942	15461	0.01565	0		0.226984	1730240
00:00:11.952	15471	0.01559	0		0.226114	1730019
00:00:11.961	15481	0.01552	0		0.225099	1729813
00:00:11.971	15491	0.01507	0		0.218572	1728278
00:00:11.981	15501	0.0153	0		0.221908	1729051
00:00:11.991	15511	0.01547	0		0.224373	1729616
00:00:12.001	15521	0.01544	0		0.223938	1729526
00:00:12.011	15531	0.01539	0		0.223213	1729350
00:00:12.021	15541	0.0157	0		0.227709	1730399
00:00:12.031	15551	0.01552	0		0.225099	1729801
00:00:12.041	15561	0.01578	0		0.228869	1730659
00:00:12.051	15571	0.01545	0		0.224083	1729553
00:00:12.061	15581	0.01602	0		0.23235	1731482
00:00:12.071	15591	0.01541	0		0.223503	1729433
00:00:12.081	15601	0.01564	0		0.226839	1730203
00:00:12.091	15611	0.01548	0		0.224518	1729662
00:00:12.101	15621	0.01556	0		0.225679	1729924
00:00:12.111	15631	0.01581	0		0.229305	1730787
00:00:12.121	15641	0.01589	0		0.230465	1731034
00:00:12.131	15651	0.01547	0		0.224373	1729619
00:00:12.141	15661	0.01587	0		0.230175	1730985
00:00:12.151	15671	0.01558	0		0.225969	1730002
00:00:12.162	15681	0.01575	0		0.228434	1730576
00:00:12.171	15691	0.01563	0		0.226694	1730168
00:00:12.180	15701	0.01581	0		0.229305	1730762
00:00:12.191	15711	0.01593	0		0.231045	1731166
00:00:12.201	15721	0.01594	0		0.23119	1731203
00:00:12.211	15731	0.01572	0		0.227999	1730484
00:00:12.221	15741	0.0159	0		0.23061	1731078
00:00:12.230	15751	0.01597	0		0.231625	1731303
00:00:12.240	15761	0.01616	0		0.234381	1731956
00:00:12.250	15771	0.01573	0		0.228144	1730504
00:00:12.260	15781	0.01626	0		0.235831	1732291
00:00:12.270	15791	0.01573	0		0.228144	1730511
00:00:12.280	15801	0.01605	0		0.232786	1731580
00:00:12.290	15811	0.01571	0		0.227854	1730443
00:00:12.300	15821	0.01597	0		0.231625	1731306
00:00:12.310	15831	0.01608	0		0.233221	1731663
00:00:12.320	15841	0.01605	0		0.232786	1731563
00:00:12.330	15851	0.01571	0		0.227854	1730445
00:00:12.340	15861	0.01601	0		0.232205	1731445
00:00:12.350	15871	0.01559	0		0.226114	1730041
00:00:12.360	15881	0.0162	0		0.234961	1732086
00:00:12.370	15891	0.01589	0		0.230465	1731029
00:00:12.380	15901	0.0166	0		0.240763	1733409
00:00:12.390	15911	0.01605	0		0.232786	1731583
00:00:12.400	15921	0.01608	0		0.233221	1731668
00:00:12.410	15931	0.01583	0		0.229595	1730843
00:00:12.420	15941	0.01644	0		0.238442	1732882
00:00:12.429	15951	0.01565	0		0.226984	1730240
00:00:12.440	15961	0.01615	0		0.234236	1731902
00:00:12.450	15971	0.01609	0		0.233366	1731710
00:00:12.459	15981	0.0163	0		0.236411	1732401
00:00:12.469	15991	0.0159	0		0.23061	1731066
00:00:12.479	16001	0.01621	0		0.235106	1732117
00:00:12.490	16011	0.01616	0		0.234381	1731948
00:00:12.499	16021	0.0164	0		0.237862	1732761
00:00:12.510	16031	0.01594	0		0.23119	1731215
00:00:12.519	16041	0.01618	0		0.234671	1732000
00:00:12.530	16051	0.01647	0		0.238877	1732990
00:00:12.539	16061	0.01641	0		0.238007	1732799
00:00:12.549	16071	0.01598	0		0.23177	1731345
00:00:12.559	16081	0.01628	0		0.236121	1732333
00:00:12.569	16091	0.01625	0		0.235686	1732245
00:00:12.579	16101	0.01634	0		0.236992	1732563
00:00:12.589	16111	0.01608	0		0.233221	1731678
00:00:12.599	16121	0.01648	0		0.239022	1733032
00:00:12.609	16131	0.01628	0		0.236121	1732340
00:00:12.619	16141	0.01658	0		0.240473	1733365
00:00:12.629	16151	0.01632	0		0.236702	1732492
00:00:12.639	16161	0.01668	0		0.241923	1733681
00:00:12.649	16171	0.01616	0		0.234381	1731946
00:00:12.659	16181	0.01652	0		0.239602	1733144
00:00:12.669	16191	0.01631	0		0.236557	1732448
00:00:12.679	16201	0.01663	0		0.241198	1733527
00:00:12.689	16211	0.01657	0		0.240327	1733333
00:00:12.698	16221	0.01649	0		0.239167	1733061
00:00:12.708	16231	0.0164	0		0.237862	1732759
00:00:12.719	16241	0.01684	0		0.244243	1734230
00:00:12.728	16251	0.01627	0		0.235976	1732301
00:00:12.738	16261	0.01662	0		0.241053	1733487
00:00:12.749	16271	0.01624	0		0.235541	1732201
00:00:12.758	16281	0.0167	0		0.242213	1733771
00:00:12.769	16291	0.01675	0		0.242938	1733922
00:00:12.778	16301	0.01644	0		0.238442	1732900
00:00:12.788	16311	0.01634	0		0.236992	1732543
00:00:12.799	16321	0.01681	0		0.243808	1734130
00:00:12.808	16331	0.01625	0		0.235686	1732235
00:00:12.818	16341	0.01673	0		0.242648	1733860
00:00:12.828	16351	0.01678	0		0.243373	1734027
00:00:12.839	16361	0.01652	0		0.239602	1733142
00:00:12.848	16371	0.01646	0		0.238732	1732951
00:00:12.858	16381	0.01672	0		0.242503	1733813
00:00:12.869	16391	0.01657	0		0.240327	1733335
00:00:12.878	16401	0.01664	0		0.241343	1733558
00:00:12.888	16411	0.01642	0		0.238152	1732802
00:00:12.898	16421	0.01691	0		0.245259	1734475
00:00:12.908	16431	0.01645	0		0.238587	1732927
00:00:12.918	16441	0.01691	0		0.245259	1734451
00:00:12.928	16451	0.01675	0		0.242938	1733932
00:00:12.938	16461	0.01689	0		0.244969	1734412
00:00:12.948	16471	0.01625	0		0.235686	1732232
00:00:12.958	16481	0.01682	0		0.243953	1734176
00:00:12.968	16491	0.01667	0		0.241778	1733642
00:00:12.978	16501	0.017	0		0.246564	1734769
00:00:12.987	16511	0.01657	0		0.240327	1733335
00:00:12.997	16521	0.01722	0		0.249755	1735488
00:00:13.007	16531	0.01673	0		0.242648	1733874
00:00:13.017	16541	0.01704	0		0.247144	1734906
00:00:13.027	16551	0.01664	0		0.241343	1733571
00:00:13.037	16561	0.01687	0		0.244679	1734336
00:00:13.047	16571	0.01645	0		0.238587	1732907
00:00:13.057	16581	0.01699	0		0.246419	1734747
00:00:13.067	16591	0.01716	0		0.248885	1735297
00:00:13.077	16601	0.01677	0		0.243228	1734003
00:00:13.087	16611	0.01654	0		0.239892	1733230
00:00:13.097	16621	0.01715	0		0.24874	1735270
00:00:13.107	16631	0.01704	0		0.247144	1734914
00:00:13.117	16641	0.01714	0		0.248595	1735238
00:00:13.127	16651	0.01703	0		0.246999	1734867
00:00:13.137	16661	0.01695	0		0.245839	1734583
00:00:13.147	16671	0.0171	0		0.248014	1735106
00:00:13.157	16681	0.01707	0		0.247579	1734989
00:00:13.167	16691	0.01698	0		0.246274	1734686
00:00:13.177	16701	0.0171	0		0.248014	1735093
00:00:13.187	16711	0.01718	0		0.249175	1735368
00:00:13.197	16721	0.01736	0		0.251785	1735958
00:00:13.207	16731	0.01715	0		0.24874	1735267
00:00:13.217	16741	0.0172	0		0.249465	1735448
00:00:13.226	16751	0.01718	0		0.249175	1735385
00:00:13.237	16761	0.01714	0		0.248595	1735218
00:00:13.247	16771	0.01681	0		0.243808	1734140
00:00:13.257	16781	0.01726	0		0.250335	1735630
00:00:13.267	16791	0.01682	0		0.243953	1734154
00:00:13.276	16801	0.01734	0		0.251495	1735906
00:00:13.286	16811	0.0174	0		0.252366	1736111
00:00:13.296	16821	0.01755	0		0.254541	1736625
00:00:13.306	16831	0.01714	0		0.248595	1735240
00:00:13.316	16841	0.01759	0		0.255121	1736752
00:00:13.326	16851	0.01717	0		0.24903	1735331
00:00:13.336	16861	0.01731	0		0.25106	1735818
00:00:13.346	16871	0.01718	0		0.249175	1735385
00:00:13.356	16881	0.01721	0		0.24961	1735456
00:00:13.366	16891	0.01696	0		0.245984	1734615
00:00:13.376	16901	0.01755	0		0.254541	1736613
00:00:13.386	16911	0.01724	0		0.250045	1735559
00:00:13.396	16921	0.0172	0		0.249465	1735439
00:00:13.406	16931	0.01754	0		0.254396	1736581
00:00:13.416	16941	0.01737	0		0.25193	1736022
00:00:13.426	16951	0.01722	0		0.249755	1735517
00:00:13.436	16961	0.01742	0		0.252656	1736162
00:00:13.446	16971	0.01724	0		0.250045	1735571
00:00:13.456	16981	0.01773	0		0.257152	1737200
00:00:13.465	16991	0.01711	0		0.248159	1735145
00:00:13.476	17001	0.01783	0		0.258602	1737542
00:00:13.486	17011	0.01745	0		0.253091	1736280
00:00:13.495	17021	0.01749	0		0.253671	1736414
00:00:13.506	17031	0.01733	0		0.25135	1735862
00:00:13.516	17041	0.01732	0		0.251205	1735835
00:00:13.526	17051	0.01739	0		0.252221	1736081
00:00:13.535	17061	0.01749	0		0.253671	1736392
00:00:13.545	17071	0.01722	0		0.249755	1735500
00:00:13.555	17081	0.01758	0		0.254976	1736720
00:00:13.565	17091	0.01739	0		0.252221	1736089
00:00:13.575	17101	0.01768	0		0.256427	1737053
00:00:13.585	17111	0.01757	0		0.254831	1736671
00:00:13.595	17121	0.0178	0		0.258167	1737459
00:00:13.605	17131	0.01787	0		0.259182	1737691
00:00:13.615	17141	0.01775	0		0.257442	1737270
00:00:13.625	17151	0.01729	0		0.25077	1735723
00:00:13.637	17161	0.01749	0		0.253671	1736422
00:00:13.645	17171	0.0179	0		0.259617	1737782
00:00:13.655	17181	0.01753	0		0.254251	1736544
00:00:13.665	17191	0.01777	0		0.257732	1737346
00:00:13.675	17201	0.01782	0		0.258457	1737517
00:00:13.685	17211	0.01786	0		0.259037	1737640
00:00:13.695	17221	0.01775	0		0.257442	1737272
00:00:13.705	17231	0.01769	0		0.256572	1737068
00:00:13.715	17241	0.01786	0		0.259037	1737645
00:00:13.725	17251	0.01774	0		0.257297	1737260
00:00:13.735	17261	0.01792	0		0.259908	1737841
00:00:13.745	17271	0.01808	0		0.262228	1738400
00:00:13.755	17281	0.01763	0		0.255701	1736867
00:00:13.764	17291	0.01756	0		0.254686	1736627
00:00:13.775	17301	0.0179	0		0.259617	1737774
00:00:13.785	17311	0.01768	0		0.256427	1737058
00:00:13.794	17321	0.01791	0		0.259763	1737811
00:00:13.804	17331	0.01814	0		0.263098	1738576
00:00:13.814	17341	0.01772	0		0.257007	1737191
00:00:13.824	17351	0.01753	0		0.254251	1736556
00:00:13.834	17361	0.01812	0		0.262808	1738525
00:00:13.845	17371	0.01807	0		0.262083	1738346
00:00:13.854	17381	0.01774	0		0.257297	1737245
00:00:13.864	17391	0.01802	0		0.261358	1738182
00:00:13.874	17401	0.01795	0		0.260343	1737963
00:00:13.884	17411	0.0181	0		0.262518	1738454
00:00:13.894	17421	0.01776	0		0.257587	1737309
00:00:13.904	17431	0.01795	0		0.260343	1737946
00:00:13.914	17441	0.018	0		0.261068	1738135
00:00:13.924	17451	0.0181	0		0.262518	1738449
00:00:13.934	17461	0.01792	0		0.259908	1737841
00:00:13.944	17471	0.01778	0		0.257877	1737383
00:00:13.954	17481	0.01802	0		0.261358	1738172
00:00:13.964	17491	0.0178	0		0.258167	1737437
00:00:13.974	17501	0.01797	0		0.260633	1738027
00:00:13.984	17511	0.01827	0		0.264984	1739029
00:00:13.994	17521	0.01787	0		0.259182	1737691
00:00:14.004	17531	0.01833	0		0.265854	1739233
00:00:14.013	17541	0.01787	0		0.259182	1737677
00:00:14.023	17551	0.01817	0		0.263533	1738696
00:00:14.034	17561	0.01786	0		0.259037	1737647
00:00:14.043	17571	0.01835	0		0.266144	1739294
00:00:14.054	17581	0.01836	0		0.266289	1739332
00:00:14.063	17591	0.01823	0		0.264404	1738885
00:00:14.073	17601	0.01801	0		0.261213	1738143
00:00:14.084	17611	0.01802	0		0.261358	1738175
00:00:14.093	17621	0.0182	0		0.263969	1738782
00:00:14.103	17631	0.01817	0		0.263533	1738674
00:00:14.113	17641	0.01789	0		0.259472	1737735
00:00:14.123	17651	0.01815	0		0.263243	1738630
00:00:14.133	17661	0.01788	0		0.259327	1737721
00:00:14.143	17671	0.01853	0		0.268755	1739892
00:00:14.153	17681	0.01787	0		0.259182	1737679
00:00:14.163	17691	0.01808	0		0.262228	1738393
00:00:14.173	17701	0.01824	0		0.264549	1738914
00:00:14.183	17711	0.0184	0		0.266869	1739478
00:00:14.193	17721	0.01856	0		0.26919	1740012
00:00:14.203	17731	0.01839	0		0.266724	1739425
00:00:14.213	17741	0.01833	0		0.265854	1739235
00:00:14.223	17751	0.01821	0		0.264114	1738838
00:00:14.233	17761	0.0186	0		0.26977	1740130
00:00:14.243	17771	0.0188	0		0.272671	1740792
00:00:14.253	17781	0.01827	0		0.264984	1739020
00:00:14.263	17791	0.01859	0		0.269625	1740098
00:00:14.273	17801	0.01831	0		0.265564	1739171
00:00:14.283	17811	0.01845	0		0.267595	1739618
00:00:14.293	17821	0.01833	0		0.265854	1739240
00:00:14.303	17831	0.01841	0		0.267014	1739508
00:00:14.312	17841	0.01835	0		0.266144	1739284
00:00:14.323	17851	0.01859	0		0.269625	1740105
00:00:14.332	17861	0.01839	0		0.266724	1739437
00:00:14.342	17871	0.01862	0		0.27006	1740211
00:00:14.352	17881	0.01826	0		0.264839	1738993
00:00:14.362	17891	0.01865	0		0.270495	1740306
00:00:14.372	17901	0.01839	0		0.266724	1739412
00:00:14.382	17911	0.01874	0		0.271801	1740613
00:00:14.392	17921	0.01848	0		0.26803	1739726
00:00:14.402	17931	0.01882	0		0.272961	1740878
00:00:14.412	17941	0.01831	0		0.265564	1739144
00:00:14.422	17951	0.0187	0		0.271221	1740466
00:00:14.432	17961	0.01879	0		0.272526	1740772
00:00:14.442	17971	0.01891	0		0.274266	1741181
00:00:14.452	17981	0.01854	0		0.2689	1739919
00:00:14.462	17991	0.01858	0		0.26948	1740069
00:00:14.472	18001	0.01876	0		0.272091	1740677
00:00:14.482	18011	0.01913	0		0.277457	1741900
00:00:14.492	18021	0.01845	0		0.267595	1739620
00:00:14.502	18031	0.01882	0		0.272961	1740856
00:00:14.512	18041	0.01861	0		0.269915	1740159
00:00:14.522	18051	0.01908	0		0.276732	1741738
00:00:14.531	18061	0.01846	0		0.26774	1739674
00:00:14.542	18071	0.01869	0		0.271075	1740439
00:00:14.552	18081	0.01863	0		0.270205	1740230
00:00:14.562	18091	0.01889	0		0.273976	1741101
00:00:14.571	18101	0.01859	0		0.269625	1740098
00:00:14.581	18111	0.01893	0		0.274556	1741238
00:00:14.592	18121	0.01856	0		0.26919	1740000
00:00:14.602	18131	0.01867	0		0.270785	1740364
00:00:14.611	18141	0.01887	0		0.273686	1741025
00:00:14.621	18151	0.01891	0		0.274266	1741184
00:00:14.631	18161	0.01841	0		0.267014	1739481
00:00:14.641	18171	0.01927	0		0.279488	1742375
00:00:14.651	18181	0.01878	0		0.272381	1740750
00:00:14.661	18191	0.01891	0		0.274266	1741164
00:00:14.671	18201	0.01881	0		0.272816	1740836
00:00:14.681	18211	0.01933	0		0.280358	1742576
00:00:14.691	18221	0.01881	0		0.272816	1740826
00:00:14.701	18231	0.0191	0		0.277022	1741800
00:00:14.711	18241	0.01884	0		0.273251	1740944
00:00:14.721	18251	0.01941	0		0.281518	1742866
00:00:14.731	18261	0.01865	0		0.270495	1740289
00:00:14.741	18271	0.01923	0		0.278908	1742255
00:00:14.751	18281	0.01875	0		0.271946	1740652
00:00:14.761	18291	0.01909	0		0.276877	1741787
00:00:14.771	18301	0.01906	0		0.276442	1741677
00:00:14.781	18311	0.01937	0		0.280938	1742704
00:00:14.791	18321	0.01897	0		0.275137	1741372
00:00:14.800	18331	0.0192	0		0.278472	1742155
00:00:14.811	18341	0.01907	0		0.276587	1741711
00:00:14.820	18351	0.01945	0		0.282098	1742981
00:00:14.830	18361	0.01927	0		0.279488	1742380
00:00:14.840	18371	0.0193	0		0.279923	1742490
00:00:14.850	18381	0.01868	0		0.27093	1740412
00:00:14.860	18391	0.01907	0		0.276587	1741724
00:00:14.870	18401	0.01854	0		0.2689	1739922
00:00:14.880	18411	0.01918	0		0.278182	1742096
00:00:14.890	18421	0.01932	0		0.280213	1742561
00:00:14.900	18431	0.01937	0		0.280938	1742724
00:00:14.911	18441	0.01941	0		0.281518	1742858
00:00:14.921	18451	0.01917	0		0.278037	1742059
00:00:14.930	18461	0.01891	0		0.274266	1741159
00:00:14.940	18471	0.01937	0		0.280938	1742721
00:00:14.950	18481	0.01911	0		0.277167	1741831
00:00:14.960	18491	0.01949	0		0.282678	1743130
00:00:14.970	18501	0.01891	0		0.274266	1741189
00:00:14.980	18511	0.01935	0		0.280648	1742655
00:00:14.990	18521	0.01911	0		0.277167	1741846
00:00:15.000	18531	0.01942	0		0.281663	1742895
00:00:15.010	18541	0.01909	0		0.276877	1741765
00:00:15.020	18551	0.01972	0		0.286014	1743893
00:00:15.029	18561	0.01925	0		0.279198	1742314
00:00:15.039	18571	0.01948	0		0.282533	1743096
00:00:15.049	18581	0.01936	0		0.280793	1742697
00:00:15.059	18591	0.01939	0		0.281228	1742778
00:00:15.069	18601	0.01907	0		0.276587	1741704
00:00:15.079	18611	0.0194	0		0.281373	1742824
00:00:15.089	18621	0.0191	0		0.277022	1741804
00:00:15.099	18631	0.01942	0		0.281663	1742893
00:00:15.109	18641	0.01915	0		0.277747	1741966
00:00:15.119	18651	0.01927	0		0.279488	1742365
00:00:15.129	18661	0.01892	0		0.274411	1741216
00:00:15.139	18671	0.01965	0		0.284999	1743663
00:00:15.149	18681	0.0192	0		0.278472	1742157
00:00:15.160	18691	0.01971	0		0.285869	1743854
00:00:15.169	18701	0.01941	0		0.281518	1742841
00:00:15.179	18711	0.01962	0		0.284564	1743555
00:00:15.189	18721	0.01954	0		0.283404	1743292
00:00:15.199	18731	0.01977	0		0.28674	1744045
00:00:15.209	18741	0.01952	0		0.283114	1743231
00:00:15.219	18751	0.01969	0		0.285579	1743807
00:00:15.229	18761	0.01979	0		0.28703	1744121
00:00:15.239	18771	0.01958	0		0.283984	1743429
00:00:15.249	18781	0.01925	0		0.279198	1742299
00:00:15.259	18791	0.01952	0		0.283114	1743228
00:00:15.269	18801	0.01945	0		0.282098	1742978
00:00:15.279	18811	0.01928	0		0.279633	1742419
00:00:15.289	18821	0.01955	0		0.283549	1743314
00:00:15.299	18831	0.01976	0		0.286594	1744030
00:00:15.309	18841	0.01943	0		0.281808	1742930
00:00:15.319	18851	0.01972	0		0.286014	1743878
00:00:15.328	18861	0.01947	0		0.282388	1743054
00:00:15.339	18871	0.01983	0		0.28761	1744277
00:00:15.348	18881	0.01917	0		0.278037	1742049
00:00:15.358	18891	0.01978	0		0.286885	1744094
00:00:15.369	18901	0.01995	0		0.28935	1744650
00:00:15.378	18911	0.01984	0		0.287755	1744292
00:00:15.388	18921	0.01963	0		0.284709	1743602
00:00:15.398	18931	0.01997	0		0.28964	1744727
00:00:15.409	18941	0.01959	0		0.284129	1743463
00:00:15.418	18951	0.01984	0		0.287755	1744297
00:00:15.428	18961	0.01966	0		0.285144	1743690
00:00:15.438	18971	0.01982	0		0.287465	1744226
00:00:15.448	18981	0.0195	0		0.282824	1743155
00:00:15.458	18991	0.01977	0		0.28674	1744069
00:00:15.468	19001	0.01988	0		0.288335	1744434
00:00:15.479	19011	0.02009	0		0.291381	1745145
00:00:15.488	19021	0.01974	0		0.286304	1743966
00:00:15.498	19031	0.01963	0		0.284709	1743589
00:00:15.508	19041	0.01978	0		0.286885	1744079
00:00:15.518	19051	0.01985	0		0.2879	1744329
00:00:15.528	19061	0.01978	0		0.286885	1744091
00:00:15.538	19071	0.02013	0		0.291961	1745278
00:00:15.548	19081	0.01991	0		0.28877	1744544
00:00:15.558	19091	0.02018	0		0.292686	1745442
00:00:15.568	19101	0.01981	0		0.28732	1744204
00:00:15.578	19111	0.01992	0		0.288915	1744571
00:00:15.587	19121	0.01974	0		0.286304	1743957
00:00:15.598	19131	0.02042	0		0.296167	1746231
00:00:15.608	19141	0.01989	0		0.28848	1744449
00:00:15.618	19151	0.01995	0		0.28935	1744664
00:00:15.628	19161	0.01978	0		0.286885	1744099
00:00:15.637	19171	0.01995	0		0.28935	1744652
00:00:15.647	19181	0.01983	0		0.28761	1744255
00:00:15.658	19191	0.02014	0		0.292106	1745302
00:00:15.667	19201	0.01978	0		0.286885	1744079
00:00:15.677	19211	0.02038	0		0.295587	1746121
00:00:15.688	19221	0.02008	0		0.291236	1745109
00:00:15.697	19231	0.02017	0		0.292541	1745398
00:00:15.707	19241	0.01982	0		0.287465	1744233
00:00:15.717	19251	0.01999	0		0.28993	1744795
00:00:15.727	19261	0.01981	0		0.28732	1744179
00:00:15.737	19271	0.02035	0		0.295152	1745991
00:00:15.747	19281	0.01978	0		0.286885	1744096
00:00:15.757	19291	0.0201	0		0.291526	1745182
00:00:15.767	19301	0.0196	0		0.284274	1743482
00:00:15.777	19311	0.02018	0		0.292686	1745437
00:00:15.787	19321	0.02	0		0.290075	1744827
00:00:15.797	19331	0.02019	0		0.292831	1745459
00:00:15.807	19341	0.01997	0		0.28964	1744741
00:00:15.817	19351	0.02005	0		0.290801	1744991
00:00:15.827	19361	0.02003	0		0.290511	1744937
00:00:15.836	19371	0.02042	0		0.296167	1746251
00:00:15.847	19381	0.02002	0		0.290365	1744898
00:00:15.857	19391	0.0202	0		0.292976	1745493
00:00:15.867	19401	0.02001	0		0.29022	1744849
00:00:15.877	19411	0.01982	0		0.287465	1744231
00:00:15.886	19421	0.01993	0		0.28906	1744606
00:00:15.896	19431	0.02042	0		0.296167	1746224
00:00:15.907	19441	0.02025	0		0.293701	1745672
00:00:15.916	19451	0.02043	0		0.296312	1746275
00:00:15.926	19461	0.02009	0		0.291381	1745128
00:00:15.936	19471	0.02026	0		0.293846	1745696
00:00:15.946	19481	0.02032	0		0.294717	1745896
00:00:15.956	19491	0.0201	0		0.291526	1745160
00:00:15.966	19501	0.01998	0		0.289785	1744778
00:00:15.976	19511	0.0203	0		0.294427	1745849
00:00:15.986	19521	0.02035	0		0.295152	1745996
00:00:15.996	19531	0.02074	0		0.300808	1747322
00:00:16.006	19541	0.02026	0		0.293846	1745691
00:00:16.016	19551	0.02039	0		0.295732	1746143
00:00:16.027	19561	0.02042	0		0.296167	1746229
00:00:16.036	19571	0.02021	0		0.293121	1745537
00:00:16.046	19581	0.02046	0		0.296747	1746361
00:00:16.056	19591	0.0208	0		0.301678	1747503
00:00:16.066	19601	0.02019	0		0.292831	1745461
00:00:16.076	19611	0.02047	0		0.296892	1746403
00:00:16.085	19621	0.02028	0		0.294136	1745761
00:00:16.095	19631	0.02064	0		0.299358	1746969
00:00:16.106	19641	0.02037	0		0.295442	1746065
00:00:16.116	19651	0.02064	0		0.299358	1746994
00:00:16.126	19661	0.02029	0		0.294281	1745803
00:00:16.136	19671	0.02054	0		0.297907	1746635
00:00:16.146	19681	0.02049	0		0.297182	1746476
00:00:16.156	19691	0.02026	0		0.293846	1745717
00:00:16.166	19701	0.02044	0		0.296457	1746305
00:00:16.176	19711	0.0205	0		0.297327	1746503
00:00:16.185	19721	0.02048	0		0.297037	1746447
00:00:16.195	19731	0.02063	0		0.299213	1746955
00:00:16.206	19741	0.02044	0		0.296457	1746314
00:00:16.215	19751	0.02063	0		0.299213	1746940
00:00:16.225	19761	0.02066	0		0.299648	1747038
00:00:16.236	19771	0.02041	0		0.296022	1746194
00:00:16.245	19781	0.02055	0		0.298052	1746662
00:00:16.255	19791	0.02051	0		0.297472	1746550
00:00:16.265	19801	0.02052	0		0.297617	1746572
00:00:16.275	19811	0.02062	0		0.299068	1746918
00:00:16.285	19821	0.02043	0		0.296312	1746280
00:00:16.295	19831	0.02082	0		0.301968	1747589
00:00:16.305	19841	0.02059	0		0.298633	1746795
00:00:16.315	19851	0.02078	0		0.301388	1747447
00:00:16.325	19861	0.02068	0		0.299938	1747114
00:00:16.335	19871	0.02058	0		0.298488	1746781
00:00:16.345	19881	0.02088	0		0.302839	1747777
00:00:16.355	19891	0.02093	0		0.303564	1747955
00:00:16.364	19901	0.0207	0		0.300228	1747170
00:00:16.375	19911	0.02078	0		0.301388	1747464
00:00:16.386	19921	0.0208	0		0.301678	1747528
00:00:16.395	19931	0.02059	0		0.298633	1746805
00:00:16.405	19941	0.021	0		0.304579	1748195
00:00:16.414	19951	0.02076	0		0.301098	1747393
00:00:16.425	19961	0.02098	0		0.304289	1748129
00:00:16.435	19971	0.02051	0		0.297472	1746554
00:00:16.444	19981	0.02066	0		0.299648	1747053
00:00:16.455	19991	0.02091	0		0.303274	1747883
00:00:16.464	20001	0.02064	0		0.299358	1746982
00:00:16.474	20011	0.02064	0		0.299358	1746967
00:00:16.484	20021	0.02072	0		0.300518	1747234
00:00:16.494	20031	0.02082	0		0.301968	1747579
00:00:16.504	20041	0.02088	0		0.302839	1747775
00:00:16.514	20051	0.02072	0		0.300518	1747248
00:00:16.524	20061	0.02104	0		0.305159	1748320
00:00:16.534	20071	0.02073	0		0.300663	1747297
00:00:16.544	20081	0.02085	0		0.302404	1747694
00:00:16.554	20091	0.02072	0		0.300518	1747258
00:00:16.564	20101	0.02114	0		0.30661	1748648
00:00:16.574	20111	0.02082	0		0.301968	1747582
00:00:16.584	20121	0.02106	0		0.305449	1748376
00:00:16.594	20131	0.02093	0		0.303564	1747957
00:00:16.604	20141	0.02107	0		0.305594	1748435
00:00:16.614	20151	0.021	0		0.304579	1748185
00:00:16.624	20161	0.02104	0		0.305159	1748337
00:00:16.634	20171	0.02101	0		0.304724	1748212
00:00:16.643	20181	0.02097	0		0.304144	1748102
00:00:16.654	20191	0.0209	0		0.303129	1747853
00:00:16.664	20201	0.02097	0		0.304144	1748082
00:00:16.674	20211	0.02116	0		0.3069	1748721
00:00:16.684	20221	0.02084	0		0.302259	1747648
00:00:16.693	20231	0.02075	0		0.300953	1747342
00:00:16.703	20241	0.02097	0		0.304144	1748087
00:00:16.713	20251	0.02087	0		0.302694	1747736
00:00:16.724	20261	0.02098	0		0.304289	1748124
00:00:16.734	20271	0.02097	0		0.304144	1748102
00:00:16.743	20281	0.02088	0		0.302839	1747768
00:00:16.754	20291	0.0212	0		0.30748	1748869
00:00:16.763	20301	0.02089	0		0.302984	1747829
00:00:16.773	20311	0.02104	0		0.305159	1748307
00:00:16.783	20321	0.02103	0		0.305014	1748300
00:00:16.793	20331	0.02105	0		0.305304	1748359
00:00:16.803	20341	0.02108	0		0.305739	1748471
00:00:16.813	20351	0.02117	0		0.307045	1748746
00:00:16.823	20361	0.02116	0		0.3069	1748726
00:00:16.833	20371	0.02106	0		0.305449	1748371
00:00:16.843	20381	0.02141	0		0.310526	1749548
00:00:16.853	20391	0.02118	0		0.30719	1748783
00:00:16.863	20401	0.02122	0		0.30777	1748918
00:00:16.873	20411	0.02127	0		0.308495	1749107
00:00:16.883	20421	0.0213	0		0.30893	1749190
00:00:16.893	20431	0.02117	0		0.307045	1748770
00:00:16.903	20441	0.02127	0		0.308495	1749097
00:00:16.913	20451	0.02117	0		0.307045	1748760
00:00:16.923	20461	0.0213	0		0.30893	1749183
00:00:16.932	20471	0.02151	0		0.311976	1749905
00:00:16.943	20481	0.02118	0		0.30719	1748800
00:00:16.953	20491	0.02125	0		0.308205	1749038
00:00:16.962	20501	0.02158	0		0.312991	1750134
00:00:16.972	20511	0.02108	0		0.305739	1748452
00:00:16.982	20521	0.02134	0		0.30951	1749315
00:00:16.992	20531	0.02167	0		0.314297	1750450
00:00:17.002	20541	0.02135	0		0.309655	1749347
00:00:17.012	20551	0.02145	0		0.311106	1749702
00:00:17.022	20561	0.02169	0		0.314587	1750504
00:00:17.032	20571	0.02136	0		0.309801	1749386
00:00:17.042	20581	0.02151	0		0.311976	1749898
00:00:17.052	20591	0.02165	0		0.314007	1750352
00:00:17.062	20601	0.02145	0		0.311106	1749687
00:00:17.072	20611	0.02157	0		0.312846	1750102
00:00:17.082	20621	0.022	0		0.319083	1751531
00:00:17.092	20631	0.02145	0		0.311106	1749707
00:00:17.102	20641	0.0215	0		0.311831	1749868
00:00:17.112	20651	0.02147	0		0.311396	1749751
00:00:17.122	20661	0.02149	0		0.311686	1749827
00:00:17.132	20671	0.02138	0		0.310091	1749472
00:00:17.142	20681	0.02167	0		0.314297	1750430
00:00:17.152	20691	0.02168	0		0.314442	1750460
00:00:17.162	20701	0.02158	0		0.312991	1750136
00:00:17.172	20711	0.02139	0		0.310236	1749494
00:00:17.182	20721	0.0216	0		0.313281	1750195
00:00:17.191	20731	0.02137	0		0.309946	1749428
00:00:17.202	20741	0.02144	0		0.310961	1749677
00:00:17.212	20751	0.02137	0		0.309946	1749425
00:00:17.222	20761	0.02165	0		0.314007	1750369
00:00:17.232	20771	0.02132	0		0.30922	1749256
00:00:17.241	20781	0.02133	0		0.309365	1749281
00:00:17.251	20791	0.02166	0		0.314152	1750398
00:00:17.262	20801	0.02182	0		0.316472	1750942
00:00:17.271	20811	0.02161	0		0.313426	1750232
00:00:17.281	20821	0.02171	0		0.314877	1750582
00:00:17.291	20831	0.0216	0		0.313281	1750202
00:00:17.301	20841	0.02167	0		0.314297	1750425
00:00:17.311	20851	0.02159	0		0.313136	1750153
00:00:17.321	20861	0.02189	0		0.317488	1751173
00:00:17.331	20871	0.02175	0		0.315457	1750690
00:00:17.341	20881	0.0219	0		0.317633	1751205
00:00:17.351	20891	0.02131	0		0.309075	1749232
00:00:17.362	20901	0.02195	0		0.318358	1751369
00:00:17.371	20911	0.02164	0		0.313862	1750322
00:00:17.381	20921	0.02186	0		0.317052	1751061
00:00:17.391	20931	0.02166	0		0.314152	1750403
00:00:17.401	20941	0.02204	0		0.319663	1751683
00:00:17.411	20951	0.02186	0		0.317052	1751063
00:00:17.421	20961	0.02181	0		0.316327	1750910
00:00:17.430	20971	0.02127	0		0.308495	1749087
00:00:17.441	20981	0.02207	0		0.320098	1751771
00:00:17.451	20991	0.02194	0		0.318213	1751325
00:00:17.461	21001	0.02192	0		0.317923	1751266
00:00:17.471	21011	0.02188	0		0.317342	1751151
00:00:17.480	21021	0.02243	0		0.32532	1752981
00:00:17.490	21031	0.02168	0		0.314442	1750472
00:00:17.501	21041	0.02192	0		0.317923	1751276
00:00:17.510	21051	0.02147	0		0.311396	1749748
00:00:17.520	21061	0.02218	0		0.321694	1752149
00:00:17.530	21071	0.02154	0		0.312411	1749988
00:00:17.540	21081	0.022	0		0.319083	1751528
00:00:17.550	21091	0.02141	0		0.310526	1749565
00:00:17.560	21101	0.02232	0		0.323724	1752614
00:00:17.570	21111	0.02175	0		0.315457	1750697
00:00:17.580	21121	0.02215	0		0.321259	1752043
00:00:17.590	21131	0.0218	0		0.316182	1750871
00:00:17.600	21141	0.02194	0		0.318213	1751350
00:00:17.611	21151	0.02179	0		0.316037	1750822
00:00:17.620	21161	0.02188	0		0.317342	1751139
00:00:17.630	21171	0.02181	0		0.316327	1750891
00:00:17.640	21181	0.02217	0		0.321549	1752122
00:00:17.650	21191	0.02163	0		0.313717	1750300
00:00:17.660	21201	0.02229	0		0.323289	1752519
00:00:17.670	21211	0.02221	0		0.322129	1752257
00:00:17.680	21221	0.02203	0		0.319518	1751641
00:00:17.690	21231	0.022	0		0.319083	1751558
00:00:17.700	21241	0.02196	0		0.318503	1751398
00:00:17.710	21251	0.02201	0		0.319228	1751575
00:00:17.720	21261	0.02205	0		0.319808	1751707
00:00:17.729	21271	0.02189	0		0.317488	1751183
00:00:17.740	21281	0.02215	0		0.321259	1752047
00:00:17.750	21291	0.02192	0		0.317923	1751266
00:00:17.760	21301	0.02208	0		0.320243	1751800
00:00:17.769	21311	0.02179	0		0.316037	1750846
00:00:17.779	21321	0.02232	0		0.323724	1752609
00:00:17.789	21331	0.02211	0		0.320678	1751903
00:00:17.799	21341	0.02237	0		0.324449	1752788
00:00:17.810	21351	0.02226	0		0.322854	1752401
00:00:17.819	21361	0.02216	0		0.321404	1752062
00:00:17.829	21371	0.022	0		0.319083	1751543
00:00:17.839	21381	0.02245	0		0.32561	1753057
00:00:17.849	21391	0.02194	0		0.318213	1751325
00:00:17.860	21401	0.02221	0		0.322129	1752239
00:00:17.870	21411	0.02187	0		0.317197	1751122
00:00:17.879	21421	0.02239	0		0.324739	1752866
00:00:17.889	21431	0.02212	0		0.320823	1751957
00:00:17.899	21441	0.02216	0		0.321404	1752069
00:00:17.909	21451	0.02184	0		0.316762	1750991
00:00:17.919	21461	0.0224	0		0.324884	1752891
00:00:17.929	21471	0.022	0		0.319083	1751538
00:00:17.939	21481	0.02239	0		0.324739	1752849
00:00:17.949	21491	0.02211	0		0.320678	1751896
00:00:17.959	21501	0.0221	0		0.320533	1751891
00:00:17.969	21511	0.02198	0		0.318793	1751474
00:00:17.980	21521	0.02258	0		0.327495	1753477
00:00:17.989	21531	0.02182	0		0.316472	1750930
00:00:17.998	21541	0.02254	0		0.326915	1753357
00:00:18.009	21551	0.02213	0		0.320968	1751979
00:00:18.018	21561	0.02262	0		0.328075	1753634
00:00:18.028	21571	0.02215	0		0.321259	1752057
00:00:18.039	21581	0.02249	0		0.32619	1753187
00:00:18.048	21591	0.02232	0		0.323724	1752604
00:00:18.058	21601	0.02255	0		0.32706	1753391
00:00:18.068	21611	0.0224	0		0.324884	1752881
00:00:18.078	21621	0.0223	0		0.323434	1752543
00:00:18.088	21631	0.02236	0		0.324304	1752759
00:00:18.098	21641	0.02229	0		0.323289	1752504
00:00:18.109	21651	0.02189	0		0.317488	1751163
00:00:18.118	21661	0.02246	0		0.325755	1753094
00:00:18.128	21671	0.02212	0		0.320823	1751935
00:00:18.138	21681	0.02236	0		0.324304	1752761
00:00:18.148	21691	0.02214	0		0.321113	1752018
00:00:18.158	21701	0.02277	0		0.330251	1754136
00:00:18.168	21711	0.02227	0		0.322999	1752448
00:00:18.178	21721	0.02244	0		0.325465	1753004
00:00:18.188	21731	0.02209	0		0.320388	1751856
00:00:18.198	21741	0.02238	0		0.324594	1752822
00:00:18.208	21751	0.02226	0		0.322854	1752418
00:00:18.218	21761	0.02226	0		0.322854	1752413
00:00:18.228	21771	0.02271	0		0.329381	1753928
00:00:18.238	21781	0.02276	0		0.330106	1754087
00:00:18.248	21791	0.02242	0		0.325175	1752959
00:00:18.258	21801	0.02251	0		0.32648	1753244
00:00:18.268	21811	0.02268	0		0.328945	1753818
00:00:18.277	21821	0.02271	0		0.329381	1753930
00:00:18.287	21831	0.02264	0		0.328365	1753690
00:00:18.297	21841	0.0226	0		0.327785	1753565
00:00:18.307	21851	0.02235	0		0.324159	1752715
00:00:18.317	21861	0.02263	0		0.32822	1753666
00:00:18.327	21871	0.02262	0		0.328075	1753627
00:00:18.337	21881	0.0227	0		0.329236	1753876
00:00:18.347	21891	0.02231	0		0.323579	1752580
00:00:18.357	21901	0.02273	0		0.329671	1753991
00:00:18.367	21911	0.02237	0		0.324449	1752776
00:00:18.377	21921	0.02251	0		0.32648	1753268
00:00:18.387	21931	0.02251	0		0.32648	1753246
00:00:18.397	21941	0.02276	0		0.330106	1754094
00:00:18.407	21951	0.02252	0		0.326625	1753276
00:00:18.417	21961	0.02259	0		0.32764	1753531
00:00:18.427	21971	0.0223	0		0.323434	1752533
00:00:18.437	21981	0.0226	0		0.327785	1753565
00:00:18.447	21991	0.02265	0		0.32851	1753725
00:00:18.457	22001	0.02282	0		0.330976	1754286
00:00:18.467	22011	0.02277	0		0.330251	1754141
00:00:18.477	22021	0.02289	0		0.331991	1754539
00:00:18.487	22031	0.0224	0		0.324884	1752879
00:00:18.496	22041	0.02262	0		0.328075	1753636
00:00:18.507	22051	0.02249	0		0.32619	1753199
00:00:18.517	22061	0.02284	0		0.331266	1754352
00:00:18.526	22071	0.02259	0		0.32764	1753519
00:00:18.537	22081	0.02271	0		0.329381	1753916
00:00:18.546	22091	0.02267	0		0.3288	1753798
00:00:18.557	22101	0.02296	0		0.333007	1754756
00:00:18.566	22111	0.02261	0		0.32793	1753575
00:00:18.576	22121	0.0231	0		0.335037	1755246
00:00:18.586	22131	0.02267	0		0.3288	1753781
00:00:18.596	22141	0.02262	0		0.328075	1753634
00:00:18.607	22151	0.02283	0		0.331121	1754328
00:00:18.616	22161	0.02286	0		0.331556	1754428
00:00:18.626	22171	0.02258	0		0.327495	1753492
00:00:18.636	22181	0.0228	0		0.330686	1754237
00:00:18.646	22191	0.02283	0		0.331121	1754343
00:00:18.656	22201	0.02245	0		0.32561	1753045
00:00:18.666	22211	0.02296	0		0.333007	1754769
00:00:18.676	22221	0.02301	0		0.333732	1754916
00:00:18.686	22231	0.023	0		0.333587	1754911
00:00:18.696	22241	0.02309	0		0.334892	1755200
00:00:18.706	22251	0.02296	0		0.333007	1754749
00:00:18.716	22261	0.02286	0		0.331556	1754436
00:00:18.726	22271	0.02286	0		0.331556	1754421
00:00:18.736	22281	0.02306	0		0.334457	1755085
00:00:18.746	22291	0.02286	0		0.331556	1754423
00:00:18.756	22301	0.02301	0		0.333732	1754940
00:00:18.765	22311	0.02271	0		0.329381	1753930
00:00:18.776	22321	0.02295	0		0.332862	1754742
00:00:18.786	22331	0.02297	0		0.333152	1754801
00:00:18.796	22341	0.02314	0		0.335617	1755364
00:00:18.806	22351	0.02275	0		0.329961	1754043
00:00:18.815	22361	0.02295	0		0.332862	1754722
00:00:18.825	22371	0.02323	0		0.336923	1755661
00:00:18.835	22381	0.02271	0		0.329381	1753928
00:00:18.846	22391	0.02296	0		0.333007	1754766
00:00:18.855	22401	0.02304	0		0.334167	1755038
00:00:18.865	22411	0.02294	0		0.332716	1754688
00:00:18.875	22421	0.02285	0		0.331411	1754382
00:00:18.885	22431	0.02309	0		0.334892	1755207
00:00:18.895	22441	0.02296	0		0.333007	1754764
00:00:18.905	22451	0.02294	0		0.332716	1754695
00:00:18.915	22461	0.02314	0		0.335617	1755380
00:00:18.925	22471	0.02296	0		0.333007	1754747
00:00:18.935	22481	0.02279	0		0.330541	1754205
00:00:18.945	22491	0.02275	0		0.329961	1754067
00:00:18.955	22501	0.02324	0		0.337068	1755691
00:00:18.965	22511	0.02306	0		0.334457	1755092
00:00:18.975	22521	0.02312	0		0.335327	1755300
00:00:18.985	22531	0.02349	0		0.340694	1756541
00:00:18.995	22541	0.02307	0		0.334602	1755136
00:00:19.004	22551	0.02334	0		0.338518	1756031
00:00:19.015	22561	0.02312	0		0.335327	1755310
00:00:19.024	22571	0.02332	0		0.338228	1755965
00:00:19.035	22581	0.02317	0		0.336052	1755455
00:00:19.044	22591	0.02312	0		0.335327	1755310
00:00:19.054	22601	0.02337	0		0.338953	1756124
00:00:19.064	22611	0.02317	0		0.336052	1755477
00:00:19.074	22621	0.02306	0		0.334457	1755102
00:00:19.084	22631	0.02303	0		0.334022	1754994
00:00:19.094	22641	0.0233	0		0.337938	1755889
00:00:19.104	22651	0.0234	0		0.339388	1756234
00:00:19.114	22661	0.02342	0		0.339678	1756298
00:00:19.124	22671	0.02343	0		0.339823	1756349
00:00:19.134	22681	0.02314	0		0.335617	1755366
00:00:19.144	22691	0.02339	0		0.339243	1756212
00:00:19.154	22701	0.02316	0		0.335907	1755441
00:00:19.164	22711	0.02342	0		0.339678	1756293
00:00:19.174	22721	0.02321	0		0.336632	1755595
00:00:19.184	22731	0.02325	0		0.337213	1755727
00:00:19.194	22741	0.02356	0		0.341709	1756776
00:00:19.204	22751	0.02327	0		0.337503	1755798
00:00:19.214	22761	0.02327	0		0.337503	1755813
00:00:19.224	22771	0.02339	0		0.339243	1756222
00:00:19.234	22781	0.02313	0		0.335472	1755349
00:00:19.244	22791	0.02328	0		0.337648	1755828
00:00:19.254	22801	0.02327	0		0.337503	1755793
00:00:19.263	22811	0.02332	0		0.338228	1755955
00:00:19.273	22821	0.02307	0		0.334602	1755134
00:00:19.283	22831	0.0232	0		0.336487	1755563
00:00:19.294	22841	0.02325	0		0.337213	1755737
00:00:19.303	22851	0.02353	0		0.341274	1756678
00:00:19.313	22861	0.02321	0		0.336632	1755612
00:00:19.323	22871	0.02332	0		0.338228	1755982
00:00:19.333	22881	0.02335	0		0.338663	1756058
00:00:19.343	22891	0.02351	0		0.340984	1756595
00:00:19.353	22901	0.02334	0		0.338518	1756036
00:00:19.363	22911	0.0237	0		0.343739	1757239
00:00:19.373	22921	0.02358	0		0.341999	1756857
00:00:19.383	22931	0.02358	0		0.341999	1756828
00:00:19.393	22941	0.02321	0		0.336632	1755610
00:00:19.403	22951	0.02367	0		0.343304	1757136
00:00:19.413	22961	0.02352	0		0.341129	1756629
00:00:19.423	22971	0.02359	0		0.342144	1756884
00:00:19.433	22981	0.02328	0		0.337648	1755842
00:00:19.443	22991	0.02334	0		0.338518	1756041
00:00:19.453	23001	0.02353	0		0.341274	1756691
00:00:19.463	23011	0.02341	0		0.339533	1756273
00:00:19.473	23021	0.02393	0		0.347075	1758029
00:00:19.483	23031	0.02337	0		0.338953	1756153
00:00:19.493	23041	0.02352	0		0.341129	1756629
00:00:19.503	23051	0.02415	0		0.350266	1758755
00:00:19.513	23061	0.02344	0		0.339968	1756371
00:00:19.523	23071	0.02359	0		0.342144	1756882
00:00:19.532	23081	0.02362	0		0.342579	1756980
00:00:19.543	23091	0.02369	0		0.343594	1757227
00:00:19.552	23101	0.02354	0		0.341419	1756698
00:00:19.562	23111	0.02382	0		0.34548	1757664
00:00:19.573	23121	0.02402	0		0.348381	1758318
00:00:19.582	23131	0.02365	0		0.343014	1757095
00:00:19.592	23141	0.02364	0		0.342869	1757036
00:00:19.602	23151	0.02378	0		0.3449	1757527
00:00:19.612	23161	0.02341	0		0.339533	1756268
00:00:19.622	23171	0.02368	0		0.343449	1757168
00:00:19.632	23181	0.02345	0		0.340113	1756416
00:00:19.642	23191	0.02377	0		0.344755	1757480
00:00:19.652	23201	0.02374	0		0.344319	1757386
00:00:19.662	23211	0.02367	0		0.343304	1757139
00:00:19.672	23221	0.02358	0		0.341999	1756855
00:00:19.682	23231	0.02395	0		0.347365	1758078
00:00:19.692	23241	0.02351	0		0.340984	1756612
00:00:19.702	23251	0.02374	0		0.344319	1757389
00:00:19.712	23261	0.02342	0		0.339678	1756308
00:00:19.722	23271	0.02413	0		0.349976	1758693
00:00:19.732	23281	0.02395	0		0.347365	1758100
00:00:19.742	23291	0.02412	0		0.349831	1758669
00:00:19.752	23301	0.02367	0		0.343304	1757139
00:00:19.762	23311	0.02404	0		0.348671	1758377
00:00:19.772	23321	0.02346	0		0.340258	1756453
00:00:19.783	23331	0.02376	0		0.34461	1757458
00:00:19.791	23341	0.02354	0		0.341419	1756713
00:00:19.801	23351	0.02394	0		0.34722	1758061
00:00:19.811	23361	0.02369	0		0.343594	1757198
00:00:19.822	23371	0.02387	0		0.346205	1757801
00:00:19.831	23381	0.02407	0		0.349106	1758472
00:00:19.841	23391	0.02412	0		0.349831	1758640
00:00:19.851	23401	0.02406	0		0.348961	1758448
00:00:19.861	23411	0.02428	0		0.352152	1759198
00:00:19.871	23421	0.02404	0		0.348671	1758384
00:00:19.881	23431	0.02414	0		0.350121	1758720
00:00:19.891	23441	0.02373	0		0.344174	1757352
[truncated: 59,410 more rows]
