# Supplementary material for: Continuous Infusion Pressure Measurement in Predefined Interfascial and Intramuscular Tissue Conditions: An Ex Vivo Pilot Study
Source: J Clin Med. 2026 Apr 26;15(9):3301. doi: 10.3390/jcm15093301 (PMC13164366; doi:10.3390/jcm15093301)
Supplement: Supplementary file 1 [file jcm-15-03301-s001.zip › muscle 11.xlsx]

## Sheet: Recording
Timestamp	DeviceTime	Pressure(bar)	ButtonState	Event	Pressure(PSI)	PressureRAW
00:00:00.000	17995	-0.00109	1		-0.0158091	1674062
00:00:00.001	18005	-0.00132	1		-0.019145	1673292
00:00:00.002	18015	-0.00107	1		-0.015519	1674148
00:00:00.003	18025	-0.00141	1		-0.0204503	1672993
00:00:00.004	18035	-0.00131	1		-0.0189999	1673319
00:00:00.004	18045	-0.00158	1		-0.022916	1672412
00:00:00.008	18055	-0.00115	1		-0.0166793	1673876
00:00:00.020	18065	-0.00124	1		-0.0179847	1673562
00:00:00.028	18075	-0.00115	1		-0.0166793	1673876
00:00:00.038	18085	-0.00118	1		-0.0171144	1673768
00:00:00.048	18095	-0.00117	1		-0.0169694	1673802
00:00:00.058	18105	-0.00127	1		-0.0184198	1673471
00:00:00.068	18115	-0.00077	1		-0.0111679	1675136
00:00:00.078	18125	-0.00149	1		-0.0216106	1672721
00:00:00.088	18135	-0.00123	1		-0.0178396	1673597
00:00:00.098	18145	-0.00134	1		-0.0194351	1673233
00:00:00.108	18155	-0.00104	1		-0.0150839	1674241
00:00:00.118	18165	-0.00154	1		-0.0223358	1672555
00:00:00.128	18175	-0.00113	1		-0.0163893	1673915
00:00:00.138	18185	-0.0013	1		-0.0188549	1673361
00:00:00.148	18195	-0.00106	1		-0.015374	1674160
00:00:00.158	18205	-0.00176	0		-0.0255266	1671819
00:00:00.167	18215	-0.00134	0		-0.0194351	1673219
00:00:00.178	18225	-0.0014	0		-0.0203053	1673037
00:00:00.188	18235	-0.00107	0		-0.015519	1674148
00:00:00.197	18245	-0.00162	0		-0.0234961	1672297
00:00:00.207	18255	-0.00117	0		-0.0169694	1673798
00:00:00.217	18265	-0.00155	0		-0.0224808	1672511
00:00:00.227	18275	-0.00153	0		-0.0221908	1672601
00:00:00.237	18285	-0.00138	0		-0.0200152	1673094
00:00:00.247	18295	-0.00148	0		-0.0214656	1672746
00:00:00.257	18305	-0.0015	0		-0.0217557	1672702
00:00:00.267	18315	-0.0013	0		-0.0188549	1673375
00:00:00.277	18325	-0.0013	0		-0.0188549	1673370
00:00:00.287	18335	-0.00099	0		-0.0143587	1674410
00:00:00.297	18345	-0.00128	0		-0.0185648	1673432
00:00:00.307	18355	-0.00142	0		-0.0205954	1672947
00:00:00.317	18365	-0.00161	0		-0.0233511	1672311
00:00:00.327	18375	-0.00136	0		-0.0197251	1673148
00:00:00.337	18385	-0.00116	0		-0.0168244	1673834
00:00:00.347	18395	-0.00111	0		-0.0160992	1674001
00:00:00.357	18405	-0.00167	0		-0.0242213	1672113
00:00:00.367	18415	-0.00098	0		-0.0142137	1674437
00:00:00.377	18425	-0.00141	0		-0.0204503	1672988
00:00:00.387	18435	-0.00109	0		-0.0158091	1674077
00:00:00.397	18445	-0.0013	0		-0.0188549	1673346
00:00:00.407	18455	-0.001	0		-0.0145038	1674351
00:00:00.417	18465	-0.00128	0		-0.0185648	1673427
00:00:00.427	18475	-0.00123	0		-0.0178396	1673604
00:00:00.437	18485	-0.00149	0		-0.0216106	1672721
00:00:00.446	18495	-0.0016	0		-0.023206	1672343
00:00:00.463	18505	-0.00129	0		-0.0187099	1673392
00:00:00.466	18515	-0.00114	0		-0.0165343	1673910
00:00:00.476	18525	-0.0014	0		-0.0203053	1673008
00:00:00.486	18535	-0.00135	0		-0.0195801	1673177
00:00:00.496	18545	-0.00143	0		-0.0207404	1672908
00:00:00.506	18555	-0.00142	0		-0.0205954	1672952
00:00:00.516	18565	-0.00182	0		-0.0263969	1671614
00:00:00.526	18575	-0.00137	0		-0.0198702	1673128
00:00:00.536	18585	-0.00143	0		-0.0207404	1672920
00:00:00.546	18595	-0.00127	0		-0.0184198	1673476
00:00:00.556	18605	-0.00154	0		-0.0223358	1672545
00:00:00.566	18615	-0.00126	0		-0.0182748	1673478
00:00:00.576	18625	-0.00153	0		-0.0221908	1672594
00:00:00.586	18635	-0.00153	0		-0.0221908	1672597
00:00:00.596	18645	-0.00155	0		-0.0224808	1672516
00:00:00.606	18655	-0.00127	0		-0.0184198	1673444
00:00:00.616	18665	-0.00171	0		-0.0248014	1671971
00:00:00.626	18675	-0.00136	0		-0.0197251	1673155
00:00:00.636	18685	-0.00132	0		-0.019145	1673302
00:00:00.646	18695	-0.00129	0		-0.0187099	1673410
00:00:00.656	18705	-0.0015	0		-0.0217557	1672697
00:00:00.666	18715	-0.00166	0		-0.0240763	1672165
00:00:00.676	18725	-0.00156	0		-0.0226259	1672484
00:00:00.686	18735	-0.00148	0		-0.0214656	1672751
00:00:00.695	18745	-0.00137	0		-0.0198702	1673113
00:00:00.705	18755	-0.0015	0		-0.0217557	1672685
00:00:00.715	18765	-0.00152	0		-0.0220457	1672623
00:00:00.725	18775	-0.00144	0		-0.0208854	1672883
00:00:00.735	18785	-0.0014	0		-0.0203053	1673010
00:00:00.745	18795	-0.00173	0		-0.0250915	1671927
00:00:00.755	18805	-0.00201	0		-0.0291526	1670986
00:00:00.765	18815	-0.00136	0		-0.0197251	1673174
00:00:00.775	18825	-0.00158	0		-0.022916	1672436
00:00:00.785	18835	-0.00151	0		-0.0219007	1672650
00:00:00.795	18845	-0.00161	0		-0.0233511	1672311
00:00:00.805	18855	-0.00134	0		-0.0194351	1673236
00:00:00.815	18865	-0.00138	0		-0.0200152	1673091
00:00:00.825	18875	-0.00129	0		-0.0187099	1673383
00:00:00.835	18885	-0.00153	0		-0.0221908	1672594
00:00:00.845	18895	-0.00097	0		-0.0140687	1674481
00:00:00.855	18905	-0.00161	0		-0.0233511	1672324
00:00:00.865	18915	-0.00131	0		-0.0189999	1673343
00:00:00.875	18925	-0.00118	0		-0.0171144	1673771
00:00:00.885	18935	-0.00113	0		-0.0163893	1673922
00:00:00.895	18945	-0.00163	0		-0.0236411	1672262
00:00:00.905	18955	-0.00137	0		-0.0198702	1673123
00:00:00.915	18965	-0.00117	0		-0.0169694	1673785
00:00:00.925	18975	-0.00122	0		-0.0176946	1673629
00:00:00.935	18985	-0.00137	0		-0.0198702	1673116
00:00:00.945	18995	-0.00136	0		-0.0197251	1673150
00:00:00.955	19005	-0.00168	0		-0.0243663	1672071
00:00:00.965	19015	-0.00117	0		-0.0169694	1673790
00:00:00.975	19025	-0.00119	0		-0.0172595	1673731
00:00:00.984	19035	-0.00097	0		-0.0140687	1674461
00:00:00.994	19045	-0.00125	0		-0.0181297	1673515
00:00:01.004	19055	-0.00094	0		-0.0136335	1674557
00:00:01.014	19065	-0.00121	0		-0.0175496	1673673
00:00:01.024	19075	-0.00115	0		-0.0166793	1673869
00:00:01.036	19085	-0.001	0		-0.0145038	1674368
00:00:01.044	19095	-0.00119	0		-0.0172595	1673719
00:00:01.054	19105	-0.00094	0		-0.0136335	1674564
00:00:01.064	19115	-0.00096	0		-0.0139236	1674493
00:00:01.074	19125	-0.00145	0		-0.0210305	1672861
00:00:01.084	19135	-0.00081	0		-0.0117481	1674989
00:00:01.094	19145	-0.00102	0		-0.0147938	1674290
00:00:01.104	19155	-0.00074	0		-0.0107328	1675243
00:00:01.114	19165	-0.00088	0		-0.0127633	1674781
00:00:01.124	19175	-0.00071	0		-0.0102977	1675339
00:00:01.134	19185	-0.00088	0		-0.0127633	1674758
00:00:01.144	19195	-0.00065	0		-0.00942745	1675530
00:00:01.154	19205	-0.0009	0		-0.0130534	1674692
00:00:01.164	19215	-0.00084	0		-0.0121832	1674910
00:00:01.174	19225	-0.00075	0		-0.0108778	1675189
00:00:01.184	19235	-0.00043	0		-0.00623662	1676290
00:00:01.194	19245	-0.00059	0		-0.00855722	1675755
00:00:01.204	19255	-0.00045	0		-0.0065267	1676221
00:00:01.214	19265	-0.00062	0		-0.00899234	1675645
00:00:01.224	19275	-0.00074	0		-0.0107328	1675253
00:00:01.234	19285	-0.00015	0		-0.00217557	1677214
00:00:01.244	19295	-0.00053	0		-0.007687	1675955
00:00:01.254	19305	-0.00033	0		-0.00478624	1676628
00:00:01.264	19315	-0.00023	0		-0.00333587	1676940
00:00:01.273	19325	-0.00067	0		-0.00971753	1675478
00:00:01.284	19335	-0.00043	0		-0.00623662	1676288
00:00:01.293	19345	-0.00054	0		-0.00783204	1675923
00:00:01.303	19355	-0.00042	0		-0.00609158	1676315
00:00:01.313	19365	-0.00041	0		-0.00594655	1676337
00:00:01.323	19375	-0.00026	0		-0.00377098	1676836
00:00:01.333	19385	-0.00012	0		-0.00174045	1677312
00:00:01.343	19395	-0.00024	0		-0.0034809	1676928
00:00:01.353	19405	-0.00012	0		-0.00174045	1677315
00:00:01.363	19415	-0.00016	0		-0.0023206	1677197
00:00:01.373	19425	-0.00033	0		-0.00478624	1676618
00:00:01.383	19435	-0.00019	0		-0.00275572	1677072
00:00:01.393	19445	-0.00016	0		-0.0023206	1677175
00:00:01.403	19455	-0.00015	0		-0.00217557	1677214
00:00:01.413	19465	0.0001	0		0.00145038	1678058
00:00:01.423	19475	2e-05	0		0.000290075	1677775
00:00:01.433	19485	-5e-05	0		-0.000725188	1677540
00:00:01.443	19495	0.00015	0		0.00217557	1678212
00:00:01.453	19505	-0.00012	0		-0.00174045	1677320
00:00:01.463	19515	4e-05	0		0.000580151	1677868
00:00:01.473	19525	-0.00024	0		-0.0034809	1676933
00:00:01.483	19535	-2e-05	0		-0.000290075	1677643
00:00:01.493	19545	0	0		0	1677729
00:00:01.503	19555	0.00022	0		0.00319083	1678476
00:00:01.513	19565	0.00016	0		0.0023206	1678254
00:00:01.523	19575	0.00052	0		0.00754196	1679477
00:00:01.533	19585	-2e-05	0		-0.000290075	1677655
00:00:01.542	19595	8e-05	0		0.0011603	1677989
00:00:01.552	19605	-0.00013	0		-0.00188549	1677302
00:00:01.562	19615	0.00063	0		0.00913738	1679846
00:00:01.572	19625	-1e-05	0		-0.000145038	1677692
00:00:01.582	19635	0.00018	0		0.00261068	1678320
00:00:01.592	19645	0.00016	0		0.0023206	1678256
00:00:01.602	19655	0.00025	0		0.00362594	1678565
00:00:01.612	19665	0.00049	0		0.00710685	1679357
00:00:01.622	19675	0.0008	0		0.011603	1680420
00:00:01.632	19685	0.00039	0		0.00565647	1679045
00:00:01.643	19695	0.00043	0		0.00623662	1679180
00:00:01.652	19705	0.00062	0		0.00899234	1679793
00:00:01.662	19715	0.00036	0		0.00522136	1678917
00:00:01.672	19725	0.00058	0		0.00841219	1679660
00:00:01.682	19735	0.00034	0		0.00493128	1678863
00:00:01.692	19745	0.00065	0		0.00942745	1679900
00:00:01.702	19755	0.0007	0		0.0101526	1680082
00:00:01.712	19765	0.00071	0		0.0102977	1680094
00:00:01.722	19775	0.00079	0		0.011458	1680362
00:00:01.732	19785	0.00086	0		0.0124732	1680602
00:00:01.742	19795	0.00053	0		0.007687	1679506
00:00:01.752	19805	0.00074	0		0.0107328	1680206
00:00:01.762	19815	0.00076	0		0.0110229	1680264
00:00:01.772	19825	0.00096	0		0.0139236	1680954
00:00:01.782	19835	0.00092	0		0.0133435	1680798
00:00:01.792	19845	0.00123	0		0.0178396	1681852
00:00:01.802	19855	0.00082	0		0.0118931	1680489
00:00:01.812	19865	0.00107	0		0.015519	1681319
00:00:01.822	19875	0.00118	0		0.0171144	1681670
00:00:01.832	19885	0.00113	0		0.0163893	1681516
00:00:01.841	19895	0.00113	0		0.0163893	1681501
00:00:01.851	19905	0.00141	0		0.0204503	1682467
00:00:01.861	19915	0.00133	0		0.01929	1682199
00:00:01.871	19925	0.00123	0		0.0178396	1681837
00:00:01.881	19935	0.00105	0		0.015229	1681233
00:00:01.891	19945	0.00153	0		0.0221908	1682862
00:00:01.901	19955	0.00128	0		0.0185648	1682003
00:00:01.911	19965	0.00119	0		0.0172595	1681712
00:00:01.921	19975	0.00108	0		0.0156641	1681353
00:00:01.931	19985	0.00102	0		0.0147938	1681133
00:00:01.941	19995	0.00107	0		0.015519	1681297
00:00:01.951	20005	0.00127	0		0.0184198	1681986
00:00:01.961	20015	0.00119	0		0.0172595	1681717
00:00:01.971	20025	0.00151	0		0.0219007	1682795
00:00:01.981	20035	0.00109	0		0.0158091	1681374
00:00:01.991	20045	0.00117	0		0.0169694	1681639
00:00:02.001	20055	0.00132	0		0.019145	1682163
00:00:02.011	20065	0.00154	0		0.0223358	1682874
00:00:02.021	20075	0.00158	0		0.022916	1683028
00:00:02.031	20085	0.00169	0		0.0245114	1683395
00:00:02.041	20095	0.00152	0		0.0220457	1682810
00:00:02.051	20105	0.00138	0		0.0200152	1682368
00:00:02.061	20115	0.00138	0		0.0200152	1682351
00:00:02.071	20125	0.00157	0		0.0227709	1683004
00:00:02.081	20135	0.00148	0		0.0214656	1682693
00:00:02.091	20145	0.00158	0		0.022916	1683009
00:00:02.101	20155	0.00166	0		0.0240763	1683295
00:00:02.110	20165	0.00163	0		0.0236411	1683190
00:00:02.121	20175	0.00162	0		0.0234961	1683143
00:00:02.130	20185	0.00167	0		0.0242213	1683315
00:00:02.141	20195	0.00189	0		0.0274121	1684048
00:00:02.150	20205	0.00186	0		0.026977	1683952
00:00:02.160	20215	0.00166	0		0.0240763	1683278
00:00:02.170	20225	0.00184	0		0.0266869	1683901
00:00:02.180	20235	0.00181	0		0.0262518	1683783
00:00:02.190	20245	0.00225	0		0.0326335	1685268
00:00:02.200	20255	0.00219	0		0.0317633	1685060
00:00:02.210	20265	0.0018	0		0.0261068	1683774
00:00:02.220	20275	0.00222	0		0.0321984	1685170
00:00:02.230	20285	0.00206	0		0.0298778	1684643
00:00:02.240	20295	0.00202	0		0.0292976	1684508
00:00:02.250	20305	0.00217	0		0.0314732	1685011
00:00:02.260	20315	0.00174	0		0.0252366	1683564
00:00:02.270	20325	0.00192	0		0.0278472	1684160
00:00:02.280	20335	0.00208	0		0.0301678	1684712
00:00:02.290	20345	0.00199	0		0.0288625	1684391
00:00:02.300	20355	0.00216	0		0.0313281	1684979
00:00:02.310	20365	0.00233	0		0.0337938	1685540
00:00:02.320	20375	0.0021	0		0.0304579	1684759
00:00:02.330	20385	0.00248	0		0.0359694	1686043
00:00:02.340	20395	0.00218	0		0.0316182	1685043
00:00:02.350	20405	0.00231	0		0.0335037	1685474
00:00:02.360	20415	0.00189	0		0.0274121	1684048
00:00:02.370	20425	0.00264	0		0.03829	1686575
00:00:02.379	20435	0.00236	0		0.0342289	1685631
00:00:02.389	20445	0.00258	0		0.0374197	1686364
00:00:02.399	20455	0.00219	0		0.0317633	1685060
00:00:02.410	20465	0.00252	0		0.0365495	1686168
00:00:02.419	20475	0.00228	0		0.0330686	1685374
00:00:02.429	20485	0.00249	0		0.0361144	1686090
00:00:02.439	20495	0.00263	0		0.0381449	1686555
00:00:02.449	20505	0.00237	0		0.0343739	1685685
00:00:02.459	20515	0.00266	0		0.03858	1686641
00:00:02.469	20525	0.00258	0		0.0374197	1686393
00:00:02.479	20535	0.00245	0		0.0355342	1685940
00:00:02.489	20545	0.00287	0		0.0416258	1687347
00:00:02.499	20555	0.00225	0		0.0326335	1685273
00:00:02.509	20565	0.00282	0		0.0409006	1687176
00:00:02.519	20575	0.00244	0		0.0353892	1685916
00:00:02.529	20585	0.00252	0		0.0365495	1686185
00:00:02.539	20595	0.00268	0		0.0388701	1686700
00:00:02.549	20605	0.00317	0		0.0459769	1688364
00:00:02.559	20615	0.00275	0		0.0398854	1686950
00:00:02.569	20625	0.0029	0		0.0420609	1687460
00:00:02.579	20635	0.00284	0		0.0411907	1687252
00:00:02.589	20645	0.00283	0		0.0410457	1687227
00:00:02.599	20655	0.0028	0		0.0406106	1687124
00:00:02.609	20665	0.00285	0		0.0413357	1687281
00:00:02.619	20675	0.00299	0		0.0433663	1687749
00:00:02.629	20685	0.00304	0		0.0440915	1687910
00:00:02.639	20695	0.00242	0		0.0350991	1685830
00:00:02.648	20705	0.00301	0		0.0436563	1687820
00:00:02.658	20715	0.00316	0		0.0458319	1688318
00:00:02.668	20725	0.00334	0		0.0484426	1688935
00:00:02.678	20735	0.00321	0		0.0465571	1688506
00:00:02.689	20745	0.0031	0		0.0449617	1688112
00:00:02.698	20755	0.00338	0		0.0490227	1689079
00:00:02.708	20765	0.00331	0		0.0480075	1688844
00:00:02.718	20775	0.00287	0		0.0416258	1687342
00:00:02.728	20785	0.00367	0		0.0532288	1690033
00:00:02.738	20795	0.00332	0		0.0481525	1688876
00:00:02.748	20805	0.00314	0		0.0455418	1688269
00:00:02.758	20815	0.00309	0		0.0448167	1688083
00:00:02.768	20825	0.00328	0		0.0475724	1688727
00:00:02.778	20835	0.00333	0		0.0482976	1688893
00:00:02.788	20845	0.00314	0		0.0455418	1688242
00:00:02.798	20855	0.00311	0		0.0451067	1688173
00:00:02.808	20865	0.00326	0		0.0472823	1688644
00:00:02.818	20875	0.00343	0		0.0497479	1689230
00:00:02.828	20885	0.00321	0		0.0465571	1688497
00:00:02.838	20895	0.00348	0		0.0504731	1689391
00:00:02.848	20905	0.00321	0		0.0465571	1688494
00:00:02.858	20915	0.00296	0		0.0429312	1687643
00:00:02.868	20925	0.00351	0		0.0509082	1689502
00:00:02.878	20935	0.00327	0		0.0474273	1688678
00:00:02.888	20945	0.00353	0		0.0511983	1689565
00:00:02.898	20955	0.00314	0		0.0455418	1688252
00:00:02.908	20965	0.0037	0		0.053664	1690121
00:00:02.918	20975	0.00364	0		0.0527937	1689930
00:00:02.927	20985	0.00353	0		0.0511983	1689553
00:00:02.937	20995	0.00353	0		0.0511983	1689556
00:00:02.947	21005	0.00347	0		0.0503281	1689377
00:00:02.957	21015	0.00337	0		0.0488777	1689033
00:00:02.967	21025	0.00382	0		0.0554044	1690543
00:00:02.977	21035	0.00333	0		0.0482976	1688893
00:00:02.987	21045	0.00381	0		0.0552594	1690497
00:00:02.997	21055	0.00353	0		0.0511983	1689580
00:00:03.007	21065	0.00387	0		0.0561296	1690717
00:00:03.017	21075	0.00341	0		0.0494579	1689159
00:00:03.027	21085	0.00382	0		0.0554044	1690531
00:00:03.039	21095	0.00396	0		0.0574349	1691023
00:00:03.047	21105	0.00403	0		0.0584502	1691259
00:00:03.057	21115	0.00377	0		0.0546792	1690370
00:00:03.067	21125	0.00387	0		0.0561296	1690693
00:00:03.077	21135	0.00385	0		0.0558395	1690624
00:00:03.087	21145	0.00392	0		0.0568548	1690874
00:00:03.097	21155	0.00388	0		0.0562746	1690725
00:00:03.107	21165	0.00398	0		0.057725	1691090
00:00:03.117	21175	0.00377	0		0.0546792	1690362
00:00:03.127	21185	0.00412	0		0.0597555	1691534
00:00:03.137	21195	0.00392	0		0.0568548	1690886
00:00:03.147	21205	0.00396	0		0.0574349	1691004
00:00:03.157	21215	0.00419	0		0.0607708	1691769
00:00:03.167	21225	0.00416	0		0.0603357	1691664
00:00:03.177	21235	0.00404	0		0.0585952	1691293
00:00:03.187	21245	0.00445	0		0.0645418	1692639
00:00:03.196	21255	0.00407	0		0.0590303	1691377
00:00:03.206	21265	0.0042	0		0.0609158	1691801
00:00:03.216	21275	0.00424	0		0.061496	1691938
00:00:03.226	21285	0.00434	0		0.0629464	1692286
00:00:03.236	21295	0.00432	0		0.0626563	1692219
00:00:03.246	21305	0.00452	0		0.065557	1692877
00:00:03.256	21315	0.00403	0		0.0584502	1691251
00:00:03.266	21325	0.00459	0		0.0665723	1693109
00:00:03.276	21335	0.00396	0		0.0574349	1691001
00:00:03.286	21345	0.00454	0		0.0658471	1692958
00:00:03.296	21355	0.00429	0		0.0622212	1692126
00:00:03.306	21365	0.00475	0		0.0688929	1693674
00:00:03.316	21375	0.00428	0		0.0620761	1692068
00:00:03.326	21385	0.00478	0		0.069328	1693762
00:00:03.336	21395	0.00443	0		0.0642517	1692583
00:00:03.346	21405	0.00441	0		0.0639616	1692527
00:00:03.356	21415	0.00457	0		0.0662822	1693051
00:00:03.366	21425	0.00471	0		0.0683128	1693538
00:00:03.376	21435	0.00456	0		0.0661372	1693034
00:00:03.386	21445	0.0044	0		0.0638166	1692490
00:00:03.396	21455	0.00467	0		0.0677326	1693381
00:00:03.406	21465	0.00468	0		0.0678776	1693430
00:00:03.416	21475	0.00448	0		0.0649769	1692762
00:00:03.426	21485	0.00471	0		0.0683128	1693516
00:00:03.436	21495	0.00429	0		0.0622212	1692109
00:00:03.446	21505	0.00487	0		0.0706334	1694048
00:00:03.456	21515	0.00442	0		0.0641067	1692549
00:00:03.466	21525	0.00457	0		0.0662822	1693051
00:00:03.476	21535	0.00452	0		0.065557	1692877
00:00:03.486	21545	0.00464	0		0.0672975	1693278
00:00:03.495	21555	0.00408	0		0.0591754	1691402
00:00:03.505	21565	0.00466	0		0.0675876	1693367
00:00:03.516	21575	0.00414	0		0.0600456	1691612
00:00:03.525	21585	0.00473	0		0.0686028	1693586
00:00:03.535	21595	0.00455	0		0.0659922	1692982
00:00:03.545	21605	0.00463	0		0.0671525	1693259
00:00:03.555	21615	0.00448	0		0.0649769	1692757
00:00:03.565	21625	0.00473	0		0.0686028	1693588
00:00:03.575	21635	0.00412	0		0.0597555	1691539
00:00:03.585	21645	0.00441	0		0.0639616	1692527
00:00:03.595	21655	0.00458	0		0.0664273	1693075
00:00:03.605	21665	0.00509	0		0.0738242	1694804
00:00:03.615	21675	0.00457	0		0.0662822	1693065
00:00:03.625	21685	0.00478	0		0.069328	1693752
00:00:03.635	21695	0.00456	0		0.0661372	1693007
00:00:03.645	21705	0.00439	0		0.0636716	1692448
00:00:03.655	21715	0.0045	0		0.065267	1692830
00:00:03.665	21725	0.0048	0		0.0696181	1693840
00:00:03.675	21735	0.00445	0		0.0645418	1692664
00:00:03.685	21745	0.00491	0		0.0712135	1694193
00:00:03.695	21755	0.00464	0		0.0672975	1693281
00:00:03.705	21765	0.00479	0		0.0694731	1693803
00:00:03.715	21775	0.00457	0		0.0662822	1693056
00:00:03.725	21785	0.00447	0		0.0648319	1692737
00:00:03.735	21795	0.00455	0		0.0659922	1693004
00:00:03.745	21805	0.00482	0		0.0699082	1693901
00:00:03.755	21815	0.00434	0		0.0629464	1692286
00:00:03.765	21825	0.0047	0		0.0681677	1693504
00:00:03.775	21835	0.00437	0		0.0633815	1692376
00:00:03.785	21845	0.00452	0		0.065557	1692894
00:00:03.794	21855	0.00448	0		0.0649769	1692759
00:00:03.804	21865	0.00443	0		0.0642517	1692595
00:00:03.814	21875	0.00447	0		0.0648319	1692730
00:00:03.824	21885	0.00469	0		0.0680227	1693467
00:00:03.834	21895	0.00427	0		0.0619311	1692060
00:00:03.844	21905	0.00449	0		0.0651219	1692789
00:00:03.854	21915	0.00457	0		0.0662822	1693070
00:00:03.864	21925	0.00489	0		0.0709234	1694134
00:00:03.874	21935	0.00428	0		0.0620761	1692090
00:00:03.884	21945	0.00455	0		0.0659922	1692987
00:00:03.894	21955	0.00447	0		0.0648319	1692715
00:00:03.904	21965	0.00465	0		0.0674425	1693323
00:00:03.914	21975	0.00457	0		0.0662822	1693060
00:00:03.924	21985	0.00464	0		0.0672975	1693276
00:00:03.934	21995	0.00443	0		0.0642517	1692595
00:00:03.944	22005	0.00456	0		0.0661372	1693021
00:00:03.954	22015	0.00441	0		0.0639616	1692522
00:00:03.964	22025	0.00432	0		0.0626563	1692207
00:00:03.974	22035	0.00446	0		0.0646868	1692676
00:00:03.984	22045	0.00428	0		0.0620761	1692090
00:00:03.994	22055	0.00435	0		0.0630914	1692308
00:00:04.004	22065	0.00497	0		0.0720837	1694389
00:00:04.014	22075	0.00464	0		0.0672975	1693278
00:00:04.024	22085	0.00467	0		0.0677326	1693384
00:00:04.034	22095	0.00464	0		0.0672975	1693281
00:00:04.044	22105	0.00501	0		0.0726639	1694548
00:00:04.053	22115	0.00447	0		0.0648319	1692727
00:00:04.064	22125	0.00442	0		0.0641067	1692539
00:00:04.074	22135	0.00467	0		0.0677326	1693376
00:00:04.083	22145	0.0046	0		0.0667173	1693168
00:00:04.093	22155	0.00436	0		0.0632364	1692349
00:00:04.103	22165	0.00468	0		0.0678776	1693418
00:00:04.113	22175	0.00454	0		0.0658471	1692948
00:00:04.123	22185	0.00478	0		0.069328	1693745
00:00:04.133	22195	0.00437	0		0.0633815	1692397
00:00:04.143	22205	0.00472	0		0.0684578	1693543
00:00:04.153	22215	0.00436	0		0.0632364	1692352
00:00:04.163	22225	0.00471	0		0.0683128	1693531
00:00:04.173	22235	0.00455	0		0.0659922	1692977
00:00:04.183	22245	0.00479	0		0.0694731	1693786
00:00:04.193	22255	0.0046	0		0.0667173	1693171
00:00:04.203	22265	0.00462	0		0.0670074	1693239
00:00:04.213	22275	0.00449	0		0.0651219	1692776
00:00:04.223	22285	0.0045	0		0.065267	1692825
00:00:04.233	22295	0.00459	0		0.0665723	1693117
00:00:04.243	22305	0.0048	0		0.0696181	1693816
00:00:04.253	22315	0.0045	0		0.065267	1692820
00:00:04.263	22325	0.00464	0		0.0672975	1693281
00:00:04.273	22335	0.0044	0		0.0638166	1692502
00:00:04.283	22345	0.00445	0		0.0645418	1692654
00:00:04.294	22355	0.00435	0		0.0630914	1692315
00:00:04.303	22365	0.00451	0		0.065412	1692855
00:00:04.313	22375	0.00437	0		0.0633815	1692399
00:00:04.323	22385	0.00453	0		0.0657021	1692938
00:00:04.333	22395	0.00451	0		0.065412	1692847
00:00:04.342	22405	0.00463	0		0.0671525	1693249
00:00:04.352	22415	0.00431	0		0.0625113	1692171
00:00:04.362	22425	0.00458	0		0.0664273	1693080
00:00:04.372	22435	0.00454	0		0.0658471	1692965
00:00:04.382	22445	0.00423	0		0.0613509	1691931
00:00:04.392	22455	0.00472	0		0.0684578	1693575
00:00:04.403	22465	0.00492	0		0.0713586	1694244
00:00:04.412	22475	0.00439	0		0.0636716	1692468
00:00:04.422	22485	0.00445	0		0.0645418	1692656
00:00:04.432	22495	0.0048	0		0.0696181	1693823
00:00:04.442	22505	0.00471	0		0.0683128	1693518
00:00:04.452	22515	0.00432	0		0.0626563	1692222
00:00:04.462	22525	0.00473	0		0.0686028	1693610
00:00:04.472	22535	0.00423	0		0.0613509	1691906
00:00:04.482	22545	0.00466	0		0.0675876	1693349
00:00:04.492	22555	0.00428	0		0.0620761	1692087
00:00:04.502	22565	0.00494	0		0.0716486	1694286
00:00:04.512	22575	0.00453	0		0.0657021	1692911
00:00:04.522	22585	0.00482	0		0.0699082	1693904
00:00:04.532	22595	0.00452	0		0.065557	1692879
00:00:04.542	22605	0.00454	0		0.0658471	1692972
00:00:04.552	22615	0.00452	0		0.065557	1692877
00:00:04.562	22625	0.00432	0		0.0626563	1692210
00:00:04.572	22635	0.00446	0		0.0646868	1692681
00:00:04.582	22645	0.00476	0		0.0690379	1693681
00:00:04.593	22655	0.00455	0		0.0659922	1692975
00:00:04.601	22665	0.00455	0		0.0659922	1692980
00:00:04.611	22675	0.00452	0		0.065557	1692874
00:00:04.621	22685	0.00447	0		0.0648319	1692727
00:00:04.631	22695	0.00444	0		0.0643967	1692629
00:00:04.641	22705	0.00454	0		0.0658471	1692960
00:00:04.651	22715	0.00469	0		0.0680227	1693460
00:00:04.661	22725	0.00456	0		0.0661372	1693016
00:00:04.671	22735	0.00449	0		0.0651219	1692798
00:00:04.681	22745	0.00479	0		0.0694731	1693781
00:00:04.691	22755	0.00474	0		0.0687479	1693615
00:00:04.701	22765	0.00474	0		0.0687479	1693627
00:00:04.711	22775	0.00437	0		0.0633815	1692399
00:00:04.721	22785	0.00499	0		0.0723738	1694470
00:00:04.731	22795	0.00442	0		0.0641067	1692566
00:00:04.741	22805	0.00455	0		0.0659922	1692985
00:00:04.751	22815	0.00461	0		0.0668624	1693205
00:00:04.761	22825	0.00429	0		0.0622212	1692112
00:00:04.771	22835	0.00455	0		0.0659922	1692987
00:00:04.781	22845	0.00449	0		0.0651219	1692779
00:00:04.791	22855	0.00462	0		0.0670074	1693217
00:00:04.801	22865	0.00438	0		0.0635265	1692426
00:00:04.811	22875	0.0045	0		0.065267	1692828
00:00:04.821	22885	0.0044	0		0.0638166	1692500
00:00:04.831	22895	0.00453	0		0.0657021	1692936
00:00:04.841	22905	0.00435	0		0.0630914	1692308
00:00:04.850	22915	0.00446	0		0.0646868	1692683
00:00:04.861	22925	0.00443	0		0.0642517	1692600
00:00:04.871	22935	0.00448	0		0.0649769	1692754
00:00:04.880	22945	0.00478	0		0.069328	1693755
00:00:04.890	22955	0.00468	0		0.0678776	1693435
00:00:04.900	22965	0.00467	0		0.0677326	1693391
00:00:04.910	22975	0.00441	0		0.0639616	1692527
00:00:04.920	22985	0.00456	0		0.0661372	1693024
00:00:04.930	22995	0.00447	0		0.0648319	1692725
00:00:04.940	23005	0.00452	0		0.065557	1692872
00:00:04.950	23015	0.00438	0		0.0635265	1692421
00:00:04.960	23025	0.00447	0		0.0648319	1692718
00:00:04.970	23035	0.00452	0		0.065557	1692884
00:00:04.980	23045	0.00458	0		0.0664273	1693085
00:00:04.990	23055	0.00461	0		0.0668624	1693198
00:00:05.000	23065	0.0045	0		0.065267	1692823
00:00:05.010	23075	0.00478	0		0.069328	1693747
00:00:05.020	23085	0.00476	0		0.0690379	1693701
00:00:05.030	23095	0.00483	0		0.0700532	1693933
00:00:05.040	23105	0.00473	0		0.0686028	1693598
00:00:05.050	23115	0.00453	0		0.0657021	1692906
00:00:05.060	23125	0.0046	0		0.0667173	1693154
00:00:05.070	23135	0.00446	0		0.0646868	1692696
00:00:05.080	23145	0.0044	0		0.0638166	1692492
00:00:05.090	23155	0.00475	0		0.0688929	1693661
00:00:05.100	23165	0.00433	0		0.0628013	1692244
00:00:05.110	23175	0.00479	0		0.0694731	1693806
00:00:05.120	23185	0.00458	0		0.0664273	1693097
00:00:05.130	23195	0.00485	0		0.0703433	1694007
00:00:05.139	23205	0.00465	0		0.0674425	1693323
00:00:05.150	23215	0.00446	0		0.0646868	1692688
00:00:05.160	23225	0.00481	0		0.0697631	1693872
00:00:05.169	23235	0.00434	0		0.0629464	1692283
00:00:05.179	23245	0.00466	0		0.0675876	1693354
00:00:05.189	23255	0.00463	0		0.0671525	1693274
00:00:05.199	23265	0.00466	0		0.0675876	1693352
00:00:05.209	23275	0.00456	0		0.0661372	1693016
00:00:05.219	23285	0.00471	0		0.0683128	1693521
00:00:05.229	23295	0.00461	0		0.0668624	1693193
00:00:05.239	23305	0.00443	0		0.0642517	1692595
00:00:05.249	23315	0.00459	0		0.0665723	1693136
00:00:05.259	23325	0.00446	0		0.0646868	1692688
00:00:05.269	23335	0.00476	0		0.0690379	1693691
00:00:05.279	23345	0.0048	0		0.0696181	1693843
00:00:05.289	23355	0.00461	0		0.0668624	1693185
00:00:05.299	23365	0.00475	0		0.0688929	1693671
00:00:05.309	23375	0.00449	0		0.0651219	1692786
00:00:05.319	23385	0.00445	0		0.0645418	1692639
00:00:05.329	23395	0.00471	0		0.0683128	1693536
00:00:05.339	23405	0.0043	0		0.0623662	1692163
00:00:05.350	23415	0.00472	0		0.0684578	1693553
00:00:05.359	23425	0.00447	0		0.0648319	1692730
00:00:05.369	23435	0.0047	0		0.0681677	1693484
00:00:05.379	23445	0.00463	0		0.0671525	1693249
00:00:05.389	23455	0.0046	0		0.0667173	1693171
00:00:05.399	23465	0.00482	0		0.0699082	1693904
00:00:05.409	23475	0.00458	0		0.0664273	1693100
00:00:05.419	23485	0.00438	0		0.0635265	1692404
00:00:05.428	23495	0.00479	0		0.0694731	1693779
00:00:05.438	23505	0.00449	0		0.0651219	1692779
00:00:05.449	23515	0.0046	0		0.0667173	1693166
00:00:05.458	23525	0.00448	0		0.0649769	1692767
00:00:05.469	23535	0.00482	0		0.0699082	1693911
00:00:05.478	23545	0.00455	0		0.0659922	1693004
00:00:05.488	23555	0.00443	0		0.0642517	1692595
00:00:05.498	23565	0.00451	0		0.065412	1692843
00:00:05.508	23575	0.00489	0		0.0709234	1694139
00:00:05.518	23585	0.00451	0		0.065412	1692865
00:00:05.528	23595	0.00468	0		0.0678776	1693435
00:00:05.538	23605	0.00454	0		0.0658471	1692945
00:00:05.548	23615	0.00451	0		0.065412	1692869
00:00:05.558	23625	0.00457	0		0.0662822	1693041
00:00:05.568	23635	0.00472	0		0.0684578	1693555
00:00:05.578	23645	0.00463	0		0.0671525	1693261
00:00:05.588	23655	0.00446	0		0.0646868	1692671
00:00:05.598	23665	0.00441	0		0.0639616	1692519
00:00:05.608	23675	0.0049	0		0.0710685	1694159
00:00:05.618	23685	0.00461	0		0.0668624	1693193
00:00:05.628	23695	0.0047	0		0.0681677	1693487
00:00:05.638	23705	0.00461	0		0.0668624	1693198
00:00:05.648	23715	0.00481	0		0.0697631	1693852
00:00:05.658	23725	0.00446	0		0.0646868	1692681
00:00:05.668	23735	0.00468	0		0.0678776	1693435
00:00:05.678	23745	0.00476	0		0.0690379	1693696
00:00:05.688	23755	0.00456	0		0.0661372	1693034
00:00:05.698	23765	0.00469	0		0.0680227	1693474
00:00:05.707	23775	0.0048	0		0.0696181	1693843
00:00:05.717	23785	0.00438	0		0.0635265	1692409
00:00:05.728	23795	0.00445	0		0.0645418	1692664
00:00:05.737	23805	0.00452	0		0.065557	1692901
00:00:05.747	23815	0.00471	0		0.0683128	1693540
00:00:05.757	23825	0.00445	0		0.0645418	1692649
00:00:05.767	23835	0.00437	0		0.0633815	1692391
00:00:05.777	23845	0.00493	0		0.0715036	1694259
00:00:05.787	23855	0.00436	0		0.0632364	1692335
00:00:05.797	23865	0.00465	0		0.0674425	1693315
00:00:05.807	23875	0.00463	0		0.0671525	1693259
00:00:05.817	23885	0.00432	0		0.0626563	1692202
00:00:05.828	23895	0.00455	0		0.0659922	1692999
00:00:05.838	23905	0.00453	0		0.0657021	1692909
00:00:05.847	23915	0.00428	0		0.0620761	1692068
00:00:05.857	23925	0.00423	0		0.0613509	1691908
00:00:05.867	23935	0.00493	0		0.0715036	1694249
00:00:05.877	23945	0.00455	0		0.0659922	1692999
00:00:05.887	23955	0.00491	0		0.0712135	1694208
00:00:05.897	23965	0.00465	0		0.0674425	1693327
00:00:05.907	23975	0.00445	0		0.0645418	1692644
00:00:05.917	23985	0.0045	0		0.065267	1692811
00:00:05.927	23995	0.00482	0		0.0699082	1693904
00:00:05.937	24005	0.00472	0		0.0684578	1693565
00:00:05.947	24015	0.00477	0		0.069183	1693725
00:00:05.957	24025	0.00436	0		0.0632364	1692335
00:00:05.967	24035	0.00481	0		0.0697631	1693870
00:00:05.976	24045	0.00452	0		0.065557	1692891
00:00:05.987	24055	0.00465	0		0.0674425	1693323
00:00:05.996	24065	0.00448	0		0.0649769	1692759
00:00:06.006	24075	0.00498	0		0.0722288	1694423
00:00:06.016	24085	0.00469	0		0.0680227	1693457
00:00:06.026	24095	0.00469	0		0.0680227	1693469
00:00:06.036	24105	0.00466	0		0.0675876	1693362
00:00:06.046	24115	0.00463	0		0.0671525	1693242
00:00:06.056	24125	0.00449	0		0.0651219	1692794
00:00:06.066	24135	0.00481	0		0.0697631	1693875
00:00:06.076	24145	0.00432	0		0.0626563	1692229
00:00:06.086	24155	0.00463	0		0.0671525	1693266
00:00:06.096	24165	0.00433	0		0.0628013	1692266
00:00:06.106	24175	0.00498	0		0.0722288	1694435
00:00:06.116	24185	0.00495	0		0.0717937	1694337
00:00:06.126	24195	0.00479	0		0.0694731	1693796
00:00:06.136	24205	0.00447	0		0.0648319	1692718
00:00:06.146	24215	0.00479	0		0.0694731	1693784
00:00:06.156	24225	0.00465	0		0.0674425	1693318
00:00:06.166	24235	0.00494	0		0.0716486	1694286
00:00:06.176	24245	0.00461	0		0.0668624	1693205
00:00:06.186	24255	0.00498	0		0.0722288	1694443
00:00:06.196	24265	0.00435	0		0.0630914	1692320
00:00:06.206	24275	0.00469	0		0.0680227	1693469
00:00:06.216	24285	0.00436	0		0.0632364	1692366
00:00:06.226	24295	0.00466	0		0.0675876	1693349
00:00:06.236	24305	0.00443	0		0.0642517	1692593
00:00:06.246	24315	0.0048	0		0.0696181	1693826
00:00:06.256	24325	0.00427	0		0.0619311	1692041
00:00:06.266	24335	0.00467	0		0.0677326	1693376
00:00:06.276	24345	0.00465	0		0.0674425	1693325
00:00:06.285	24355	0.00485	0		0.0703433	1693999
00:00:06.296	24365	0.00473	0		0.0686028	1693610
00:00:06.305	24375	0.00516	0		0.0748395	1695036
00:00:06.315	24385	0.00456	0		0.0661372	1693016
00:00:06.325	24395	0.00465	0		0.0674425	1693335
00:00:06.335	24405	0.00436	0		0.0632364	1692362
00:00:06.345	24415	0.00452	0		0.065557	1692899
00:00:06.355	24425	0.00457	0		0.0662822	1693060
00:00:06.365	24435	0.00477	0		0.069183	1693730
00:00:06.375	24445	0.00462	0		0.0670074	1693234
00:00:06.385	24455	0.00474	0		0.0687479	1693615
00:00:06.395	24465	0.00434	0		0.0629464	1692286
00:00:06.405	24475	0.00479	0		0.0694731	1693808
00:00:06.415	24485	0.00466	0		0.0675876	1693359
00:00:06.425	24495	0.00485	0		0.0703433	1693980
00:00:06.435	24505	0.00445	0		0.0645418	1692649
00:00:06.445	24515	0.00458	0		0.0664273	1693075
00:00:06.455	24525	0.00449	0		0.0651219	1692801
00:00:06.465	24535	0.00472	0		0.0684578	1693555
00:00:06.475	24545	0.00449	0		0.0651219	1692784
00:00:06.485	24555	0.00527	0		0.0764349	1695421
00:00:06.495	24565	0.00459	0		0.0665723	1693122
00:00:06.505	24575	0.00471	0		0.0683128	1693526
00:00:06.515	24585	0.00439	0		0.0636716	1692468
00:00:06.525	24595	0.00486	0		0.0704883	1694039
00:00:06.535	24605	0.00429	0		0.0622212	1692131
00:00:06.545	24615	0.00483	0		0.0700532	1693943
00:00:06.555	24625	0.00441	0		0.0639616	1692512
00:00:06.565	24635	0.00477	0		0.069183	1693715
00:00:06.575	24645	0.00454	0		0.0658471	1692970
00:00:06.584	24655	0.00467	0		0.0677326	1693379
00:00:06.594	24665	0.0046	0		0.0667173	1693166
00:00:06.604	24675	0.00491	0		0.0712135	1694208
00:00:06.614	24685	0.00455	0		0.0659922	1692999
00:00:06.624	24695	0.00512	0		0.0742593	1694897
00:00:06.634	24705	0.00436	0		0.0632364	1692337
00:00:06.644	24715	0.00489	0		0.0709234	1694141
00:00:06.654	24725	0.00438	0		0.0635265	1692424
00:00:06.664	24735	0.00466	0		0.0675876	1693354
00:00:06.674	24745	0.00441	0		0.0639616	1692509
00:00:06.684	24755	0.00507	0		0.0735341	1694728
00:00:06.694	24765	0.00455	0		0.0659922	1692999
00:00:06.704	24775	0.00461	0		0.0668624	1693185
00:00:06.714	24785	0.00484	0		0.0701982	1693970
00:00:06.724	24795	0.00465	0		0.0674425	1693335
00:00:06.734	24805	0.00436	0		0.0632364	1692335
00:00:06.744	24815	0.00461	0		0.0668624	1693200
00:00:06.754	24825	0.0041	0		0.0594655	1691482
00:00:06.764	24835	0.00455	0		0.0659922	1692982
00:00:06.774	24845	0.0046	0		0.0667173	1693156
00:00:06.784	24855	0.0047	0		0.0681677	1693477
00:00:06.794	24865	0.00438	0		0.0635265	1692426
00:00:06.804	24875	0.00473	0		0.0686028	1693588
00:00:06.814	24885	0.00456	0		0.0661372	1693034
00:00:06.824	24895	0.0048	0		0.0696181	1693813
00:00:06.834	24905	0.00443	0		0.0642517	1692576
00:00:06.843	24915	0.00472	0		0.0684578	1693545
00:00:06.853	24925	0.00445	0		0.0645418	1692637
00:00:06.863	24935	0.00475	0		0.0688929	1693666
00:00:06.874	24945	0.00452	0		0.065557	1692901
00:00:06.884	24955	0.00466	0		0.0675876	1693371
00:00:06.893	24965	0.00429	0		0.0622212	1692129
00:00:06.903	24975	0.00489	0		0.0709234	1694146
00:00:06.913	24985	0.0047	0		0.0681677	1693504
00:00:06.923	24995	0.0049	0		0.0710685	1694154
00:00:06.933	25005	0.00438	0		0.0635265	1692429
00:00:06.943	25015	0.00467	0		0.0677326	1693389
00:00:06.953	25025	0.00453	0		0.0657021	1692914
00:00:06.963	25035	0.0049	0		0.0710685	1694161
00:00:06.973	25045	0.00474	0		0.0687479	1693637
00:00:06.983	25055	0.00479	0		0.0694731	1693796
00:00:06.993	25065	0.00445	0		0.0645418	1692644
00:00:07.003	25075	0.00478	0		0.069328	1693759
00:00:07.013	25085	0.00453	0		0.0657021	1692914
00:00:07.023	25095	0.00501	0		0.0726639	1694533
00:00:07.033	25105	0.00458	0		0.0664273	1693100
00:00:07.043	25115	0.00519	0		0.0752746	1695120
00:00:07.053	25125	0.0046	0		0.0667173	1693173
00:00:07.063	25135	0.00478	0		0.069328	1693759
00:00:07.073	25145	0.00434	0		0.0629464	1692283
00:00:07.083	25155	0.00445	0		0.0645418	1692647
00:00:07.093	25165	0.00411	0		0.0596105	1691497
00:00:07.103	25175	0.00486	0		0.0704883	1694043
00:00:07.113	25185	0.00468	0		0.0678776	1693428
00:00:07.123	25195	0.00486	0		0.0704883	1694026
00:00:07.132	25205	0.00459	0		0.0665723	1693136
00:00:07.143	25215	0.0047	0		0.0681677	1693479
00:00:07.152	25225	0.0046	0		0.0667173	1693156
00:00:07.162	25235	0.00481	0		0.0697631	1693852
00:00:07.173	25245	0.00473	0		0.0686028	1693603
00:00:07.182	25255	0.00451	0		0.065412	1692862
00:00:07.192	25265	0.00441	0		0.0639616	1692527
00:00:07.202	25275	0.0045	0		0.065267	1692818
00:00:07.212	25285	0.00459	0		0.0665723	1693107
00:00:07.222	25295	0.00477	0		0.069183	1693732
00:00:07.232	25305	0.00463	0		0.0671525	1693254
00:00:07.242	25315	0.00468	0		0.0678776	1693413
00:00:07.252	25325	0.00454	0		0.0658471	1692972
00:00:07.262	25335	0.00482	0		0.0699082	1693882
00:00:07.272	25345	0.00499	0		0.0723738	1694460
00:00:07.282	25355	0.00454	0		0.0658471	1692950
00:00:07.292	25365	0.00441	0		0.0639616	1692512
00:00:07.302	25375	0.00495	0		0.0717937	1694332
00:00:07.312	25385	0.00464	0		0.0672975	1693291
00:00:07.322	25395	0.00473	0		0.0686028	1693583
00:00:07.332	25405	0.00448	0		0.0649769	1692764
00:00:07.342	25415	0.00461	0		0.0668624	1693198
00:00:07.352	25425	0.00459	0		0.0665723	1693124
00:00:07.362	25435	0.0051	0		0.0739692	1694826
00:00:07.372	25445	0.00446	0		0.0646868	1692698
00:00:07.382	25455	0.00475	0		0.0688929	1693659
00:00:07.392	25465	0.00435	0		0.0630914	1692317
00:00:07.402	25475	0.00465	0		0.0674425	1693340
00:00:07.412	25485	0.0048	0		0.0696181	1693813
00:00:07.422	25495	0.00489	0		0.0709234	1694139
00:00:07.432	25505	0.0043	0		0.0623662	1692166
00:00:07.441	25515	0.00467	0		0.0677326	1693408
00:00:07.451	25525	0.00484	0		0.0701982	1693955
00:00:07.461	25535	0.005	0		0.0725188	1694492
00:00:07.471	25545	0.00485	0		0.0703433	1693987
00:00:07.481	25555	0.00452	0		0.065557	1692904
00:00:07.491	25565	0.00469	0		0.0680227	1693467
00:00:07.501	25575	0.00474	0		0.0687479	1693615
00:00:07.511	25585	0.00456	0		0.0661372	1693026
00:00:07.521	25595	0.00476	0		0.0690379	1693688
00:00:07.531	25605	0.0046	0		0.0667173	1693144
00:00:07.541	25615	0.0047	0		0.0681677	1693484
00:00:07.551	25625	0.00472	0		0.0684578	1693572
00:00:07.561	25635	0.0047	0		0.0681677	1693499
00:00:07.571	25645	0.00454	0		0.0658471	1692965
00:00:07.581	25655	0.00494	0		0.0716486	1694291
00:00:07.591	25665	0.00437	0		0.0633815	1692386
00:00:07.601	25675	0.00462	0		0.0670074	1693222
00:00:07.611	25685	0.00457	0		0.0662822	1693063
00:00:07.621	25695	0.00495	0		0.0717937	1694335
00:00:07.631	25705	0.00467	0		0.0677326	1693381
00:00:07.641	25715	0.00504	0		0.073099	1694627
00:00:07.651	25725	0.00461	0		0.0668624	1693188
00:00:07.661	25735	0.00487	0		0.0706334	1694073
00:00:07.671	25745	0.00471	0		0.0683128	1693518
00:00:07.681	25755	0.00484	0		0.0701982	1693965
00:00:07.691	25765	0.00473	0		0.0686028	1693590
00:00:07.700	25775	0.00468	0		0.0678776	1693433
00:00:07.711	25785	0.0047	0		0.0681677	1693494
00:00:07.721	25795	0.00518	0		0.0751295	1695105
00:00:07.731	25805	0.00467	0		0.0677326	1693381
00:00:07.740	25815	0.00472	0		0.0684578	1693553
00:00:07.750	25825	0.00447	0		0.0648319	1692727
00:00:07.760	25835	0.00476	0		0.0690379	1693708
00:00:07.770	25845	0.00465	0		0.0674425	1693337
00:00:07.780	25855	0.00484	0		0.0701982	1693965
00:00:07.790	25865	0.00471	0		0.0683128	1693538
00:00:07.800	25875	0.00489	0		0.0709234	1694119
00:00:07.810	25885	0.00442	0		0.0641067	1692561
00:00:07.820	25895	0.00475	0		0.0688929	1693649
00:00:07.830	25905	0.00451	0		0.065412	1692840
00:00:07.840	25915	0.00491	0		0.0712135	1694210
00:00:07.850	25925	0.00469	0		0.0680227	1693443
00:00:07.860	25935	0.00485	0		0.0703433	1694002
00:00:07.870	25945	0.00485	0		0.0703433	1693985
00:00:07.880	25955	0.00457	0		0.0662822	1693058
00:00:07.890	25965	0.00457	0		0.0662822	1693056
00:00:07.900	25975	0.00484	0		0.0701982	1693953
00:00:07.910	25985	0.00466	0		0.0675876	1693354
00:00:07.920	25995	0.00499	0		0.0723738	1694462
00:00:07.930	26005	0.00452	0		0.065557	1692894
00:00:07.940	26015	0.00491	0		0.0712135	1694195
00:00:07.950	26025	0.0047	0		0.0681677	1693499
00:00:07.960	26035	0.00472	0		0.0684578	1693563
00:00:07.970	26045	0.00478	0		0.069328	1693769
00:00:07.980	26055	0.00476	0		0.0690379	1693688
00:00:07.989	26065	0.00464	0		0.0672975	1693303
00:00:07.999	26075	0.00482	0		0.0699082	1693911
00:00:08.010	26085	0.0047	0		0.0681677	1693482
00:00:08.020	26095	0.00457	0		0.0662822	1693048
00:00:08.029	26105	0.00462	0		0.0670074	1693227
00:00:08.039	26115	0.00494	0		0.0716486	1694306
00:00:08.049	26125	0.00487	0		0.0706334	1694058
00:00:08.059	26135	0.00484	0		0.0701982	1693946
00:00:08.069	26145	0.00461	0		0.0668624	1693178
00:00:08.079	26155	0.00456	0		0.0661372	1693021
00:00:08.090	26165	0.0051	0		0.0739692	1694840
00:00:08.099	26175	0.00482	0		0.0699082	1693894
00:00:08.109	26185	0.00484	0		0.0701982	1693977
00:00:08.119	26195	0.00502	0		0.0728089	1694577
00:00:08.129	26205	0.0044	0		0.0638166	1692485
00:00:08.139	26215	0.005	0		0.0725188	1694509
00:00:08.149	26225	0.00471	0		0.0683128	1693528
00:00:08.159	26235	0.00499	0		0.0723738	1694450
00:00:08.169	26245	0.00464	0		0.0672975	1693286
00:00:08.179	26255	0.00493	0		0.0715036	1694264
00:00:08.189	26265	0.00455	0		0.0659922	1692982
00:00:08.199	26275	0.00488	0		0.0707784	1694100
00:00:08.209	26285	0.00461	0		0.0668624	1693203
00:00:08.219	26295	0.00464	0		0.0672975	1693303
00:00:08.229	26305	0.00459	0		0.0665723	1693131
00:00:08.239	26315	0.00509	0		0.0738242	1694796
00:00:08.249	26325	0.00463	0		0.0671525	1693249
00:00:08.259	26335	0.0049	0		0.0710685	1694173
00:00:08.268	26345	0.00454	0		0.0658471	1692972
00:00:08.279	26355	0.00483	0		0.0700532	1693938
00:00:08.288	26365	0.0047	0		0.0681677	1693496
00:00:08.298	26375	0.00433	0		0.0628013	1692261
00:00:08.308	26385	0.00493	0		0.0715036	1694249
00:00:08.318	26395	0.00436	0		0.0632364	1692364
00:00:08.328	26405	0.00475	0		0.0688929	1693652
00:00:08.338	26415	0.00456	0		0.0661372	1693021
00:00:08.348	26425	0.00457	0		0.0662822	1693070
00:00:08.358	26435	0.00498	0		0.0722288	1694445
00:00:08.368	26445	0.00464	0		0.0672975	1693308
00:00:08.378	26455	0.00502	0		0.0728089	1694572
00:00:08.388	26465	0.0049	0		0.0710685	1694166
00:00:08.398	26475	0.00475	0		0.0688929	1693654
00:00:08.408	26485	0.00486	0		0.0704883	1694031
00:00:08.418	26495	0.00471	0		0.0683128	1693528
00:00:08.428	26505	0.0047	0		0.0681677	1693477
00:00:08.438	26515	0.00483	0		0.0700532	1693926
00:00:08.448	26525	0.00447	0		0.0648319	1692723
00:00:08.458	26535	0.00492	0		0.0713586	1694242
00:00:08.468	26545	0.00482	0		0.0699082	1693884
00:00:08.478	26555	0.00466	0		0.0675876	1693342
00:00:08.488	26565	0.00481	0		0.0697631	1693852
00:00:08.498	26575	0.00506	0		0.0733891	1694689
00:00:08.508	26585	0.00492	0		0.0713586	1694235
00:00:08.518	26595	0.00462	0		0.0670074	1693229
00:00:08.528	26605	0.00459	0		0.0665723	1693117
00:00:08.538	26615	0.00471	0		0.0683128	1693518
00:00:08.548	26625	0.00458	0		0.0664273	1693095
00:00:08.558	26635	0.00491	0		0.0712135	1694195
00:00:08.568	26645	0.00484	0		0.0701982	1693977
00:00:08.578	26655	0.00481	0		0.0697631	1693870
00:00:08.587	26665	0.00495	0		0.0717937	1694315
00:00:08.597	26675	0.00475	0		0.0688929	1693652
00:00:08.608	26685	0.00491	0		0.0712135	1694181
00:00:08.617	26695	0.00486	0		0.0704883	1694036
00:00:08.627	26705	0.00451	0		0.065412	1692862
00:00:08.637	26715	0.0046	0		0.0667173	1693144
00:00:08.647	26725	0.00482	0		0.0699082	1693911
00:00:08.657	26735	0.00472	0		0.0684578	1693575
00:00:08.667	26745	0.00482	0		0.0699082	1693887
00:00:08.677	26755	0.00457	0		0.0662822	1693063
00:00:08.687	26765	0.0047	0		0.0681677	1693479
00:00:08.697	26775	0.0049	0		0.0710685	1694171
00:00:08.707	26785	0.00506	0		0.0733891	1694696
00:00:08.717	26795	0.00478	0		0.069328	1693759
00:00:08.727	26805	0.00486	0		0.0704883	1694041
00:00:08.737	26815	0.00455	0		0.0659922	1693002
00:00:08.747	26825	0.00459	0		0.0665723	1693107
00:00:08.757	26835	0.00488	0		0.0707784	1694092
00:00:08.767	26845	0.00459	0		0.0665723	1693114
00:00:08.777	26855	0.00502	0		0.0728089	1694581
00:00:08.787	26865	0.00496	0		0.0719387	1694364
00:00:08.797	26875	0.0048	0		0.0696181	1693843
00:00:08.807	26885	0.00467	0		0.0677326	1693396
00:00:08.817	26895	0.00473	0		0.0686028	1693598
00:00:08.827	26905	0.00459	0		0.0665723	1693129
00:00:08.837	26915	0.00472	0		0.0684578	1693548
00:00:08.847	26925	0.00521	0		0.0755646	1695193
00:00:08.856	26935	0.00493	0		0.0715036	1694257
00:00:08.867	26945	0.00487	0		0.0706334	1694053
00:00:08.876	26955	0.00465	0		0.0674425	1693337
00:00:08.886	26965	0.0048	0		0.0696181	1693843
00:00:08.896	26975	0.0048	0		0.0696181	1693828
00:00:08.906	26985	0.00475	0		0.0688929	1693659
00:00:08.916	26995	0.00489	0		0.0709234	1694122
00:00:08.926	27005	0.00492	0		0.0713586	1694222
00:00:08.936	27015	0.00501	0		0.0726639	1694528
00:00:08.946	27025	0.00508	0		0.0736791	1694782
00:00:08.956	27035	0.00468	0		0.0678776	1693435
00:00:08.966	27045	0.00492	0		0.0713586	1694235
00:00:08.976	27055	0.00495	0		0.0717937	1694325
00:00:08.986	27065	0.00469	0		0.0680227	1693462
00:00:08.996	27075	0.00475	0		0.0688929	1693664
00:00:09.006	27085	0.00504	0		0.073099	1694632
00:00:09.016	27095	0.00484	0		0.0701982	1693955
00:00:09.026	27105	0.00496	0		0.0719387	1694354
00:00:09.036	27115	0.00502	0		0.0728089	1694575
00:00:09.046	27125	0.00467	0		0.0677326	1693384
00:00:09.056	27135	0.00487	0		0.0706334	1694068
00:00:09.066	27145	0.00495	0		0.0717937	1694340
00:00:09.076	27155	0.00475	0		0.0688929	1693657
00:00:09.086	27165	0.00502	0		0.0728089	1694560
00:00:09.096	27175	0.00505	0		0.073244	1694652
00:00:09.106	27185	0.00478	0		0.069328	1693747
00:00:09.116	27195	0.00493	0		0.0715036	1694266
00:00:09.126	27205	0.00485	0		0.0703433	1694012
00:00:09.136	27215	0.00488	0		0.0707784	1694097
00:00:09.145	27225	0.00488	0		0.0707784	1694100
00:00:09.155	27235	0.005	0		0.0725188	1694499
00:00:09.166	27245	0.00516	0		0.0748395	1695039
00:00:09.176	27255	0.00512	0		0.0742593	1694899
00:00:09.185	27265	0.0052	0		0.0754196	1695161
00:00:09.195	27275	0.00505	0		0.073244	1694669
00:00:09.205	27285	0.00481	0		0.0697631	1693848
00:00:09.215	27295	0.00515	0		0.0746944	1694997
00:00:09.225	27305	0.00514	0		0.0745494	1694982
00:00:09.235	27315	0.00488	0		0.0707784	1694088
00:00:09.245	27325	0.00475	0		0.0688929	1693647
00:00:09.255	27335	0.00493	0		0.0715036	1694269
00:00:09.265	27345	0.00482	0		0.0699082	1693884
00:00:09.275	27355	0.00488	0		0.0707784	1694110
00:00:09.285	27365	0.00535	0		0.0775952	1695673
00:00:09.295	27375	0.00456	0		0.0661372	1693036
00:00:09.305	27385	0.00491	0		0.0712135	1694205
00:00:09.315	27395	0.00471	0		0.0683128	1693518
00:00:09.325	27405	0.00506	0		0.0733891	1694706
00:00:09.335	27415	0.00481	0		0.0697631	1693870
00:00:09.345	27425	0.00487	0		0.0706334	1694078
00:00:09.355	27435	0.00504	0		0.073099	1694625
00:00:09.365	27445	0.0053	0		0.07687	1695502
00:00:09.375	27455	0.005	0		0.0725188	1694499
00:00:09.385	27465	0.00493	0		0.0715036	1694266
00:00:09.395	27475	0.00471	0		0.0683128	1693521
00:00:09.405	27485	0.00497	0		0.0720837	1694401
00:00:09.415	27495	0.00474	0		0.0687479	1693642
00:00:09.425	27505	0.00528	0		0.0765799	1695445
00:00:09.435	27515	0.00487	0		0.0706334	1694066
00:00:09.444	27525	0.00501	0		0.0726639	1694548
00:00:09.455	27535	0.00478	0		0.069328	1693759
00:00:09.464	27545	0.00505	0		0.073244	1694652
00:00:09.474	27555	0.00479	0		0.0694731	1693794
00:00:09.484	27565	0.005	0		0.0725188	1694489
00:00:09.494	27575	0.00506	0		0.0733891	1694696
00:00:09.504	27585	0.00535	0		0.0775952	1695663
00:00:09.514	27595	0.00498	0		0.0722288	1694435
00:00:09.524	27605	0.00524	0		0.0759998	1695303
00:00:09.536	27615	0.00478	0		0.069328	1693755
00:00:09.544	27625	0.005	0		0.0725188	1694489
00:00:09.554	27635	0.0052	0		0.0754196	1695166
00:00:09.564	27645	0.00526	0		0.0762898	1695360
00:00:09.574	27655	0.00493	0		0.0715036	1694266
00:00:09.584	27665	0.0052	0		0.0754196	1695159
00:00:09.594	27675	0.00466	0		0.0675876	1693345
00:00:09.604	27685	0.00546	0		0.0791906	1696058
00:00:09.614	27695	0.005	0		0.0725188	1694499
00:00:09.624	27705	0.00529	0		0.0767249	1695480
00:00:09.634	27715	0.005	0		0.0725188	1694511
00:00:09.644	27725	0.00535	0		0.0775952	1695671
00:00:09.654	27735	0.00511	0		0.0741143	1694870
00:00:09.664	27745	0.00551	0		0.0799158	1696210
00:00:09.674	27755	0.00493	0		0.0715036	1694269
00:00:09.684	27765	0.00535	0		0.0775952	1695663
00:00:09.694	27775	0.00484	0		0.0701982	1693970
00:00:09.704	27785	0.00499	0		0.0723738	1694452
00:00:09.714	27795	0.00524	0		0.0759998	1695293
00:00:09.724	27805	0.00512	0		0.0742593	1694897
00:00:09.734	27815	0.00519	0		0.0752746	1695122
00:00:09.744	27825	0.00542	0		0.0786104	1695904
00:00:09.753	27835	0.00506	0		0.0733891	1694696
00:00:09.763	27845	0.00543	0		0.0787555	1695958
00:00:09.773	27855	0.0054	0		0.0783204	1695850
00:00:09.783	27865	0.00562	0		0.0815112	1696580
00:00:09.793	27875	0.00519	0		0.0752746	1695144
00:00:09.803	27885	0.00517	0		0.0749845	1695073
00:00:09.814	27895	0.00513	0		0.0744043	1694919
00:00:09.823	27905	0.00538	0		0.0780303	1695761
00:00:09.833	27915	0.00528	0		0.0765799	1695438
00:00:09.843	27925	0.00516	0		0.0748395	1695044
00:00:09.853	27935	0.00492	0		0.0713586	1694242
00:00:09.863	27945	0.00538	0		0.0780303	1695783
00:00:09.873	27955	0.00521	0		0.0755646	1695205
00:00:09.883	27965	0.00547	0		0.0793356	1696078
00:00:09.893	27975	0.0052	0		0.0754196	1695161
00:00:09.903	27985	0.00573	0		0.0831066	1696951
00:00:09.913	27995	0.00548	0		0.0794807	1696105
00:00:09.923	28005	0.00558	0		0.080931	1696443
00:00:09.933	28015	0.00529	0		0.0767249	1695482
00:00:09.943	28025	0.00552	0		0.0800608	1696240
00:00:09.953	28035	0.00538	0		0.0780303	1695776
00:00:09.963	28045	0.00558	0		0.080931	1696450
00:00:09.973	28055	0.00536	0		0.0777402	1695710
00:00:09.983	28065	0.00561	0		0.0813661	1696558
00:00:09.993	28075	0.00543	0		0.0787555	1695934
00:00:10.003	28085	0.00526	0		0.0762898	1695384
00:00:10.012	28095	0.00505	0		0.073244	1694654
00:00:10.022	28105	0.00556	0		0.080641	1696392
00:00:10.033	28115	0.00519	0		0.0752746	1695146
00:00:10.043	28125	0.00557	0		0.080786	1696404
00:00:10.052	28135	0.00521	0		0.0755646	1695210
00:00:10.062	28145	0.00538	0		0.0780303	1695771
00:00:10.072	28155	0.00541	0		0.0784654	1695867
00:00:10.082	28165	0.00538	0		0.0780303	1695769
00:00:10.092	28175	0.00485	0		0.0703433	1693990
00:00:10.102	28185	0.00537	0		0.0778852	1695729
00:00:10.112	28195	0.00547	0		0.0793356	1696066
00:00:10.122	28205	0.00538	0		0.0780303	1695781
00:00:10.132	28215	0.0053	0		0.07687	1695499
00:00:10.142	28225	0.00542	0		0.0786104	1695894
00:00:10.152	28235	0.00524	0		0.0759998	1695301
00:00:10.162	28245	0.00555	0		0.0804959	1696330
00:00:10.172	28255	0.00537	0		0.0778852	1695751
00:00:10.183	28265	0.00538	0		0.0780303	1695783
00:00:10.194	28275	0.0054	0		0.0783204	1695853
00:00:10.202	28285	0.0057	0		0.0826715	1696853
00:00:10.212	28295	0.00527	0		0.0764349	1695394
00:00:10.222	28305	0.00569	0		0.0825265	1696811
00:00:10.232	28315	0.00514	0		0.0745494	1694982
00:00:10.242	28325	0.00553	0		0.0802059	1696291
00:00:10.252	28335	0.00538	0		0.0780303	1695761
00:00:10.262	28345	0.00564	0		0.0818013	1696656
00:00:10.272	28355	0.0051	0		0.0739692	1694826
00:00:10.282	28365	0.00547	0		0.0793356	1696073
00:00:10.292	28375	0.00509	0		0.0738242	1694811
00:00:10.303	28385	0.00554	0		0.0803509	1696308
00:00:10.311	28395	0.00546	0		0.0791906	1696056
00:00:10.322	28405	0.00558	0		0.080931	1696445
00:00:10.331	28415	0.0053	0		0.07687	1695521
00:00:10.341	28425	0.00552	0		0.0800608	1696257
00:00:10.351	28435	0.00528	0		0.0765799	1695435
00:00:10.361	28445	0.00555	0		0.0804959	1696357
00:00:10.371	28455	0.00523	0		0.0758547	1695286
00:00:10.381	28465	0.00571	0		0.0828165	1696885
00:00:10.391	28475	0.00578	0		0.0838318	1697105
00:00:10.401	28485	0.00597	0		0.0865875	1697742
00:00:10.411	28495	0.00549	0		0.0796257	1696159
00:00:10.421	28505	0.0057	0		0.0826715	1696860
00:00:10.431	28515	0.00536	0		0.0777402	1695717
00:00:10.442	28525	0.00533	0		0.0773051	1695614
00:00:10.451	28535	0.00499	0		0.0723738	1694452
00:00:10.461	28545	0.00561	0		0.0813661	1696534
00:00:10.471	28555	0.00531	0		0.077015	1695533
00:00:10.481	28565	0.00538	0		0.0780303	1695766
00:00:10.491	28575	0.00552	0		0.0800608	1696237
00:00:10.501	28585	0.00552	0		0.0800608	1696250
00:00:10.511	28595	0.0055	0		0.0797707	1696188
00:00:10.521	28605	0.00518	0		0.0751295	1695117
00:00:10.531	28615	0.00564	0		0.0818013	1696656
00:00:10.541	28625	0.00545	0		0.0790455	1695995
00:00:10.551	28635	0.00537	0		0.0778852	1695751
00:00:10.561	28645	0.00574	0		0.0832516	1696983
00:00:10.571	28655	0.00518	0		0.0751295	1695117
00:00:10.581	28665	0.00553	0		0.0802059	1696286
00:00:10.591	28675	0.00504	0		0.073099	1694625
00:00:10.601	28685	0.0056	0		0.0812211	1696529
00:00:10.611	28695	0.00571	0		0.0828165	1696895
00:00:10.620	28705	0.00565	0		0.0819463	1696671
00:00:10.631	28715	0.0056	0		0.0812211	1696521
00:00:10.640	28725	0.0057	0		0.0826715	1696853
00:00:10.650	28735	0.0056	0		0.0812211	1696502
00:00:10.660	28745	0.00581	0		0.0842669	1697233
00:00:10.671	28755	0.00551	0		0.0799158	1696203
00:00:10.681	28765	0.00569	0		0.0825265	1696816
00:00:10.690	28775	0.00558	0		0.080931	1696448
00:00:10.700	28785	0.00553	0		0.0802059	1696289
00:00:10.710	28795	0.00552	0		0.0800608	1696242
00:00:10.721	28805	0.00551	0		0.0799158	1696205
00:00:10.730	28815	0.0055	0		0.0797707	1696171
00:00:10.740	28825	0.00558	0		0.080931	1696441
00:00:10.750	28835	0.00557	0		0.080786	1696396
00:00:10.760	28845	0.00549	0		0.0796257	1696144
00:00:10.770	28855	0.00505	0		0.073244	1694664
00:00:10.780	28865	0.00551	0		0.0799158	1696210
00:00:10.790	28875	0.00536	0		0.0777402	1695712
00:00:10.800	28885	0.00546	0		0.0791906	1696032
00:00:10.810	28895	0.00537	0		0.0778852	1695724
00:00:10.820	28905	0.00547	0		0.0793356	1696063
00:00:10.830	28915	0.0054	0		0.0783204	1695826
00:00:10.840	28925	0.00563	0		0.0816562	1696607
00:00:10.850	28935	0.0055	0		0.0797707	1696186
00:00:10.860	28945	0.00553	0		0.0802059	1696276
00:00:10.870	28955	0.0053	0		0.07687	1695516
00:00:10.880	28965	0.00534	0		0.0774501	1695626
00:00:10.889	28975	0.00502	0		0.0728089	1694565
00:00:10.899	28985	0.0054	0		0.0783204	1695845
00:00:10.910	28995	0.00548	0		0.0794807	1696125
00:00:10.919	29005	0.00545	0		0.0790455	1695995
00:00:10.929	29015	0.00501	0		0.0726639	1694541
00:00:10.940	29025	0.00565	0		0.0819463	1696676
00:00:10.949	29035	0.00548	0		0.0794807	1696095
00:00:10.959	29045	0.00547	0		0.0793356	1696093
00:00:10.969	29055	0.00521	0		0.0755646	1695198
00:00:10.979	29065	0.00559	0		0.0810761	1696467
00:00:10.989	29075	0.00527	0		0.0764349	1695394
00:00:10.999	29085	0.00579	0		0.0839768	1697135
00:00:11.009	29095	0.00556	0		0.080641	1696365
00:00:11.019	29105	0.00553	0		0.0802059	1696294
00:00:11.029	29115	0.00583	0		0.084557	1697299
00:00:11.039	29125	0.00538	0		0.0780303	1695771
00:00:11.049	29135	0.00528	0		0.0765799	1695455
00:00:11.059	29145	0.00553	0		0.0802059	1696276
00:00:11.069	29155	0.00575	0		0.0833967	1697005
00:00:11.079	29165	0.00548	0		0.0794807	1696095
00:00:11.089	29175	0.00544	0		0.0789005	1695973
00:00:11.099	29185	0.00537	0		0.0778852	1695739
00:00:11.109	29195	0.00543	0		0.0787555	1695934
00:00:11.119	29205	0.00576	0		0.0835417	1697046
00:00:11.129	29215	0.00517	0		0.0749845	1695068
00:00:11.139	29225	0.00552	0		0.0800608	1696235
00:00:11.149	29235	0.00548	0		0.0794807	1696095
00:00:11.159	29245	0.00556	0		0.080641	1696384
00:00:11.168	29255	0.00533	0		0.0773051	1695590
00:00:11.178	29265	0.00543	0		0.0787555	1695929
00:00:11.188	29275	0.00532	0		0.0771601	1695558
00:00:11.198	29285	0.00543	0		0.0787555	1695926
00:00:11.208	29295	0.00543	0		0.0787555	1695941
00:00:11.218	29305	0.00553	0		0.0802059	1696272
00:00:11.228	29315	0.00563	0		0.0816562	1696629
00:00:11.238	29325	0.00547	0		0.0793356	1696078
00:00:11.248	29335	0.00543	0		0.0787555	1695946
00:00:11.258	29345	0.00547	0		0.0793356	1696093
00:00:11.268	29355	0.00523	0		0.0758547	1695276
00:00:11.278	29365	0.00544	0		0.0789005	1695978
00:00:11.288	29375	0.00561	0		0.0813661	1696541
00:00:11.298	29385	0.00556	0		0.080641	1696365
00:00:11.308	29395	0.00521	0		0.0755646	1695203
00:00:11.318	29405	0.00537	0		0.0778852	1695737
00:00:11.328	29415	0.00531	0		0.077015	1695541
00:00:11.338	29425	0.00516	0		0.0748395	1695039
00:00:11.348	29435	0.00525	0		0.0761448	1695328
00:00:11.358	29445	0.00559	0		0.0810761	1696475
00:00:11.368	29455	0.00516	0		0.0748395	1695041
00:00:11.378	29465	0.00535	0		0.0775952	1695673
00:00:11.388	29475	0.00565	0		0.0819463	1696668
00:00:11.398	29485	0.00569	0		0.0825265	1696809
00:00:11.408	29495	0.00531	0		0.077015	1695536
00:00:11.418	29505	0.0053	0		0.07687	1695494
00:00:11.428	29515	0.00545	0		0.0790455	1696017
00:00:11.438	29525	0.00551	0		0.0799158	1696223
00:00:11.447	29535	0.00511	0		0.0741143	1694877
00:00:11.458	29545	0.00541	0		0.0784654	1695887
00:00:11.467	29555	0.00527	0		0.0764349	1695406
00:00:11.477	29565	0.00532	0		0.0771601	1695578
00:00:11.487	29575	0.00538	0		0.0780303	1695759
00:00:11.497	29585	0.00517	0		0.0749845	1695058
00:00:11.507	29595	0.00518	0		0.0751295	1695112
00:00:11.517	29605	0.0054	0		0.0783204	1695833
00:00:11.527	29615	0.00509	0		0.0738242	1694811
00:00:11.537	29625	0.00553	0		0.0802059	1696286
00:00:11.547	29635	0.00543	0		0.0787555	1695929
00:00:11.557	29645	0.00543	0		0.0787555	1695958
00:00:11.567	29655	0.00522	0		0.0757097	1695244
00:00:11.577	29665	0.00559	0		0.0810761	1696492
00:00:11.587	29675	0.0055	0		0.0797707	1696164
00:00:11.597	29685	0.00566	0		0.0820913	1696707
00:00:11.607	29695	0.00537	0		0.0778852	1695737
00:00:11.617	29705	0.00545	0		0.0790455	1696017
00:00:11.627	29715	0.00542	0		0.0786104	1695902
00:00:11.637	29725	0.00511	0		0.0741143	1694882
00:00:11.647	29735	0.00537	0		0.0778852	1695751
00:00:11.657	29745	0.00538	0		0.0780303	1695781
00:00:11.667	29755	0.00506	0		0.0733891	1694701
00:00:11.677	29765	0.00537	0		0.0778852	1695756
00:00:11.687	29775	0.00542	0		0.0786104	1695897
00:00:11.697	29785	0.00549	0		0.0796257	1696159
00:00:11.707	29795	0.00535	0		0.0775952	1695661
00:00:11.717	29805	0.0054	0		0.0783204	1695858
00:00:11.727	29815	0.00533	0		0.0773051	1695609
00:00:11.737	29825	0.00535	0		0.0775952	1695680
00:00:11.746	29835	0.00532	0		0.0771601	1695570
00:00:11.756	29845	0.00534	0		0.0774501	1695639
00:00:11.766	29855	0.00526	0		0.0762898	1695379
00:00:11.776	29865	0.00524	0		0.0759998	1695303
00:00:11.786	29875	0.00531	0		0.077015	1695538
00:00:11.797	29885	0.00556	0		0.080641	1696362
00:00:11.806	29895	0.00538	0		0.0780303	1695781
00:00:11.816	29905	0.00525	0		0.0761448	1695342
00:00:11.826	29915	0.00512	0		0.0742593	1694902
00:00:11.836	29925	0.00553	0		0.0802059	1696289
00:00:11.846	29935	0.00524	0		0.0759998	1695289
00:00:11.856	29945	0.00547	0		0.0793356	1696081
00:00:11.866	29955	0.00543	0		0.0787555	1695936
00:00:11.876	29965	0.00541	0		0.0784654	1695882
00:00:11.886	29975	0.00532	0		0.0771601	1695585
00:00:11.896	29985	0.00517	0		0.0749845	1695066
00:00:11.906	29995	0.00525	0		0.0761448	1695347
00:00:11.916	30005	0.00517	0		0.0749845	1695058
00:00:11.926	30015	0.00508	0		0.0736791	1694762
00:00:11.936	30025	0.00536	0		0.0777402	1695693
00:00:11.946	30035	0.00495	0		0.0717937	1694347
00:00:11.956	30045	0.00571	0		0.0828165	1696887
00:00:11.966	30055	0.00528	0		0.0765799	1695445
00:00:11.976	30065	0.00561	0		0.0813661	1696534
00:00:11.986	30075	0.00523	0		0.0758547	1695271
00:00:11.996	30085	0.00523	0		0.0758547	1695264
00:00:12.005	30095	0.00508	0		0.0736791	1694767
00:00:12.015	30105	0.00546	0		0.0791906	1696058
00:00:12.026	30115	0.00505	0		0.073244	1694659
00:00:12.036	30125	0.0053	0		0.07687	1695502
00:00:12.046	30135	0.00511	0		0.0741143	1694860
00:00:12.055	30145	0.00527	0		0.0764349	1695418
00:00:12.065	30155	0.0052	0		0.0754196	1695166
00:00:12.076	30165	0.00542	0		0.0786104	1695912
00:00:12.086	30175	0.00559	0		0.0810761	1696467
00:00:12.095	30185	0.00543	0		0.0787555	1695926
00:00:12.105	30195	0.00503	0		0.072954	1694588
00:00:12.115	30205	0.00517	0		0.0749845	1695071
00:00:12.125	30215	0.00518	0		0.0751295	1695102
00:00:12.135	30225	0.00529	0		0.0767249	1695484
00:00:12.145	30235	0.00502	0		0.0728089	1694577
00:00:12.155	30245	0.00543	0		0.0787555	1695926
00:00:12.165	30255	0.00506	0		0.0733891	1694686
00:00:12.175	30265	0.00506	0		0.0733891	1694696
00:00:12.185	30275	0.00509	0		0.0738242	1694813
00:00:12.195	30285	0.00527	0		0.0764349	1695404
00:00:12.206	30295	0.00511	0		0.0741143	1694853
00:00:12.215	30305	0.00511	0		0.0741143	1694870
00:00:12.225	30315	0.00503	0		0.072954	1694613
00:00:12.235	30325	0.0052	0		0.0754196	1695156
00:00:12.245	30335	0.00499	0		0.0723738	1694465
00:00:12.255	30345	0.00498	0		0.0722288	1694421
00:00:12.265	30355	0.00513	0		0.0744043	1694929
00:00:12.275	30365	0.0052	0		0.0754196	1695183
00:00:12.284	30375	0.00523	0		0.0758547	1695281
00:00:12.295	30385	0.00523	0		0.0758547	1695281
00:00:12.304	30395	0.00526	0		0.0762898	1695360
00:00:12.315	30405	0.00511	0		0.0741143	1694875
00:00:12.324	30415	0.00497	0		0.0720837	1694411
00:00:12.334	30425	0.00498	0		0.0722288	1694443
00:00:12.344	30435	0.00496	0		0.0719387	1694369
00:00:12.354	30445	0.00486	0		0.0704883	1694046
00:00:12.364	30455	0.00507	0		0.0735341	1694725
00:00:12.374	30465	0.00506	0		0.0733891	1694689
00:00:12.384	30475	0.00538	0		0.0780303	1695766
00:00:12.394	30485	0.00507	0		0.0735341	1694728
00:00:12.404	30495	0.00536	0		0.0777402	1695700
00:00:12.414	30505	0.00505	0		0.073244	1694671
00:00:12.424	30515	0.00508	0		0.0736791	1694757
00:00:12.434	30525	0.00508	0		0.0736791	1694782
00:00:12.444	30535	0.00518	0		0.0751295	1695112
00:00:12.454	30545	0.00524	0		0.0759998	1695308
00:00:12.464	30555	0.00507	0		0.0735341	1694725
00:00:12.474	30565	0.00498	0		0.0722288	1694448
00:00:12.484	30575	0.00478	0		0.069328	1693762
00:00:12.494	30585	0.00502	0		0.0728089	1694575
00:00:12.504	30595	0.00513	0		0.0744043	1694924
00:00:12.514	30605	0.00489	0		0.0709234	1694127
00:00:12.524	30615	0.00528	0		0.0765799	1695438
00:00:12.534	30625	0.00501	0		0.0726639	1694531
00:00:12.544	30635	0.00507	0		0.0735341	1694728
00:00:12.554	30645	0.00501	0		0.0726639	1694519
00:00:12.564	30655	0.00535	0		0.0775952	1695671
00:00:12.574	30665	0.00497	0		0.0720837	1694406
00:00:12.583	30675	0.00522	0		0.0757097	1695230
00:00:12.594	30685	0.00492	0		0.0713586	1694222
00:00:12.603	30695	0.00519	0		0.0752746	1695134
00:00:12.614	30705	0.00493	0		0.0715036	1694269
00:00:12.623	30715	0.00508	0		0.0736791	1694769
00:00:12.634	30725	0.00505	0		0.073244	1694681
00:00:12.643	30735	0.00519	0		0.0752746	1695122
00:00:12.653	30745	0.00499	0		0.0723738	1694472
00:00:12.663	30755	0.00486	0		0.0704883	1694029
00:00:12.673	30765	0.00495	0		0.0717937	1694323
00:00:12.683	30775	0.00501	0		0.0726639	1694541
00:00:12.693	30785	0.00497	0		0.0720837	1694401
00:00:12.703	30795	0.00506	0		0.0733891	1694696
00:00:12.713	30805	0.00524	0		0.0759998	1695313
00:00:12.723	30815	0.00501	0		0.0726639	1694546
00:00:12.733	30825	0.00498	0		0.0722288	1694443
00:00:12.744	30835	0.00503	0		0.072954	1694600
00:00:12.753	30845	0.00498	0		0.0722288	1694435
00:00:12.763	30855	0.00506	0		0.0733891	1694691
00:00:12.773	30865	0.00495	0		0.0717937	1694320
00:00:12.783	30875	0.00514	0		0.0745494	1694985
00:00:12.793	30885	0.00496	0		0.0719387	1694369
00:00:12.803	30895	0.00502	0		0.0728089	1694553
00:00:12.813	30905	0.00496	0		0.0719387	1694354
00:00:12.823	30915	0.00508	0		0.0736791	1694769
00:00:12.833	30925	0.00493	0		0.0715036	1694266
00:00:12.843	30935	0.00504	0		0.073099	1694620
00:00:12.853	30945	0.00493	0		0.0715036	1694252
00:00:12.863	30955	0.00513	0		0.0744043	1694938
00:00:12.873	30965	0.00493	0		0.0715036	1694281
00:00:12.883	30975	0.00497	0		0.0720837	1694403
00:00:12.892	30985	0.00486	0		0.0704883	1694017
00:00:12.902	30995	0.00502	0		0.0728089	1694563
00:00:12.913	31005	0.00497	0		0.0720837	1694399
00:00:12.922	31015	0.00506	0		0.0733891	1694696
00:00:12.932	31025	0.00491	0		0.0712135	1694181
00:00:12.942	31035	0.00511	0		0.0741143	1694858
00:00:12.953	31045	0.00469	0		0.0680227	1693467
00:00:12.962	31055	0.005	0		0.0725188	1694492
00:00:12.972	31065	0.00478	0		0.069328	1693777
00:00:12.982	31075	0.00517	0		0.0749845	1695068
00:00:12.992	31085	0.00493	0		0.0715036	1694281
00:00:13.002	31095	0.00512	0		0.0742593	1694914
00:00:13.012	31105	0.0047	0		0.0681677	1693509
00:00:13.023	31115	0.00511	0		0.0741143	1694855
00:00:13.032	31125	0.00483	0		0.0700532	1693936
00:00:13.042	31135	0.00497	0		0.0720837	1694403
00:00:13.052	31145	0.00495	0		0.0717937	1694318
00:00:13.062	31155	0.00504	0		0.073099	1694635
00:00:13.072	31165	0.0049	0		0.0710685	1694161
00:00:13.082	31175	0.005	0		0.0725188	1694509
00:00:13.092	31185	0.00511	0		0.0741143	1694860
00:00:13.102	31195	0.00492	0		0.0713586	1694220
00:00:13.113	31205	0.00491	0		0.0712135	1694186
00:00:13.122	31215	0.00477	0		0.069183	1693735
00:00:13.132	31225	0.00472	0		0.0684578	1693563
00:00:13.143	31235	0.00476	0		0.0690379	1693701
00:00:13.151	31245	0.00463	0		0.0671525	1693259
00:00:13.162	31255	0.00508	0		0.0736791	1694769
00:00:13.171	31265	0.00482	0		0.0699082	1693897
00:00:13.182	31275	0.00456	0		0.0661372	1693024
00:00:13.191	31285	0.0048	0		0.0696181	1693818
00:00:13.201	31295	0.00486	0		0.0704883	1694046
00:00:13.211	31305	0.00502	0		0.0728089	1694560
00:00:13.221	31315	0.00525	0		0.0761448	1695335
00:00:13.231	31325	0.00502	0		0.0728089	1694565
00:00:13.241	31335	0.00485	0		0.0703433	1693999
00:00:13.251	31345	0.00509	0		0.0738242	1694801
00:00:13.261	31355	0.00504	0		0.073099	1694622
00:00:13.271	31365	0.00493	0		0.0715036	1694249
00:00:13.281	31375	0.00453	0		0.0657021	1692906
00:00:13.291	31385	0.00506	0		0.0733891	1694696
00:00:13.301	31395	0.00495	0		0.0717937	1694315
00:00:13.311	31405	0.00477	0		0.069183	1693723
00:00:13.321	31415	0.00504	0		0.073099	1694618
00:00:13.331	31425	0.00469	0		0.0680227	1693445
00:00:13.341	31435	0.00486	0		0.0704883	1694014
00:00:13.351	31445	0.00501	0		0.0726639	1694546
00:00:13.361	31455	0.00508	0		0.0736791	1694777
00:00:13.371	31465	0.00432	0		0.0626563	1692205
00:00:13.381	31475	0.00499	0		0.0723738	1694462
00:00:13.391	31485	0.00483	0		0.0700532	1693933
00:00:13.401	31495	0.00483	0		0.0700532	1693938
00:00:13.411	31505	0.00498	0		0.0722288	1694435
00:00:13.421	31515	0.00493	0		0.0715036	1694259
00:00:13.431	31525	0.0047	0		0.0681677	1693499
00:00:13.440	31535	0.00505	0		0.073244	1694654
00:00:13.450	31545	0.00455	0		0.0659922	1692982
00:00:13.460	31555	0.00483	0		0.0700532	1693916
00:00:13.471	31565	0.00482	0		0.0699082	1693897
00:00:13.480	31575	0.0048	0		0.0696181	1693833
00:00:13.490	31585	0.00474	0		0.0687479	1693622
00:00:13.501	31595	0.00494	0		0.0716486	1694310
00:00:13.510	31605	0.00476	0		0.0690379	1693681
00:00:13.520	31615	0.00489	0		0.0709234	1694124
00:00:13.530	31625	0.00472	0		0.0684578	1693565
00:00:13.543	31635	0.00486	0		0.0704883	1694031
00:00:13.550	31645	0.00474	0		0.0687479	1693617
00:00:13.560	31655	0.0051	0		0.0739692	1694840
00:00:13.570	31665	0.00469	0		0.0680227	1693452
00:00:13.580	31675	0.00485	0		0.0703433	1693987
00:00:13.590	31685	0.00464	0		0.0672975	1693305
00:00:13.600	31695	0.00516	0		0.0748395	1695022
00:00:13.610	31705	0.00472	0		0.0684578	1693553
00:00:13.620	31715	0.00477	0		0.069183	1693715
00:00:13.630	31725	0.00483	0		0.0700532	1693914
00:00:13.640	31735	0.0048	0		0.0696181	1693813
00:00:13.650	31745	0.00453	0		0.0657021	1692938
00:00:13.660	31755	0.00491	0		0.0712135	1694210
00:00:13.670	31765	0.00469	0		0.0680227	1693447
00:00:13.680	31775	0.00505	0		0.073244	1694679
00:00:13.690	31785	0.00456	0		0.0661372	1693026
00:00:13.700	31795	0.00485	0		0.0703433	1693987
00:00:13.710	31805	0.00434	0		0.0629464	1692291
00:00:13.720	31815	0.00523	0		0.0758547	1695286
00:00:13.730	31825	0.00489	0		0.0709234	1694119
00:00:13.739	31835	0.00491	0		0.0712135	1694181
00:00:13.749	31845	0.00441	0		0.0639616	1692534
00:00:13.759	31855	0.00457	0		0.0662822	1693053
00:00:13.769	31865	0.00479	0		0.0694731	1693803
00:00:13.779	31875	0.00503	0		0.072954	1694605
00:00:13.789	31885	0.00472	0		0.0684578	1693575
00:00:13.799	31895	0.00495	0		0.0717937	1694345
00:00:13.809	31905	0.0047	0		0.0681677	1693482
00:00:13.819	31915	0.005	0		0.0725188	1694489
00:00:13.829	31925	0.005	0		0.0725188	1694492
00:00:13.839	31935	0.00485	0		0.0703433	1693982
00:00:13.849	31945	0.00461	0		0.0668624	1693176
00:00:13.859	31955	0.0047	0		0.0681677	1693504
00:00:13.869	31965	0.00466	0		0.0675876	1693357
00:00:13.879	31975	0.00482	0		0.0699082	1693887
00:00:13.889	31985	0.00475	0		0.0688929	1693676
00:00:13.899	31995	0.00503	0		0.072954	1694595
00:00:13.909	32005	0.00476	0		0.0690379	1693686
00:00:13.919	32015	0.00511	0		0.0741143	1694875
00:00:13.929	32025	0.00463	0		0.0671525	1693269
00:00:13.939	32035	0.0049	0		0.0710685	1694178
00:00:13.949	32045	0.00461	0		0.0668624	1693195
00:00:13.959	32055	0.0048	0		0.0696181	1693818
00:00:13.969	32065	0.00486	0		0.0704883	1694019
00:00:13.979	32075	0.00498	0		0.0722288	1694423
00:00:13.989	32085	0.00475	0		0.0688929	1693661
00:00:13.999	32095	0.0051	0		0.0739692	1694826
00:00:14.009	32105	0.00477	0		0.069183	1693735
00:00:14.019	32115	0.00494	0		0.0716486	1694286
00:00:14.028	32125	0.00465	0		0.0674425	1693335
00:00:14.039	32135	0.00475	0		0.0688929	1693664
00:00:14.048	32145	0.00446	0		0.0646868	1692696
00:00:14.058	32155	0.00495	0		0.0717937	1694337
00:00:14.068	32165	0.00464	0		0.0672975	1693303
00:00:14.078	32175	0.00484	0		0.0701982	1693950
00:00:14.088	32185	0.00477	0		0.069183	1693737
00:00:14.098	32195	0.00512	0		0.0742593	1694902
00:00:14.108	32205	0.00473	0		0.0686028	1693603
00:00:14.118	32215	0.00491	0		0.0712135	1694198
00:00:14.128	32225	0.00479	0		0.0694731	1693794
00:00:14.138	32235	0.00481	0		0.0697631	1693862
00:00:14.148	32245	0.00491	0		0.0712135	1694181
00:00:14.158	32255	0.00497	0		0.0720837	1694401
00:00:14.168	32265	0.00451	0		0.065412	1692847
00:00:14.178	32275	0.00522	0		0.0757097	1695225
00:00:14.188	32285	0.00452	0		0.065557	1692877
00:00:14.198	32295	0.005	0		0.0725188	1694489
00:00:14.208	32305	0.00476	0		0.0690379	1693683
00:00:14.218	32315	0.0052	0		0.0754196	1695154
00:00:14.228	32325	0.00478	0		0.069328	1693764
00:00:14.238	32335	0.00467	0		0.0677326	1693408
00:00:14.248	32345	0.00445	0		0.0645418	1692649
00:00:14.258	32355	0.00491	0		0.0712135	1694203
00:00:14.268	32365	0.00473	0		0.0686028	1693588
00:00:14.278	32375	0.00521	0		0.0755646	1695215
00:00:14.288	32385	0.0049	0		0.0710685	1694168
00:00:14.298	32395	0.00471	0		0.0683128	1693514
00:00:14.308	32405	0.00481	0		0.0697631	1693852
00:00:14.318	32415	0.00501	0		0.0726639	1694523
00:00:14.327	32425	0.00467	0		0.0677326	1693381
00:00:14.338	32435	0.00506	0		0.0733891	1694693
00:00:14.347	32445	0.00475	0		0.0688929	1693669
00:00:14.358	32455	0.00507	0		0.0735341	1694733
00:00:14.367	32465	0.0047	0		0.0681677	1693482
00:00:14.377	32475	0.00457	0		0.0662822	1693070
00:00:14.387	32485	0.00468	0		0.0678776	1693420
00:00:14.397	32495	0.00506	0		0.0733891	1694713
00:00:14.407	32505	0.00472	0		0.0684578	1693560
00:00:14.417	32515	0.00507	0		0.0735341	1694750
00:00:14.427	32525	0.00436	0		0.0632364	1692337
00:00:14.437	32535	0.0046	0		0.0667173	1693173
00:00:14.447	32545	0.00465	0		0.0674425	1693310
00:00:14.457	32555	0.005	0		0.0725188	1694504
00:00:14.467	32565	0.00479	0		0.0694731	1693796
00:00:14.477	32575	0.00468	0		0.0678776	1693440
00:00:14.487	32585	0.00488	0		0.0707784	1694112
00:00:14.497	32595	0.00493	0		0.0715036	1694252
00:00:14.507	32605	0.0046	0		0.0667173	1693166
00:00:14.517	32615	0.00488	0		0.0707784	1694097
00:00:14.527	32625	0.00461	0		0.0668624	1693190
00:00:14.537	32635	0.00493	0		0.0715036	1694269
00:00:14.547	32645	0.00454	0		0.0658471	1692967
00:00:14.557	32655	0.00478	0		0.069328	1693757
00:00:14.567	32665	0.00487	0		0.0706334	1694073
00:00:14.577	32675	0.00493	0		0.0715036	1694254
00:00:14.587	32685	0.00482	0		0.0699082	1693911
00:00:14.597	32695	0.00478	0		0.069328	1693755
00:00:14.607	32705	0.00461	0		0.0668624	1693200
00:00:14.617	32715	0.00497	0		0.0720837	1694391
00:00:14.626	32725	0.00466	0		0.0675876	1693347
00:00:14.636	32735	0.00504	0		0.073099	1694647
00:00:14.646	32745	0.0047	0		0.0681677	1693477
00:00:14.656	32755	0.00473	0		0.0686028	1693581
00:00:14.666	32765	0.00477	0		0.069183	1693713
00:00:14.676	32775	0.00525	0		0.0761448	1695340
00:00:14.686	32785	0.00479	0		0.0694731	1693784
00:00:14.696	32795	0.00483	0		0.0700532	1693923
00:00:14.706	32805	0.00455	0		0.0659922	1692985
00:00:14.716	32815	0.00494	0		0.0716486	1694303
00:00:14.726	32825	0.0052	0		0.0754196	1695164
00:00:14.736	32835	0.00478	0		0.069328	1693747
00:00:14.746	32845	0.0046	0		0.0667173	1693149
00:00:14.756	32855	0.00504	0		0.073099	1694622
00:00:14.766	32865	0.00476	0		0.0690379	1693691
00:00:14.776	32875	0.00508	0		0.0736791	1694784
00:00:14.786	32885	0.00457	0		0.0662822	1693053
00:00:14.796	32895	0.00513	0		0.0744043	1694946
00:00:14.806	32905	0.00481	0		0.0697631	1693852
00:00:14.816	32915	0.0047	0		0.0681677	1693489
00:00:14.826	32925	0.00438	0		0.0635265	1692426
00:00:14.836	32935	0.00471	0		0.0683128	1693540
00:00:14.846	32945	0.00484	0		0.0701982	1693968
00:00:14.856	32955	0.00471	0		0.0683128	1693518
00:00:14.866	32965	0.00465	0		0.0674425	1693313
00:00:14.876	32975	0.00509	0		0.0738242	1694809
00:00:14.885	32985	0.00451	0		0.065412	1692852
00:00:14.895	32995	0.00463	0		0.0671525	1693259
00:00:14.906	33005	0.00469	0		0.0680227	1693472
00:00:14.915	33015	0.00503	0		0.072954	1694588
00:00:14.925	33025	0.00443	0		0.0642517	1692590
00:00:14.936	33035	0.00518	0		0.0751295	1695093
00:00:14.945	33045	0.0047	0		0.0681677	1693509
00:00:14.955	33055	0.00488	0		0.0707784	1694102
00:00:14.965	33065	0.00465	0		0.0674425	1693340
00:00:14.975	33075	0.00526	0		0.0762898	1695374
00:00:14.985	33085	0.00456	0		0.0661372	1693029
00:00:14.995	33095	0.00477	0		0.069183	1693735
00:00:15.005	33105	0.00524	0		0.0759998	1695293
00:00:15.015	33115	0.00479	0		0.0694731	1693806
00:00:15.025	33125	0.0044	0		0.0638166	1692473
00:00:15.035	33135	0.0049	0		0.0710685	1694171
00:00:15.046	33145	0.00489	0		0.0709234	1694144
00:00:15.055	33155	0.00481	0		0.0697631	1693862
00:00:15.065	33165	0.00466	0		0.0675876	1693367
00:00:15.075	33175	0.00484	0		0.0701982	1693960
00:00:15.085	33185	0.00493	0		0.0715036	1694252
00:00:15.095	33195	0.00479	0		0.0694731	1693789
00:00:15.105	33205	0.0045	0		0.065267	1692830
00:00:15.115	33215	0.00512	0		0.0742593	1694892
00:00:15.125	33225	0.00449	0		0.0651219	1692798
00:00:15.135	33235	0.00487	0		0.0706334	1694053
00:00:15.145	33245	0.00474	0		0.0687479	1693617
00:00:15.155	33255	0.00492	0		0.0713586	1694227
00:00:15.165	33265	0.00468	0		0.0678776	1693425
00:00:15.175	33275	0.0048	0		0.0696181	1693813
00:00:15.184	33285	0.00473	0		0.0686028	1693583
00:00:15.195	33295	0.00472	0		0.0684578	1693570
00:00:15.204	33305	0.00498	0		0.0722288	1694421
00:00:15.214	33315	0.00484	0		0.0701982	1693948
00:00:15.224	33325	0.00479	0		0.0694731	1693803
00:00:15.234	33335	0.00498	0		0.0722288	1694443
00:00:15.244	33345	0.00465	0		0.0674425	1693315
00:00:15.255	33355	0.00488	0		0.0707784	1694092
00:00:15.264	33365	0.00475	0		0.0688929	1693644
00:00:15.274	33375	0.00479	0		0.0694731	1693808
00:00:15.284	33385	0.00457	0		0.0662822	1693056
00:00:15.294	33395	0.0048	0		0.0696181	1693816
00:00:15.304	33405	0.00513	0		0.0744043	1694926
00:00:15.314	33415	0.00503	0		0.072954	1694605
00:00:15.324	33425	0.00468	0		0.0678776	1693428
00:00:15.334	33435	0.00479	0		0.0694731	1693789
00:00:15.344	33445	0.0047	0		0.0681677	1693482
00:00:15.354	33455	0.0051	0		0.0739692	1694821
00:00:15.364	33465	0.00453	0		0.0657021	1692906
00:00:15.374	33475	0.00495	0		0.0717937	1694332
00:00:15.385	33485	0.00479	0		0.0694731	1693791
00:00:15.394	33495	0.00512	0		0.0742593	1694892
00:00:15.404	33505	0.00469	0		0.0680227	1693452
00:00:15.414	33515	0.00495	0		0.0717937	1694342
00:00:15.424	33525	0.00459	0		0.0665723	1693112
00:00:15.434	33535	0.00495	0		0.0717937	1694330
00:00:15.444	33545	0.00451	0		0.065412	1692843
00:00:15.454	33555	0.00491	0		0.0712135	1694183
00:00:15.464	33565	0.00479	0		0.0694731	1693781
00:00:15.474	33575	0.00495	0		0.0717937	1694342
00:00:15.484	33585	0.0051	0		0.0739692	1694831
00:00:15.494	33595	0.0047	0		0.0681677	1693479
00:00:15.504	33605	0.00448	0		0.0649769	1692742
00:00:15.514	33615	0.00477	0		0.069183	1693740
00:00:15.523	33625	0.00474	0		0.0687479	1693615
00:00:15.533	33635	0.005	0		0.0725188	1694487
00:00:15.543	33645	0.00478	0		0.069328	1693767
00:00:15.554	33655	0.00518	0		0.0751295	1695098
00:00:15.563	33665	0.0048	0		0.0696181	1693813
00:00:15.573	33675	0.00519	0		0.0752746	1695139
00:00:15.583	33685	0.00483	0		0.0700532	1693921
00:00:15.593	33695	0.00465	0		0.0674425	1693313
00:00:15.603	33705	0.00485	0		0.0703433	1694004
00:00:15.613	33715	0.0052	0		0.0754196	1695186
00:00:15.623	33725	0.00462	0		0.0670074	1693227
00:00:15.633	33735	0.00486	0		0.0704883	1694039
00:00:15.643	33745	0.0047	0		0.0681677	1693506
00:00:15.653	33755	0.00479	0		0.0694731	1693784
00:00:15.663	33765	0.00498	0		0.0722288	1694435
00:00:15.673	33775	0.00503	0		0.072954	1694586
00:00:15.683	33785	0.00491	0		0.0712135	1694195
00:00:15.693	33795	0.00513	0		0.0744043	1694941
00:00:15.703	33805	0.00485	0		0.0703433	1693992
00:00:15.713	33815	0.00488	0		0.0707784	1694097
00:00:15.723	33825	0.00496	0		0.0719387	1694369
00:00:15.733	33835	0.00501	0		0.0726639	1694548
00:00:15.743	33845	0.00492	0		0.0713586	1694247
00:00:15.752	33855	0.00493	0		0.0715036	1694266
00:00:15.762	33865	0.00479	0		0.0694731	1693794
00:00:15.772	33875	0.005	0		0.0725188	1694501
00:00:15.782	33885	0.00486	0		0.0704883	1694046
00:00:15.792	33895	0.00481	0		0.0697631	1693857
00:00:15.802	33905	0.00473	0		0.0686028	1693595
00:00:15.813	33915	0.00456	0		0.0661372	1693036
00:00:15.823	33925	0.00488	0		0.0707784	1694092
00:00:15.832	33935	0.00476	0		0.0690379	1693698
00:00:15.842	33945	0.00506	0		0.0733891	1694706
00:00:15.852	33955	0.00504	0		0.073099	1694649
00:00:15.862	33965	0.00473	0		0.0686028	1693588
00:00:15.872	33975	0.00513	0		0.0744043	1694941
00:00:15.882	33985	0.00513	0		0.0744043	1694921
00:00:15.893	33995	0.00528	0		0.0765799	1695450
00:00:15.902	34005	0.00485	0		0.0703433	1693985
00:00:15.913	34015	0.00499	0		0.0723738	1694474
00:00:15.922	34025	0.00514	0		0.0745494	1694968
00:00:15.932	34035	0.00494	0		0.0716486	1694291
00:00:15.943	34045	0.00458	0		0.0664273	1693100
00:00:15.955	34055	0.00502	0		0.0728089	1694560
00:00:15.962	34065	0.00528	0		0.0765799	1695448
00:00:15.973	34075	0.0048	0		0.0696181	1693821
00:00:15.982	34085	0.00491	0		0.0712135	1694190
00:00:15.992	34095	0.00499	0		0.0723738	1694474
00:00:16.002	34105	0.00474	0		0.0687479	1693622
00:00:16.012	34115	0.00477	0		0.069183	1693737
00:00:16.022	34125	0.00466	0		0.0675876	1693359
00:00:16.032	34135	0.00502	0		0.0728089	1694572
00:00:16.043	34145	0.00484	0		0.0701982	1693977
00:00:16.054	34155	0.00481	0		0.0697631	1693860
00:00:16.061	34165	0.00489	0		0.0709234	1694127
00:00:16.071	34175	0.00516	0		0.0748395	1695049
00:00:16.082	34185	0.00508	0		0.0736791	1694767
00:00:16.092	34195	0.00524	0		0.0759998	1695308
00:00:16.101	34205	0.00487	0		0.0706334	1694056
00:00:16.111	34215	0.00508	0		0.0736791	1694772
00:00:16.121	34225	0.00494	0		0.0716486	1694298
00:00:16.131	34235	0.00513	0		0.0744043	1694951
00:00:16.141	34245	0.00484	0		0.0701982	1693960
00:00:16.152	34255	0.00499	0		0.0723738	1694474
00:00:16.161	34265	0.00473	0		0.0686028	1693583
00:00:16.171	34275	0.00511	0		0.0741143	1694867
00:00:16.181	34285	0.00517	0		0.0749845	1695068
00:00:16.191	34295	0.00497	0		0.0720837	1694408
00:00:16.201	34305	0.00482	0		0.0699082	1693887
00:00:16.211	34315	0.00452	0		0.065557	1692874
00:00:16.222	34325	0.00487	0		0.0706334	1694058
00:00:16.231	34335	0.00516	0		0.0748395	1695051
00:00:16.242	34345	0.00485	0		0.0703433	1693985
00:00:16.251	34355	0.00535	0		0.0775952	1695668
00:00:16.261	34365	0.00525	0		0.0761448	1695347
00:00:16.271	34375	0.00517	0		0.0749845	1695085
00:00:16.281	34385	0.00509	0		0.0738242	1694789
00:00:16.291	34395	0.00489	0		0.0709234	1694141
00:00:16.301	34405	0.00529	0		0.0767249	1695489
00:00:16.311	34415	0.0049	0		0.0710685	1694178
00:00:16.321	34425	0.00464	0		0.0672975	1693291
00:00:16.330	34435	0.00513	0		0.0744043	1694933
00:00:16.341	34445	0.00502	0		0.0728089	1694558
00:00:16.350	34455	0.00528	0		0.0765799	1695423
00:00:16.361	34465	0.00519	0		0.0752746	1695124
00:00:16.370	34475	0.00495	0		0.0717937	1694328
00:00:16.381	34485	0.00505	0		0.073244	1694652
00:00:16.390	34495	0.00469	0		0.0680227	1693462
00:00:16.400	34505	0.00493	0		0.0715036	1694249
00:00:16.410	34515	0.00509	0		0.0738242	1694811
00:00:16.420	34525	0.00513	0		0.0744043	1694926
00:00:16.430	34535	0.00464	0		0.0672975	1693303
00:00:16.440	34545	0.00509	0		0.0738242	1694806
00:00:16.450	34555	0.00482	0		0.0699082	1693899
00:00:16.460	34565	0.00499	0		0.0723738	1694470
00:00:16.470	34575	0.00473	0		0.0686028	1693603
00:00:16.480	34585	0.00495	0		0.0717937	1694345
00:00:16.490	34595	0.00489	0		0.0709234	1694117
00:00:16.500	34605	0.00506	0		0.0733891	1694711
00:00:16.510	34615	0.00483	0		0.0700532	1693926
00:00:16.520	34625	0.00513	0		0.0744043	1694936
00:00:16.530	34635	0.00528	0		0.0765799	1695431
00:00:16.540	34645	0.00497	0		0.0720837	1694386
00:00:16.550	34655	0.00519	0		0.0752746	1695122
00:00:16.560	34665	0.00527	0		0.0764349	1695394
00:00:16.570	34675	0.0051	0		0.0739692	1694821
00:00:16.580	34685	0.00511	0		0.0741143	1694882
00:00:16.590	34695	0.00499	0		0.0723738	1694460
00:00:16.600	34705	0.00501	0		0.0726639	1694538
00:00:16.610	34715	0.00498	0		0.0722288	1694448
00:00:16.620	34725	0.00508	0		0.0736791	1694769
00:00:16.630	34735	0.00481	0		0.0697631	1693867
00:00:16.639	34745	0.00542	0		0.0786104	1695912
00:00:16.649	34755	0.00531	0		0.077015	1695555
00:00:16.660	34765	0.00496	0		0.0719387	1694377
00:00:16.670	34775	0.0049	0		0.0710685	1694163
00:00:16.679	34785	0.00517	0		0.0749845	1695080
00:00:16.689	34795	0.00479	0		0.0694731	1693784
00:00:16.699	34805	0.00501	0		0.0726639	1694536
00:00:16.709	34815	0.00504	0		0.073099	1694627
00:00:16.719	34825	0.00491	0		0.0712135	1694183
00:00:16.729	34835	0.00519	0		0.0752746	1695124
00:00:16.739	34845	0.00474	0		0.0687479	1693617
00:00:16.749	34855	0.00487	0		0.0706334	1694068
00:00:16.759	34865	0.0049	0		0.0710685	1694151
00:00:16.769	34875	0.00491	0		0.0712135	1694203
00:00:16.779	34885	0.00539	0		0.0781753	1695816
00:00:16.789	34895	0.00485	0		0.0703433	1694012
00:00:16.799	34905	0.00533	0		0.0773051	1695609
00:00:16.809	34915	0.00518	0		0.0751295	1695095
00:00:16.819	34925	0.00516	0		0.0748395	1695036
00:00:16.829	34935	0.00505	0		0.073244	1694654
00:00:16.842	34945	0.00508	0		0.0736791	1694767
00:00:16.849	34955	0.00496	0		0.0719387	1694359
00:00:16.859	34965	0.005	0		0.0725188	1694487
00:00:16.869	34975	0.00491	0		0.0712135	1694208
00:00:16.879	34985	0.00497	0		0.0720837	1694396
00:00:16.889	34995	0.00484	0		0.0701982	1693968
00:00:16.899	35005	0.00522	0		0.0757097	1695227
00:00:16.909	35015	0.00499	0		0.0723738	1694462
00:00:16.919	35025	0.0053	0		0.07687	1695511
00:00:16.928	35035	0.00488	0		0.0707784	1694085
00:00:16.938	35045	0.00531	0		0.077015	1695524
00:00:16.949	35055	0.00529	0		0.0767249	1695467
00:00:16.958	35065	0.00529	0		0.0767249	1695470
00:00:16.968	35075	0.00508	0		0.0736791	1694762
00:00:16.978	35085	0.00521	0		0.0755646	1695188
00:00:16.988	35095	0.00524	0		0.0759998	1695298
00:00:16.998	35105	0.00524	0		0.0759998	1695313
00:00:17.008	35115	0.00495	0		0.0717937	1694328
00:00:17.018	35125	0.005	0		0.0725188	1694511
00:00:17.028	35135	0.00519	0		0.0752746	1695146
00:00:17.038	35145	0.00541	0		0.0784654	1695877
00:00:17.048	35155	0.00476	0		0.0690379	1693698
00:00:17.058	35165	0.00513	0		0.0744043	1694931
00:00:17.068	35175	0.00508	0		0.0736791	1694767
00:00:17.078	35185	0.00524	0		0.0759998	1695320
00:00:17.088	35195	0.00514	0		0.0745494	1694953
00:00:17.098	35205	0.0048	0		0.0696181	1693840
00:00:17.108	35215	0.00472	0		0.0684578	1693575
00:00:17.118	35225	0.00528	0		0.0765799	1695426
00:00:17.128	35235	0.00498	0		0.0722288	1694421
00:00:17.138	35245	0.00513	0		0.0744043	1694933
00:00:17.148	35255	0.00527	0		0.0764349	1695404
00:00:17.158	35265	0.00522	0		0.0757097	1695235
00:00:17.168	35275	0.00493	0		0.0715036	1694252
00:00:17.178	35285	0.0052	0		0.0754196	1695166
00:00:17.188	35295	0.00517	0		0.0749845	1695080
00:00:17.197	35305	0.00528	0		0.0765799	1695433
00:00:17.208	35315	0.00497	0		0.0720837	1694396
00:00:17.217	35325	0.00545	0		0.0790455	1696017
00:00:17.228	35335	0.0051	0		0.0739692	1694831
00:00:17.237	35345	0.00555	0		0.0804959	1696352
00:00:17.247	35355	0.00507	0		0.0735341	1694742
00:00:17.257	35365	0.00504	0		0.073099	1694622
00:00:17.267	35375	0.00536	0		0.0777402	1695700
00:00:17.277	35385	0.00543	0		0.0787555	1695953
00:00:17.287	35395	0.0051	0		0.0739692	1694835
00:00:17.297	35405	0.00525	0		0.0761448	1695342
00:00:17.307	35415	0.00506	0		0.0733891	1694696
00:00:17.317	35425	0.00506	0		0.0733891	1694708
00:00:17.327	35435	0.00491	0		0.0712135	1694186
00:00:17.337	35445	0.00527	0		0.0764349	1695389
00:00:17.347	35455	0.00481	0		0.0697631	1693870
00:00:17.357	35465	0.00536	0		0.0777402	1695700
00:00:17.367	35475	0.00515	0		0.0746944	1695000
00:00:17.378	35485	0.00528	0		0.0765799	1695450
00:00:17.387	35495	0.00503	0		0.072954	1694615
00:00:17.397	35505	0.00515	0		0.0746944	1694987
00:00:17.407	35515	0.00485	0		0.0703433	1693980
00:00:17.417	35525	0.00561	0		0.0813661	1696546
00:00:17.427	35535	0.00505	0		0.073244	1694664
00:00:17.437	35545	0.00508	0		0.0736791	1694752
00:00:17.447	35555	0.00487	0		0.0706334	1694063
00:00:17.457	35565	0.00539	0		0.0781753	1695800
00:00:17.467	35575	0.00534	0		0.0774501	1695636
00:00:17.477	35585	0.00539	0		0.0781753	1695798
00:00:17.487	35595	0.00501	0		0.0726639	1694548
00:00:17.497	35605	0.00509	0		0.0738242	1694799
00:00:17.507	35615	0.00524	0		0.0759998	1695301
00:00:17.516	35625	0.00525	0		0.0761448	1695338
00:00:17.527	35635	0.00511	0		0.0741143	1694862
00:00:17.536	35645	0.00526	0		0.0762898	1695357
00:00:17.547	35655	0.0052	0		0.0754196	1695181
00:00:17.556	35665	0.00527	0		0.0764349	1695391
00:00:17.566	35675	0.00522	0		0.0757097	1695240
00:00:17.576	35685	0.00523	0		0.0758547	1695262
00:00:17.586	35695	0.00535	0		0.0775952	1695675
00:00:17.596	35705	0.00539	0		0.0781753	1695795
00:00:17.607	35715	0.00525	0		0.0761448	1695338
00:00:17.616	35725	0.00543	0		0.0787555	1695934
00:00:17.626	35735	0.00484	0		0.0701982	1693965
00:00:17.636	35745	0.00515	0		0.0746944	1694987
00:00:17.646	35755	0.00533	0		0.0773051	1695614
00:00:17.656	35765	0.00518	0		0.0751295	1695088
00:00:17.666	35775	0.00504	0		0.073099	1694642
00:00:17.676	35785	0.00541	0		0.0784654	1695882
00:00:17.686	35795	0.00522	0		0.0757097	1695242
00:00:17.696	35805	0.00552	0		0.0800608	1696254
00:00:17.706	35815	0.00518	0		0.0751295	1695112
00:00:17.716	35825	0.00535	0		0.0775952	1695661
00:00:17.726	35835	0.00524	0		0.0759998	1695301
00:00:17.736	35845	0.00547	0		0.0793356	1696093
00:00:17.746	35855	0.00505	0		0.073244	1694662
00:00:17.756	35865	0.00528	0		0.0765799	1695433
00:00:17.766	35875	0.00502	0		0.0728089	1694568
00:00:17.776	35885	0.00521	0		0.0755646	1695218
00:00:17.786	35895	0.0053	0		0.07687	1695516
00:00:17.796	35905	0.00532	0		0.0771601	1695587
00:00:17.806	35915	0.00509	0		0.0738242	1694813
00:00:17.815	35925	0.00537	0		0.0778852	1695756
00:00:17.825	35935	0.00509	0		0.0738242	1694799
00:00:17.836	35945	0.00528	0		0.0765799	1695431
00:00:17.845	35955	0.00513	0		0.0744043	1694921
00:00:17.855	35965	0.00536	0		0.0777402	1695693
00:00:17.865	35975	0.00539	0		0.0781753	1695795
00:00:17.875	35985	0.00515	0		0.0746944	1694987
00:00:17.885	35995	0.00532	0		0.0771601	1695587
00:00:17.895	36005	0.00555	0		0.0804959	1696335
00:00:17.905	36015	0.0053	0		0.07687	1695504
00:00:17.915	36025	0.00574	0		0.0832516	1696983
00:00:17.925	36035	0.00507	0		0.0735341	1694730
00:00:17.935	36045	0.00528	0		0.0765799	1695433
00:00:17.945	36055	0.00552	0		0.0800608	1696230
00:00:17.955	36065	0.00516	0		0.0748395	1695051
00:00:17.965	36075	0.00544	0		0.0789005	1695975
00:00:17.975	36085	0.00554	0		0.0803509	1696306
00:00:17.985	36095	0.00523	0		0.0758547	1695266
00:00:17.995	36105	0.0055	0		0.0797707	1696178
00:00:18.005	36115	0.00503	0		0.072954	1694603
00:00:18.015	36125	0.00538	0		0.0780303	1695781
00:00:18.025	36135	0.00523	0		0.0758547	1695281
00:00:18.035	36145	0.00561	0		0.0813661	1696553
00:00:18.045	36155	0.00534	0		0.0774501	1695626
00:00:18.055	36165	0.00557	0		0.080786	1696426
00:00:18.065	36175	0.00536	0		0.0777402	1695707
00:00:18.075	36185	0.0053	0		0.07687	1695494
00:00:18.085	36195	0.00508	0		0.0736791	1694769
00:00:18.095	36205	0.0056	0		0.0812211	1696502
00:00:18.105	36215	0.00486	0		0.0704883	1694039
00:00:18.115	36225	0.00522	0		0.0757097	1695242
00:00:18.125	36235	0.00504	0		0.073099	1694618
00:00:18.135	36245	0.00529	0		0.0767249	1695460
00:00:18.145	36255	0.00538	0		0.0780303	1695771
00:00:18.154	36265	0.00546	0		0.0791906	1696027
00:00:18.164	36275	0.00521	0		0.0755646	1695193
00:00:18.174	36285	0.00545	0		0.0790455	1696002
00:00:18.184	36295	0.00521	0		0.0755646	1695188
00:00:18.194	36305	0.00556	0		0.080641	1696365
00:00:18.204	36315	0.00528	0		0.0765799	1695445
00:00:18.214	36325	0.00536	0		0.0777402	1695712
00:00:18.224	36335	0.00525	0		0.0761448	1695350
00:00:18.234	36345	0.00545	0		0.0790455	1695995
00:00:18.244	36355	0.00536	0		0.0777402	1695722
00:00:18.254	36365	0.00536	0		0.0777402	1695722
00:00:18.264	36375	0.00495	0		0.0717937	1694332
00:00:18.274	36385	0.00528	0		0.0765799	1695450
00:00:18.284	36395	0.00522	0		0.0757097	1695227
00:00:18.294	36405	0.00534	0		0.0774501	1695636
00:00:18.304	36415	0.0051	0		0.0739692	1694826
00:00:18.314	36425	0.00534	0		0.0774501	1695649
00:00:18.324	36435	0.0052	0		0.0754196	1695156
00:00:18.334	36445	0.0053	0		0.07687	1695506
00:00:18.344	36455	0.005	0		0.0725188	1694499
00:00:18.354	36465	0.00558	0		0.080931	1696460
00:00:18.364	36475	0.00511	0		0.0741143	1694877
00:00:18.374	36485	0.00532	0		0.0771601	1695582
00:00:18.384	36495	0.00531	0		0.077015	1695531
00:00:18.394	36505	0.00552	0		0.0800608	1696252
00:00:18.404	36515	0.00479	0		0.0694731	1693779
00:00:18.414	36525	0.00549	0		0.0796257	1696149
00:00:18.424	36535	0.00497	0		0.0720837	1694406
00:00:18.434	36545	0.00526	0		0.0762898	1695374
00:00:18.443	36555	0.00534	0		0.0774501	1695629
00:00:18.453	36565	0.00525	0		0.0761448	1695330
00:00:18.463	36575	0.00517	0		0.0749845	1695068
00:00:18.473	36585	0.00542	0		0.0786104	1695894
00:00:18.483	36595	0.00536	0		0.0777402	1695707
00:00:18.493	36605	0.00548	0		0.0794807	1696112
00:00:18.503	36615	0.00504	0		0.073099	1694635
00:00:18.513	36625	0.00528	0		0.0765799	1695431
00:00:18.523	36635	0.00541	0		0.0784654	1695865
00:00:18.533	36645	0.00527	0		0.0764349	1695409
00:00:18.543	36655	0.0052	0		0.0754196	1695154
00:00:18.553	36665	0.00558	0		0.080931	1696448
00:00:18.563	36675	0.00474	0		0.0687479	1693637
00:00:18.573	36685	0.00566	0		0.0820913	1696717
00:00:18.583	36695	0.0053	0		0.07687	1695494
00:00:18.593	36705	0.00553	0		0.0802059	1696274
00:00:18.603	36715	0.00524	0		0.0759998	1695301
00:00:18.613	36725	0.00524	0		0.0759998	1695296
00:00:18.623	36735	0.00514	0		0.0745494	1694970
00:00:18.633	36745	0.00533	0		0.0773051	1695590
00:00:18.643	36755	0.00523	0		0.0758547	1695266
00:00:18.653	36765	0.00544	0		0.0789005	1695987
00:00:18.663	36775	0.00522	0		0.0757097	1695244
00:00:18.673	36785	0.00546	0		0.0791906	1696058
00:00:18.683	36795	0.00499	0		0.0723738	1694472
00:00:18.693	36805	0.00531	0		0.077015	1695533
00:00:18.703	36815	0.00521	0		0.0755646	1695215
00:00:18.713	36825	0.00565	0		0.0819463	1696685
00:00:18.723	36835	0.00506	0		0.0733891	1694708
00:00:18.733	36845	0.00526	0		0.0762898	1695357
00:00:18.742	36855	0.00533	0		0.0773051	1695609
00:00:18.753	36865	0.00535	0		0.0775952	1695666
00:00:18.762	36875	0.00534	0		0.0774501	1695649
00:00:18.773	36885	0.0055	0		0.0797707	1696164
00:00:18.782	36895	0.00542	0		0.0786104	1695912
00:00:18.792	36905	0.00529	0		0.0767249	1695480
00:00:18.802	36915	0.00555	0		0.0804959	1696340
00:00:18.812	36925	0.0055	0		0.0797707	1696188
00:00:18.822	36935	0.0053	0		0.07687	1695519
00:00:18.832	36945	0.00572	0		0.0829616	1696912
00:00:18.842	36955	0.00551	0		0.0799158	1696215
00:00:18.852	36965	0.00562	0		0.0815112	1696578
00:00:18.862	36975	0.0054	0		0.0783204	1695848
00:00:18.872	36985	0.00558	0		0.080931	1696448
00:00:18.882	36995	0.00524	0		0.0759998	1695293
00:00:18.892	37005	0.00566	0		0.0820913	1696707
00:00:18.902	37015	0.005	0		0.0725188	1694504
00:00:18.912	37025	0.00549	0		0.0796257	1696144
00:00:18.922	37035	0.00518	0		0.0751295	1695105
00:00:18.932	37045	0.00514	0		0.0745494	1694958
00:00:18.942	37055	0.00551	0		0.0799158	1696227
00:00:18.952	37065	0.00551	0		0.0799158	1696203
00:00:18.962	37075	0.00539	0		0.0781753	1695809
00:00:18.972	37085	0.00524	0		0.0759998	1695293
00:00:18.982	37095	0.00541	0		0.0784654	1695872
00:00:18.992	37105	0.0055	0		0.0797707	1696178
00:00:19.002	37115	0.00546	0		0.0791906	1696027
00:00:19.012	37125	0.00564	0		0.0818013	1696649
00:00:19.022	37135	0.00491	0		0.0712135	1694208
00:00:19.032	37145	0.00543	0		0.0787555	1695934
00:00:19.043	37155	0.00533	0		0.0773051	1695617
00:00:19.052	37165	0.00575	0		0.0833967	1697029
00:00:19.062	37175	0.00553	0		0.0802059	1696262
00:00:19.071	37185	0.00555	0		0.0804959	1696340
00:00:19.082	37195	0.00525	0		0.0761448	1695340
00:00:19.091	37205	0.00563	0		0.0816562	1696612
00:00:19.101	37215	0.00538	0		0.0780303	1695773
00:00:19.112	37225	0.00555	0		0.0804959	1696330
00:00:19.121	37235	0.00538	0		0.0780303	1695776
00:00:19.131	37245	0.00568	0		0.0823814	1696782
00:00:19.141	37255	0.00554	0		0.0803509	1696323
00:00:19.151	37265	0.0055	0		0.0797707	1696178
00:00:19.161	37275	0.00538	0		0.0780303	1695776
00:00:19.171	37285	0.00554	0		0.0803509	1696303
00:00:19.181	37295	0.00538	0		0.0780303	1695761
00:00:19.191	37305	0.00543	0		0.0787555	1695956
00:00:19.201	37315	0.0054	0		0.0783204	1695850
00:00:19.211	37325	0.00569	0		0.0825265	1696824
00:00:19.221	37335	0.00534	0		0.0774501	1695649
00:00:19.231	37345	0.00553	0		0.0802059	1696262
00:00:19.241	37355	0.00536	0		0.0777402	1695705
00:00:19.251	37365	0.00558	0		0.080931	1696441
00:00:19.261	37375	0.0056	0		0.0812211	1696516
00:00:19.271	37385	0.00553	0		0.0802059	1696289
00:00:19.281	37395	0.00549	0		0.0796257	1696130
00:00:19.291	37405	0.00529	0		0.0767249	1695475
00:00:19.301	37415	0.00531	0		0.077015	1695551
00:00:19.311	37425	0.00575	0		0.0833967	1697010
00:00:19.321	37435	0.00559	0		0.0810761	1696467
00:00:19.331	37445	0.00564	0		0.0818013	1696663
00:00:19.341	37455	0.00565	0		0.0819463	1696673
00:00:19.351	37465	0.00569	0		0.0825265	1696826
00:00:19.361	37475	0.00545	0		0.0790455	1696000
00:00:19.371	37485	0.00565	0		0.0819463	1696693
00:00:19.381	37495	0.00544	0		0.0789005	1695978
00:00:19.390	37505	0.00542	0		0.0786104	1695899
00:00:19.400	37515	0.00543	0		0.0787555	1695943
00:00:19.410	37525	0.00542	0		0.0786104	1695912
00:00:19.420	37535	0.00547	0		0.0793356	1696090
00:00:19.430	37545	0.00564	0		0.0818013	1696632
00:00:19.440	37555	0.00549	0		0.0796257	1696154
00:00:19.450	37565	0.00574	0		0.0832516	1696983
00:00:19.460	37575	0.00545	0		0.0790455	1696022
00:00:19.470	37585	0.0056	0		0.0812211	1696504
00:00:19.480	37595	0.00518	0		0.0751295	1695098
00:00:19.490	37605	0.00562	0		0.0815112	1696590
00:00:19.500	37615	0.00546	0		0.0791906	1696036
00:00:19.510	37625	0.00551	0		0.0799158	1696210
00:00:19.520	37635	0.00566	0		0.0820913	1696703
00:00:19.530	37645	0.00551	0		0.0799158	1696215
00:00:19.540	37655	0.00539	0		0.0781753	1695823
00:00:19.550	37665	0.00577	0		0.0836868	1697078
00:00:19.560	37675	0.00541	0		0.0784654	1695872
00:00:19.570	37685	0.00563	0		0.0816562	1696627
00:00:19.580	37695	0.00607	0		0.0880379	1698100
00:00:19.590	37705	0.00557	0		0.080786	1696406
00:00:19.600	37715	0.00545	0		0.0790455	1696000
00:00:19.610	37725	0.00564	0		0.0818013	1696649
00:00:19.620	37735	0.00541	0		0.0784654	1695882
00:00:19.630	37745	0.00575	0		0.0833967	1697002
00:00:19.640	37755	0.00555	0		0.0804959	1696355
00:00:19.650	37765	0.00583	0		0.084557	1697291
00:00:19.660	37775	0.00558	0		0.080931	1696453
00:00:19.670	37785	0.00573	0		0.0831066	1696936
00:00:19.680	37795	0.00556	0		0.080641	1696362
00:00:19.690	37805	0.0055	0		0.0797707	1696193
00:00:19.699	37815	0.00561	0		0.0813661	1696561
00:00:19.710	37825	0.00524	0		0.0759998	1695298
00:00:19.719	37835	0.00568	0		0.0823814	1696770
00:00:19.729	37845	0.00557	0		0.080786	1696418
00:00:19.739	37855	0.0058	0		0.0841219	1697181
00:00:19.749	37865	0.00561	0		0.0813661	1696534
00:00:19.759	37875	0.00555	0		0.0804959	1696338
00:00:19.769	37885	0.00556	0		0.080641	1696372
00:00:19.779	37895	0.00568	0		0.0823814	1696787
00:00:19.789	37905	0.00578	0		0.0838318	1697125
00:00:19.799	37915	0.00564	0		0.0818013	1696649
00:00:19.809	37925	0.00515	0		0.0746944	1695017
00:00:19.819	37935	0.00598	0		0.0867325	1697793
00:00:19.829	37945	0.00562	0		0.0815112	1696565
00:00:19.839	37955	0.00555	0		0.0804959	1696347
00:00:19.849	37965	0.00583	0		0.084557	1697279
00:00:19.859	37975	0.00578	0		0.0838318	1697132
[truncated: 57,922 more rows]
