# Supplementary material for: Continuous Infusion Pressure Measurement in Predefined Interfascial and Intramuscular Tissue Conditions: An Ex Vivo Pilot Study
Source: J Clin Med. 2026 Apr 26;15(9):3301. doi: 10.3390/jcm15093301 (PMC13164366; doi:10.3390/jcm15093301)
Supplement: Supplementary file 1 [file jcm-15-03301-s001.zip › muscle 12.xlsx]

## Sheet: Recording
Timestamp	DeviceTime	Pressure(bar)	ButtonState	Event	Pressure(PSI)	PressureRAW
00:00:00.000	50941	0.00608	1		0.0881829	1698130
00:00:00.001	50951	0.0059	1		0.0855722	1697531
00:00:00.006	50961	0.0063	1		0.0913737	1698860
00:00:00.016	50971	0.00602	1		0.0873127	1697926
00:00:00.026	50981	0.00611	1		0.088618	1698238
00:00:00.036	50991	0.00596	1		0.0864425	1697732
00:00:00.046	51001	0.00629	1		0.0912287	1698833
00:00:00.056	51011	0.00621	1		0.0900684	1698563
00:00:00.066	51021	0.00597	1		0.0865875	1697742
00:00:00.076	51031	0.00588	1		0.0852822	1697443
00:00:00.086	51041	0.00615	1		0.0891982	1698350
00:00:00.096	51051	0.00633	1		0.0918089	1698971
00:00:00.105	51061	0.0061	1		0.088473	1698184
00:00:00.116	51071	0.00615	1		0.0891982	1698348
00:00:00.126	51081	0.00629	1		0.0912287	1698840
00:00:00.135	51091	0.00615	1		0.0891982	1698343
00:00:00.145	51101	0.00584	1		0.084702	1697316
00:00:00.155	51111	0.00591	1		0.0857173	1697556
00:00:00.165	51121	0.00628	1		0.0910837	1698793
00:00:00.175	51131	0.00604	1		0.0876028	1697984
00:00:00.185	51141	0.00618	0		0.0896333	1698456
00:00:00.195	51151	0.0056	0		0.0812211	1696524
00:00:00.205	51161	0.00616	0		0.0893432	1698394
00:00:00.215	51171	0.00599	0		0.0868776	1697813
00:00:00.225	51181	0.00613	0		0.0889081	1698289
00:00:00.235	51191	0.00599	0		0.0868776	1697825
00:00:00.245	51201	0.00621	0		0.0900684	1698544
00:00:00.255	51211	0.00598	0		0.0867325	1697791
00:00:00.265	51221	0.00623	0		0.0903585	1698620
00:00:00.275	51231	0.00558	0		0.080931	1696458
00:00:00.285	51241	0.00611	0		0.088618	1698238
00:00:00.295	51251	0.00562	0		0.0815112	1696587
00:00:00.305	51261	0.00598	0		0.0867325	1697784
00:00:00.315	51271	0.00599	0		0.0868776	1697818
00:00:00.325	51281	0.00606	0		0.0878928	1698054
00:00:00.335	51291	0.00563	0		0.0816562	1696629
00:00:00.345	51301	0.00581	0		0.0842669	1697225
00:00:00.355	51311	0.00584	0		0.084702	1697308
00:00:00.364	51321	0.00611	0		0.088618	1698230
00:00:00.375	51331	0.00579	0		0.0839768	1697139
00:00:00.384	51341	0.00604	0		0.0876028	1697997
00:00:00.394	51351	0.00588	0		0.0852822	1697460
00:00:00.404	51361	0.00602	0		0.0873127	1697923
00:00:00.415	51371	0.00556	0		0.080641	1696367
00:00:00.424	51381	0.00599	0		0.0868776	1697828
00:00:00.434	51391	0.00591	0		0.0857173	1697541
00:00:00.444	51401	0.00585	0		0.084847	1697335
00:00:00.454	51411	0.00599	0		0.0868776	1697830
00:00:00.464	51421	0.00627	0		0.0909386	1698762
00:00:00.475	51431	0.00562	0		0.0815112	1696595
00:00:00.484	51441	0.00585	0		0.084847	1697365
00:00:00.494	51451	0.00581	0		0.0842669	1697225
00:00:00.504	51461	0.00604	0		0.0876028	1697992
00:00:00.514	51471	0.00615	0		0.0891982	1698353
00:00:00.524	51481	0.00612	0		0.0887631	1698260
00:00:00.534	51491	0.00596	0		0.0864425	1697720
00:00:00.544	51501	0.00605	0		0.0877478	1698034
00:00:00.554	51511	0.00588	0		0.0852822	1697448
00:00:00.564	51521	0.00579	0		0.0839768	1697159
00:00:00.574	51531	0.00576	0		0.0835417	1697042
00:00:00.584	51541	0.0061	0		0.088473	1698203
00:00:00.594	51551	0.00568	0		0.0823814	1696789
00:00:00.604	51561	0.00611	0		0.088618	1698233
00:00:00.614	51571	0.00563	0		0.0816562	1696605
00:00:00.624	51581	0.00627	0		0.0909386	1698762
00:00:00.634	51591	0.00584	0		0.084702	1697333
00:00:00.644	51601	0.00597	0		0.0865875	1697769
00:00:00.653	51611	0.00569	0		0.0825265	1696811
00:00:00.664	51621	0.00579	0		0.0839768	1697157
00:00:00.674	51631	0.00578	0		0.0838318	1697105
00:00:00.684	51641	0.00599	0		0.0868776	1697818
00:00:00.693	51651	0.00591	0		0.0857173	1697566
00:00:00.703	51661	0.00609	0		0.088328	1698164
00:00:00.713	51671	0.00594	0		0.0861524	1697639
00:00:00.723	51681	0.00561	0		0.0813661	1696556
00:00:00.733	51691	0.00567	0		0.0822364	1696756
00:00:00.743	51701	0.00617	0		0.0894883	1698433
00:00:00.753	51711	0.00564	0		0.0818013	1696654
00:00:00.764	51721	0.00561	0		0.0813661	1696551
00:00:00.773	51731	0.00562	0		0.0815112	1696573
00:00:00.783	51741	0.00569	0		0.0825265	1696811
00:00:00.793	51751	0.00584	0		0.084702	1697318
00:00:00.803	51761	0.00567	0		0.0822364	1696756
00:00:00.813	51771	0.00575	0		0.0833967	1697027
00:00:00.823	51781	0.00582	0		0.0844119	1697237
00:00:00.833	51791	0.00588	0		0.0852822	1697448
00:00:00.843	51801	0.00605	0		0.0877478	1698037
00:00:00.853	51811	0.00588	0		0.0852822	1697463
00:00:00.863	51821	0.0058	0		0.0841219	1697193
00:00:00.873	51831	0.00588	0		0.0852822	1697446
00:00:00.883	51841	0.00594	0		0.0861524	1697666
00:00:00.893	51851	0.00578	0		0.0838318	1697113
00:00:00.903	51861	0.0059	0		0.0855722	1697529
00:00:00.913	51871	0.00599	0		0.0868776	1697830
00:00:00.923	51881	0.00587	0		0.0851371	1697428
00:00:00.933	51891	0.00553	0		0.0802059	1696291
00:00:00.943	51901	0.00604	0		0.0876028	1697997
00:00:00.952	51911	0.00558	0		0.080931	1696436
00:00:00.963	51921	0.00577	0		0.0836868	1697071
00:00:00.972	51931	0.0056	0		0.0812211	1696497
00:00:00.983	51941	0.00591	0		0.0857173	1697536
00:00:00.992	51951	0.00566	0		0.0820913	1696717
00:00:01.002	51961	0.00607	0		0.0880379	1698088
00:00:01.013	51971	0.00569	0		0.0825265	1696828
00:00:01.022	51981	0.00611	0		0.088618	1698223
00:00:01.032	51991	0.00556	0		0.080641	1696394
00:00:01.042	52001	0.00578	0		0.0838318	1697103
00:00:01.052	52011	0.00555	0		0.0804959	1696360
00:00:01.062	52021	0.00595	0		0.0862974	1697676
00:00:01.072	52031	0.00575	0		0.0833967	1697022
00:00:01.082	52041	0.00605	0		0.0877478	1698006
00:00:01.092	52051	0.00588	0		0.0852822	1697441
00:00:01.102	52061	0.00612	0		0.0887631	1698269
00:00:01.112	52071	0.00588	0		0.0852822	1697460
00:00:01.122	52081	0.00583	0		0.084557	1697269
00:00:01.132	52091	0.00561	0		0.0813661	1696558
00:00:01.142	52101	0.00614	0		0.0890531	1698333
00:00:01.152	52111	0.00577	0		0.0836868	1697093
00:00:01.162	52121	0.00598	0		0.0867325	1697803
00:00:01.172	52131	0.00544	0		0.0789005	1695987
00:00:01.182	52141	0.00597	0		0.0865875	1697761
00:00:01.192	52151	0.00564	0		0.0818013	1696646
00:00:01.202	52161	0.00592	0		0.0858623	1697593
00:00:01.212	52171	0.00546	0		0.0791906	1696046
00:00:01.221	52181	0.0057	0		0.0826715	1696860
00:00:01.232	52191	0.00583	0		0.084557	1697277
00:00:01.242	52201	0.00582	0		0.0844119	1697235
00:00:01.253	52211	0.00569	0		0.0825265	1696831
00:00:01.262	52221	0.0057	0		0.0826715	1696846
00:00:01.271	52231	0.00554	0		0.0803509	1696308
00:00:01.281	52241	0.00583	0		0.084557	1697296
00:00:01.291	52251	0.00554	0		0.0803509	1696296
00:00:01.301	52261	0.00598	0		0.0867325	1697771
00:00:01.311	52271	0.00582	0		0.0844119	1697237
00:00:01.321	52281	0.00554	0		0.0803509	1696308
00:00:01.331	52291	0.00568	0		0.0823814	1696787
00:00:01.341	52301	0.00551	0		0.0799158	1696225
00:00:01.351	52311	0.00552	0		0.0800608	1696257
00:00:01.361	52321	0.00534	0		0.0774501	1695653
00:00:01.371	52331	0.00548	0		0.0794807	1696117
00:00:01.382	52341	0.00543	0		0.0787555	1695956
00:00:01.391	52351	0.00542	0		0.0786104	1695909
00:00:01.401	52361	0.00574	0		0.0832516	1696975
00:00:01.411	52371	0.00554	0		0.0803509	1696325
00:00:01.421	52381	0.00588	0		0.0852822	1697438
00:00:01.431	52391	0.00538	0		0.0780303	1695773
00:00:01.441	52401	0.00556	0		0.080641	1696365
00:00:01.451	52411	0.00572	0		0.0829616	1696902
00:00:01.461	52421	0.00592	0		0.0858623	1697573
00:00:01.471	52431	0.00579	0		0.0839768	1697152
00:00:01.481	52441	0.00579	0		0.0839768	1697154
00:00:01.490	52451	0.0057	0		0.0826715	1696850
00:00:01.500	52461	0.0057	0		0.0826715	1696833
00:00:01.511	52471	0.0057	0		0.0826715	1696841
00:00:01.521	52481	0.0056	0		0.0812211	1696516
00:00:01.530	52491	0.00559	0		0.0810761	1696492
00:00:01.540	52501	0.00578	0		0.0838318	1697125
00:00:01.550	52511	0.00609	0		0.088328	1698157
00:00:01.561	52521	0.00588	0		0.0852822	1697438
00:00:01.570	52531	0.00564	0		0.0818013	1696641
00:00:01.580	52541	0.00577	0		0.0836868	1697073
00:00:01.590	52551	0.00586	0		0.0849921	1697389
00:00:01.600	52561	0.00566	0		0.0820913	1696700
00:00:01.610	52571	0.00597	0		0.0865875	1697764
00:00:01.620	52581	0.00603	0		0.0874577	1697950
00:00:01.631	52591	0.00582	0		0.0844119	1697237
00:00:01.640	52601	0.00588	0		0.0852822	1697458
00:00:01.650	52611	0.00606	0		0.0878928	1698051
00:00:01.660	52621	0.00575	0		0.0833967	1697012
00:00:01.670	52631	0.00599	0		0.0868776	1697823
00:00:01.682	52641	0.00573	0		0.0831066	1696958
00:00:01.690	52651	0.00583	0		0.084557	1697277
00:00:01.700	52661	0.00582	0		0.0844119	1697264
00:00:01.710	52671	0.00567	0		0.0822364	1696734
00:00:01.720	52681	0.00606	0		0.0878928	1698054
00:00:01.730	52691	0.00606	0		0.0878928	1698066
00:00:01.741	52701	0.00572	0		0.0829616	1696907
00:00:01.750	52711	0.00552	0		0.0800608	1696254
00:00:01.760	52721	0.006	0		0.0870226	1697840
00:00:01.770	52731	0.00564	0		0.0818013	1696639
00:00:01.780	52741	0.00619	0		0.0897783	1698487
00:00:01.790	52751	0.0061	0		0.088473	1698193
00:00:01.799	52761	0.00571	0		0.0828165	1696875
00:00:01.810	52771	0.00591	0		0.0857173	1697566
00:00:01.819	52781	0.00595	0		0.0862974	1697698
00:00:01.829	52791	0.0061	0		0.088473	1698189
00:00:01.840	52801	0.00586	0		0.0849921	1697375
00:00:01.849	52811	0.00607	0		0.0880379	1698083
00:00:01.859	52821	0.00622	0		0.0902134	1698588
00:00:01.869	52831	0.00607	0		0.0880379	1698093
00:00:01.879	52841	0.00575	0		0.0833967	1697015
00:00:01.889	52851	0.00621	0		0.0900684	1698568
00:00:01.899	52861	0.00609	0		0.088328	1698140
00:00:01.909	52871	0.00613	0		0.0889081	1698284
00:00:01.919	52881	0.00588	0		0.0852822	1697438
00:00:01.929	52891	0.00611	0		0.088618	1698218
00:00:01.940	52901	0.00602	0		0.0873127	1697926
00:00:01.949	52911	0.0063	0		0.0913737	1698855
00:00:01.959	52921	0.00592	0		0.0858623	1697593
00:00:01.969	52931	0.00625	0		0.0906486	1698710
00:00:01.979	52941	0.00607	0		0.0880379	1698086
00:00:01.989	52951	0.00605	0		0.0877478	1698031
00:00:01.999	52961	0.00607	0		0.0880379	1698096
00:00:02.009	52971	0.00606	0		0.0878928	1698069
00:00:02.019	52981	0.00621	0		0.0900684	1698553
00:00:02.029	52991	0.00605	0		0.0877478	1698024
00:00:02.039	53001	0.00637	0		0.092389	1699083
00:00:02.049	53011	0.00611	0		0.088618	1698211
00:00:02.059	53021	0.00607	0		0.0880379	1698081
00:00:02.069	53031	0.00614	0		0.0890531	1698338
00:00:02.078	53041	0.00584	0		0.084702	1697321
00:00:02.088	53051	0.00607	0		0.0880379	1698096
00:00:02.099	53061	0.006	0		0.0870226	1697857
00:00:02.108	53071	0.00653	0		0.0947096	1699620
00:00:02.119	53081	0.00594	0		0.0861524	1697646
00:00:02.128	53091	0.00611	0		0.088618	1698218
00:00:02.138	53101	0.00643	0		0.0932592	1699292
00:00:02.148	53111	0.00593	0		0.0860074	1697605
00:00:02.158	53121	0.00611	0		0.088618	1698216
00:00:02.168	53131	0.00645	0		0.0935493	1699350
00:00:02.178	53141	0.00603	0		0.0874577	1697943
00:00:02.188	53151	0.00615	0		0.0891982	1698360
00:00:02.198	53161	0.00629	0		0.0912287	1698838
00:00:02.208	53171	0.00643	0		0.0932592	1699299
00:00:02.218	53181	0.00598	0		0.0867325	1697774
00:00:02.228	53191	0.00616	0		0.0893432	1698385
00:00:02.238	53201	0.00644	0		0.0934043	1699326
00:00:02.248	53211	0.00621	0		0.0900684	1698553
00:00:02.258	53221	0.00635	0		0.0920989	1699039
00:00:02.268	53231	0.00623	0		0.0903585	1698622
00:00:02.278	53241	0.00618	0		0.0896333	1698458
00:00:02.288	53251	0.00644	0		0.0934043	1699316
00:00:02.298	53261	0.00644	0		0.0934043	1699336
00:00:02.308	53271	0.00615	0		0.0891982	1698367
00:00:02.318	53281	0.00625	0		0.0906486	1698696
00:00:02.328	53291	0.00614	0		0.0890531	1698338
00:00:02.338	53301	0.0063	0		0.0913737	1698852
00:00:02.348	53311	0.00618	0		0.0896333	1698448
00:00:02.357	53321	0.00599	0		0.0868776	1697837
00:00:02.367	53331	0.00645	0		0.0935493	1699358
00:00:02.378	53341	0.00647	0		0.0938394	1699431
00:00:02.387	53351	0.00632	0		0.0916638	1698921
00:00:02.398	53361	0.00651	0		0.0944195	1699559
00:00:02.407	53371	0.00644	0		0.0934043	1699328
00:00:02.417	53381	0.00637	0		0.092389	1699101
00:00:02.428	53391	0.00644	0		0.0934043	1699319
00:00:02.437	53401	0.00623	0		0.0903585	1698642
00:00:02.447	53411	0.00642	0		0.0931142	1699257
00:00:02.457	53421	0.00633	0		0.0918089	1698954
00:00:02.467	53431	0.00634	0		0.0919539	1698998
00:00:02.477	53441	0.0063	0		0.0913737	1698862
00:00:02.487	53451	0.0064	0		0.0928241	1699208
00:00:02.497	53461	0.00648	0		0.0939844	1699453
00:00:02.507	53471	0.00626	0		0.0907936	1698735
00:00:02.517	53481	0.00638	0		0.0925341	1699120
00:00:02.527	53491	0.00637	0		0.092389	1699103
00:00:02.537	53501	0.00643	0		0.0932592	1699304
00:00:02.547	53511	0.00661	0		0.0958699	1699894
00:00:02.557	53521	0.00653	0		0.0947096	1699637
00:00:02.567	53531	0.00641	0		0.0929692	1699223
00:00:02.577	53541	0.00623	0		0.0903585	1698627
00:00:02.587	53551	0.00691	0		0.100221	1700914
00:00:02.597	53561	0.00654	0		0.0948547	1699661
00:00:02.607	53571	0.00637	0		0.092389	1699096
00:00:02.617	53581	0.0065	0		0.0942745	1699519
00:00:02.627	53591	0.00665	0		0.0964501	1700031
00:00:02.636	53601	0.00662	0		0.096015	1699921
00:00:02.647	53611	0.00658	0		0.0954348	1699794
00:00:02.656	53621	0.00639	0		0.0926791	1699164
00:00:02.667	53631	0.00662	0		0.096015	1699919
00:00:02.676	53641	0.00664	0		0.096305	1700012
00:00:02.686	53651	0.00655	0		0.0949997	1699691
00:00:02.696	53661	0.00644	0		0.0934043	1699319
00:00:02.706	53671	0.00697	0		0.101091	1701112
00:00:02.716	53681	0.00657	0		0.0952898	1699764
00:00:02.726	53691	0.00638	0		0.0925341	1699125
00:00:02.737	53701	0.00646	0		0.0936944	1699402
00:00:02.746	53711	0.0064	0		0.0928241	1699189
00:00:02.756	53721	0.00627	0		0.0909386	1698767
00:00:02.766	53731	0.00682	0		0.0989157	1700605
00:00:02.776	53741	0.00611	0		0.088618	1698240
00:00:02.786	53751	0.00694	0		0.100656	1701012
00:00:02.796	53761	0.00669	0		0.0970302	1700156
00:00:02.806	53771	0.0068	0		0.0986256	1700534
00:00:02.816	53781	0.00638	0		0.0925341	1699145
00:00:02.826	53791	0.00665	0		0.0964501	1700043
00:00:02.836	53801	0.00622	0		0.0902134	1698593
00:00:02.846	53811	0.00675	0		0.0979005	1700355
00:00:02.856	53821	0.00636	0		0.092244	1699066
00:00:02.866	53831	0.00688	0		0.0997859	1700813
00:00:02.876	53841	0.00631	0		0.0915188	1698904
00:00:02.886	53851	0.00712	0		0.103267	1701613
00:00:02.896	53861	0.00653	0		0.0947096	1699622
00:00:02.906	53871	0.00709	0		0.102832	1701507
00:00:02.916	53881	0.00657	0		0.0952898	1699769
00:00:02.926	53891	0.00696	0		0.100946	1701063
00:00:02.935	53901	0.00679	0		0.0984806	1700495
00:00:02.945	53911	0.00682	0		0.0989157	1700617
00:00:02.955	53921	0.00653	0		0.0947096	1699647
00:00:02.966	53931	0.00675	0		0.0979005	1700377
00:00:02.975	53941	0.00679	0		0.0984806	1700502
00:00:02.985	53951	0.00676	0		0.0980455	1700390
00:00:02.995	53961	0.00648	0		0.0939844	1699458
00:00:03.005	53971	0.00702	0		0.101816	1701267
00:00:03.015	53981	0.00672	0		0.0974653	1700270
00:00:03.025	53991	0.00706	0		0.102397	1701424
00:00:03.035	54001	0.00686	0		0.0994959	1700725
00:00:03.045	54011	0.00688	0		0.0997859	1700818
00:00:03.055	54021	0.0065	0		0.0942745	1699527
00:00:03.065	54031	0.00679	0		0.0984806	1700522
00:00:03.075	54041	0.00668	0		0.0968852	1700134
00:00:03.085	54051	0.00696	0		0.100946	1701066
00:00:03.095	54061	0.00654	0		0.0948547	1699654
00:00:03.105	54071	0.00682	0		0.0989157	1700617
00:00:03.115	54081	0.00659	0		0.0955798	1699828
00:00:03.125	54091	0.00714	0		0.103557	1701664
00:00:03.135	54101	0.00687	0		0.0996409	1700764
00:00:03.145	54111	0.00685	0		0.0993508	1700696
00:00:03.154	54121	0.00694	0		0.100656	1701004
00:00:03.165	54131	0.00694	0		0.100656	1701024
00:00:03.175	54141	0.00646	0		0.0936944	1699402
00:00:03.185	54151	0.00686	0		0.0994959	1700750
00:00:03.195	54161	0.00681	0		0.0987707	1700581
00:00:03.204	54171	0.00698	0		0.101236	1701146
00:00:03.214	54181	0.0067	0		0.0971753	1700203
00:00:03.224	54191	0.00691	0		0.100221	1700897
00:00:03.234	54201	0.00668	0		0.0968852	1700139
00:00:03.244	54211	0.00692	0		0.100366	1700948
00:00:03.254	54221	0.00699	0		0.101381	1701165
00:00:03.264	54231	0.00702	0		0.101816	1701280
00:00:03.274	54241	0.00688	0		0.0997859	1700806
00:00:03.284	54251	0.00721	0		0.104572	1701926
00:00:03.294	54261	0.00669	0		0.0970302	1700183
00:00:03.304	54271	0.00723	0		0.104862	1701975
00:00:03.314	54281	0.00675	0		0.0979005	1700380
00:00:03.324	54291	0.00692	0		0.100366	1700931
00:00:03.334	54301	0.00674	0		0.0977554	1700348
00:00:03.344	54311	0.0071	0		0.102977	1701547
00:00:03.354	54321	0.00701	0		0.101671	1701255
00:00:03.364	54331	0.00723	0		0.104862	1701968
00:00:03.374	54341	0.007	0		0.101526	1701196
00:00:03.384	54351	0.00687	0		0.0996409	1700786
00:00:03.393	54361	0.00702	0		0.101816	1701263
00:00:03.404	54371	0.00712	0		0.103267	1701625
00:00:03.414	54381	0.00726	0		0.105297	1702068
00:00:03.424	54391	0.00732	0		0.106168	1702291
00:00:03.434	54401	0.00674	0		0.0977554	1700328
00:00:03.444	54411	0.0068	0		0.0986256	1700524
00:00:03.453	54421	0.00702	0		0.101816	1701263
00:00:03.464	54431	0.00741	0		0.107473	1702581
00:00:03.473	54441	0.00705	0		0.102252	1701375
00:00:03.483	54451	0.00708	0		0.102687	1701485
00:00:03.493	54461	0.00693	0		0.100511	1700985
00:00:03.503	54471	0.00731	0		0.106023	1702249
00:00:03.513	54481	0.00701	0		0.101671	1701253
00:00:03.523	54491	0.0075	0		0.108778	1702877
00:00:03.533	54501	0.00704	0		0.102107	1701358
00:00:03.543	54511	0.00721	0		0.104572	1701907
00:00:03.553	54521	0.00728	0		0.105587	1702144
00:00:03.563	54531	0.00739	0		0.107183	1702532
00:00:03.573	54541	0.00706	0		0.102397	1701405
00:00:03.583	54551	0.00719	0		0.104282	1701855
00:00:03.593	54561	0.00706	0		0.102397	1701412
00:00:03.603	54571	0.00723	0		0.104862	1701970
00:00:03.613	54581	0.00712	0		0.103267	1701600
00:00:03.623	54591	0.00729	0		0.105732	1702181
00:00:03.633	54601	0.00705	0		0.102252	1701373
00:00:03.643	54611	0.00742	0		0.107618	1702610
00:00:03.653	54621	0.00722	0		0.104717	1701953
00:00:03.663	54631	0.00758	0		0.109939	1703149
00:00:03.673	54641	0.00736	0		0.106748	1702422
00:00:03.683	54651	0.00738	0		0.107038	1702478
00:00:03.693	54661	0.00699	0		0.101381	1701172
00:00:03.702	54671	0.00752	0		0.109068	1702951
00:00:03.713	54681	0.00723	0		0.104862	1701980
00:00:03.723	54691	0.00718	0		0.104137	1701826
00:00:03.732	54701	0.00718	0		0.104137	1701823
00:00:03.742	54711	0.00737	0		0.106893	1702446
00:00:03.752	54721	0.00715	0		0.103702	1701723
00:00:03.762	54731	0.00753	0		0.109213	1703005
00:00:03.772	54741	0.00717	0		0.103992	1701787
00:00:03.782	54751	0.00749	0		0.108633	1702841
00:00:03.793	54761	0.00741	0		0.107473	1702581
00:00:03.802	54771	0.00738	0		0.107038	1702490
00:00:03.812	54781	0.00737	0		0.106893	1702468
00:00:03.822	54791	0.00732	0		0.106168	1702289
00:00:03.834	54801	0.00727	0		0.105442	1702129
00:00:03.842	54811	0.0075	0		0.108778	1702890
00:00:03.852	54821	0.00728	0		0.105587	1702134
00:00:03.862	54831	0.00738	0		0.107038	1702471
00:00:03.872	54841	0.00734	0		0.106458	1702338
00:00:03.882	54851	0.00763	0		0.110664	1703326
00:00:03.892	54861	0.00741	0		0.107473	1702581
00:00:03.902	54871	0.00744	0		0.107908	1702703
00:00:03.912	54881	0.00757	0		0.109794	1703125
00:00:03.922	54891	0.00763	0		0.110664	1703311
00:00:03.932	54901	0.00751	0		0.108923	1702907
00:00:03.942	54911	0.00743	0		0.107763	1702637
00:00:03.952	54921	0.00756	0		0.109648	1703100
00:00:03.962	54931	0.0076	0		0.110229	1703228
00:00:03.972	54941	0.00742	0		0.107618	1702610
00:00:03.984	54951	0.00751	0		0.108923	1702909
00:00:03.992	54961	0.0077	0		0.111679	1703554
00:00:04.001	54971	0.00783	0		0.113565	1703998
00:00:04.011	54981	0.00746	0		0.108198	1702740
00:00:04.021	54991	0.008	0		0.11603	1704568
00:00:04.031	55001	0.00749	0		0.108633	1702843
00:00:04.041	55011	0.00734	0		0.106458	1702365
00:00:04.052	55021	0.00781	0		0.113274	1703912
00:00:04.062	55031	0.00733	0		0.106313	1702316
00:00:04.071	55041	0.00768	0		0.111389	1703478
00:00:04.081	55051	0.00787	0		0.114145	1704142
00:00:04.091	55061	0.00758	0		0.109939	1703147
00:00:04.101	55071	0.00749	0		0.108633	1702863
00:00:04.111	55081	0.00781	0		0.113274	1703922
00:00:04.121	55091	0.00754	0		0.109358	1703032
00:00:04.131	55101	0.00763	0		0.110664	1703328
00:00:04.143	55111	0.0078	0		0.113129	1703890
00:00:04.151	55121	0.00765	0		0.110954	1703385
00:00:04.161	55131	0.00769	0		0.111534	1703530
00:00:04.171	55141	0.00764	0		0.110809	1703350
00:00:04.181	55151	0.00763	0		0.110664	1703321
00:00:04.191	55161	0.0077	0		0.111679	1703559
00:00:04.201	55171	0.00785	0		0.113855	1704054
00:00:04.211	55181	0.00776	0		0.112549	1703770
00:00:04.221	55191	0.00767	0		0.111244	1703449
00:00:04.231	55201	0.00765	0		0.110954	1703383
00:00:04.241	55211	0.00795	0		0.115305	1704384
00:00:04.251	55221	0.0075	0		0.108778	1702880
00:00:04.261	55231	0.00783	0		0.113565	1703995
00:00:04.271	55241	0.00804	0		0.11661	1704684
00:00:04.280	55251	0.00803	0		0.116465	1704660
00:00:04.290	55261	0.00785	0		0.113855	1704069
00:00:04.300	55271	0.00766	0		0.111099	1703422
00:00:04.311	55281	0.00771	0		0.111824	1703596
00:00:04.320	55291	0.00777	0		0.112694	1703784
00:00:04.331	55301	0.00797	0		0.115595	1704475
00:00:04.340	55311	0.00785	0		0.113855	1704049
00:00:04.350	55321	0.00793	0		0.115015	1704335
00:00:04.360	55331	0.00779	0		0.112984	1703846
00:00:04.370	55341	0.00794	0		0.11516	1704350
00:00:04.380	55351	0.00781	0		0.113274	1703914
00:00:04.390	55361	0.00793	0		0.115015	1704345
00:00:04.400	55371	0.00788	0		0.11429	1704154
00:00:04.410	55381	0.00792	0		0.11487	1704309
00:00:04.420	55391	0.00818	0		0.118641	1705176
00:00:04.430	55401	0.00788	0		0.11429	1704166
00:00:04.440	55411	0.00809	0		0.117335	1704878
00:00:04.450	55421	0.00796	0		0.11545	1704436
00:00:04.460	55431	0.00825	0		0.119656	1705412
00:00:04.470	55441	0.00822	0		0.119221	1705299
00:00:04.480	55451	0.00802	0		0.11632	1704628
00:00:04.490	55461	0.00813	0		0.117916	1705003
00:00:04.500	55471	0.00797	0		0.115595	1704455
00:00:04.510	55481	0.00809	0		0.117335	1704858
00:00:04.520	55491	0.00816	0		0.118351	1705088
00:00:04.530	55501	0.00823	0		0.119366	1705321
00:00:04.540	55511	0.00796	0		0.11545	1704436
00:00:04.550	55521	0.00826	0		0.119801	1705451
00:00:04.560	55531	0.00812	0		0.117771	1704981
00:00:04.569	55541	0.00834	0		0.120961	1705692
00:00:04.580	55551	0.00816	0		0.118351	1705113
00:00:04.589	55561	0.00808	0		0.11719	1704831
00:00:04.599	55571	0.00809	0		0.117335	1704863
00:00:04.609	55581	0.00822	0		0.119221	1705316
00:00:04.619	55591	0.00809	0		0.117335	1704865
00:00:04.629	55601	0.00817	0		0.118496	1705140
00:00:04.639	55611	0.00809	0		0.117335	1704861
00:00:04.649	55621	0.00839	0		0.121687	1705888
00:00:04.659	55631	0.00816	0		0.118351	1705105
00:00:04.669	55641	0.00834	0		0.120961	1705714
00:00:04.679	55651	0.00847	0		0.122847	1706157
00:00:04.689	55661	0.00827	0		0.119946	1705461
00:00:04.699	55671	0.00803	0		0.116465	1704670
00:00:04.709	55681	0.00822	0		0.119221	1705316
00:00:04.719	55691	0.00817	0		0.118496	1705123
00:00:04.729	55701	0.00799	0		0.115885	1704544
00:00:04.739	55711	0.00804	0		0.11661	1704714
00:00:04.749	55721	0.0079	0		0.11458	1704228
00:00:04.759	55731	0.00822	0		0.119221	1705296
00:00:04.769	55741	0.00844	0		0.122412	1706035
00:00:04.779	55751	0.00845	0		0.122557	1706084
00:00:04.789	55761	0.00828	0		0.120091	1705497
00:00:04.799	55771	0.00849	0		0.123137	1706213
00:00:04.809	55781	0.00862	0		0.125023	1706652
00:00:04.818	55791	0.0083	0		0.120381	1705556
00:00:04.828	55801	0.00856	0		0.124152	1706436
00:00:04.838	55811	0.00827	0		0.119946	1705473
00:00:04.848	55821	0.00881	0		0.127778	1707270
00:00:04.858	55831	0.00844	0		0.122412	1706047
00:00:04.869	55841	0.0086	0		0.124732	1706566
00:00:04.878	55851	0.00855	0		0.124007	1706414
00:00:04.888	55861	0.00843	0		0.122267	1706003
00:00:04.898	55871	0.00861	0		0.124877	1706615
00:00:04.908	55881	0.00848	0		0.122992	1706181
00:00:04.918	55891	0.00826	0		0.119801	1705429
00:00:04.928	55901	0.00843	0		0.122267	1706013
00:00:04.938	55911	0.00817	0		0.118496	1705125
00:00:04.948	55921	0.0089	0		0.129084	1707600
00:00:04.958	55931	0.00826	0		0.119801	1705453
00:00:04.968	55941	0.00844	0		0.122412	1706037
00:00:04.978	55951	0.00839	0		0.121687	1705870
00:00:04.988	55961	0.00863	0		0.125168	1706693
00:00:04.998	55971	0.00867	0		0.125748	1706817
00:00:05.008	55981	0.00852	0		0.123572	1706324
00:00:05.018	55991	0.00824	0		0.119511	1705360
00:00:05.028	56001	0.00849	0		0.123137	1706206
00:00:05.038	56011	0.00836	0		0.121252	1705768
00:00:05.048	56021	0.00882	0		0.127923	1707311
00:00:05.058	56031	0.00835	0		0.121106	1705750
00:00:05.068	56041	0.00891	0		0.129229	1707630
00:00:05.078	56051	0.00864	0		0.125313	1706718
00:00:05.088	56061	0.00879	0		0.127488	1707209
00:00:05.098	56071	0.00842	0		0.122122	1705990
00:00:05.108	56081	0.00868	0		0.125893	1706851
00:00:05.117	56091	0.00847	0		0.122847	1706135
00:00:05.128	56101	0.00885	0		0.128358	1707427
00:00:05.137	56111	0.0089	0		0.129084	1707588
00:00:05.148	56121	0.00893	0		0.129519	1707689
00:00:05.158	56131	0.00913	0		0.132419	1708361
00:00:05.168	56141	0.009	0		0.130534	1707920
00:00:05.178	56151	0.00842	0		0.122122	1705964
00:00:05.187	56161	0.00883	0		0.128068	1707363
00:00:05.197	56171	0.00872	0		0.126473	1706973
00:00:05.207	56181	0.00906	0		0.131404	1708135
00:00:05.217	56191	0.00901	0		0.130679	1707942
00:00:05.227	56201	0.00902	0		0.130824	1707983
00:00:05.237	56211	0.00856	0		0.124152	1706441
00:00:05.247	56221	0.00893	0		0.129519	1707674
00:00:05.257	56231	0.00852	0		0.123572	1706316
00:00:05.268	56241	0.0088	0		0.127633	1707236
00:00:05.277	56251	0.00867	0		0.125748	1706805
00:00:05.287	56261	0.0091	0		0.131984	1708255
00:00:05.297	56271	0.00876	0		0.127053	1707106
00:00:05.307	56281	0.00866	0		0.125603	1706790
00:00:05.317	56291	0.00875	0		0.126908	1707098
00:00:05.327	56301	0.00915	0		0.13271	1708419
00:00:05.337	56311	0.0089	0		0.129084	1707573
00:00:05.347	56321	0.00899	0		0.130389	1707903
00:00:05.357	56331	0.00892	0		0.129374	1707662
00:00:05.367	56341	0.00921	0		0.13358	1708632
00:00:05.377	56351	0.00895	0		0.129809	1707745
00:00:05.386	56361	0.0091	0		0.131984	1708260
00:00:05.396	56371	0.00882	0		0.127923	1707329
00:00:05.407	56381	0.0093	0		0.134885	1708925
00:00:05.417	56391	0.00899	0		0.130389	1707893
00:00:05.426	56401	0.00918	0		0.133145	1708512
00:00:05.437	56411	0.00898	0		0.130244	1707859
00:00:05.446	56421	0.00932	0		0.135175	1708996
00:00:05.456	56431	0.00898	0		0.130244	1707854
00:00:05.466	56441	0.00946	0		0.137206	1709473
00:00:05.476	56451	0.00896	0		0.129954	1707784
00:00:05.486	56461	0.00919	0		0.13329	1708566
00:00:05.496	56471	0.00883	0		0.128068	1707338
00:00:05.506	56481	0.00948	0		0.137496	1709535
00:00:05.516	56491	0.00902	0		0.130824	1707988
00:00:05.526	56501	0.00933	0		0.13532	1709030
00:00:05.536	56511	0.00894	0		0.129664	1707723
00:00:05.546	56521	0.00931	0		0.13503	1708947
00:00:05.556	56531	0.00945	0		0.137061	1709424
00:00:05.566	56541	0.00945	0		0.137061	1709432
00:00:05.577	56551	0.00921	0		0.13358	1708625
00:00:05.586	56561	0.00944	0		0.136916	1709383
00:00:05.596	56571	0.00929	0		0.13474	1708891
00:00:05.606	56581	0.00921	0		0.13358	1708632
00:00:05.616	56591	0.00916	0		0.132855	1708451
00:00:05.626	56601	0.0094	0		0.136335	1709253
00:00:05.636	56611	0.00921	0		0.13358	1708623
00:00:05.646	56621	0.00936	0		0.135755	1709126
00:00:05.656	56631	0.00933	0		0.13532	1709025
00:00:05.666	56641	0.00944	0		0.136916	1709397
00:00:05.676	56651	0.00942	0		0.136626	1709346
00:00:05.685	56661	0.00947	0		0.137351	1709500
00:00:05.696	56671	0.0089	0		0.129084	1707598
00:00:05.706	56681	0.00956	0		0.138656	1709814
00:00:05.716	56691	0.00923	0		0.13387	1708703
00:00:05.726	56701	0.00961	0		0.139381	1709973
00:00:05.735	56711	0.00916	0		0.132855	1708473
00:00:05.745	56721	0.00947	0		0.137351	1709510
00:00:05.755	56731	0.00907	0		0.131549	1708145
00:00:05.765	56741	0.00954	0		0.138366	1709723
00:00:05.775	56751	0.00928	0		0.134595	1708860
00:00:05.785	56761	0.00976	0		0.141557	1710474
00:00:05.795	56771	0.00969	0		0.140542	1710246
00:00:05.805	56781	0.00967	0		0.140251	1710170
00:00:05.815	56791	0.0094	0		0.136335	1709265
00:00:05.825	56801	0.00967	0		0.140251	1710160
00:00:05.835	56811	0.00954	0		0.138366	1709743
00:00:05.845	56821	0.00973	0		0.141122	1710363
00:00:05.855	56831	0.0096	0		0.139236	1709926
00:00:05.865	56841	0.00937	0		0.1359	1709153
00:00:05.875	56851	0.00956	0		0.138656	1709787
00:00:05.885	56861	0.00963	0		0.139671	1710039
00:00:05.895	56871	0.00952	0		0.138076	1709655
00:00:05.905	56881	0.00984	0		0.142717	1710753
00:00:05.915	56891	0.00915	0		0.13271	1708427
00:00:05.925	56901	0.00963	0		0.139671	1710034
00:00:05.935	56911	0.00942	0		0.136626	1709314
00:00:05.945	56921	0.01006	0		0.145908	1711464
00:00:05.955	56931	0.00944	0		0.136916	1709390
00:00:05.965	56941	0.00985	0		0.142862	1710785
00:00:05.975	56951	0.00935	0		0.13561	1709096
00:00:05.985	56961	0.00979	0		0.141992	1710567
00:00:05.995	56971	0.00952	0		0.138076	1709672
00:00:06.004	56981	0.00988	0		0.143297	1710882
00:00:06.015	56991	0.00977	0		0.141702	1710520
00:00:06.024	57001	0.00997	0		0.144603	1711160
00:00:06.034	57011	0.00933	0		0.13532	1709030
00:00:06.044	57021	0.00975	0		0.141412	1710437
00:00:06.054	57031	0.00942	0		0.136626	1709334
00:00:06.064	57041	0.01009	0		0.146343	1711594
00:00:06.074	57051	0.00982	0		0.142427	1710684
00:00:06.084	57061	0.00983	0		0.142572	1710694
00:00:06.094	57071	0.00971	0		0.140832	1710287
00:00:06.104	57081	0.01005	0		0.145763	1711434
00:00:06.114	57091	0.00983	0		0.142572	1710701
00:00:06.124	57101	0.00992	0		0.143877	1710995
00:00:06.134	57111	0.0102	0		0.147938	1711941
00:00:06.144	57121	0.01001	0		0.145183	1711310
00:00:06.154	57131	0.0098	0		0.142137	1710608
00:00:06.164	57141	0.01042	0		0.151129	1712702
00:00:06.174	57151	0.00992	0		0.143877	1711017
00:00:06.184	57161	0.00993	0		0.144022	1711025
00:00:06.194	57171	0.00981	0		0.142282	1710652
00:00:06.204	57181	0.01033	0		0.149824	1712381
00:00:06.214	57191	0.00985	0		0.142862	1710780
00:00:06.224	57201	0.01012	0		0.146778	1711694
00:00:06.234	57211	0.00985	0		0.142862	1710762
00:00:06.244	57221	0.00987	0		0.143152	1710829
00:00:06.253	57231	0.00993	0		0.144022	1711025
00:00:06.264	57241	0.0101	0		0.146488	1711611
00:00:06.274	57251	0.01003	0		0.145473	1711363
00:00:06.283	57261	0.01026	0		0.148809	1712145
00:00:06.293	57271	0.00976	0		0.141557	1710478
00:00:06.303	57281	0.01038	0		0.150549	1712535
00:00:06.313	57291	0.01002	0		0.145328	1711327
00:00:06.323	57301	0.01027	0		0.148954	1712174
00:00:06.333	57311	0.01017	0		0.147503	1711856
00:00:06.343	57321	0.01044	0		0.151419	1712738
00:00:06.353	57331	0.01012	0		0.146778	1711674
00:00:06.363	57341	0.01052	0		0.15258	1713013
00:00:06.373	57351	0.00996	0		0.144458	1711146
00:00:06.383	57361	0.01036	0		0.150259	1712474
00:00:06.393	57371	0.00994	0		0.144167	1711075
00:00:06.403	57381	0.01051	0		0.152435	1712986
00:00:06.413	57391	0.01025	0		0.148664	1712103
00:00:06.423	57401	0.01036	0		0.150259	1712498
00:00:06.433	57411	0.01033	0		0.149824	1712391
00:00:06.443	57421	0.01042	0		0.151129	1712692
00:00:06.453	57431	0.01021	0		0.148083	1711988
00:00:06.463	57441	0.01055	0		0.153015	1713137
00:00:06.473	57451	0.01046	0		0.151709	1712804
00:00:06.483	57461	0.01037	0		0.150404	1712518
00:00:06.493	57471	0.01042	0		0.151129	1712677
00:00:06.503	57481	0.01045	0		0.151564	1712797
00:00:06.513	57491	0.01046	0		0.151709	1712809
00:00:06.523	57501	0.01085	0		0.157366	1714118
00:00:06.532	57511	0.01045	0		0.151564	1712770
00:00:06.543	57521	0.01078	0		0.156351	1713907
00:00:06.552	57531	0.01059	0		0.153595	1713249
00:00:06.563	57541	0.01068	0		0.1549	1713550
00:00:06.572	57551	0.01044	0		0.151419	1712755
00:00:06.582	57561	0.01069	0		0.155045	1713587
00:00:06.592	57571	0.01045	0		0.151564	1712792
00:00:06.602	57581	0.01044	0		0.151419	1712760
00:00:06.612	57591	0.01032	0		0.149679	1712349
00:00:06.622	57601	0.01075	0		0.155916	1713805
00:00:06.632	57611	0.01072	0		0.15548	1713682
00:00:06.642	57621	0.01056	0		0.15316	1713155
00:00:06.652	57631	0.01073	0		0.155625	1713714
00:00:06.662	57641	0.0108	0		0.156641	1713949
00:00:06.672	57651	0.01047	0		0.151854	1712868
00:00:06.682	57661	0.01116	0		0.161862	1715170
00:00:06.692	57671	0.01042	0		0.151129	1712689
00:00:06.702	57681	0.01064	0		0.15432	1713437
00:00:06.712	57691	0.01062	0		0.15403	1713359
00:00:06.722	57701	0.0108	0		0.156641	1713959
00:00:06.732	57711	0.01044	0		0.151419	1712763
00:00:06.742	57721	0.0112	0		0.162442	1715297
00:00:06.752	57731	0.0108	0		0.156641	1713971
00:00:06.762	57741	0.0107	0		0.15519	1713626
00:00:06.772	57751	0.01079	0		0.156496	1713927
00:00:06.782	57761	0.01086	0		0.157511	1714152
00:00:06.792	57771	0.01104	0		0.160122	1714753
00:00:06.802	57781	0.01089	0		0.157946	1714248
00:00:06.812	57791	0.0108	0		0.156641	1713954
00:00:06.821	57801	0.01092	0		0.158381	1714368
00:00:06.832	57811	0.01108	0		0.160702	1714888
00:00:06.842	57821	0.01098	0		0.159251	1714553
00:00:06.851	57831	0.01091	0		0.158236	1714343
00:00:06.862	57841	0.01103	0		0.159977	1714731
00:00:06.871	57851	0.01121	0		0.162587	1715326
00:00:06.881	57861	0.01112	0		0.161282	1715047
00:00:06.891	57871	0.01095	0		0.158816	1714464
00:00:06.901	57881	0.01108	0		0.160702	1714917
00:00:06.911	57891	0.01095	0		0.158816	1714472
00:00:06.921	57901	0.01103	0		0.159977	1714719
00:00:06.931	57911	0.01097	0		0.159106	1714543
00:00:06.941	57921	0.01088	0		0.157801	1714214
00:00:06.951	57931	0.01095	0		0.158816	1714456
00:00:06.961	57941	0.01122	0		0.162732	1715370
00:00:06.971	57951	0.0111	0		0.160992	1714961
00:00:06.981	57961	0.01131	0		0.164038	1715656
00:00:06.991	57971	0.01123	0		0.162877	1715402
00:00:07.001	57981	0.01131	0		0.164038	1715687
00:00:07.011	57991	0.01133	0		0.164328	1715731
00:00:07.021	58001	0.01115	0		0.161717	1715140
00:00:07.031	58011	0.0112	0		0.162442	1715319
00:00:07.041	58021	0.01126	0		0.163312	1715494
00:00:07.051	58031	0.01156	0		0.167664	1716515
00:00:07.061	58041	0.01126	0		0.163312	1715506
00:00:07.070	58051	0.01139	0		0.165198	1715927
00:00:07.081	58061	0.01116	0		0.161862	1715175
00:00:07.091	58071	0.01145	0		0.166068	1716153
00:00:07.101	58081	0.01126	0		0.163312	1715489
00:00:07.111	58091	0.01136	0		0.164763	1715839
00:00:07.121	58101	0.01153	0		0.167228	1716407
00:00:07.130	58111	0.0113	0		0.163893	1715646
00:00:07.141	58121	0.01173	0		0.170129	1717067
00:00:07.150	58131	0.01159	0		0.168099	1716599
00:00:07.160	58141	0.01135	0		0.164618	1715817
00:00:07.170	58151	0.01169	0		0.169549	1716957
00:00:07.180	58161	0.01153	0		0.167228	1716402
00:00:07.190	58171	0.01167	0		0.169259	1716893
00:00:07.200	58181	0.01144	0		0.165923	1716123
00:00:07.210	58191	0.01156	0		0.167664	1716518
00:00:07.220	58201	0.01161	0		0.168389	1716663
00:00:07.230	58211	0.01173	0		0.170129	1717070
00:00:07.240	58221	0.0115	0		0.166793	1716297
00:00:07.250	58231	0.01135	0		0.164618	1715800
00:00:07.260	58241	0.01176	0		0.170564	1717182
00:00:07.270	58251	0.01186	0		0.172015	1717520
00:00:07.280	58261	0.01158	0		0.167954	1716579
00:00:07.290	58271	0.01182	0		0.171435	1717371
00:00:07.300	58281	0.01157	0		0.167809	1716554
00:00:07.310	58291	0.01172	0		0.169984	1717052
00:00:07.320	58301	0.01174	0		0.170274	1717114
00:00:07.330	58311	0.01192	0		0.172885	1717715
00:00:07.340	58321	0.0116	0		0.168244	1716656
00:00:07.350	58331	0.01194	0		0.173175	1717795
00:00:07.360	58341	0.01165	0		0.168969	1716807
00:00:07.370	58351	0.01208	0		0.175206	1718251
00:00:07.380	58361	0.01208	0		0.175206	1718258
00:00:07.390	58371	0.01169	0		0.169549	1716952
00:00:07.400	58381	0.01181	0		0.17129	1717359
00:00:07.410	58391	0.01147	0		0.166358	1716211
00:00:07.419	58401	0.01178	0		0.170854	1717263
00:00:07.430	58411	0.01216	0		0.176366	1718518
00:00:07.440	58421	0.01175	0		0.170419	1717153
00:00:07.449	58431	0.01217	0		0.176511	1718562
00:00:07.459	58441	0.01183	0		0.17158	1717403
00:00:07.470	58451	0.01215	0		0.176221	1718491
00:00:07.479	58461	0.01208	0		0.175206	1718270
00:00:07.489	58471	0.01194	0		0.173175	1717771
00:00:07.499	58481	0.01172	0		0.169984	1717050
00:00:07.509	58491	0.0117	0		0.169694	1716974
00:00:07.519	58501	0.01201	0		0.17419	1718011
00:00:07.529	58511	0.01176	0		0.170564	1717167
00:00:07.539	58521	0.01182	0		0.171435	1717368
00:00:07.549	58531	0.01229	0		0.178251	1718969
00:00:07.559	58541	0.01229	0		0.178251	1718955
00:00:07.569	58551	0.01235	0		0.179122	1719165
00:00:07.579	58561	0.01216	0		0.176366	1718510
00:00:07.589	58571	0.01226	0		0.177816	1718852
00:00:07.599	58581	0.01184	0		0.171725	1717454
00:00:07.609	58591	0.01226	0		0.177816	1718862
00:00:07.619	58601	0.01203	0		0.17448	1718082
00:00:07.629	58611	0.01222	0		0.177236	1718739
00:00:07.639	58621	0.01224	0		0.177526	1718800
00:00:07.649	58631	0.01225	0		0.177671	1718842
00:00:07.659	58641	0.01213	0		0.175931	1718439
00:00:07.668	58651	0.01237	0		0.179412	1719217
00:00:07.679	58661	0.01228	0		0.178106	1718923
00:00:07.688	58671	0.01233	0		0.178831	1719085
00:00:07.698	58681	0.01222	0		0.177236	1718722
00:00:07.709	58691	0.01247	0		0.180862	1719562
00:00:07.718	58701	0.01246	0		0.180717	1719528
00:00:07.728	58711	0.01272	0		0.184488	1720420
00:00:07.738	58721	0.01213	0		0.175931	1718430
00:00:07.748	58731	0.0127	0		0.184198	1720337
00:00:07.758	58741	0.01235	0		0.179122	1719151
00:00:07.768	58751	0.01224	0		0.177526	1718788
00:00:07.781	58761	0.01273	0		0.184633	1720442
00:00:07.788	58771	0.01277	0		0.185213	1720587
00:00:07.798	58781	0.01257	0		0.182312	1719884
00:00:07.808	58791	0.01239	0		0.179702	1719302
00:00:07.818	58801	0.01257	0		0.182312	1719891
00:00:07.828	58811	0.01284	0		0.186228	1720812
00:00:07.838	58821	0.0126	0		0.182747	1719984
00:00:07.848	58831	0.0131	0		0.189999	1721685
00:00:07.858	58841	0.0125	0		0.181297	1719672
00:00:07.868	58851	0.01271	0		0.184343	1720386
00:00:07.878	58861	0.01262	0		0.183038	1720070
00:00:07.888	58871	0.0127	0		0.184198	1720347
00:00:07.898	58881	0.01274	0		0.184778	1720454
00:00:07.908	58891	0.01275	0		0.184923	1720491
00:00:07.917	58901	0.01299	0		0.188404	1721298
00:00:07.928	58911	0.01296	0		0.187969	1721210
00:00:07.938	58921	0.01252	0		0.181587	1719736
00:00:07.947	58931	0.01302	0		0.188839	1721411
00:00:07.958	58941	0.01277	0		0.185213	1720565
00:00:07.968	58951	0.01298	0		0.188259	1721261
00:00:07.978	58961	0.01279	0		0.185503	1720653
00:00:07.989	58971	0.01301	0		0.188694	1721379
00:00:07.997	58981	0.01281	0		0.185793	1720719
00:00:08.008	58991	0.01293	0		0.187534	1721095
00:00:08.017	59001	0.01286	0		0.186518	1720886
00:00:08.028	59011	0.013	0		0.188549	1721347
00:00:08.037	59021	0.01304	0		0.189129	1721489
00:00:08.047	59031	0.01341	0		0.194496	1722709
00:00:08.057	59041	0.01272	0		0.184488	1720398
00:00:08.067	59051	0.01326	0		0.19232	1722215
00:00:08.077	59061	0.01293	0		0.187534	1721114
00:00:08.087	59071	0.01329	0		0.192755	1722332
00:00:08.097	59081	0.01294	0		0.187679	1721134
00:00:08.107	59091	0.01346	0		0.195221	1722903
00:00:08.119	59101	0.01316	0		0.19087	1721871
00:00:08.127	59111	0.01325	0		0.192175	1722181
00:00:08.137	59121	0.01337	0		0.193915	1722570
00:00:08.147	59131	0.01346	0		0.195221	1722871
00:00:08.157	59141	0.0129	0		0.187099	1721016
00:00:08.167	59151	0.01327	0		0.192465	1722239
00:00:08.177	59161	0.0132	0		0.19145	1722008
00:00:08.186	59171	0.01367	0		0.198267	1723575
00:00:08.197	59181	0.01305	0		0.189274	1721526
00:00:08.207	59191	0.01336	0		0.19377	1722555
00:00:08.217	59201	0.01293	0		0.187534	1721095
00:00:08.227	59211	0.0136	0		0.197251	1723369
00:00:08.236	59221	0.01302	0		0.188839	1721398
00:00:08.247	59231	0.01355	0		0.196526	1723193
00:00:08.257	59241	0.01327	0		0.192465	1722232
00:00:08.266	59251	0.01376	0		0.199572	1723879
00:00:08.276	59261	0.01346	0		0.195221	1722886
00:00:08.286	59271	0.01374	0		0.199282	1723817
00:00:08.297	59281	0.01319	0		0.191305	1721964
00:00:08.306	59291	0.01358	0		0.196961	1723296
00:00:08.316	59301	0.01372	0		0.198992	1723773
00:00:08.326	59311	0.01368	0		0.198412	1723636
00:00:08.336	59321	0.01334	0		0.19348	1722482
00:00:08.346	59331	0.01395	0		0.202328	1724516
00:00:08.356	59341	0.0133	0		0.1929	1722335
00:00:08.366	59351	0.01395	0		0.202328	1724529
00:00:08.376	59361	0.01361	0		0.197396	1723394
00:00:08.386	59371	0.01378	0		0.199862	1723947
00:00:08.396	59381	0.01353	0		0.196236	1723110
00:00:08.406	59391	0.01403	0		0.203488	1724810
00:00:08.416	59401	0.01368	0		0.198412	1723624
00:00:08.426	59411	0.0137	0		0.198702	1723700
00:00:08.436	59421	0.01371	0		0.198847	1723715
00:00:08.446	59431	0.01429	0		0.207259	1725666
00:00:08.456	59441	0.01387	0		0.201167	1724257
00:00:08.466	59451	0.01399	0		0.202908	1724671
00:00:08.476	59461	0.01381	0		0.200297	1724075
00:00:08.486	59471	0.01394	0		0.202183	1724489
00:00:08.496	59481	0.01367	0		0.198267	1723599
00:00:08.505	59491	0.01385	0		0.200877	1724182
00:00:08.516	59501	0.01368	0		0.198412	1723634
00:00:08.526	59511	0.0142	0		0.205954	1725355
00:00:08.535	59521	0.01357	0		0.196816	1723244
00:00:08.546	59531	0.01402	0		0.203343	1724761
00:00:08.555	59541	0.01375	0		0.199427	1723849
00:00:08.565	59551	0.01432	0		0.207694	1725779
00:00:08.575	59561	0.01399	0		0.202908	1724668
00:00:08.585	59571	0.01404	0		0.203633	1724835
00:00:08.595	59581	0.0139	0		0.201602	1724364
00:00:08.605	59591	0.01397	0		0.202618	1724614
00:00:08.615	59601	0.0139	0		0.201602	1724367
00:00:08.626	59611	0.01411	0		0.204648	1725082
00:00:08.635	59621	0.01415	0		0.205228	1725197
00:00:08.645	59631	0.01451	0		0.21045	1726394
00:00:08.655	59641	0.01427	0		0.206969	1725617
00:00:08.666	59651	0.01437	0		0.208419	1725935
00:00:08.675	59661	0.01416	0		0.205373	1725225
00:00:08.685	59671	0.01436	0		0.208274	1725898
00:00:08.695	59681	0.01419	0		0.205808	1725321
00:00:08.705	59691	0.01443	0		0.209289	1726126
00:00:08.715	59701	0.01398	0		0.202763	1724646
00:00:08.725	59711	0.01442	0		0.209144	1726097
00:00:08.735	59721	0.01416	0		0.205373	1725227
00:00:08.745	59731	0.01451	0		0.21045	1726402
00:00:08.755	59741	0.0141	0		0.204503	1725035
00:00:08.765	59751	0.01462	0		0.212045	1726764
00:00:08.775	59761	0.01426	0		0.206824	1725565
00:00:08.785	59771	0.01457	0		0.21132	1726605
00:00:08.795	59781	0.01417	0		0.205518	1725267
00:00:08.804	59791	0.01432	0		0.207694	1725761
00:00:08.814	59801	0.0144	0		0.208854	1726050
00:00:08.825	59811	0.01483	0		0.215091	1727492
00:00:08.834	59821	0.01445	0		0.209579	1726200
00:00:08.845	59831	0.01451	0		0.21045	1726402
00:00:08.854	59841	0.01429	0		0.207259	1725673
00:00:08.865	59851	0.01484	0		0.215236	1727524
00:00:08.874	59861	0.01453	0		0.21074	1726480
00:00:08.884	59871	0.01453	0		0.21074	1726465
00:00:08.894	59881	0.01441	0		0.208999	1726070
00:00:08.904	59891	0.01455	0		0.21103	1726541
00:00:08.914	59901	0.01443	0		0.209289	1726136
00:00:08.924	59911	0.01486	0		0.215526	1727580
00:00:08.934	59921	0.01463	0		0.21219	1726801
00:00:08.944	59931	0.01473	0		0.213641	1727131
00:00:08.954	59941	0.01432	0		0.207694	1725786
00:00:08.964	59951	0.01472	0		0.213495	1727099
00:00:08.974	59961	0.01468	0		0.212915	1726970
00:00:08.984	59971	0.01488	0		0.215816	1727647
00:00:08.994	59981	0.01447	0		0.20987	1726268
00:00:09.004	59991	0.0148	0		0.214656	1727388
00:00:09.014	60001	0.01461	0		0.2119	1726735
00:00:09.024	60011	0.01505	0		0.218282	1728234
00:00:09.034	60021	0.01473	0		0.213641	1727151
00:00:09.044	60031	0.01524	0		0.221037	1728872
00:00:09.054	60041	0.01497	0		0.217121	1727955
00:00:09.064	60051	0.01492	0		0.216396	1727781
00:00:09.074	60061	0.01505	0		0.218282	1728229
00:00:09.083	60071	0.01486	0		0.215526	1727598
00:00:09.094	60081	0.01517	0		0.220022	1728625
00:00:09.103	60091	0.01511	0		0.219152	1728423
00:00:09.114	60101	0.01517	0		0.220022	1728617
00:00:09.123	60111	0.01527	0		0.221473	1728965
00:00:09.133	60121	0.01517	0		0.220022	1728632
00:00:09.143	60131	0.01507	0		0.218572	1728286
00:00:09.153	60141	0.01498	0		0.217266	1727977
00:00:09.163	60151	0.01552	0		0.225099	1729811
00:00:09.173	60161	0.01514	0		0.219587	1728529
00:00:09.183	60171	0.01519	0		0.220312	1728698
00:00:09.193	60181	0.01496	0		0.216976	1727926
00:00:09.203	60191	0.01526	0		0.221328	1728938
00:00:09.213	60201	0.0154	0		0.223358	1729408
00:00:09.223	60211	0.01551	0		0.224953	1729752
00:00:09.233	60221	0.01524	0		0.221037	1728874
00:00:09.243	60231	0.01515	0		0.219732	1728554
00:00:09.253	60241	0.01538	0		0.223068	1729345
00:00:09.263	60251	0.01575	0		0.228434	1730576
00:00:09.273	60261	0.01506	0		0.218427	1728261
00:00:09.283	60271	0.01544	0		0.223938	1729538
00:00:09.293	60281	0.0155	0		0.224808	1729733
00:00:09.303	60291	0.0154	0		0.223358	1729411
00:00:09.313	60301	0.01537	0		0.222923	1729310
00:00:09.323	60311	0.01563	0		0.226694	1730161
00:00:09.332	60321	0.01546	0		0.224228	1729594
00:00:09.343	60331	0.01552	0		0.225099	1729811
00:00:09.353	60341	0.01562	0		0.226549	1730134
00:00:09.363	60351	0.01575	0		0.228434	1730578
00:00:09.372	60361	0.01541	0		0.223503	1729416
00:00:09.382	60371	0.01571	0		0.227854	1730431
00:00:09.393	60381	0.01545	0		0.224083	1729565
00:00:09.402	60391	0.01577	0		0.228724	1730627
00:00:09.412	60401	0.01566	0		0.227129	1730257
00:00:09.422	60411	0.01579	0		0.229015	1730691
00:00:09.432	60421	0.01577	0		0.228724	1730640
00:00:09.442	60431	0.01593	0		0.231045	1731169
00:00:09.452	60441	0.01583	0		0.229595	1730836
00:00:09.462	60451	0.01579	0		0.229015	1730696
00:00:09.472	60461	0.01563	0		0.226694	1730164
00:00:09.482	60471	0.01605	0		0.232786	1731568
00:00:09.492	60481	0.01574	0		0.228289	1730533
00:00:09.502	60491	0.01574	0		0.228289	1730548
00:00:09.512	60501	0.016	0		0.23206	1731404
00:00:09.522	60511	0.0159	0		0.23061	1731058
00:00:09.532	60521	0.01577	0		0.228724	1730654
00:00:09.542	60531	0.01596	0		0.23148	1731279
00:00:09.552	60541	0.01563	0		0.226694	1730161
00:00:09.562	60551	0.01611	0		0.233656	1731791
00:00:09.572	60561	0.0162	0		0.234961	1732086
00:00:09.582	60571	0.01611	0		0.233656	1731778
00:00:09.592	60581	0.01582	0		0.22945	1730816
00:00:09.602	60591	0.01604	0		0.23264	1731531
00:00:09.612	60601	0.01597	0		0.231625	1731323
00:00:09.622	60611	0.01622	0		0.235251	1732154
00:00:09.632	60621	0.01618	0		0.234671	1732002
00:00:09.642	60631	0.01614	0		0.234091	1731877
00:00:09.652	60641	0.01631	0		0.236557	1732455
00:00:09.662	60651	0.01623	0		0.235396	1732181
00:00:09.671	60661	0.01657	0		0.240327	1733313
00:00:09.682	60671	0.01619	0		0.234816	1732034
00:00:09.691	60681	0.01636	0		0.237282	1732624
00:00:09.701	60691	0.01616	0		0.234381	1731934
00:00:09.712	60701	0.01582	0		0.22945	1730799
00:00:09.721	60711	0.01613	0		0.233946	1731843
00:00:09.731	60721	0.01629	0		0.236266	1732377
00:00:09.741	60731	0.01653	0		0.239747	1733179
00:00:09.751	60741	0.0167	0		0.242213	1733771
00:00:09.761	60751	0.01628	0		0.236121	1732343
00:00:09.771	60761	0.01653	0		0.239747	1733181
00:00:09.781	60771	0.01643	0		0.238297	1732860
00:00:09.791	60781	0.01672	0		0.242503	1733828
00:00:09.801	60791	0.01644	0		0.238442	1732875
00:00:09.811	60801	0.01659	0		0.240618	1733382
00:00:09.821	60811	0.01646	0		0.238732	1732939
00:00:09.831	60821	0.0166	0		0.240763	1733433
00:00:09.841	60831	0.01648	0		0.239022	1733027
00:00:09.851	60841	0.01646	0		0.238732	1732949
00:00:09.861	60851	0.01665	0		0.241488	1733590
00:00:09.871	60861	0.01683	0		0.244098	1734196
00:00:09.881	60871	0.01671	0		0.242358	1733796
00:00:09.891	60881	0.01697	0		0.246129	1734669
00:00:09.901	60891	0.01698	0		0.246274	1734705
00:00:09.911	60901	0.01675	0		0.242938	1733924
00:00:09.921	60911	0.01667	0		0.241778	1733654
00:00:09.931	60921	0.0168	0		0.243663	1734105
00:00:09.941	60931	0.0169	0		0.245114	1734414
00:00:09.950	60941	0.01679	0		0.243518	1734071
00:00:09.961	60951	0.01687	0		0.244679	1734314
00:00:09.971	60961	0.01692	0		0.245404	1734487
00:00:09.981	60971	0.01694	0		0.245694	1734558
00:00:09.991	60981	0.01694	0		0.245694	1734549
00:00:10.000	60991	0.01693	0		0.245549	1734536
00:00:10.011	61001	0.01714	0		0.248595	1735226
00:00:10.021	61011	0.01693	0		0.245549	1734544
00:00:10.030	61021	0.01707	0		0.247579	1734987
00:00:10.040	61031	0.01691	0		0.245259	1734446
00:00:10.051	61041	0.01688	0		0.244824	1734360
00:00:10.061	61051	0.0169	0		0.245114	1734438
00:00:10.070	61061	0.01707	0		0.247579	1735008
00:00:10.080	61071	0.0173	0		0.250915	1735764
00:00:10.090	61081	0.01706	0		0.247434	1734953
00:00:10.100	61091	0.01652	0		0.239602	1733167
00:00:10.110	61101	0.01714	0		0.248595	1735250
00:00:10.120	61111	0.01752	0		0.254106	1736502
00:00:10.130	61121	0.01722	0		0.249755	1735500
00:00:10.140	61131	0.01739	0		0.252221	1736084
00:00:10.150	61141	0.01713	0		0.24845	1735189
00:00:10.160	61151	0.01747	0		0.253381	1736331
00:00:10.170	61161	0.01716	0		0.248885	1735314
00:00:10.180	61171	0.01727	0		0.25048	1735671
00:00:10.190	61181	0.01747	0		0.253381	1736353
00:00:10.200	61191	0.01726	0		0.250335	1735642
00:00:10.210	61201	0.01749	0		0.253671	1736422
00:00:10.220	61211	0.01782	0		0.258457	1737515
00:00:10.230	61221	0.01748	0		0.253526	1736375
00:00:10.240	61231	0.01746	0		0.253236	1736292
00:00:10.249	61241	0.01766	0		0.256137	1736987
00:00:10.260	61251	0.01701	0		0.246709	1734803
00:00:10.269	61261	0.01752	0		0.254106	1736498
00:00:10.279	61271	0.01753	0		0.254251	1736549
00:00:10.289	61281	0.01761	0		0.255411	1736813
00:00:10.299	61291	0.01774	0		0.257297	1737236
00:00:10.309	61301	0.01759	0		0.255121	1736752
00:00:10.319	61311	0.01754	0		0.254396	1736583
00:00:10.329	61321	0.01811	0		0.262663	1738488
00:00:10.339	61331	0.01757	0		0.254831	1736676
00:00:10.349	61341	0.01785	0		0.258892	1737610
00:00:10.359	61351	0.01742	0		0.252656	1736172
00:00:10.369	61361	0.01774	0		0.257297	1737232
00:00:10.379	61371	0.01792	0		0.259908	1737855
00:00:10.389	61381	0.01788	0		0.259327	1737701
00:00:10.399	61391	0.01768	0		0.256427	1737034
00:00:10.409	61401	0.01801	0		0.261213	1738162
00:00:10.419	61411	0.01774	0		0.257297	1737236
00:00:10.429	61421	0.01812	0		0.262808	1738535
00:00:10.439	61431	0.0181	0		0.262518	1738469
00:00:10.449	61441	0.01803	0		0.261503	1738209
00:00:10.459	61451	0.01814	0		0.263098	1738603
00:00:10.469	61461	0.01807	0		0.262083	1738368
00:00:10.479	61471	0.01784	0		0.258747	1737571
00:00:10.489	61481	0.01787	0		0.259182	1737699
00:00:10.499	61491	0.01775	0		0.257442	1737277
00:00:10.509	61501	0.0178	0		0.258167	1737444
00:00:10.519	61511	0.01785	0		0.258892	1737601
00:00:10.528	61521	0.01834	0		0.265999	1739274
00:00:10.538	61531	0.01807	0		0.262083	1738349
00:00:10.549	61541	0.01836	0		0.266289	1739327
00:00:10.559	61551	0.01792	0		0.259908	1737843
00:00:10.569	61561	0.01826	0		0.264839	1738997
00:00:10.578	61571	0.01795	0		0.260343	1737958
00:00:10.588	61581	0.01798	0		0.260778	1738061
00:00:10.598	61591	0.01811	0		0.262663	1738491
00:00:10.609	61601	0.01839	0		0.266724	1739437
00:00:10.618	61611	0.01826	0		0.264839	1738997
00:00:10.628	61621	0.01853	0		0.268755	1739895
00:00:10.638	61631	0.01812	0		0.262808	1738525
00:00:10.648	61641	0.01841	0		0.267014	1739500
00:00:10.658	61651	0.01811	0		0.262663	1738473
00:00:10.668	61661	0.01861	0		0.269915	1740179
00:00:10.678	61671	0.01805	0		0.261793	1738273
00:00:10.688	61681	0.01842	0		0.267159	1739513
00:00:10.698	61691	0.01852	0		0.26861	1739853
00:00:10.708	61701	0.01838	0		0.266579	1739385
00:00:10.718	61711	0.01826	0		0.264839	1738997
00:00:10.728	61721	0.01829	0		0.265274	1739103
00:00:10.738	61731	0.0184	0		0.266869	1739454
00:00:10.748	61741	0.01892	0		0.274411	1741194
00:00:10.758	61751	0.01832	0		0.265709	1739188
00:00:10.768	61761	0.01887	0		0.273686	1741035
00:00:10.778	61771	0.0186	0		0.26977	1740118
00:00:10.788	61781	0.01884	0		0.273251	1740939
00:00:10.798	61791	0.01826	0		0.264839	1738983
00:00:10.808	61801	0.01886	0		0.273541	1741020
00:00:10.818	61811	0.01861	0		0.269915	1740154
00:00:10.827	61821	0.01894	0		0.274701	1741284
00:00:10.837	61831	0.0186	0		0.26977	1740132
00:00:10.847	61841	0.01868	0		0.27093	1740388
00:00:10.857	61851	0.01862	0		0.27006	1740213
00:00:10.868	61861	0.01889	0		0.273976	1741098
00:00:10.878	61871	0.01844	0		0.26745	1739594
00:00:10.887	61881	0.01889	0		0.273976	1741106
00:00:10.897	61891	0.01856	0		0.26919	1739990
00:00:10.907	61901	0.01915	0		0.277747	1741995
00:00:10.917	61911	0.01903	0		0.276007	1741560
00:00:10.927	61921	0.01901	0		0.275717	1741525
00:00:10.937	61931	0.0187	0		0.271221	1740464
00:00:10.947	61941	0.01903	0		0.276007	1741560
00:00:10.957	61951	0.01886	0		0.273541	1740995
00:00:10.967	61961	0.01912	0		0.277312	1741888
00:00:10.977	61971	0.01894	0		0.274701	1741282
00:00:10.987	61981	0.01897	0		0.275137	1741360
00:00:10.997	61991	0.01886	0		0.273541	1741020
00:00:11.007	62001	0.0193	0		0.279923	1742471
00:00:11.017	62011	0.01911	0		0.277167	1741829
00:00:11.027	62021	0.01947	0		0.282388	1743045
00:00:11.037	62031	0.01903	0		0.276007	1741584
00:00:11.047	62041	0.01933	0		0.280358	1742573
00:00:11.057	62051	0.01901	0		0.275717	1741525
00:00:11.067	62061	0.01966	0		0.285144	1743690
00:00:11.077	62071	0.01889	0		0.273976	1741101
00:00:11.086	62081	0.01914	0		0.277602	1741942
00:00:11.097	62091	0.01892	0		0.274411	1741218
00:00:11.107	62101	0.01952	0		0.283114	1743209
00:00:11.117	62111	0.01927	0		0.279488	1742370
00:00:11.127	62121	0.01932	0		0.280213	1742544
00:00:11.136	62131	0.01923	0		0.278908	1742250
00:00:11.147	62141	0.01938	0		0.281083	1742758
00:00:11.156	62151	0.01925	0		0.279198	1742311
00:00:11.166	62161	0.01981	0		0.28732	1744179
00:00:11.176	62171	0.0191	0		0.277022	1741827
00:00:11.186	62181	0.01969	0		0.285579	1743800
00:00:11.196	62191	0.01925	0		0.279198	1742316
00:00:11.206	62201	0.01959	0		0.284129	1743449
00:00:11.216	62211	0.01945	0		0.282098	1742978
00:00:11.226	62221	0.01987	0		0.28819	1744388
00:00:11.236	62231	0.01946	0		0.282243	1743018
00:00:11.246	62241	0.01984	0		0.287755	1744304
00:00:11.256	62251	0.0197	0		0.285724	1743822
00:00:11.266	62261	0.02027	0		0.293991	1745729
00:00:11.276	62271	0.01943	0		0.281808	1742925
00:00:11.286	62281	0.01987	0		0.28819	1744388
00:00:11.296	62291	0.01958	0		0.283984	1743429
00:00:11.306	62301	0.01997	0		0.28964	1744729
00:00:11.316	62311	0.01973	0		0.286159	1743910
00:00:11.326	62321	0.01984	0		0.287755	1744290
00:00:11.336	62331	0.01969	0		0.285579	1743802
00:00:11.346	62341	0.01972	0		0.286014	1743898
00:00:11.355	62351	0.0197	0		0.285724	1743829
00:00:11.366	62361	0.02037	0		0.295442	1746067
00:00:11.376	62371	0.01963	0		0.284709	1743582
00:00:11.385	62381	0.01977	0		0.28674	1744069
00:00:11.396	62391	0.01955	0		0.283549	1743316
00:00:11.406	62401	0.01975	0		0.286449	1743979
00:00:11.416	62411	0.01979	0		0.28703	1744116
00:00:11.425	62421	0.02037	0		0.295442	1746082
00:00:11.435	62431	0.01983	0		0.28761	1744275
00:00:11.445	62441	0.02018	0		0.292686	1745434
00:00:11.455	62451	0.01985	0		0.2879	1744341
00:00:11.465	62461	0.02005	0		0.290801	1745008
00:00:11.475	62471	0.02005	0		0.290801	1744993
00:00:11.485	62481	0.02023	0		0.293411	1745613
00:00:11.495	62491	0.02018	0		0.292686	1745425
00:00:11.505	62501	0.0204	0		0.295877	1746165
00:00:11.515	62511	0.01985	0		0.2879	1744341
00:00:11.525	62521	0.02043	0		0.296312	1746261
00:00:11.535	62531	0.02024	0		0.293556	1745620
00:00:11.545	62541	0.02026	0		0.293846	1745694
00:00:11.555	62551	0.02016	0		0.292396	1745378
00:00:11.565	62561	0.02037	0		0.295442	1746060
00:00:11.575	62571	0.01993	0		0.28906	1744603
00:00:11.585	62581	0.02039	0		0.295732	1746153
00:00:11.595	62591	0.02006	0		0.290946	1745023
00:00:11.605	62601	0.02059	0		0.298633	1746805
00:00:11.615	62611	0.0202	0		0.292976	1745493
00:00:11.625	62621	0.02039	0		0.295732	1746131
00:00:11.635	62631	0.02022	0		0.293266	1745574
00:00:11.644	62641	0.02068	0		0.299938	1747124
00:00:11.654	62651	0.02024	0		0.293556	1745623
00:00:11.665	62661	0.02062	0		0.299068	1746911
00:00:11.675	62671	0.02055	0		0.298052	1746684
00:00:11.685	62681	0.02051	0		0.297472	1746535
00:00:11.694	62691	0.02066	0		0.299648	1747060
00:00:11.704	62701	0.02048	0		0.297037	1746434
00:00:11.714	62711	0.02049	0		0.297182	1746464
00:00:11.725	62721	0.02059	0		0.298633	1746825
00:00:11.734	62731	0.02064	0		0.299358	1746962
00:00:11.744	62741	0.02089	0		0.302984	1747802
00:00:11.754	62751	0.02035	0		0.295152	1746011
00:00:11.764	62761	0.02065	0		0.299503	1747001
00:00:11.774	62771	0.02035	0		0.295152	1746021
00:00:11.784	62781	0.0208	0		0.301678	1747508
00:00:11.795	62791	0.02069	0		0.300083	1747131
00:00:11.804	62801	0.02058	0		0.298488	1746788
00:00:11.814	62811	0.02081	0		0.301823	1747564
00:00:11.824	62821	0.02059	0		0.298633	1746825
00:00:11.834	62831	0.02054	0		0.297907	1746657
00:00:11.844	62841	0.0206	0		0.298778	1746832
00:00:11.854	62851	0.02107	0		0.305594	1748437
00:00:11.864	62861	0.02074	0		0.300808	1747324
00:00:11.874	62871	0.02009	0		0.291381	1745133
00:00:11.884	62881	0.02107	0		0.305594	1748405
00:00:11.894	62891	0.02104	0		0.305159	1748315
00:00:11.904	62901	0.02115	0		0.306755	1748685
00:00:11.914	62911	0.02076	0		0.301098	1747366
00:00:11.924	62921	0.02074	0		0.300808	1747327
00:00:11.934	62931	0.02077	0		0.301243	1747420
00:00:11.943	62941	0.02096	0		0.303999	1748055
00:00:11.954	62951	0.02112	0		0.30632	1748579
00:00:11.964	62961	0.02086	0		0.302549	1747704
00:00:11.974	62971	0.02077	0		0.301243	1747408
00:00:11.984	62981	0.02101	0		0.304724	1748222
00:00:11.993	62991	0.02107	0		0.305594	1748420
00:00:12.004	63001	0.02146	0		0.311251	1749717
00:00:12.014	63011	0.02102	0		0.304869	1748258
00:00:12.024	63021	0.02144	0		0.310961	1749677
00:00:12.033	63031	0.0209	0		0.303129	1747863
00:00:12.043	63041	0.02113	0		0.306465	1748618
00:00:12.053	63051	0.02091	0		0.303274	1747883
00:00:12.063	63061	0.02123	0		0.307915	1748970
00:00:12.073	63071	0.0208	0		0.301678	1747503
00:00:12.083	63081	0.02138	0		0.310091	1749472
00:00:12.093	63091	0.02152	0		0.312121	1749944
00:00:12.103	63101	0.02148	0		0.311541	1749785
00:00:12.113	63111	0.0213	0		0.30893	1749190
00:00:12.123	63121	0.02125	0		0.308205	1749033
00:00:12.133	63131	0.02139	0		0.310236	1749481
00:00:12.143	63141	0.02143	0		0.310816	1749631
00:00:12.153	63151	0.02138	0		0.310091	1749464
00:00:12.163	63161	0.02173	0		0.315167	1750619
00:00:12.173	63171	0.02148	0		0.311541	1749810
00:00:12.183	63181	0.02134	0		0.30951	1749339
00:00:12.193	63191	0.02157	0		0.312846	1750104
00:00:12.203	63201	0.02148	0		0.311541	1749802
00:00:12.213	63211	0.02138	0		0.310091	1749472
00:00:12.223	63221	0.02159	0		0.313136	1750173
00:00:12.233	63231	0.02171	0		0.314877	1750572
00:00:12.243	63241	0.02168	0		0.314442	1750477
00:00:12.253	63251	0.02145	0		0.311106	1749702
00:00:12.263	63261	0.02159	0		0.313136	1750168
00:00:12.272	63271	0.02167	0		0.314297	1750450
00:00:12.282	63281	0.02181	0		0.316327	1750900
00:00:12.293	63291	0.02166	0		0.314152	1750396
00:00:12.303	63301	0.0217	0		0.314732	1750521
00:00:12.313	63311	0.02146	0		0.311251	1749739
00:00:12.322	63321	0.02185	0		0.316907	1751042
00:00:12.332	63331	0.02149	0		0.311686	1749832
00:00:12.342	63341	0.02184	0		0.316762	1751015
00:00:12.352	63351	0.02177	0		0.315747	1750785
00:00:12.363	63361	0.02186	0		0.317052	1751080
00:00:12.372	63371	0.02162	0		0.313572	1750269
00:00:12.382	63381	0.02169	0		0.314587	1750489
00:00:12.392	63391	0.02175	0		0.315457	1750717
00:00:12.402	63401	0.02199	0		0.318938	1751494
00:00:12.412	63411	0.0217	0		0.314732	1750543
00:00:12.422	63421	0.02171	0		0.314877	1750577
00:00:12.432	63431	0.02166	0		0.314152	1750389
00:00:12.442	63441	0.02163	0		0.313717	1750303
00:00:12.452	63451	0.022	0		0.319083	1751531
00:00:12.462	63461	0.02202	0		0.319373	1751594
00:00:12.472	63471	0.02178	0		0.315892	1750812
00:00:12.482	63481	0.02183	0		0.316617	1750976
00:00:12.492	63491	0.02168	0		0.314442	1750484
00:00:12.502	63501	0.02212	0		0.320823	1751947
00:00:12.512	63511	0.02169	0		0.314587	1750501
00:00:12.522	63521	0.02197	0		0.318648	1751430
00:00:12.531	63531	0.02217	0		0.321549	1752107
00:00:12.542	63541	0.02181	0		0.316327	1750920
00:00:12.552	63551	0.02198	0		0.318793	1751484
00:00:12.562	63561	0.02174	0		0.315312	1750653
00:00:12.571	63571	0.02231	0		0.323579	1752590
00:00:12.582	63581	0.02188	0		0.317342	1751151
00:00:12.592	63591	0.02208	0		0.320243	1751825
00:00:12.602	63601	0.02199	0		0.318938	1751494
00:00:12.611	63611	0.02205	0		0.319808	1751722
00:00:12.621	63621	0.02223	0		0.322419	1752320
00:00:12.631	63631	0.02232	0		0.323724	1752626
00:00:12.641	63641	0.02232	0		0.323724	1752626
00:00:12.651	63651	0.02227	0		0.322999	1752462
00:00:12.661	63661	0.02233	0		0.323869	1752634
00:00:12.671	63671	0.02237	0		0.324449	1752783
00:00:12.681	63681	0.02249	0		0.32619	1753175
00:00:12.691	63691	0.02266	0		0.328655	1753773
00:00:12.701	63701	0.02255	0		0.32706	1753379
00:00:12.711	63711	0.02224	0		0.322564	1752342
00:00:12.721	63721	0.0224	0		0.324884	1752881
00:00:12.731	63731	0.02255	0		0.32706	1753399
00:00:12.741	63741	0.02263	0		0.32822	1753646
00:00:12.751	63751	0.02258	0		0.327495	1753494
00:00:12.761	63761	0.0221	0		0.320533	1751861
00:00:12.771	63771	0.02249	0		0.32619	1753195
00:00:12.781	63781	0.0224	0		0.324884	1752869
00:00:12.791	63791	0.02252	0		0.326625	1753270
00:00:12.801	63801	0.02266	0		0.328655	1753742
00:00:12.811	63811	0.02278	0		0.330396	1754158
00:00:12.820	63821	0.02252	0		0.326625	1753281
00:00:12.831	63831	0.02256	0		0.327205	1753416
00:00:12.840	63841	0.02279	0		0.330541	1754186
00:00:12.850	63851	0.02284	0		0.331266	1754374
00:00:12.860	63861	0.02261	0		0.32793	1753590
00:00:12.870	63871	0.02237	0		0.324449	1752793
00:00:12.880	63881	0.0225	0		0.326335	1753234
00:00:12.891	63891	0.02291	0		0.332281	1754610
00:00:12.900	63901	0.02242	0		0.325175	1752952
00:00:12.910	63911	0.02244	0		0.325465	1753033
00:00:12.920	63921	0.02275	0		0.329961	1754043
00:00:12.930	63931	0.02303	0		0.334022	1754984
00:00:12.940	63941	0.02282	0		0.330976	1754281
00:00:12.950	63951	0.02286	0		0.331556	1754428
00:00:12.960	63961	0.023	0		0.333587	1754913
00:00:12.970	63971	0.0229	0		0.332136	1754558
00:00:12.981	63981	0.02279	0		0.330541	1754208
00:00:12.990	63991	0.02279	0		0.330541	1754205
00:00:13.000	64001	0.02296	0		0.333007	1754766
00:00:13.010	64011	0.02321	0		0.336632	1755607
00:00:13.020	64021	0.02272	0		0.329526	1753945
00:00:13.030	64031	0.02304	0		0.334167	1755026
00:00:13.040	64041	0.02315	0		0.335762	1755416
00:00:13.050	64051	0.0231	0		0.335037	1755227
00:00:13.060	64061	0.02317	0		0.336052	1755477
00:00:13.070	64071	0.02274	0		0.329816	1754009
00:00:13.080	64081	0.02267	0		0.3288	1753786
00:00:13.090	64091	0.02306	0		0.334457	1755107
00:00:13.100	64101	0.02307	0		0.334602	1755136
00:00:13.110	64111	0.02338	0		0.339098	1756161
00:00:13.120	64121	0.02304	0		0.334167	1755019
00:00:13.129	64131	0.02313	0		0.335472	1755349
00:00:13.140	64141	0.02305	0		0.334312	1755058
00:00:13.149	64151	0.02352	0		0.341129	1756627
00:00:13.159	64161	0.0231	0		0.335037	1755224
00:00:13.169	64171	0.02346	0		0.340258	1756441
00:00:13.179	64181	0.02308	0		0.334747	1755156
00:00:13.189	64191	0.02314	0		0.335617	1755382
00:00:13.199	64201	0.02308	0		0.334747	1755180
00:00:13.210	64211	0.02323	0		0.336923	1755654
00:00:13.219	64221	0.02296	0		0.333007	1754754
00:00:13.229	64231	0.02341	0		0.339533	1756281
00:00:13.239	64241	0.02318	0		0.336197	1755507
00:00:13.249	64251	0.02365	0		0.343014	1757065
00:00:13.259	64261	0.02306	0		0.334457	1755085
00:00:13.269	64271	0.02323	0		0.336923	1755656
00:00:13.279	64281	0.02333	0		0.338373	1756019
00:00:13.289	64291	0.02356	0		0.341709	1756789
00:00:13.299	64301	0.02337	0		0.338953	1756129
00:00:13.309	64311	0.02342	0		0.339678	1756291
00:00:13.319	64321	0.02313	0		0.335472	1755349
00:00:13.329	64331	0.02332	0		0.338228	1755980
00:00:13.339	64341	0.02342	0		0.339678	1756310
00:00:13.349	64351	0.02351	0		0.340984	1756620
00:00:13.359	64361	0.02315	0		0.335762	1755416
00:00:13.368	64371	0.02364	0		0.342869	1757058
00:00:13.379	64381	0.02355	0		0.341564	1756757
00:00:13.389	64391	0.02358	0		0.341999	1756857
00:00:13.398	64401	0.02379	0		0.345045	1757532
00:00:13.409	64411	0.02379	0		0.345045	1757537
00:00:13.419	64421	0.02351	0		0.340984	1756603
00:00:13.429	64431	0.02377	0		0.344755	1757475
00:00:13.439	64441	0.02357	0		0.341854	1756813
00:00:13.448	64451	0.0237	0		0.343739	1757254
00:00:13.458	64461	0.02321	0		0.336632	1755593
00:00:13.468	64471	0.02382	0		0.34548	1757652
00:00:13.478	64481	0.02385	0		0.345915	1757764
00:00:13.488	64491	0.02376	0		0.34461	1757444
00:00:13.498	64501	0.02394	0		0.34722	1758051
00:00:13.508	64511	0.02378	0		0.3449	1757529
00:00:13.518	64521	0.02357	0		0.341854	1756803
00:00:13.528	64531	0.02389	0		0.346495	1757870
00:00:13.538	64541	0.02376	0		0.34461	1757456
00:00:13.548	64551	0.02385	0		0.345915	1757745
00:00:13.558	64561	0.02349	0		0.340694	1756539
00:00:13.568	64571	0.02403	0		0.348526	1758350
00:00:13.578	64581	0.02409	0		0.349396	1758548
00:00:13.588	64591	0.02394	0		0.34722	1758046
00:00:13.598	64601	0.02368	0		0.343449	1757185
00:00:13.608	64611	0.02422	0		0.351281	1759007
00:00:13.618	64621	0.02391	0		0.346785	1757953
00:00:13.628	64631	0.02398	0		0.3478	1758173
00:00:13.638	64641	0.02373	0		0.344174	1757349
00:00:13.648	64651	0.02438	0		0.353602	1759517
00:00:13.658	64661	0.02384	0		0.34577	1757713
00:00:13.668	64671	0.02418	0		0.350701	1758862
00:00:13.678	64681	0.024	0		0.34809	1758242
00:00:13.687	64691	0.0243	0		0.352442	1759269
00:00:13.697	64701	0.02391	0		0.346785	1757941
00:00:13.708	64711	0.02416	0		0.350411	1758779
00:00:13.718	64721	0.02416	0		0.350411	1758794
00:00:13.728	64731	0.02454	0		0.355923	1760078
00:00:13.737	64741	0.02392	0		0.34693	1757982
00:00:13.747	64751	0.02418	0		0.350701	1758867
00:00:13.758	64761	0.02442	0		0.354182	1759659
00:00:13.768	64771	0.02419	0		0.350846	1758904
00:00:13.777	64781	0.02424	0		0.351571	1759049
00:00:13.787	64791	0.02463	0		0.357228	1760372
00:00:13.797	64801	0.02417	0		0.350556	1758838
00:00:13.807	64811	0.02413	0		0.349976	1758696
00:00:13.817	64821	0.02426	0		0.351861	1759127
00:00:13.827	64831	0.02431	0		0.352587	1759284
00:00:13.837	64841	0.02425	0		0.351716	1759107
00:00:13.847	64851	0.02422	0		0.351281	1758980
00:00:13.857	64861	0.02396	0		0.34751	1758107
00:00:13.867	64871	0.02446	0		0.354762	1759792
00:00:13.877	64881	0.02389	0		0.346495	1757892
00:00:13.887	64891	0.02422	0		0.351281	1758978
00:00:13.897	64901	0.02407	0		0.349106	1758484
00:00:13.907	64911	0.02452	0		0.355632	1760012
00:00:13.917	64921	0.02453	0		0.355777	1760019
00:00:13.927	64931	0.02429	0		0.352297	1759210
00:00:13.937	64941	0.02429	0		0.352297	1759225
00:00:13.947	64951	0.02458	0		0.356503	1760183
00:00:13.957	64961	0.02469	0		0.358098	1760573
00:00:13.967	64971	0.02448	0		0.355052	1759848
00:00:13.977	64981	0.02427	0		0.352006	1759154
00:00:13.986	64991	0.02475	0		0.358968	1760765
00:00:13.997	65001	0.02458	0		0.356503	1760201
00:00:14.007	65011	0.02467	0		0.357808	1760516
00:00:14.017	65021	0.02435	0		0.353167	1759440
00:00:14.027	65031	0.02475	0		0.358968	1760762
00:00:14.036	65041	0.02452	0		0.355632	1759987
00:00:14.046	65051	0.02488	0		0.360854	1761215
00:00:14.056	65061	0.02447	0		0.354907	1759816
00:00:14.066	65071	0.02526	0		0.366365	1762473
00:00:14.076	65081	0.02423	0		0.351426	1759014
00:00:14.086	65091	0.02489	0		0.360999	1761223
00:00:14.096	65101	0.02449	0		0.355197	1759897
00:00:14.106	65111	0.02486	0		0.360564	1761152
00:00:14.116	65121	0.02502	0		0.362884	1761681
00:00:14.126	65131	0.02478	0		0.359403	1760875
00:00:14.136	65141	0.02441	0		0.354037	1759645
00:00:14.146	65151	0.02462	0		0.357083	1760340
00:00:14.156	65161	0.02446	0		0.354762	1759801
00:00:14.166	65171	0.02505	0		0.363319	1761777
00:00:14.176	65181	0.02467	0		0.357808	1760516
00:00:14.186	65191	0.02523	0		0.36593	1762380
00:00:14.196	65201	0.02474	0		0.358823	1760728
00:00:14.206	65211	0.02473	0		0.358678	1760694
00:00:14.216	65221	0.02465	0		0.357518	1760450
00:00:14.226	65231	0.02497	0		0.362159	1761521
00:00:14.235	65241	0.02472	0		0.358533	1760659
00:00:14.246	65251	0.02512	0		0.364335	1762007
00:00:14.255	65261	0.02482	0		0.359984	1761002
00:00:14.265	65271	0.02467	0		0.357808	1760516
00:00:14.276	65281	0.02496	0		0.362014	1761463
00:00:14.285	65291	0.02523	0		0.36593	1762394
00:00:14.295	65301	0.02473	0		0.358678	1760711
00:00:14.305	65311	0.025	0		0.362594	1761593
00:00:14.315	65321	0.02501	0		0.362739	1761646
00:00:14.325	65331	0.02526	0		0.366365	1762497
00:00:14.335	65341	0.02501	0		0.362739	1761632
00:00:14.345	65351	0.02534	0		0.367526	1762763
00:00:14.355	65361	0.02495	0		0.361869	1761431
00:00:14.365	65371	0.0252	0		0.365495	1762289
00:00:14.375	65381	0.02489	0		0.360999	1761242
00:00:14.385	65391	0.02508	0		0.363755	1761863
00:00:14.395	65401	0.02501	0		0.362739	1761632
00:00:14.405	65411	0.02536	0		0.367816	1762819
00:00:14.415	65421	0.02501	0		0.362739	1761644
00:00:14.425	65431	0.02519	0		0.36535	1762257
00:00:14.435	65441	0.02498	0		0.362304	1761529
00:00:14.445	65451	0.02491	0		0.361289	1761306
00:00:14.455	65461	0.02471	0		0.358388	1760634
00:00:14.465	65471	0.02508	0		0.363755	1761887
00:00:14.475	65481	0.02504	0		0.363174	1761736
00:00:14.485	65491	0.02507	0		0.36361	1761851
00:00:14.495	65501	0.02518	0		0.365205	1762228
00:00:14.505	65511	0.02542	0		0.368686	1763025
00:00:14.515	65521	0.02553	0		0.370281	1763377
00:00:14.525	65531	0.02508	0		0.363755	1761870
00:00:14.536	5	0.02506	0		0.363464	1761802
00:00:14.544	15	0.02559	0		0.371151	1763593
00:00:14.554	25	0.0254	0		0.368396	1762963
00:00:14.564	35	0.02563	0		0.371732	1763720
00:00:14.574	45	0.02552	0		0.370136	1763348
00:00:14.584	55	0.02565	0		0.372022	1763781
00:00:14.594	65	0.02524	0		0.366075	1762416
00:00:14.604	75	0.02579	0		0.374052	1764245
00:00:14.614	85	0.02544	0		0.368976	1763079
00:00:14.624	95	0.02557	0		0.370861	1763532
00:00:14.634	105	0.02534	0		0.367526	1762743
00:00:14.644	115	0.02554	0		0.370426	1763431
00:00:14.654	125	0.02517	0		0.36506	1762176
00:00:14.664	135	0.02559	0		0.371151	1763576
00:00:14.674	145	0.02572	0		0.373037	1764037
00:00:14.684	155	0.02549	0		0.369701	1763265
00:00:14.694	165	0.02528	0		0.366655	1762558
00:00:14.704	175	0.02604	0		0.377678	1765089
00:00:14.714	185	0.02552	0		0.370136	1763353
00:00:14.724	195	0.02557	0		0.370861	1763524
00:00:14.734	205	0.02554	0		0.370426	1763424
00:00:14.744	215	0.02583	0		0.374632	1764404
00:00:14.754	225	0.02523	0		0.36593	1762375
00:00:14.764	235	0.02578	0		0.373907	1764228
00:00:14.774	245	0.02552	0		0.370136	1763360
00:00:14.784	255	0.02593	0		0.376083	1764730
00:00:14.794	265	0.02558	0		0.371006	1763541
00:00:14.804	275	0.02584	0		0.374777	1764419
00:00:14.814	285	0.02566	0		0.372167	1763813
00:00:14.823	295	0.0259	0		0.375648	1764617
00:00:14.833	305	0.02579	0		0.374052	1764260
00:00:14.843	315	0.02594	0		0.376228	1764769
00:00:14.853	325	0.02579	0		0.374052	1764255
00:00:14.863	335	0.02573	0		0.373182	1764059
00:00:14.873	345	0.02594	0		0.376228	1764755
00:00:14.883	355	0.02588	0		0.375358	1764559
00:00:14.893	365	0.02546	0		0.369266	1763150
00:00:14.903	375	0.02598	0		0.376808	1764898
00:00:14.913	385	0.02575	0		0.373472	1764133
00:00:14.923	395	0.02587	0		0.375213	1764524
00:00:14.933	405	0.02588	0		0.375358	1764549
00:00:14.944	415	0.02604	0		0.377678	1765084
00:00:14.953	425	0.02562	0		0.371587	1763674
00:00:14.963	435	0.02582	0		0.374487	1764360
00:00:14.973	445	0.02572	0		0.373037	1764030
00:00:14.983	455	0.02589	0		0.375503	1764581
00:00:14.993	465	0.02621	0		0.380144	1765674
00:00:15.003	475	0.02612	0		0.378838	1765365
00:00:15.013	485	0.02587	0		0.375213	1764539
00:00:15.023	495	0.02594	0		0.376228	1764755
00:00:15.033	505	0.02565	0		0.372022	1763789
00:00:15.043	515	0.0259	0		0.375648	1764622
00:00:15.053	525	0.02594	0		0.376228	1764755
00:00:15.063	535	0.02588	0		0.375358	1764571
00:00:15.073	545	0.02595	0		0.376373	1764784
00:00:15.083	555	0.02624	0		0.380579	1765767
00:00:15.093	565	0.02587	0		0.375213	1764539
00:00:15.102	575	0.02649	0		0.384205	1766598
00:00:15.113	585	0.02564	0		0.371877	1763750
00:00:15.123	595	0.0262	0		0.379999	1765620
00:00:15.133	605	0.02576	0		0.373617	1764157
00:00:15.143	615	0.02628	0		0.381159	1765904
00:00:15.152	625	0.02612	0		0.378838	1765360
00:00:15.162	635	0.02597	0		0.376663	1764861
00:00:15.172	645	0.02607	0		0.378113	1765214
00:00:15.182	655	0.02624	0		0.380579	1765772
00:00:15.192	665	0.02617	0		0.379564	1765525
00:00:15.202	675	0.02613	0		0.378983	1765400
00:00:15.212	685	0.026	0		0.377098	1764952
00:00:15.222	695	0.02641	0		0.383045	1766336
00:00:15.232	705	0.02625	0		0.380724	1765818
00:00:15.242	715	0.0262	0		0.379999	1765635
00:00:15.252	725	0.02618	0		0.379709	1765551
00:00:15.262	735	0.0264	0		0.3829	1766307
00:00:15.272	745	0.02639	0		0.382754	1766263
00:00:15.282	755	0.02618	0		0.379709	1765576
00:00:15.292	765	0.02624	0		0.380579	1765777
00:00:15.302	775	0.0264	0		0.3829	1766299
00:00:15.312	785	0.02633	0		0.381884	1766079
00:00:15.322	795	0.02651	0		0.384495	1766686
00:00:15.332	805	0.02611	0		0.378693	1765336
00:00:15.342	815	0.02648	0		0.38406	1766571
00:00:15.352	825	0.02625	0		0.380724	1765816
00:00:15.362	835	0.02672	0		0.387541	1767378
00:00:15.372	845	0.02647	0		0.383915	1766525
00:00:15.382	855	0.02687	0		0.389716	1767887
00:00:15.392	865	0.02636	0		0.382319	1766172
00:00:15.401	875	0.02676	0		0.388121	1767513
00:00:15.412	885	0.02642	0		0.38319	1766363
00:00:15.422	895	0.02658	0		0.38551	1766921
00:00:15.431	905	0.02633	0		0.381884	1766059
00:00:15.441	915	0.02618	0		0.379709	1765574
00:00:15.452	925	0.02641	0		0.383045	1766334
00:00:15.461	935	0.0266	0		0.3858	1766963
00:00:15.471	945	0.02637	0		0.382464	1766214
00:00:15.481	955	0.02663	0		0.386235	1767087
00:00:15.491	965	0.02628	0		0.381159	1765887
00:00:15.501	975	0.02672	0		0.387541	1767378
00:00:15.511	985	0.02632	0		0.381739	1766030
00:00:15.521	995	0.02651	0		0.384495	1766684
00:00:15.531	1005	0.02635	0		0.382174	1766126
00:00:15.541	1015	0.0267	0		0.387251	1767324
00:00:15.551	1025	0.02641	0		0.383045	1766339
00:00:15.561	1035	0.02654	0		0.38493	1766787
00:00:15.571	1045	0.02635	0		0.382174	1766126
00:00:15.581	1055	0.02669	0		0.387106	1767275
00:00:15.591	1065	0.02663	0		0.386235	1767089
00:00:15.601	1075	0.02648	0		0.38406	1766564
00:00:15.611	1085	0.02662	0		0.38609	1767037
00:00:15.621	1095	0.02641	0		0.383045	1766334
00:00:15.631	1105	0.02669	0		0.387106	1767295
00:00:15.641	1115	0.02677	0		0.388266	1767557
00:00:15.651	1125	0.02639	0		0.382754	1766287
00:00:15.661	1135	0.02695	0		0.390877	1768165
00:00:15.671	1145	0.02671	0		0.387396	1767341
00:00:15.681	1155	0.02687	0		0.389716	1767873
00:00:15.691	1165	0.0265	0		0.38435	1766637
00:00:15.701	1175	0.02691	0		0.390296	1768033
00:00:15.711	1185	0.02691	0		0.390296	1768021
00:00:15.720	1195	0.02682	0		0.388991	1767709
00:00:15.730	1205	0.02701	0		0.391747	1768354
00:00:15.741	1215	0.02719	0		0.394358	1768954
00:00:15.751	1225	0.02668	0		0.386961	1767243
00:00:15.761	1235	0.02681	0		0.388846	1767677
00:00:15.770	1245	0.0269	0		0.390151	1767991
00:00:15.780	1255	0.02679	0		0.388556	1767618
00:00:15.790	1265	0.02676	0		0.388121	1767520
00:00:15.800	1275	0.02669	0		0.387106	1767265
00:00:15.810	1285	0.02681	0		0.388846	1767696
00:00:15.820	1295	0.02715	0		0.393777	1768824
00:00:15.830	1305	0.0269	0		0.390151	1767986
00:00:15.841	1315	0.02681	0		0.388846	1767669
00:00:15.850	1325	0.02675	0		0.387976	1767483
00:00:15.860	1335	0.02657	0		0.385365	1766877
00:00:15.870	1345	0.02722	0		0.394793	1769042
00:00:15.880	1355	0.02644	0		0.38348	1766437
00:00:15.890	1365	0.02716	0		0.393922	1768853
00:00:15.900	1375	0.02715	0		0.393777	1768826
00:00:15.910	1385	0.02711	0		0.393197	1768682
00:00:15.920	1395	0.027	0		0.391602	1768305
00:00:15.930	1405	0.02705	0		0.392327	1768474
00:00:15.940	1415	0.027	0		0.391602	1768329
00:00:15.950	1425	0.0272	0		0.394503	1768988
00:00:15.960	1435	0.02683	0		0.389136	1767733
00:00:15.970	1445	0.02724	0		0.395083	1769120
00:00:15.980	1455	0.02717	0		0.394067	1768875
00:00:15.990	1465	0.02744	0		0.397983	1769787
00:00:16.000	1475	0.02701	0		0.391747	1768361
00:00:16.010	1485	0.02703	0		0.392037	1768422
00:00:16.019	1495	0.02725	0		0.395228	1769160
00:00:16.030	1505	0.02693	0		0.390587	1768072
00:00:16.040	1515	0.02694	0		0.390732	1768128
00:00:16.049	1525	0.02718	0		0.394212	1768914
00:00:16.059	1535	0.02723	0		0.394938	1769088
00:00:16.069	1545	0.02721	0		0.394648	1769034
00:00:16.079	1555	0.02684	0		0.389281	1767777
00:00:16.089	1565	0.0272	0		0.394503	1768993
00:00:16.099	1575	0.02692	0		0.390441	1768050
00:00:16.109	1585	0.02728	0		0.395663	1769256
00:00:16.119	1595	0.02711	0		0.393197	1768677
00:00:16.129	1605	0.02756	0		0.399724	1770186
00:00:16.139	1615	0.0272	0		0.394503	1768976
00:00:16.149	1625	0.02742	0		0.397693	1769728
00:00:16.159	1635	0.02731	0		0.396098	1769356
00:00:16.169	1645	0.02742	0		0.397693	1769724
00:00:16.179	1655	0.02719	0		0.394358	1768951
00:00:16.189	1665	0.02775	0		0.40248	1770829
00:00:16.199	1675	0.02708	0		0.392762	1768584
00:00:16.209	1685	0.0273	0		0.395953	1769339
00:00:16.219	1695	0.02727	0		0.395518	1769236
00:00:16.229	1705	0.0273	0		0.395953	1769324
00:00:16.239	1715	0.02753	0		0.399289	1770110
00:00:16.249	1725	0.02744	0		0.397983	1769787
00:00:16.259	1735	0.02733	0		0.396388	1769437
00:00:16.269	1745	0.02761	0		0.400449	1770371
00:00:16.279	1755	0.02731	0		0.396098	1769346
00:00:16.289	1765	0.02747	0		0.398419	1769883
00:00:16.299	1775	0.02755	0		0.399579	1770174
00:00:16.309	1785	0.02725	0		0.395228	1769143
00:00:16.319	1795	0.02723	0		0.394938	1769096
00:00:16.328	1805	0.02743	0		0.397838	1769770
00:00:16.338	1815	0.02753	0		0.399289	1770081
00:00:16.348	1825	0.02737	0		0.396968	1769552
00:00:16.359	1835	0.02732	0		0.396243	1769405
00:00:16.368	1845	0.0273	0		0.395953	1769322
00:00:16.378	1855	0.02759	0		0.400159	1770300
00:00:16.388	1865	0.02762	0		0.400594	1770403
00:00:16.398	1875	0.02737	0		0.396968	1769547
00:00:16.408	1885	0.02759	0		0.400159	1770315
00:00:16.418	1895	0.02731	0		0.396098	1769356
00:00:16.428	1905	0.02758	0		0.400014	1770258
00:00:16.438	1915	0.02728	0		0.395663	1769258
00:00:16.448	1925	0.02773	0		0.40219	1770768
00:00:16.458	1935	0.02751	0		0.398999	1770020
00:00:16.468	1945	0.02767	0		0.401319	1770552
00:00:16.478	1955	0.02732	0		0.396243	1769381
00:00:16.488	1965	0.02763	0		0.400739	1770427
00:00:16.498	1975	0.02749	0		0.398709	1769976
00:00:16.508	1985	0.02807	0		0.407121	1771910
00:00:16.518	1995	0.02771	0		0.401899	1770711
00:00:16.528	2005	0.02809	0		0.407411	1771986
00:00:16.538	2015	0.02761	0		0.400449	1770373
00:00:16.548	2025	0.02754	0		0.399434	1770130
00:00:16.558	2035	0.02759	0		0.400159	1770302
00:00:16.567	2045	0.02774	0		0.402335	1770807
00:00:16.578	2055	0.02755	0		0.399579	1770157
00:00:16.587	2065	0.02785	0		0.40393	1771156
00:00:16.598	2075	0.02811	0		0.407701	1772059
00:00:16.608	2085	0.02773	0		0.40219	1770782
00:00:16.617	2095	0.02751	0		0.398999	1770022
00:00:16.627	2105	0.02785	0		0.40393	1771170
00:00:16.637	2115	0.0277	0		0.401754	1770665
00:00:16.647	2125	0.02778	0		0.402915	1770949
00:00:16.657	2135	0.02755	0		0.399579	1770167
00:00:16.667	2145	0.02785	0		0.40393	1771183
00:00:16.677	2155	0.02766	0		0.401174	1770538
00:00:16.687	2165	0.02799	0		0.405961	1771655
00:00:16.697	2175	0.02795	0		0.40538	1771506
00:00:16.708	2185	0.02786	0		0.404075	1771202
00:00:16.717	2195	0.02767	0		0.401319	1770582
00:00:16.727	2205	0.02814	0		0.408136	1772140
00:00:16.737	2215	0.02763	0		0.400739	1770447
00:00:16.747	2225	0.02776	0		0.402625	1770858
00:00:16.757	2235	0.02753	0		0.399289	1770084
00:00:16.767	2245	0.02837	0		0.411472	1772927
00:00:16.777	2255	0.02801	0		0.406251	1771724
00:00:16.787	2265	0.02806	0		0.406976	1771861
00:00:16.797	2275	0.02773	0		0.40219	1770782
00:00:16.807	2285	0.02823	0		0.409441	1772430
00:00:16.817	2295	0.02771	0		0.401899	1770692
00:00:16.827	2305	0.02833	0		0.410892	1772778
00:00:16.837	2315	0.02788	0		0.404365	1771283
00:00:16.847	2325	0.02839	0		0.411762	1772969
00:00:16.857	2335	0.02789	0		0.40451	1771322
00:00:16.867	2345	0.02817	0		0.408571	1772241
00:00:16.877	2355	0.02774	0		0.402335	1770817
00:00:16.887	2365	0.02832	0		0.410747	1772751
00:00:16.897	2375	0.02771	0		0.401899	1770685
00:00:16.907	2385	0.02815	0		0.408281	1772177
00:00:16.916	2395	0.02783	0		0.40364	1771089
00:00:16.927	2405	0.02822	0		0.409296	1772425
00:00:16.936	2415	0.02805	0		0.406831	1771856
00:00:16.946	2425	0.02792	0		0.404945	1771410
00:00:16.956	2435	0.02801	0		0.406251	1771697
00:00:16.966	2445	0.02833	0		0.410892	1772775
00:00:16.976	2455	0.02793	0		0.40509	1771447
00:00:16.987	2465	0.02823	0		0.409441	1772452
00:00:16.996	2475	0.02787	0		0.40422	1771244
00:00:17.006	2485	0.02813	0		0.407991	1772118
00:00:17.016	2495	0.02782	0		0.403495	1771069
00:00:17.026	2505	0.02826	0		0.409877	1772535
00:00:17.036	2515	0.02801	0		0.406251	1771721
00:00:17.046	2525	0.02871	0		0.416403	1774062
00:00:17.056	2535	0.02823	0		0.409441	1772430
00:00:17.066	2545	0.02826	0		0.409877	1772555
00:00:17.076	2555	0.02808	0		0.407266	1771954
00:00:17.086	2565	0.02828	0		0.410167	1772604
00:00:17.096	2575	0.02796	0		0.405525	1771548
00:00:17.106	2585	0.02838	0		0.411617	1772957
00:00:17.116	2595	0.02813	0		0.407991	1772099
00:00:17.126	2605	0.028	0		0.406106	1771665
00:00:17.136	2615	0.02793	0		0.40509	1771423
00:00:17.146	2625	0.02846	0		0.412777	1773221
00:00:17.156	2635	0.02778	0		0.402915	1770929
00:00:17.166	2645	0.02848	0		0.413067	1773292
00:00:17.176	2655	0.02801	0		0.406251	1771707
00:00:17.186	2665	0.02815	0		0.408281	1772177
00:00:17.196	2675	0.02821	0		0.409151	1772391
00:00:17.205	2685	0.02834	0		0.411037	1772802
00:00:17.215	2695	0.02809	0		0.407411	1771961
00:00:17.225	2705	0.02811	0		0.407701	1772028
00:00:17.235	2715	0.02814	0		0.408136	1772133
00:00:17.245	2725	0.02834	0		0.411037	1772832
00:00:17.255	2735	0.02792	0		0.404945	1771405
00:00:17.265	2745	0.02843	0		0.412342	1773118
00:00:17.275	2755	0.02811	0		0.407701	1772037
00:00:17.285	2765	0.02833	0		0.410892	1772790
00:00:17.295	2775	0.02802	0		0.406396	1771731
00:00:17.305	2785	0.02841	0		0.412052	1773062
00:00:17.315	2795	0.02812	0		0.407846	1772091
00:00:17.325	2805	0.02851	0		0.413502	1773391
00:00:17.335	2815	0.02831	0		0.410602	1772726
00:00:17.345	2825	0.02827	0		0.410022	1772572
00:00:17.355	2835	0.02842	0		0.412197	1773091
00:00:17.365	2845	0.02843	0		0.412342	1773131
00:00:17.375	2855	0.02782	0		0.403495	1771069
00:00:17.385	2865	0.02848	0		0.413067	1773290
00:00:17.395	2875	0.02817	0		0.408571	1772243
00:00:17.405	2885	0.02822	0		0.409296	1772425
00:00:17.415	2895	0.02806	0		0.406976	1771859
00:00:17.425	2905	0.02851	0		0.413502	1773369
00:00:17.434	2915	0.02823	0		0.409441	1772462
00:00:17.444	2925	0.0284	0		0.411907	1773030
00:00:17.455	2935	0.02835	0		0.411182	1772842
00:00:17.465	2945	0.02861	0		0.414953	1773719
00:00:17.475	2955	0.02819	0		0.408861	1772314
00:00:17.484	2965	0.02836	0		0.411327	1772866
00:00:17.494	2975	0.02817	0		0.408571	1772250
00:00:17.504	2985	0.02849	0		0.413212	1773317
00:00:17.514	2995	0.02827	0		0.410022	1772580
00:00:17.524	3005	0.02856	0		0.414228	1773553
00:00:17.534	3015	0.02837	0		0.411472	1772932
00:00:17.544	3025	0.02835	0		0.411182	1772842
00:00:17.554	3035	0.02794	0		0.405235	1771489
00:00:17.564	3045	0.0286	0		0.414808	1773680
00:00:17.574	3055	0.02874	0		0.416838	1774145
00:00:17.584	3065	0.02851	0		0.413502	1773386
00:00:17.594	3075	0.0282	0		0.409006	1772331
00:00:17.604	3085	0.0287	0		0.416258	1774018
00:00:17.614	3095	0.02837	0		0.411472	1772913
00:00:17.624	3105	0.02836	0		0.411327	1772878
00:00:17.634	3115	0.02856	0		0.414228	1773550
00:00:17.644	3125	0.02862	0		0.415098	1773746
00:00:17.654	3135	0.02856	0		0.414228	1773545
00:00:17.664	3145	0.02847	0		0.412922	1773255
00:00:17.674	3155	0.02838	0		0.411617	1772964
00:00:17.684	3165	0.02853	0		0.413793	1773443
00:00:17.694	3175	0.02808	0		0.407266	1771937
00:00:17.704	3185	0.02827	0		0.410022	1772597
00:00:17.714	3195	0.02844	0		0.412487	1773153
00:00:17.723	3205	0.02845	0		0.412632	1773179
00:00:17.734	3215	0.02821	0		0.409151	1772386
00:00:17.743	3225	0.02863	0		0.415243	1773776
00:00:17.753	3235	0.02843	0		0.412342	1773101
00:00:17.763	3245	0.0286	0		0.414808	1773675
00:00:17.773	3255	0.02844	0		0.412487	1773143
00:00:17.783	3265	0.0284	0		0.411907	1773018
00:00:17.793	3275	0.02851	0		0.413502	1773379
00:00:17.803	3285	0.02844	0		0.412487	1773162
00:00:17.813	3295	0.02848	0		0.413067	1773290
00:00:17.824	3305	0.02866	0		0.415678	1773905
00:00:17.833	3315	0.02861	0		0.414953	1773727
00:00:17.844	3325	0.02885	0		0.418434	1774511
00:00:17.853	3335	0.02841	0		0.412052	1773045
00:00:17.863	3345	0.02892	0		0.419449	1774773
00:00:17.873	3355	0.02849	0		0.413212	1773325
00:00:17.883	3365	0.02862	0		0.415098	1773763
00:00:17.893	3375	0.02857	0		0.414373	1773575
00:00:17.903	3385	0.0287	0		0.416258	1774018
00:00:17.913	3395	0.0287	0		0.416258	1774038
00:00:17.923	3405	0.02846	0		0.412777	1773216
00:00:17.933	3415	0.02826	0		0.409877	1772560
00:00:17.943	3425	0.02885	0		0.418434	1774541
00:00:17.953	3435	0.02858	0		0.414518	1773631
00:00:17.963	3445	0.02872	0		0.416548	1774084
00:00:17.973	3455	0.02873	0		0.416693	1774123
00:00:17.983	3465	0.02883	0		0.418144	1774470
00:00:17.993	3475	0.02872	0		0.416548	1774077
00:00:18.002	3485	0.02877	0		0.417273	1774270
00:00:18.013	3495	0.02873	0		0.416693	1774133
00:00:18.022	3505	0.02888	0		0.418869	1774621
00:00:18.032	3515	0.0288	0		0.417709	1774355
00:00:18.045	3525	0.02909	0		0.421915	1775319
00:00:18.052	3535	0.02863	0		0.415243	1773803
00:00:18.062	3545	0.02888	0		0.418869	1774631
00:00:18.072	3555	0.02838	0		0.411617	1772954
00:00:18.082	3565	0.02882	0		0.417999	1774428
00:00:18.092	3575	0.02869	0		0.416113	1774003
00:00:18.102	3585	0.0288	0		0.417709	1774362
00:00:18.112	3595	0.029	0		0.420609	1775043
00:00:18.122	3605	0.02867	0		0.415823	1773927
00:00:18.132	3615	0.02864	0		0.415388	1773820
00:00:18.142	3625	0.02895	0		0.419884	1774859
00:00:18.152	3635	0.02878	0		0.417419	1774295
00:00:18.162	3645	0.02866	0		0.415678	1773886
00:00:18.172	3655	0.02853	0		0.413793	1773450
00:00:18.182	3665	0.0291	0		0.42206	1775371
00:00:18.192	3675	0.0288	0		0.417709	1774357
00:00:18.202	3685	0.02894	0		0.419739	1774835
00:00:18.212	3695	0.02894	0		0.419739	1774815
00:00:18.222	3705	0.02883	0		0.418144	1774443
00:00:18.233	3715	0.02887	0		0.418724	1774597
00:00:18.242	3725	0.02882	0		0.417999	1774426
00:00:18.251	3735	0.02878	0		0.417419	1774302
00:00:18.262	3745	0.02876	0		0.417128	1774211
00:00:18.271	3755	0.02865	0		0.415533	1773854
00:00:18.282	3765	0.02891	0		0.419304	1774722
00:00:18.292	3775	0.02875	0		0.416983	1774207
00:00:18.301	3785	0.02894	0		0.419739	1774832
00:00:18.312	3795	0.02894	0		0.419739	1774839
00:00:18.321	3805	0.02894	0		0.419739	1774812
00:00:18.331	3815	0.02879	0		0.417564	1774319
00:00:18.341	3825	0.02903	0		0.421044	1775114
00:00:18.351	3835	0.02885	0		0.418434	1774523
00:00:18.361	3845	0.02856	0		0.414228	1773543
00:00:18.371	3855	0.02911	0		0.422205	1775390
00:00:18.381	3865	0.02882	0		0.417999	1774418
00:00:18.393	3875	0.02891	0		0.419304	1774719
00:00:18.401	3885	0.0289	0		0.419159	1774678
00:00:18.411	3895	0.02883	0		0.418144	1774448
00:00:18.421	3905	0.02901	0		0.420754	1775052
00:00:18.431	3915	0.02859	0		0.414663	1773670
00:00:18.441	3925	0.02895	0		0.419884	1774866
00:00:18.451	3935	0.02888	0		0.418869	1774612
00:00:18.461	3945	0.02894	0		0.419739	1774837
00:00:18.471	3955	0.02897	0		0.420174	1774918
00:00:18.481	3965	0.02881	0		0.417854	1774381
00:00:18.491	3975	0.02904	0		0.421189	1775160
00:00:18.501	3985	0.0289	0		0.419159	1774707
00:00:18.511	3995	0.02905	0		0.421335	1775192
00:00:18.521	4005	0.02927	0		0.424525	1775928
00:00:18.531	4015	0.02909	0		0.421915	1775337
00:00:18.541	4025	0.02905	0		0.421335	1775190
00:00:18.551	4035	0.0292	0		0.42351	1775688
00:00:18.561	4045	0.02878	0		0.417419	1774278
00:00:18.570	4055	0.02898	0		0.420319	1774959
00:00:18.580	4065	0.029	0		0.420609	1775021
00:00:18.591	4075	0.02924	0		0.42409	1775842
00:00:18.601	4085	0.02899	0		0.420464	1775006
00:00:18.611	4095	0.02945	0		0.427136	1776548
00:00:18.620	4105	0.02898	0		0.420319	1774959
00:00:18.631	4115	0.02912	0		0.42235	1775420
00:00:18.640	4125	0.02888	0		0.418869	1774631
00:00:18.651	4135	0.02909	0		0.421915	1775317
00:00:18.660	4145	0.02911	0		0.422205	1775400
00:00:18.670	4155	0.02949	0		0.427716	1776681
00:00:18.680	4165	0.02919	0		0.423365	1775683
00:00:18.690	4175	0.02925	0		0.424235	1775881
00:00:18.700	4185	0.02903	0		0.421044	1775119
00:00:18.710	4195	0.02892	0		0.419449	1774768
00:00:18.720	4205	0.02924	0		0.42409	1775827
00:00:18.730	4215	0.02937	0		0.425976	1776263
00:00:18.740	4225	0.02926	0		0.42438	1775913
00:00:18.750	4235	0.02911	0		0.422205	1775386
00:00:18.760	4245	0.02888	0		0.418869	1774636
00:00:18.770	4255	0.02935	0		0.425686	1776190
00:00:18.780	4265	0.02921	0		0.423655	1775737
00:00:18.790	4275	0.02913	0		0.422495	1775479
00:00:18.800	4285	0.02927	0		0.424525	1775923
00:00:18.810	4295	0.02918	0		0.42322	1775627
00:00:18.820	4305	0.02898	0		0.420319	1774947
00:00:18.830	4315	0.0294	0		0.426411	1776369
00:00:18.840	4325	0.0292	0		0.42351	1775690
00:00:18.850	4335	0.02896	0		0.420029	1774898
00:00:18.860	4345	0.02916	0		0.42293	1775560
00:00:18.870	4355	0.02924	0		0.42409	1775844
00:00:18.880	4365	0.02917	0		0.423075	1775600
00:00:18.890	4375	0.02924	0		0.42409	1775830
00:00:18.900	4385	0.02911	0		0.422205	1775386
00:00:18.909	4395	0.02968	0		0.430472	1777320
00:00:18.920	4405	0.02914	0		0.42264	1775515
00:00:18.929	4415	0.02921	0		0.423655	1775732
00:00:18.939	4425	0.02918	0		0.42322	1775631
00:00:18.950	4435	0.02943	0		0.426846	1776463
00:00:18.959	4445	0.02933	0		0.425396	1776138
00:00:18.970	4455	0.02932	0		0.425251	1776119
00:00:18.979	4465	0.02916	0		0.42293	1775580
00:00:18.989	4475	0.02935	0		0.425686	1776207
00:00:18.999	4485	0.02939	0		0.426266	1776351
00:00:19.009	4495	0.02939	0		0.426266	1776339
00:00:19.019	4505	0.02905	0		0.421335	1775202
00:00:19.029	4515	0.02926	0		0.42438	1775906
00:00:19.039	4525	0.02927	0		0.424525	1775940
00:00:19.049	4535	0.02957	0		0.428876	1776957
00:00:19.059	4545	0.02921	0		0.423655	1775744
00:00:19.069	4555	0.02957	0		0.428876	1776943
00:00:19.079	4565	0.02896	0		0.420029	1774906
00:00:19.089	4575	0.02917	0		0.423075	1775607
00:00:19.099	4585	0.02911	0		0.422205	1775393
00:00:19.109	4595	0.02976	0		0.431632	1777585
00:00:19.119	4605	0.02945	0		0.427136	1776543
00:00:19.129	4615	0.02937	0		0.425976	1776285
00:00:19.139	4625	0.02935	0		0.425686	1776192
00:00:19.149	4635	0.02912	0		0.42235	1775427
00:00:19.159	4645	0.02942	0		0.426701	1776427
00:00:19.168	4655	0.02952	0		0.428151	1776776
00:00:19.180	4665	0.02926	0		0.42438	1775886
00:00:19.188	4675	0.02951	0		0.428006	1776744
00:00:19.199	4685	0.02936	0		0.425831	1776231
00:00:19.209	4695	0.02918	0		0.42322	1775627
00:00:19.218	4705	0.02922	0		0.4238	1775764
00:00:19.228	4715	0.0298	0		0.432212	1777698
00:00:19.238	4725	0.02934	0		0.425541	1776185
00:00:19.248	4735	0.02947	0		0.427426	1776622
00:00:19.258	4745	0.0296	0		0.429312	1777028
00:00:19.268	4755	0.02985	0		0.432938	1777879
00:00:19.279	4765	0.02939	0		0.426266	1776344
00:00:19.288	4775	0.02951	0		0.428006	1776754
00:00:19.298	4785	0.0293	0		0.42496	1776023
00:00:19.308	4795	0.02973	0		0.431197	1777481
00:00:19.318	4805	0.02955	0		0.428586	1776859
00:00:19.328	4815	0.0296	0		0.429312	1777053
00:00:19.338	4825	0.02967	0		0.430327	1777281
00:00:19.348	4835	0.02972	0		0.431052	1777457
00:00:19.358	4845	0.02924	0		0.42409	1775849
00:00:19.368	4855	0.02961	0		0.429457	1777085
00:00:19.378	4865	0.02962	0		0.429602	1777107
00:00:19.388	4875	0.02973	0		0.431197	1777496
00:00:19.398	4885	0.02942	0		0.426701	1776427
00:00:19.408	4895	0.02938	0		0.426121	1776302
00:00:19.418	4905	0.02956	0		0.428731	1776901
00:00:19.428	4915	0.02963	0		0.429747	1777131
00:00:19.438	4925	0.02942	0		0.426701	1776445
00:00:19.448	4935	0.02965	0		0.430037	1777214
00:00:19.458	4945	0.02942	0		0.426701	1776450
00:00:19.468	4955	0.02965	0		0.430037	1777202
00:00:19.477	4965	0.02934	0		0.425541	1776175
00:00:19.487	4975	0.02952	0		0.428151	1776771
00:00:19.497	4985	0.02953	0		0.428296	1776798
00:00:19.507	4995	0.02957	0		0.428876	1776940
00:00:19.517	5005	0.02936	0		0.425831	1776234
00:00:19.528	5015	0.02992	0		0.433953	1778124
00:00:19.537	5025	0.02963	0		0.429747	1777129
00:00:19.547	5035	0.02954	0		0.428441	1776857
00:00:19.557	5045	0.02949	0		0.427716	1776663
00:00:19.567	5055	0.02966	0		0.430182	1777234
00:00:19.577	5065	0.02955	0		0.428586	1776879
00:00:19.587	5075	0.02995	0		0.434388	1778227
00:00:19.597	5085	0.02945	0		0.427136	1776526
00:00:19.607	5095	0.02986	0		0.433083	1777918
00:00:19.617	5105	0.02955	0		0.428586	1776872
00:00:19.627	5115	0.03	0		0.435113	1778371
00:00:19.637	5125	0.02965	0		0.430037	1777219
00:00:19.647	5135	0.03001	0		0.435258	1778406
00:00:19.657	5145	0.02943	0		0.426846	1776487
00:00:19.667	5155	0.02999	0		0.434968	1778359
00:00:19.677	5165	0.02971	0		0.430907	1777410
00:00:19.687	5175	0.0299	0		0.433663	1778048
00:00:19.697	5185	0.02963	0		0.429747	1777131
00:00:19.707	5195	0.02968	0		0.430472	1777303
00:00:19.717	5205	0.02964	0		0.429892	1777161
00:00:19.727	5215	0.02975	0		0.431487	1777561
00:00:19.736	5225	0.02958	0		0.429022	1776982
00:00:19.746	5235	0.02989	0		0.433518	1778009
00:00:19.757	5245	0.02938	0		0.426121	1776302
00:00:19.767	5255	0.02983	0		0.432647	1777823
00:00:19.776	5265	0.0293	0		0.42496	1776023
00:00:19.786	5275	0.02969	0		0.430617	1777334
00:00:19.796	5285	0.02946	0		0.427281	1776590
00:00:19.806	5295	0.02985	0		0.432938	1777894
00:00:19.816	5305	0.02963	0		0.429747	1777134
00:00:19.826	5315	0.0297	0		0.430762	1777388
00:00:19.836	5325	0.03003	0		0.435548	1778472
00:00:19.846	5335	0.02961	0		0.429457	1777087
00:00:19.856	5345	0.02947	0		0.427426	1776617
00:00:19.866	5355	0.02987	0		0.433228	1777950
00:00:19.876	5365	0.02965	0		0.430037	1777217
00:00:19.886	5375	0.03	0		0.435113	1778379
00:00:19.896	5385	0.02943	0		0.426846	1776472
[truncated: 61,472 more rows]
