# Supplementary material for: Continuous Infusion Pressure Measurement in Predefined Interfascial and Intramuscular Tissue Conditions: An Ex Vivo Pilot Study
Source: J Clin Med. 2026 Apr 26;15(9):3301. doi: 10.3390/jcm15093301 (PMC13164366; doi:10.3390/jcm15093301)
Supplement: Supplementary file 1 [file jcm-15-03301-s001.zip › muscle 13.xlsx]

## Sheet: Recording
Timestamp	DeviceTime	Pressure(bar)	ButtonState	Event	Pressure(PSI)	PressureRAW
00:00:00.000	58291	0.00576	1		0.0835417	1697059
00:00:00.003	58301	0.00594	1		0.0861524	1697649
00:00:00.009	58311	0.00612	1		0.0887631	1698269
00:00:00.020	58321	0.00576	1		0.0835417	1697061
00:00:00.029	58331	0.00548	1		0.0794807	1696107
00:00:00.039	58341	0.00564	1		0.0818013	1696663
00:00:00.049	58351	0.00554	1		0.0803509	1696316
00:00:00.059	58361	0.00576	1		0.0835417	1697064
00:00:00.069	58371	0.00589	1		0.0854272	1697497
00:00:00.079	58381	0.00603	1		0.0874577	1697943
00:00:00.089	58391	0.00586	1		0.0849921	1697392
00:00:00.099	58401	0.0058	1		0.0841219	1697179
00:00:00.109	58411	0.00562	1		0.0815112	1696563
00:00:00.119	58421	0.00561	1		0.0813661	1696558
00:00:00.129	58431	0.00573	1		0.0831066	1696958
00:00:00.139	58441	0.00569	1		0.0825265	1696821
00:00:00.149	58451	0.00585	1		0.084847	1697348
00:00:00.159	58461	0.00569	1		0.0825265	1696826
00:00:00.169	58471	0.00583	1		0.084557	1697289
00:00:00.179	58481	0.00589	1		0.0854272	1697497
00:00:00.189	58491	0.00602	0		0.0873127	1697930
00:00:00.199	58501	0.00534	0		0.0774501	1695656
00:00:00.209	58511	0.00577	0		0.0836868	1697093
00:00:00.219	58521	0.00582	0		0.0844119	1697247
00:00:00.229	58531	0.00591	0		0.0857173	1697541
00:00:00.239	58541	0.00581	0		0.0842669	1697201
00:00:00.248	58551	0.00565	0		0.0819463	1696681
00:00:00.258	58561	0.00565	0		0.0819463	1696695
00:00:00.268	58571	0.00596	0		0.0864425	1697730
00:00:00.278	58581	0.00596	0		0.0864425	1697717
00:00:00.288	58591	0.00568	0		0.0823814	1696787
00:00:00.298	58601	0.00586	0		0.0849921	1697392
00:00:00.308	58611	0.00554	0		0.0803509	1696316
00:00:00.318	58621	0.00587	0		0.0851371	1697411
00:00:00.328	58631	0.00568	0		0.0823814	1696787
00:00:00.338	58641	0.00596	0		0.0864425	1697725
00:00:00.348	58651	0.00556	0		0.080641	1696379
00:00:00.358	58661	0.00602	0		0.0873127	1697916
00:00:00.368	58671	0.00552	0		0.0800608	1696259
00:00:00.378	58681	0.00594	0		0.0861524	1697646
00:00:00.388	58691	0.00563	0		0.0816562	1696602
00:00:00.398	58701	0.00593	0		0.0860074	1697629
00:00:00.408	58711	0.00554	0		0.0803509	1696298
00:00:00.418	58721	0.0057	0		0.0826715	1696836
00:00:00.428	58731	0.00542	0		0.0786104	1695912
00:00:00.438	58741	0.00565	0		0.0819463	1696685
00:00:00.448	58751	0.00562	0		0.0815112	1696570
00:00:00.458	58761	0.00608	0		0.0881829	1698122
00:00:00.468	58771	0.0057	0		0.0826715	1696853
00:00:00.478	58781	0.00576	0		0.0835417	1697061
00:00:00.488	58791	0.00531	0		0.077015	1695548
00:00:00.498	58801	0.00547	0		0.0793356	1696073
00:00:00.507	58811	0.00567	0		0.0822364	1696739
00:00:00.518	58821	0.00575	0		0.0833967	1697005
00:00:00.527	58831	0.00563	0		0.0816562	1696622
00:00:00.537	58841	0.0056	0		0.0812211	1696502
00:00:00.547	58851	0.00523	0		0.0758547	1695266
00:00:00.557	58861	0.00598	0		0.0867325	1697779
00:00:00.567	58871	0.00543	0		0.0787555	1695929
00:00:00.577	58881	0.00595	0		0.0862974	1697673
00:00:00.587	58891	0.00543	0		0.0787555	1695941
00:00:00.597	58901	0.00581	0		0.0842669	1697215
00:00:00.607	58911	0.00542	0		0.0786104	1695909
00:00:00.617	58921	0.00567	0		0.0822364	1696761
00:00:00.627	58931	0.00558	0		0.080931	1696448
00:00:00.637	58941	0.00575	0		0.0833967	1697017
00:00:00.647	58951	0.0054	0		0.0783204	1695843
00:00:00.657	58961	0.00564	0		0.0818013	1696634
00:00:00.667	58971	0.00553	0		0.0802059	1696279
00:00:00.677	58981	0.00567	0		0.0822364	1696734
00:00:00.687	58991	0.0053	0		0.07687	1695506
00:00:00.697	59001	0.00597	0		0.0865875	1697754
00:00:00.707	59011	0.00555	0		0.0804959	1696343
00:00:00.717	59021	0.00573	0		0.0831066	1696958
00:00:00.727	59031	0.0053	0		0.07687	1695514
00:00:00.737	59041	0.00576	0		0.0835417	1697046
00:00:00.747	59051	0.00558	0		0.080931	1696448
00:00:00.757	59061	0.00549	0		0.0796257	1696147
00:00:00.769	59071	0.00522	0		0.0757097	1695244
00:00:00.776	59081	0.00578	0		0.0838318	1697125
00:00:00.787	59091	0.00554	0		0.0803509	1696298
00:00:00.796	59101	0.00564	0		0.0818013	1696639
00:00:00.806	59111	0.00527	0		0.0764349	1695389
00:00:00.816	59121	0.00603	0		0.0874577	1697955
00:00:00.826	59131	0.00533	0		0.0773051	1695614
00:00:00.836	59141	0.00559	0		0.0810761	1696463
00:00:00.846	59151	0.00554	0		0.0803509	1696311
00:00:00.856	59161	0.00576	0		0.0835417	1697064
00:00:00.866	59171	0.00576	0		0.0835417	1697056
00:00:00.876	59181	0.00564	0		0.0818013	1696649
00:00:00.886	59191	0.00537	0		0.0778852	1695751
00:00:00.896	59201	0.00576	0		0.0835417	1697059
00:00:00.906	59211	0.00552	0		0.0800608	1696230
00:00:00.916	59221	0.00571	0		0.0828165	1696877
00:00:00.926	59231	0.0052	0		0.0754196	1695178
00:00:00.936	59241	0.00588	0		0.0852822	1697441
00:00:00.946	59251	0.00511	0		0.0741143	1694882
00:00:00.956	59261	0.00578	0		0.0838318	1697130
00:00:00.966	59271	0.00575	0		0.0833967	1697017
00:00:00.976	59281	0.00574	0		0.0832516	1696985
00:00:00.986	59291	0.00573	0		0.0831066	1696958
00:00:00.996	59301	0.00565	0		0.0819463	1696681
00:00:01.006	59311	0.0053	0		0.07687	1695516
00:00:01.016	59321	0.0055	0		0.0797707	1696186
00:00:01.026	59331	0.00543	0		0.0787555	1695934
00:00:01.035	59341	0.00579	0		0.0839768	1697147
00:00:01.046	59351	0.00535	0		0.0775952	1695673
00:00:01.056	59361	0.0055	0		0.0797707	1696188
00:00:01.066	59371	0.00519	0		0.0752746	1695122
00:00:01.075	59381	0.00586	0		0.0849921	1697399
00:00:01.085	59391	0.00544	0		0.0789005	1695985
00:00:01.096	59401	0.00554	0		0.0803509	1696318
00:00:01.105	59411	0.00543	0		0.0787555	1695926
00:00:01.115	59421	0.00572	0		0.0829616	1696919
00:00:01.125	59431	0.00546	0		0.0791906	1696046
00:00:01.135	59441	0.00582	0		0.0844119	1697262
00:00:01.145	59451	0.00537	0		0.0778852	1695751
00:00:01.155	59461	0.00563	0		0.0816562	1696629
00:00:01.165	59471	0.00523	0		0.0758547	1695259
00:00:01.175	59481	0.00539	0		0.0781753	1695806
00:00:01.185	59491	0.00568	0		0.0823814	1696770
00:00:01.195	59501	0.00542	0		0.0786104	1695919
00:00:01.205	59511	0.00547	0		0.0793356	1696078
00:00:01.215	59521	0.00569	0		0.0825265	1696828
00:00:01.225	59531	0.00537	0		0.0778852	1695724
00:00:01.235	59541	0.00551	0		0.0799158	1696225
00:00:01.245	59551	0.00542	0		0.0786104	1695904
00:00:01.255	59561	0.00561	0		0.0813661	1696553
00:00:01.265	59571	0.00545	0		0.0790455	1696022
00:00:01.274	59581	0.00572	0		0.0829616	1696929
00:00:01.284	59591	0.00537	0		0.0778852	1695737
00:00:01.294	59601	0.00538	0		0.0780303	1695764
00:00:01.304	59611	0.00528	0		0.0765799	1695423
00:00:01.314	59621	0.0056	0		0.0812211	1696521
00:00:01.324	59631	0.00517	0		0.0749845	1695080
00:00:01.334	59641	0.00586	0		0.0849921	1697399
00:00:01.344	59651	0.00569	0		0.0825265	1696826
00:00:01.354	59661	0.00578	0		0.0838318	1697115
00:00:01.364	59671	0.00535	0		0.0775952	1695658
00:00:01.374	59681	0.00564	0		0.0818013	1696644
00:00:01.384	59691	0.00537	0		0.0778852	1695742
00:00:01.394	59701	0.00546	0		0.0791906	1696032
00:00:01.404	59711	0.00578	0		0.0838318	1697100
00:00:01.414	59721	0.00534	0		0.0774501	1695634
00:00:01.424	59731	0.00538	0		0.0780303	1695791
00:00:01.434	59741	0.0058	0		0.0841219	1697198
00:00:01.444	59751	0.00542	0		0.0786104	1695919
00:00:01.454	59761	0.00545	0		0.0790455	1696019
00:00:01.464	59771	0.00549	0		0.0796257	1696130
00:00:01.474	59781	0.00535	0		0.0775952	1695666
00:00:01.484	59791	0.00569	0		0.0825265	1696809
00:00:01.494	59801	0.00568	0		0.0823814	1696787
00:00:01.504	59811	0.00558	0		0.080931	1696460
00:00:01.514	59821	0.00528	0		0.0765799	1695443
00:00:01.523	59831	0.0057	0		0.0826715	1696860
00:00:01.534	59841	0.00547	0		0.0793356	1696078
00:00:01.544	59851	0.00539	0		0.0781753	1695809
00:00:01.553	59861	0.0055	0		0.0797707	1696186
00:00:01.564	59871	0.00511	0		0.0741143	1694865
00:00:01.573	59881	0.00555	0		0.0804959	1696335
00:00:01.583	59891	0.0055	0		0.0797707	1696174
00:00:01.593	59901	0.00534	0		0.0774501	1695636
00:00:01.603	59911	0.00516	0		0.0748395	1695022
00:00:01.613	59921	0.00521	0		0.0755646	1695218
00:00:01.623	59931	0.00516	0		0.0748395	1695036
00:00:01.633	59941	0.00549	0		0.0796257	1696127
00:00:01.643	59951	0.00538	0		0.0780303	1695788
00:00:01.653	59961	0.00544	0		0.0789005	1695980
00:00:01.663	59971	0.00528	0		0.0765799	1695455
00:00:01.673	59981	0.0055	0		0.0797707	1696161
00:00:01.683	59991	0.00542	0		0.0786104	1695919
00:00:01.693	60001	0.00536	0		0.0777402	1695702
00:00:01.703	60011	0.00526	0		0.0762898	1695372
00:00:01.713	60021	0.00544	0		0.0789005	1695987
00:00:01.723	60031	0.00529	0		0.0767249	1695472
00:00:01.733	60041	0.00573	0		0.0831066	1696948
00:00:01.743	60051	0.00549	0		0.0796257	1696154
00:00:01.753	60061	0.00538	0		0.0780303	1695761
00:00:01.763	60071	0.0054	0		0.0783204	1695855
00:00:01.773	60081	0.00569	0		0.0825265	1696814
00:00:01.783	60091	0.00512	0		0.0742593	1694899
00:00:01.793	60101	0.00553	0		0.0802059	1696272
00:00:01.803	60111	0.00564	0		0.0818013	1696654
00:00:01.813	60121	0.00509	0		0.0738242	1694791
00:00:01.822	60131	0.00527	0		0.0764349	1695396
00:00:01.833	60141	0.00557	0		0.080786	1696409
00:00:01.843	60151	0.00588	0		0.0852822	1697446
00:00:01.853	60161	0.00539	0		0.0781753	1695811
00:00:01.863	60171	0.00571	0		0.0828165	1696895
00:00:01.873	60181	0.00538	0		0.0780303	1695781
00:00:01.883	60191	0.00545	0		0.0790455	1696005
00:00:01.893	60201	0.00561	0		0.0813661	1696553
00:00:01.902	60211	0.00576	0		0.0835417	1697037
00:00:01.912	60221	0.00556	0		0.080641	1696377
00:00:01.922	60231	0.00516	0		0.0748395	1695034
00:00:01.932	60241	0.00568	0		0.0823814	1696797
00:00:01.942	60251	0.00558	0		0.080931	1696436
00:00:01.952	60261	0.00519	0		0.0752746	1695149
00:00:01.962	60271	0.00559	0		0.0810761	1696467
00:00:01.972	60281	0.00518	0		0.0751295	1695107
00:00:01.982	60291	0.00568	0		0.0823814	1696794
00:00:01.992	60301	0.00517	0		0.0749845	1695083
00:00:02.002	60311	0.00517	0		0.0749845	1695058
00:00:02.012	60321	0.00546	0		0.0791906	1696051
00:00:02.022	60331	0.00569	0		0.0825265	1696828
00:00:02.032	60341	0.00531	0		0.077015	1695543
00:00:02.042	60351	0.00548	0		0.0794807	1696105
00:00:02.052	60361	0.00543	0		0.0787555	1695946
00:00:02.062	60371	0.00538	0		0.0780303	1695764
00:00:02.071	60381	0.00557	0		0.080786	1696399
00:00:02.082	60391	0.00519	0		0.0752746	1695129
00:00:02.091	60401	0.00546	0		0.0791906	1696027
00:00:02.102	60411	0.00553	0		0.0802059	1696281
00:00:02.111	60421	0.00524	0		0.0759998	1695320
00:00:02.121	60431	0.00549	0		0.0796257	1696147
00:00:02.131	60441	0.00525	0		0.0761448	1695323
00:00:02.141	60451	0.00557	0		0.080786	1696406
00:00:02.151	60461	0.00541	0		0.0784654	1695890
00:00:02.161	60471	0.00545	0		0.0790455	1696002
00:00:02.173	60481	0.00555	0		0.0804959	1696333
00:00:02.181	60491	0.00548	0		0.0794807	1696115
00:00:02.191	60501	0.00503	0		0.072954	1694586
00:00:02.201	60511	0.00553	0		0.0802059	1696262
00:00:02.212	60521	0.0052	0		0.0754196	1695164
00:00:02.221	60531	0.00548	0		0.0794807	1696117
00:00:02.231	60541	0.00542	0		0.0786104	1695914
00:00:02.241	60551	0.00575	0		0.0833967	1697029
00:00:02.251	60561	0.0055	0		0.0797707	1696174
00:00:02.261	60571	0.00581	0		0.0842669	1697215
00:00:02.271	60581	0.00566	0		0.0820913	1696717
00:00:02.281	60591	0.00562	0		0.0815112	1696595
00:00:02.291	60601	0.00569	0		0.0825265	1696814
00:00:02.301	60611	0.00545	0		0.0790455	1696017
00:00:02.311	60621	0.00541	0		0.0784654	1695867
00:00:02.320	60631	0.00534	0		0.0774501	1695634
00:00:02.330	60641	0.00552	0		0.0800608	1696230
00:00:02.340	60651	0.00564	0		0.0818013	1696654
00:00:02.351	60661	0.00555	0		0.0804959	1696357
00:00:02.360	60671	0.00576	0		0.0835417	1697049
00:00:02.370	60681	0.00535	0		0.0775952	1695663
00:00:02.380	60691	0.0057	0		0.0826715	1696855
00:00:02.390	60701	0.00554	0		0.0803509	1696298
00:00:02.401	60711	0.00545	0		0.0790455	1695995
00:00:02.410	60721	0.00554	0		0.0803509	1696296
00:00:02.420	60731	0.00543	0		0.0787555	1695926
00:00:02.430	60741	0.00556	0		0.080641	1696384
00:00:02.440	60751	0.00559	0		0.0810761	1696492
00:00:02.451	60761	0.00567	0		0.0822364	1696747
00:00:02.460	60771	0.00566	0		0.0820913	1696712
00:00:02.470	60781	0.00558	0		0.080931	1696441
00:00:02.480	60791	0.00575	0		0.0833967	1697024
00:00:02.490	60801	0.00566	0		0.0820913	1696700
00:00:02.500	60811	0.00585	0		0.084847	1697343
00:00:02.510	60821	0.00552	0		0.0800608	1696247
00:00:02.520	60831	0.00582	0		0.0844119	1697250
00:00:02.530	60841	0.00545	0		0.0790455	1696010
00:00:02.540	60851	0.00587	0		0.0851371	1697426
00:00:02.550	60861	0.00544	0		0.0789005	1695970
00:00:02.560	60871	0.00567	0		0.0822364	1696742
00:00:02.570	60881	0.0054	0		0.0783204	1695845
00:00:02.580	60891	0.00606	0		0.0878928	1698051
00:00:02.589	60901	0.00544	0		0.0789005	1695970
00:00:02.600	60911	0.00553	0		0.0802059	1696284
00:00:02.609	60921	0.0053	0		0.07687	1695504
00:00:02.619	60931	0.0058	0		0.0841219	1697174
00:00:02.629	60941	0.00591	0		0.0857173	1697563
00:00:02.639	60951	0.00566	0		0.0820913	1696720
00:00:02.649	60961	0.0057	0		0.0826715	1696853
00:00:02.659	60971	0.00587	0		0.0851371	1697428
00:00:02.669	60981	0.00576	0		0.0835417	1697059
00:00:02.679	60991	0.00596	0		0.0864425	1697730
00:00:02.689	61001	0.00564	0		0.0818013	1696644
00:00:02.700	61011	0.00575	0		0.0833967	1697005
00:00:02.709	61021	0.00574	0		0.0832516	1696995
00:00:02.719	61031	0.00556	0		0.080641	1696374
00:00:02.729	61041	0.00569	0		0.0825265	1696814
00:00:02.739	61051	0.0059	0		0.0855722	1697517
00:00:02.749	61061	0.00565	0		0.0819463	1696666
00:00:02.759	61071	0.00592	0		0.0858623	1697595
00:00:02.769	61081	0.00533	0		0.0773051	1695612
00:00:02.779	61091	0.00585	0		0.084847	1697360
00:00:02.789	61101	0.00569	0		0.0825265	1696828
00:00:02.799	61111	0.00594	0		0.0861524	1697644
00:00:02.809	61121	0.00521	0		0.0755646	1695188
00:00:02.819	61131	0.00587	0		0.0851371	1697421
00:00:02.829	61141	0.00561	0		0.0813661	1696551
00:00:02.838	61151	0.00582	0		0.0844119	1697259
00:00:02.849	61161	0.00567	0		0.0822364	1696759
00:00:02.859	61171	0.00587	0		0.0851371	1697411
00:00:02.868	61181	0.00552	0		0.0800608	1696237
00:00:02.878	61191	0.00565	0		0.0819463	1696666
00:00:02.888	61201	0.00551	0		0.0799158	1696205
00:00:02.899	61211	0.00599	0		0.0868776	1697828
00:00:02.908	61221	0.00559	0		0.0810761	1696480
00:00:02.918	61231	0.00611	0		0.088618	1698240
00:00:02.928	61241	0.00551	0		0.0799158	1696210
00:00:02.939	61251	0.00583	0		0.084557	1697291
00:00:02.948	61261	0.00554	0		0.0803509	1696308
00:00:02.958	61271	0.00592	0		0.0858623	1697578
00:00:02.968	61281	0.00579	0		0.0839768	1697154
00:00:02.978	61291	0.00593	0		0.0860074	1697605
00:00:02.988	61301	0.00549	0		0.0796257	1696137
00:00:02.998	61311	0.00619	0		0.0897783	1698502
00:00:03.009	61321	0.00561	0		0.0813661	1696553
00:00:03.018	61331	0.00606	0		0.0878928	1698044
00:00:03.028	61341	0.0056	0		0.0812211	1696504
00:00:03.038	61351	0.00616	0		0.0893432	1698397
00:00:03.048	61361	0.0058	0		0.0841219	1697176
00:00:03.058	61371	0.00573	0		0.0831066	1696946
00:00:03.068	61381	0.00596	0		0.0864425	1697705
00:00:03.078	61391	0.00606	0		0.0878928	1698051
00:00:03.088	61401	0.00584	0		0.084702	1697308
00:00:03.098	61411	0.00587	0		0.0851371	1697406
00:00:03.107	61421	0.00582	0		0.0844119	1697267
00:00:03.117	61431	0.00585	0		0.084847	1697353
00:00:03.128	61441	0.00583	0		0.084557	1697269
00:00:03.137	61451	0.00592	0		0.0858623	1697600
00:00:03.148	61461	0.00611	0		0.088618	1698233
00:00:03.157	61471	0.00611	0		0.088618	1698238
00:00:03.167	61481	0.00587	0		0.0851371	1697421
00:00:03.177	61491	0.00617	0		0.0894883	1698433
00:00:03.187	61501	0.00587	0		0.0851371	1697416
00:00:03.198	61511	0.00605	0		0.0877478	1698031
00:00:03.207	61521	0.00631	0		0.0915188	1698906
00:00:03.217	61531	0.0061	0		0.088473	1698176
00:00:03.227	61541	0.00615	0		0.0891982	1698345
00:00:03.237	61551	0.00618	0		0.0896333	1698453
00:00:03.247	61561	0.00607	0		0.0880379	1698098
00:00:03.258	61571	0.0059	0		0.0855722	1697526
00:00:03.267	61581	0.00591	0		0.0857173	1697568
00:00:03.277	61591	0.00624	0		0.0905035	1698647
00:00:03.287	61601	0.00607	0		0.0880379	1698100
00:00:03.297	61611	0.00606	0		0.0878928	1698066
00:00:03.307	61621	0.00587	0		0.0851371	1697421
00:00:03.317	61631	0.00609	0		0.088328	1698169
00:00:03.327	61641	0.006	0		0.0870226	1697859
00:00:03.337	61651	0.00566	0		0.0820913	1696722
00:00:03.347	61661	0.00562	0		0.0815112	1696573
00:00:03.357	61671	0.00623	0		0.0903585	1698634
00:00:03.366	61681	0.00595	0		0.0862974	1697683
00:00:03.379	61691	0.00598	0		0.0867325	1697798
00:00:03.386	61701	0.00594	0		0.0861524	1697661
00:00:03.397	61711	0.00593	0		0.0860074	1697622
00:00:03.407	61721	0.00608	0		0.0881829	1698120
00:00:03.417	61731	0.00603	0		0.0874577	1697943
00:00:03.427	61741	0.00578	0		0.0838318	1697105
00:00:03.436	61751	0.00644	0		0.0934043	1699345
00:00:03.447	61761	0.00619	0		0.0897783	1698502
00:00:03.456	61771	0.0063	0		0.0913737	1698872
00:00:03.466	61781	0.00609	0		0.088328	1698169
00:00:03.476	61791	0.00594	0		0.0861524	1697651
00:00:03.486	61801	0.00601	0		0.0871677	1697879
00:00:03.496	61811	0.00632	0		0.0916638	1698916
00:00:03.506	61821	0.00595	0		0.0862974	1697671
00:00:03.516	61831	0.00619	0		0.0897783	1698495
00:00:03.526	61841	0.00597	0		0.0865875	1697764
00:00:03.536	61851	0.00618	0		0.0896333	1698465
00:00:03.546	61861	0.00567	0		0.0822364	1696739
00:00:03.556	61871	0.00617	0		0.0894883	1698433
00:00:03.566	61881	0.00606	0		0.0878928	1698056
00:00:03.576	61891	0.00629	0		0.0912287	1698828
00:00:03.586	61901	0.00607	0		0.0880379	1698086
00:00:03.596	61911	0.00598	0		0.0867325	1697793
00:00:03.606	61921	0.00581	0		0.0842669	1697203
00:00:03.616	61931	0.00626	0		0.0907936	1698713
00:00:03.625	61941	0.00629	0		0.0912287	1698811
00:00:03.635	61951	0.00642	0		0.0931142	1699265
00:00:03.646	61961	0.00605	0		0.0877478	1698009
00:00:03.656	61971	0.00642	0		0.0931142	1699262
00:00:03.666	61981	0.00614	0		0.0890531	1698328
00:00:03.675	61991	0.00625	0		0.0906486	1698691
00:00:03.685	62001	0.00637	0		0.092389	1699093
00:00:03.696	62011	0.00601	0		0.0871677	1697891
00:00:03.705	62021	0.00599	0		0.0868776	1697828
00:00:03.715	62031	0.00606	0		0.0878928	1698059
00:00:03.725	62041	0.00611	0		0.088618	1698225
00:00:03.735	62051	0.00647	0		0.0938394	1699426
00:00:03.745	62061	0.00638	0		0.0925341	1699132
00:00:03.755	62071	0.00647	0		0.0938394	1699426
00:00:03.765	62081	0.00617	0		0.0894883	1698436
00:00:03.775	62091	0.00627	0		0.0909386	1698771
00:00:03.785	62101	0.00615	0		0.0891982	1698372
00:00:03.795	62111	0.00649	0		0.0941295	1699483
00:00:03.805	62121	0.00609	0		0.088328	1698164
00:00:03.815	62131	0.00611	0		0.088618	1698235
00:00:03.825	62141	0.00611	0		0.088618	1698208
00:00:03.835	62151	0.00638	0		0.0925341	1699118
00:00:03.845	62161	0.00599	0		0.0868776	1697828
00:00:03.855	62171	0.00647	0		0.0938394	1699429
00:00:03.865	62181	0.00649	0		0.0941295	1699497
00:00:03.875	62191	0.00636	0		0.092244	1699076
00:00:03.885	62201	0.00664	0		0.096305	1700004
00:00:03.895	62211	0.0066	0		0.0957249	1699865
00:00:03.905	62221	0.00637	0		0.092389	1699083
00:00:03.915	62231	0.0064	0		0.0928241	1699206
00:00:03.925	62241	0.00615	0		0.0891982	1698372
00:00:03.934	62251	0.0064	0		0.0928241	1699208
00:00:03.945	62261	0.00597	0		0.0865875	1697764
00:00:03.954	62271	0.00622	0		0.0902134	1698602
00:00:03.965	62281	0.00651	0		0.0944195	1699556
00:00:03.975	62291	0.00663	0		0.09616	1699975
00:00:03.984	62301	0.00629	0		0.0912287	1698830
00:00:03.994	62311	0.00645	0		0.0935493	1699350
00:00:04.004	62321	0.0065	0		0.0942745	1699519
00:00:04.014	62331	0.00632	0		0.0916638	1698939
00:00:04.024	62341	0.0064	0		0.0928241	1699203
00:00:04.034	62351	0.00635	0		0.0920989	1699017
00:00:04.044	62361	0.00659	0		0.0955798	1699830
00:00:04.054	62371	0.00624	0		0.0905035	1698664
00:00:04.064	62381	0.00666	0		0.0965951	1700075
00:00:04.074	62391	0.00635	0		0.0920989	1699020
00:00:04.084	62401	0.00665	0		0.0964501	1700051
00:00:04.094	62411	0.00642	0		0.0931142	1699257
00:00:04.104	62421	0.0067	0		0.0971753	1700193
00:00:04.114	62431	0.00632	0		0.0916638	1698913
00:00:04.124	62441	0.00673	0		0.0976104	1700311
00:00:04.134	62451	0.00668	0		0.0968852	1700151
00:00:04.144	62461	0.00648	0		0.0939844	1699456
00:00:04.153	62471	0.00685	0		0.0993508	1700723
00:00:04.164	62481	0.00672	0		0.0974653	1700265
00:00:04.174	62491	0.00656	0		0.0951447	1699740
00:00:04.184	62501	0.00644	0		0.0934043	1699319
00:00:04.193	62511	0.00687	0		0.0996409	1700789
00:00:04.204	62521	0.00634	0		0.0919539	1699008
00:00:04.213	62531	0.00681	0		0.0987707	1700586
00:00:04.223	62541	0.00646	0		0.0936944	1699412
00:00:04.234	62551	0.00639	0		0.0926791	1699172
00:00:04.244	62561	0.00657	0		0.0952898	1699774
00:00:04.253	62571	0.0066	0		0.0957249	1699879
00:00:04.263	62581	0.00651	0		0.0944195	1699556
00:00:04.273	62591	0.00663	0		0.09616	1699963
00:00:04.283	62601	0.00654	0		0.0948547	1699659
00:00:04.293	62611	0.00675	0		0.0979005	1700360
00:00:04.303	62621	0.00694	0		0.100656	1700999
00:00:04.314	62631	0.00661	0		0.0958699	1699899
00:00:04.323	62641	0.00643	0		0.0932592	1699304
00:00:04.333	62651	0.00659	0		0.0955798	1699818
00:00:04.343	62661	0.00664	0		0.096305	1700012
00:00:04.353	62671	0.00649	0		0.0941295	1699483
00:00:04.363	62681	0.00659	0		0.0955798	1699835
00:00:04.373	62691	0.00667	0		0.0967401	1700092
00:00:04.383	62701	0.00699	0		0.101381	1701189
00:00:04.393	62711	0.00631	0		0.0915188	1698909
00:00:04.403	62721	0.00676	0		0.0980455	1700417
00:00:04.413	62731	0.00682	0		0.0989157	1700595
00:00:04.423	62741	0.00658	0		0.0954348	1699808
00:00:04.432	62751	0.00686	0		0.0994959	1700725
00:00:04.442	62761	0.00663	0		0.09616	1699965
00:00:04.453	62771	0.00675	0		0.0979005	1700368
00:00:04.462	62781	0.00671	0		0.0973203	1700253
00:00:04.472	62791	0.00705	0		0.102252	1701373
00:00:04.483	62801	0.00681	0		0.0987707	1700566
00:00:04.492	62811	0.00671	0		0.0973203	1700225
00:00:04.502	62821	0.0071	0		0.102977	1701542
00:00:04.512	62831	0.00653	0		0.0947096	1699639
00:00:04.522	62841	0.00707	0		0.102542	1701434
00:00:04.532	62851	0.00702	0		0.101816	1701285
00:00:04.542	62861	0.00665	0		0.0964501	1700019
00:00:04.552	62871	0.00685	0		0.0993508	1700703
00:00:04.562	62881	0.007	0		0.101526	1701204
00:00:04.572	62891	0.0068	0		0.0986256	1700529
00:00:04.582	62901	0.00668	0		0.0968852	1700132
00:00:04.592	62911	0.00674	0		0.0977554	1700326
00:00:04.602	62921	0.00714	0		0.103557	1701664
00:00:04.612	62931	0.00681	0		0.0987707	1700578
00:00:04.622	62941	0.0069	0		0.100076	1700862
00:00:04.632	62951	0.00659	0		0.0955798	1699840
00:00:04.642	62961	0.007	0		0.101526	1701223
00:00:04.652	62971	0.00665	0		0.0964501	1700043
00:00:04.662	62981	0.00696	0		0.100946	1701080
00:00:04.671	62991	0.00703	0		0.101962	1701316
00:00:04.682	63001	0.00697	0		0.101091	1701119
00:00:04.691	63011	0.00693	0		0.100511	1700963
00:00:04.701	63021	0.00711	0		0.103122	1701564
00:00:04.711	63031	0.00715	0		0.103702	1701720
00:00:04.721	63041	0.00719	0		0.104282	1701860
00:00:04.731	63051	0.00718	0		0.104137	1701799
00:00:04.741	63061	0.00684	0		0.0992058	1700674
00:00:04.751	63071	0.00684	0		0.0992058	1700659
00:00:04.761	63081	0.00725	0		0.105152	1702049
00:00:04.771	63091	0.00697	0		0.101091	1701122
00:00:04.781	63101	0.0071	0		0.102977	1701544
00:00:04.791	63111	0.00733	0		0.106313	1702306
00:00:04.801	63121	0.00715	0		0.103702	1701730
00:00:04.811	63131	0.00694	0		0.100656	1701009
00:00:04.821	63141	0.00738	0		0.107038	1702490
00:00:04.831	63151	0.00731	0		0.106023	1702240
00:00:04.841	63161	0.00724	0		0.105007	1702024
00:00:04.851	63171	0.00713	0		0.103412	1701657
00:00:04.861	63181	0.00742	0		0.107618	1702635
00:00:04.872	63191	0.00687	0		0.0996409	1700769
00:00:04.881	63201	0.00722	0		0.104717	1701965
00:00:04.891	63211	0.00698	0		0.101236	1701132
00:00:04.901	63221	0.0075	0		0.108778	1702882
00:00:04.911	63231	0.00686	0		0.0994959	1700735
00:00:04.921	63241	0.00736	0		0.106748	1702424
00:00:04.931	63251	0.00731	0		0.106023	1702237
00:00:04.941	63261	0.00716	0		0.103847	1701762
00:00:04.950	63271	0.00701	0		0.101671	1701236
00:00:04.961	63281	0.00726	0		0.105297	1702076
00:00:04.970	63291	0.00709	0		0.102832	1701505
00:00:04.981	63301	0.00736	0		0.106748	1702409
00:00:04.991	63311	0.007	0		0.101526	1701226
00:00:05.001	63321	0.00769	0		0.111534	1703510
00:00:05.010	63331	0.00733	0		0.106313	1702301
00:00:05.020	63341	0.00758	0		0.109939	1703144
00:00:05.033	63351	0.0073	0		0.105878	1702222
00:00:05.040	63361	0.00753	0		0.109213	1702992
00:00:05.051	63371	0.00725	0		0.105152	1702054
00:00:05.060	63381	0.00776	0		0.112549	1703772
00:00:05.070	63391	0.00747	0		0.108343	1702782
00:00:05.080	63401	0.00768	0		0.111389	1703505
00:00:05.090	63411	0.0073	0		0.105878	1702232
00:00:05.100	63421	0.0077	0		0.111679	1703552
00:00:05.110	63431	0.00733	0		0.106313	1702325
00:00:05.120	63441	0.0073	0		0.105878	1702227
00:00:05.130	63451	0.00702	0		0.101816	1701287
00:00:05.140	63461	0.00742	0		0.107618	1702613
00:00:05.150	63471	0.00729	0		0.105732	1702174
00:00:05.160	63481	0.0077	0		0.111679	1703557
00:00:05.170	63491	0.00721	0		0.104572	1701902
00:00:05.180	63501	0.00731	0		0.106023	1702242
00:00:05.190	63511	0.00733	0		0.106313	1702301
00:00:05.200	63521	0.00743	0		0.107763	1702664
00:00:05.210	63531	0.00736	0		0.106748	1702424
00:00:05.220	63541	0.00743	0		0.107763	1702645
00:00:05.229	63551	0.00762	0		0.110519	1703303
00:00:05.240	63561	0.00748	0		0.108488	1702806
00:00:05.250	63571	0.00751	0		0.108923	1702917
00:00:05.259	63581	0.00759	0		0.110084	1703179
00:00:05.269	63591	0.00767	0		0.111244	1703454
00:00:05.279	63601	0.0078	0		0.113129	1703882
00:00:05.290	63611	0.00741	0		0.107473	1702574
00:00:05.299	63621	0.00744	0		0.107908	1702701
00:00:05.309	63631	0.00755	0		0.109503	1703061
00:00:05.319	63641	0.00755	0		0.109503	1703051
00:00:05.329	63651	0.00713	0		0.103412	1701649
00:00:05.339	63661	0.00766	0		0.111099	1703410
00:00:05.349	63671	0.00724	0		0.105007	1702017
00:00:05.359	63681	0.00811	0		0.117626	1704919
00:00:05.369	63691	0.00742	0		0.107618	1702620
00:00:05.379	63701	0.00772	0		0.111969	1703635
00:00:05.389	63711	0.00724	0		0.105007	1702019
00:00:05.400	63721	0.00774	0		0.112259	1703706
00:00:05.409	63731	0.00793	0		0.115015	1704321
00:00:05.419	63741	0.00763	0		0.110664	1703313
00:00:05.429	63751	0.00756	0		0.109648	1703081
00:00:05.439	63761	0.00757	0		0.109794	1703115
00:00:05.449	63771	0.00759	0		0.110084	1703181
00:00:05.459	63781	0.00775	0		0.112404	1703726
00:00:05.469	63791	0.00787	0		0.114145	1704113
00:00:05.479	63801	0.00787	0		0.114145	1704120
00:00:05.489	63811	0.00744	0		0.107908	1702694
00:00:05.499	63821	0.0078	0		0.113129	1703900
00:00:05.508	63831	0.00764	0		0.110809	1703370
00:00:05.518	63841	0.00786	0		0.114	1704095
00:00:05.528	63851	0.00773	0		0.112114	1703657
00:00:05.539	63861	0.00788	0		0.11429	1704179
00:00:05.549	63871	0.00762	0		0.110519	1703284
00:00:05.558	63881	0.008	0		0.11603	1704556
00:00:05.568	63891	0.00787	0		0.114145	1704135
00:00:05.578	63901	0.00801	0		0.116175	1704608
00:00:05.588	63911	0.00814	0		0.118061	1705020
00:00:05.598	63921	0.00798	0		0.11574	1704492
00:00:05.608	63931	0.0076	0		0.110229	1703230
00:00:05.618	63941	0.00823	0		0.119366	1705345
00:00:05.628	63951	0.0081	0		0.117481	1704900
00:00:05.638	63961	0.00764	0		0.110809	1703345
00:00:05.648	63971	0.00788	0		0.11429	1704174
00:00:05.658	63981	0.00782	0		0.113419	1703975
00:00:05.668	63991	0.00791	0		0.114725	1704247
00:00:05.678	64001	0.00806	0		0.1169	1704782
00:00:05.688	64011	0.00764	0		0.110809	1703365
00:00:05.698	64021	0.00801	0		0.116175	1704589
00:00:05.708	64031	0.00769	0		0.111534	1703537
00:00:05.718	64041	0.00823	0		0.119366	1705323
00:00:05.728	64051	0.00792	0		0.11487	1704291
00:00:05.738	64061	0.00819	0		0.118786	1705201
00:00:05.748	64071	0.00839	0		0.121687	1705878
00:00:05.758	64081	0.00777	0		0.112694	1703802
00:00:05.768	64091	0.00794	0		0.11516	1704365
00:00:05.777	64101	0.00803	0		0.116465	1704657
00:00:05.787	64111	0.0083	0		0.120381	1705573
00:00:05.797	64121	0.00814	0		0.118061	1705052
00:00:05.807	64131	0.00804	0		0.11661	1704709
00:00:05.818	64141	0.00806	0		0.1169	1704777
00:00:05.827	64151	0.00793	0		0.115015	1704318
00:00:05.837	64161	0.00825	0		0.119656	1705421
00:00:05.848	64171	0.00806	0		0.1169	1704770
00:00:05.857	64181	0.00818	0		0.118641	1705164
00:00:05.867	64191	0.00818	0		0.118641	1705184
00:00:05.877	64201	0.00824	0		0.119511	1705372
00:00:05.887	64211	0.00802	0		0.11632	1704618
00:00:05.897	64221	0.00844	0		0.122412	1706054
00:00:05.907	64231	0.00784	0		0.11371	1704020
00:00:05.917	64241	0.00817	0		0.118496	1705132
00:00:05.927	64251	0.00818	0		0.118641	1705172
00:00:05.937	64261	0.00835	0		0.121106	1705741
00:00:05.947	64271	0.00808	0		0.11719	1704843
00:00:05.957	64281	0.00775	0		0.112404	1703723
00:00:05.967	64291	0.00815	0		0.118206	1705054
00:00:05.979	64301	0.0082	0		0.118931	1705223
00:00:05.987	64311	0.00814	0		0.118061	1705029
00:00:05.997	64321	0.00859	0		0.124587	1706549
00:00:06.007	64331	0.00844	0		0.122412	1706039
00:00:06.017	64341	0.00832	0		0.120671	1705653
00:00:06.027	64351	0.0083	0		0.120381	1705566
00:00:06.037	64361	0.00836	0		0.121252	1705777
00:00:06.047	64371	0.00801	0		0.116175	1704598
00:00:06.056	64381	0.00818	0		0.118641	1705159
00:00:06.067	64391	0.00823	0		0.119366	1705331
00:00:06.077	64401	0.00823	0		0.119366	1705336
00:00:06.086	64411	0.00841	0		0.121977	1705954
00:00:06.097	64421	0.00843	0		0.122267	1706005
00:00:06.106	64431	0.00842	0		0.122122	1705961
00:00:06.116	64441	0.00849	0		0.123137	1706208
00:00:06.126	64451	0.00842	0		0.122122	1705964
00:00:06.136	64461	0.0087	0		0.126183	1706905
00:00:06.146	64471	0.0084	0		0.121832	1705915
00:00:06.156	64481	0.00852	0		0.123572	1706319
00:00:06.166	64491	0.0084	0		0.121832	1705893
00:00:06.176	64501	0.00854	0		0.123862	1706385
00:00:06.186	64511	0.00831	0		0.120526	1705611
00:00:06.196	64521	0.00878	0		0.127343	1707167
00:00:06.206	64531	0.00861	0		0.124877	1706598
00:00:06.216	64541	0.00889	0		0.128939	1707539
00:00:06.226	64551	0.00877	0		0.127198	1707160
00:00:06.236	64561	0.00836	0		0.121252	1705780
00:00:06.246	64571	0.00841	0		0.121977	1705937
00:00:06.256	64581	0.0086	0		0.124732	1706568
00:00:06.266	64591	0.00824	0		0.119511	1705375
00:00:06.276	64601	0.00855	0		0.124007	1706419
00:00:06.286	64611	0.00857	0		0.124297	1706490
00:00:06.296	64621	0.00873	0		0.126618	1707018
00:00:06.306	64631	0.00889	0		0.128939	1707554
00:00:06.316	64641	0.00874	0		0.126763	1707044
00:00:06.325	64651	0.00849	0		0.123137	1706221
00:00:06.336	64661	0.00881	0		0.127778	1707282
00:00:06.346	64671	0.00849	0		0.123137	1706196
00:00:06.356	64681	0.00872	0		0.126473	1706986
00:00:06.366	64691	0.0091	0		0.131984	1708270
00:00:06.375	64701	0.00887	0		0.128648	1707485
00:00:06.385	64711	0.00856	0		0.124152	1706429
00:00:06.396	64721	0.00895	0		0.129809	1707750
00:00:06.405	64731	0.00866	0		0.125603	1706790
00:00:06.415	64741	0.00859	0		0.124587	1706549
00:00:06.425	64751	0.00876	0		0.127053	1707120
00:00:06.435	64761	0.00888	0		0.128793	1707527
00:00:06.446	64771	0.00882	0		0.127923	1707329
00:00:06.455	64781	0.00873	0		0.126618	1707003
00:00:06.465	64791	0.00899	0		0.130389	1707890
00:00:06.475	64801	0.00918	0		0.133145	1708512
00:00:06.485	64811	0.00894	0		0.129664	1707708
00:00:06.495	64821	0.00896	0		0.129954	1707784
00:00:06.505	64831	0.0087	0		0.126183	1706920
00:00:06.515	64841	0.00859	0		0.124587	1706532
00:00:06.525	64851	0.00882	0		0.127923	1707321
00:00:06.535	64861	0.009	0		0.130534	1707934
00:00:06.545	64871	0.00912	0		0.132274	1708336
00:00:06.555	64881	0.00896	0		0.129954	1707774
00:00:06.565	64891	0.00895	0		0.129809	1707764
00:00:06.575	64901	0.00922	0		0.133725	1708662
00:00:06.585	64911	0.00919	0		0.13329	1708574
00:00:06.595	64921	0.00892	0		0.129374	1707667
00:00:06.604	64931	0.00913	0		0.132419	1708361
00:00:06.614	64941	0.00906	0		0.131404	1708123
00:00:06.624	64951	0.00893	0		0.129519	1707693
00:00:06.634	64961	0.00906	0		0.131404	1708123
00:00:06.644	64971	0.00903	0		0.130969	1708010
00:00:06.654	64981	0.00898	0		0.130244	1707841
00:00:06.666	64991	0.00882	0		0.127923	1707314
00:00:06.674	65001	0.00901	0		0.130679	1707959
00:00:06.684	65011	0.00941	0		0.13648	1709282
00:00:06.694	65021	0.00901	0		0.130679	1707952
00:00:06.704	65031	0.00934	0		0.135465	1709052
00:00:06.715	65041	0.00917	0		0.133	1708478
00:00:06.724	65051	0.00921	0		0.13358	1708630
00:00:06.734	65061	0.00891	0		0.129229	1707608
00:00:06.744	65071	0.00916	0		0.132855	1708463
00:00:06.754	65081	0.0093	0		0.134885	1708925
00:00:06.764	65091	0.00927	0		0.13445	1708821
00:00:06.774	65101	0.00926	0		0.134305	1708806
00:00:06.784	65111	0.00903	0		0.130969	1708028
00:00:06.794	65121	0.00906	0		0.131404	1708106
00:00:06.804	65131	0.00911	0		0.132129	1708282
00:00:06.814	65141	0.00913	0		0.132419	1708373
00:00:06.824	65151	0.00939	0		0.13619	1709214
00:00:06.834	65161	0.00908	0		0.131694	1708179
00:00:06.844	65171	0.0093	0		0.134885	1708925
00:00:06.853	65181	0.00927	0		0.13445	1708811
00:00:06.864	65191	0.00934	0		0.135465	1709057
00:00:06.873	65201	0.00955	0		0.138511	1709760
00:00:06.883	65211	0.00927	0		0.13445	1708831
00:00:06.894	65221	0.00947	0		0.137351	1709493
00:00:06.904	65231	0.00918	0		0.133145	1708532
00:00:06.913	65241	0.00935	0		0.13561	1709086
00:00:06.923	65251	0.00944	0		0.136916	1709388
00:00:06.934	65261	0.00959	0		0.139091	1709907
00:00:06.944	65271	0.00945	0		0.137061	1709429
00:00:06.954	65281	0.00945	0		0.137061	1709437
00:00:06.963	65291	0.00947	0		0.137351	1709488
00:00:06.973	65301	0.00958	0		0.138946	1709865
00:00:06.983	65311	0.00979	0		0.141992	1710571
00:00:06.993	65321	0.0093	0		0.134885	1708917
00:00:07.003	65331	0.00965	0		0.139961	1710087
00:00:07.013	65341	0.00952	0		0.138076	1709664
00:00:07.023	65351	0.00974	0		0.141267	1710395
00:00:07.033	65361	0.00968	0		0.140396	1710216
00:00:07.043	65371	0.00974	0		0.141267	1710390
00:00:07.053	65381	0.00944	0		0.136916	1709412
00:00:07.063	65391	0.00975	0		0.141412	1710432
00:00:07.073	65401	0.00955	0		0.138511	1709765
00:00:07.083	65411	0.00999	0		0.144893	1711246
00:00:07.093	65421	0.00987	0		0.143152	1710853
00:00:07.102	65431	0.0099	0		0.143587	1710941
00:00:07.113	65441	0.00952	0		0.138076	1709682
00:00:07.123	65451	0.0097	0		0.140687	1710260
00:00:07.133	65461	0.0095	0		0.137786	1709586
00:00:07.143	65471	0.01003	0		0.145473	1711383
00:00:07.152	65481	0.00962	0		0.139526	1710015
00:00:07.163	65491	0.00983	0		0.142572	1710718
00:00:07.173	65501	0.00956	0		0.138656	1709787
00:00:07.182	65511	0.00988	0		0.143297	1710863
00:00:07.192	65521	0.00971	0		0.140832	1710295
00:00:07.202	65531	0.00986	0		0.143007	1710809
00:00:07.212	5	0.00974	0		0.141267	1710420
00:00:07.222	15	0.01005	0		0.145763	1711442
00:00:07.232	25	0.00973	0		0.141122	1710358
00:00:07.242	35	0.01	0		0.145038	1711263
00:00:07.252	45	0.00974	0		0.141267	1710405
00:00:07.262	55	0.01024	0		0.148519	1712076
00:00:07.272	65	0.00945	0		0.137061	1709422
00:00:07.282	75	0.00999	0		0.144893	1711248
00:00:07.292	85	0.00989	0		0.143442	1710912
00:00:07.302	95	0.01015	0		0.147213	1711770
00:00:07.312	105	0.00995	0		0.144313	1711099
00:00:07.322	115	0.01014	0		0.147068	1711736
00:00:07.332	125	0.00989	0		0.143442	1710895
00:00:07.342	135	0.01032	0		0.149679	1712361
00:00:07.352	145	0.00984	0		0.142717	1710728
00:00:07.362	155	0.00993	0		0.144022	1711057
00:00:07.372	165	0.01011	0		0.146633	1711633
00:00:07.382	175	0.01021	0		0.148083	1711988
00:00:07.392	185	0.00985	0		0.142862	1710767
00:00:07.402	195	0.01032	0		0.149679	1712364
00:00:07.411	205	0.01006	0		0.145908	1711479
00:00:07.421	215	0.0103	0		0.149389	1712288
00:00:07.431	225	0.01007	0		0.146053	1711510
00:00:07.441	235	0.01038	0		0.150549	1712535
00:00:07.452	245	0.00998	0		0.144748	1711217
00:00:07.461	255	0.01013	0		0.146923	1711719
00:00:07.471	265	0.00997	0		0.144603	1711172
00:00:07.481	275	0.01062	0		0.15403	1713366
00:00:07.491	285	0.01017	0		0.147503	1711836
00:00:07.501	295	0.01045	0		0.151564	1712782
00:00:07.511	305	0.01009	0		0.146343	1711586
00:00:07.521	315	0.01023	0		0.148374	1712047
00:00:07.531	325	0.0103	0		0.149389	1712288
00:00:07.541	335	0.01017	0		0.147503	1711858
00:00:07.551	345	0.01018	0		0.147648	1711883
00:00:07.561	355	0.01052	0		0.15258	1713037
00:00:07.571	365	0.01017	0		0.147503	1711856
00:00:07.581	375	0.01057	0		0.153305	1713185
00:00:07.591	385	0.01035	0		0.150114	1712454
00:00:07.601	395	0.01047	0		0.151854	1712844
00:00:07.611	405	0.01021	0		0.148083	1711971
00:00:07.620	415	0.01091	0		0.158236	1714329
00:00:07.631	425	0.01022	0		0.148229	1712030
00:00:07.641	435	0.01058	0		0.15345	1713214
00:00:07.651	445	0.01022	0		0.148229	1712030
00:00:07.661	455	0.01056	0		0.15316	1713172
00:00:07.670	465	0.01028	0		0.149099	1712213
00:00:07.681	475	0.01092	0		0.158381	1714370
00:00:07.691	485	0.01046	0		0.151709	1712814
00:00:07.701	495	0.01082	0		0.156931	1714030
00:00:07.711	505	0.01055	0		0.153015	1713125
00:00:07.720	515	0.01092	0		0.158381	1714368
00:00:07.730	525	0.01052	0		0.15258	1713017
00:00:07.740	535	0.01086	0		0.157511	1714162
00:00:07.750	545	0.01052	0		0.15258	1713013
00:00:07.760	555	0.01068	0		0.1549	1713562
00:00:07.771	565	0.01037	0		0.150404	1712525
00:00:07.780	575	0.0108	0		0.156641	1713966
00:00:07.790	585	0.01053	0		0.152725	1713064
00:00:07.800	595	0.01111	0		0.161137	1715013
00:00:07.810	605	0.01051	0		0.152435	1712995
00:00:07.820	615	0.01089	0		0.157946	1714265
00:00:07.830	625	0.01071	0		0.155335	1713648
00:00:07.840	635	0.01086	0		0.157511	1714165
00:00:07.850	645	0.01073	0		0.155625	1713731
00:00:07.860	655	0.01051	0		0.152435	1712983
00:00:07.870	665	0.01063	0		0.154175	1713383
00:00:07.880	675	0.01109	0		0.160847	1714930
00:00:07.890	685	0.01088	0		0.157801	1714245
00:00:07.900	695	0.01124	0		0.163022	1715428
00:00:07.910	705	0.01101	0		0.159687	1714672
00:00:07.920	715	0.01098	0		0.159251	1714550
00:00:07.930	725	0.01082	0		0.156931	1714032
00:00:07.940	735	0.01124	0		0.163022	1715450
00:00:07.950	745	0.01106	0		0.160412	1714819
00:00:07.959	755	0.01106	0		0.160412	1714837
00:00:07.969	765	0.01103	0		0.159977	1714726
00:00:07.979	775	0.01104	0		0.160122	1714761
00:00:07.989	785	0.01078	0		0.156351	1713903
00:00:07.999	795	0.01108	0		0.160702	1714903
00:00:08.009	805	0.01101	0		0.159687	1714653
00:00:08.019	815	0.01115	0		0.161717	1715133
00:00:08.029	825	0.01141	0		0.165488	1715998
00:00:08.039	835	0.01081	0		0.156786	1713981
00:00:08.049	845	0.0111	0		0.160992	1714969
00:00:08.059	855	0.01108	0		0.160702	1714912
00:00:08.069	865	0.01112	0		0.161282	1715050
00:00:08.079	875	0.01134	0		0.164473	1715788
00:00:08.089	885	0.01118	0		0.162152	1715238
00:00:08.099	895	0.01132	0		0.164183	1715719
00:00:08.109	905	0.01112	0		0.161282	1715023
00:00:08.119	915	0.01141	0		0.165488	1716023
00:00:08.129	925	0.01103	0		0.159977	1714748
00:00:08.139	935	0.01105	0		0.160267	1714815
00:00:08.149	945	0.01114	0		0.161572	1715108
00:00:08.159	955	0.01137	0		0.164908	1715883
00:00:08.169	965	0.01112	0		0.161282	1715037
00:00:08.179	975	0.01137	0		0.164908	1715864
00:00:08.188	985	0.01134	0		0.164473	1715768
00:00:08.199	995	0.01139	0		0.165198	1715952
00:00:08.209	1005	0.01115	0		0.161717	1715138
00:00:08.218	1015	0.01159	0		0.168099	1716612
00:00:08.229	1025	0.01125	0		0.163167	1715479
00:00:08.238	1035	0.01168	0		0.169404	1716910
00:00:08.248	1045	0.01118	0		0.162152	1715233
00:00:08.258	1055	0.01166	0		0.169114	1716837
00:00:08.268	1065	0.01133	0		0.164328	1715744
00:00:08.278	1075	0.01148	0		0.166503	1716248
00:00:08.288	1085	0.01127	0		0.163457	1715545
00:00:08.298	1095	0.01157	0		0.167809	1716559
00:00:08.308	1105	0.01162	0		0.168534	1716717
00:00:08.318	1115	0.01169	0		0.169549	1716945
00:00:08.328	1125	0.0114	0		0.165343	1715979
00:00:08.338	1135	0.0118	0		0.171144	1717310
00:00:08.349	1145	0.01137	0		0.164908	1715876
00:00:08.358	1155	0.01166	0		0.169114	1716861
00:00:08.368	1165	0.01139	0		0.165198	1715930
00:00:08.378	1175	0.01147	0		0.166358	1716209
00:00:08.388	1185	0.01151	0		0.166938	1716358
00:00:08.398	1195	0.01159	0		0.168099	1716612
00:00:08.408	1205	0.01192	0		0.172885	1717710
00:00:08.418	1215	0.01187	0		0.17216	1717547
00:00:08.428	1225	0.01177	0		0.170709	1717221
00:00:08.438	1235	0.01155	0		0.167519	1716466
00:00:08.448	1245	0.01161	0		0.168389	1716665
00:00:08.457	1255	0.01194	0		0.173175	1717791
00:00:08.468	1265	0.01159	0		0.168099	1716624
00:00:08.477	1275	0.01179	0		0.170999	1717278
00:00:08.487	1285	0.01171	0		0.169839	1717023
00:00:08.497	1295	0.01184	0		0.171725	1717444
00:00:08.507	1305	0.01176	0		0.170564	1717185
00:00:08.517	1315	0.01187	0		0.17216	1717542
00:00:08.527	1325	0.01186	0		0.172015	1717525
00:00:08.537	1335	0.01202	0		0.174335	1718057
00:00:08.548	1345	0.01157	0		0.167809	1716540
00:00:08.557	1355	0.01172	0		0.169984	1717047
00:00:08.567	1365	0.01202	0		0.174335	1718065
00:00:08.577	1375	0.01211	0		0.175641	1718354
00:00:08.587	1385	0.01212	0		0.175786	1718395
00:00:08.597	1395	0.01202	0		0.174335	1718048
00:00:08.607	1405	0.01189	0		0.17245	1717608
00:00:08.617	1415	0.01205	0		0.17477	1718155
00:00:08.627	1425	0.01186	0		0.172015	1717510
00:00:08.637	1435	0.01208	0		0.175206	1718239
00:00:08.647	1445	0.01215	0		0.176221	1718491
00:00:08.657	1455	0.01222	0		0.177236	1718737
00:00:08.667	1465	0.0119	0		0.172595	1717648
00:00:08.677	1475	0.01219	0		0.176801	1718633
00:00:08.687	1485	0.01249	0		0.181152	1719648
00:00:08.697	1495	0.01197	0		0.17361	1717898
00:00:08.707	1505	0.01218	0		0.176656	1718596
00:00:08.717	1515	0.01221	0		0.177091	1718699
00:00:08.727	1525	0.01219	0		0.176801	1718638
00:00:08.737	1535	0.01227	0		0.177961	1718901
00:00:08.747	1545	0.01228	0		0.178106	1718913
00:00:08.757	1555	0.01218	0		0.176656	1718589
00:00:08.766	1565	0.01233	0		0.178831	1719104
00:00:08.776	1575	0.01237	0		0.179412	1719219
00:00:08.786	1585	0.01233	0		0.178831	1719087
00:00:08.796	1595	0.01262	0		0.183038	1720063
00:00:08.806	1605	0.01235	0		0.179122	1719173
00:00:08.816	1615	0.01234	0		0.178977	1719121
00:00:08.826	1625	0.01258	0		0.182457	1719930
00:00:08.836	1635	0.01211	0		0.175641	1718368
00:00:08.846	1645	0.01233	0		0.178831	1719111
00:00:08.856	1655	0.01266	0		0.183618	1720192
00:00:08.866	1665	0.01244	0		0.180427	1719449
00:00:08.876	1675	0.01252	0		0.181587	1719743
00:00:08.886	1685	0.01235	0		0.179122	1719148
00:00:08.896	1695	0.01216	0		0.176366	1718510
00:00:08.906	1705	0.01264	0		0.183328	1720126
00:00:08.916	1715	0.01238	0		0.179557	1719271
00:00:08.926	1725	0.01272	0		0.184488	1720398
00:00:08.936	1735	0.0126	0		0.182747	1720011
00:00:08.946	1745	0.01274	0		0.184778	1720459
00:00:08.956	1755	0.01257	0		0.182312	1719899
00:00:08.967	1765	0.01299	0		0.188404	1721295
00:00:08.976	1775	0.01261	0		0.182893	1720033
00:00:08.986	1785	0.01241	0		0.179992	1719378
00:00:08.996	1795	0.01246	0		0.180717	1719530
00:00:09.006	1805	0.01254	0		0.181877	1719807
00:00:09.016	1815	0.01264	0		0.183328	1720148
00:00:09.026	1825	0.0124	0		0.179847	1719337
00:00:09.035	1835	0.01263	0		0.183183	1720090
00:00:09.045	1845	0.0125	0		0.181297	1719658
00:00:09.056	1855	0.0125	0		0.181297	1719660
00:00:09.065	1865	0.01278	0		0.185358	1720592
00:00:09.076	1875	0.0126	0		0.182747	1719994
00:00:09.085	1885	0.01288	0		0.186809	1720955
00:00:09.095	1895	0.01252	0		0.181587	1719724
00:00:09.106	1905	0.01283	0		0.186083	1720756
00:00:09.115	1915	0.01273	0		0.184633	1720437
00:00:09.125	1925	0.01281	0		0.185793	1720707
00:00:09.135	1935	0.01284	0		0.186228	1720802
00:00:09.145	1945	0.01263	0		0.183183	1720104
00:00:09.155	1955	0.0129	0		0.187099	1720997
00:00:09.165	1965	0.01269	0		0.184053	1720308
00:00:09.175	1975	0.01303	0		0.188984	1721435
00:00:09.185	1985	0.01281	0		0.185793	1720714
00:00:09.195	1995	0.01307	0		0.189564	1721565
00:00:09.205	2005	0.01301	0		0.188694	1721381
00:00:09.215	2015	0.01286	0		0.186518	1720889
00:00:09.225	2025	0.01307	0		0.189564	1721572
00:00:09.235	2035	0.01292	0		0.187389	1721080
00:00:09.245	2045	0.01293	0		0.187534	1721095
00:00:09.255	2055	0.01298	0		0.188259	1721273
00:00:09.264	2065	0.01302	0		0.188839	1721413
00:00:09.275	2075	0.01283	0		0.186083	1720768
00:00:09.285	2085	0.01315	0		0.190725	1721859
00:00:09.295	2095	0.01288	0		0.186809	1720955
00:00:09.304	2105	0.01294	0		0.187679	1721146
00:00:09.315	2115	0.01329	0		0.192755	1722332
00:00:09.325	2125	0.01306	0		0.189419	1721557
00:00:09.334	2135	0.01336	0		0.19377	1722563
00:00:09.345	2145	0.01329	0		0.192755	1722332
00:00:09.354	2155	0.01311	0		0.190144	1721726
00:00:09.365	2165	0.01326	0		0.19232	1722205
00:00:09.374	2175	0.01321	0		0.191595	1722060
00:00:09.384	2185	0.01326	0		0.19232	1722229
00:00:09.394	2195	0.01309	0		0.189854	1721655
00:00:09.404	2205	0.01333	0		0.193335	1722443
00:00:09.414	2215	0.01297	0		0.188114	1721232
00:00:09.424	2225	0.01334	0		0.19348	1722492
00:00:09.434	2235	0.01302	0		0.188839	1721398
00:00:09.444	2245	0.01344	0		0.194931	1722805
00:00:09.454	2255	0.01343	0		0.194786	1722771
00:00:09.464	2265	0.01318	0		0.19116	1721942
00:00:09.474	2275	0.01331	0		0.193045	1722372
00:00:09.484	2285	0.01353	0		0.196236	1723124
00:00:09.494	2295	0.01355	0		0.196526	1723176
00:00:09.504	2305	0.01318	0		0.19116	1721935
00:00:09.514	2315	0.01347	0		0.195366	1722935
00:00:09.524	2325	0.01345	0		0.195076	1722869
00:00:09.534	2335	0.01367	0		0.198267	1723602
00:00:09.543	2345	0.01367	0		0.198267	1723575
00:00:09.553	2355	0.0138	0		0.200152	1724023
00:00:09.563	2365	0.01381	0		0.200297	1724055
00:00:09.573	2375	0.01383	0		0.200587	1724141
00:00:09.583	2385	0.01375	0		0.199427	1723864
00:00:09.594	2395	0.01333	0		0.193335	1722460
00:00:09.603	2405	0.01371	0		0.198847	1723719
00:00:09.613	2415	0.01356	0		0.196671	1723230
00:00:09.623	2425	0.01366	0		0.198121	1723548
00:00:09.633	2435	0.01356	0		0.196671	1723217
00:00:09.643	2445	0.01373	0		0.199137	1723783
00:00:09.653	2455	0.01338	0		0.19406	1722614
00:00:09.663	2465	0.0138	0		0.200152	1724021
00:00:09.673	2475	0.01379	0		0.200007	1724006
00:00:09.683	2485	0.01381	0		0.200297	1724050
00:00:09.693	2495	0.01359	0		0.197106	1723310
00:00:09.703	2505	0.01386	0		0.201022	1724240
00:00:09.713	2515	0.01347	0		0.195366	1722908
00:00:09.724	2525	0.01404	0		0.203633	1724837
00:00:09.733	2535	0.01363	0		0.197686	1723470
00:00:09.743	2545	0.0139	0		0.201602	1724369
00:00:09.753	2555	0.01373	0		0.199137	1723781
00:00:09.763	2565	0.01393	0		0.202038	1724450
00:00:09.773	2575	0.01346	0		0.195221	1722878
00:00:09.783	2585	0.01409	0		0.204358	1724991
00:00:09.793	2595	0.01394	0		0.202183	1724487
00:00:09.803	2605	0.01414	0		0.205083	1725158
00:00:09.813	2615	0.01375	0		0.199427	1723874
00:00:09.822	2625	0.01413	0		0.204938	1725119
00:00:09.832	2635	0.01391	0		0.201747	1724389
00:00:09.843	2645	0.0141	0		0.204503	1725026
00:00:09.852	2655	0.01378	0		0.199862	1723952
00:00:09.863	2665	0.01397	0		0.202618	1724607
00:00:09.872	2675	0.01397	0		0.202618	1724590
00:00:09.882	2685	0.01428	0		0.207114	1725636
00:00:09.892	2695	0.01367	0		0.198267	1723595
00:00:09.902	2705	0.01455	0		0.21103	1726544
00:00:09.912	2715	0.01412	0		0.204793	1725107
00:00:09.922	2725	0.01434	0		0.207984	1725835
00:00:09.934	2735	0.01413	0		0.204938	1725136
00:00:09.942	2745	0.01425	0		0.206679	1725553
00:00:09.952	2755	0.01401	0		0.203198	1724722
00:00:09.962	2765	0.01423	0		0.206389	1725467
00:00:09.972	2775	0.01409	0		0.204358	1724984
00:00:09.982	2785	0.01419	0		0.205808	1725340
00:00:09.992	2795	0.01436	0		0.208274	1725898
00:00:10.002	2805	0.01416	0		0.205373	1725245
00:00:10.012	2815	0.01441	0		0.208999	1726058
00:00:10.022	2825	0.0145	0		0.210305	1726382
00:00:10.032	2835	0.0144	0		0.208854	1726043
00:00:10.042	2845	0.01441	0		0.208999	1726080
00:00:10.052	2855	0.01416	0		0.205373	1725223
00:00:10.062	2865	0.01466	0		0.212625	1726928
00:00:10.071	2875	0.01433	0		0.207839	1725791
00:00:10.082	2885	0.01453	0		0.21074	1726490
00:00:10.092	2895	0.01436	0		0.208274	1725896
00:00:10.101	2905	0.01489	0		0.215961	1727671
00:00:10.111	2915	0.0143	0		0.207404	1725710
00:00:10.121	2925	0.01441	0		0.208999	1726058
00:00:10.131	2935	0.0141	0		0.204503	1725031
00:00:10.142	2945	0.01474	0		0.213786	1727193
00:00:10.152	2955	0.01431	0		0.207549	1725747
00:00:10.162	2965	0.01472	0		0.213495	1727104
00:00:10.171	2975	0.01464	0		0.212335	1726837
00:00:10.181	2985	0.01446	0		0.209725	1726251
00:00:10.191	2995	0.01466	0		0.212625	1726908
00:00:10.201	3005	0.01477	0		0.214221	1727288
00:00:10.211	3015	0.01501	0		0.217702	1728090
00:00:10.221	3025	0.01476	0		0.214076	1727249
00:00:10.231	3035	0.01429	0		0.207259	1725673
00:00:10.241	3045	0.01473	0		0.213641	1727134
00:00:10.251	3055	0.01471	0		0.21335	1727097
00:00:10.261	3065	0.01472	0		0.213495	1727129
00:00:10.271	3075	0.0145	0		0.210305	1726392
00:00:10.281	3085	0.01482	0		0.214946	1727460
00:00:10.291	3095	0.01455	0		0.21103	1726531
00:00:10.301	3105	0.01466	0		0.212625	1726928
00:00:10.311	3115	0.01483	0		0.215091	1727495
00:00:10.320	3125	0.01461	0		0.2119	1726757
00:00:10.331	3135	0.01471	0		0.21335	1727073
00:00:10.341	3145	0.01511	0		0.219152	1728406
00:00:10.351	3155	0.01473	0		0.213641	1727151
00:00:10.361	3165	0.01471	0		0.21335	1727077
00:00:10.370	3175	0.01483	0		0.215091	1727487
00:00:10.381	3185	0.01502	0		0.217847	1728117
00:00:10.390	3195	0.01445	0		0.209579	1726219
00:00:10.400	3205	0.015	0		0.217557	1728070
00:00:10.410	3215	0.01491	0		0.216251	1727754
00:00:10.420	3225	0.01524	0		0.221037	1728845
00:00:10.430	3235	0.01512	0		0.219297	1728456
00:00:10.440	3245	0.01476	0		0.214076	1727251
00:00:10.450	3255	0.01491	0		0.216251	1727752
00:00:10.460	3265	0.01536	0		0.222778	1729254
00:00:10.470	3275	0.01501	0		0.217702	1728087
00:00:10.480	3285	0.01512	0		0.219297	1728456
00:00:10.490	3295	0.01489	0		0.215961	1727696
00:00:10.500	3305	0.01534	0		0.222488	1729208
00:00:10.510	3315	0.01524	0		0.221037	1728867
00:00:10.520	3325	0.01515	0		0.219732	1728556
00:00:10.530	3335	0.01484	0		0.215236	1727500
00:00:10.540	3345	0.01502	0		0.217847	1728119
00:00:10.550	3355	0.01508	0		0.218717	1728337
00:00:10.560	3365	0.01552	0		0.225099	1729806
00:00:10.569	3375	0.01528	0		0.221618	1729009
00:00:10.580	3385	0.0154	0		0.223358	1729381
00:00:10.590	3395	0.01562	0		0.226549	1730139
00:00:10.600	3405	0.01535	0		0.222633	1729217
00:00:10.610	3415	0.01475	0		0.213931	1727219
00:00:10.619	3425	0.01521	0		0.220602	1728767
00:00:10.629	3435	0.01514	0		0.219587	1728534
00:00:10.640	3445	0.01509	0		0.218862	1728347
00:00:10.650	3455	0.01498	0		0.217266	1727977
00:00:10.660	3465	0.0152	0		0.220457	1728718
00:00:10.669	3475	0.01522	0		0.220747	1728794
00:00:10.680	3485	0.01533	0		0.222343	1729154
00:00:10.689	3495	0.01507	0		0.218572	1728283
00:00:10.699	3505	0.01517	0		0.220022	1728610
00:00:10.709	3515	0.01518	0		0.220167	1728644
00:00:10.719	3525	0.01549	0		0.224663	1729689
00:00:10.729	3535	0.01525	0		0.221182	1728879
00:00:10.739	3545	0.01541	0		0.223503	1729435
00:00:10.749	3555	0.01536	0		0.222778	1729254
00:00:10.759	3565	0.01539	0		0.223213	1729376
00:00:10.769	3575	0.01528	0		0.221618	1729009
00:00:10.779	3585	0.01567	0		0.227274	1730306
00:00:10.789	3595	0.01525	0		0.221182	1728894
00:00:10.799	3605	0.01583	0		0.229595	1730848
00:00:10.809	3615	0.01569	0		0.227564	1730362
00:00:10.819	3625	0.0157	0		0.227709	1730404
00:00:10.829	3635	0.01562	0		0.226549	1730124
00:00:10.839	3645	0.0157	0		0.227709	1730416
00:00:10.849	3655	0.01545	0		0.224083	1729563
00:00:10.859	3665	0.01589	0		0.230465	1731034
00:00:10.869	3675	0.01569	0		0.227564	1730374
00:00:10.878	3685	0.01568	0		0.227419	1730335
00:00:10.889	3695	0.01586	0		0.23003	1730936
00:00:10.898	3705	0.01564	0		0.226839	1730200
00:00:10.908	3715	0.01552	0		0.225099	1729796
00:00:10.918	3725	0.01584	0		0.22974	1730885
00:00:10.928	3735	0.01604	0		0.23264	1731538
00:00:10.938	3745	0.01611	0		0.233656	1731771
00:00:10.949	3755	0.01613	0		0.233946	1731831
00:00:10.959	3765	0.01588	0		0.23032	1731002
00:00:10.968	3775	0.01573	0		0.228144	1730519
00:00:10.978	3785	0.01577	0		0.228724	1730642
00:00:10.988	3795	0.01559	0		0.226114	1730039
00:00:10.998	3805	0.01584	0		0.22974	1730885
00:00:11.008	3815	0.01577	0		0.228724	1730645
00:00:11.018	3825	0.01563	0		0.226694	1730176
00:00:11.028	3835	0.01603	0		0.232495	1731514
00:00:11.038	3845	0.01623	0		0.235396	1732179
00:00:11.048	3855	0.01602	0		0.23235	1731489
00:00:11.058	3865	0.01633	0		0.236847	1732509
00:00:11.068	3875	0.01571	0		0.227854	1730435
00:00:11.078	3885	0.01596	0		0.23148	1731289
00:00:11.088	3895	0.01593	0		0.231045	1731183
00:00:11.098	3905	0.016	0		0.23206	1731418
00:00:11.108	3915	0.01605	0		0.232786	1731585
00:00:11.117	3925	0.01624	0		0.235541	1732215
00:00:11.128	3935	0.01635	0		0.237137	1732573
00:00:11.138	3945	0.01609	0		0.233366	1731705
00:00:11.147	3955	0.01614	0		0.234091	1731887
00:00:11.157	3965	0.01613	0		0.233946	1731838
00:00:11.168	3975	0.01614	0		0.234091	1731877
00:00:11.177	3985	0.0161	0		0.233511	1731756
00:00:11.187	3995	0.0166	0		0.240763	1733438
00:00:11.198	4005	0.01662	0		0.241053	1733478
00:00:11.207	4015	0.01649	0		0.239167	1733061
00:00:11.217	4025	0.01631	0		0.236557	1732436
00:00:11.227	4035	0.01633	0		0.236847	1732514
00:00:11.237	4045	0.01638	0		0.237572	1732686
00:00:11.247	4055	0.01664	0		0.241343	1733544
00:00:11.257	4065	0.0161	0		0.233511	1731734
00:00:11.267	4075	0.01615	0		0.234236	1731907
00:00:11.277	4085	0.01635	0		0.237137	1732600
00:00:11.287	4095	0.01636	0		0.237282	1732615
00:00:11.297	4105	0.01651	0		0.239457	1733127
00:00:11.307	4115	0.0165	0		0.239312	1733086
00:00:11.317	4125	0.01659	0		0.240618	1733392
00:00:11.327	4135	0.01618	0		0.234671	1732027
00:00:11.337	4145	0.01648	0		0.239022	1733015
00:00:11.347	4155	0.01647	0		0.238877	1732985
00:00:11.357	4165	0.01652	0		0.239602	1733159
00:00:11.367	4175	0.01611	0		0.233656	1731793
00:00:11.377	4185	0.01653	0		0.239747	1733203
00:00:11.386	4195	0.01677	0		0.243228	1733985
00:00:11.397	4205	0.01642	0		0.238152	1732814
00:00:11.407	4215	0.01669	0		0.242068	1733722
00:00:11.417	4225	0.01644	0		0.238442	1732878
00:00:11.426	4235	0.0169	0		0.245114	1734434
00:00:11.436	4245	0.01628	0		0.236121	1732345
00:00:11.446	4255	0.01658	0		0.240473	1733372
00:00:11.456	4265	0.01677	0		0.243228	1734003
00:00:11.466	4275	0.01666	0		0.241633	1733620
00:00:11.476	4285	0.01662	0		0.241053	1733495
00:00:11.486	4295	0.01669	0		0.242068	1733725
00:00:11.496	4305	0.017	0		0.246564	1734757
00:00:11.506	4315	0.01673	0		0.242648	1733852
00:00:11.516	4325	0.01678	0		0.243373	1734030
00:00:11.526	4335	0.01709	0		0.247869	1735071
00:00:11.536	4345	0.01678	0		0.243373	1734015
00:00:11.546	4355	0.0169	0		0.245114	1734436
00:00:11.556	4365	0.01719	0		0.24932	1735399
00:00:11.566	4375	0.0171	0		0.248014	1735106
00:00:11.576	4385	0.01661	0		0.240908	1733470
00:00:11.586	4395	0.01712	0		0.248305	1735169
00:00:11.596	4405	0.01708	0		0.247724	1735032
00:00:11.606	4415	0.01706	0		0.247434	1734967
00:00:11.615	4425	0.01674	0		0.242793	1733886
00:00:11.625	4435	0.01685	0		0.244389	1734255
00:00:11.635	4445	0.01673	0		0.242648	1733872
00:00:11.645	4455	0.01719	0		0.24932	1735412
00:00:11.655	4465	0.0169	0		0.245114	1734421
00:00:11.665	4475	0.01695	0		0.245839	1734610
00:00:11.675	4485	0.0168	0		0.243663	1734110
00:00:11.685	4495	0.01716	0		0.248885	1735287
00:00:11.695	4505	0.0172	0		0.249465	1735439
00:00:11.706	4515	0.01709	0		0.247869	1735054
00:00:11.715	4525	0.01693	0		0.245549	1734534
00:00:11.725	4535	0.01722	0		0.249755	1735495
00:00:11.735	4545	0.01712	0		0.248305	1735177
00:00:11.745	4555	0.01725	0		0.25019	1735590
00:00:11.755	4565	0.01716	0		0.248885	1735316
00:00:11.765	4575	0.01756	0		0.254686	1736635
00:00:11.775	4585	0.0172	0		0.249465	1735419
00:00:11.785	4595	0.01746	0		0.253236	1736319
00:00:11.795	4605	0.01724	0		0.250045	1735564
00:00:11.805	4615	0.0173	0		0.250915	1735772
00:00:11.815	4625	0.01736	0		0.251785	1735976
00:00:11.825	4635	0.01742	0		0.252656	1736187
00:00:11.835	4645	0.0175	0		0.253816	1736453
00:00:11.845	4655	0.01743	0		0.252801	1736223
00:00:11.855	4665	0.01724	0		0.250045	1735583
00:00:11.864	4675	0.01778	0		0.257877	1737375
00:00:11.874	4685	0.01726	0		0.250335	1735642
00:00:11.884	4695	0.01747	0		0.253381	1736353
00:00:11.894	4705	0.01729	0		0.25077	1735745
00:00:11.904	4715	0.01752	0		0.254106	1736515
00:00:11.914	4725	0.01724	0		0.250045	1735566
00:00:11.924	4735	0.01737	0		0.25193	1736018
00:00:11.934	4745	0.01701	0		0.246709	1734803
00:00:11.944	4755	0.01759	0		0.255121	1736760
00:00:11.954	4765	0.01779	0		0.258022	1737422
00:00:11.964	4775	0.0178	0		0.258167	1737444
00:00:11.974	4785	0.01749	0		0.253671	1736392
00:00:11.984	4795	0.01755	0		0.254541	1736608
00:00:11.994	4805	0.01764	0		0.255847	1736914
00:00:12.004	4815	0.01808	0		0.262228	1738402
00:00:12.015	4825	0.01717	0		0.24903	1735343
00:00:12.024	4835	0.01751	0		0.253961	1736488
00:00:12.034	4845	0.01749	0		0.253671	1736422
00:00:12.044	4855	0.01789	0		0.259472	1737748
00:00:12.054	4865	0.01728	0		0.250625	1735718
00:00:12.064	4875	0.01774	0		0.257297	1737253
00:00:12.074	4885	0.01747	0		0.253381	1736341
00:00:12.084	4895	0.01801	0		0.261213	1738157
00:00:12.094	4905	0.01759	0		0.255121	1736742
00:00:12.104	4915	0.01817	0		0.263533	1738682
00:00:12.114	4925	0.0179	0		0.259617	1737782
00:00:12.125	4935	0.01795	0		0.260343	1737968
00:00:12.134	4945	0.01782	0		0.258457	1737512
00:00:12.144	4955	0.01789	0		0.259472	1737740
00:00:12.154	4965	0.01773	0		0.257152	1737227
00:00:12.163	4975	0.01785	0		0.258892	1737628
00:00:12.174	4985	0.01787	0		0.259182	1737699
00:00:12.183	4995	0.01803	0		0.261503	1738224
00:00:12.193	5005	0.01773	0		0.257152	1737218
00:00:12.203	5015	0.01822	0		0.264259	1738858
00:00:12.213	5025	0.01783	0		0.258602	1737549
00:00:12.224	5035	0.0179	0		0.259617	1737784
00:00:12.233	5045	0.01797	0		0.260633	1738012
00:00:12.243	5055	0.01755	0		0.254541	1736605
00:00:12.253	5065	0.01768	0		0.256427	1737049
00:00:12.263	5075	0.01793	0		0.260053	1737897
00:00:12.273	5085	0.0179	0		0.259617	1737774
00:00:12.283	5095	0.01824	0		0.264549	1738914
00:00:12.293	5105	0.01796	0		0.260488	1737997
00:00:12.303	5115	0.01822	0		0.264259	1738858
00:00:12.313	5125	0.0178	0		0.258167	1737459
00:00:12.323	5135	0.0181	0		0.262518	1738446
00:00:12.333	5145	0.01803	0		0.261503	1738226
00:00:12.343	5155	0.01796	0		0.260488	1737978
00:00:12.353	5165	0.01783	0		0.258602	1737564
00:00:12.363	5175	0.01829	0		0.265274	1739100
00:00:12.373	5185	0.01817	0		0.263533	1738699
00:00:12.383	5195	0.01839	0		0.266724	1739417
00:00:12.393	5205	0.01819	0		0.263824	1738762
00:00:12.402	5215	0.01847	0		0.267885	1739687
00:00:12.413	5225	0.01834	0		0.265999	1739259
00:00:12.422	5235	0.01811	0		0.262663	1738500
00:00:12.432	5245	0.01817	0		0.263533	1738679
00:00:12.442	5255	0.01831	0		0.265564	1739169
00:00:12.452	5265	0.01812	0		0.262808	1738517
00:00:12.462	5275	0.0184	0		0.266869	1739449
00:00:12.472	5285	0.01786	0		0.259037	1737657
00:00:12.482	5295	0.01819	0		0.263824	1738767
00:00:12.492	5305	0.01811	0		0.262663	1738505
00:00:12.502	5315	0.01855	0		0.269045	1739971
00:00:12.512	5325	0.01818	0		0.263679	1738708
00:00:12.522	5335	0.01869	0		0.271075	1740430
00:00:12.532	5345	0.01815	0		0.263243	1738635
00:00:12.542	5355	0.01856	0		0.26919	1739985
00:00:12.552	5365	0.01852	0		0.26861	1739870
00:00:12.562	5375	0.01855	0		0.269045	1739949
00:00:12.572	5385	0.01813	0		0.262953	1738557
00:00:12.582	5395	0.01864	0		0.27035	1740284
00:00:12.592	5405	0.01836	0		0.266289	1739329
00:00:12.602	5415	0.01845	0		0.267595	1739630
00:00:12.612	5425	0.01822	0		0.264259	1738870
00:00:12.622	5435	0.01866	0		0.27064	1740350
00:00:12.631	5445	0.01848	0		0.26803	1739721
00:00:12.641	5455	0.01878	0		0.272381	1740726
00:00:12.652	5465	0.01862	0		0.27006	1740206
00:00:12.662	5475	0.01895	0		0.274846	1741306
00:00:12.672	5485	0.0186	0		0.26977	1740140
00:00:12.681	5495	0.01846	0		0.26774	1739674
00:00:12.691	5505	0.01861	0		0.269915	1740154
00:00:12.701	5515	0.01857	0		0.269335	1740025
00:00:12.711	5525	0.01874	0		0.271801	1740601
00:00:12.721	5535	0.01876	0		0.272091	1740657
00:00:12.731	5545	0.01831	0		0.265564	1739152
00:00:12.742	5555	0.01874	0		0.271801	1740601
00:00:12.751	5565	0.01838	0		0.266579	1739403
00:00:12.762	5575	0.01866	0		0.27064	1740348
00:00:12.771	5585	0.01863	0		0.270205	1740240
00:00:12.781	5595	0.01887	0		0.273686	1741037
00:00:12.791	5605	0.01872	0		0.271511	1740545
00:00:12.801	5615	0.01861	0		0.269915	1740157
00:00:12.811	5625	0.01872	0		0.271511	1740535
00:00:12.821	5635	0.01924	0		0.279053	1742277
00:00:12.831	5645	0.01887	0		0.273686	1741044
00:00:12.841	5655	0.01889	0		0.273976	1741091
00:00:12.851	5665	0.01862	0		0.27006	1740191
00:00:12.861	5675	0.01877	0		0.272236	1740716
00:00:12.870	5685	0.01915	0		0.277747	1741978
00:00:12.881	5695	0.01891	0		0.274266	1741184
00:00:12.891	5705	0.01903	0		0.276007	1741589
00:00:12.901	5715	0.01898	0		0.275282	1741408
00:00:12.911	5725	0.01873	0		0.271656	1740581
00:00:12.921	5735	0.01886	0		0.273541	1741020
00:00:12.931	5745	0.01892	0		0.274411	1741221
00:00:12.940	5755	0.01896	0		0.274991	1741348
00:00:12.951	5765	0.01877	0		0.272236	1740711
00:00:12.960	5775	0.01921	0		0.278617	1742189
00:00:12.970	5785	0.01891	0		0.274266	1741177
00:00:12.980	5795	0.01933	0		0.280358	1742594
00:00:12.990	5805	0.01915	0		0.277747	1741973
00:00:13.000	5815	0.01936	0		0.280793	1742694
00:00:13.010	5825	0.01914	0		0.277602	1741939
00:00:13.020	5835	0.01919	0		0.278327	1742125
00:00:13.030	5845	0.01907	0		0.276587	1741699
00:00:13.040	5855	0.01914	0		0.277602	1741959
00:00:13.050	5865	0.01903	0		0.276007	1741584
00:00:13.060	5875	0.01917	0		0.278037	1742042
00:00:13.070	5885	0.01884	0		0.273251	1740939
00:00:13.080	5895	0.01922	0		0.278762	1742221
00:00:13.090	5905	0.01919	0		0.278327	1742125
00:00:13.100	5915	0.0195	0		0.282824	1743143
00:00:13.110	5925	0.01959	0		0.284129	1743441
00:00:13.120	5935	0.01915	0		0.277747	1741978
00:00:13.131	5945	0.01946	0		0.282243	1743010
00:00:13.140	5955	0.01928	0		0.279633	1742429
00:00:13.150	5965	0.01943	0		0.281808	1742922
00:00:13.160	5975	0.01945	0		0.282098	1742983
00:00:13.170	5985	0.01885	0		0.273396	1740986
00:00:13.179	5995	0.01945	0		0.282098	1742978
00:00:13.189	6005	0.01961	0		0.284419	1743533
00:00:13.199	6015	0.01954	0		0.283404	1743285
00:00:13.209	6025	0.01965	0		0.284999	1743663
00:00:13.219	6035	0.01936	0		0.280793	1742682
00:00:13.229	6045	0.01949	0		0.282678	1743108
00:00:13.239	6055	0.01946	0		0.282243	1743020
00:00:13.250	6065	0.01951	0		0.282969	1743187
00:00:13.259	6075	0.01961	0		0.284419	1743518
00:00:13.269	6085	0.01944	0		0.281953	1742954
00:00:13.279	6095	0.01952	0		0.283114	1743216
00:00:13.289	6105	0.01922	0		0.278762	1742218
00:00:13.299	6115	0.01943	0		0.281808	1742915
00:00:13.309	6125	0.01987	0		0.28819	1744405
00:00:13.319	6135	0.01969	0		0.285579	1743805
00:00:13.329	6145	0.01942	0		0.281663	1742871
00:00:13.339	6155	0.01933	0		0.280358	1742582
00:00:13.349	6165	0.01937	0		0.280938	1742729
00:00:13.359	6175	0.01965	0		0.284999	1743658
00:00:13.368	6185	0.01966	0		0.285144	1743702
00:00:13.379	6195	0.01942	0		0.281663	1742898
00:00:13.388	6205	0.0198	0		0.287175	1744162
00:00:13.399	6215	0.02006	0		0.290946	1745020
00:00:13.409	6225	0.01959	0		0.284129	1743463
00:00:13.419	6235	0.01979	0		0.28703	1744128
00:00:13.429	6245	0.01968	0		0.285434	1743744
00:00:13.438	6255	0.01966	0		0.285144	1743697
00:00:13.449	6265	0.01972	0		0.286014	1743900
00:00:13.458	6275	0.0199	0		0.288625	1744486
00:00:13.468	6285	0.0195	0		0.282824	1743155
00:00:13.478	6295	0.01971	0		0.285869	1743868
00:00:13.488	6305	0.01989	0		0.28848	1744456
00:00:13.499	6315	0.01981	0		0.28732	1744189
00:00:13.508	6325	0.01986	0		0.288045	1744358
00:00:13.518	6335	0.01946	0		0.282243	1743023
00:00:13.529	6345	0.01989	0		0.28848	1744468
00:00:13.538	6355	0.01966	0		0.285144	1743702
00:00:13.548	6365	0.01999	0		0.28993	1744795
00:00:13.558	6375	0.02004	0		0.290656	1744959
00:00:13.568	6385	0.01988	0		0.288335	1744444
00:00:13.578	6395	0.01993	0		0.28906	1744591
00:00:13.588	6405	0.01981	0		0.28732	1744201
00:00:13.598	6415	0.01968	0		0.285434	1743748
00:00:13.608	6425	0.02018	0		0.292686	1745420
00:00:13.618	6435	0.01971	0		0.285869	1743854
00:00:13.628	6445	0.01989	0		0.28848	1744461
00:00:13.637	6455	0.02027	0		0.293991	1745729
00:00:13.648	6465	0.01978	0		0.286885	1744082
00:00:13.658	6475	0.02012	0		0.291816	1745229
00:00:13.668	6485	0.02028	0		0.294136	1745773
00:00:13.678	6495	0.02001	0		0.29022	1744859
00:00:13.687	6505	0.02043	0		0.296312	1746283
00:00:13.698	6515	0.01987	0		0.28819	1744390
00:00:13.708	6525	0.02012	0		0.291816	1745248
00:00:13.717	6535	0.02002	0		0.290365	1744910
00:00:13.728	6545	0.02023	0		0.293411	1745613
00:00:13.737	6555	0.01992	0		0.288915	1744552
00:00:13.747	6565	0.02007	0		0.291091	1745060
00:00:13.757	6575	0.01991	0		0.28877	1744513
00:00:13.767	6585	0.02068	0		0.299938	1747116
00:00:13.777	6595	0.02012	0		0.291816	1745236
00:00:13.787	6605	0.02016	0		0.292396	1745383
00:00:13.797	6615	0.02001	0		0.29022	1744866
00:00:13.807	6625	0.02031	0		0.294572	1745886
00:00:13.817	6635	0.02024	0		0.293556	1745647
00:00:13.827	6645	0.0202	0		0.292976	1745508
00:00:13.837	6655	0.02026	0		0.293846	1745700
00:00:13.847	6665	0.02067	0		0.299793	1747089
00:00:13.857	6675	0.02023	0		0.293411	1745601
00:00:13.867	6685	0.02021	0		0.293121	1745537
00:00:13.877	6695	0.02021	0		0.293121	1745532
00:00:13.887	6705	0.02023	0		0.293411	1745601
00:00:13.897	6715	0.02025	0		0.293701	1745664
00:00:13.907	6725	0.02039	0		0.295732	1746133
00:00:13.917	6735	0.02032	0		0.294717	1745893
00:00:13.927	6745	0.02074	0		0.300808	1747300
00:00:13.937	6755	0.02038	0		0.295587	1746099
00:00:13.947	6765	0.02075	0		0.300953	1747342
00:00:13.956	6775	0.02016	0		0.292396	1745376
00:00:13.966	6785	0.0207	0		0.300228	1747190
00:00:13.976	6795	0.02038	0		0.295587	1746109
00:00:13.986	6805	0.02052	0		0.297617	1746576
00:00:13.997	6815	0.02034	0		0.295007	1745977
00:00:14.006	6825	0.02065	0		0.299503	1747026
00:00:14.016	6835	0.02068	0		0.299938	1747111
00:00:14.027	6845	0.02053	0		0.297762	1746623
00:00:14.036	6855	0.02059	0		0.298633	1746820
00:00:14.046	6865	0.02062	0		0.299068	1746920
00:00:14.056	6875	0.02045	0		0.296602	1746341
00:00:14.066	6885	0.02078	0		0.301388	1747449
00:00:14.076	6895	0.02054	0		0.297907	1746643
00:00:14.086	6905	0.02055	0		0.298052	1746665
00:00:14.096	6915	0.02043	0		0.296312	1746258
00:00:14.106	6925	0.02048	0		0.297037	1746439
00:00:14.116	6935	0.02068	0		0.299938	1747106
00:00:14.126	6945	0.02113	0		0.306465	1748606
00:00:14.136	6955	0.02047	0		0.296892	1746422
00:00:14.146	6965	0.02081	0		0.301823	1747555
00:00:14.155	6975	0.02074	0		0.300808	1747312
00:00:14.166	6985	0.02102	0		0.304869	1748266
00:00:14.175	6995	0.02043	0		0.296312	1746258
00:00:14.185	7005	0.02079	0		0.301533	1747498
00:00:14.196	7015	0.02054	0		0.297907	1746657
00:00:14.205	7025	0.02096	0		0.303999	1748050
00:00:14.215	7035	0.02078	0		0.301388	1747449
00:00:14.225	7045	0.02094	0		0.303709	1747972
00:00:14.236	7055	0.02082	0		0.301968	1747584
00:00:14.246	7065	0.02083	0		0.302114	1747623
00:00:14.255	7075	0.02068	0		0.299938	1747106
00:00:14.265	7085	0.02084	0		0.302259	1747665
00:00:14.275	7095	0.02082	0		0.301968	1747591
00:00:14.285	7105	0.021	0		0.304579	1748197
00:00:14.295	7115	0.02053	0		0.297762	1746613
00:00:14.305	7125	0.0212	0		0.30748	1748874
00:00:14.315	7135	0.02096	0		0.303999	1748043
00:00:14.325	7145	0.02101	0		0.304724	1748205
00:00:14.335	7155	0.0207	0		0.300228	1747177
00:00:14.345	7165	0.02093	0		0.303564	1747955
00:00:14.355	7175	0.02076	0		0.301098	1747376
00:00:14.365	7185	0.02113	0		0.306465	1748623
00:00:14.375	7195	0.02104	0		0.305159	1748320
00:00:14.384	7205	0.02124	0		0.30806	1749004
00:00:14.395	7215	0.02104	0		0.305159	1748332
00:00:14.405	7225	0.02094	0		0.303709	1747992
00:00:14.414	7235	0.02093	0		0.303564	1747965
00:00:14.425	7245	0.02106	0		0.305449	1748391
00:00:14.435	7255	0.02098	0		0.304289	1748116
00:00:14.445	7265	0.02136	0		0.309801	1749406
00:00:14.455	7275	0.02117	0		0.307045	1748753
00:00:14.464	7285	0.02101	0		0.304724	1748217
00:00:14.474	7295	0.02107	0		0.305594	1748420
00:00:14.484	7305	0.02152	0		0.312121	1749915
00:00:14.494	7315	0.02105	0		0.305304	1748364
00:00:14.504	7325	0.02127	0		0.308495	1749090
00:00:14.514	7335	0.02101	0		0.304724	1748224
00:00:14.524	7345	0.0211	0		0.30603	1748528
00:00:14.534	7355	0.02126	0		0.30835	1749046
00:00:14.544	7365	0.02117	0		0.307045	1748765
00:00:14.554	7375	0.02098	0		0.304289	1748131
00:00:14.564	7385	0.02128	0		0.30864	1749129
00:00:14.574	7395	0.02109	0		0.305885	1748474
00:00:14.584	7405	0.02123	0		0.307915	1748955
00:00:14.594	7415	0.02094	0		0.303709	1747994
00:00:14.604	7425	0.02148	0		0.311541	1749795
00:00:14.614	7435	0.0209	0		0.303129	1747846
00:00:14.624	7445	0.02131	0		0.309075	1749224
00:00:14.634	7455	0.02107	0		0.305594	1748408
00:00:14.644	7465	0.02153	0		0.312266	1749957
00:00:14.653	7475	0.02146	0		0.311251	1749731
00:00:14.664	7485	0.02159	0		0.313136	1750175
00:00:14.674	7495	0.02098	0		0.304289	1748109
00:00:14.683	7505	0.02157	0		0.312846	1750104
00:00:14.694	7515	0.02115	0		0.306755	1748702
00:00:14.703	7525	0.02148	0		0.311541	1749797
00:00:14.713	7535	0.02121	0		0.307625	1748891
00:00:14.723	7545	0.02173	0		0.315167	1750621
00:00:14.733	7555	0.02152	0		0.312121	1749917
00:00:14.744	7565	0.02153	0		0.312266	1749974
00:00:14.753	7575	0.02166	0		0.314152	1750396
00:00:14.763	7585	0.02165	0		0.314007	1750374
00:00:14.773	7595	0.02133	0		0.309365	1749310
00:00:14.783	7605	0.02172	0		0.315022	1750592
00:00:14.793	7615	0.02149	0		0.311686	1749844
00:00:14.803	7625	0.02159	0		0.313136	1750178
00:00:14.813	7635	0.02151	0		0.311976	1749890
00:00:14.823	7645	0.02168	0		0.314442	1750474
00:00:14.833	7655	0.02131	0		0.309075	1749219
00:00:14.843	7665	0.02166	0		0.314152	1750386
00:00:14.853	7675	0.02169	0		0.314587	1750486
00:00:14.863	7685	0.02178	0		0.315892	1750807
00:00:14.873	7695	0.02165	0		0.314007	1750376
00:00:14.883	7705	0.02163	0		0.313717	1750288
00:00:14.893	7715	0.02165	0		0.314007	1750364
00:00:14.903	7725	0.02185	0		0.316907	1751048
00:00:14.913	7735	0.0217	0		0.314732	1750548
00:00:14.923	7745	0.02164	0		0.313862	1750325
00:00:14.932	7755	0.02191	0		0.317778	1751237
00:00:14.943	7765	0.02189	0		0.317488	1751181
00:00:14.953	7775	0.0218	0		0.316182	1750861
00:00:14.963	7785	0.02192	0		0.317923	1751269
00:00:14.972	7795	0.02149	0		0.311686	1749817
00:00:14.982	7805	0.02179	0		0.316037	1750834
00:00:14.992	7815	0.02133	0		0.309365	1749303
00:00:15.002	7825	0.02185	0		0.316907	1751033
00:00:15.012	7835	0.02156	0		0.312701	1750055
00:00:15.022	7845	0.02205	0		0.319808	1751722
00:00:15.032	7855	0.02154	0		0.312411	1749991
00:00:15.042	7865	0.02179	0		0.316037	1750829
00:00:15.052	7875	0.02162	0		0.313572	1750281
00:00:15.062	7885	0.02221	0		0.322129	1752259
00:00:15.072	7895	0.02183	0		0.316617	1750976
00:00:15.082	7905	0.02182	0		0.316472	1750954
00:00:15.092	7915	0.02152	0		0.312121	1749925
00:00:15.102	7925	0.0218	0		0.316182	1750871
00:00:15.113	7935	0.02184	0		0.316762	1750996
00:00:15.122	7945	0.02193	0		0.318068	1751298
00:00:15.132	7955	0.02179	0		0.316037	1750832
00:00:15.142	7965	0.0221	0		0.320533	1751861
00:00:15.152	7975	0.02215	0		0.321259	1752045
00:00:15.162	7985	0.02189	0		0.317488	1751161
00:00:15.172	7995	0.02189	0		0.317488	1751163
00:00:15.182	8005	0.02224	0		0.322564	1752359
00:00:15.191	8015	0.02222	0		0.322274	1752274
00:00:15.202	8025	0.02187	0		0.317197	1751119
00:00:15.212	8035	0.02203	0		0.319518	1751636
00:00:15.222	8045	0.02201	0		0.319228	1751575
00:00:15.231	8055	0.02201	0		0.319228	1751570
00:00:15.241	8065	0.02206	0		0.319953	1751744
00:00:15.251	8075	0.02197	0		0.318648	1751450
00:00:15.261	8085	0.02237	0		0.324449	1752788
00:00:15.271	8095	0.02201	0		0.319228	1751577
00:00:15.281	8105	0.02211	0		0.320678	1751903
00:00:15.291	8115	0.02197	0		0.318648	1751433
00:00:15.302	8125	0.02216	0		0.321404	1752079
00:00:15.311	8135	0.02214	0		0.321113	1752006
00:00:15.321	8145	0.02204	0		0.319663	1751690
00:00:15.331	8155	0.02223	0		0.322419	1752320
00:00:15.341	8165	0.02267	0		0.3288	1753803
00:00:15.351	8175	0.02214	0		0.321113	1752016
00:00:15.361	8185	0.02232	0		0.323724	1752604
00:00:15.371	8195	0.02228	0		0.323144	1752467
00:00:15.381	8205	0.02232	0		0.323724	1752599
00:00:15.391	8215	0.02204	0		0.319663	1751685
00:00:15.401	8225	0.0224	0		0.324884	1752888
00:00:15.411	8235	0.02214	0		0.321113	1752021
00:00:15.421	8245	0.02229	0		0.323289	1752506
00:00:15.431	8255	0.02257	0		0.32735	1753438
00:00:15.441	8265	0.02235	0		0.324159	1752722
00:00:15.451	8275	0.02214	0		0.321113	1752028
00:00:15.461	8285	0.02224	0		0.322564	1752335
00:00:15.471	8295	0.02254	0		0.326915	1753362
00:00:15.481	8305	0.02249	0		0.32619	1753197
00:00:15.491	8315	0.02237	0		0.324449	1752790
00:00:15.501	8325	0.02216	0		0.321404	1752087
00:00:15.511	8335	0.0222	0		0.321984	1752222
00:00:15.520	8345	0.0223	0		0.323434	1752565
00:00:15.530	8355	0.02215	0		0.321259	1752040
00:00:15.540	8365	0.0224	0		0.324884	1752893
00:00:15.550	8375	0.02213	0		0.320968	1751991
00:00:15.560	8385	0.0224	0		0.324884	1752871
00:00:15.570	8395	0.02233	0		0.323869	1752636
00:00:15.580	8405	0.0221	0		0.320533	1751883
00:00:15.590	8415	0.02218	0		0.321694	1752132
00:00:15.600	8425	0.02231	0		0.323579	1752597
00:00:15.610	8435	0.02231	0		0.323579	1752582
00:00:15.620	8445	0.02244	0		0.325465	1753016
00:00:15.630	8455	0.02251	0		0.32648	1753261
00:00:15.640	8465	0.02259	0		0.32764	1753536
00:00:15.650	8475	0.02281	0		0.330831	1754259
00:00:15.660	8485	0.02263	0		0.32822	1753661
00:00:15.670	8495	0.02259	0		0.32764	1753536
00:00:15.681	8505	0.02296	0		0.333007	1754752
00:00:15.690	8515	0.02267	0		0.3288	1753781
00:00:15.700	8525	0.02244	0		0.325465	1753028
00:00:15.710	8535	0.02287	0		0.331701	1754470
00:00:15.719	8545	0.02286	0		0.331556	1754423
00:00:15.730	8555	0.02245	0		0.32561	1753060
00:00:15.740	8565	0.02233	0		0.323869	1752648
00:00:15.749	8575	0.02226	0		0.322854	1752399
00:00:15.759	8585	0.02282	0		0.330976	1754294
00:00:15.769	8595	0.02247	0		0.3259	1753106
00:00:15.779	8605	0.02243	0		0.32532	1752991
00:00:15.789	8615	0.02298	0		0.333297	1754828
00:00:15.800	8625	0.02263	0		0.32822	1753651
00:00:15.809	8635	0.02263	0		0.32822	1753668
00:00:15.819	8645	0.0227	0		0.329236	1753884
00:00:15.829	8655	0.02249	0		0.32619	1753177
00:00:15.839	8665	0.02266	0		0.328655	1753761
00:00:15.849	8675	0.02275	0		0.329961	1754045
00:00:15.859	8685	0.02304	0		0.334167	1755045
00:00:15.869	8695	0.02314	0		0.335617	1755372
00:00:15.879	8705	0.02254	0		0.326915	1753345
00:00:15.889	8715	0.02263	0		0.32822	1753656
00:00:15.899	8725	0.02287	0		0.331701	1754477
00:00:15.909	8735	0.02274	0		0.329816	1754028
00:00:15.919	8745	0.02256	0		0.327205	1753406
00:00:15.929	8755	0.02277	0		0.330251	1754114
00:00:15.939	8765	0.02271	0		0.329381	1753913
00:00:15.949	8775	0.02289	0		0.331991	1754521
00:00:15.959	8785	0.02271	0		0.329381	1753908
00:00:15.968	8795	0.02289	0		0.331991	1754512
00:00:15.978	8805	0.02277	0		0.330251	1754121
00:00:15.989	8815	0.02286	0		0.331556	1754421
00:00:15.999	8825	0.02304	0		0.334167	1755043
00:00:16.009	8835	0.02279	0		0.330541	1754181
00:00:16.018	8845	0.02287	0		0.331701	1754465
00:00:16.028	8855	0.02307	0		0.334602	1755121
00:00:16.038	8865	0.0231	0		0.335037	1755232
00:00:16.049	8875	0.02311	0		0.335182	1755254
00:00:16.058	8885	0.02289	0		0.331991	1754536
00:00:16.068	8895	0.02355	0		0.341564	1756730
00:00:16.078	8905	0.0229	0		0.332136	1754548
00:00:16.088	8915	0.02298	0		0.333297	1754825
00:00:16.098	8925	0.02308	0		0.334747	1755156
00:00:16.108	8935	0.02315	0		0.335762	1755409
00:00:16.118	8945	0.02304	0		0.334167	1755026
00:00:16.128	8955	0.02288	0		0.331846	1754494
00:00:16.138	8965	0.02304	0		0.334167	1755031
00:00:16.148	8975	0.02285	0		0.331411	1754384
00:00:16.158	8985	0.02303	0		0.334022	1754999
00:00:16.168	8995	0.02334	0		0.338518	1756038
00:00:16.178	9005	0.02316	0		0.335907	1755431
00:00:16.188	9015	0.02353	0		0.341274	1756659
00:00:16.198	9025	0.02326	0		0.337358	1755786
00:00:16.208	9035	0.02324	0		0.337068	1755693
00:00:16.217	9045	0.02302	0		0.333877	1754962
00:00:16.228	9055	0.02304	0		0.334167	1755028
00:00:16.237	9065	0.02303	0		0.334022	1754996
00:00:16.248	9075	0.02298	0		0.333297	1754820
00:00:16.257	9085	0.023	0		0.333587	1754889
00:00:16.267	9095	0.02311	0		0.335182	1755259
00:00:16.277	9105	0.02305	0		0.334312	1755063
00:00:16.287	9115	0.02353	0		0.341274	1756678
00:00:16.297	9125	0.02299	0		0.333442	1754879
00:00:16.307	9135	0.02348	0		0.340549	1756497
00:00:16.317	9145	0.02278	0		0.330396	1754143
00:00:16.327	9155	0.02325	0		0.337213	1755747
00:00:16.337	9165	0.02329	0		0.337793	1755872
00:00:16.347	9175	0.02321	0		0.336632	1755615
00:00:16.357	9185	0.02315	0		0.335762	1755414
00:00:16.367	9195	0.02352	0		0.341129	1756656
00:00:16.377	9205	0.0232	0		0.336487	1755568
00:00:16.387	9215	0.02355	0		0.341564	1756754
00:00:16.397	9225	0.02336	0		0.338808	1756095
00:00:16.407	9235	0.02318	0		0.336197	1755485
00:00:16.417	9245	0.02317	0		0.336052	1755453
00:00:16.427	9255	0.02328	0		0.337648	1755830
00:00:16.437	9265	0.02278	0		0.330396	1754158
00:00:16.447	9275	0.02333	0		0.338373	1755999
00:00:16.457	9285	0.02327	0		0.337503	1755801
00:00:16.467	9295	0.0234	0		0.339388	1756224
00:00:16.477	9305	0.02328	0		0.337648	1755830
00:00:16.486	9315	0.02363	0		0.342724	1757021
00:00:16.496	9325	0.02346	0		0.340258	1756456
00:00:16.507	9335	0.02345	0		0.340113	1756404
00:00:16.516	9345	0.02356	0		0.341709	1756767
00:00:16.527	9355	0.02339	0		0.339243	1756222
00:00:16.536	9365	0.0231	0		0.335037	1755249
00:00:16.546	9375	0.02352	0		0.341129	1756632
00:00:16.557	9385	0.02328	0		0.337648	1755852
00:00:16.566	9395	0.02385	0		0.345915	1757745
00:00:16.576	9405	0.02362	0		0.342579	1756985
00:00:16.586	9415	0.02336	0		0.338808	1756099
00:00:16.596	9425	0.02324	0		0.337068	1755710
00:00:16.606	9435	0.02394	0		0.34722	1758068
00:00:16.616	9445	0.02335	0		0.338663	1756075
00:00:16.626	9455	0.02377	0		0.344755	1757495
00:00:16.636	9465	0.02292	0		0.332426	1754632
00:00:16.646	9475	0.02369	0		0.343594	1757220
00:00:16.656	9485	0.02354	0		0.341419	1756715
00:00:16.666	9495	0.02347	0		0.340403	1756458
00:00:16.676	9505	0.02306	0		0.334457	1755097
00:00:16.686	9515	0.02386	0		0.34606	1757789
00:00:16.696	9525	0.02329	0		0.337793	1755879
00:00:16.706	9535	0.02362	0		0.342579	1756985
00:00:16.716	9545	0.02351	0		0.340984	1756622
00:00:16.726	9555	0.02369	0		0.343594	1757222
00:00:16.736	9565	0.02341	0		0.339533	1756271
00:00:16.746	9575	0.02364	0		0.342869	1757034
00:00:16.755	9585	0.02343	0		0.339823	1756327
00:00:16.765	9595	0.02391	0		0.346785	1757965
00:00:16.775	9605	0.02344	0		0.339968	1756379
00:00:16.785	9615	0.02383	0		0.345625	1757696
00:00:16.796	9625	0.02357	0		0.341854	1756798
00:00:16.805	9635	0.0238	0		0.34519	1757588
00:00:16.815	9645	0.0233	0		0.337938	1755904
00:00:16.825	9655	0.02405	0		0.348816	1758428
00:00:16.835	9665	0.02332	0		0.338228	1755977
00:00:16.845	9675	0.02397	0		0.347655	1758146
00:00:16.855	9685	0.0235	0		0.340839	1756583
00:00:16.865	9695	0.02393	0		0.347075	1758017
00:00:16.875	9705	0.02342	0		0.339678	1756320
00:00:16.885	9715	0.0237	0		0.343739	1757242
00:00:16.895	9725	0.02404	0		0.348671	1758391
00:00:16.905	9735	0.02379	0		0.345045	1757561
00:00:16.915	9745	0.02371	0		0.343884	1757278
00:00:16.925	9755	0.02368	0		0.343449	1757193
00:00:16.935	9765	0.02391	0		0.346785	1757943
00:00:16.945	9775	0.02358	0		0.341999	1756855
00:00:16.955	9785	0.02359	0		0.342144	1756874
00:00:16.965	9795	0.02402	0		0.348381	1758308
00:00:16.975	9805	0.02371	0		0.343884	1757278
00:00:16.985	9815	0.02404	0		0.348671	1758379
00:00:16.995	9825	0.02368	0		0.343449	1757176
00:00:17.005	9835	0.02384	0		0.34577	1757730
00:00:17.015	9845	0.02387	0		0.346205	1757823
00:00:17.025	9855	0.02392	0		0.34693	1757992
00:00:17.035	9865	0.0239	0		0.34664	1757901
00:00:17.044	9875	0.0238	0		0.34519	1757583
00:00:17.055	9885	0.02378	0		0.3449	1757519
00:00:17.064	9895	0.02405	0		0.348816	1758430
00:00:17.074	9905	0.02375	0		0.344465	1757421
00:00:17.084	9915	0.02414	0		0.350121	1758711
00:00:17.094	9925	0.0237	0		0.343739	1757237
00:00:17.104	9935	0.02423	0		0.351426	1759012
00:00:17.114	9945	0.024	0		0.34809	1758252
00:00:17.124	9955	0.02387	0		0.346205	1757830
00:00:17.134	9965	0.02388	0		0.34635	1757855
00:00:17.144	9975	0.0239	0		0.34664	1757904
00:00:17.154	9985	0.02409	0		0.349396	1758568
00:00:17.164	9995	0.02394	0		0.34722	1758066
00:00:17.174	10005	0.02404	0		0.348671	1758394
00:00:17.184	10015	0.02399	0		0.347945	1758230
00:00:17.194	10025	0.02395	0		0.347365	1758070
00:00:17.204	10035	0.02399	0		0.347945	1758210
00:00:17.214	10045	0.02384	0		0.34577	1757706
00:00:17.224	10055	0.02407	0		0.349106	1758501
00:00:17.233	10065	0.02405	0		0.348816	1758413
00:00:17.244	10075	0.02417	0		0.350556	1758833
00:00:17.253	10085	0.0238	0		0.34519	1757595
00:00:17.263	10095	0.02404	0		0.348671	1758391
00:00:17.274	10105	0.02371	0		0.343884	1757288
00:00:17.284	10115	0.02436	0		0.353312	1759445
00:00:17.293	10125	0.02369	0		0.343594	1757227
00:00:17.303	10135	0.0242	0		0.350991	1758931
00:00:17.314	10145	0.02399	0		0.347945	1758234
00:00:17.323	10155	0.02404	0		0.348671	1758399
00:00:17.333	10165	0.02389	0		0.346495	1757879
00:00:17.343	10175	0.0244	0		0.353892	1759601
00:00:17.353	10185	0.02413	0		0.349976	1758691
00:00:17.363	10195	0.02434	0		0.353022	1759386
00:00:17.373	10205	0.02401	0		0.348236	1758281
00:00:17.383	10215	0.02416	0		0.350411	1758782
00:00:17.393	10225	0.02424	0		0.351571	1759051
00:00:17.403	10235	0.02421	0		0.351136	1758941
00:00:17.413	10245	0.02417	0		0.350556	1758821
00:00:17.423	10255	0.02453	0		0.355777	1760027
00:00:17.433	10265	0.02398	0		0.3478	1758195
00:00:17.443	10275	0.02436	0		0.353312	1759472
00:00:17.453	10285	0.02427	0		0.352006	1759171
00:00:17.463	10295	0.02435	0		0.353167	1759411
00:00:17.473	10305	0.02432	0		0.352732	1759340
00:00:17.483	10315	0.0243	0		0.352442	1759269
00:00:17.493	10325	0.02422	0		0.351281	1759000
00:00:17.503	10335	0.02422	0		0.351281	1758978
00:00:17.514	10345	0.02425	0		0.351716	1759090
00:00:17.523	10355	0.02461	0		0.356938	1760296
00:00:17.533	10365	0.02407	0		0.349106	1758504
00:00:17.543	10375	0.02429	0		0.352297	1759218
00:00:17.552	10385	0.02447	0		0.354907	1759814
00:00:17.562	10395	0.0246	0		0.356793	1760259
00:00:17.572	10405	0.02442	0		0.354182	1759650
00:00:17.582	10415	0.02448	0		0.355052	1759880
00:00:17.592	10425	0.02415	0		0.350266	1758747
00:00:17.602	10435	0.02446	0		0.354762	1759801
00:00:17.613	10445	0.02416	0		0.350411	1758774
00:00:17.622	10455	0.02456	0		0.356213	1760127
00:00:17.632	10465	0.02419	0		0.350846	1758906
00:00:17.642	10475	0.0243	0		0.352442	1759264
00:00:17.652	10485	0.02427	0		0.352006	1759151
00:00:17.662	10495	0.02472	0		0.358533	1760679
00:00:17.672	10505	0.02422	0		0.351281	1758987
00:00:17.682	10515	0.02436	0		0.353312	1759450
00:00:17.692	10525	0.02421	0		0.351136	1758968
00:00:17.702	10535	0.02433	0		0.352877	1759355
00:00:17.712	10545	0.02453	0		0.355777	1760046
00:00:17.722	10555	0.02433	0		0.352877	1759345
00:00:17.732	10565	0.02419	0		0.350846	1758894
00:00:17.742	10575	0.02465	0		0.357518	1760426
00:00:17.752	10585	0.02459	0		0.356648	1760237
00:00:17.761	10595	0.02457	0		0.356358	1760181
00:00:17.772	10605	0.02443	0		0.354327	1759694
00:00:17.782	10615	0.02438	0		0.353602	1759542
00:00:17.792	10625	0.02461	0		0.356938	1760284
00:00:17.801	10635	0.0248	0		0.359693	1760931
00:00:17.812	10645	0.02461	0		0.356938	1760298
00:00:17.821	10655	0.02449	0		0.355197	1759894
00:00:17.831	10665	0.02462	0		0.357083	1760335
00:00:17.842	10675	0.02461	0		0.356938	1760316
00:00:17.851	10685	0.02453	0		0.355777	1760046
00:00:17.861	10695	0.02445	0		0.354617	1759752
00:00:17.871	10705	0.02466	0		0.357663	1760463
00:00:17.881	10715	0.02451	0		0.355487	1759956
00:00:17.891	10725	0.02466	0		0.357663	1760475
00:00:17.901	10735	0.02466	0		0.357663	1760458
00:00:17.911	10745	0.02473	0		0.358678	1760699
00:00:17.921	10755	0.02471	0		0.358388	1760651
00:00:17.931	10765	0.02455	0		0.356068	1760098
00:00:17.941	10775	0.02479	0		0.359548	1760897
00:00:17.951	10785	0.02489	0		0.360999	1761245
00:00:17.961	10795	0.02471	0		0.358388	1760644
00:00:17.971	10805	0.02487	0		0.360709	1761164
00:00:17.981	10815	0.0244	0		0.353892	1759603
00:00:17.991	10825	0.02462	0		0.357083	1760325
00:00:18.001	10835	0.02468	0		0.357953	1760543
00:00:18.011	10845	0.02473	0		0.358678	1760694
00:00:18.021	10855	0.02485	0		0.360419	1761100
00:00:18.031	10865	0.02507	0		0.36361	1761853
00:00:18.041	10875	0.02515	0		0.36477	1762105
00:00:18.051	10885	0.02469	0		0.358098	1760563
00:00:18.060	10895	0.02466	0		0.357663	1760470
00:00:18.070	10905	0.02494	0		0.361724	1761394
00:00:18.080	10915	0.02447	0		0.354907	1759828
00:00:18.090	10925	0.02484	0		0.360274	1761071
00:00:18.100	10935	0.02511	0		0.36419	1761990
00:00:18.110	10945	0.02506	0		0.363464	1761824
00:00:18.120	10955	0.02467	0		0.357808	1760489
00:00:18.130	10965	0.02452	0		0.355632	1760010
00:00:18.140	10975	0.02468	0		0.357953	1760548
00:00:18.150	10985	0.02485	0		0.360419	1761110
00:00:18.160	10995	0.02485	0		0.360419	1761103
00:00:18.170	11005	0.02491	0		0.361289	1761321
00:00:18.180	11015	0.02514	0		0.364625	1762091
00:00:18.190	11025	0.02479	0		0.359548	1760919
00:00:18.200	11035	0.02485	0		0.360419	1761113
00:00:18.210	11045	0.02511	0		0.36419	1761993
00:00:18.220	11055	0.02478	0		0.359403	1760880
00:00:18.230	11065	0.02505	0		0.363319	1761765
00:00:18.240	11075	0.02496	0		0.362014	1761463
00:00:18.250	11085	0.02477	0		0.359258	1760833
00:00:18.261	11095	0.02499	0		0.362449	1761570
00:00:18.269	11105	0.02492	0		0.361434	1761333
00:00:18.280	11115	0.02477	0		0.359258	1760821
00:00:18.290	11125	0.02499	0		0.362449	1761570
00:00:18.300	11135	0.02472	0		0.358533	1760654
00:00:18.309	11145	0.02486	0		0.360564	1761125
00:00:18.319	11155	0.02487	0		0.360709	1761159
00:00:18.329	11165	0.02478	0		0.359403	1760877
00:00:18.339	11175	0.02506	0		0.363464	1761819
00:00:18.349	11185	0.02524	0		0.366075	1762402
00:00:18.359	11195	0.02498	0		0.362304	1761526
00:00:18.369	11205	0.02521	0		0.36564	1762311
00:00:18.379	11215	0.02456	0		0.356213	1760132
00:00:18.389	11225	0.02517	0		0.36506	1762176
00:00:18.399	11235	0.02494	0		0.361724	1761397
00:00:18.409	11245	0.02505	0		0.363319	1761785
00:00:18.419	11255	0.02513	0		0.36448	1762054
00:00:18.429	11265	0.02533	0		0.36738	1762699
00:00:18.439	11275	0.02507	0		0.36361	1761833
00:00:18.449	11285	0.02529	0		0.3668	1762580
00:00:18.459	11295	0.02513	0		0.36448	1762044
00:00:18.469	11305	0.02516	0		0.364915	1762147
00:00:18.479	11315	0.02496	0		0.362014	1761460
00:00:18.489	11325	0.0254	0		0.368396	1762939
00:00:18.499	11335	0.02476	0		0.359113	1760794
00:00:18.509	11345	0.02556	0		0.370716	1763492
00:00:18.519	11355	0.02525	0		0.36622	1762443
00:00:18.529	11365	0.02526	0		0.366365	1762478
00:00:18.538	11375	0.02508	0		0.363755	1761868
00:00:18.549	11385	0.02522	0		0.365785	1762331
00:00:18.558	11395	0.02536	0		0.367816	1762826
00:00:18.568	11405	0.02542	0		0.368686	1763017
00:00:18.578	11415	0.0253	0		0.366945	1762629
00:00:18.588	11425	0.02522	0		0.365785	1762355
00:00:18.598	11435	0.02529	0		0.3668	1762573
00:00:18.608	11445	0.02517	0		0.36506	1762186
00:00:18.618	11455	0.02529	0		0.3668	1762580
00:00:18.629	11465	0.02524	0		0.366075	1762419
00:00:18.638	11475	0.02499	0		0.362449	1761563
00:00:18.648	11485	0.02523	0		0.36593	1762384
00:00:18.658	11495	0.02505	0		0.363319	1761777
00:00:18.668	11505	0.02573	0		0.373182	1764069
00:00:18.678	11515	0.02515	0		0.36477	1762100
00:00:18.688	11525	0.02514	0		0.364625	1762071
00:00:18.698	11535	0.02505	0		0.363319	1761762
00:00:18.708	11545	0.02564	0		0.371877	1763759
00:00:18.718	11555	0.02522	0		0.365785	1762340
00:00:18.728	11565	0.02544	0		0.368976	1763091
00:00:18.738	11575	0.02535	0		0.367671	1762792
00:00:18.748	11585	0.02525	0		0.36622	1762441
00:00:18.758	11595	0.02522	0		0.365785	1762340
00:00:18.768	11605	0.02563	0		0.371732	1763710
00:00:18.777	11615	0.02524	0		0.366075	1762419
00:00:18.787	11625	0.02531	0		0.36709	1762664
00:00:18.798	11635	0.02497	0		0.362159	1761507
00:00:18.808	11645	0.02541	0		0.368541	1762998
00:00:18.817	11655	0.02527	0		0.36651	1762509
00:00:18.827	11665	0.0252	0		0.365495	1762267
00:00:18.837	11675	0.02534	0		0.367526	1762733
00:00:18.848	11685	0.02544	0		0.368976	1763081
00:00:18.858	11695	0.02493	0		0.361579	1761377
00:00:18.867	11705	0.0257	0		0.372747	1763944
00:00:18.877	11715	0.02511	0		0.36419	1761993
00:00:18.887	11725	0.02551	0		0.369991	1763316
00:00:18.897	11735	0.02531	0		0.36709	1762634
00:00:18.907	11745	0.02536	0		0.367816	1762812
00:00:18.917	11755	0.02528	0		0.366655	1762561
00:00:18.927	11765	0.02524	0		0.366075	1762419
00:00:18.937	11775	0.02542	0		0.368686	1763017
00:00:18.947	11785	0.02563	0		0.371732	1763732
00:00:18.957	11795	0.0254	0		0.368396	1762954
00:00:18.968	11805	0.02569	0		0.372602	1763915
00:00:18.977	11815	0.02521	0		0.36564	1762304
00:00:18.987	11825	0.02573	0		0.373182	1764042
00:00:18.997	11835	0.02528	0		0.366655	1762531
00:00:19.007	11845	0.02608	0		0.378258	1765228
00:00:19.017	11855	0.02538	0		0.368106	1762868
00:00:19.027	11865	0.02585	0		0.374922	1764466
00:00:19.036	11875	0.02544	0		0.368976	1763081
00:00:19.047	11885	0.02554	0		0.370426	1763421
00:00:19.057	11895	0.02526	0		0.366365	1762470
00:00:19.066	11905	0.02572	0		0.373037	1764017
00:00:19.077	11915	0.02559	0		0.371151	1763603
00:00:19.086	11925	0.02564	0		0.371877	1763772
00:00:19.097	11935	0.02567	0		0.372312	1763850
00:00:19.107	11945	0.02569	0		0.372602	1763934
00:00:19.117	11955	0.02577	0		0.373762	1764179
00:00:19.126	11965	0.02563	0		0.371732	1763718
00:00:19.136	11975	0.02564	0		0.371877	1763769
00:00:19.146	11985	0.02548	0		0.369556	1763216
00:00:19.156	11995	0.02542	0		0.368686	1763025
00:00:19.166	12005	0.0255	0		0.369846	1763294
00:00:19.176	12015	0.02526	0		0.366365	1762468
00:00:19.186	12025	0.02562	0		0.371587	1763696
00:00:19.196	12035	0.02549	0		0.369701	1763248
00:00:19.206	12045	0.02555	0		0.370571	1763465
00:00:19.216	12055	0.02531	0		0.36709	1762644
00:00:19.226	12065	0.02587	0		0.375213	1764522
00:00:19.236	12075	0.02548	0		0.369556	1763230
00:00:19.246	12085	0.02601	0		0.377243	1764993
00:00:19.255	12095	0.02584	0		0.374777	1764441
00:00:19.266	12105	0.02572	0		0.373037	1764008
00:00:19.276	12115	0.02567	0		0.372312	1763867
00:00:19.285	12125	0.02566	0		0.372167	1763825
00:00:19.296	12135	0.02545	0		0.369121	1763125
00:00:19.306	12145	0.02567	0		0.372312	1763845
00:00:19.315	12155	0.02573	0		0.373182	1764052
00:00:19.326	12165	0.02555	0		0.370571	1763453
00:00:19.335	12175	0.02569	0		0.372602	1763907
00:00:19.346	12185	0.02559	0		0.371151	1763598
00:00:19.355	12195	0.02572	0		0.373037	1764032
00:00:19.365	12205	0.02561	0		0.371442	1763661
00:00:19.375	12215	0.02537	0		0.367961	1762861
00:00:19.385	12225	0.02587	0		0.375213	1764519
00:00:19.395	12235	0.0256	0		0.371296	1763634
00:00:19.405	12245	0.02564	0		0.371877	1763772
00:00:19.415	12255	0.02535	0		0.367671	1762797
00:00:19.425	12265	0.02582	0		0.374487	1764358
00:00:19.435	12275	0.02541	0		0.368541	1763000
00:00:19.445	12285	0.02589	0		0.375503	1764608
00:00:19.455	12295	0.02568	0		0.372457	1763896
00:00:19.465	12305	0.02594	0		0.376228	1764769
00:00:19.475	12315	0.02562	0		0.371587	1763693
00:00:19.485	12325	0.02585	0		0.374922	1764475
00:00:19.495	12335	0.02537	0		0.367961	1762834
00:00:19.504	12345	0.02565	0		0.372022	1763801
00:00:19.515	12355	0.02573	0		0.373182	1764052
00:00:19.525	12365	0.02605	0		0.377823	1765143
00:00:19.534	12375	0.02565	0		0.372022	1763794
00:00:19.545	12385	0.02612	0		0.378838	1765375
00:00:19.555	12395	0.02554	0		0.370426	1763424
00:00:19.564	12405	0.02577	0		0.373762	1764184
00:00:19.575	12415	0.02597	0		0.376663	1764861
00:00:19.584	12425	0.02583	0		0.374632	1764395
00:00:19.595	12435	0.02576	0		0.373617	1764142
00:00:19.604	12445	0.02638	0		0.382609	1766228
00:00:19.614	12455	0.02567	0		0.372312	1763847
00:00:19.624	12465	0.02591	0		0.375793	1764664
00:00:19.634	12475	0.02579	0		0.374052	1764248
00:00:19.644	12485	0.02543	0		0.368831	1763042
00:00:19.654	12495	0.02566	0		0.372167	1763830
00:00:19.664	12505	0.02611	0		0.378693	1765346
00:00:19.674	12515	0.02594	0		0.376228	1764774
00:00:19.684	12525	0.02554	0		0.370426	1763431
00:00:19.694	12535	0.02589	0		0.375503	1764610
00:00:19.704	12545	0.02593	0		0.376083	1764730
00:00:19.714	12555	0.02588	0		0.375358	1764568
00:00:19.724	12565	0.02618	0		0.379709	1765569
00:00:19.733	12575	0.02624	0		0.380579	1765769
00:00:19.744	12585	0.02589	0		0.375503	1764591
00:00:19.754	12595	0.02579	0		0.374052	1764250
00:00:19.764	12605	0.02602	0		0.377388	1765037
00:00:19.773	12615	0.02594	0		0.376228	1764777
00:00:19.783	12625	0.02621	0		0.380144	1765654
00:00:19.793	12635	0.02618	0		0.379709	1765583
00:00:19.804	12645	0.02597	0		0.376663	1764861
00:00:19.814	12655	0.02596	0		0.376518	1764831
00:00:19.823	12665	0.02611	0		0.378693	1765334
00:00:19.833	12675	0.02598	0		0.376808	1764890
00:00:19.844	12685	0.02607	0		0.378113	1765184
00:00:19.853	12695	0.0255	0		0.369846	1763299
00:00:19.864	12705	0.02601	0		0.377243	1765003
00:00:19.873	12715	0.02615	0		0.379274	1765463
00:00:19.883	12725	0.02585	0		0.374922	1764444
00:00:19.893	12735	0.02631	0		0.381594	1766013
[truncated: 60,708 more rows]
