# Supplementary material for: Continuous Infusion Pressure Measurement in Predefined Interfascial and Intramuscular Tissue Conditions: An Ex Vivo Pilot Study
Source: J Clin Med. 2026 Apr 26;15(9):3301. doi: 10.3390/jcm15093301 (PMC13164366; doi:10.3390/jcm15093301)
Supplement: Supplementary file 1 [file jcm-15-03301-s001.zip › muscle 14.xlsx]

## Sheet: Recording
Timestamp	DeviceTime	Pressure(bar)	ButtonState	Event	Pressure(PSI)	PressureRAW
00:00:00.000	64471	0.00442	1		0.0641067	1692563
00:00:00.001	64481	0.00476	1		0.0690379	1693706
00:00:00.006	64491	0.00451	1		0.065412	1692865
00:00:00.016	64501	0.00457	1		0.0662822	1693063
00:00:00.026	64511	0.00452	1		0.065557	1692887
00:00:00.036	64521	0.00509	1		0.0738242	1694811
00:00:00.046	64531	0.0042	1		0.0609158	1691811
00:00:00.056	64541	0.00464	1		0.0672975	1693300
00:00:00.066	64551	0.00454	1		0.0658471	1692950
00:00:00.076	64561	0.00495	1		0.0717937	1694345
00:00:00.086	64571	0.00403	1		0.0584502	1691246
00:00:00.096	64581	0.00476	1		0.0690379	1693708
00:00:00.106	64591	0.00461	1		0.0668624	1693176
00:00:00.116	64601	0.00472	1		0.0684578	1693570
00:00:00.126	64611	0.00465	1		0.0674425	1693332
00:00:00.136	64621	0.00461	1		0.0668624	1693176
00:00:00.146	64631	0.00454	1		0.0658471	1692970
00:00:00.156	64641	0.00493	1		0.0715036	1694259
00:00:00.166	64651	0.00428	1		0.0620761	1692092
00:00:00.176	64661	0.00467	0		0.0677326	1693384
00:00:00.186	64671	0.00449	0		0.0651219	1692776
00:00:00.196	64681	0.00457	0		0.0662822	1693041
00:00:00.206	64691	0.00439	0		0.0636716	1692460
00:00:00.216	64701	0.00443	0		0.0642517	1692595
00:00:00.225	64711	0.00437	0		0.0633815	1692376
00:00:00.236	64721	0.00488	0		0.0707784	1694095
00:00:00.246	64731	0.00456	0		0.0661372	1693019
00:00:00.255	64741	0.00472	0		0.0684578	1693558
00:00:00.265	64751	0.00416	0		0.0603357	1691664
00:00:00.275	64761	0.00493	0		0.0715036	1694261
00:00:00.285	64771	0.0046	0		0.0667173	1693154
00:00:00.295	64781	0.00461	0		0.0668624	1693200
00:00:00.305	64791	0.00429	0		0.0622212	1692117
00:00:00.315	64801	0.00471	0		0.0683128	1693536
00:00:00.325	64811	0.00476	0		0.0690379	1693696
00:00:00.335	64821	0.0047	0		0.0681677	1693496
00:00:00.345	64831	0.00416	0		0.0603357	1691673
00:00:00.355	64841	0.0046	0		0.0667173	1693168
00:00:00.365	64851	0.00423	0		0.0613509	1691931
00:00:00.375	64861	0.00461	0		0.0668624	1693193
00:00:00.385	64871	0.00414	0		0.0600456	1691627
00:00:00.395	64881	0.00466	0		0.0675876	1693371
00:00:00.405	64891	0.00449	0		0.0651219	1692779
00:00:00.415	64901	0.00459	0		0.0665723	1693109
00:00:00.425	64911	0.0044	0		0.0638166	1692480
00:00:00.435	64921	0.00488	0		0.0707784	1694105
00:00:00.445	64931	0.00414	0		0.0600456	1691617
00:00:00.455	64941	0.0045	0		0.065267	1692813
00:00:00.464	64951	0.00428	0		0.0620761	1692092
00:00:00.475	64961	0.00449	0		0.0651219	1692801
00:00:00.485	64971	0.00427	0		0.0619311	1692043
00:00:00.494	64981	0.00449	0		0.0651219	1692803
00:00:00.505	64991	0.00429	0		0.0622212	1692114
00:00:00.514	65001	0.00471	0		0.0683128	1693528
00:00:00.524	65011	0.00423	0		0.0613509	1691913
00:00:00.534	65021	0.0043	0		0.0623662	1692158
00:00:00.544	65031	0.00408	0		0.0591754	1691411
00:00:00.555	65041	0.00442	0		0.0641067	1692563
00:00:00.564	65051	0.00413	0		0.0599006	1691578
00:00:00.574	65061	0.00427	0		0.0619311	1692055
00:00:00.584	65071	0.00406	0		0.0588853	1691330
00:00:00.594	65081	0.00511	0		0.0741143	1694877
00:00:00.604	65091	0.00441	0		0.0639616	1692534
00:00:00.614	65101	0.00428	0		0.0620761	1692095
00:00:00.624	65111	0.00436	0		0.0632364	1692344
00:00:00.634	65121	0.00469	0		0.0680227	1693450
00:00:00.644	65131	0.004	0		0.0580151	1691139
00:00:00.654	65141	0.00436	0		0.0632364	1692335
00:00:00.664	65151	0.00443	0		0.0642517	1692571
00:00:00.674	65161	0.0045	0		0.065267	1692813
00:00:00.684	65171	0.0043	0		0.0623662	1692163
00:00:00.694	65181	0.00466	0		0.0675876	1693347
00:00:00.704	65191	0.00391	0		0.0567097	1690852
00:00:00.714	65201	0.00453	0		0.0657021	1692926
00:00:00.724	65211	0.00446	0		0.0646868	1692693
00:00:00.734	65221	0.0046	0		0.0667173	1693166
00:00:00.744	65231	0.00444	0		0.0643967	1692617
00:00:00.754	65241	0.00455	0		0.0659922	1693002
00:00:00.763	65251	0.00433	0		0.0628013	1692251
00:00:00.774	65261	0.00462	0		0.0670074	1693237
00:00:00.784	65271	0.00429	0		0.0622212	1692129
00:00:00.793	65281	0.00439	0		0.0636716	1692441
00:00:00.803	65291	0.00426	0		0.0617861	1692016
00:00:00.813	65301	0.00455	0		0.0659922	1692977
00:00:00.823	65311	0.00423	0		0.0613509	1691928
00:00:00.833	65321	0.00452	0		0.065557	1692896
00:00:00.843	65331	0.00419	0		0.0607708	1691798
00:00:00.853	65341	0.00435	0		0.0630914	1692332
00:00:00.863	65351	0.00445	0		0.0645418	1692666
00:00:00.873	65361	0.00451	0		0.065412	1692862
00:00:00.883	65371	0.00428	0		0.0620761	1692073
00:00:00.893	65381	0.00443	0		0.0642517	1692583
00:00:00.903	65391	0.00428	0		0.0620761	1692085
00:00:00.913	65401	0.00461	0		0.0668624	1693178
00:00:00.923	65411	0.00437	0		0.0633815	1692386
00:00:00.933	65421	0.00458	0		0.0664273	1693100
00:00:00.943	65431	0.00427	0		0.0619311	1692058
00:00:00.953	65441	0.00463	0		0.0671525	1693264
00:00:00.963	65451	0.00435	0		0.0630914	1692305
00:00:00.973	65461	0.00486	0		0.0704883	1694046
00:00:00.983	65471	0.00425	0		0.061641	1691967
00:00:00.992	65481	0.00454	0		0.0658471	1692950
00:00:01.003	65491	0.00461	0		0.0668624	1693195
00:00:01.013	65501	0.00469	0		0.0680227	1693472
00:00:01.023	65511	0.00445	0		0.0645418	1692656
00:00:01.033	65521	0.0045	0		0.065267	1692838
00:00:01.042	65531	0.00449	0		0.0651219	1692796
00:00:01.052	5	0.00433	0		0.0628013	1692249
00:00:01.062	15	0.00442	0		0.0641067	1692556
00:00:01.072	25	0.00469	0		0.0680227	1693467
00:00:01.082	35	0.0043	0		0.0623662	1692148
00:00:01.092	45	0.00477	0		0.069183	1693715
00:00:01.102	55	0.00476	0		0.0690379	1693696
00:00:01.112	65	0.00435	0		0.0630914	1692308
00:00:01.122	75	0.0046	0		0.0667173	1693149
00:00:01.132	85	0.00441	0		0.0639616	1692519
00:00:01.142	95	0.00459	0		0.0665723	1693117
00:00:01.152	105	0.00444	0		0.0643967	1692632
00:00:01.162	115	0.00469	0		0.0680227	1693443
00:00:01.172	125	0.00481	0		0.0697631	1693865
00:00:01.182	135	0.00456	0		0.0661372	1693019
00:00:01.192	145	0.0045	0		0.065267	1692835
00:00:01.204	155	0.00431	0		0.0625113	1692193
00:00:01.212	165	0.00481	0		0.0697631	1693870
00:00:01.222	175	0.00447	0		0.0648319	1692705
00:00:01.232	185	0.0047	0		0.0681677	1693489
00:00:01.241	195	0.00454	0		0.0658471	1692953
00:00:01.252	205	0.00479	0		0.0694731	1693803
00:00:01.261	215	0.00499	0		0.0723738	1694465
00:00:01.272	225	0.00478	0		0.069328	1693774
00:00:01.282	235	0.00461	0		0.0668624	1693176
00:00:01.291	245	0.00471	0		0.0683128	1693538
00:00:01.302	255	0.00466	0		0.0675876	1693357
00:00:01.312	265	0.00482	0		0.0699082	1693884
00:00:01.321	275	0.0045	0		0.065267	1692811
00:00:01.331	285	0.00452	0		0.065557	1692887
00:00:01.341	295	0.00477	0		0.069183	1693735
00:00:01.351	305	0.00465	0		0.0674425	1693310
00:00:01.362	315	0.0048	0		0.0696181	1693828
00:00:01.371	325	0.00444	0		0.0643967	1692632
00:00:01.381	335	0.00439	0		0.0636716	1692436
00:00:01.391	345	0.00471	0		0.0683128	1693511
00:00:01.401	355	0.00476	0		0.0690379	1693703
00:00:01.411	365	0.0044	0		0.0638166	1692497
00:00:01.421	375	0.00488	0		0.0707784	1694083
00:00:01.431	385	0.00451	0		0.065412	1692847
00:00:01.441	395	0.00465	0		0.0674425	1693330
00:00:01.451	405	0.00465	0		0.0674425	1693337
00:00:01.461	415	0.00457	0		0.0662822	1693056
00:00:01.471	425	0.00473	0		0.0686028	1693588
00:00:01.481	435	0.00464	0		0.0672975	1693293
00:00:01.490	445	0.00477	0		0.069183	1693725
00:00:01.501	455	0.00507	0		0.0735341	1694730
00:00:01.510	465	0.00456	0		0.0661372	1693009
00:00:01.521	475	0.00484	0		0.0701982	1693953
00:00:01.531	485	0.0049	0		0.0710685	1694149
00:00:01.540	495	0.00512	0		0.0742593	1694887
00:00:01.551	505	0.00471	0		0.0683128	1693511
00:00:01.560	515	0.00459	0		0.0665723	1693119
00:00:01.571	525	0.00491	0		0.0712135	1694212
00:00:01.580	535	0.0048	0		0.0696181	1693821
00:00:01.590	545	0.00498	0		0.0722288	1694440
00:00:01.600	555	0.00469	0		0.0680227	1693472
00:00:01.610	565	0.00476	0		0.0690379	1693691
00:00:01.620	575	0.00491	0		0.0712135	1694190
00:00:01.630	585	0.00465	0		0.0674425	1693332
00:00:01.640	595	0.00497	0		0.0720837	1694411
00:00:01.650	605	0.00478	0		0.069328	1693767
00:00:01.660	615	0.00519	0		0.0752746	1695122
00:00:01.670	625	0.00477	0		0.069183	1693715
00:00:01.680	635	0.00499	0		0.0723738	1694457
00:00:01.690	645	0.00467	0		0.0677326	1693376
00:00:01.700	655	0.00487	0		0.0706334	1694070
00:00:01.710	665	0.00447	0		0.0648319	1692715
00:00:01.720	675	0.00508	0		0.0736791	1694784
00:00:01.730	685	0.00462	0		0.0670074	1693237
00:00:01.740	695	0.00499	0		0.0723738	1694474
00:00:01.750	705	0.00472	0		0.0684578	1693558
00:00:01.760	715	0.00468	0		0.0678776	1693440
00:00:01.770	725	0.00521	0		0.0755646	1695191
00:00:01.780	735	0.00486	0		0.0704883	1694041
00:00:01.790	745	0.00482	0		0.0699082	1693879
00:00:01.799	755	0.00516	0		0.0748395	1695026
00:00:01.810	765	0.00493	0		0.0715036	1694274
00:00:01.820	775	0.00501	0		0.0726639	1694546
00:00:01.830	785	0.00506	0		0.0733891	1694689
00:00:01.839	795	0.00544	0		0.0789005	1695975
00:00:01.849	805	0.00495	0		0.0717937	1694318
00:00:01.859	815	0.00488	0		0.0707784	1694097
00:00:01.869	825	0.00515	0		0.0746944	1695000
00:00:01.879	835	0.00476	0		0.0690379	1693701
00:00:01.889	845	0.00485	0		0.0703433	1693995
00:00:01.899	855	0.00478	0		0.069328	1693747
00:00:01.909	865	0.0046	0		0.0667173	1693171
00:00:01.919	875	0.00507	0		0.0735341	1694723
00:00:01.929	885	0.005	0		0.0725188	1694484
00:00:01.939	895	0.00522	0		0.0757097	1695237
00:00:01.949	905	0.00453	0		0.0657021	1692909
00:00:01.959	915	0.00493	0		0.0715036	1694266
00:00:01.969	925	0.00482	0		0.0699082	1693911
00:00:01.979	935	0.00522	0		0.0757097	1695244
00:00:01.989	945	0.00498	0		0.0722288	1694423
00:00:01.998	955	0.00485	0		0.0703433	1693985
00:00:02.009	965	0.00486	0		0.0704883	1694034
00:00:02.019	975	0.00512	0		0.0742593	1694916
00:00:02.028	985	0.005	0		0.0725188	1694487
00:00:02.038	995	0.00504	0		0.073099	1694637
00:00:02.049	1005	0.00488	0		0.0707784	1694097
00:00:02.058	1015	0.00499	0		0.0723738	1694462
00:00:02.068	1025	0.00476	0		0.0690379	1693688
00:00:02.078	1035	0.00491	0		0.0712135	1694193
00:00:02.088	1045	0.00479	0		0.0694731	1693786
00:00:02.098	1055	0.00529	0		0.0767249	1695472
00:00:02.108	1065	0.00469	0		0.0680227	1693469
00:00:02.118	1075	0.00519	0		0.0752746	1695144
00:00:02.129	1085	0.00495	0		0.0717937	1694323
00:00:02.138	1095	0.0055	0		0.0797707	1696166
00:00:02.148	1105	0.00495	0		0.0717937	1694347
00:00:02.158	1115	0.00502	0		0.0728089	1694583
00:00:02.168	1125	0.00488	0		0.0707784	1694110
00:00:02.178	1135	0.00509	0		0.0738242	1694794
00:00:02.188	1145	0.00488	0		0.0707784	1694090
00:00:02.198	1155	0.00497	0		0.0720837	1694399
00:00:02.208	1165	0.00478	0		0.069328	1693764
00:00:02.218	1175	0.00489	0		0.0709234	1694122
00:00:02.228	1185	0.00511	0		0.0741143	1694880
00:00:02.238	1195	0.00529	0		0.0767249	1695477
00:00:02.248	1205	0.00523	0		0.0758547	1695262
00:00:02.258	1215	0.0054	0		0.0783204	1695848
00:00:02.268	1225	0.0048	0		0.0696181	1693830
00:00:02.277	1235	0.00538	0		0.0780303	1695769
00:00:02.287	1245	0.00531	0		0.077015	1695548
00:00:02.298	1255	0.0054	0		0.0783204	1695845
00:00:02.307	1265	0.005	0		0.0725188	1694484
00:00:02.317	1275	0.00533	0		0.0773051	1695604
00:00:02.328	1285	0.00509	0		0.0738242	1694799
00:00:02.337	1295	0.00521	0		0.0755646	1695205
00:00:02.347	1305	0.00535	0		0.0775952	1695661
00:00:02.357	1315	0.00532	0		0.0771601	1695582
00:00:02.367	1325	0.00535	0		0.0775952	1695683
00:00:02.377	1335	0.00503	0		0.072954	1694610
00:00:02.387	1345	0.00473	0		0.0686028	1693610
00:00:02.398	1355	0.0052	0		0.0754196	1695171
00:00:02.407	1365	0.00518	0		0.0751295	1695095
00:00:02.417	1375	0.00551	0		0.0799158	1696210
00:00:02.427	1385	0.00527	0		0.0764349	1695406
00:00:02.437	1395	0.00563	0		0.0816562	1696627
00:00:02.447	1405	0.00515	0		0.0746944	1695007
00:00:02.457	1415	0.0053	0		0.07687	1695504
00:00:02.467	1425	0.00546	0		0.0791906	1696034
00:00:02.477	1435	0.00542	0		0.0786104	1695902
00:00:02.487	1445	0.0053	0		0.07687	1695521
00:00:02.497	1455	0.00562	0		0.0815112	1696570
00:00:02.507	1465	0.00528	0		0.0765799	1695440
00:00:02.517	1475	0.00559	0		0.0810761	1696492
00:00:02.527	1485	0.00526	0		0.0762898	1695362
00:00:02.537	1495	0.00553	0		0.0802059	1696274
00:00:02.546	1505	0.00512	0		0.0742593	1694909
00:00:02.556	1515	0.00555	0		0.0804959	1696350
00:00:02.566	1525	0.00528	0		0.0765799	1695428
00:00:02.576	1535	0.00584	0		0.084702	1697330
00:00:02.586	1545	0.00516	0		0.0748395	1695036
00:00:02.596	1555	0.00599	0		0.0868776	1697808
00:00:02.607	1565	0.00526	0		0.0762898	1695355
00:00:02.617	1575	0.00536	0		0.0777402	1695717
00:00:02.626	1585	0.0055	0		0.0797707	1696186
00:00:02.636	1595	0.00529	0		0.0767249	1695467
00:00:02.646	1605	0.00548	0		0.0794807	1696125
00:00:02.656	1615	0.00547	0		0.0793356	1696088
00:00:02.666	1625	0.00507	0		0.0735341	1694718
00:00:02.676	1635	0.0056	0		0.0812211	1696512
00:00:02.686	1645	0.00503	0		0.072954	1694586
00:00:02.696	1655	0.0055	0		0.0797707	1696181
00:00:02.706	1665	0.00532	0		0.0771601	1695587
00:00:02.716	1675	0.00576	0		0.0835417	1697059
00:00:02.726	1685	0.00536	0		0.0777402	1695695
00:00:02.736	1695	0.00559	0		0.0810761	1696487
00:00:02.746	1705	0.00548	0		0.0794807	1696112
00:00:02.756	1715	0.00554	0		0.0803509	1696298
00:00:02.766	1725	0.00542	0		0.0786104	1695909
00:00:02.776	1735	0.00569	0		0.0825265	1696804
00:00:02.786	1745	0.00509	0		0.0738242	1694789
00:00:02.796	1755	0.00581	0		0.0842669	1697210
00:00:02.806	1765	0.00529	0		0.0767249	1695472
00:00:02.816	1775	0.00574	0		0.0832516	1696985
00:00:02.825	1785	0.0055	0		0.0797707	1696191
00:00:02.835	1795	0.00571	0		0.0828165	1696892
00:00:02.846	1805	0.00548	0		0.0794807	1696107
00:00:02.856	1815	0.00573	0		0.0831066	1696941
00:00:02.866	1825	0.00521	0		0.0755646	1695210
00:00:02.875	1835	0.00577	0		0.0836868	1697086
00:00:02.885	1845	0.00558	0		0.080931	1696458
00:00:02.895	1855	0.00526	0		0.0762898	1695382
00:00:02.905	1865	0.00557	0		0.080786	1696404
00:00:02.915	1875	0.00574	0		0.0832516	1696980
00:00:02.925	1885	0.00538	0		0.0780303	1695776
00:00:02.935	1895	0.00532	0		0.0771601	1695558
00:00:02.945	1905	0.00528	0		0.0765799	1695445
00:00:02.955	1915	0.00574	0		0.0832516	1696985
00:00:02.965	1925	0.00565	0		0.0819463	1696678
00:00:02.975	1935	0.00586	0		0.0849921	1697394
00:00:02.986	1945	0.0056	0		0.0812211	1696504
00:00:02.995	1955	0.00617	0		0.0894883	1698436
00:00:03.005	1965	0.00567	0		0.0822364	1696737
00:00:03.015	1975	0.00568	0		0.0823814	1696789
00:00:03.025	1985	0.00566	0		0.0820913	1696712
00:00:03.035	1995	0.00553	0		0.0802059	1696289
00:00:03.045	2005	0.00541	0		0.0784654	1695870
00:00:03.055	2015	0.00584	0		0.084702	1697326
00:00:03.064	2025	0.00573	0		0.0831066	1696934
00:00:03.075	2035	0.00554	0		0.0803509	1696321
00:00:03.085	2045	0.00554	0		0.0803509	1696308
00:00:03.095	2055	0.00556	0		0.080641	1696379
00:00:03.105	2065	0.00562	0		0.0815112	1696573
00:00:03.114	2075	0.00573	0		0.0831066	1696953
00:00:03.125	2085	0.00566	0		0.0820913	1696722
00:00:03.134	2095	0.00594	0		0.0861524	1697639
00:00:03.145	2105	0.00547	0		0.0793356	1696093
00:00:03.154	2115	0.00549	0		0.0796257	1696142
00:00:03.164	2125	0.00556	0		0.080641	1696389
00:00:03.174	2135	0.00546	0		0.0791906	1696036
00:00:03.184	2145	0.00564	0		0.0818013	1696649
00:00:03.194	2155	0.00592	0		0.0858623	1697600
00:00:03.204	2165	0.00553	0		0.0802059	1696289
00:00:03.214	2175	0.00585	0		0.084847	1697360
00:00:03.224	2185	0.00542	0		0.0786104	1695902
00:00:03.234	2195	0.00609	0		0.088328	1698162
00:00:03.244	2205	0.00548	0		0.0794807	1696125
00:00:03.254	2215	0.00599	0		0.0868776	1697810
00:00:03.264	2225	0.00584	0		0.084702	1697311
00:00:03.274	2235	0.00593	0		0.0860074	1697607
00:00:03.284	2245	0.0057	0		0.0826715	1696836
00:00:03.294	2255	0.00618	0		0.0896333	1698446
00:00:03.304	2265	0.00553	0		0.0802059	1696264
00:00:03.314	2275	0.0059	0		0.0855722	1697514
00:00:03.324	2285	0.00579	0		0.0839768	1697142
00:00:03.334	2295	0.00599	0		0.0868776	1697828
00:00:03.343	2305	0.00564	0		0.0818013	1696634
00:00:03.353	2315	0.00591	0		0.0857173	1697551
00:00:03.363	2325	0.00554	0		0.0803509	1696323
00:00:03.373	2335	0.00604	0		0.0876028	1698004
00:00:03.383	2345	0.00595	0		0.0862974	1697678
00:00:03.393	2355	0.0061	0		0.088473	1698174
00:00:03.403	2365	0.00595	0		0.0862974	1697695
00:00:03.413	2375	0.00589	0		0.0854272	1697473
00:00:03.423	2385	0.00561	0		0.0813661	1696553
00:00:03.433	2395	0.00612	0		0.0887631	1698260
00:00:03.443	2405	0.00567	0		0.0822364	1696761
00:00:03.453	2415	0.0061	0		0.088473	1698189
00:00:03.463	2425	0.00597	0		0.0865875	1697754
00:00:03.473	2435	0.00628	0		0.0910837	1698784
00:00:03.483	2445	0.00584	0		0.084702	1697328
00:00:03.493	2455	0.00619	0		0.0897783	1698492
00:00:03.503	2465	0.006	0		0.0870226	1697869
00:00:03.513	2475	0.00584	0		0.084702	1697333
00:00:03.523	2485	0.00595	0		0.0862974	1697693
00:00:03.533	2495	0.00616	0		0.0893432	1698394
00:00:03.543	2505	0.00576	0		0.0835417	1697039
00:00:03.553	2515	0.00616	0		0.0893432	1698377
00:00:03.563	2525	0.00592	0		0.0858623	1697588
00:00:03.573	2535	0.00639	0		0.0926791	1699147
00:00:03.583	2545	0.00606	0		0.0878928	1698066
00:00:03.593	2555	0.00629	0		0.0912287	1698833
00:00:03.603	2565	0.00564	0		0.0818013	1696651
00:00:03.613	2575	0.00599	0		0.0868776	1697818
00:00:03.623	2585	0.00589	0		0.0854272	1697473
00:00:03.633	2595	0.00614	0		0.0890531	1698321
00:00:03.642	2605	0.00589	0		0.0854272	1697497
00:00:03.652	2615	0.00664	0		0.096305	1699987
00:00:03.662	2625	0.00595	0		0.0862974	1697700
00:00:03.672	2635	0.00627	0		0.0909386	1698762
00:00:03.682	2645	0.00591	0		0.0857173	1697566
00:00:03.692	2655	0.00646	0		0.0936944	1699402
00:00:03.702	2665	0.00595	0		0.0862974	1697695
00:00:03.712	2675	0.00591	0		0.0857173	1697568
00:00:03.722	2685	0.00617	0		0.0894883	1698438
00:00:03.732	2695	0.00625	0		0.0906486	1698696
00:00:03.742	2705	0.00603	0		0.0874577	1697970
00:00:03.752	2715	0.00633	0		0.0918089	1698976
00:00:03.762	2725	0.00584	0		0.084702	1697330
00:00:03.772	2735	0.00622	0		0.0902134	1698607
00:00:03.782	2745	0.00629	0		0.0912287	1698816
00:00:03.792	2755	0.0061	0		0.088473	1698189
00:00:03.802	2765	0.00592	0		0.0858623	1697590
00:00:03.812	2775	0.00639	0		0.0926791	1699179
00:00:03.822	2785	0.00601	0		0.0871677	1697874
00:00:03.832	2795	0.00617	0		0.0894883	1698441
00:00:03.842	2805	0.00642	0		0.0931142	1699279
00:00:03.851	2815	0.00625	0		0.0906486	1698688
00:00:03.861	2825	0.00567	0		0.0822364	1696752
00:00:03.871	2835	0.00618	0		0.0896333	1698473
00:00:03.881	2845	0.00619	0		0.0897783	1698487
00:00:03.891	2855	0.00615	0		0.0891982	1698345
00:00:03.901	2865	0.00624	0		0.0905035	1698669
00:00:03.911	2875	0.0062	0		0.0899234	1698536
00:00:03.921	2885	0.00612	0		0.0887631	1698255
00:00:03.931	2895	0.00632	0		0.0916638	1698941
00:00:03.941	2905	0.00621	0		0.0900684	1698558
00:00:03.951	2915	0.00642	0		0.0931142	1699260
00:00:03.961	2925	0.00621	0		0.0900684	1698549
00:00:03.971	2935	0.00622	0		0.0902134	1698590
00:00:03.981	2945	0.00661	0		0.0958699	1699887
00:00:03.991	2955	0.00647	0		0.0938394	1699416
00:00:04.001	2965	0.00604	0		0.0876028	1697979
00:00:04.011	2975	0.00664	0		0.096305	1700012
00:00:04.021	2985	0.00638	0		0.0925341	1699132
00:00:04.031	2995	0.00625	0		0.0906486	1698708
00:00:04.041	3005	0.00656	0		0.0951447	1699732
00:00:04.051	3015	0.00671	0		0.0973203	1700222
00:00:04.061	3025	0.00631	0		0.0915188	1698889
00:00:04.073	3035	0.00631	0		0.0915188	1698906
00:00:04.081	3045	0.00625	0		0.0906486	1698708
00:00:04.091	3055	0.0063	0		0.0913737	1698867
00:00:04.101	3065	0.00631	0		0.0915188	1698882
00:00:04.111	3075	0.00649	0		0.0941295	1699485
00:00:04.121	3085	0.00618	0		0.0896333	1698443
00:00:04.131	3095	0.00643	0		0.0932592	1699284
00:00:04.141	3105	0.00627	0		0.0909386	1698774
00:00:04.150	3115	0.00654	0		0.0948547	1699671
00:00:04.160	3125	0.00656	0		0.0951447	1699747
00:00:04.170	3135	0.00616	0		0.0893432	1698392
00:00:04.181	3145	0.00655	0		0.0949997	1699688
00:00:04.190	3155	0.00648	0		0.0939844	1699461
00:00:04.200	3165	0.0062	0		0.0899234	1698531
00:00:04.210	3175	0.00634	0		0.0919539	1699010
00:00:04.221	3185	0.00634	0		0.0919539	1699005
00:00:04.230	3195	0.0066	0		0.0957249	1699879
00:00:04.241	3205	0.00651	0		0.0944195	1699566
00:00:04.250	3215	0.00655	0		0.0949997	1699688
00:00:04.260	3225	0.00637	0		0.092389	1699108
00:00:04.271	3235	0.00662	0		0.096015	1699945
00:00:04.281	3245	0.00656	0		0.0951447	1699742
00:00:04.290	3255	0.00642	0		0.0931142	1699270
00:00:04.300	3265	0.00638	0		0.0925341	1699132
00:00:04.310	3275	0.00668	0		0.0968852	1700124
00:00:04.320	3285	0.00675	0		0.0979005	1700358
00:00:04.330	3295	0.00671	0		0.0973203	1700244
00:00:04.340	3305	0.00659	0		0.0955798	1699828
00:00:04.350	3315	0.00678	0		0.0983356	1700478
00:00:04.360	3325	0.00667	0		0.0967401	1700092
00:00:04.370	3335	0.00647	0		0.0938394	1699434
00:00:04.380	3345	0.00659	0		0.0955798	1699843
00:00:04.389	3355	0.00672	0		0.0974653	1700280
00:00:04.400	3365	0.00652	0		0.0945646	1699598
00:00:04.410	3375	0.00664	0		0.096305	1699997
00:00:04.420	3385	0.00662	0		0.096015	1699931
00:00:04.430	3395	0.00651	0		0.0944195	1699561
00:00:04.440	3405	0.00655	0		0.0949997	1699696
00:00:04.449	3415	0.0065	0		0.0942745	1699541
00:00:04.459	3425	0.0071	0		0.102977	1701547
00:00:04.469	3435	0.00655	0		0.0949997	1699708
00:00:04.479	3445	0.00672	0		0.0974653	1700265
00:00:04.489	3455	0.00661	0		0.0958699	1699896
00:00:04.499	3465	0.00674	0		0.0977554	1700333
00:00:04.509	3475	0.00674	0		0.0977554	1700341
00:00:04.519	3485	0.00655	0		0.0949997	1699715
00:00:04.530	3495	0.007	0		0.101526	1701196
00:00:04.539	3505	0.00695	0		0.100801	1701051
00:00:04.549	3515	0.00662	0		0.096015	1699941
00:00:04.559	3525	0.007	0		0.101526	1701223
00:00:04.569	3535	0.00672	0		0.0974653	1700284
00:00:04.579	3545	0.00678	0		0.0983356	1700485
00:00:04.589	3555	0.00684	0		0.0992058	1700676
00:00:04.599	3565	0.00689	0		0.099931	1700857
00:00:04.609	3575	0.00663	0		0.09616	1699982
00:00:04.619	3585	0.00677	0		0.0981905	1700453
00:00:04.629	3595	0.00698	0		0.101236	1701127
00:00:04.639	3605	0.00683	0		0.0990607	1700654
00:00:04.648	3615	0.00714	0		0.103557	1701691
00:00:04.658	3625	0.00675	0		0.0979005	1700355
00:00:04.668	3635	0.00699	0		0.101381	1701172
00:00:04.679	3645	0.00714	0		0.103557	1701686
00:00:04.688	3655	0.00687	0		0.0996409	1700759
00:00:04.698	3665	0.00696	0		0.100946	1701063
00:00:04.708	3675	0.00705	0		0.102252	1701378
00:00:04.718	3685	0.00689	0		0.099931	1700831
00:00:04.728	3695	0.00708	0		0.102687	1701476
00:00:04.738	3705	0.00677	0		0.0981905	1700451
00:00:04.748	3715	0.00706	0		0.102397	1701402
00:00:04.758	3725	0.00692	0		0.100366	1700933
00:00:04.769	3735	0.00679	0		0.0984806	1700502
00:00:04.778	3745	0.00705	0		0.102252	1701373
00:00:04.788	3755	0.00708	0		0.102687	1701468
00:00:04.798	3765	0.00673	0		0.0976104	1700306
00:00:04.808	3775	0.00687	0		0.0996409	1700789
00:00:04.818	3785	0.00719	0		0.104282	1701850
00:00:04.828	3795	0.00686	0		0.0994959	1700755
00:00:04.838	3805	0.00706	0		0.102397	1701427
00:00:04.848	3815	0.0071	0		0.102977	1701559
00:00:04.858	3825	0.00729	0		0.105732	1702169
00:00:04.868	3835	0.00708	0		0.102687	1701471
00:00:04.878	3845	0.00711	0		0.103122	1701564
00:00:04.888	3855	0.00714	0		0.103557	1701696
00:00:04.898	3865	0.0071	0		0.102977	1701559
00:00:04.908	3875	0.00685	0		0.0993508	1700711
00:00:04.918	3885	0.00728	0		0.105587	1702151
00:00:04.928	3895	0.00713	0		0.103412	1701637
00:00:04.938	3905	0.00722	0		0.104717	1701936
00:00:04.948	3915	0.00697	0		0.101091	1701110
00:00:04.957	3925	0.00701	0		0.101671	1701248
00:00:04.968	3935	0.00709	0		0.102832	1701520
00:00:04.978	3945	0.0071	0		0.102977	1701529
00:00:04.987	3955	0.0071	0		0.102977	1701534
00:00:04.997	3965	0.00737	0		0.106893	1702444
00:00:05.008	3975	0.00712	0		0.103267	1701627
00:00:05.017	3985	0.00749	0		0.108633	1702868
00:00:05.027	3995	0.00702	0		0.101816	1701287
00:00:05.037	4005	0.00734	0		0.106458	1702342
00:00:05.047	4015	0.00752	0		0.109068	1702941
00:00:05.057	4025	0.00747	0		0.108343	1702787
00:00:05.067	4035	0.00719	0		0.104282	1701848
00:00:05.077	4045	0.00713	0		0.103412	1701640
00:00:05.087	4055	0.00709	0		0.102832	1701520
00:00:05.097	4065	0.00737	0		0.106893	1702449
00:00:05.107	4075	0.0073	0		0.105878	1702208
00:00:05.117	4085	0.00742	0		0.107618	1702625
00:00:05.127	4095	0.00727	0		0.105442	1702115
00:00:05.137	4105	0.00732	0		0.106168	1702274
00:00:05.147	4115	0.00742	0		0.107618	1702615
00:00:05.157	4125	0.0073	0		0.105878	1702230
00:00:05.167	4135	0.00712	0		0.103267	1701596
00:00:05.178	4145	0.0076	0		0.110229	1703208
00:00:05.187	4155	0.0072	0		0.104427	1701870
00:00:05.197	4165	0.00755	0		0.109503	1703066
00:00:05.207	4175	0.00729	0		0.105732	1702196
00:00:05.217	4185	0.00746	0		0.108198	1702770
00:00:05.227	4195	0.0075	0		0.108778	1702882
00:00:05.237	4205	0.00787	0		0.114145	1704132
00:00:05.246	4215	0.00739	0		0.107183	1702508
00:00:05.256	4225	0.00751	0		0.108923	1702936
00:00:05.266	4235	0.00735	0		0.106603	1702401
00:00:05.276	4245	0.00761	0		0.110374	1703247
00:00:05.286	4255	0.00734	0		0.106458	1702345
00:00:05.296	4265	0.00766	0		0.111099	1703412
00:00:05.306	4275	0.00744	0		0.107908	1702701
00:00:05.316	4285	0.00791	0		0.114725	1704250
00:00:05.326	4295	0.00745	0		0.108053	1702706
00:00:05.336	4305	0.00759	0		0.110084	1703201
00:00:05.346	4315	0.00727	0		0.105442	1702127
00:00:05.356	4325	0.00746	0		0.108198	1702765
00:00:05.366	4335	0.00745	0		0.108053	1702730
00:00:05.376	4345	0.0078	0		0.113129	1703907
00:00:05.386	4355	0.00745	0		0.108053	1702735
00:00:05.396	4365	0.00808	0		0.11719	1704836
00:00:05.406	4375	0.00751	0		0.108923	1702909
00:00:05.416	4385	0.00768	0		0.111389	1703505
00:00:05.426	4395	0.00764	0		0.110809	1703343
00:00:05.436	4405	0.00792	0		0.11487	1704296
00:00:05.446	4415	0.00747	0		0.108343	1702779
00:00:05.456	4425	0.0075	0		0.108778	1702882
00:00:05.466	4435	0.00748	0		0.108488	1702833
00:00:05.476	4445	0.00816	0		0.118351	1705101
00:00:05.486	4455	0.00741	0		0.107473	1702586
00:00:05.496	4465	0.00777	0		0.112694	1703780
00:00:05.506	4475	0.0078	0		0.113129	1703907
00:00:05.516	4485	0.00759	0		0.110084	1703183
00:00:05.526	4495	0.00752	0		0.109068	1702939
00:00:05.535	4505	0.00808	0		0.11719	1704821
00:00:05.545	4515	0.00756	0		0.109648	1703100
00:00:05.555	4525	0.0078	0		0.113129	1703890
00:00:05.565	4535	0.00747	0		0.108343	1702787
00:00:05.575	4545	0.00782	0		0.113419	1703949
00:00:05.585	4555	0.0075	0		0.108778	1702902
00:00:05.595	4565	0.00811	0		0.117626	1704922
00:00:05.605	4575	0.00774	0		0.112259	1703699
00:00:05.615	4585	0.00814	0		0.118061	1705042
00:00:05.625	4595	0.00755	0		0.109503	1703061
00:00:05.635	4605	0.00789	0		0.114435	1704193
00:00:05.645	4615	0.00759	0		0.110084	1703174
00:00:05.655	4625	0.0081	0		0.117481	1704905
00:00:05.665	4635	0.00791	0		0.114725	1704250
00:00:05.675	4645	0.008	0		0.11603	1704575
00:00:05.685	4655	0.00738	0		0.107038	1702481
00:00:05.695	4665	0.008	0		0.11603	1704561
00:00:05.705	4675	0.00782	0		0.113419	1703949
00:00:05.714	4685	0.00817	0		0.118496	1705130
00:00:05.725	4695	0.00786	0		0.114	1704103
00:00:05.735	4705	0.00801	0		0.116175	1704586
00:00:05.745	4715	0.00806	0		0.1169	1704767
00:00:05.754	4725	0.0082	0		0.118931	1705223
00:00:05.764	4735	0.00792	0		0.11487	1704299
00:00:05.774	4745	0.00821	0		0.119076	1705265
00:00:05.784	4755	0.00774	0		0.112259	1703684
00:00:05.794	4765	0.00829	0		0.120236	1705522
00:00:05.804	4775	0.00774	0		0.112259	1703677
00:00:05.814	4785	0.00793	0		0.115015	1704340
00:00:05.824	4795	0.0079	0		0.11458	1704237
00:00:05.834	4805	0.0083	0		0.120381	1705561
00:00:05.844	4815	0.00788	0		0.11429	1704174
00:00:05.854	4825	0.00818	0		0.118641	1705154
00:00:05.864	4835	0.00789	0		0.114435	1704189
00:00:05.874	4845	0.00837	0		0.121397	1705814
00:00:05.884	4855	0.00812	0		0.117771	1704966
00:00:05.894	4865	0.00828	0		0.120091	1705502
00:00:05.904	4875	0.00787	0		0.114145	1704120
00:00:05.914	4885	0.00833	0		0.120816	1705665
00:00:05.924	4895	0.00774	0		0.112259	1703706
00:00:05.934	4905	0.00814	0		0.118061	1705052
00:00:05.944	4915	0.0081	0		0.117481	1704907
00:00:05.954	4925	0.00836	0		0.121252	1705782
00:00:05.964	4935	0.00776	0		0.112549	1703758
00:00:05.974	4945	0.00849	0		0.123137	1706208
00:00:05.984	4955	0.0081	0		0.117481	1704892
00:00:05.994	4965	0.00837	0		0.121397	1705814
00:00:06.004	4975	0.00792	0		0.11487	1704304
00:00:06.014	4985	0.00845	0		0.122557	1706061
00:00:06.024	4995	0.00838	0		0.121542	1705853
00:00:06.034	5005	0.00801	0		0.116175	1704586
00:00:06.044	5015	0.0078	0		0.113129	1703904
00:00:06.053	5025	0.00855	0		0.124007	1706412
00:00:06.063	5035	0.00826	0		0.119801	1705429
00:00:06.073	5045	0.00828	0		0.120091	1705495
00:00:06.083	5055	0.00829	0		0.120236	1705522
00:00:06.093	5065	0.00843	0		0.122267	1706025
00:00:06.103	5075	0.00843	0		0.122267	1706000
00:00:06.113	5085	0.00801	0		0.116175	1704598
00:00:06.123	5095	0.00835	0		0.121106	1705726
00:00:06.133	5105	0.00833	0		0.120816	1705665
00:00:06.144	5115	0.00808	0		0.11719	1704829
00:00:06.153	5125	0.00864	0		0.125313	1706706
00:00:06.163	5135	0.00851	0		0.123427	1706270
00:00:06.173	5145	0.00866	0		0.125603	1706768
00:00:06.183	5155	0.00852	0		0.123572	1706301
00:00:06.193	5165	0.00843	0		0.122267	1705998
00:00:06.203	5175	0.0082	0		0.118931	1705221
00:00:06.213	5185	0.00866	0		0.125603	1706790
00:00:06.223	5195	0.00819	0		0.118786	1705216
00:00:06.233	5205	0.00854	0		0.123862	1706370
00:00:06.244	5215	0.00843	0		0.122267	1706017
00:00:06.252	5225	0.00891	0		0.129229	1707610
00:00:06.263	5235	0.00851	0		0.123427	1706267
00:00:06.273	5245	0.00861	0		0.124877	1706600
00:00:06.283	5255	0.00845	0		0.122557	1706074
00:00:06.292	5265	0.00881	0		0.127778	1707294
00:00:06.302	5275	0.00855	0		0.124007	1706426
00:00:06.312	5285	0.00871	0		0.126328	1706964
00:00:06.322	5295	0.00822	0		0.119221	1705292
00:00:06.332	5305	0.00905	0		0.131259	1708091
00:00:06.342	5315	0.00865	0		0.125458	1706730
00:00:06.352	5325	0.00858	0		0.124442	1706522
00:00:06.362	5335	0.00857	0		0.124297	1706473
00:00:06.372	5345	0.00861	0		0.124877	1706620
00:00:06.382	5355	0.00837	0		0.121397	1705797
00:00:06.392	5365	0.00869	0		0.126038	1706888
00:00:06.402	5375	0.00809	0		0.117335	1704873
00:00:06.412	5385	0.00874	0		0.126763	1707059
00:00:06.422	5395	0.00876	0		0.127053	1707111
00:00:06.432	5405	0.00877	0		0.127198	1707145
00:00:06.442	5415	0.00854	0		0.123862	1706382
00:00:06.452	5425	0.00883	0		0.128068	1707351
00:00:06.462	5435	0.00849	0		0.123137	1706226
00:00:06.472	5445	0.00903	0		0.130969	1708032
00:00:06.482	5455	0.00852	0		0.123572	1706311
00:00:06.492	5465	0.00863	0		0.125168	1706671
00:00:06.502	5475	0.00865	0		0.125458	1706758
00:00:06.511	5485	0.00864	0		0.125313	1706698
00:00:06.522	5495	0.00871	0		0.126328	1706934
00:00:06.532	5505	0.00897	0		0.130099	1707828
00:00:06.541	5515	0.00857	0		0.124297	1706490
00:00:06.552	5525	0.00892	0		0.129374	1707659
00:00:06.562	5535	0.00907	0		0.131549	1708170
00:00:06.571	5545	0.00914	0		0.132564	1708392
00:00:06.581	5555	0.00865	0		0.125458	1706730
00:00:06.591	5565	0.00887	0		0.128648	1707485
00:00:06.602	5575	0.00855	0		0.124007	1706409
00:00:06.611	5585	0.00888	0		0.128793	1707529
00:00:06.621	5595	0.0089	0		0.129084	1707583
00:00:06.631	5605	0.00895	0		0.129809	1707742
00:00:06.641	5615	0.00868	0		0.125893	1706846
00:00:06.651	5625	0.0088	0		0.127633	1707245
00:00:06.661	5635	0.00905	0		0.131259	1708074
00:00:06.671	5645	0.009	0		0.130534	1707927
00:00:06.681	5655	0.00904	0		0.131114	1708067
00:00:06.691	5665	0.009	0		0.130534	1707937
00:00:06.701	5675	0.00886	0		0.128503	1707444
00:00:06.711	5685	0.00922	0		0.133725	1708654
00:00:06.721	5695	0.00894	0		0.129664	1707720
00:00:06.731	5705	0.00898	0		0.130244	1707868
00:00:06.741	5715	0.00908	0		0.131694	1708192
00:00:06.751	5725	0.00894	0		0.129664	1707711
00:00:06.761	5735	0.00921	0		0.13358	1708620
00:00:06.771	5745	0.00929	0		0.13474	1708880
00:00:06.781	5755	0.009	0		0.130534	1707920
00:00:06.790	5765	0.00909	0		0.131839	1708214
00:00:06.801	5775	0.00925	0		0.13416	1708750
00:00:06.811	5785	0.00905	0		0.131259	1708099
00:00:06.821	5795	0.00898	0		0.130244	1707841
00:00:06.831	5805	0.00906	0		0.131404	1708125
00:00:06.840	5815	0.00914	0		0.132564	1708385
00:00:06.850	5825	0.00901	0		0.130679	1707949
00:00:06.860	5835	0.00911	0		0.132129	1708297
00:00:06.870	5845	0.00929	0		0.13474	1708886
00:00:06.880	5855	0.0093	0		0.134885	1708917
00:00:06.890	5865	0.00958	0		0.138946	1709870
00:00:06.900	5875	0.0092	0		0.133435	1708596
00:00:06.910	5885	0.00932	0		0.135175	1709003
00:00:06.920	5895	0.00955	0		0.138511	1709767
00:00:06.930	5905	0.00932	0		0.135175	1708993
00:00:06.940	5915	0.00936	0		0.135755	1709113
00:00:06.950	5925	0.0094	0		0.136335	1709273
00:00:06.960	5935	0.00927	0		0.13445	1708821
00:00:06.970	5945	0.00941	0		0.13648	1709282
00:00:06.980	5955	0.00916	0		0.132855	1708459
00:00:06.990	5965	0.00938	0		0.136045	1709202
00:00:07.000	5975	0.00917	0		0.133	1708503
00:00:07.010	5985	0.00932	0		0.135175	1708986
00:00:07.020	5995	0.00941	0		0.13648	1709285
00:00:07.030	6005	0.00969	0		0.140542	1710231
00:00:07.039	6015	0.00894	0		0.129664	1707708
00:00:07.050	6025	0.00938	0		0.136045	1709209
00:00:07.060	6035	0.00942	0		0.136626	1709326
00:00:07.070	6045	0.00932	0		0.135175	1709001
00:00:07.080	6055	0.00943	0		0.136771	1709371
00:00:07.090	6065	0.00949	0		0.137641	1709557
00:00:07.100	6075	0.00957	0		0.138801	1709828
00:00:07.110	6085	0.00941	0		0.13648	1709290
00:00:07.119	6095	0.00924	0		0.134015	1708718
00:00:07.130	6105	0.0096	0		0.139236	1709919
00:00:07.139	6115	0.00973	0		0.141122	1710371
00:00:07.149	6125	0.00952	0		0.138076	1709650
00:00:07.159	6135	0.00944	0		0.136916	1709383
00:00:07.169	6145	0.00931	0		0.13503	1708947
00:00:07.179	6155	0.00949	0		0.137641	1709571
00:00:07.189	6165	0.00961	0		0.139381	1709961
00:00:07.199	6175	0.00949	0		0.137641	1709571
00:00:07.209	6185	0.00962	0		0.139526	1709985
00:00:07.219	6195	0.00969	0		0.140542	1710221
00:00:07.229	6205	0.00981	0		0.142282	1710647
00:00:07.239	6215	0.00961	0		0.139381	1709980
00:00:07.249	6225	0.00949	0		0.137641	1709549
00:00:07.259	6235	0.00965	0		0.139961	1710094
00:00:07.269	6245	0.00968	0		0.140396	1710204
00:00:07.279	6255	0.00967	0		0.140251	1710155
00:00:07.289	6265	0.00996	0		0.144458	1711148
00:00:07.299	6275	0.00956	0		0.138656	1709816
00:00:07.309	6285	0.00976	0		0.141557	1710478
00:00:07.319	6295	0.00981	0		0.142282	1710642
00:00:07.328	6305	0.00984	0		0.142717	1710736
00:00:07.339	6315	0.00951	0		0.137931	1709640
00:00:07.348	6325	0.00951	0		0.137931	1709645
00:00:07.358	6335	0.01005	0		0.145763	1711454
00:00:07.371	6345	0.01003	0		0.145473	1711366
00:00:07.378	6355	0.00989	0		0.143442	1710924
00:00:07.388	6365	0.01005	0		0.145763	1711437
00:00:07.398	6375	0.01002	0		0.145328	1711344
00:00:07.408	6385	0.00998	0		0.144748	1711209
00:00:07.418	6395	0.00958	0		0.138946	1709882
00:00:07.428	6405	0.01019	0		0.147793	1711905
00:00:07.438	6415	0.00989	0		0.143442	1710914
00:00:07.448	6425	0.01011	0		0.146633	1711630
00:00:07.458	6435	0.00999	0		0.144893	1711251
00:00:07.468	6445	0.00992	0		0.143877	1711000
00:00:07.478	6455	0.00979	0		0.141992	1710574
00:00:07.488	6465	0.00976	0		0.141557	1710471
00:00:07.498	6475	0.00998	0		0.144748	1711219
00:00:07.508	6485	0.00957	0		0.138801	1709836
00:00:07.518	6495	0.01004	0		0.145618	1711398
00:00:07.528	6505	0.00982	0		0.142427	1710657
00:00:07.538	6515	0.0103	0		0.149389	1712272
00:00:07.548	6525	0.01	0		0.145038	1711280
00:00:07.558	6535	0.01015	0		0.147213	1711785
00:00:07.568	6545	0.00986	0		0.143007	1710811
00:00:07.578	6555	0.00989	0		0.143442	1710919
00:00:07.588	6565	0.01001	0		0.145183	1711305
00:00:07.598	6575	0.01035	0		0.150114	1712466
00:00:07.608	6585	0.01004	0		0.145618	1711417
00:00:07.618	6595	0.01019	0		0.147793	1711919
00:00:07.628	6605	0.01022	0		0.148229	1712012
00:00:07.637	6615	0.01019	0		0.147793	1711927
00:00:07.647	6625	0.01012	0		0.146778	1711689
00:00:07.657	6635	0.01022	0		0.148229	1711998
00:00:07.667	6645	0.01026	0		0.148809	1712135
00:00:07.677	6655	0.0103	0		0.149389	1712295
00:00:07.687	6665	0.01048	0		0.152	1712893
00:00:07.697	6675	0.01026	0		0.148809	1712135
00:00:07.707	6685	0.01019	0		0.147793	1711917
00:00:07.717	6695	0.01035	0		0.150114	1712466
00:00:07.727	6705	0.01021	0		0.148083	1711973
00:00:07.737	6715	0.01036	0		0.150259	1712484
00:00:07.747	6725	0.01013	0		0.146923	1711726
00:00:07.757	6735	0.01066	0		0.15461	1713506
00:00:07.767	6745	0.01033	0		0.149824	1712395
00:00:07.777	6755	0.01034	0		0.149969	1712425
00:00:07.787	6765	0.01005	0		0.145763	1711459
00:00:07.797	6775	0.01055	0		0.153015	1713120
00:00:07.807	6785	0.01036	0		0.150259	1712474
00:00:07.817	6795	0.01052	0		0.15258	1713035
00:00:07.827	6805	0.01033	0		0.149824	1712376
00:00:07.837	6815	0.01049	0		0.152145	1712905
00:00:07.847	6825	0.01042	0		0.151129	1712684
00:00:07.857	6835	0.01047	0		0.151854	1712856
00:00:07.866	6845	0.0105	0		0.15229	1712946
00:00:07.877	6855	0.01064	0		0.15432	1713437
00:00:07.886	6865	0.01054	0		0.15287	1713101
00:00:07.896	6875	0.01044	0		0.151419	1712758
00:00:07.906	6885	0.01058	0		0.15345	1713219
00:00:07.916	6895	0.01034	0		0.149969	1712420
00:00:07.927	6905	0.01076	0		0.156061	1713839
00:00:07.936	6915	0.01078	0		0.156351	1713883
00:00:07.946	6925	0.01026	0		0.148809	1712154
00:00:07.956	6935	0.01087	0		0.157656	1714209
00:00:07.966	6945	0.01068	0		0.1549	1713560
00:00:07.976	6955	0.01103	0		0.159977	1714731
00:00:07.986	6965	0.01059	0		0.153595	1713271
00:00:07.996	6975	0.0107	0		0.15519	1713614
00:00:08.006	6985	0.01079	0		0.156496	1713920
00:00:08.016	6995	0.01108	0		0.160702	1714903
00:00:08.026	7005	0.01065	0		0.154465	1713457
00:00:08.036	7015	0.01073	0		0.155625	1713719
00:00:08.046	7025	0.01079	0		0.156496	1713920
00:00:08.056	7035	0.0109	0		0.158091	1714302
00:00:08.066	7045	0.01074	0		0.15577	1713746
00:00:08.076	7055	0.01073	0		0.155625	1713734
00:00:08.086	7065	0.0106	0		0.15374	1713303
00:00:08.096	7075	0.01103	0		0.159977	1714734
00:00:08.106	7085	0.01085	0		0.157366	1714135
00:00:08.116	7095	0.01109	0		0.160847	1714932
00:00:08.126	7105	0.0109	0		0.158091	1714282
00:00:08.136	7115	0.01067	0		0.154755	1713525
00:00:08.146	7125	0.01085	0		0.157366	1714116
00:00:08.156	7135	0.01085	0		0.157366	1714143
00:00:08.166	7145	0.01081	0		0.156786	1713993
00:00:08.175	7155	0.01115	0		0.161717	1715130
00:00:08.185	7165	0.0108	0		0.156641	1713971
00:00:08.195	7175	0.01109	0		0.160847	1714922
00:00:08.205	7185	0.01071	0		0.155335	1713667
00:00:08.215	7195	0.0112	0		0.162442	1715299
00:00:08.225	7205	0.01084	0		0.157221	1714089
00:00:08.236	7215	0.01117	0		0.162007	1715219
00:00:08.245	7225	0.01102	0		0.159832	1714704
00:00:08.255	7235	0.01117	0		0.162007	1715194
00:00:08.265	7245	0.0108	0		0.156641	1713954
00:00:08.275	7255	0.01137	0		0.164908	1715876
00:00:08.285	7265	0.01083	0		0.157076	1714047
00:00:08.295	7275	0.01123	0		0.162877	1715416
00:00:08.305	7285	0.01127	0		0.163457	1715543
00:00:08.315	7295	0.01108	0		0.160702	1714898
00:00:08.325	7305	0.01082	0		0.156931	1714013
00:00:08.335	7315	0.01132	0		0.164183	1715707
00:00:08.345	7325	0.01075	0		0.155916	1713805
00:00:08.355	7335	0.01135	0		0.164618	1715795
00:00:08.365	7345	0.01097	0		0.159106	1714545
00:00:08.375	7355	0.01128	0		0.163603	1715587
00:00:08.385	7365	0.0111	0		0.160992	1714979
00:00:08.395	7375	0.01138	0		0.165053	1715908
00:00:08.405	7385	0.01141	0		0.165488	1716003
00:00:08.414	7395	0.01139	0		0.165198	1715925
00:00:08.425	7405	0.01099	0		0.159396	1714589
00:00:08.434	7415	0.0115	0		0.166793	1716304
00:00:08.444	7425	0.01125	0		0.163167	1715474
00:00:08.454	7435	0.01181	0		0.17129	1717359
00:00:08.464	7445	0.01107	0		0.160557	1714864
00:00:08.474	7455	0.01122	0		0.162732	1715356
00:00:08.485	7465	0.0112	0		0.162442	1715302
00:00:08.495	7475	0.01146	0		0.166213	1716177
00:00:08.504	7485	0.01107	0		0.160557	1714866
00:00:08.514	7495	0.01163	0		0.168679	1716734
00:00:08.524	7505	0.01106	0		0.160412	1714837
00:00:08.534	7515	0.01172	0		0.169984	1717043
00:00:08.544	7525	0.01173	0		0.170129	1717092
00:00:08.555	7535	0.01164	0		0.168824	1716795
00:00:08.564	7545	0.01138	0		0.165053	1715896
00:00:08.574	7555	0.01138	0		0.165053	1715898
00:00:08.584	7565	0.01141	0		0.165488	1716023
00:00:08.594	7575	0.01171	0		0.169839	1717001
00:00:08.604	7585	0.01172	0		0.169984	1717038
00:00:08.614	7595	0.01178	0		0.170854	1717265
00:00:08.624	7605	0.01104	0		0.160122	1714758
00:00:08.633	7615	0.01139	0		0.165198	1715927
00:00:08.644	7625	0.01135	0		0.164618	1715798
00:00:08.653	7635	0.01165	0		0.168969	1716810
00:00:08.664	7645	0.01145	0		0.166068	1716143
00:00:08.673	7655	0.01174	0		0.170274	1717114
00:00:08.684	7665	0.01132	0		0.164183	1715697
00:00:08.693	7675	0.01173	0		0.170129	1717084
00:00:08.703	7685	0.01153	0		0.167228	1716427
00:00:08.713	7695	0.01188	0		0.172305	1717569
00:00:08.723	7705	0.01136	0		0.164763	1715844
00:00:08.733	7715	0.01172	0		0.169984	1717047
00:00:08.743	7725	0.01137	0		0.164908	1715888
00:00:08.753	7735	0.01174	0		0.170274	1717128
00:00:08.763	7745	0.01164	0		0.168824	1716783
00:00:08.773	7755	0.01196	0		0.173465	1717859
00:00:08.783	7765	0.01172	0		0.169984	1717057
00:00:08.793	7775	0.01178	0		0.170854	1717256
00:00:08.803	7785	0.01169	0		0.169549	1716950
00:00:08.813	7795	0.01175	0		0.170419	1717155
00:00:08.823	7805	0.01169	0		0.169549	1716959
00:00:08.833	7815	0.012	0		0.174045	1717999
00:00:08.843	7825	0.01174	0		0.170274	1717099
00:00:08.853	7835	0.01177	0		0.170709	1717199
00:00:08.863	7845	0.01182	0		0.171435	1717381
00:00:08.873	7855	0.01206	0		0.174915	1718190
00:00:08.883	7865	0.01164	0		0.168824	1716785
00:00:08.893	7875	0.01201	0		0.17419	1718023
00:00:08.903	7885	0.01174	0		0.170274	1717119
00:00:08.913	7895	0.012	0		0.174045	1717977
00:00:08.922	7905	0.01175	0		0.170419	1717148
00:00:08.933	7915	0.01174	0		0.170274	1717116
00:00:08.942	7925	0.01157	0		0.167809	1716552
00:00:08.952	7935	0.01167	0		0.169259	1716883
00:00:08.962	7945	0.01173	0		0.170129	1717094
00:00:08.973	7955	0.01194	0		0.173175	1717788
00:00:08.983	7965	0.01184	0		0.171725	1717442
00:00:08.993	7975	0.01201	0		0.17419	1718021
00:00:09.002	7985	0.01212	0		0.175786	1718390
00:00:09.012	7995	0.01219	0		0.176801	1718613
00:00:09.022	8005	0.01169	0		0.169549	1716945
00:00:09.033	8015	0.01212	0		0.175786	1718383
00:00:09.043	8025	0.01192	0		0.172885	1717734
00:00:09.052	8035	0.01226	0		0.177816	1718859
00:00:09.062	8045	0.01195	0		0.17332	1717822
00:00:09.072	8055	0.0122	0		0.176946	1718660
00:00:09.082	8065	0.01189	0		0.17245	1717616
00:00:09.092	8075	0.01233	0		0.178831	1719089
00:00:09.102	8085	0.0119	0		0.172595	1717658
00:00:09.112	8095	0.01214	0		0.176076	1718471
00:00:09.122	8105	0.01191	0		0.17274	1717697
00:00:09.132	8115	0.01243	0		0.180282	1719425
00:00:09.142	8125	0.01222	0		0.177236	1718729
00:00:09.152	8135	0.01224	0		0.177526	1718786
00:00:09.162	8145	0.01227	0		0.177961	1718881
00:00:09.172	8155	0.01222	0		0.177236	1718711
00:00:09.182	8165	0.01203	0		0.17448	1718097
00:00:09.192	8175	0.01221	0		0.177091	1718689
00:00:09.202	8185	0.01208	0		0.175206	1718246
00:00:09.211	8195	0.01243	0		0.180282	1719430
00:00:09.222	8205	0.01243	0		0.180282	1719427
00:00:09.231	8215	0.01235	0		0.179122	1719170
00:00:09.241	8225	0.01207	0		0.175061	1718219
00:00:09.251	8235	0.01261	0		0.182893	1720031
00:00:09.261	8245	0.01243	0		0.180282	1719420
00:00:09.271	8255	0.01225	0		0.177671	1718815
00:00:09.282	8265	0.01213	0		0.175931	1718422
00:00:09.291	8275	0.01253	0		0.181732	1719753
00:00:09.301	8285	0.01218	0		0.176656	1718596
00:00:09.312	8295	0.01252	0		0.181587	1719729
00:00:09.322	8305	0.01233	0		0.178831	1719107
00:00:09.331	8315	0.01231	0		0.178541	1719043
00:00:09.341	8325	0.01263	0		0.183183	1720109
00:00:09.351	8335	0.01254	0		0.181877	1719797
00:00:09.361	8345	0.01248	0		0.181007	1719584
00:00:09.371	8355	0.01289	0		0.186954	1720957
00:00:09.381	8365	0.01243	0		0.180282	1719440
00:00:09.391	8375	0.01246	0		0.180717	1719520
00:00:09.401	8385	0.01226	0		0.177816	1718849
00:00:09.411	8395	0.01267	0		0.183763	1720222
00:00:09.421	8405	0.01205	0		0.17477	1718153
00:00:09.431	8415	0.01294	0		0.187679	1721153
00:00:09.441	8425	0.01242	0		0.180137	1719405
00:00:09.451	8435	0.01296	0		0.187969	1721217
00:00:09.460	8445	0.01233	0		0.178831	1719092
00:00:09.471	8455	0.01243	0		0.180282	1719442
00:00:09.480	8465	0.01235	0		0.179122	1719170
00:00:09.490	8475	0.01267	0		0.183763	1720244
00:00:09.501	8485	0.01247	0		0.180862	1719552
00:00:09.510	8495	0.01267	0		0.183763	1720241
00:00:09.520	8505	0.01239	0		0.179702	1719305
00:00:09.531	8515	0.01288	0		0.186809	1720943
00:00:09.540	8525	0.01278	0		0.185358	1720616
00:00:09.550	8535	0.01292	0		0.187389	1721090
00:00:09.560	8545	0.0127	0		0.184198	1720344
00:00:09.570	8555	0.01271	0		0.184343	1720379
00:00:09.581	8565	0.01278	0		0.185358	1720592
00:00:09.590	8575	0.01296	0		0.187969	1721212
00:00:09.600	8585	0.01258	0		0.182457	1719926
00:00:09.610	8595	0.01294	0		0.187679	1721139
00:00:09.620	8605	0.01272	0		0.184488	1720408
00:00:09.630	8615	0.01319	0		0.191305	1721966
00:00:09.640	8625	0.01276	0		0.185068	1720543
00:00:09.650	8635	0.0131	0		0.189999	1721677
00:00:09.660	8645	0.01282	0		0.185938	1720726
00:00:09.670	8655	0.01287	0		0.186664	1720918
00:00:09.680	8665	0.0131	0		0.189999	1721663
00:00:09.690	8675	0.0131	0		0.189999	1721665
00:00:09.700	8685	0.01305	0		0.189274	1721506
00:00:09.709	8695	0.01308	0		0.189709	1721624
00:00:09.720	8705	0.01311	0		0.190144	1721709
00:00:09.730	8715	0.01297	0		0.188114	1721229
00:00:09.740	8725	0.01303	0		0.188984	1721450
00:00:09.750	8735	0.01322	0		0.19174	1722095
00:00:09.759	8745	0.01297	0		0.188114	1721227
00:00:09.770	8755	0.01303	0		0.188984	1721428
00:00:09.779	8765	0.01309	0		0.189854	1721636
00:00:09.789	8775	0.01312	0		0.190289	1721739
00:00:09.799	8785	0.01301	0		0.188694	1721371
00:00:09.809	8795	0.013	0		0.188549	1721337
00:00:09.820	8805	0.01296	0		0.187969	1721193
00:00:09.830	8815	0.01323	0		0.191885	1722105
00:00:09.839	8825	0.01316	0		0.19087	1721886
00:00:09.849	8835	0.0135	0		0.195801	1723007
00:00:09.859	8845	0.01335	0		0.193625	1722526
00:00:09.869	8855	0.01328	0		0.19261	1722269
00:00:09.879	8865	0.0131	0		0.189999	1721687
00:00:09.889	8875	0.01341	0		0.194496	1722734
00:00:09.899	8885	0.01296	0		0.187969	1721222
00:00:09.909	8895	0.01299	0		0.188404	1721320
00:00:09.919	8905	0.01315	0		0.190725	1721846
00:00:09.929	8915	0.01299	0		0.188404	1721315
00:00:09.939	8925	0.01319	0		0.191305	1721964
00:00:09.949	8935	0.0134	0		0.194351	1722687
00:00:09.959	8945	0.01321	0		0.191595	1722057
00:00:09.969	8955	0.01333	0		0.193335	1722438
00:00:09.979	8965	0.01313	0		0.190435	1721790
00:00:09.989	8975	0.01318	0		0.19116	1721952
00:00:09.999	8985	0.01335	0		0.193625	1722504
00:00:10.009	8995	0.01311	0		0.190144	1721712
00:00:10.019	9005	0.01326	0		0.19232	1722200
00:00:10.028	9015	0.01303	0		0.188984	1721455
00:00:10.039	9025	0.01316	0		0.19087	1721891
00:00:10.048	9035	0.01334	0		0.19348	1722496
00:00:10.058	9045	0.0134	0		0.194351	1722692
00:00:10.068	9055	0.01364	0		0.197831	1723506
00:00:10.078	9065	0.01361	0		0.197396	1723374
00:00:10.088	9075	0.01357	0		0.196816	1723254
00:00:10.098	9085	0.01347	0		0.195366	1722908
00:00:10.108	9095	0.01362	0		0.197541	1723416
00:00:10.118	9105	0.01357	0		0.196816	1723252
00:00:10.128	9115	0.01324	0		0.19203	1722156
00:00:10.138	9125	0.01371	0		0.198847	1723710
00:00:10.148	9135	0.0137	0		0.198702	1723690
00:00:10.158	9145	0.0136	0		0.197251	1723340
00:00:10.168	9155	0.0134	0		0.194351	1722687
00:00:10.178	9165	0.01388	0		0.201312	1724301
00:00:10.188	9175	0.01372	0		0.198992	1723754
00:00:10.198	9185	0.01339	0		0.194205	1722668
00:00:10.208	9195	0.01368	0		0.198412	1723639
00:00:10.218	9205	0.0136	0		0.197251	1723359
00:00:10.228	9215	0.01373	0		0.199137	1723790
00:00:10.238	9225	0.01414	0		0.205083	1725182
00:00:10.247	9235	0.01338	0		0.19406	1722602
00:00:10.257	9245	0.0137	0		0.198702	1723690
00:00:10.268	9255	0.0139	0		0.201602	1724377
00:00:10.278	9265	0.01374	0		0.199282	1723815
00:00:10.287	9275	0.01391	0		0.201747	1724409
00:00:10.297	9285	0.01362	0		0.197541	1723433
00:00:10.307	9295	0.01389	0		0.201457	1724335
00:00:10.317	9305	0.01391	0		0.201747	1724411
00:00:10.327	9315	0.01373	0		0.199137	1723788
00:00:10.337	9325	0.01401	0		0.203198	1724720
00:00:10.347	9335	0.01389	0		0.201457	1724323
00:00:10.357	9345	0.01398	0		0.202763	1724617
00:00:10.367	9355	0.01386	0		0.201022	1724221
00:00:10.377	9365	0.01397	0		0.202618	1724592
00:00:10.387	9375	0.01408	0		0.204213	1724960
00:00:10.397	9385	0.01363	0		0.197686	1723448
00:00:10.407	9395	0.01408	0		0.204213	1724969
00:00:10.417	9405	0.01399	0		0.202908	1724678
00:00:10.427	9415	0.01347	0		0.195366	1722925
00:00:10.437	9425	0.01426	0		0.206824	1725585
00:00:10.448	9435	0.01383	0		0.200587	1724126
00:00:10.457	9445	0.0141	0		0.204503	1725038
00:00:10.467	9455	0.01412	0		0.204793	1725099
00:00:10.477	9465	0.01421	0		0.206099	1725399
00:00:10.487	9475	0.01379	0		0.200007	1724008
00:00:10.497	9485	0.0141	0		0.204503	1725040
00:00:10.507	9495	0.01418	0		0.205663	1725286
00:00:10.517	9505	0.01403	0		0.203488	1724798
00:00:10.527	9515	0.01398	0		0.202763	1724627
00:00:10.537	9525	0.01424	0		0.206534	1725504
00:00:10.546	9535	0.0141	0		0.204503	1725033
00:00:10.556	9545	0.01427	0		0.206969	1725617
00:00:10.566	9555	0.01405	0		0.203778	1724857
00:00:10.577	9565	0.01438	0		0.208564	1725984
00:00:10.586	9575	0.0139	0		0.201602	1724372
00:00:10.596	9585	0.01423	0		0.206389	1725467
00:00:10.606	9595	0.01403	0		0.203488	1724813
00:00:10.616	9605	0.01425	0		0.206679	1725551
00:00:10.627	9615	0.0141	0		0.204503	1725040
00:00:10.636	9625	0.01415	0		0.205228	1725208
00:00:10.646	9635	0.01437	0		0.208419	1725938
00:00:10.656	9645	0.01412	0		0.204793	1725102
00:00:10.666	9655	0.01413	0		0.204938	1725151
00:00:10.676	9665	0.01439	0		0.208709	1726004
00:00:10.686	9675	0.0142	0		0.205954	1725362
00:00:10.696	9685	0.01432	0		0.207694	1725771
00:00:10.706	9695	0.01417	0		0.205518	1725281
00:00:10.716	9705	0.01381	0		0.200297	1724062
00:00:10.726	9715	0.01441	0		0.208999	1726058
00:00:10.736	9725	0.01413	0		0.204938	1725141
00:00:10.746	9735	0.01415	0		0.205228	1725208
00:00:10.756	9745	0.01465	0		0.21248	1726877
00:00:10.766	9755	0.01434	0		0.207984	1725840
00:00:10.776	9765	0.01469	0		0.21306	1727019
00:00:10.786	9775	0.01415	0		0.205228	1725208
00:00:10.795	9785	0.01419	0		0.205808	1725335
00:00:10.805	9795	0.01417	0		0.205518	1725272
00:00:10.815	9805	0.01457	0		0.21132	1726607
00:00:10.825	9815	0.0146	0		0.211755	1726720
00:00:10.835	9825	0.01459	0		0.21161	1726671
00:00:10.846	9835	0.01448	0		0.210015	1726300
00:00:10.855	9845	0.01444	0		0.209434	1726175
00:00:10.865	9855	0.01423	0		0.206389	1725472
00:00:10.875	9865	0.01464	0		0.212335	1726847
00:00:10.885	9875	0.01477	0		0.214221	1727298
00:00:10.895	9885	0.01469	0		0.21306	1727016
00:00:10.905	9895	0.01466	0		0.212625	1726904
00:00:10.915	9905	0.01477	0		0.214221	1727298
00:00:10.925	9915	0.01443	0		0.209289	1726156
00:00:10.935	9925	0.01478	0		0.214366	1727327
00:00:10.945	9935	0.01468	0		0.212915	1726967
00:00:10.955	9945	0.01465	0		0.21248	1726896
00:00:10.965	9955	0.01433	0		0.207839	1725818
00:00:10.975	9965	0.01482	0		0.214946	1727448
00:00:10.985	9975	0.01439	0		0.208709	1726001
00:00:10.995	9985	0.01454	0		0.210885	1726509
00:00:11.005	9995	0.01454	0		0.210885	1726526
00:00:11.015	10005	0.01484	0		0.215236	1727509
00:00:11.025	10015	0.01473	0		0.213641	1727148
00:00:11.035	10025	0.01474	0		0.213786	1727166
00:00:11.045	10035	0.0147	0		0.213205	1727060
00:00:11.055	10045	0.01493	0		0.216541	1727830
00:00:11.065	10055	0.01476	0		0.214076	1727251
00:00:11.074	10065	0.01485	0		0.215381	1727554
00:00:11.085	10075	0.01487	0		0.215671	1727602
00:00:11.094	10085	0.01495	0		0.216831	1727887
00:00:11.104	10095	0.01482	0		0.214946	1727448
00:00:11.115	10105	0.01461	0		0.2119	1726737
00:00:11.125	10115	0.01511	0		0.219152	1728439
00:00:11.135	10125	0.01477	0		0.214221	1727288
00:00:11.144	10135	0.01484	0		0.215236	1727531
00:00:11.155	10145	0.01504	0		0.218137	1728188
00:00:11.164	10155	0.01462	0		0.212045	1726791
00:00:11.174	10165	0.01535	0		0.222633	1729232
00:00:11.184	10175	0.01464	0		0.212335	1726862
00:00:11.194	10185	0.01531	0		0.222053	1729102
00:00:11.204	10195	0.01498	0		0.217266	1727999
00:00:11.214	10205	0.01533	0		0.222343	1729159
00:00:11.224	10215	0.01484	0		0.215236	1727517
00:00:11.234	10225	0.01547	0		0.224373	1729626
00:00:11.244	10235	0.01505	0		0.218282	1728205
00:00:11.254	10245	0.01506	0		0.218427	1728269
00:00:11.264	10255	0.015	0		0.217557	1728038
00:00:11.274	10265	0.01542	0		0.223648	1729470
00:00:11.284	10275	0.01484	0		0.215236	1727505
00:00:11.294	10285	0.01516	0		0.219877	1728588
00:00:11.304	10295	0.01503	0		0.217992	1728151
00:00:11.314	10305	0.01498	0		0.217266	1727977
00:00:11.323	10315	0.01512	0		0.219297	1728446
00:00:11.334	10325	0.01545	0		0.224083	1729570
00:00:11.344	10335	0.01521	0		0.220602	1728754
00:00:11.353	10345	0.01532	0		0.222198	1729124
00:00:11.364	10355	0.01529	0		0.221763	1729026
00:00:11.374	10365	0.01553	0		0.225244	1729823
00:00:11.383	10375	0.01537	0		0.222923	1729303
00:00:11.393	10385	0.01573	0		0.228144	1730506
00:00:11.403	10395	0.01494	0		0.216686	1727838
00:00:11.414	10405	0.01539	0		0.223213	1729357
00:00:11.423	10415	0.01493	0		0.216541	1727833
00:00:11.433	10425	0.01567	0		0.227274	1730308
00:00:11.443	10435	0.01519	0		0.220312	1728676
00:00:11.453	10445	0.01532	0		0.222198	1729129
00:00:11.463	10455	0.01531	0		0.222053	1729095
00:00:11.473	10465	0.01561	0		0.226404	1730102
00:00:11.483	10475	0.01539	0		0.223213	1729374
00:00:11.493	10485	0.01559	0		0.226114	1730046
00:00:11.503	10495	0.01534	0		0.222488	1729200
00:00:11.513	10505	0.01566	0		0.227129	1730276
00:00:11.523	10515	0.01562	0		0.226549	1730144
00:00:11.533	10525	0.01557	0		0.225824	1729951
00:00:11.543	10535	0.01556	0		0.225679	1729938
00:00:11.553	10545	0.01567	0		0.227274	1730293
00:00:11.563	10555	0.01552	0		0.225099	1729811
00:00:11.573	10565	0.01565	0		0.226984	1730220
00:00:11.583	10575	0.01557	0		0.225824	1729975
00:00:11.593	10585	0.01562	0		0.226549	1730142
00:00:11.602	10595	0.01551	0		0.224953	1729757
00:00:11.613	10605	0.0159	0		0.23061	1731078
00:00:11.622	10615	0.01544	0		0.223938	1729519
00:00:11.632	10625	0.01579	0		0.229015	1730703
00:00:11.643	10635	0.01548	0		0.224518	1729681
00:00:11.652	10645	0.01565	0		0.226984	1730240
00:00:11.663	10655	0.01564	0		0.226839	1730188
00:00:11.673	10665	0.01567	0		0.227274	1730303
00:00:11.682	10675	0.01561	0		0.226404	1730093
00:00:11.693	10685	0.01601	0		0.232205	1731458
00:00:11.702	10695	0.01571	0		0.227854	1730426
00:00:11.712	10705	0.01583	0		0.229595	1730826
00:00:11.722	10715	0.01575	0		0.228434	1730566
00:00:11.733	10725	0.01627	0		0.235976	1732316
00:00:11.742	10735	0.01579	0		0.229015	1730713
00:00:11.752	10745	0.0159	0		0.23061	1731066
00:00:11.762	10755	0.01604	0		0.23264	1731551
00:00:11.772	10765	0.01611	0		0.233656	1731781
00:00:11.782	10775	0.01615	0		0.234236	1731912
00:00:11.792	10785	0.01607	0		0.233076	1731644
00:00:11.802	10795	0.01572	0		0.227999	1730467
00:00:11.812	10805	0.016	0		0.23206	1731409
00:00:11.822	10815	0.01555	0		0.225534	1729909
00:00:11.832	10825	0.01616	0		0.234381	1731946
00:00:11.842	10835	0.01608	0		0.233221	1731680
00:00:11.852	10845	0.01629	0		0.236266	1732370
00:00:11.862	10855	0.01592	0		0.2309	1731139
00:00:11.872	10865	0.01608	0		0.233221	1731693
00:00:11.881	10875	0.01568	0		0.227419	1730330
00:00:11.892	10885	0.01634	0		0.236992	1732536
00:00:11.902	10895	0.01606	0		0.232931	1731607
00:00:11.911	10905	0.01629	0		0.236266	1732394
00:00:11.922	10915	0.01609	0		0.233366	1731722
00:00:11.931	10925	0.01611	0		0.233656	1731786
00:00:11.941	10935	0.01627	0		0.235976	1732323
00:00:11.951	10945	0.01643	0		0.238297	1732865
00:00:11.961	10955	0.01609	0		0.233366	1731698
00:00:11.971	10965	0.01649	0		0.239167	1733051
00:00:11.981	10975	0.01602	0		0.23235	1731463
00:00:11.991	10985	0.01619	0		0.234816	1732046
00:00:12.001	10995	0.01611	0		0.233656	1731771
00:00:12.011	11005	0.01644	0		0.238442	1732882
00:00:12.021	11015	0.01643	0		0.238297	1732843
00:00:12.031	11025	0.01601	0		0.232205	1731453
00:00:12.041	11035	0.01596	0		0.23148	1731279
00:00:12.051	11045	0.01634	0		0.236992	1732541
00:00:12.061	11055	0.01612	0		0.233801	1731814
00:00:12.072	11065	0.01642	0		0.238152	1732802
00:00:12.081	11075	0.01642	0		0.238152	1732816
00:00:12.091	11085	0.01663	0		0.241198	1733536
00:00:12.101	11095	0.01629	0		0.236266	1732394
00:00:12.111	11105	0.01657	0		0.240327	1733326
00:00:12.121	11115	0.01647	0		0.238877	1732995
00:00:12.131	11125	0.01671	0		0.242358	1733801
00:00:12.140	11135	0.01627	0		0.235976	1732316
00:00:12.151	11145	0.01657	0		0.240327	1733311
00:00:12.161	11155	0.01641	0		0.238007	1732789
00:00:12.171	11165	0.01676	0		0.243083	1733966
00:00:12.181	11175	0.0162	0		0.234961	1732090
00:00:12.190	11185	0.01671	0		0.242358	1733806
00:00:12.201	11195	0.01666	0		0.241633	1733617
00:00:12.210	11205	0.01666	0		0.241633	1733612
00:00:12.221	11215	0.01668	0		0.241923	1733705
00:00:12.231	11225	0.01665	0		0.241488	1733598
00:00:12.240	11235	0.01666	0		0.241633	1733629
00:00:12.250	11245	0.01693	0		0.245549	1734544
00:00:12.260	11255	0.01622	0		0.235251	1732149
00:00:12.270	11265	0.01656	0		0.240182	1733277
00:00:12.281	11275	0.0167	0		0.242213	1733759
00:00:12.290	11285	0.01681	0		0.243808	1734115
00:00:12.300	11295	0.01634	0		0.236992	1732553
00:00:12.310	11305	0.01652	0		0.239602	1733169
00:00:12.320	11315	0.01622	0		0.235251	1732157
00:00:12.330	11325	0.01671	0		0.242358	1733796
00:00:12.340	11335	0.01651	0		0.239457	1733130
00:00:12.350	11345	0.0169	0		0.245114	1734414
00:00:12.360	11355	0.01637	0		0.237427	1732641
00:00:12.370	11365	0.0165	0		0.239312	1733093
00:00:12.380	11375	0.01674	0		0.242793	1733886
00:00:12.390	11385	0.01713	0		0.24845	1735211
00:00:12.400	11395	0.01649	0		0.239167	1733056
00:00:12.410	11405	0.01701	0		0.246709	1734813
00:00:12.420	11415	0.01668	0		0.241923	1733703
00:00:12.430	11425	0.01698	0		0.246274	1734693
00:00:12.440	11435	0.01646	0		0.238732	1732963
00:00:12.450	11445	0.01704	0		0.247144	1734906
00:00:12.459	11455	0.01694	0		0.245694	1734576
00:00:12.470	11465	0.01711	0		0.248159	1735150
00:00:12.480	11475	0.01677	0		0.243228	1733995
00:00:12.489	11485	0.01694	0		0.245694	1734556
00:00:12.499	11495	0.0167	0		0.242213	1733759
00:00:12.509	11505	0.01684	0		0.244243	1734211
00:00:12.520	11515	0.01699	0		0.246419	1734720
00:00:12.529	11525	0.01654	0		0.239892	1733218
00:00:12.539	11535	0.0172	0		0.249465	1735444
00:00:12.549	11545	0.01707	0		0.247579	1734994
00:00:12.559	11555	0.0168	0		0.243663	1734091
00:00:12.569	11565	0.01679	0		0.243518	1734044
00:00:12.580	11575	0.01715	0		0.24874	1735277
00:00:12.589	11585	0.01723	0		0.2499	1735539
00:00:12.599	11595	0.01706	0		0.247434	1734972
00:00:12.610	11605	0.01711	0		0.248159	1735125
00:00:12.619	11615	0.01677	0		0.243228	1733988
00:00:12.629	11625	0.01695	0		0.245839	1734585
00:00:12.639	11635	0.01681	0		0.243808	1734137
00:00:12.649	11645	0.01685	0		0.244389	1734245
00:00:12.659	11655	0.01691	0		0.245259	1734446
00:00:12.669	11665	0.01727	0		0.25048	1735676
00:00:12.679	11675	0.01738	0		0.252076	1736045
00:00:12.689	11685	0.01719	0		0.24932	1735392
00:00:12.699	11695	0.01686	0		0.244534	1734282
00:00:12.709	11705	0.01715	0		0.24874	1735275
00:00:12.719	11715	0.01719	0		0.24932	1735392
00:00:12.729	11725	0.01752	0		0.254106	1736498
00:00:12.739	11735	0.01709	0		0.247869	1735071
00:00:12.748	11745	0.01713	0		0.24845	1735184
00:00:12.758	11755	0.01711	0		0.248159	1735118
00:00:12.768	11765	0.01738	0		0.252076	1736030
00:00:12.779	11775	0.01746	0		0.253236	1736304
00:00:12.789	11785	0.01761	0		0.255411	1736806
00:00:12.798	11795	0.01707	0		0.247579	1734992
00:00:12.808	11805	0.01724	0		0.250045	1735554
00:00:12.818	11815	0.01733	0		0.25135	1735882
00:00:12.828	11825	0.01726	0		0.250335	1735630
00:00:12.838	11835	0.01714	0		0.248595	1735221
00:00:12.848	11845	0.01735	0		0.25164	1735953
00:00:12.858	11855	0.0172	0		0.249465	1735429
00:00:12.868	11865	0.01728	0		0.250625	1735713
00:00:12.878	11875	0.01736	0		0.251785	1735986
00:00:12.888	11885	0.0173	0		0.250915	1735755
00:00:12.898	11895	0.01762	0		0.255556	1736853
00:00:12.908	11905	0.01737	0		0.25193	1736020
00:00:12.918	11915	0.0172	0		0.249465	1735419
00:00:12.928	11925	0.01725	0		0.25019	1735603
00:00:12.938	11935	0.01744	0		0.252946	1736243
00:00:12.948	11945	0.01737	0		0.25193	1735993
00:00:12.958	11955	0.01733	0		0.25135	1735887
00:00:12.968	11965	0.01783	0		0.258602	1737554
00:00:12.978	11975	0.01728	0		0.250625	1735696
00:00:12.988	11985	0.01761	0		0.255411	1736796
00:00:12.998	11995	0.01745	0		0.253091	1736280
00:00:13.008	12005	0.01722	0		0.249755	1735510
00:00:13.017	12015	0.01754	0		0.254396	1736561
00:00:13.028	12025	0.01762	0		0.255556	1736858
00:00:13.037	12035	0.01735	0		0.25164	1735943
00:00:13.047	12045	0.01753	0		0.254251	1736529
00:00:13.057	12055	0.01752	0		0.254106	1736495
00:00:13.068	12065	0.01753	0		0.254251	1736532
00:00:13.078	12075	0.01764	0		0.255847	1736916
00:00:13.087	12085	0.01764	0		0.255847	1736926
00:00:13.097	12095	0.01787	0		0.259182	1737674
00:00:13.107	12105	0.01774	0		0.257297	1737232
00:00:13.117	12115	0.01788	0		0.259327	1737728
00:00:13.127	12125	0.0173	0		0.250915	1735767
00:00:13.137	12135	0.0174	0		0.252366	1736101
00:00:13.147	12145	0.01765	0		0.255992	1736958
00:00:13.157	12155	0.01796	0		0.260488	1737975
00:00:13.167	12165	0.01782	0		0.258457	1737517
00:00:13.177	12175	0.01789	0		0.259472	1737762
00:00:13.187	12185	0.01804	0		0.261648	1738265
00:00:13.197	12195	0.01779	0		0.258022	1737414
00:00:13.207	12205	0.01762	0		0.255556	1736836
00:00:13.217	12215	0.01796	0		0.260488	1737988
00:00:13.227	12225	0.01757	0		0.254831	1736674
00:00:13.237	12235	0.01783	0		0.258602	1737554
00:00:13.246	12245	0.01776	0		0.257587	1737324
00:00:13.256	12255	0.01766	0		0.256137	1736968
00:00:13.267	12265	0.0175	0		0.253816	1736439
00:00:13.277	12275	0.01786	0		0.259037	1737654
00:00:13.286	12285	0.01772	0		0.257007	1737181
00:00:13.297	12295	0.01798	0		0.260778	1738051
00:00:13.306	12305	0.01802	0		0.261358	1738197
00:00:13.316	12315	0.01815	0		0.263243	1738611
00:00:13.326	12325	0.01768	0		0.256427	1737041
00:00:13.336	12335	0.01761	0		0.255411	1736809
00:00:13.346	12345	0.01805	0		0.261793	1738295
00:00:13.356	12355	0.01798	0		0.260778	1738046
00:00:13.366	12365	0.01805	0		0.261793	1738280
00:00:13.376	12375	0.01803	0		0.261503	1738219
00:00:13.386	12385	0.01808	0		0.262228	1738378
00:00:13.396	12395	0.01801	0		0.261213	1738155
00:00:13.406	12405	0.01812	0		0.262808	1738513
00:00:13.416	12415	0.01811	0		0.262663	1738483
00:00:13.426	12425	0.01796	0		0.260488	1737985
00:00:13.436	12435	0.01826	0		0.264839	1739007
00:00:13.446	12445	0.0179	0		0.259617	1737772
00:00:13.456	12455	0.01817	0		0.263533	1738686
00:00:13.466	12465	0.01802	0		0.261358	1738189
00:00:13.476	12475	0.01816	0		0.263388	1738650
00:00:13.486	12485	0.01782	0		0.258457	1737512
00:00:13.496	12495	0.01806	0		0.261938	1738334
00:00:13.506	12505	0.0181	0		0.262518	1738456
00:00:13.515	12515	0.01838	0		0.266579	1739385
00:00:13.526	12525	0.01793	0		0.260053	1737899
00:00:13.536	12535	0.018	0		0.261068	1738105
00:00:13.545	12545	0.01805	0		0.261793	1738292
00:00:13.555	12555	0.01798	0		0.260778	1738059
00:00:13.565	12565	0.01814	0		0.263098	1738579
00:00:13.575	12575	0.01832	0		0.265709	1739179
00:00:13.585	12585	0.018	0		0.261068	1738108
00:00:13.595	12595	0.01835	0		0.266144	1739294
00:00:13.606	12605	0.01823	0		0.264404	1738892
00:00:13.615	12615	0.01805	0		0.261793	1738300
00:00:13.625	12625	0.01807	0		0.262083	1738339
00:00:13.635	12635	0.01821	0		0.264114	1738831
00:00:13.645	12645	0.01811	0		0.262663	1738500
00:00:13.655	12655	0.01833	0		0.265854	1739213
00:00:13.665	12665	0.01841	0		0.267014	1739491
00:00:13.675	12675	0.0184	0		0.266869	1739456
00:00:13.685	12685	0.0182	0		0.263969	1738806
00:00:13.695	12695	0.01822	0		0.264259	1738870
00:00:13.705	12705	0.01797	0		0.260633	1738027
00:00:13.715	12715	0.01824	0		0.264549	1738934
00:00:13.725	12725	0.01828	0		0.265129	1739073
00:00:13.735	12735	0.01857	0		0.269335	1740022
00:00:13.745	12745	0.01851	0		0.268465	1739848
00:00:13.754	12755	0.01841	0		0.267014	1739491
00:00:13.764	12765	0.01816	0		0.263388	1738652
00:00:13.775	12775	0.01847	0		0.267885	1739704
00:00:13.784	12785	0.01822	0		0.264259	1738858
00:00:13.795	12795	0.01843	0		0.267304	1739572
00:00:13.805	12805	0.01814	0		0.263098	1738576
00:00:13.815	12815	0.01858	0		0.26948	1740074
00:00:13.824	12825	0.01826	0		0.264839	1738993
00:00:13.834	12835	0.0183	0		0.265419	1739115
00:00:13.844	12845	0.01852	0		0.26861	1739875
00:00:13.854	12855	0.01827	0		0.264984	1739024
00:00:13.864	12865	0.01827	0		0.264984	1739015
00:00:13.874	12875	0.01848	0		0.26803	1739726
00:00:13.884	12885	0.01843	0		0.267304	1739547
00:00:13.894	12895	0.01849	0		0.268175	1739763
00:00:13.904	12905	0.01883	0		0.273106	1740897
00:00:13.914	12915	0.0188	0		0.272671	1740790
00:00:13.924	12925	0.01856	0		0.26919	1740010
00:00:13.934	12935	0.01907	0		0.276587	1741702
00:00:13.944	12945	0.0184	0		0.266869	1739449
00:00:13.954	12955	0.01887	0		0.273686	1741052
00:00:13.964	12965	0.01839	0		0.266724	1739412
00:00:13.974	12975	0.01875	0		0.271946	1740628
00:00:13.984	12985	0.01856	0		0.26919	1739993
00:00:13.994	12995	0.01887	0		0.273686	1741032
00:00:14.004	13005	0.01865	0		0.270495	1740289
00:00:14.013	13015	0.01888	0		0.273831	1741071
00:00:14.024	13025	0.01838	0		0.266579	1739403
00:00:14.034	13035	0.01881	0		0.272816	1740834
00:00:14.044	13045	0.01879	0		0.272526	1740765
00:00:14.054	13055	0.01888	0		0.273831	1741086
00:00:14.063	13065	0.01896	0		0.274991	1741343
00:00:14.073	13075	0.01873	0		0.271656	1740567
00:00:14.084	13085	0.01862	0		0.27006	1740206
00:00:14.094	13095	0.01892	0		0.274411	1741203
00:00:14.103	13105	0.01875	0		0.271946	1740640
00:00:14.113	13115	0.01897	0		0.275137	1741377
00:00:14.123	13125	0.01871	0		0.271366	1740503
00:00:14.133	13135	0.0192	0		0.278472	1742157
00:00:14.143	13145	0.01868	0		0.27093	1740415
00:00:14.153	13155	0.019	0		0.275572	1741491
00:00:14.163	13165	0.01878	0		0.272381	1740748
00:00:14.173	13175	0.01885	0		0.273396	1740976
00:00:14.183	13185	0.01843	0		0.267304	1739557
00:00:14.193	13195	0.01877	0		0.272236	1740716
00:00:14.203	13205	0.01878	0		0.272381	1740750
00:00:14.213	13215	0.01875	0		0.271946	1740621
00:00:14.223	13225	0.01866	0		0.27064	1740331
00:00:14.233	13235	0.01914	0		0.277602	1741939
00:00:14.243	13245	0.01884	0		0.273251	1740924
00:00:14.253	13255	0.01918	0		0.278182	1742071
00:00:14.263	13265	0.01876	0		0.272091	1740672
00:00:14.273	13275	0.0191	0		0.277022	1741807
00:00:14.283	13285	0.0194	0		0.281373	1742817
00:00:14.294	13295	0.01915	0		0.277747	1741969
00:00:14.302	13305	0.01852	0		0.26861	1739878
00:00:14.312	13315	0.01935	0		0.280648	1742665
00:00:14.322	13325	0.01897	0		0.275137	1741363
00:00:14.332	13335	0.01891	0		0.274266	1741172
00:00:14.342	13345	0.01869	0		0.271075	1740442
00:00:14.353	13355	0.01943	0		0.281808	1742907
00:00:14.362	13365	0.0187	0		0.271221	1740469
00:00:14.372	13375	0.0192	0		0.278472	1742140
00:00:14.382	13385	0.01866	0		0.27064	1740343
00:00:14.392	13395	0.01927	0		0.279488	1742368
00:00:14.402	13405	0.01895	0		0.274846	1741306
00:00:14.412	13415	0.01916	0		0.277892	1742000
00:00:14.422	13425	0.01894	0		0.274701	1741265
00:00:14.432	13435	0.01937	0		0.280938	1742712
00:00:14.442	13445	0.01903	0		0.276007	1741569
00:00:14.452	13455	0.01912	0		0.277312	1741888
00:00:14.462	13465	0.01895	0		0.274846	1741321
00:00:14.472	13475	0.01925	0		0.279198	1742326
00:00:14.482	13485	0.01923	0		0.278908	1742243
00:00:14.492	13495	0.01933	0		0.280358	1742571
00:00:14.502	13505	0.01902	0		0.275862	1741550
00:00:14.512	13515	0.01926	0		0.279343	1742358
00:00:14.522	13525	0.01921	0		0.278617	1742164
00:00:14.532	13535	0.01938	0		0.281083	1742738
00:00:14.541	13545	0.01914	0		0.277602	1741937
00:00:14.551	13555	0.01947	0		0.282388	1743050
00:00:14.562	13565	0.01929	0		0.279778	1742436
00:00:14.572	13575	0.01929	0		0.279778	1742458
00:00:14.582	13585	0.01933	0		0.280358	1742599
00:00:14.591	13595	0.0196	0		0.284274	1743482
00:00:14.601	13605	0.01911	0		0.277167	1741856
00:00:14.611	13615	0.0197	0		0.285724	1743837
00:00:14.621	13625	0.01929	0		0.279778	1742451
00:00:14.631	13635	0.01976	0		0.286594	1744028
00:00:14.641	13645	0.01897	0		0.275137	1741388
00:00:14.651	13655	0.01955	0		0.283549	1743331
00:00:14.661	13665	0.01925	0		0.279198	1742321
00:00:14.671	13675	0.01958	0		0.283984	1743412
00:00:14.682	13685	0.01932	0		0.280213	1742549
00:00:14.691	13695	0.01975	0		0.286449	1744003
00:00:14.701	13705	0.01926	0		0.279343	1742346
00:00:14.711	13715	0.01965	0		0.284999	1743653
00:00:14.722	13725	0.01912	0		0.277312	1741888
00:00:14.731	13735	0.01966	0		0.285144	1743685
00:00:14.741	13745	0.01941	0		0.281518	1742854
00:00:14.751	13755	0.01984	0		0.287755	1744287
00:00:14.761	13765	0.01942	0		0.281663	1742893
00:00:14.771	13775	0.01942	0		0.281663	1742878
00:00:14.781	13785	0.01945	0		0.282098	1742978
00:00:14.791	13795	0.01972	0		0.286014	1743898
00:00:14.801	13805	0.01978	0		0.286885	1744091
00:00:14.810	13815	0.01981	0		0.28732	1744187
00:00:14.821	13825	0.01954	0		0.283404	1743294
00:00:14.831	13835	0.01966	0		0.285144	1743699
00:00:14.840	13845	0.01954	0		0.283404	1743297
00:00:14.850	13855	0.0193	0		0.279923	1742498
00:00:14.860	13865	0.01954	0		0.283404	1743292
00:00:14.870	13875	0.01971	0		0.285869	1743854
00:00:14.881	13885	0.01946	0		0.282243	1743030
00:00:14.890	13895	0.01987	0		0.28819	1744393
00:00:14.900	13905	0.01982	0		0.287465	1744211
00:00:14.910	13915	0.01963	0		0.284709	1743577
00:00:14.920	13925	0.01968	0		0.285434	1743741
00:00:14.930	13935	0.01967	0		0.285289	1743719
00:00:14.940	13945	0.01937	0		0.280938	1742704
00:00:14.950	13955	0.01998	0		0.289785	1744758
00:00:14.960	13965	0.01966	0		0.285144	1743675
00:00:14.970	13975	0.02003	0		0.290511	1744930
00:00:14.980	13985	0.01962	0		0.284564	1743567
00:00:14.990	13995	0.01979	0		0.28703	1744133
00:00:15.000	14005	0.01958	0		0.283984	1743405
00:00:15.010	14015	0.02011	0		0.291671	1745216
00:00:15.020	14025	0.01963	0		0.284709	1743604
00:00:15.030	14035	0.01956	0		0.283694	1743351
00:00:15.040	14045	0.01949	0		0.282678	1743130
00:00:15.050	14055	0.01986	0		0.288045	1744370
00:00:15.060	14065	0.01994	0		0.289205	1744640
00:00:15.070	14075	0.01988	0		0.288335	1744412
00:00:15.080	14085	0.0197	0		0.285724	1743837
00:00:15.089	14095	0.02005	0		0.290801	1744998
00:00:15.099	14105	0.01996	0		0.289495	1744697
00:00:15.109	14115	0.02004	0		0.290656	1744974
00:00:15.119	14125	0.01987	0		0.28819	1744410
00:00:15.129	14135	0.01983	0		0.28761	1744263
00:00:15.139	14145	0.01963	0		0.284709	1743584
00:00:15.149	14155	0.02009	0		0.291381	1745136
00:00:15.159	14165	0.01963	0		0.284709	1743589
00:00:15.169	14175	0.01986	0		0.288045	1744368
00:00:15.179	14185	0.01974	0		0.286304	1743949
00:00:15.189	14195	0.01962	0		0.284564	1743567
00:00:15.199	14205	0.01978	0		0.286885	1744077
00:00:15.209	14215	0.02005	0		0.290801	1745006
00:00:15.220	14225	0.01995	0		0.28935	1744667
00:00:15.229	14235	0.01998	0		0.289785	1744758
00:00:15.239	14245	0.01995	0		0.28935	1744662
00:00:15.249	14255	0.0203	0		0.294427	1745839
00:00:15.259	14265	0.01997	0		0.28964	1744746
00:00:15.269	14275	0.02033	0		0.294862	1745945
00:00:15.279	14285	0.02012	0		0.291816	1745243
00:00:15.289	14295	0.01993	0		0.28906	1744608
00:00:15.299	14305	0.02009	0		0.291381	1745133
00:00:15.309	14315	0.02028	0		0.294136	1745776
00:00:15.319	14325	0.01985	0		0.2879	1744336
00:00:15.329	14335	0.01996	0		0.289495	1744697
00:00:15.339	14345	0.0198	0		0.287175	1744172
00:00:15.349	14355	0.02003	0		0.290511	1744922
00:00:15.359	14365	0.0196	0		0.284274	1743496
00:00:15.368	14375	0.02014	0		0.292106	1745317
00:00:15.379	14385	0.01988	0		0.288335	1744412
00:00:15.388	14395	0.02048	0		0.297037	1746425
00:00:15.398	14405	0.02009	0		0.291381	1745136
00:00:15.408	14415	0.02036	0		0.295297	1746028
00:00:15.418	14425	0.02017	0		0.292541	1745417
00:00:15.428	14435	0.02009	0		0.291381	1745121
00:00:15.438	14445	0.01994	0		0.289205	1744645
00:00:15.448	14455	0.02015	0		0.292251	1745341
00:00:15.458	14465	0.02017	0		0.292541	1745400
00:00:15.468	14475	0.02021	0		0.293121	1745544
00:00:15.478	14485	0.02017	0		0.292541	1745402
00:00:15.488	14495	0.02022	0		0.293266	1745584
00:00:15.498	14505	0.02021	0		0.293121	1745520
00:00:15.509	14515	0.02014	0		0.292106	1745302
00:00:15.518	14525	0.02026	0		0.293846	1745717
00:00:15.528	14535	0.02057	0		0.298343	1746733
00:00:15.538	14545	0.02022	0		0.293266	1745569
00:00:15.548	14555	0.0203	0		0.294427	1745822
00:00:15.557	14565	0.02028	0		0.294136	1745778
00:00:15.568	14575	0.02025	0		0.293701	1745657
00:00:15.578	14585	0.02025	0		0.293701	1745664
00:00:15.588	14595	0.02011	0		0.291671	1745204
00:00:15.598	14605	0.02035	0		0.295152	1746001
00:00:15.607	14615	0.02067	0		0.299793	1747072
00:00:15.617	14625	0.02018	0		0.292686	1745432
00:00:15.627	14635	0.02036	0		0.295297	1746050
00:00:15.637	14645	0.02022	0		0.293266	1745562
00:00:15.647	14655	0.02056	0		0.298198	1746716
00:00:15.657	14665	0.02037	0		0.295442	1746074
00:00:15.667	14675	0.02014	0		0.292106	1745292
00:00:15.677	14685	0.02037	0		0.295442	1746079
00:00:15.688	14695	0.02068	0		0.299938	1747121
00:00:15.697	14705	0.02032	0		0.294717	1745905
00:00:15.707	14715	0.02063	0		0.299213	1746955
00:00:15.718	14725	0.0205	0		0.297327	1746525
00:00:15.728	14735	0.02041	0		0.296022	1746207
00:00:15.737	14745	0.02044	0		0.296457	1746307
00:00:15.747	14755	0.02065	0		0.299503	1747001
00:00:15.757	14765	0.02029	0		0.294281	1745793
00:00:15.767	14775	0.02048	0		0.297037	1746430
00:00:15.777	14785	0.02055	0		0.298052	1746660
00:00:15.787	14795	0.02033	0		0.294862	1745937
00:00:15.799	14805	0.02063	0		0.299213	1746952
00:00:15.807	14815	0.02062	0		0.299068	1746920
00:00:15.817	14825	0.02059	0		0.298633	1746805
00:00:15.827	14835	0.02047	0		0.296892	1746415
00:00:15.836	14845	0.02066	0		0.299648	1747035
00:00:15.847	14855	0.02035	0		0.295152	1746008
00:00:15.856	14865	0.02056	0		0.298198	1746699
00:00:15.867	14875	0.02107	0		0.305594	1748410
00:00:15.877	14885	0.02079	0		0.301533	1747481
00:00:15.886	14895	0.02071	0		0.300373	1747219
00:00:15.897	14905	0.02069	0		0.300083	1747158
00:00:15.907	14915	0.02076	0		0.301098	1747378
00:00:15.916	14925	0.02064	0		0.299358	1746979
00:00:15.927	14935	0.02048	0		0.297037	1746442
00:00:15.937	14945	0.02061	0		0.298923	1746864
00:00:15.946	14955	0.02088	0		0.302839	1747777
00:00:15.956	14965	0.0208	0		0.301678	1747511
00:00:15.966	14975	0.02062	0		0.299068	1746898
00:00:15.976	14985	0.02056	0		0.298198	1746704
00:00:15.986	14995	0.02091	0		0.303274	1747871
00:00:15.996	15005	0.0207	0		0.300228	1747168
00:00:16.006	15015	0.02063	0		0.299213	1746935
00:00:16.016	15025	0.02046	0		0.296747	1746383
00:00:16.026	15035	0.02087	0		0.302694	1747736
00:00:16.036	15045	0.02076	0		0.301098	1747378
00:00:16.046	15055	0.02087	0		0.302694	1747746
00:00:16.056	15065	0.02079	0		0.301533	1747481
00:00:16.066	15075	0.02071	0		0.300373	1747222
00:00:16.076	15085	0.02084	0		0.302259	1747645
00:00:16.086	15095	0.02076	0		0.301098	1747381
00:00:16.096	15105	0.02052	0		0.297617	1746574
00:00:16.106	15115	0.02066	0		0.299648	1747055
00:00:16.116	15125	0.02086	0		0.302549	1747716
00:00:16.126	15135	0.02072	0		0.300518	1747244
00:00:16.135	15145	0.02066	0		0.299648	1747043
00:00:16.145	15155	0.02077	0		0.301243	1747430
00:00:16.155	15165	0.02111	0		0.306175	1748550
00:00:16.165	15175	0.02085	0		0.302404	1747684
00:00:16.175	15185	0.02071	0		0.300373	1747207
00:00:16.185	15195	0.02096	0		0.303999	1748050
00:00:16.195	15205	0.02093	0		0.303564	1747938
00:00:16.205	15215	0.02051	0		0.297472	1746532
00:00:16.215	15225	0.02111	0		0.306175	1748560
00:00:16.225	15235	0.02066	0		0.299648	1747038
00:00:16.235	15245	0.02063	0		0.299213	1746957
00:00:16.245	15255	0.02069	0		0.300083	1747160
00:00:16.255	15265	0.02089	0		0.302984	1747817
00:00:16.265	15275	0.02094	0		0.303709	1747982
00:00:16.275	15285	0.02141	0		0.310526	1749557
00:00:16.285	15295	0.02094	0		0.303709	1747992
00:00:16.295	15305	0.02122	0		0.30777	1748933
00:00:16.305	15315	0.0211	0		0.30603	1748511
00:00:16.315	15325	0.02108	0		0.305739	1748454
00:00:16.325	15335	0.02082	0		0.301968	1747579
00:00:16.335	15345	0.0213	0		0.30893	1749195
00:00:16.345	15355	0.02119	0		0.307335	1748823
00:00:16.355	15365	0.02115	0		0.306755	1748677
00:00:16.365	15375	0.02095	0		0.303854	1748016
00:00:16.375	15385	0.02122	0		0.30777	1748921
00:00:16.385	15395	0.021	0		0.304579	1748190
00:00:16.395	15405	0.02108	0		0.305739	1748469
00:00:16.405	15415	0.02079	0		0.301533	1747484
00:00:16.414	15425	0.02113	0		0.306465	1748633
00:00:16.424	15435	0.02104	0		0.305159	1748305
00:00:16.435	15445	0.02113	0		0.306465	1748623
00:00:16.444	15455	0.02094	0		0.303709	1747999
00:00:16.454	15465	0.0215	0		0.311831	1749868
00:00:16.464	15475	0.02121	0		0.307625	1748899
00:00:16.474	15485	0.02098	0		0.304289	1748107
00:00:16.484	15495	0.0212	0		0.30748	1748874
00:00:16.494	15505	0.02132	0		0.30922	1749271
00:00:16.504	15515	0.02091	0		0.303274	1747897
00:00:16.514	15525	0.02115	0		0.306755	1748692
00:00:16.524	15535	0.0215	0		0.311831	1749856
00:00:16.534	15545	0.02145	0		0.311106	1749692
00:00:16.544	15555	0.02107	0		0.305594	1748405
00:00:16.554	15565	0.02175	0		0.315457	1750695
00:00:16.564	15575	0.02109	0		0.305885	1748481
00:00:16.574	15585	0.0215	0		0.311831	1749856
00:00:16.584	15595	0.02125	0		0.308205	1749036
00:00:16.594	15605	0.02152	0		0.312121	1749939
00:00:16.604	15615	0.02117	0		0.307045	1748765
00:00:16.614	15625	0.02159	0		0.313136	1750171
00:00:16.624	15635	0.02096	0		0.303999	1748036
00:00:16.634	15645	0.02148	0		0.311541	1749810
00:00:16.643	15655	0.02135	0		0.309655	1749349
00:00:16.653	15665	0.02118	0		0.30719	1748802
00:00:16.663	15675	0.0211	0		0.30603	1748535
00:00:16.674	15685	0.02139	0		0.310236	1749486
00:00:16.683	15695	0.02139	0		0.310236	1749511
00:00:16.693	15705	0.02133	0		0.309365	1749278
00:00:16.704	15715	0.02141	0		0.310526	1749560
00:00:16.713	15725	0.0214	0		0.310381	1749521
00:00:16.723	15735	0.02106	0		0.305449	1748378
00:00:16.733	15745	0.02148	0		0.311541	1749797
00:00:16.743	15755	0.02141	0		0.310526	1749577
00:00:16.753	15765	0.0218	0		0.316182	1750856
00:00:16.763	15775	0.021	0		0.304579	1748200
00:00:16.773	15785	0.0217	0		0.314732	1750531
00:00:16.783	15795	0.02127	0		0.308495	1749090
00:00:16.793	15805	0.02144	0		0.310961	1749668
00:00:16.803	15815	0.02135	0		0.309655	1749347
00:00:16.813	15825	0.02155	0		0.312556	1750020
00:00:16.823	15835	0.02153	0		0.312266	1749966
00:00:16.833	15845	0.02184	0		0.316762	1751015
00:00:16.843	15855	0.02146	0		0.311251	1749743
00:00:16.853	15865	0.02164	0		0.313862	1750325
00:00:16.863	15875	0.02132	0		0.30922	1749249
00:00:16.873	15885	0.0214	0		0.310381	1749528
00:00:16.883	15895	0.02128	0		0.30864	1749117
00:00:16.893	15905	0.02159	0		0.313136	1750178
00:00:16.903	15915	0.0214	0		0.310381	1749526
00:00:16.912	15925	0.02159	0		0.313136	1750158
00:00:16.923	15935	0.02147	0		0.311396	1749768
00:00:16.933	15945	0.02157	0		0.312846	1750095
00:00:16.942	15955	0.02129	0		0.308785	1749151
00:00:16.953	15965	0.02171	0		0.314877	1750575
00:00:16.963	15975	0.02152	0		0.312121	1749944
00:00:16.972	15985	0.02177	0		0.315747	1750773
00:00:16.982	15995	0.02141	0		0.310526	1749555
00:00:16.992	16005	0.0216	0		0.313281	1750215
00:00:17.002	16015	0.0219	0		0.317633	1751222
00:00:17.012	16025	0.022	0		0.319083	1751558
00:00:17.022	16035	0.02182	0		0.316472	1750927
00:00:17.032	16045	0.02183	0		0.316617	1750984
00:00:17.042	16055	0.02128	0		0.30864	1749121
00:00:17.052	16065	0.02215	0		0.321259	1752050
00:00:17.062	16075	0.02148	0		0.311541	1749810
00:00:17.072	16085	0.02175	0		0.315457	1750697
00:00:17.082	16095	0.02159	0		0.313136	1750175
00:00:17.092	16105	0.02164	0		0.313862	1750340
00:00:17.102	16115	0.02154	0		0.312411	1749993
00:00:17.112	16125	0.02187	0		0.317197	1751105
00:00:17.122	16135	0.02151	0		0.311976	1749886
00:00:17.131	16145	0.02208	0		0.320243	1751817
00:00:17.142	16155	0.02161	0		0.313426	1750217
00:00:17.151	16165	0.02185	0		0.316907	1751030
00:00:17.162	16175	0.02129	0		0.308785	1749156
00:00:17.172	16185	0.02187	0		0.317197	1751105
00:00:17.182	16195	0.02162	0		0.313572	1750276
00:00:17.192	16205	0.02188	0		0.317342	1751139
00:00:17.201	16215	0.02167	0		0.314297	1750420
00:00:17.211	16225	0.02215	0		0.321259	1752033
00:00:17.221	16235	0.02175	0		0.315457	1750695
00:00:17.232	16245	0.02196	0		0.318503	1751391
00:00:17.241	16255	0.02145	0		0.311106	1749697
00:00:17.251	16265	0.02204	0		0.319663	1751692
00:00:17.261	16275	0.02167	0		0.314297	1750450
00:00:17.271	16285	0.02185	0		0.316907	1751038
00:00:17.282	16295	0.02155	0		0.312556	1750032
00:00:17.291	16305	0.02225	0		0.322709	1752377
00:00:17.301	16315	0.0218	0		0.316182	1750869
00:00:17.311	16325	0.02208	0		0.320243	1751807
00:00:17.321	16335	0.02211	0		0.320678	1751927
00:00:17.331	16345	0.02185	0		0.316907	1751046
00:00:17.341	16355	0.02193	0		0.318068	1751318
00:00:17.351	16365	0.02218	0		0.321694	1752151
00:00:17.361	16375	0.02203	0		0.319518	1751636
00:00:17.371	16385	0.02208	0		0.320243	1751798
00:00:17.381	16395	0.02197	0		0.318648	1751447
00:00:17.391	16405	0.02203	0		0.319518	1751658
00:00:17.401	16415	0.02175	0		0.315457	1750697
00:00:17.411	16425	0.02216	0		0.321404	1752082
00:00:17.421	16435	0.02175	0		0.315457	1750700
00:00:17.431	16445	0.02231	0		0.323579	1752580
00:00:17.440	16455	0.02176	0		0.315602	1750746
00:00:17.451	16465	0.02179	0		0.316037	1750844
00:00:17.461	16475	0.02174	0		0.315312	1750658
00:00:17.471	16485	0.02236	0		0.324304	1752739
00:00:17.481	16495	0.02174	0		0.315312	1750682
00:00:17.490	16505	0.02213	0		0.320968	1751974
00:00:17.500	16515	0.022	0		0.319083	1751555
00:00:17.510	16525	0.02184	0		0.316762	1751020
00:00:17.520	16535	0.02163	0		0.313717	1750286
00:00:17.530	16545	0.02229	0		0.323289	1752524
00:00:17.540	16555	0.02229	0		0.323289	1752499
00:00:17.550	16565	0.02215	0		0.321259	1752040
00:00:17.560	16575	0.02202	0		0.319373	1751604
00:00:17.570	16585	0.02219	0		0.321839	1752168
00:00:17.580	16595	0.02225	0		0.322709	1752374
00:00:17.590	16605	0.02234	0		0.324014	1752668
00:00:17.600	16615	0.02172	0		0.315022	1750604
00:00:17.610	16625	0.02203	0		0.319518	1751651
00:00:17.620	16635	0.02173	0		0.315167	1750633
00:00:17.630	16645	0.02206	0		0.319953	1751734
00:00:17.640	16655	0.02192	0		0.317923	1751266
00:00:17.650	16665	0.0221	0		0.320533	1751883
00:00:17.660	16675	0.02169	0		0.314587	1750486
00:00:17.670	16685	0.02253	0		0.32677	1753313
00:00:17.680	16695	0.02192	0		0.317923	1751278
00:00:17.690	16705	0.02223	0		0.322419	1752315
00:00:17.700	16715	0.02216	0		0.321404	1752079
00:00:17.709	16725	0.0223	0		0.323434	1752565
00:00:17.720	16735	0.02194	0		0.318213	1751345
00:00:17.730	16745	0.02194	0		0.318213	1751327
00:00:17.739	16755	0.02205	0		0.319808	1751714
00:00:17.749	16765	0.02257	0		0.32735	1753438
00:00:17.759	16775	0.02209	0		0.320388	1751847
00:00:17.770	16785	0.02245	0		0.32561	1753040
00:00:17.780	16795	0.0222	0		0.321984	1752205
00:00:17.789	16805	0.02201	0		0.319228	1751570
00:00:17.799	16815	0.02233	0		0.323869	1752644
00:00:17.809	16825	0.02232	0		0.323724	1752609
00:00:17.819	16835	0.02197	0		0.318648	1751443
00:00:17.829	16845	0.02234	0		0.324014	1752688
00:00:17.839	16855	0.02222	0		0.322274	1752296
00:00:17.849	16865	0.02256	0		0.327205	1753418
00:00:17.859	16875	0.02222	0		0.322274	1752274
00:00:17.869	16885	0.02246	0		0.325755	1753072
00:00:17.879	16895	0.0221	0		0.320533	1751874
00:00:17.889	16905	0.02225	0		0.322709	1752389
00:00:17.899	16915	0.02197	0		0.318648	1751425
00:00:17.909	16925	0.02226	0		0.322854	1752406
00:00:17.919	16935	0.02229	0		0.323289	1752531
00:00:17.929	16945	0.0223	0		0.323434	1752541
00:00:17.939	16955	0.02224	0		0.322564	1752357
00:00:17.949	16965	0.02224	0		0.322564	1752335
00:00:17.958	16975	0.02246	0		0.325755	1753072
00:00:17.969	16985	0.02258	0		0.327495	1753472
00:00:17.979	16995	0.02213	0		0.320968	1751984
00:00:17.989	17005	0.02224	0		0.322564	1752333
00:00:17.998	17015	0.02233	0		0.323869	1752634
00:00:18.008	17025	0.02232	0		0.323724	1752621
00:00:18.018	17035	0.02208	0		0.320243	1751798
00:00:18.029	17045	0.02265	0		0.32851	1753710
00:00:18.038	17055	0.02201	0		0.319228	1751572
00:00:18.048	17065	0.02264	0		0.328365	1753688
00:00:18.058	17075	0.02242	0		0.325175	1752937
00:00:18.068	17085	0.02237	0		0.324449	1752790
00:00:18.078	17095	0.02247	0		0.3259	1753119
00:00:18.088	17105	0.0224	0		0.324884	1752884
00:00:18.098	17115	0.02234	0		0.324014	1752690
00:00:18.108	17125	0.02232	0		0.323724	1752626
00:00:18.118	17135	0.02244	0		0.325465	1753011
00:00:18.128	17145	0.02212	0		0.320823	1751947
00:00:18.138	17155	0.02248	0		0.326045	1753136
00:00:18.148	17165	0.02261	0		0.32793	1753592
00:00:18.158	17175	0.02271	0		0.329381	1753923
00:00:18.168	17185	0.02245	0		0.32561	1753048
00:00:18.178	17195	0.02261	0		0.32793	1753605
00:00:18.188	17205	0.02256	0		0.327205	1753406
00:00:18.198	17215	0.0226	0		0.327785	1753548
00:00:18.207	17225	0.02263	0		0.32822	1753666
00:00:18.218	17235	0.02252	0		0.326625	1753270
00:00:18.228	17245	0.02232	0		0.323724	1752619
00:00:18.238	17255	0.02249	0		0.32619	1753185
00:00:18.248	17265	0.02256	0		0.327205	1753406
00:00:18.258	17275	0.02244	0		0.325465	1753028
00:00:18.268	17285	0.02267	0		0.3288	1753798
00:00:18.277	17295	0.0225	0		0.326335	1753207
00:00:18.288	17305	0.0226	0		0.327785	1753565
00:00:18.297	17315	0.02222	0		0.322274	1752274
00:00:18.307	17325	0.02259	0		0.32764	1753519
00:00:18.317	17335	0.02267	0		0.3288	1753778
00:00:18.327	17345	0.02245	0		0.32561	1753053
00:00:18.337	17355	0.02248	0		0.326045	1753136
00:00:18.347	17365	0.02245	0		0.32561	1753067
00:00:18.357	17375	0.02225	0		0.322709	1752391
00:00:18.367	17385	0.02277	0		0.330251	1754119
00:00:18.377	17395	0.0223	0		0.323434	1752546
00:00:18.387	17405	0.02234	0		0.324014	1752666
00:00:18.397	17415	0.0223	0		0.323434	1752543
00:00:18.407	17425	0.02258	0		0.327495	1753477
00:00:18.417	17435	0.02251	0		0.32648	1753248
00:00:18.427	17445	0.0226	0		0.327785	1753551
00:00:18.437	17455	0.02255	0		0.32706	1753399
00:00:18.446	17465	0.02261	0		0.32793	1753592
00:00:18.457	17475	0.02245	0		0.32561	1753060
00:00:18.467	17485	0.02278	0		0.330396	1754153
00:00:18.477	17495	0.02259	0		0.32764	1753529
00:00:18.487	17505	0.02265	0		0.32851	1753712
00:00:18.497	17515	0.02262	0		0.328075	1753622
00:00:18.506	17525	0.02262	0		0.328075	1753624
00:00:18.517	17535	0.02266	0		0.328655	1753751
00:00:18.527	17545	0.02256	0		0.327205	1753416
00:00:18.536	17555	0.02268	0		0.328945	1753808
00:00:18.546	17565	0.02264	0		0.328365	1753676
00:00:18.556	17575	0.02266	0		0.328655	1753766
00:00:18.566	17585	0.02282	0		0.330976	1754277
00:00:18.576	17595	0.02271	0		0.329381	1753918
00:00:18.586	17605	0.02254	0		0.326915	1753345
00:00:18.596	17615	0.02261	0		0.32793	1753592
00:00:18.606	17625	0.02278	0		0.330396	1754153
00:00:18.616	17635	0.0226	0		0.327785	1753556
00:00:18.626	17645	0.02274	0		0.329816	1754031
00:00:18.636	17655	0.02283	0		0.331121	1754311
00:00:18.646	17665	0.02247	0		0.3259	1753111
00:00:18.656	17675	0.02276	0		0.330106	1754099
00:00:18.666	17685	0.02302	0		0.333877	1754955
00:00:18.676	17695	0.02287	0		0.331701	1754450
00:00:18.686	17705	0.02276	0		0.330106	1754099
00:00:18.696	17715	0.02274	0		0.329816	1754018
00:00:18.706	17725	0.02274	0		0.329816	1754023
00:00:18.716	17735	0.02274	0		0.329816	1754038
00:00:18.726	17745	0.02278	0		0.330396	1754146
00:00:18.736	17755	0.02283	0		0.331121	1754330
00:00:18.746	17765	0.02316	0		0.335907	1755424
00:00:18.756	17775	0.02301	0		0.333732	1754918
00:00:18.766	17785	0.02281	0		0.330831	1754269
00:00:18.776	17795	0.02321	0		0.336632	1755610
00:00:18.785	17805	0.02286	0		0.331556	1754433
00:00:18.796	17815	0.02284	0		0.331266	1754372
00:00:18.805	17825	0.02306	0		0.334457	1755104
00:00:18.815	17835	0.02303	0		0.334022	1754996
00:00:18.825	17845	0.0227	0		0.329236	1753898
00:00:18.836	17855	0.02293	0		0.332571	1754659
00:00:18.845	17865	0.02283	0		0.331121	1754333
00:00:18.855	17875	0.02274	0		0.329816	1754009
00:00:18.865	17885	0.0231	0		0.335037	1755217
00:00:18.875	17895	0.02267	0		0.3288	1753781
00:00:18.885	17905	0.02302	0		0.333877	1754950
00:00:18.895	17915	0.02299	0		0.333442	1754862
00:00:18.905	17925	0.02293	0		0.332571	1754646
00:00:18.915	17935	0.0231	0		0.335037	1755219
00:00:18.925	17945	0.02321	0		0.336632	1755602
00:00:18.935	17955	0.0229	0		0.332136	1754568
00:00:18.945	17965	0.02309	0		0.334892	1755192
00:00:18.955	17975	0.02287	0		0.331701	1754455
00:00:18.965	17985	0.02275	0		0.329961	1754062
00:00:18.975	17995	0.02273	0		0.329671	1753982
00:00:18.985	18005	0.02302	0		0.333877	1754960
00:00:18.995	18015	0.02321	0		0.336632	1755602
00:00:19.004	18025	0.02326	0		0.337358	1755774
00:00:19.014	18035	0.02295	0		0.332862	1754739
00:00:19.024	18045	0.02284	0		0.331266	1754365
00:00:19.034	18055	0.02313	0		0.335472	1755339
00:00:19.044	18065	0.02285	0		0.331411	1754406
00:00:19.055	18075	0.02324	0		0.337068	1755703
00:00:19.065	18085	0.02298	0		0.333297	1754845
00:00:19.074	18095	0.02313	0		0.335472	1755322
00:00:19.084	18105	0.02303	0		0.334022	1755001
00:00:19.094	18115	0.02307	0		0.334602	1755143
00:00:19.104	18125	0.02314	0		0.335617	1755361
00:00:19.114	18135	0.02311	0		0.335182	1755254
00:00:19.124	18145	0.02319	0		0.336342	1755522
00:00:19.134	18155	0.02346	0		0.340258	1756448
00:00:19.144	18165	0.02305	0		0.334312	1755075
00:00:19.154	18175	0.02335	0		0.338663	1756087
00:00:19.164	18185	0.0228	0		0.330686	1754228
00:00:19.174	18195	0.0233	0		0.337938	1755899
00:00:19.184	18205	0.02275	0		0.329961	1754050
00:00:19.194	18215	0.02328	0		0.337648	1755825
00:00:19.204	18225	0.02302	0		0.333877	1754950
00:00:19.214	18235	0.02334	0		0.338518	1756031
00:00:19.224	18245	0.02322	0		0.336778	1755642
00:00:19.234	18255	0.02308	0		0.334747	1755168
00:00:19.244	18265	0.02298	0		0.333297	1754818
00:00:19.256	18275	0.02306	0		0.334457	1755097
00:00:19.264	18285	0.02325	0		0.337213	1755737
00:00:19.274	18295	0.02335	0		0.338663	1756063
00:00:19.284	18305	0.02302	0		0.333877	1754972
00:00:19.293	18315	0.0234	0		0.339388	1756234
00:00:19.304	18325	0.02311	0		0.335182	1755273
00:00:19.314	18335	0.02307	0		0.334602	1755121
00:00:19.324	18345	0.02318	0		0.336197	1755495
00:00:19.333	18355	0.02284	0		0.331266	1754350
00:00:19.343	18365	0.02313	0		0.335472	1755337
00:00:19.353	18375	0.02344	0		0.339968	1756362
00:00:19.363	18385	0.02319	0		0.336342	1755522
00:00:19.373	18395	0.02329	0		0.337793	1755877
00:00:19.383	18405	0.02325	0		0.337213	1755722
00:00:19.393	18415	0.02323	0		0.336923	1755668
00:00:19.403	18425	0.0232	0		0.336487	1755556
00:00:19.413	18435	0.02335	0		0.338663	1756087
00:00:19.423	18445	0.02287	0		0.331701	1754468
00:00:19.433	18455	0.02336	0		0.338808	1756109
00:00:19.443	18465	0.02319	0		0.336342	1755522
00:00:19.453	18475	0.02302	0		0.333877	1754955
00:00:19.463	18485	0.02311	0		0.335182	1755271
00:00:19.473	18495	0.0238	0		0.34519	1757588
00:00:19.483	18505	0.02347	0		0.340403	1756470
00:00:19.493	18515	0.02346	0		0.340258	1756456
00:00:19.503	18525	0.02321	0		0.336632	1755597
00:00:19.513	18535	0.02321	0		0.336632	1755595
00:00:19.523	18545	0.02334	0		0.338518	1756043
00:00:19.533	18555	0.02331	0		0.338083	1755928
00:00:19.543	18565	0.02331	0		0.338083	1755933
00:00:19.553	18575	0.02371	0		0.343884	1757291
00:00:19.563	18585	0.02348	0		0.340549	1756524
00:00:19.573	18595	0.02382	0		0.34548	1757637
00:00:19.583	18605	0.02333	0		0.338373	1755994
00:00:19.593	18615	0.02359	0		0.342144	1756862
00:00:19.602	18625	0.02325	0		0.337213	1755732
00:00:19.613	18635	0.02338	0		0.339098	1756185
00:00:19.622	18645	0.02299	0		0.333442	1754857
00:00:19.633	18655	0.02377	0		0.344755	1757468
00:00:19.642	18665	0.02299	0		0.333442	1754850
00:00:19.652	18675	0.02382	0		0.34548	1757659
00:00:19.662	18685	0.02343	0		0.339823	1756327
00:00:19.672	18695	0.02351	0		0.340984	1756625
00:00:19.682	18705	0.02316	0		0.335907	1755428
00:00:19.692	18715	0.02355	0		0.341564	1756747
00:00:19.702	18725	0.02371	0		0.343884	1757291
00:00:19.712	18735	0.02355	0		0.341564	1756735
00:00:19.722	18745	0.02362	0		0.342579	1756977
00:00:19.732	18755	0.02348	0		0.340549	1756497
00:00:19.742	18765	0.02333	0		0.338373	1756006
00:00:19.752	18775	0.02399	0		0.347945	1758208
00:00:19.762	18785	0.02329	0		0.337793	1755862
00:00:19.772	18795	0.0235	0		0.340839	1756571
00:00:19.782	18805	0.02333	0		0.338373	1755997
00:00:19.792	18815	0.02354	0		0.341419	1756700
00:00:19.802	18825	0.02333	0		0.338373	1756021
00:00:19.811	18835	0.02349	0		0.340694	1756541
00:00:19.821	18845	0.0233	0		0.337938	1755911
00:00:19.832	18855	0.02348	0		0.340549	1756509
00:00:19.842	18865	0.02422	0		0.351281	1758982
00:00:19.851	18875	0.02403	0		0.348526	1758364
00:00:19.862	18885	0.02364	0		0.342869	1757034
00:00:19.872	18895	0.0236	0		0.342289	1756909
00:00:19.881	18905	0.02328	0		0.337648	1755820
00:00:19.892	18915	0.02361	0		0.342434	1756955
[truncated: 60,136 more rows]
