# Supplementary material for: Continuous Infusion Pressure Measurement in Predefined Interfascial and Intramuscular Tissue Conditions: An Ex Vivo Pilot Study
Source: J Clin Med. 2026 Apr 26;15(9):3301. doi: 10.3390/jcm15093301 (PMC13164366; doi:10.3390/jcm15093301)
Supplement: Supplementary file 1 [file jcm-15-03301-s001.zip › muscle 15.xlsx]

## Sheet: Recording
Timestamp	DeviceTime	Pressure(bar)	ButtonState	Event	Pressure(PSI)	PressureRAW
00:00:00.000	63851	0.00461	1		0.0668624	1693198
00:00:00.001	63861	0.00485	1		0.0703433	1693990
00:00:00.002	63871	0.00468	1		0.0678776	1693430
00:00:00.011	63881	0.00443	1		0.0642517	1692585
00:00:00.021	63891	0.00465	1		0.0674425	1693313
00:00:00.031	63901	0.00483	1		0.0700532	1693943
00:00:00.041	63911	0.00463	1		0.0671525	1693247
00:00:00.051	63921	0.00448	1		0.0649769	1692745
00:00:00.061	63931	0.00445	1		0.0645418	1692642
00:00:00.071	63941	0.00468	1		0.0678776	1693420
00:00:00.081	63951	0.00423	1		0.0613509	1691931
00:00:00.091	63961	0.00468	1		0.0678776	1693411
00:00:00.101	63971	0.00479	1		0.0694731	1693799
00:00:00.111	63981	0.00461	1		0.0668624	1693205
00:00:00.121	63991	0.0048	1		0.0696181	1693816
00:00:00.131	64001	0.00459	1		0.0665723	1693119
00:00:00.141	64011	0.00453	1		0.0657021	1692933
00:00:00.151	64021	0.00446	1		0.0646868	1692676
00:00:00.161	64031	0.00469	0		0.0680227	1693457
00:00:00.171	64041	0.00477	0		0.069183	1693737
00:00:00.180	64051	0.00472	0		0.0684578	1693565
00:00:00.191	64061	0.00483	0		0.0700532	1693914
00:00:00.200	64071	0.00473	0		0.0686028	1693588
00:00:00.211	64081	0.00467	0		0.0677326	1693386
00:00:00.221	64091	0.00468	0		0.0678776	1693433
00:00:00.230	64101	0.0045	0		0.065267	1692806
00:00:00.240	64111	0.00448	0		0.0649769	1692754
00:00:00.251	64121	0.00476	0		0.0690379	1693706
00:00:00.260	64131	0.0047	0		0.0681677	1693494
00:00:00.271	64141	0.00452	0		0.065557	1692882
00:00:00.280	64151	0.00476	0		0.0690379	1693691
00:00:00.290	64161	0.00449	0		0.0651219	1692789
00:00:00.300	64171	0.00439	0		0.0636716	1692453
00:00:00.310	64181	0.00476	0		0.0690379	1693686
00:00:00.320	64191	0.00493	0		0.0715036	1694257
00:00:00.330	64201	0.00438	0		0.0635265	1692409
00:00:00.340	64211	0.00482	0		0.0699082	1693911
00:00:00.351	64221	0.00455	0		0.0659922	1692997
00:00:00.360	64231	0.00464	0		0.0672975	1693298
00:00:00.370	64241	0.00446	0		0.0646868	1692703
00:00:00.380	64251	0.00463	0		0.0671525	1693251
00:00:00.390	64261	0.00434	0		0.0629464	1692295
00:00:00.400	64271	0.0046	0		0.0667173	1693161
00:00:00.410	64281	0.00463	0		0.0671525	1693247
00:00:00.420	64291	0.00415	0		0.0601906	1691632
00:00:00.430	64301	0.0044	0		0.0638166	1692502
00:00:00.440	64311	0.00468	0		0.0678776	1693425
00:00:00.450	64321	0.0045	0		0.065267	1692828
00:00:00.460	64331	0.0048	0		0.0696181	1693813
00:00:00.470	64341	0.00457	0		0.0662822	1693051
00:00:00.479	64351	0.00442	0		0.0641067	1692549
00:00:00.489	64361	0.00447	0		0.0648319	1692710
00:00:00.500	64371	0.00436	0		0.0632364	1692354
00:00:00.509	64381	0.00418	0		0.0606258	1691762
00:00:00.520	64391	0.00451	0		0.065412	1692865
00:00:00.530	64401	0.00433	0		0.0628013	1692256
00:00:00.540	64411	0.0047	0		0.0681677	1693496
00:00:00.550	64421	0.00471	0		0.0683128	1693511
00:00:00.559	64431	0.00448	0		0.0649769	1692769
00:00:00.569	64441	0.00437	0		0.0633815	1692384
00:00:00.579	64451	0.00463	0		0.0671525	1693249
00:00:00.589	64461	0.00464	0		0.0672975	1693305
00:00:00.599	64471	0.00462	0		0.0670074	1693215
00:00:00.609	64481	0.00449	0		0.0651219	1692784
00:00:00.619	64491	0.00443	0		0.0642517	1692598
00:00:00.629	64501	0.00418	0		0.0606258	1691747
00:00:00.639	64511	0.00471	0		0.0683128	1693516
00:00:00.649	64521	0.00447	0		0.0648319	1692723
00:00:00.659	64531	0.00458	0		0.0664273	1693105
00:00:00.669	64541	0.00458	0		0.0664273	1693092
00:00:00.679	64551	0.00471	0		0.0683128	1693528
00:00:00.689	64561	0.00445	0		0.0645418	1692656
00:00:00.699	64571	0.00456	0		0.0661372	1693011
00:00:00.709	64581	0.00459	0		0.0665723	1693109
00:00:00.719	64591	0.00471	0		0.0683128	1693538
00:00:00.729	64601	0.00455	0		0.0659922	1692982
00:00:00.739	64611	0.00472	0		0.0684578	1693555
00:00:00.748	64621	0.00455	0		0.0659922	1692997
00:00:00.759	64631	0.00463	0		0.0671525	1693256
00:00:00.769	64641	0.00463	0		0.0671525	1693269
00:00:00.779	64651	0.00472	0		0.0684578	1693558
00:00:00.789	64661	0.00458	0		0.0664273	1693085
00:00:00.799	64671	0.00463	0		0.0671525	1693247
00:00:00.808	64681	0.00511	0		0.0741143	1694875
00:00:00.819	64691	0.00491	0		0.0712135	1694195
00:00:00.828	64701	0.00428	0		0.0620761	1692068
00:00:00.838	64711	0.00457	0		0.0662822	1693073
00:00:00.849	64721	0.00462	0		0.0670074	1693234
00:00:00.859	64731	0.00484	0		0.0701982	1693948
00:00:00.869	64741	0.00483	0		0.0700532	1693916
00:00:00.878	64751	0.00435	0		0.0630914	1692308
00:00:00.888	64761	0.00469	0		0.0680227	1693462
00:00:00.898	64771	0.00505	0		0.073244	1694674
00:00:00.909	64781	0.00485	0		0.0703433	1693990
00:00:00.918	64791	0.00448	0		0.0649769	1692769
00:00:00.928	64801	0.00461	0		0.0668624	1693205
00:00:00.938	64811	0.00499	0		0.0723738	1694482
00:00:00.948	64821	0.00426	0		0.0617861	1692006
00:00:00.958	64831	0.00473	0		0.0686028	1693593
00:00:00.968	64841	0.00465	0		0.0674425	1693315
00:00:00.978	64851	0.00469	0		0.0680227	1693455
00:00:00.988	64861	0.00458	0		0.0664273	1693102
00:00:00.998	64871	0.00504	0		0.073099	1694640
00:00:01.008	64881	0.0046	0		0.0667173	1693173
00:00:01.018	64891	0.0052	0		0.0754196	1695183
00:00:01.028	64901	0.00437	0		0.0633815	1692374
00:00:01.038	64911	0.00483	0		0.0700532	1693943
00:00:01.048	64921	0.0045	0		0.065267	1692828
00:00:01.058	64931	0.00491	0		0.0712135	1694183
00:00:01.068	64941	0.0047	0		0.0681677	1693504
00:00:01.078	64951	0.0048	0		0.0696181	1693816
00:00:01.087	64961	0.0047	0		0.0681677	1693482
00:00:01.098	64971	0.00488	0		0.0707784	1694107
00:00:01.108	64981	0.00452	0		0.065557	1692884
00:00:01.118	64991	0.00481	0		0.0697631	1693850
00:00:01.127	65001	0.00473	0		0.0686028	1693593
00:00:01.137	65011	0.00503	0		0.072954	1694613
00:00:01.147	65021	0.00458	0		0.0664273	1693087
00:00:01.157	65031	0.00491	0		0.0712135	1694210
00:00:01.167	65041	0.00475	0		0.0688929	1693676
00:00:01.179	65051	0.00512	0		0.0742593	1694916
00:00:01.187	65061	0.00468	0		0.0678776	1693440
00:00:01.197	65071	0.0048	0		0.0696181	1693826
00:00:01.208	65081	0.00461	0		0.0668624	1693178
00:00:01.217	65091	0.00511	0		0.0741143	1694884
00:00:01.227	65101	0.00462	0		0.0670074	1693232
00:00:01.237	65111	0.00459	0		0.0665723	1693122
00:00:01.247	65121	0.00454	0		0.0658471	1692972
00:00:01.257	65131	0.00496	0		0.0719387	1694381
00:00:01.267	65141	0.00476	0		0.0690379	1693698
00:00:01.277	65151	0.00507	0		0.0735341	1694740
00:00:01.287	65161	0.00446	0		0.0646868	1692698
00:00:01.297	65171	0.00476	0		0.0690379	1693706
00:00:01.306	65181	0.00467	0		0.0677326	1693396
00:00:01.317	65191	0.00507	0		0.0735341	1694723
00:00:01.327	65201	0.00451	0		0.065412	1692852
00:00:01.336	65211	0.00505	0		0.073244	1694674
00:00:01.347	65221	0.00449	0		0.0651219	1692801
00:00:01.356	65231	0.00491	0		0.0712135	1694205
00:00:01.367	65241	0.0047	0		0.0681677	1693506
00:00:01.377	65251	0.00541	0		0.0784654	1695867
00:00:01.386	65261	0.00476	0		0.0690379	1693708
00:00:01.396	65271	0.00519	0		0.0752746	1695129
00:00:01.407	65281	0.0048	0		0.0696181	1693840
00:00:01.416	65291	0.0049	0		0.0710685	1694178
00:00:01.426	65301	0.00483	0		0.0700532	1693923
00:00:01.436	65311	0.0048	0		0.0696181	1693838
00:00:01.446	65321	0.00504	0		0.073099	1694632
00:00:01.457	65331	0.00533	0		0.0773051	1695602
00:00:01.466	65341	0.00489	0		0.0709234	1694115
00:00:01.476	65351	0.005	0		0.0725188	1694487
00:00:01.486	65361	0.00453	0		0.0657021	1692909
00:00:01.496	65371	0.00521	0		0.0755646	1695203
00:00:01.506	65381	0.00462	0		0.0670074	1693220
00:00:01.516	65391	0.00495	0		0.0717937	1694347
00:00:01.526	65401	0.00483	0		0.0700532	1693931
00:00:01.536	65411	0.00511	0		0.0741143	1694858
00:00:01.546	65421	0.00482	0		0.0699082	1693909
00:00:01.556	65431	0.00489	0		0.0709234	1694144
00:00:01.566	65441	0.00464	0		0.0672975	1693283
00:00:01.576	65451	0.00495	0		0.0717937	1694337
00:00:01.586	65461	0.00475	0		0.0688929	1693661
00:00:01.596	65471	0.00525	0		0.0761448	1695333
00:00:01.606	65481	0.00506	0		0.0733891	1694696
00:00:01.616	65491	0.00506	0		0.0733891	1694715
00:00:01.626	65501	0.00482	0		0.0699082	1693901
00:00:01.636	65511	0.00513	0		0.0744043	1694948
00:00:01.646	65521	0.00487	0		0.0706334	1694048
00:00:01.656	65531	0.00504	0		0.073099	1694640
00:00:01.665	5	0.00476	0		0.0690379	1693683
00:00:01.675	15	0.00507	0		0.0735341	1694747
00:00:01.685	25	0.00492	0		0.0713586	1694247
00:00:01.695	35	0.00517	0		0.0749845	1695061
00:00:01.705	45	0.00506	0		0.0733891	1694684
00:00:01.715	55	0.00533	0		0.0773051	1695602
00:00:01.725	65	0.00485	0		0.0703433	1694004
00:00:01.735	75	0.0052	0		0.0754196	1695178
00:00:01.745	85	0.00506	0		0.0733891	1694701
00:00:01.755	95	0.00534	0		0.0774501	1695646
00:00:01.766	105	0.00506	0		0.0733891	1694713
00:00:01.775	115	0.00528	0		0.0765799	1695455
00:00:01.785	125	0.00501	0		0.0726639	1694526
00:00:01.795	135	0.00528	0		0.0765799	1695426
00:00:01.805	145	0.00481	0		0.0697631	1693870
00:00:01.815	155	0.00541	0		0.0784654	1695867
00:00:01.825	165	0.0049	0		0.0710685	1694163
00:00:01.835	175	0.00535	0		0.0775952	1695680
00:00:01.845	185	0.005	0		0.0725188	1694489
00:00:01.855	195	0.00519	0		0.0752746	1695142
00:00:01.865	205	0.00487	0		0.0706334	1694063
00:00:01.875	215	0.00507	0		0.0735341	1694725
00:00:01.885	225	0.00488	0		0.0707784	1694088
00:00:01.896	235	0.00514	0		0.0745494	1694968
00:00:01.904	245	0.00496	0		0.0719387	1694354
00:00:01.914	255	0.00504	0		0.073099	1694630
00:00:01.924	265	0.00502	0		0.0728089	1694558
00:00:01.934	275	0.00522	0		0.0757097	1695252
00:00:01.944	285	0.0051	0		0.0739692	1694848
00:00:01.955	295	0.00537	0		0.0778852	1695732
00:00:01.964	305	0.00496	0		0.0719387	1694352
00:00:01.974	315	0.0052	0		0.0754196	1695173
00:00:01.984	325	0.0049	0		0.0710685	1694176
00:00:01.994	335	0.00502	0		0.0728089	1694550
00:00:02.004	345	0.0049	0		0.0710685	1694171
00:00:02.014	355	0.00529	0		0.0767249	1695470
00:00:02.024	365	0.00492	0		0.0713586	1694220
00:00:02.034	375	0.00518	0		0.0751295	1695102
00:00:02.044	385	0.00489	0		0.0709234	1694119
00:00:02.054	395	0.00517	0		0.0749845	1695080
00:00:02.064	405	0.00513	0		0.0744043	1694926
00:00:02.074	415	0.00513	0		0.0744043	1694943
00:00:02.084	425	0.00474	0		0.0687479	1693622
00:00:02.094	435	0.00537	0		0.0778852	1695742
00:00:02.104	445	0.00532	0		0.0771601	1695582
00:00:02.114	455	0.00515	0		0.0746944	1695012
00:00:02.124	465	0.00515	0		0.0746944	1694995
00:00:02.134	475	0.00563	0		0.0816562	1696624
00:00:02.143	485	0.00512	0		0.0742593	1694907
00:00:02.154	495	0.00529	0		0.0767249	1695458
00:00:02.164	505	0.00497	0		0.0720837	1694386
00:00:02.174	515	0.0054	0		0.0783204	1695853
00:00:02.184	525	0.00494	0		0.0716486	1694288
00:00:02.193	535	0.00536	0		0.0777402	1695710
00:00:02.204	545	0.00542	0		0.0786104	1695907
00:00:02.213	555	0.00561	0		0.0813661	1696536
00:00:02.224	565	0.005	0		0.0725188	1694497
00:00:02.233	575	0.00513	0		0.0744043	1694924
00:00:02.243	585	0.00505	0		0.073244	1694671
00:00:02.253	595	0.00529	0		0.0767249	1695465
00:00:02.263	605	0.00499	0		0.0723738	1694479
00:00:02.273	615	0.00518	0		0.0751295	1695107
00:00:02.283	625	0.00533	0		0.0773051	1695595
00:00:02.293	635	0.00519	0		0.0752746	1695127
00:00:02.303	645	0.00493	0		0.0715036	1694252
00:00:02.313	655	0.00566	0		0.0820913	1696700
00:00:02.324	665	0.00502	0		0.0728089	1694572
00:00:02.333	675	0.00561	0		0.0813661	1696543
00:00:02.343	685	0.0051	0		0.0739692	1694818
00:00:02.353	695	0.00545	0		0.0790455	1696010
00:00:02.363	705	0.00502	0		0.0728089	1694575
00:00:02.373	715	0.0053	0		0.07687	1695499
00:00:02.383	725	0.00516	0		0.0748395	1695044
00:00:02.393	735	0.0052	0		0.0754196	1695173
00:00:02.403	745	0.00567	0		0.0822364	1696732
00:00:02.413	755	0.00528	0		0.0765799	1695426
00:00:02.423	765	0.00534	0		0.0774501	1695644
00:00:02.433	775	0.00536	0		0.0777402	1695695
00:00:02.443	785	0.00516	0		0.0748395	1695049
00:00:02.453	795	0.00548	0		0.0794807	1696095
00:00:02.463	805	0.00525	0		0.0761448	1695345
00:00:02.473	815	0.00542	0		0.0786104	1695921
00:00:02.482	825	0.00517	0		0.0749845	1695058
00:00:02.492	835	0.00556	0		0.080641	1696377
00:00:02.502	845	0.00524	0		0.0759998	1695303
00:00:02.512	855	0.00563	0		0.0816562	1696629
00:00:02.522	865	0.00563	0		0.0816562	1696605
00:00:02.532	875	0.00577	0		0.0836868	1697076
00:00:02.542	885	0.00518	0		0.0751295	1695107
00:00:02.552	895	0.00522	0		0.0757097	1695244
00:00:02.562	905	0.00532	0		0.0771601	1695587
00:00:02.572	915	0.00537	0		0.0778852	1695737
00:00:02.582	925	0.0054	0		0.0783204	1695855
00:00:02.592	935	0.00526	0		0.0762898	1695377
00:00:02.602	945	0.00538	0		0.0780303	1695788
00:00:02.612	955	0.0055	0		0.0797707	1696169
00:00:02.622	965	0.00512	0		0.0742593	1694907
00:00:02.632	975	0.0054	0		0.0783204	1695836
00:00:02.642	985	0.00512	0		0.0742593	1694909
00:00:02.652	995	0.00541	0		0.0784654	1695865
00:00:02.661	1005	0.00517	0		0.0749845	1695056
00:00:02.672	1015	0.00559	0		0.0810761	1696492
00:00:02.681	1025	0.00492	0		0.0713586	1694227
00:00:02.692	1035	0.00549	0		0.0796257	1696142
00:00:02.701	1045	0.00539	0		0.0781753	1695811
00:00:02.711	1055	0.00563	0		0.0816562	1696597
00:00:02.722	1065	0.00546	0		0.0791906	1696051
00:00:02.731	1075	0.00556	0		0.080641	1696394
00:00:02.741	1085	0.00547	0		0.0793356	1696081
00:00:02.752	1095	0.00561	0		0.0813661	1696561
00:00:02.761	1105	0.00561	0		0.0813661	1696551
00:00:02.771	1115	0.00566	0		0.0820913	1696729
00:00:02.781	1125	0.00562	0		0.0815112	1696585
00:00:02.791	1135	0.00556	0		0.080641	1696365
00:00:02.801	1145	0.00521	0		0.0755646	1695191
00:00:02.811	1155	0.00554	0		0.0803509	1696313
00:00:02.821	1165	0.00537	0		0.0778852	1695734
00:00:02.831	1175	0.00577	0		0.0836868	1697068
00:00:02.841	1185	0.00527	0		0.0764349	1695396
00:00:02.851	1195	0.00557	0		0.080786	1696414
00:00:02.861	1205	0.00522	0		0.0757097	1695237
00:00:02.871	1215	0.00577	0		0.0836868	1697086
00:00:02.881	1225	0.00536	0		0.0777402	1695712
00:00:02.891	1235	0.00583	0		0.084557	1697294
00:00:02.901	1245	0.00559	0		0.0810761	1696482
00:00:02.911	1255	0.00583	0		0.084557	1697286
00:00:02.921	1265	0.00557	0		0.080786	1696414
00:00:02.931	1275	0.00564	0		0.0818013	1696656
00:00:02.941	1285	0.00542	0		0.0786104	1695912
00:00:02.951	1295	0.00554	0		0.0803509	1696311
00:00:02.961	1305	0.00565	0		0.0819463	1696676
00:00:02.971	1315	0.00582	0		0.0844119	1697235
00:00:02.981	1325	0.00528	0		0.0765799	1695445
00:00:02.991	1335	0.00544	0		0.0789005	1695963
00:00:03.000	1345	0.00556	0		0.080641	1696387
00:00:03.012	1355	0.00555	0		0.0804959	1696328
00:00:03.020	1365	0.0055	0		0.0797707	1696174
00:00:03.030	1375	0.00592	0		0.0858623	1697597
00:00:03.040	1385	0.00553	0		0.0802059	1696279
00:00:03.051	1395	0.00568	0		0.0823814	1696784
00:00:03.060	1405	0.00544	0		0.0789005	1695961
00:00:03.070	1415	0.00552	0		0.0800608	1696232
00:00:03.080	1425	0.00553	0		0.0802059	1696284
00:00:03.090	1435	0.00595	0		0.0862974	1697700
00:00:03.100	1445	0.00557	0		0.080786	1696416
00:00:03.110	1455	0.0058	0		0.0841219	1697169
00:00:03.120	1465	0.00553	0		0.0802059	1696279
00:00:03.130	1475	0.00591	0		0.0857173	1697561
00:00:03.140	1485	0.00553	0		0.0802059	1696279
00:00:03.150	1495	0.00566	0		0.0820913	1696710
00:00:03.160	1505	0.00591	0		0.0857173	1697551
00:00:03.170	1515	0.00571	0		0.0828165	1696870
00:00:03.180	1525	0.0055	0		0.0797707	1696161
00:00:03.190	1535	0.00551	0		0.0799158	1696213
00:00:03.200	1545	0.00587	0		0.0851371	1697426
00:00:03.210	1555	0.00577	0		0.0836868	1697083
00:00:03.220	1565	0.00571	0		0.0828165	1696870
00:00:03.230	1575	0.0059	0		0.0855722	1697509
00:00:03.239	1585	0.00557	0		0.080786	1696409
00:00:03.250	1595	0.00592	0		0.0858623	1697600
00:00:03.260	1605	0.00564	0		0.0818013	1696644
00:00:03.270	1615	0.00589	0		0.0854272	1697487
00:00:03.279	1625	0.00556	0		0.080641	1696389
00:00:03.290	1635	0.00578	0		0.0838318	1697108
00:00:03.300	1645	0.00566	0		0.0820913	1696717
00:00:03.309	1655	0.00607	0		0.0880379	1698100
00:00:03.319	1665	0.00585	0		0.084847	1697357
00:00:03.329	1675	0.00581	0		0.0842669	1697201
00:00:03.339	1685	0.00565	0		0.0819463	1696683
00:00:03.349	1695	0.00615	0		0.0891982	1698360
00:00:03.360	1705	0.00577	0		0.0836868	1697098
00:00:03.369	1715	0.00593	0		0.0860074	1697632
00:00:03.379	1725	0.00584	0		0.084702	1697306
00:00:03.389	1735	0.00582	0		0.0844119	1697242
00:00:03.399	1745	0.00537	0		0.0778852	1695756
00:00:03.409	1755	0.00591	0		0.0857173	1697568
00:00:03.419	1765	0.00561	0		0.0813661	1696561
00:00:03.429	1775	0.00579	0		0.0839768	1697164
00:00:03.439	1785	0.00592	0		0.0858623	1697593
00:00:03.449	1795	0.00566	0		0.0820913	1696698
00:00:03.459	1805	0.00572	0		0.0829616	1696922
00:00:03.469	1815	0.00588	0		0.0852822	1697463
00:00:03.478	1825	0.0061	0		0.088473	1698206
00:00:03.489	1835	0.00594	0		0.0861524	1697666
00:00:03.499	1845	0.00571	0		0.0828165	1696887
00:00:03.509	1855	0.00568	0		0.0823814	1696789
00:00:03.518	1865	0.006	0		0.0870226	1697862
00:00:03.529	1875	0.00581	0		0.0842669	1697230
00:00:03.538	1885	0.00567	0		0.0822364	1696742
00:00:03.549	1895	0.00588	0		0.0852822	1697453
00:00:03.559	1905	0.00598	0		0.0867325	1697786
00:00:03.568	1915	0.00604	0		0.0876028	1698004
00:00:03.579	1925	0.00584	0		0.084702	1697326
00:00:03.588	1935	0.00594	0		0.0861524	1697651
00:00:03.598	1945	0.00607	0		0.0880379	1698091
00:00:03.609	1955	0.00612	0		0.0887631	1698257
00:00:03.619	1965	0.00621	0		0.0900684	1698546
00:00:03.628	1975	0.00603	0		0.0874577	1697972
00:00:03.638	1985	0.00609	0		0.088328	1698159
00:00:03.648	1995	0.00608	0		0.0881829	1698120
00:00:03.658	2005	0.00632	0		0.0916638	1698913
00:00:03.668	2015	0.00632	0		0.0916638	1698918
00:00:03.678	2025	0.0061	0		0.088473	1698189
00:00:03.688	2035	0.00596	0		0.0864425	1697737
00:00:03.698	2045	0.00575	0		0.0833967	1697015
00:00:03.708	2055	0.00582	0		0.0844119	1697250
00:00:03.718	2065	0.00581	0		0.0842669	1697228
00:00:03.728	2075	0.00572	0		0.0829616	1696922
00:00:03.738	2085	0.00571	0		0.0828165	1696897
00:00:03.748	2095	0.00608	0		0.0881829	1698130
00:00:03.758	2105	0.00593	0		0.0860074	1697627
00:00:03.768	2115	0.0056	0		0.0812211	1696502
00:00:03.778	2125	0.00608	0		0.0881829	1698118
00:00:03.787	2135	0.00595	0		0.0862974	1697698
00:00:03.798	2145	0.00604	0		0.0876028	1697989
00:00:03.808	2155	0.00592	0		0.0858623	1697595
00:00:03.817	2165	0.00616	0		0.0893432	1698380
00:00:03.828	2175	0.00586	0		0.0849921	1697399
00:00:03.837	2185	0.0061	0		0.088473	1698203
00:00:03.848	2195	0.00608	0		0.0881829	1698115
00:00:03.857	2205	0.00589	0		0.0854272	1697475
00:00:03.867	2215	0.00584	0		0.084702	1697304
00:00:03.877	2225	0.00621	0		0.0900684	1698551
00:00:03.888	2235	0.00607	0		0.0880379	1698103
00:00:03.897	2245	0.00601	0		0.0871677	1697896
00:00:03.907	2255	0.00593	0		0.0860074	1697619
00:00:03.918	2265	0.0065	0		0.0942745	1699529
00:00:03.927	2275	0.00597	0		0.0865875	1697754
00:00:03.937	2285	0.00646	0		0.0936944	1699407
00:00:03.947	2295	0.00589	0		0.0854272	1697490
00:00:03.957	2305	0.00619	0		0.0897783	1698478
00:00:03.968	2315	0.00599	0		0.0868776	1697835
00:00:03.977	2325	0.00605	0		0.0877478	1698014
00:00:03.987	2335	0.00631	0		0.0915188	1698904
00:00:03.997	2345	0.00641	0		0.0929692	1699233
00:00:04.007	2355	0.00639	0		0.0926791	1699164
00:00:04.017	2365	0.00649	0		0.0941295	1699512
00:00:04.027	2375	0.00643	0		0.0932592	1699296
00:00:04.037	2385	0.0065	0		0.0942745	1699529
00:00:04.047	2395	0.00617	0		0.0894883	1698421
00:00:04.057	2405	0.00624	0		0.0905035	1698676
00:00:04.066	2415	0.00655	0		0.0949997	1699710
00:00:04.076	2425	0.0062	0		0.0899234	1698527
00:00:04.087	2435	0.0061	0		0.088473	1698191
00:00:04.097	2445	0.00607	0		0.0880379	1698091
00:00:04.106	2455	0.00629	0		0.0912287	1698823
00:00:04.117	2465	0.00624	0		0.0905035	1698656
00:00:04.126	2475	0.00619	0		0.0897783	1698502
00:00:04.137	2485	0.00622	0		0.0902134	1698593
00:00:04.146	2495	0.00625	0		0.0906486	1698710
00:00:04.156	2505	0.00622	0		0.0902134	1698595
00:00:04.166	2515	0.00624	0		0.0905035	1698649
00:00:04.176	2525	0.00644	0		0.0934043	1699321
00:00:04.186	2535	0.00606	0		0.0878928	1698066
00:00:04.196	2545	0.00614	0		0.0890531	1698326
00:00:04.206	2555	0.00662	0		0.096015	1699938
00:00:04.216	2565	0.00641	0		0.0929692	1699216
00:00:04.226	2575	0.00643	0		0.0932592	1699296
00:00:04.236	2585	0.00652	0		0.0945646	1699612
00:00:04.246	2595	0.00628	0		0.0910837	1698803
00:00:04.256	2605	0.00642	0		0.0931142	1699272
00:00:04.266	2615	0.00644	0		0.0934043	1699333
00:00:04.276	2625	0.00675	0		0.0979005	1700375
00:00:04.286	2635	0.00644	0		0.0934043	1699338
00:00:04.296	2645	0.0066	0		0.0957249	1699882
00:00:04.306	2655	0.00662	0		0.096015	1699926
00:00:04.316	2665	0.00644	0		0.0934043	1699319
00:00:04.326	2675	0.00672	0		0.0974653	1700284
00:00:04.336	2685	0.00685	0		0.0993508	1700696
00:00:04.345	2695	0.00621	0		0.0900684	1698571
00:00:04.356	2705	0.00687	0		0.0996409	1700777
00:00:04.366	2715	0.0064	0		0.0928241	1699191
00:00:04.376	2725	0.00639	0		0.0926791	1699174
00:00:04.385	2735	0.00658	0		0.0954348	1699801
00:00:04.395	2745	0.00676	0		0.0980455	1700414
00:00:04.405	2755	0.00652	0		0.0945646	1699593
00:00:04.415	2765	0.0069	0		0.100076	1700879
00:00:04.425	2775	0.00661	0		0.0958699	1699899
00:00:04.435	2785	0.00668	0		0.0968852	1700149
00:00:04.445	2795	0.00673	0		0.0976104	1700289
00:00:04.455	2805	0.00645	0		0.0935493	1699380
00:00:04.465	2815	0.00666	0		0.0965951	1700080
00:00:04.475	2825	0.0067	0		0.0971753	1700207
00:00:04.485	2835	0.00661	0		0.0958699	1699887
00:00:04.495	2845	0.00679	0		0.0984806	1700505
00:00:04.505	2855	0.00669	0		0.0970302	1700156
00:00:04.515	2865	0.00665	0		0.0964501	1700043
00:00:04.525	2875	0.00641	0		0.0929692	1699233
00:00:04.535	2885	0.00699	0		0.101381	1701187
00:00:04.545	2895	0.00687	0		0.0996409	1700772
00:00:04.555	2905	0.00673	0		0.0976104	1700299
00:00:04.565	2915	0.00671	0		0.0973203	1700242
00:00:04.575	2925	0.0068	0		0.0986256	1700539
00:00:04.585	2935	0.00685	0		0.0993508	1700715
00:00:04.595	2945	0.00713	0		0.103412	1701647
00:00:04.605	2955	0.00677	0		0.0981905	1700441
00:00:04.614	2965	0.00673	0		0.0976104	1700297
00:00:04.625	2975	0.00665	0		0.0964501	1700034
00:00:04.634	2985	0.00669	0		0.0970302	1700171
00:00:04.644	2995	0.00663	0		0.09616	1699985
00:00:04.654	3005	0.00686	0		0.0994959	1700737
00:00:04.664	3015	0.00654	0		0.0948547	1699683
00:00:04.674	3025	0.00676	0		0.0980455	1700395
00:00:04.684	3035	0.00688	0		0.0997859	1700811
00:00:04.694	3045	0.00707	0		0.102542	1701458
00:00:04.704	3055	0.00663	0		0.09616	1699960
00:00:04.714	3065	0.0067	0		0.0971753	1700212
00:00:04.724	3075	0.00683	0		0.0990607	1700642
00:00:04.736	3085	0.00675	0		0.0979005	1700387
00:00:04.744	3095	0.00663	0		0.09616	1699963
00:00:04.754	3105	0.00673	0		0.0976104	1700309
00:00:04.764	3115	0.0067	0		0.0971753	1700215
00:00:04.774	3125	0.00685	0		0.0993508	1700701
00:00:04.784	3135	0.00663	0		0.09616	1699975
00:00:04.794	3145	0.00713	0		0.103412	1701654
00:00:04.804	3155	0.00686	0		0.0994959	1700730
00:00:04.814	3165	0.00703	0		0.101962	1701302
00:00:04.824	3175	0.00674	0		0.0977554	1700341
00:00:04.834	3185	0.00729	0		0.105732	1702169
00:00:04.844	3195	0.00668	0		0.0968852	1700141
00:00:04.854	3205	0.00713	0		0.103412	1701632
00:00:04.864	3215	0.00657	0		0.0952898	1699762
00:00:04.874	3225	0.00699	0		0.101381	1701192
00:00:04.884	3235	0.00661	0		0.0958699	1699906
00:00:04.893	3245	0.00735	0		0.106603	1702391
00:00:04.903	3255	0.00695	0		0.100801	1701034
00:00:04.914	3265	0.0071	0		0.102977	1701539
00:00:04.923	3275	0.00693	0		0.100511	1700990
00:00:04.933	3285	0.00701	0		0.101671	1701228
00:00:04.943	3295	0.00681	0		0.0987707	1700559
00:00:04.954	3305	0.0069	0		0.100076	1700889
00:00:04.963	3315	0.00684	0		0.0992058	1700676
00:00:04.973	3325	0.00707	0		0.102542	1701436
00:00:04.983	3335	0.00661	0		0.0958699	1699916
00:00:04.993	3345	0.00739	0		0.107183	1702512
00:00:05.003	3355	0.00655	0		0.0949997	1699693
00:00:05.013	3365	0.007	0		0.101526	1701221
00:00:05.023	3375	0.00687	0		0.0996409	1700777
00:00:05.033	3385	0.00671	0		0.0973203	1700242
00:00:05.043	3395	0.00718	0		0.104137	1701809
00:00:05.053	3405	0.00713	0		0.103412	1701642
00:00:05.063	3415	0.00714	0		0.103557	1701676
00:00:05.073	3425	0.00736	0		0.106748	1702415
00:00:05.083	3435	0.00745	0		0.108053	1702733
00:00:05.093	3445	0.00714	0		0.103557	1701696
00:00:05.103	3455	0.00699	0		0.101381	1701167
00:00:05.113	3465	0.00702	0		0.101816	1701275
00:00:05.122	3475	0.00668	0		0.0968852	1700146
00:00:05.133	3485	0.00735	0		0.106603	1702396
00:00:05.143	3495	0.00717	0		0.103992	1701779
00:00:05.153	3505	0.00736	0		0.106748	1702415
00:00:05.162	3515	0.007	0		0.101526	1701226
00:00:05.172	3525	0.0073	0		0.105878	1702203
00:00:05.182	3535	0.00722	0		0.104717	1701960
00:00:05.192	3545	0.00749	0		0.108633	1702863
00:00:05.202	3555	0.00722	0		0.104717	1701963
00:00:05.212	3565	0.0074	0		0.107328	1702542
00:00:05.222	3575	0.0072	0		0.104427	1701889
00:00:05.232	3585	0.00758	0		0.109939	1703169
00:00:05.242	3595	0.00732	0		0.106168	1702269
00:00:05.252	3605	0.00724	0		0.105007	1702009
00:00:05.262	3615	0.00704	0		0.102107	1701348
00:00:05.272	3625	0.00744	0		0.107908	1702677
00:00:05.282	3635	0.0072	0		0.104427	1701880
00:00:05.292	3645	0.00746	0		0.108198	1702740
00:00:05.302	3655	0.00719	0		0.104282	1701838
00:00:05.312	3665	0.00739	0		0.107183	1702512
00:00:05.322	3675	0.00701	0		0.101671	1701258
00:00:05.332	3685	0.00729	0		0.105732	1702169
00:00:05.342	3695	0.0072	0		0.104427	1701877
00:00:05.352	3705	0.0073	0		0.105878	1702215
00:00:05.362	3715	0.00717	0		0.103992	1701767
00:00:05.372	3725	0.00804	0		0.11661	1704696
00:00:05.382	3735	0.00746	0		0.108198	1702762
00:00:05.392	3745	0.00765	0		0.110954	1703388
00:00:05.402	3755	0.00749	0		0.108633	1702841
00:00:05.412	3765	0.00759	0		0.110084	1703188
00:00:05.422	3775	0.00766	0		0.111099	1703420
00:00:05.433	3785	0.00764	0		0.110809	1703365
00:00:05.441	3795	0.00713	0		0.103412	1701642
00:00:05.451	3805	0.00762	0		0.110519	1703294
00:00:05.461	3815	0.00714	0		0.103557	1701676
00:00:05.472	3825	0.00752	0		0.109068	1702958
00:00:05.481	3835	0.00741	0		0.107473	1702596
00:00:05.492	3845	0.00761	0		0.110374	1703254
00:00:05.501	3855	0.00731	0		0.106023	1702242
00:00:05.511	3865	0.00741	0		0.107473	1702591
00:00:05.521	3875	0.00775	0		0.112404	1703718
00:00:05.531	3885	0.00782	0		0.113419	1703975
00:00:05.541	3895	0.00751	0		0.108923	1702921
00:00:05.551	3905	0.00773	0		0.112114	1703667
00:00:05.561	3915	0.00737	0		0.106893	1702446
00:00:05.571	3925	0.00755	0		0.109503	1703041
00:00:05.581	3935	0.0074	0		0.107328	1702542
00:00:05.591	3945	0.00791	0		0.114725	1704262
00:00:05.601	3955	0.00742	0		0.107618	1702620
00:00:05.611	3965	0.00803	0		0.116465	1704652
00:00:05.621	3975	0.00754	0		0.109358	1703010
00:00:05.631	3985	0.0078	0		0.113129	1703897
00:00:05.641	3995	0.00771	0		0.111824	1703593
00:00:05.651	4005	0.00809	0		0.117335	1704861
00:00:05.661	4015	0.00737	0		0.106893	1702444
00:00:05.671	4025	0.00761	0		0.110374	1703259
00:00:05.681	4035	0.00753	0		0.109213	1702992
00:00:05.691	4045	0.00797	0		0.115595	1704480
00:00:05.700	4055	0.0075	0		0.108778	1702890
00:00:05.711	4065	0.00772	0		0.111969	1703630
00:00:05.721	4075	0.00753	0		0.109213	1702973
00:00:05.730	4085	0.00802	0		0.11632	1704625
00:00:05.741	4095	0.00766	0		0.111099	1703427
00:00:05.750	4105	0.00796	0		0.11545	1704416
00:00:05.760	4115	0.00787	0		0.114145	1704132
00:00:05.770	4125	0.00761	0		0.110374	1703272
00:00:05.780	4135	0.00768	0		0.111389	1703483
00:00:05.790	4145	0.00785	0		0.113855	1704061
00:00:05.800	4155	0.00776	0		0.112549	1703758
00:00:05.810	4165	0.0079	0		0.11458	1704245
00:00:05.820	4175	0.00779	0		0.112984	1703851
00:00:05.830	4185	0.00805	0		0.116755	1704738
00:00:05.840	4195	0.00785	0		0.113855	1704073
00:00:05.851	4205	0.00765	0		0.110954	1703390
00:00:05.860	4215	0.00791	0		0.114725	1704274
00:00:05.870	4225	0.0082	0		0.118931	1705250
00:00:05.881	4235	0.00772	0		0.111969	1703633
00:00:05.890	4245	0.0081	0		0.117481	1704912
00:00:05.900	4255	0.00789	0		0.114435	1704198
00:00:05.910	4265	0.00788	0		0.11429	1704147
00:00:05.920	4275	0.00797	0		0.115595	1704470
00:00:05.930	4285	0.00813	0		0.117916	1705010
00:00:05.940	4295	0.00781	0		0.113274	1703912
00:00:05.950	4305	0.00799	0		0.115885	1704519
00:00:05.960	4315	0.00788	0		0.11429	1704147
00:00:05.970	4325	0.00791	0		0.114725	1704260
00:00:05.980	4335	0.00795	0		0.115305	1704402
00:00:05.989	4345	0.0083	0		0.120381	1705576
00:00:06.000	4355	0.00773	0		0.112114	1703645
00:00:06.009	4365	0.00814	0		0.118061	1705037
00:00:06.020	4375	0.00768	0		0.111389	1703503
00:00:06.029	4385	0.00775	0		0.112404	1703740
00:00:06.039	4395	0.00793	0		0.115015	1704331
00:00:06.050	4405	0.00813	0		0.117916	1705015
00:00:06.059	4415	0.00801	0		0.116175	1704589
00:00:06.069	4425	0.00819	0		0.118786	1705213
00:00:06.079	4435	0.00788	0		0.11429	1704162
00:00:06.089	4445	0.00815	0		0.118206	1705083
00:00:06.099	4455	0.00799	0		0.115885	1704534
00:00:06.109	4465	0.00816	0		0.118351	1705103
00:00:06.119	4475	0.00811	0		0.117626	1704946
00:00:06.129	4485	0.00827	0		0.119946	1705461
00:00:06.139	4495	0.00786	0		0.114	1704095
00:00:06.149	4505	0.00841	0		0.121977	1705944
00:00:06.159	4515	0.00809	0		0.117335	1704863
00:00:06.169	4525	0.00839	0		0.121687	1705866
00:00:06.179	4535	0.0082	0		0.118931	1705233
00:00:06.189	4545	0.0084	0		0.121832	1705907
00:00:06.199	4555	0.00795	0		0.115305	1704392
00:00:06.209	4565	0.00826	0		0.119801	1705453
00:00:06.219	4575	0.00828	0		0.120091	1705519
00:00:06.228	4585	0.00825	0		0.119656	1705402
00:00:06.239	4595	0.00826	0		0.119801	1705438
00:00:06.249	4605	0.00839	0		0.121687	1705885
00:00:06.259	4615	0.00804	0		0.11661	1704687
00:00:06.269	4625	0.00851	0		0.123427	1706270
00:00:06.278	4635	0.00812	0		0.117771	1704968
00:00:06.288	4645	0.00828	0		0.120091	1705505
00:00:06.298	4655	0.00844	0		0.122412	1706057
00:00:06.309	4665	0.0084	0		0.121832	1705893
00:00:06.319	4675	0.00828	0		0.120091	1705519
00:00:06.328	4685	0.0086	0		0.124732	1706593
00:00:06.338	4695	0.00842	0		0.122122	1705988
00:00:06.349	4705	0.00812	0		0.117771	1704958
00:00:06.358	4715	0.00826	0		0.119801	1705446
00:00:06.368	4725	0.00835	0		0.121106	1705750
00:00:06.378	4735	0.00838	0		0.121542	1705851
00:00:06.388	4745	0.00848	0		0.122992	1706177
00:00:06.398	4755	0.00854	0		0.123862	1706368
00:00:06.409	4765	0.00867	0		0.125748	1706814
00:00:06.418	4775	0.00846	0		0.122702	1706101
00:00:06.428	4785	0.00811	0		0.117626	1704946
00:00:06.438	4795	0.00837	0		0.121397	1705802
00:00:06.448	4805	0.00843	0		0.122267	1706005
00:00:06.458	4815	0.00861	0		0.124877	1706605
00:00:06.468	4825	0.00863	0		0.125168	1706676
00:00:06.478	4835	0.00844	0		0.122412	1706037
00:00:06.487	4845	0.0089	0		0.129084	1707576
00:00:06.498	4855	0.00824	0		0.119511	1705382
00:00:06.508	4865	0.00878	0		0.127343	1707182
00:00:06.518	4875	0.00856	0		0.124152	1706441
00:00:06.527	4885	0.00844	0		0.122412	1706037
00:00:06.537	4895	0.00874	0		0.126763	1707035
00:00:06.547	4905	0.00868	0		0.125893	1706841
00:00:06.558	4915	0.00864	0		0.125313	1706718
00:00:06.567	4925	0.00869	0		0.126038	1706866
00:00:06.578	4935	0.0083	0		0.120381	1705578
00:00:06.587	4945	0.00874	0		0.126763	1707062
00:00:06.597	4955	0.00872	0		0.126473	1706971
00:00:06.608	4965	0.00853	0		0.123717	1706341
00:00:06.618	4975	0.00851	0		0.123427	1706275
00:00:06.627	4985	0.00879	0		0.127488	1707221
00:00:06.637	4995	0.00893	0		0.129519	1707701
00:00:06.647	5005	0.00894	0		0.129664	1707730
00:00:06.658	5015	0.00862	0		0.125023	1706654
00:00:06.667	5025	0.00847	0		0.122847	1706159
00:00:06.677	5035	0.00852	0		0.123572	1706314
00:00:06.687	5045	0.00874	0		0.126763	1707052
00:00:06.697	5055	0.00884	0		0.128213	1707385
00:00:06.707	5065	0.0088	0		0.127633	1707236
00:00:06.717	5075	0.00916	0		0.132855	1708454
00:00:06.727	5085	0.00896	0		0.129954	1707784
00:00:06.737	5095	0.00863	0		0.125168	1706679
00:00:06.747	5105	0.00893	0		0.129519	1707676
00:00:06.757	5115	0.00871	0		0.126328	1706949
00:00:06.767	5125	0.00875	0		0.126908	1707067
00:00:06.777	5135	0.00871	0		0.126328	1706939
00:00:06.787	5145	0.0091	0		0.131984	1708258
00:00:06.796	5155	0.00892	0		0.129374	1707644
00:00:06.807	5165	0.00907	0		0.131549	1708167
00:00:06.816	5175	0.00897	0		0.130099	1707811
00:00:06.826	5185	0.0091	0		0.131984	1708268
00:00:06.836	5195	0.00916	0		0.132855	1708466
00:00:06.846	5205	0.00864	0		0.125313	1706728
00:00:06.856	5215	0.00874	0		0.126763	1707062
00:00:06.867	5225	0.00904	0		0.131114	1708062
00:00:06.877	5235	0.0089	0		0.129084	1707598
00:00:06.886	5245	0.00861	0		0.124877	1706625
00:00:06.896	5255	0.00909	0		0.131839	1708211
00:00:06.906	5265	0.00916	0		0.132855	1708454
00:00:06.916	5275	0.00887	0		0.128648	1707483
00:00:06.926	5285	0.00889	0		0.128939	1707542
00:00:06.936	5295	0.00915	0		0.13271	1708434
00:00:06.946	5305	0.00907	0		0.131549	1708143
00:00:06.956	5315	0.00929	0		0.13474	1708880
00:00:06.966	5325	0.00907	0		0.131549	1708140
00:00:06.976	5335	0.00903	0		0.130969	1708008
00:00:06.986	5345	0.00928	0		0.134595	1708848
00:00:06.996	5355	0.00932	0		0.135175	1708996
00:00:07.006	5365	0.00932	0		0.135175	1708979
00:00:07.016	5375	0.00897	0		0.130099	1707831
00:00:07.026	5385	0.0092	0		0.133435	1708581
00:00:07.036	5395	0.00891	0		0.129229	1707622
00:00:07.045	5405	0.00935	0		0.13561	1709104
00:00:07.056	5415	0.00938	0		0.136045	1709202
00:00:07.065	5425	0.00922	0		0.133725	1708652
00:00:07.076	5435	0.0094	0		0.136335	1709253
00:00:07.086	5445	0.00961	0		0.139381	1709953
00:00:07.096	5455	0.00927	0		0.13445	1708828
00:00:07.106	5465	0.00939	0		0.13619	1709214
00:00:07.116	5475	0.0092	0		0.133435	1708581
00:00:07.126	5485	0.00915	0		0.13271	1708432
00:00:07.135	5495	0.00936	0		0.135755	1709133
00:00:07.145	5505	0.00894	0		0.129664	1707703
00:00:07.155	5515	0.0091	0		0.131984	1708255
00:00:07.165	5525	0.00951	0		0.137931	1709623
00:00:07.175	5535	0.00939	0		0.13619	1709233
00:00:07.185	5545	0.00949	0		0.137641	1709562
00:00:07.195	5555	0.00956	0		0.138656	1709797
00:00:07.205	5565	0.00947	0		0.137351	1709493
00:00:07.215	5575	0.00938	0		0.136045	1709209
00:00:07.225	5585	0.00956	0		0.138656	1709787
00:00:07.235	5595	0.00946	0		0.137206	1709471
00:00:07.245	5605	0.00971	0		0.140832	1710290
00:00:07.255	5615	0.00899	0		0.130389	1707878
00:00:07.265	5625	0.00955	0		0.138511	1709782
00:00:07.275	5635	0.00973	0		0.141122	1710354
00:00:07.285	5645	0.00971	0		0.140832	1710297
00:00:07.295	5655	0.0097	0		0.140687	1710278
00:00:07.305	5665	0.00966	0		0.140106	1710126
00:00:07.315	5675	0.00973	0		0.141122	1710376
00:00:07.325	5685	0.00954	0		0.138366	1709728
00:00:07.335	5695	0.00949	0		0.137641	1709579
00:00:07.345	5705	0.00965	0		0.139961	1710087
00:00:07.355	5715	0.00935	0		0.13561	1709108
00:00:07.365	5725	0.00947	0		0.137351	1709483
00:00:07.375	5735	0.00946	0		0.137206	1709476
00:00:07.384	5745	0.00968	0		0.140396	1710192
00:00:07.395	5755	0.00965	0		0.139961	1710106
00:00:07.405	5765	0.00951	0		0.137931	1709645
00:00:07.415	5775	0.00961	0		0.139381	1709968
00:00:07.424	5785	0.00962	0		0.139526	1710012
00:00:07.434	5795	0.00963	0		0.139671	1710032
00:00:07.444	5805	0.00988	0		0.143297	1710868
00:00:07.454	5815	0.00959	0		0.139091	1709902
00:00:07.464	5825	0.00968	0		0.140396	1710199
00:00:07.474	5835	0.00984	0		0.142717	1710733
00:00:07.484	5845	0.00947	0		0.137351	1709486
00:00:07.494	5855	0.00966	0		0.140106	1710128
00:00:07.504	5865	0.01001	0		0.145183	1711305
00:00:07.515	5875	0.01005	0		0.145763	1711449
00:00:07.524	5885	0.00979	0		0.141992	1710586
00:00:07.534	5895	0.0096	0		0.139236	1709919
00:00:07.544	5905	0.0097	0		0.140687	1710260
00:00:07.554	5915	0.00995	0		0.144313	1711119
00:00:07.564	5925	0.0098	0		0.142137	1710613
00:00:07.574	5935	0.00973	0		0.141122	1710383
00:00:07.584	5945	0.0098	0		0.142137	1710594
00:00:07.594	5955	0.00995	0		0.144313	1711104
00:00:07.604	5965	0.00979	0		0.141992	1710579
00:00:07.614	5975	0.0101	0		0.146488	1711599
00:00:07.623	5985	0.00967	0		0.140251	1710165
00:00:07.634	5995	0.00996	0		0.144458	1711146
00:00:07.643	6005	0.0099	0		0.143587	1710946
00:00:07.654	6015	0.01006	0		0.145908	1711474
00:00:07.664	6025	0.01015	0		0.147213	1711790
00:00:07.674	6035	0.00987	0		0.143152	1710838
00:00:07.684	6045	0.00988	0		0.143297	1710873
00:00:07.693	6055	0.00999	0		0.144893	1711231
00:00:07.704	6065	0.00972	0		0.140977	1710341
00:00:07.713	6075	0.00982	0		0.142427	1710679
00:00:07.723	6085	0.00998	0		0.144748	1711212
00:00:07.733	6095	0.00977	0		0.141702	1710513
00:00:07.743	6105	0.01003	0		0.145473	1711371
00:00:07.753	6115	0.01017	0		0.147503	1711839
00:00:07.763	6125	0.01006	0		0.145908	1711466
00:00:07.773	6135	0.01007	0		0.146053	1711498
00:00:07.783	6145	0.01024	0		0.148519	1712079
00:00:07.793	6155	0.01004	0		0.145618	1711398
00:00:07.803	6165	0.00997	0		0.144603	1711165
00:00:07.813	6175	0.01025	0		0.148664	1712123
00:00:07.823	6185	0.01014	0		0.147068	1711736
00:00:07.833	6195	0.01029	0		0.149244	1712248
00:00:07.843	6205	0.00973	0		0.141122	1710371
00:00:07.853	6215	0.01048	0		0.152	1712875
00:00:07.863	6225	0.01019	0		0.147793	1711902
00:00:07.873	6235	0.01034	0		0.149969	1712410
00:00:07.883	6245	0.00995	0		0.144313	1711114
00:00:07.893	6255	0.0103	0		0.149389	1712272
00:00:07.903	6265	0.01018	0		0.147648	1711897
00:00:07.913	6275	0.01016	0		0.147358	1711821
00:00:07.922	6285	0.01006	0		0.145908	1711476
00:00:07.933	6295	0.01035	0		0.150114	1712442
00:00:07.943	6305	0.0102	0		0.147938	1711932
00:00:07.953	6315	0.0102	0		0.147938	1711937
00:00:07.963	6325	0.0103	0		0.149389	1712279
00:00:07.972	6335	0.01015	0		0.147213	1711775
00:00:07.983	6345	0.01005	0		0.145763	1711447
00:00:07.993	6355	0.0103	0		0.149389	1712295
00:00:08.002	6365	0.01029	0		0.149244	1712252
00:00:08.013	6375	0.01033	0		0.149824	1712383
00:00:08.022	6385	0.01037	0		0.150404	1712508
00:00:08.032	6395	0.01031	0		0.149534	1712320
00:00:08.042	6405	0.01021	0		0.148083	1711978
00:00:08.052	6415	0.0103	0		0.149389	1712274
00:00:08.062	6425	0.01038	0		0.150549	1712542
00:00:08.072	6435	0.01044	0		0.151419	1712741
00:00:08.083	6445	0.01006	0		0.145908	1711479
00:00:08.092	6455	0.0106	0		0.15374	1713283
00:00:08.102	6465	0.01062	0		0.15403	1713359
00:00:08.112	6475	0.01044	0		0.151419	1712738
00:00:08.122	6485	0.01049	0		0.152145	1712905
00:00:08.132	6495	0.01066	0		0.15461	1713494
00:00:08.142	6505	0.01025	0		0.148664	1712105
00:00:08.152	6515	0.01063	0		0.154175	1713396
00:00:08.162	6525	0.0105	0		0.15229	1712942
00:00:08.172	6535	0.01068	0		0.1549	1713562
00:00:08.181	6545	0.0106	0		0.15374	1713276
00:00:08.192	6555	0.0108	0		0.156641	1713971
00:00:08.201	6565	0.01055	0		0.153015	1713123
00:00:08.211	6575	0.01033	0		0.149824	1712395
00:00:08.221	6585	0.01054	0		0.15287	1713093
00:00:08.232	6595	0.01094	0		0.158671	1714422
00:00:08.242	6605	0.01075	0		0.155916	1713807
00:00:08.252	6615	0.0107	0		0.15519	1713614
00:00:08.261	6625	0.01024	0		0.148519	1712086
00:00:08.271	6635	0.01073	0		0.155625	1713719
00:00:08.282	6645	0.01049	0		0.152145	1712927
00:00:08.291	6655	0.01079	0		0.156496	1713944
00:00:08.301	6665	0.01068	0		0.1549	1713545
00:00:08.311	6675	0.01088	0		0.157801	1714233
00:00:08.321	6685	0.01086	0		0.157511	1714167
00:00:08.331	6695	0.01064	0		0.15432	1713430
00:00:08.341	6705	0.01081	0		0.156786	1713998
00:00:08.351	6715	0.01096	0		0.158961	1714489
00:00:08.361	6725	0.01077	0		0.156206	1713871
00:00:08.371	6735	0.01092	0		0.158381	1714356
00:00:08.381	6745	0.01075	0		0.155916	1713785
00:00:08.391	6755	0.01066	0		0.15461	1713494
00:00:08.401	6765	0.01092	0		0.158381	1714368
00:00:08.411	6775	0.01092	0		0.158381	1714363
00:00:08.421	6785	0.01075	0		0.155916	1713778
00:00:08.431	6795	0.0111	0		0.160992	1714969
00:00:08.441	6805	0.01047	0		0.151854	1712853
00:00:08.451	6815	0.01097	0		0.159106	1714516
00:00:08.460	6825	0.01069	0		0.155045	1713584
00:00:08.471	6835	0.01115	0		0.161717	1715150
00:00:08.481	6845	0.0109	0		0.158091	1714307
00:00:08.491	6855	0.011	0		0.159541	1714646
00:00:08.501	6865	0.01092	0		0.158381	1714373
00:00:08.511	6875	0.01076	0		0.156061	1713812
00:00:08.520	6885	0.01105	0		0.160267	1714797
00:00:08.531	6895	0.01127	0		0.163457	1715533
00:00:08.540	6905	0.011	0		0.159541	1714646
00:00:08.550	6915	0.01082	0		0.156931	1714027
00:00:08.560	6925	0.01083	0		0.157076	1714076
00:00:08.570	6935	0.01115	0		0.161717	1715130
00:00:08.580	6945	0.01092	0		0.158381	1714360
00:00:08.591	6955	0.01096	0		0.158961	1714504
00:00:08.601	6965	0.01108	0		0.160702	1714898
00:00:08.610	6975	0.01129	0		0.163748	1715594
00:00:08.620	6985	0.01058	0		0.15345	1713232
00:00:08.630	6995	0.01134	0		0.164473	1715758
00:00:08.640	7005	0.01129	0		0.163748	1715589
00:00:08.650	7015	0.01123	0		0.162877	1715416
00:00:08.660	7025	0.01082	0		0.156931	1714040
00:00:08.670	7035	0.01134	0		0.164473	1715783
00:00:08.680	7045	0.01107	0		0.160557	1714851
00:00:08.690	7055	0.01139	0		0.165198	1715944
00:00:08.700	7065	0.01099	0		0.159396	1714606
00:00:08.710	7075	0.01152	0		0.167083	1716380
00:00:08.720	7085	0.0109	0		0.158091	1714312
00:00:08.730	7095	0.01132	0		0.164183	1715695
00:00:08.739	7105	0.01102	0		0.159832	1714712
00:00:08.750	7115	0.01126	0		0.163312	1715521
00:00:08.760	7125	0.0112	0		0.162442	1715317
00:00:08.770	7135	0.01142	0		0.165633	1716055
00:00:08.782	7145	0.01121	0		0.162587	1715326
00:00:08.790	7155	0.01138	0		0.165053	1715920
00:00:08.800	7165	0.01102	0		0.159832	1714697
00:00:08.810	7175	0.01128	0		0.163603	1715580
00:00:08.819	7185	0.01131	0		0.164038	1715675
00:00:08.829	7195	0.01146	0		0.166213	1716175
00:00:08.839	7205	0.01088	0		0.157801	1714218
00:00:08.849	7215	0.0116	0		0.168244	1716661
00:00:08.859	7225	0.01132	0		0.164183	1715709
00:00:08.869	7235	0.01138	0		0.165053	1715920
00:00:08.879	7245	0.01127	0		0.163457	1715523
00:00:08.889	7255	0.01176	0		0.170564	1717177
00:00:08.899	7265	0.01155	0		0.167519	1716466
00:00:08.909	7275	0.01159	0		0.168099	1716621
00:00:08.919	7285	0.01149	0		0.166648	1716268
00:00:08.929	7295	0.01159	0		0.168099	1716597
00:00:08.939	7305	0.01122	0		0.162732	1715375
00:00:08.949	7315	0.01174	0		0.170274	1717106
00:00:08.959	7325	0.01088	0		0.157801	1714226
00:00:08.969	7335	0.01131	0		0.164038	1715660
00:00:08.979	7345	0.01142	0		0.165633	1716047
00:00:08.989	7355	0.01163	0		0.168679	1716756
00:00:08.999	7365	0.01173	0		0.170129	1717087
00:00:09.009	7375	0.01165	0		0.168969	1716820
00:00:09.019	7385	0.01122	0		0.162732	1715356
00:00:09.028	7395	0.01165	0		0.168969	1716827
00:00:09.039	7405	0.01159	0		0.168099	1716607
00:00:09.049	7415	0.01152	0		0.167083	1716371
00:00:09.059	7425	0.01157	0		0.167809	1716549
00:00:09.069	7435	0.01183	0		0.17158	1717410
00:00:09.078	7445	0.01142	0		0.165633	1716025
00:00:09.088	7455	0.01197	0		0.17361	1717888
00:00:09.099	7465	0.01157	0		0.167809	1716544
00:00:09.108	7475	0.01168	0		0.169404	1716910
00:00:09.119	7485	0.01148	0		0.166503	1716229
00:00:09.128	7495	0.01178	0		0.170854	1717261
00:00:09.138	7505	0.01158	0		0.167954	1716594
00:00:09.148	7515	0.0119	0		0.172595	1717653
00:00:09.159	7525	0.01169	0		0.169549	1716959
00:00:09.168	7535	0.01199	0		0.1739	1717937
00:00:09.178	7545	0.01158	0		0.167954	1716589
00:00:09.188	7555	0.01157	0		0.167809	1716540
00:00:09.199	7565	0.01142	0		0.165633	1716055
00:00:09.209	7575	0.01168	0		0.169404	1716903
00:00:09.218	7585	0.01169	0		0.169549	1716937
00:00:09.228	7595	0.01203	0		0.17448	1718084
00:00:09.238	7605	0.01208	0		0.175206	1718261
00:00:09.248	7615	0.0118	0		0.171144	1717314
00:00:09.258	7625	0.01162	0		0.168534	1716729
00:00:09.268	7635	0.01207	0		0.175061	1718209
00:00:09.278	7645	0.01154	0		0.167374	1716447
00:00:09.288	7655	0.01193	0		0.17303	1717768
00:00:09.298	7665	0.01204	0		0.174625	1718116
00:00:09.308	7675	0.01199	0		0.1739	1717962
00:00:09.318	7685	0.01167	0		0.169259	1716893
00:00:09.327	7695	0.01216	0		0.176366	1718515
00:00:09.338	7705	0.01198	0		0.173755	1717930
00:00:09.348	7715	0.01207	0		0.175061	1718207
00:00:09.358	7725	0.01167	0		0.169259	1716888
00:00:09.368	7735	0.01212	0		0.175786	1718405
00:00:09.378	7745	0.01174	0		0.170274	1717119
00:00:09.387	7755	0.01236	0		0.179267	1719205
00:00:09.397	7765	0.01197	0		0.17361	1717888
00:00:09.408	7775	0.01232	0		0.178686	1719053
00:00:09.418	7785	0.01217	0		0.176511	1718562
00:00:09.427	7795	0.01233	0		0.178831	1719097
00:00:09.437	7805	0.01201	0		0.17419	1718018
00:00:09.447	7815	0.01251	0		0.181442	1719687
00:00:09.458	7825	0.01203	0		0.17448	1718077
00:00:09.467	7835	0.01242	0		0.180137	1719413
00:00:09.477	7845	0.0119	0		0.172595	1717661
00:00:09.487	7855	0.01236	0		0.179267	1719205
00:00:09.497	7865	0.01211	0		0.175641	1718361
00:00:09.507	7875	0.01228	0		0.178106	1718911
00:00:09.517	7885	0.01227	0		0.177961	1718906
00:00:09.528	7895	0.01236	0		0.179267	1719209
00:00:09.537	7905	0.01221	0		0.177091	1718689
00:00:09.547	7915	0.01243	0		0.180282	1719430
00:00:09.557	7925	0.01206	0		0.174915	1718195
00:00:09.567	7935	0.0123	0		0.178396	1718994
00:00:09.577	7945	0.0121	0		0.175496	1718310
00:00:09.587	7955	0.01218	0		0.176656	1718601
00:00:09.597	7965	0.01207	0		0.175061	1718219
00:00:09.607	7975	0.01248	0		0.181007	1719611
00:00:09.617	7985	0.0121	0		0.175496	1718327
00:00:09.626	7995	0.01227	0		0.177961	1718901
00:00:09.636	8005	0.01205	0		0.17477	1718143
00:00:09.647	8015	0.0125	0		0.181297	1719667
00:00:09.657	8025	0.01229	0		0.178251	1718972
00:00:09.667	8035	0.0123	0		0.178396	1719006
00:00:09.677	8045	0.01184	0		0.171725	1717437
00:00:09.687	8055	0.01253	0		0.181732	1719763
00:00:09.696	8065	0.01223	0		0.177381	1718774
00:00:09.707	8075	0.01275	0		0.184923	1720491
00:00:09.717	8085	0.01219	0		0.176801	1718640
00:00:09.726	8095	0.01218	0		0.176656	1718601
00:00:09.736	8105	0.01241	0		0.179992	1719361
00:00:09.746	8115	0.01247	0		0.180862	1719567
00:00:09.756	8125	0.01233	0		0.178831	1719109
00:00:09.766	8135	0.01252	0		0.181587	1719743
00:00:09.776	8145	0.01234	0		0.178977	1719138
00:00:09.786	8155	0.01271	0		0.184343	1720371
00:00:09.796	8165	0.01222	0		0.177236	1718720
00:00:09.806	8175	0.01247	0		0.180862	1719572
00:00:09.816	8185	0.01244	0		0.180427	1719469
00:00:09.826	8195	0.01282	0		0.185938	1720734
00:00:09.836	8205	0.01241	0		0.179992	1719371
00:00:09.846	8215	0.01264	0		0.183328	1720126
00:00:09.856	8225	0.01248	0		0.181007	1719599
00:00:09.866	8235	0.01279	0		0.185503	1720626
00:00:09.876	8245	0.01255	0		0.182022	1719817
00:00:09.886	8255	0.01249	0		0.181152	1719616
00:00:09.896	8265	0.01246	0		0.180717	1719518
00:00:09.906	8275	0.01304	0		0.189129	1721472
00:00:09.916	8285	0.01249	0		0.181152	1719633
00:00:09.926	8295	0.01269	0		0.184053	1720288
00:00:09.936	8305	0.01249	0		0.181152	1719618
00:00:09.945	8315	0.01273	0		0.184633	1720428
00:00:09.955	8325	0.013	0		0.188549	1721359
00:00:09.965	8335	0.0127	0		0.184198	1720322
00:00:09.976	8345	0.01295	0		0.187824	1721168
00:00:09.985	8355	0.0128	0		0.185648	1720658
00:00:09.995	8365	0.01256	0		0.182167	1719853
00:00:10.005	8375	0.01273	0		0.184633	1720440
00:00:10.015	8385	0.01256	0		0.182167	1719879
00:00:10.025	8395	0.01284	0		0.186228	1720800
00:00:10.035	8405	0.01254	0		0.181877	1719790
00:00:10.045	8415	0.01291	0		0.187244	1721038
00:00:10.055	8425	0.01293	0		0.187534	1721097
00:00:10.065	8435	0.01325	0		0.192175	1722173
00:00:10.075	8445	0.01264	0		0.183328	1720143
00:00:10.085	8455	0.0131	0		0.189999	1721668
00:00:10.095	8465	0.01281	0		0.185793	1720712
00:00:10.105	8475	0.01318	0		0.19116	1721952
00:00:10.115	8485	0.01273	0		0.184633	1720450
00:00:10.125	8495	0.01283	0		0.186083	1720758
00:00:10.135	8505	0.01295	0		0.187824	1721180
00:00:10.145	8515	0.0132	0		0.19145	1722001
00:00:10.155	8525	0.01287	0		0.186664	1720923
00:00:10.165	8535	0.01299	0		0.188404	1721308
00:00:10.175	8545	0.01301	0		0.188694	1721376
00:00:10.185	8555	0.01306	0		0.189419	1721557
00:00:10.194	8565	0.01284	0		0.186228	1720805
00:00:10.204	8575	0.01293	0		0.187534	1721114
00:00:10.214	8585	0.01305	0		0.189274	1721526
00:00:10.224	8595	0.01291	0		0.187244	1721033
00:00:10.235	8605	0.01267	0		0.183763	1720244
00:00:10.244	8615	0.01306	0		0.189419	1721550
00:00:10.254	8625	0.01343	0		0.194786	1722800
00:00:10.264	8635	0.01338	0		0.19406	1722629
00:00:10.274	8645	0.01346	0		0.195221	1722893
00:00:10.284	8655	0.01345	0		0.195076	1722847
00:00:10.294	8665	0.01282	0		0.185938	1720751
00:00:10.304	8675	0.01334	0		0.19348	1722499
00:00:10.314	8685	0.01349	0		0.195656	1722999
00:00:10.324	8695	0.01278	0		0.185358	1720589
00:00:10.334	8705	0.01316	0		0.19087	1721868
00:00:10.344	8715	0.01318	0		0.19116	1721957
00:00:10.354	8725	0.01325	0		0.192175	1722171
00:00:10.364	8735	0.01307	0		0.189564	1721575
00:00:10.374	8745	0.01311	0		0.190144	1721700
00:00:10.384	8755	0.01336	0		0.19377	1722553
00:00:10.394	8765	0.01336	0		0.19377	1722558
00:00:10.404	8775	0.01317	0		0.191015	1721898
00:00:10.414	8785	0.01342	0		0.194641	1722763
00:00:10.424	8795	0.01332	0		0.19319	1722408
00:00:10.433	8805	0.01328	0		0.19261	1722293
00:00:10.444	8815	0.01337	0		0.193915	1722597
00:00:10.453	8825	0.01315	0		0.190725	1721856
00:00:10.463	8835	0.01319	0		0.191305	1721964
00:00:10.474	8845	0.01314	0		0.19058	1721800
00:00:10.483	8855	0.01345	0		0.195076	1722854
00:00:10.493	8865	0.01337	0		0.193915	1722599
00:00:10.503	8875	0.01361	0		0.197396	1723396
00:00:10.514	8885	0.01313	0		0.190435	1721785
00:00:10.523	8895	0.0138	0		0.200152	1724021
00:00:10.533	8905	0.01348	0		0.195511	1722959
00:00:10.543	8915	0.0135	0		0.195801	1723036
00:00:10.553	8925	0.01333	0		0.193335	1722460
00:00:10.563	8935	0.01338	0		0.19406	1722626
00:00:10.573	8945	0.01328	0		0.19261	1722269
00:00:10.583	8955	0.01311	0		0.190144	1721714
00:00:10.593	8965	0.01347	0		0.195366	1722913
00:00:10.603	8975	0.01363	0		0.197686	1723445
00:00:10.613	8985	0.01338	0		0.19406	1722619
00:00:10.623	8995	0.01348	0		0.195511	1722949
00:00:10.633	9005	0.01337	0		0.193915	1722575
00:00:10.643	9015	0.01356	0		0.196671	1723235
00:00:10.653	9025	0.01392	0		0.201892	1724443
00:00:10.663	9035	0.01354	0		0.196381	1723149
00:00:10.673	9045	0.01347	0		0.195366	1722927
00:00:10.683	9055	0.01355	0		0.196526	1723178
00:00:10.693	9065	0.01354	0		0.196381	1723146
00:00:10.703	9075	0.01401	0		0.203198	1724722
00:00:10.712	9085	0.01354	0		0.196381	1723146
00:00:10.722	9095	0.01348	0		0.195511	1722954
00:00:10.733	9105	0.01363	0		0.197686	1723470
00:00:10.743	9115	0.01353	0		0.196236	1723112
00:00:10.752	9125	0.01395	0		0.202328	1724519
00:00:10.762	9135	0.01387	0		0.201167	1724252
00:00:10.772	9145	0.01358	0		0.196961	1723296
00:00:10.783	9155	0.0136	0		0.197251	1723345
00:00:10.792	9165	0.01371	0		0.198847	1723717
00:00:10.802	9175	0.01391	0		0.201747	1724387
00:00:10.812	9185	0.01376	0		0.199572	1723891
00:00:10.822	9195	0.01382	0		0.200442	1724106
00:00:10.833	9205	0.0137	0		0.198702	1723695
00:00:10.844	9215	0.01407	0		0.204068	1724945
00:00:10.852	9225	0.01368	0		0.198412	1723634
00:00:10.862	9235	0.01385	0		0.200877	1724180
00:00:10.872	9245	0.01426	0		0.206824	1725556
00:00:10.882	9255	0.01367	0		0.198267	1723585
00:00:10.892	9265	0.01395	0		0.202328	1724514
00:00:10.902	9275	0.01362	0		0.197541	1723438
00:00:10.912	9285	0.01372	0		0.198992	1723749
00:00:10.922	9295	0.01389	0		0.201457	1724335
00:00:10.932	9305	0.01376	0		0.199572	1723896
00:00:10.942	9315	0.01404	0		0.203633	1724849
00:00:10.952	9325	0.0143	0		0.207404	1725690
00:00:10.962	9335	0.01386	0		0.201022	1724232
00:00:10.972	9345	0.01395	0		0.202328	1724536
00:00:10.982	9355	0.01371	0		0.198847	1723715
00:00:10.991	9365	0.01378	0		0.199862	1723947
00:00:11.002	9375	0.01365	0		0.197976	1723524
00:00:11.011	9385	0.0139	0		0.201602	1724355
00:00:11.022	9395	0.01404	0		0.203633	1724849
00:00:11.032	9405	0.01396	0		0.202473	1724548
00:00:11.041	9415	0.01381	0		0.200297	1724070
00:00:11.051	9425	0.01371	0		0.198847	1723732
00:00:11.061	9435	0.01407	0		0.204068	1724918
00:00:11.071	9445	0.01398	0		0.202763	1724631
00:00:11.082	9455	0.01408	0		0.204213	1724972
00:00:11.091	9465	0.01406	0		0.203923	1724903
00:00:11.101	9475	0.0139	0		0.201602	1724355
00:00:11.111	9485	0.01406	0		0.203923	1724884
00:00:11.121	9495	0.01402	0		0.203343	1724769
00:00:11.131	9505	0.01422	0		0.206244	1725448
00:00:11.142	9515	0.01407	0		0.204068	1724928
00:00:11.151	9525	0.01431	0		0.207549	1725722
00:00:11.161	9535	0.01419	0		0.205808	1725343
00:00:11.171	9545	0.01445	0		0.209579	1726200
00:00:11.181	9555	0.014	0		0.203053	1724698
00:00:11.191	9565	0.01421	0		0.206099	1725394
00:00:11.201	9575	0.01428	0		0.207114	1725632
00:00:11.211	9585	0.01427	0		0.206969	1725590
00:00:11.221	9595	0.01417	0		0.205518	1725257
00:00:11.231	9605	0.01413	0		0.204938	1725141
00:00:11.241	9615	0.0143	0		0.207404	1725705
00:00:11.251	9625	0.01407	0		0.204068	1724938
00:00:11.261	9635	0.01407	0		0.204068	1724920
00:00:11.271	9645	0.01414	0		0.205083	1725158
00:00:11.281	9655	0.01402	0		0.203343	1724749
00:00:11.291	9665	0.0142	0		0.205954	1725362
00:00:11.301	9675	0.01419	0		0.205808	1725335
00:00:11.310	9685	0.01426	0		0.206824	1725585
00:00:11.321	9695	0.01407	0		0.204068	1724947
00:00:11.330	9705	0.01433	0		0.207839	1725810
00:00:11.341	9715	0.01434	0		0.207984	1725850
00:00:11.350	9725	0.01455	0		0.21103	1726558
00:00:11.360	9735	0.01424	0		0.206534	1725502
00:00:11.370	9745	0.0145	0		0.210305	1726370
00:00:11.383	9755	0.01443	0		0.209289	1726141
00:00:11.390	9765	0.01447	0		0.20987	1726278
00:00:11.400	9775	0.01429	0		0.207259	1725656
00:00:11.410	9785	0.01424	0		0.206534	1725514
00:00:11.420	9795	0.01431	0		0.207549	1725739
00:00:11.430	9805	0.01431	0		0.207549	1725727
00:00:11.440	9815	0.01418	0		0.205663	1725318
00:00:11.450	9825	0.01464	0		0.212335	1726862
00:00:11.460	9835	0.01393	0		0.202038	1724480
00:00:11.470	9845	0.0146	0		0.211755	1726710
00:00:11.480	9855	0.01459	0		0.21161	1726676
00:00:11.490	9865	0.01439	0		0.208709	1726018
00:00:11.500	9875	0.01438	0		0.208564	1725970
00:00:11.510	9885	0.01458	0		0.211465	1726651
00:00:11.520	9895	0.01434	0		0.207984	1725825
00:00:11.530	9905	0.01462	0		0.212045	1726769
00:00:11.540	9915	0.01475	0		0.213931	1727202
00:00:11.549	9925	0.01451	0		0.21045	1726404
00:00:11.560	9935	0.01454	0		0.210885	1726524
00:00:11.570	9945	0.01483	0		0.215091	1727492
00:00:11.579	9955	0.01457	0		0.21132	1726619
00:00:11.590	9965	0.01466	0		0.212625	1726913
00:00:11.600	9975	0.01438	0		0.208564	1725962
00:00:11.609	9985	0.01464	0		0.212335	1726852
00:00:11.620	9995	0.01469	0		0.21306	1727002
00:00:11.629	10005	0.01448	0		0.210015	1726312
00:00:11.639	10015	0.01454	0		0.210885	1726509
00:00:11.649	10025	0.01468	0		0.212915	1726979
00:00:11.659	10035	0.0147	0		0.213205	1727063
00:00:11.669	10045	0.01477	0		0.214221	1727295
00:00:11.679	10055	0.01441	0		0.208999	1726060
00:00:11.689	10065	0.01483	0		0.215091	1727473
00:00:11.699	10075	0.0145	0		0.210305	1726375
00:00:11.710	10085	0.0145	0		0.210305	1726387
00:00:11.719	10095	0.01456	0		0.211175	1726590
00:00:11.729	10105	0.01471	0		0.21335	1727082
00:00:11.739	10115	0.01492	0		0.216396	1727776
00:00:11.749	10125	0.01506	0		0.218427	1728256
00:00:11.759	10135	0.01447	0		0.20987	1726276
00:00:11.769	10145	0.01507	0		0.218572	1728288
00:00:11.779	10155	0.0148	0		0.214656	1727376
00:00:11.789	10165	0.01478	0		0.214366	1727315
00:00:11.799	10175	0.01474	0		0.213786	1727185
00:00:11.809	10185	0.01505	0		0.218282	1728205
00:00:11.819	10195	0.01502	0		0.217847	1728131
00:00:11.829	10205	0.01499	0		0.217412	1728016
00:00:11.839	10215	0.01494	0		0.216686	1727867
00:00:11.849	10225	0.01493	0		0.216541	1727803
00:00:11.858	10235	0.01471	0		0.21335	1727065
00:00:11.869	10245	0.01513	0		0.219442	1728475
00:00:11.879	10255	0.01511	0		0.219152	1728408
00:00:11.888	10265	0.01499	0		0.217412	1728031
00:00:11.898	10275	0.01517	0		0.220022	1728612
00:00:11.908	10285	0.01501	0		0.217702	1728100
00:00:11.919	10295	0.01496	0		0.216976	1727909
00:00:11.929	10305	0.01508	0		0.218717	1728318
00:00:11.938	10315	0.01493	0		0.216541	1727816
00:00:11.948	10325	0.0151	0		0.219007	1728403
00:00:11.958	10335	0.01521	0		0.220602	1728762
00:00:11.968	10345	0.01492	0		0.216396	1727786
00:00:11.978	10355	0.01514	0		0.219587	1728507
00:00:11.990	10365	0.0152	0		0.220457	1728732
00:00:11.998	10375	0.01501	0		0.217702	1728080
00:00:12.008	10385	0.01539	0		0.223213	1729352
00:00:12.018	10395	0.01461	0		0.2119	1726747
00:00:12.028	10405	0.0151	0		0.219007	1728389
00:00:12.038	10415	0.01491	0		0.216251	1727767
00:00:12.048	10425	0.01525	0		0.221182	1728904
00:00:12.058	10435	0.01499	0		0.217412	1728029
00:00:12.068	10445	0.01538	0		0.223068	1729315
00:00:12.078	10455	0.01502	0		0.217847	1728119
00:00:12.088	10465	0.01537	0		0.222923	1729293
00:00:12.098	10475	0.0155	0		0.224808	1729723
00:00:12.108	10485	0.01557	0		0.225824	1729958
00:00:12.118	10495	0.01481	0		0.214801	1727418
00:00:12.127	10505	0.01529	0		0.221763	1729014
00:00:12.137	10515	0.01536	0		0.222778	1729252
00:00:12.147	10525	0.01524	0		0.221037	1728843
00:00:12.158	10535	0.01497	0		0.217121	1727962
00:00:12.168	10545	0.01525	0		0.221182	1728906
00:00:12.177	10555	0.01509	0		0.218862	1728364
00:00:12.187	10565	0.01519	0		0.220312	1728698
00:00:12.197	10575	0.01479	0		0.214511	1727339
00:00:12.207	10585	0.01528	0		0.221618	1728994
00:00:12.218	10595	0.01526	0		0.221328	1728923
00:00:12.227	10605	0.01537	0		0.222923	1729288
00:00:12.237	10615	0.01505	0		0.218282	1728220
00:00:12.247	10625	0.01584	0		0.22974	1730867
00:00:12.257	10635	0.01494	0		0.216686	1727860
00:00:12.267	10645	0.01549	0		0.224663	1729708
00:00:12.277	10655	0.01538	0		0.223068	1729315
00:00:12.287	10665	0.01565	0		0.226984	1730237
00:00:12.297	10675	0.01508	0		0.218717	1728318
00:00:12.307	10685	0.01569	0		0.227564	1730362
00:00:12.317	10695	0.01577	0		0.228724	1730645
00:00:12.327	10705	0.01559	0		0.226114	1730039
00:00:12.337	10715	0.01515	0		0.219732	1728571
00:00:12.347	10725	0.01575	0		0.228434	1730574
00:00:12.357	10735	0.01524	0		0.221037	1728874
00:00:12.367	10745	0.0155	0		0.224808	1729718
00:00:12.377	10755	0.01563	0		0.226694	1730166
00:00:12.387	10765	0.01557	0		0.225824	1729951
00:00:12.397	10775	0.01521	0		0.220602	1728772
00:00:12.406	10785	0.01552	0		0.225099	1729806
00:00:12.417	10795	0.0157	0		0.227709	1730394
00:00:12.426	10805	0.0156	0		0.226259	1730066
00:00:12.436	10815	0.01533	0		0.222343	1729176
00:00:12.446	10825	0.01584	0		0.22974	1730870
00:00:12.456	10835	0.01533	0		0.222343	1729166
00:00:12.466	10845	0.01576	0		0.228579	1730603
00:00:12.476	10855	0.01524	0		0.221037	1728872
00:00:12.487	10865	0.0154	0		0.223358	1729396
00:00:12.496	10875	0.01562	0		0.226549	1730137
00:00:12.506	10885	0.01603	0		0.232495	1731504
00:00:12.516	10895	0.01526	0		0.221328	1728923
00:00:12.526	10905	0.01618	0		0.234671	1732010
00:00:12.536	10915	0.01518	0		0.220167	1728654
00:00:12.546	10925	0.01575	0		0.228434	1730581
00:00:12.556	10935	0.01542	0		0.223648	1729457
00:00:12.566	10945	0.01565	0		0.226984	1730225
00:00:12.576	10955	0.01557	0		0.225824	1729958
00:00:12.586	10965	0.01592	0		0.2309	1731137
00:00:12.596	10975	0.0152	0		0.220457	1728708
00:00:12.606	10985	0.01556	0		0.225679	1729919
00:00:12.616	10995	0.01569	0		0.227564	1730355
00:00:12.626	11005	0.01587	0		0.230175	1730968
00:00:12.636	11015	0.01559	0		0.226114	1730026
00:00:12.646	11025	0.01568	0		0.227419	1730347
00:00:12.655	11035	0.01572	0		0.227999	1730484
00:00:12.666	11045	0.0161	0		0.233511	1731734
00:00:12.676	11055	0.01564	0		0.226839	1730215
00:00:12.686	11065	0.01612	0		0.233801	1731809
00:00:12.696	11075	0.01574	0		0.228289	1730543
00:00:12.706	11085	0.01589	0		0.230465	1731036
00:00:12.715	11095	0.01575	0		0.228434	1730578
00:00:12.726	11105	0.01564	0		0.226839	1730217
00:00:12.735	11115	0.01556	0		0.225679	1729933
00:00:12.745	11125	0.01557	0		0.225824	1729975
00:00:12.755	11135	0.0155	0		0.224808	1729733
00:00:12.765	11145	0.01624	0		0.235541	1732228
00:00:12.775	11155	0.01583	0		0.229595	1730823
00:00:12.785	11165	0.01633	0		0.236847	1732524
00:00:12.795	11175	0.01553	0		0.225244	1729840
00:00:12.805	11185	0.0158	0		0.22916	1730733
00:00:12.815	11195	0.01578	0		0.228869	1730657
00:00:12.825	11205	0.01586	0		0.23003	1730936
00:00:12.835	11215	0.01582	0		0.22945	1730804
00:00:12.845	11225	0.01591	0		0.230755	1731120
00:00:12.855	11235	0.0161	0		0.233511	1731751
00:00:12.865	11245	0.01603	0		0.232495	1731507
00:00:12.875	11255	0.01571	0		0.227854	1730448
00:00:12.885	11265	0.01611	0		0.233656	1731783
00:00:12.895	11275	0.01589	0		0.230465	1731046
00:00:12.905	11285	0.01615	0		0.234236	1731921
00:00:12.915	11295	0.01593	0		0.231045	1731183
00:00:12.925	11305	0.01598	0		0.23177	1731340
00:00:12.934	11315	0.01612	0		0.233801	1731804
00:00:12.944	11325	0.01619	0		0.234816	1732041
00:00:12.955	11335	0.01612	0		0.233801	1731806
00:00:12.965	11345	0.01596	0		0.23148	1731276
00:00:12.975	11355	0.01599	0		0.231915	1731379
00:00:12.985	11365	0.01604	0		0.23264	1731531
00:00:12.994	11375	0.01622	0		0.235251	1732154
00:00:13.004	11385	0.01617	0		0.234526	1731973
00:00:13.015	11395	0.01583	0		0.229595	1730826
00:00:13.025	11405	0.01606	0		0.232931	1731617
00:00:13.034	11415	0.01603	0		0.232495	1731514
00:00:13.044	11425	0.01604	0		0.23264	1731560
00:00:13.054	11435	0.01617	0		0.234526	1731980
00:00:13.064	11445	0.01604	0		0.23264	1731536
00:00:13.074	11455	0.01602	0		0.23235	1731475
00:00:13.084	11465	0.01624	0		0.235541	1732225
00:00:13.094	11475	0.01608	0		0.233221	1731673
00:00:13.104	11485	0.01615	0		0.234236	1731926
00:00:13.114	11495	0.01614	0		0.234091	1731887
00:00:13.124	11505	0.01613	0		0.233946	1731858
00:00:13.134	11515	0.01614	0		0.234091	1731880
00:00:13.144	11525	0.01631	0		0.236557	1732436
00:00:13.154	11535	0.01626	0		0.235831	1732289
00:00:13.164	11545	0.01629	0		0.236266	1732387
00:00:13.174	11555	0.01614	0		0.234091	1731877
00:00:13.184	11565	0.01646	0		0.238732	1732936
00:00:13.193	11575	0.01597	0		0.231625	1731294
00:00:13.204	11585	0.01616	0		0.234381	1731936
00:00:13.214	11595	0.01643	0		0.238297	1732853
00:00:13.224	11605	0.01617	0		0.234526	1731978
00:00:13.234	11615	0.01617	0		0.234526	1731970
00:00:13.243	11625	0.0163	0		0.236411	1732404
00:00:13.253	11635	0.01642	0		0.238152	1732804
00:00:13.264	11645	0.01663	0		0.241198	1733524
00:00:13.273	11655	0.01631	0		0.236557	1732463
00:00:13.283	11665	0.01655	0		0.240037	1733238
00:00:13.293	11675	0.01656	0		0.240182	1733291
00:00:13.303	11685	0.01637	0		0.237427	1732637
00:00:13.314	11695	0.01616	0		0.234381	1731953
00:00:13.323	11705	0.0164	0		0.237862	1732747
00:00:13.333	11715	0.01611	0		0.233656	1731764
00:00:13.343	11725	0.01667	0		0.241778	1733654
00:00:13.353	11735	0.01622	0		0.235251	1732135
00:00:13.363	11745	0.01652	0		0.239602	1733147
00:00:13.373	11755	0.01636	0		0.237282	1732610
00:00:13.383	11765	0.01644	0		0.238442	1732890
00:00:13.393	11775	0.01609	0		0.233366	1731710
00:00:13.403	11785	0.01633	0		0.236847	1732526
00:00:13.413	11795	0.0166	0		0.240763	1733421
00:00:13.423	11805	0.01639	0		0.237717	1732722
00:00:13.433	11815	0.01613	0		0.233946	1731831
00:00:13.442	11825	0.01637	0		0.237427	1732644
00:00:13.452	11835	0.0164	0		0.237862	1732735
00:00:13.463	11845	0.01659	0		0.240618	1733404
00:00:13.473	11855	0.01647	0		0.238877	1732983
00:00:13.483	11865	0.01617	0		0.234526	1731980
00:00:13.492	11875	0.01672	0		0.242503	1733813
00:00:13.503	11885	0.01666	0		0.241633	1733637
00:00:13.513	11895	0.0164	0		0.237862	1732754
00:00:13.522	11905	0.01645	0		0.238587	1732929
00:00:13.533	11915	0.01621	0		0.235106	1732117
00:00:13.542	11925	0.01643	0		0.238297	1732841
00:00:13.552	11935	0.01679	0		0.243518	1734074
00:00:13.562	11945	0.01678	0		0.243373	1734020
00:00:13.572	11955	0.01641	0		0.238007	1732769
00:00:13.582	11965	0.01627	0		0.235976	1732301
00:00:13.592	11975	0.01656	0		0.240182	1733294
00:00:13.602	11985	0.01672	0		0.242503	1733820
00:00:13.612	11995	0.01622	0		0.235251	1732159
00:00:13.622	12005	0.0168	0		0.243663	1734110
00:00:13.632	12015	0.01658	0		0.240473	1733370
00:00:13.642	12025	0.01645	0		0.238587	1732929
00:00:13.652	12035	0.01647	0		0.238877	1732978
00:00:13.662	12045	0.01684	0		0.244243	1734213
00:00:13.672	12055	0.01647	0		0.238877	1733002
00:00:13.682	12065	0.0169	0		0.245114	1734438
00:00:13.692	12075	0.01629	0		0.236266	1732382
00:00:13.702	12085	0.01656	0		0.240182	1733282
00:00:13.712	12095	0.01688	0		0.244824	1734367
00:00:13.722	12105	0.01667	0		0.241778	1733669
00:00:13.732	12115	0.01654	0		0.239892	1733235
00:00:13.741	12125	0.01701	0		0.246709	1734801
00:00:13.751	12135	0.01634	0		0.236992	1732534
00:00:13.761	12145	0.01655	0		0.240037	1733260
00:00:13.771	12155	0.01678	0		0.243373	1734017
00:00:13.781	12165	0.01693	0		0.245549	1734539
00:00:13.791	12175	0.0166	0		0.240763	1733407
00:00:13.801	12185	0.01676	0		0.243083	1733968
00:00:13.811	12195	0.01671	0		0.242358	1733786
00:00:13.821	12205	0.01673	0		0.242648	1733857
00:00:13.831	12215	0.01658	0		0.240473	1733353
00:00:13.841	12225	0.01688	0		0.244824	1734350
00:00:13.851	12235	0.01676	0		0.243083	1733963
00:00:13.861	12245	0.01678	0		0.243373	1734022
00:00:13.871	12255	0.01665	0		0.241488	1733588
00:00:13.881	12265	0.0167	0		0.242213	1733771
00:00:13.891	12275	0.01687	0		0.244679	1734323
00:00:13.901	12285	0.01687	0		0.244679	1734336
00:00:13.911	12295	0.01692	0		0.245404	1734497
00:00:13.921	12305	0.01683	0		0.244098	1734186
00:00:13.931	12315	0.01672	0		0.242503	1733813
00:00:13.941	12325	0.01669	0		0.242068	1733720
00:00:13.951	12335	0.01691	0		0.245259	1734461
00:00:13.961	12345	0.01699	0		0.246419	1734737
00:00:13.971	12355	0.01704	0		0.247144	1734882
00:00:13.981	12365	0.01697	0		0.246129	1734669
00:00:13.991	12375	0.01707	0		0.247579	1735008
00:00:14.000	12385	0.01694	0		0.245694	1734554
00:00:14.010	12395	0.01682	0		0.243953	1734176
00:00:14.021	12405	0.01711	0		0.248159	1735128
00:00:14.031	12415	0.01716	0		0.248885	1735294
00:00:14.041	12425	0.01664	0		0.241343	1733568
00:00:14.051	12435	0.01714	0		0.248595	1735233
00:00:14.060	12445	0.01692	0		0.245404	1734490
00:00:14.070	12455	0.01693	0		0.245549	1734524
00:00:14.081	12465	0.01722	0		0.249755	1735502
00:00:14.091	12475	0.01722	0		0.249755	1735512
00:00:14.101	12485	0.01701	0		0.246709	1734813
00:00:14.111	12495	0.01703	0		0.246999	1734857
00:00:14.120	12505	0.01732	0		0.251205	1735845
00:00:14.130	12515	0.01689	0		0.244969	1734382
00:00:14.140	12525	0.0172	0		0.249465	1735441
00:00:14.150	12535	0.01721	0		0.24961	1735480
00:00:14.160	12545	0.01721	0		0.24961	1735485
00:00:14.170	12555	0.01702	0		0.246854	1734838
00:00:14.180	12565	0.01689	0		0.244969	1734382
00:00:14.190	12575	0.01728	0		0.250625	1735706
00:00:14.200	12585	0.01705	0		0.247289	1734931
00:00:14.210	12595	0.01713	0		0.24845	1735204
00:00:14.220	12605	0.01724	0		0.250045	1735556
00:00:14.230	12615	0.01694	0		0.245694	1734578
00:00:14.240	12625	0.01714	0		0.248595	1735245
00:00:14.250	12635	0.01711	0		0.248159	1735145
00:00:14.260	12645	0.01698	0		0.246274	1734681
00:00:14.270	12655	0.01704	0		0.247144	1734884
00:00:14.280	12665	0.017	0		0.246564	1734759
00:00:14.289	12675	0.01717	0		0.24903	1735341
00:00:14.299	12685	0.0167	0		0.242213	1733759
00:00:14.309	12695	0.01698	0		0.246274	1734691
00:00:14.320	12705	0.0171	0		0.248014	1735096
00:00:14.329	12715	0.01685	0		0.244389	1734255
00:00:14.339	12725	0.01698	0		0.246274	1734710
00:00:14.349	12735	0.01721	0		0.24961	1735466
00:00:14.359	12745	0.01705	0		0.247289	1734928
00:00:14.369	12755	0.01703	0		0.246999	1734877
00:00:14.379	12765	0.01713	0		0.24845	1735189
00:00:14.389	12775	0.01716	0		0.248885	1735309
00:00:14.399	12785	0.01739	0		0.252221	1736074
00:00:14.409	12795	0.01736	0		0.251785	1735958
00:00:14.419	12805	0.0174	0		0.252366	1736108
00:00:14.429	12815	0.01738	0		0.252076	1736042
00:00:14.439	12825	0.01701	0		0.246709	1734791
00:00:14.449	12835	0.01733	0		0.25135	1735877
00:00:14.459	12845	0.01757	0		0.254831	1736664
00:00:14.469	12855	0.01754	0		0.254396	1736581
00:00:14.479	12865	0.0173	0		0.250915	1735772
00:00:14.489	12875	0.01739	0		0.252221	1736076
00:00:14.499	12885	0.01748	0		0.253526	1736385
00:00:14.509	12895	0.01751	0		0.253961	1736485
00:00:14.519	12905	0.01743	0		0.252801	1736214
00:00:14.529	12915	0.01714	0		0.248595	1735226
00:00:14.539	12925	0.01731	0		0.25106	1735818
00:00:14.548	12935	0.01744	0		0.252946	1736248
00:00:14.558	12945	0.01728	0		0.250625	1735703
00:00:14.569	12955	0.01724	0		0.250045	1735568
00:00:14.579	12965	0.01731	0		0.25106	1735813
00:00:14.588	12975	0.01753	0		0.254251	1736556
00:00:14.599	12985	0.01724	0		0.250045	1735556
00:00:14.609	12995	0.01754	0		0.254396	1736588
00:00:14.618	13005	0.01738	0		0.252076	1736025
00:00:14.628	13015	0.01752	0		0.254106	1736522
00:00:14.638	13025	0.01786	0		0.259037	1737662
00:00:14.648	13035	0.01756	0		0.254686	1736647
00:00:14.658	13045	0.01738	0		0.252076	1736042
00:00:14.668	13055	0.01738	0		0.252076	1736049
00:00:14.678	13065	0.01741	0		0.252511	1736147
00:00:14.690	13075	0.01778	0		0.257877	1737365
00:00:14.698	13085	0.01741	0		0.252511	1736138
00:00:14.708	13095	0.01792	0		0.259908	1737838
00:00:14.718	13105	0.01766	0		0.256137	1736982
00:00:14.728	13115	0.01753	0		0.254251	1736551
00:00:14.738	13125	0.01757	0		0.254831	1736669
00:00:14.748	13135	0.01746	0		0.253236	1736324
00:00:14.758	13145	0.01763	0		0.255701	1736867
00:00:14.768	13155	0.01762	0		0.255556	1736850
00:00:14.778	13165	0.01766	0		0.256137	1736992
00:00:14.787	13175	0.0176	0		0.255266	1736762
00:00:14.798	13185	0.01761	0		0.255411	1736799
00:00:14.807	13195	0.01759	0		0.255121	1736730
00:00:14.817	13205	0.01748	0		0.253526	1736385
00:00:14.828	13215	0.01764	0		0.255847	1736899
00:00:14.837	13225	0.01759	0		0.255121	1736747
00:00:14.847	13235	0.01781	0		0.258312	1737490
00:00:14.858	13245	0.01763	0		0.255701	1736885
00:00:14.868	13255	0.01796	0		0.260488	1737997
00:00:14.877	13265	0.01759	0		0.255121	1736733
00:00:14.887	13275	0.01761	0		0.255411	1736804
00:00:14.897	13285	0.01796	0		0.260488	1737992
00:00:14.908	13295	0.01806	0		0.261938	1738334
00:00:14.917	13305	0.01755	0		0.254541	1736608
00:00:14.927	13315	0.01784	0		0.258747	1737593
00:00:14.937	13325	0.01763	0		0.255701	1736889
00:00:14.947	13335	0.01781	0		0.258312	1737478
00:00:14.957	13345	0.01761	0		0.255411	1736828
00:00:14.967	13355	0.01785	0		0.258892	1737620
00:00:14.977	13365	0.01802	0		0.261358	1738202
00:00:14.987	13375	0.01794	0		0.260198	1737934
00:00:14.997	13385	0.01753	0		0.254251	1736534
00:00:15.007	13395	0.01776	0		0.257587	1737317
00:00:15.017	13405	0.01752	0		0.254106	1736510
00:00:15.027	13415	0.0176	0		0.255266	1736767
00:00:15.037	13425	0.01751	0		0.253961	1736488
00:00:15.047	13435	0.01792	0		0.259908	1737858
00:00:15.057	13445	0.01764	0		0.255847	1736926
00:00:15.067	13455	0.01756	0		0.254686	1736647
00:00:15.076	13465	0.01773	0		0.257152	1737215
00:00:15.086	13475	0.01772	0		0.257007	1737169
00:00:15.097	13485	0.01732	0		0.251205	1735826
00:00:15.106	13495	0.01787	0		0.259182	1737669
00:00:15.116	13505	0.01784	0		0.258747	1737596
00:00:15.126	13515	0.01783	0		0.258602	1737547
00:00:15.136	13525	0.01748	0		0.253526	1736375
00:00:15.147	13535	0.01802	0		0.261358	1738202
00:00:15.156	13545	0.01777	0		0.257732	1737334
00:00:15.167	13555	0.01808	0		0.262228	1738405
00:00:15.176	13565	0.01789	0		0.259472	1737765
00:00:15.186	13575	0.01794	0		0.260198	1737926
00:00:15.196	13585	0.01753	0		0.254251	1736559
00:00:15.206	13595	0.01796	0		0.260488	1737997
00:00:15.216	13605	0.01766	0		0.256137	1736985
00:00:15.226	13615	0.01789	0		0.259472	1737765
00:00:15.236	13625	0.01807	0		0.262083	1738344
00:00:15.246	13635	0.01822	0		0.264259	1738870
00:00:15.256	13645	0.01809	0		0.262373	1738432
00:00:15.266	13655	0.01807	0		0.262083	1738339
00:00:15.276	13665	0.01773	0		0.257152	1737218
00:00:15.286	13675	0.01797	0		0.260633	1738027
00:00:15.296	13685	0.01778	0		0.257877	1737390
00:00:15.306	13695	0.01803	0		0.261503	1738224
00:00:15.316	13705	0.01808	0		0.262228	1738388
00:00:15.326	13715	0.0183	0		0.265419	1739132
00:00:15.335	13725	0.01797	0		0.260633	1738010
00:00:15.346	13735	0.0178	0		0.258167	1737437
00:00:15.355	13745	0.01789	0		0.259472	1737748
00:00:15.366	13755	0.01817	0		0.263533	1738677
00:00:15.375	13765	0.01782	0		0.258457	1737515
00:00:15.386	13775	0.01801	0		0.261213	1738148
00:00:15.395	13785	0.01781	0		0.258312	1737490
00:00:15.405	13795	0.01792	0		0.259908	1737836
00:00:15.416	13805	0.01806	0		0.261938	1738322
00:00:15.425	13815	0.01823	0		0.264404	1738885
00:00:15.435	13825	0.01826	0		0.264839	1739000
00:00:15.445	13835	0.01837	0		0.266434	1739376
00:00:15.455	13845	0.01766	0		0.256137	1736980
00:00:15.465	13855	0.01841	0		0.267014	1739481
00:00:15.475	13865	0.0181	0		0.262518	1738451
00:00:15.485	13875	0.01844	0		0.26745	1739601
00:00:15.495	13885	0.01795	0		0.260343	1737939
00:00:15.505	13895	0.01815	0		0.263243	1738630
00:00:15.515	13905	0.01811	0		0.262663	1738495
00:00:15.525	13915	0.01834	0		0.265999	1739272
00:00:15.535	13925	0.01822	0		0.264259	1738870
00:00:15.545	13935	0.01873	0		0.271656	1740579
00:00:15.555	13945	0.01805	0		0.261793	1738273
00:00:15.564	13955	0.01843	0		0.267304	1739549
00:00:15.575	13965	0.01797	0		0.260633	1738027
00:00:15.585	13975	0.01817	0		0.263533	1738674
00:00:15.594	13985	0.01786	0		0.259037	1737645
00:00:15.604	13995	0.01855	0		0.269045	1739966
00:00:15.615	14005	0.01791	0		0.259763	1737833
00:00:15.624	14015	0.01856	0		0.26919	1739985
00:00:15.634	14025	0.0182	0		0.263969	1738799
00:00:15.644	14035	0.01818	0		0.263679	1738728
00:00:15.655	14045	0.01834	0		0.265999	1739277
00:00:15.664	14055	0.01852	0		0.26861	1739858
00:00:15.674	14065	0.0182	0		0.263969	1738799
00:00:15.684	14075	0.01838	0		0.266579	1739395
00:00:15.694	14085	0.01829	0		0.265274	1739108
00:00:15.704	14095	0.01851	0		0.268465	1739824
00:00:15.714	14105	0.01823	0		0.264404	1738877
00:00:15.724	14115	0.01861	0		0.269915	1740154
00:00:15.734	14125	0.01818	0		0.263679	1738731
00:00:15.744	14135	0.01842	0		0.267159	1739537
00:00:15.754	14145	0.01816	0		0.263388	1738652
00:00:15.764	14155	0.0185	0		0.26832	1739814
00:00:15.774	14165	0.01821	0		0.264114	1738841
00:00:15.784	14175	0.01873	0		0.271656	1740557
00:00:15.794	14185	0.01829	0		0.265274	1739081
00:00:15.804	14195	0.01844	0		0.26745	1739581
00:00:15.814	14205	0.01833	0		0.265854	1739242
00:00:15.825	14215	0.01826	0		0.264839	1738980
00:00:15.833	14225	0.01822	0		0.264259	1738858
00:00:15.843	14235	0.01862	0		0.27006	1740191
00:00:15.853	14245	0.01813	0		0.262953	1738557
00:00:15.864	14255	0.01845	0		0.267595	1739620
00:00:15.874	14265	0.01818	0		0.263679	1738740
00:00:15.883	14275	0.01874	0		0.271801	1740613
00:00:15.893	14285	0.01842	0		0.267159	1739535
00:00:15.904	14295	0.01867	0		0.270785	1740368
00:00:15.914	14305	0.01825	0		0.264694	1738951
00:00:15.923	14315	0.0185	0		0.26832	1739812
00:00:15.933	14325	0.01802	0		0.261358	1738187
00:00:15.943	14335	0.01854	0		0.2689	1739939
00:00:15.954	14345	0.01826	0		0.264839	1738990
00:00:15.963	14355	0.0189	0		0.274121	1741152
00:00:15.973	14365	0.01828	0		0.265129	1739064
00:00:15.984	14375	0.01832	0		0.265709	1739198
00:00:15.993	14385	0.01818	0		0.263679	1738726
00:00:16.003	14395	0.01838	0		0.266579	1739395
00:00:16.013	14405	0.01843	0		0.267304	1739557
00:00:16.023	14415	0.01869	0		0.271075	1740420
00:00:16.033	14425	0.01829	0		0.265274	1739078
00:00:16.043	14435	0.01898	0		0.275282	1741400
00:00:16.053	14445	0.01817	0		0.263533	1738674
00:00:16.063	14455	0.0188	0		0.272671	1740821
00:00:16.073	14465	0.01862	0		0.27006	1740191
00:00:16.083	14475	0.01872	0		0.271511	1740537
00:00:16.093	14485	0.01838	0		0.266579	1739407
00:00:16.103	14495	0.01869	0		0.271075	1740449
00:00:16.113	14505	0.01867	0		0.270785	1740366
00:00:16.123	14515	0.01883	0		0.273106	1740900
00:00:16.132	14525	0.01849	0		0.268175	1739780
00:00:16.143	14535	0.01856	0		0.26919	1739985
00:00:16.153	14545	0.01881	0		0.272816	1740843
00:00:16.163	14555	0.01884	0		0.273251	1740927
00:00:16.172	14565	0.01848	0		0.26803	1739714
00:00:16.183	14575	0.01899	0		0.275427	1741447
00:00:16.192	14585	0.01859	0		0.269625	1740110
00:00:16.202	14595	0.01866	0		0.27064	1740350
00:00:16.213	14605	0.01866	0		0.27064	1740340
00:00:16.223	14615	0.01886	0		0.273541	1741000
00:00:16.232	14625	0.01853	0		0.268755	1739907
00:00:16.242	14635	0.01881	0		0.272816	1740824
00:00:16.252	14645	0.01863	0		0.270205	1740228
00:00:16.262	14655	0.01897	0		0.275137	1741372
00:00:16.272	14665	0.01878	0		0.272381	1740733
00:00:16.282	14675	0.01925	0		0.279198	1742326
00:00:16.292	14685	0.01887	0		0.273686	1741035
00:00:16.302	14695	0.01878	0		0.272381	1740736
00:00:16.312	14705	0.0186	0		0.26977	1740147
00:00:16.322	14715	0.01895	0		0.274846	1741299
00:00:16.332	14725	0.0184	0		0.266869	1739469
00:00:16.342	14735	0.01868	0		0.27093	1740393
00:00:16.352	14745	0.01884	0		0.273251	1740937
00:00:16.362	14755	0.01888	0		0.273831	1741076
00:00:16.372	14765	0.01867	0		0.270785	1740373
00:00:16.382	14775	0.01883	0		0.273106	1740907
00:00:16.392	14785	0.01859	0		0.269625	1740103
00:00:16.402	14795	0.01877	0		0.272236	1740709
00:00:16.412	14805	0.01856	0		0.26919	1740007
00:00:16.422	14815	0.0188	0		0.272671	1740819
00:00:16.433	14825	0.01885	0		0.273396	1740973
00:00:16.441	14835	0.01887	0		0.273686	1741032
00:00:16.451	14845	0.01876	0		0.272091	1740670
00:00:16.462	14855	0.01924	0		0.279053	1742272
00:00:16.472	14865	0.01872	0		0.271511	1740547
00:00:16.481	14875	0.01893	0		0.274556	1741243
00:00:16.491	14885	0.01878	0		0.272381	1740731
00:00:16.501	14895	0.01888	0		0.273831	1741079
00:00:16.511	14905	0.01913	0		0.277457	1741898
00:00:16.521	14915	0.01906	0		0.276442	1741692
00:00:16.531	14925	0.01879	0		0.272526	1740787
00:00:16.541	14935	0.01881	0		0.272816	1740841
00:00:16.551	14945	0.01865	0		0.270495	1740301
00:00:16.561	14955	0.01906	0		0.276442	1741684
00:00:16.571	14965	0.01905	0		0.276297	1741640
00:00:16.581	14975	0.01913	0		0.277457	1741924
00:00:16.591	14985	0.01896	0		0.274991	1741343
00:00:16.601	14995	0.01899	0		0.275427	1741449
00:00:16.611	15005	0.01879	0		0.272526	1740787
00:00:16.621	15015	0.01924	0		0.279053	1742294
00:00:16.631	15025	0.01885	0		0.273396	1740959
00:00:16.641	15035	0.01903	0		0.276007	1741572
00:00:16.651	15045	0.01899	0		0.275427	1741447
00:00:16.660	15055	0.01903	0		0.276007	1741562
00:00:16.671	15065	0.01904	0		0.276152	1741626
00:00:16.680	15075	0.01941	0		0.281518	1742836
00:00:16.694	15085	0.01898	0		0.275282	1741415
00:00:16.701	15095	0.01878	0		0.272381	1740748
00:00:16.710	15105	0.01855	0		0.269045	1739968
00:00:16.720	15115	0.01892	0		0.274411	1741213
00:00:16.730	15125	0.01879	0		0.272526	1740787
00:00:16.740	15135	0.01905	0		0.276297	1741640
00:00:16.750	15145	0.01903	0		0.276007	1741589
00:00:16.760	15155	0.01932	0		0.280213	1742546
00:00:16.770	15165	0.01867	0		0.270785	1740366
00:00:16.780	15175	0.01924	0		0.279053	1742267
00:00:16.790	15185	0.01867	0		0.270785	1740376
00:00:16.800	15195	0.01924	0		0.279053	1742275
00:00:16.810	15205	0.01906	0		0.276442	1741675
00:00:16.820	15215	0.01912	0		0.277312	1741883
00:00:16.830	15225	0.01881	0		0.272816	1740831
00:00:16.840	15235	0.01891	0		0.274266	1741164
00:00:16.850	15245	0.01874	0		0.271801	1740616
00:00:16.860	15255	0.01928	0		0.279633	1742404
00:00:16.870	15265	0.01884	0		0.273251	1740932
00:00:16.880	15275	0.01887	0		0.273686	1741030
00:00:16.890	15285	0.01892	0		0.274411	1741206
00:00:16.900	15295	0.01894	0		0.274701	1741260
00:00:16.909	15305	0.0189	0		0.274121	1741130
00:00:16.919	15315	0.01916	0		0.277892	1741998
00:00:16.930	15325	0.01903	0		0.276007	1741587
00:00:16.939	15335	0.01914	0		0.277602	1741932
00:00:16.949	15345	0.01891	0		0.274266	1741167
00:00:16.959	15355	0.01912	0		0.277312	1741863
00:00:16.969	15365	0.01939	0		0.281228	1742778
00:00:16.980	15375	0.019	0		0.275572	1741479
00:00:16.989	15385	0.01909	0		0.276877	1741782
00:00:16.999	15395	0.01931	0		0.280068	1742510
00:00:17.009	15405	0.01937	0		0.280938	1742719
00:00:17.019	15415	0.0196	0		0.284274	1743489
00:00:17.029	15425	0.01938	0		0.281083	1742763
00:00:17.039	15435	0.01923	0		0.278908	1742243
00:00:17.049	15445	0.01956	0		0.283694	1743341
00:00:17.059	15455	0.01954	0		0.283404	1743285
00:00:17.069	15465	0.01927	0		0.279488	1742368
00:00:17.079	15475	0.0193	0		0.279923	1742490
00:00:17.089	15485	0.01938	0		0.281083	1742734
00:00:17.099	15495	0.01917	0		0.278037	1742054
00:00:17.109	15505	0.01947	0		0.282388	1743054
00:00:17.119	15515	0.01933	0		0.280358	1742596
00:00:17.129	15525	0.01909	0		0.276877	1741768
00:00:17.139	15535	0.01939	0		0.281228	1742783
00:00:17.149	15545	0.01924	0		0.279053	1742284
00:00:17.159	15555	0.01957	0		0.283839	1743380
00:00:17.169	15565	0.01926	0		0.279343	1742338
00:00:17.179	15575	0.01931	0		0.280068	1742500
00:00:17.189	15585	0.01954	0		0.283404	1743275
00:00:17.198	15595	0.01931	0		0.280068	1742527
00:00:17.209	15605	0.01937	0		0.280938	1742719
00:00:17.219	15615	0.01938	0		0.281083	1742765
00:00:17.229	15625	0.01962	0		0.284564	1743570
00:00:17.238	15635	0.01942	0		0.281663	1742890
00:00:17.248	15645	0.01938	0		0.281083	1742763
00:00:17.258	15655	0.01977	0		0.28674	1744055
00:00:17.269	15665	0.01959	0		0.284129	1743458
00:00:17.278	15675	0.01935	0		0.280648	1742638
00:00:17.288	15685	0.01938	0		0.281083	1742736
00:00:17.298	15695	0.01927	0		0.279488	1742387
00:00:17.308	15705	0.0193	0		0.279923	1742466
00:00:17.318	15715	0.01932	0		0.280213	1742561
00:00:17.328	15725	0.01954	0		0.283404	1743302
00:00:17.338	15735	0.01992	0		0.288915	1744549
00:00:17.348	15745	0.01948	0		0.282533	1743084
00:00:17.358	15755	0.01937	0		0.280938	1742709
00:00:17.368	15765	0.01946	0		0.282243	1743013
00:00:17.379	15775	0.01937	0		0.280938	1742712
00:00:17.388	15785	0.01913	0		0.277457	1741920
00:00:17.398	15795	0.01953	0		0.283259	1743238
00:00:17.408	15805	0.01937	0		0.280938	1742721
00:00:17.418	15815	0.01956	0		0.283694	1743365
00:00:17.428	15825	0.01945	0		0.282098	1742991
00:00:17.438	15835	0.01979	0		0.28703	1744121
00:00:17.448	15845	0.01941	0		0.281518	1742854
00:00:17.457	15855	0.0196	0		0.284274	1743484
00:00:17.468	15865	0.01961	0		0.284419	1743516
00:00:17.477	15875	0.01944	0		0.281953	1742954
00:00:17.488	15885	0.0193	0		0.279923	1742480
00:00:17.497	15895	0.01957	0		0.283839	1743400
00:00:17.507	15905	0.01947	0		0.282388	1743062
00:00:17.517	15915	0.01966	0		0.285144	1743702
00:00:17.527	15925	0.01956	0		0.283694	1743363
00:00:17.537	15935	0.01967	0		0.285289	1743707
00:00:17.547	15945	0.01969	0		0.285579	1743807
00:00:17.557	15955	0.01955	0		0.283549	1743331
00:00:17.567	15965	0.01978	0		0.286885	1744086
00:00:17.577	15975	0.01976	0		0.286594	1744010
00:00:17.587	15985	0.01951	0		0.282969	1743187
00:00:17.597	15995	0.01926	0		0.279343	1742348
00:00:17.607	16005	0.01972	0		0.286014	1743878
00:00:17.617	16015	0.01954	0		0.283404	1743285
00:00:17.627	16025	0.01961	0		0.284419	1743506
00:00:17.637	16035	0.01962	0		0.284564	1743562
00:00:17.647	16045	0.01967	0		0.285289	1743729
00:00:17.657	16055	0.01981	0		0.28732	1744184
00:00:17.667	16065	0.01938	0		0.281083	1742741
00:00:17.677	16075	0.01947	0		0.282388	1743057
00:00:17.687	16085	0.02007	0		0.291091	1745079
00:00:17.697	16095	0.01968	0		0.285434	1743761
00:00:17.707	16105	0.01969	0		0.285579	1743800
00:00:17.717	16115	0.01961	0		0.284419	1743513
00:00:17.726	16125	0.01953	0		0.283259	1743253
00:00:17.737	16135	0.01951	0		0.282969	1743201
00:00:17.746	16145	0.01975	0		0.286449	1743996
00:00:17.757	16155	0.0196	0		0.284274	1743479
00:00:17.767	16165	0.01965	0		0.284999	1743668
00:00:17.776	16175	0.0195	0		0.282824	1743165
00:00:17.786	16185	0.01961	0		0.284419	1743533
00:00:17.797	16195	0.01996	0		0.289495	1744689
00:00:17.806	16205	0.01998	0		0.289785	1744761
00:00:17.817	16215	0.02001	0		0.29022	1744854
00:00:17.826	16225	0.01975	0		0.286449	1743993
00:00:17.836	16235	0.0198	0		0.287175	1744160
00:00:17.846	16245	0.01942	0		0.281663	1742893
00:00:17.856	16255	0.01993	0		0.28906	1744610
00:00:17.866	16265	0.01987	0		0.28819	1744407
00:00:17.876	16275	0.01983	0		0.28761	1744263
00:00:17.886	16285	0.01963	0		0.284709	1743592
00:00:17.896	16295	0.01989	0		0.28848	1744478
00:00:17.906	16305	0.01976	0		0.286594	1744018
00:00:17.916	16315	0.01978	0		0.286885	1744079
00:00:17.926	16325	0.01989	0		0.28848	1744449
00:00:17.936	16335	0.0199	0		0.288625	1744498
00:00:17.946	16345	0.01973	0		0.286159	1743927
00:00:17.956	16355	0.01953	0		0.283259	1743260
00:00:17.966	16365	0.01955	0		0.283549	1743316
00:00:17.976	16375	0.01964	0		0.284854	1743633
00:00:17.986	16385	0.01984	0		0.287755	1744299
00:00:17.996	16395	0.01996	0		0.289495	1744681
00:00:18.005	16405	0.01984	0		0.287755	1744302
00:00:18.016	16415	0.01989	0		0.28848	1744461
00:00:18.026	16425	0.01982	0		0.287465	1744231
00:00:18.036	16435	0.01987	0		0.28819	1744397
00:00:18.045	16445	0.01997	0		0.28964	1744739
00:00:18.056	16455	0.01971	0		0.285869	1743856
00:00:18.065	16465	0.01995	0		0.28935	1744674
00:00:18.075	16475	0.01999	0		0.28993	1744802
00:00:18.085	16485	0.01997	0		0.28964	1744731
00:00:18.095	16495	0.01973	0		0.286159	1743913
00:00:18.105	16505	0.01969	0		0.285579	1743790
00:00:18.115	16515	0.02	0		0.290075	1744815
00:00:18.125	16525	0.01987	0		0.28819	1744390
00:00:18.135	16535	0.01973	0		0.286159	1743935
00:00:18.145	16545	0.01998	0		0.289785	1744768
00:00:18.155	16555	0.01987	0		0.28819	1744385
00:00:18.165	16565	0.01988	0		0.288335	1744424
00:00:18.175	16575	0.02011	0		0.291671	1745197
00:00:18.185	16585	0.02012	0		0.291816	1745219
00:00:18.195	16595	0.02016	0		0.292396	1745383
00:00:18.205	16605	0.01991	0		0.28877	1744539
00:00:18.215	16615	0.01974	0		0.286304	1743971
00:00:18.225	16625	0.02001	0		0.29022	1744856
00:00:18.235	16635	0.01996	0		0.289495	1744681
00:00:18.245	16645	0.01992	0		0.288915	1744559
00:00:18.255	16655	0.01996	0		0.289495	1744700
00:00:18.265	16665	0.01987	0		0.28819	1744410
00:00:18.275	16675	0.0199	0		0.288625	1744493
00:00:18.284	16685	0.02003	0		0.290511	1744930
00:00:18.295	16695	0.02011	0		0.291671	1745192
00:00:18.305	16705	0.01968	0		0.285434	1743748
00:00:18.315	16715	0.01994	0		0.289205	1744630
00:00:18.324	16725	0.01993	0		0.28906	1744610
00:00:18.334	16735	0.02002	0		0.290365	1744913
00:00:18.344	16745	0.02011	0		0.291671	1745214
00:00:18.354	16755	0.01996	0		0.289495	1744681
00:00:18.364	16765	0.02008	0		0.291236	1745094
00:00:18.374	16775	0.01984	0		0.287755	1744304
00:00:18.384	16785	0.02013	0		0.291961	1745256
00:00:18.394	16795	0.02024	0		0.293556	1745628
00:00:18.404	16805	0.02002	0		0.290365	1744908
00:00:18.414	16815	0.02012	0		0.291816	1745231
00:00:18.424	16825	0.02011	0		0.291671	1745192
00:00:18.434	16835	0.01982	0		0.287465	1744226
00:00:18.444	16845	0.0201	0		0.291526	1745182
00:00:18.454	16855	0.01998	0		0.289785	1744776
00:00:18.464	16865	0.02015	0		0.292251	1745327
00:00:18.474	16875	0.02006	0		0.290946	1745045
00:00:18.484	16885	0.02008	0		0.291236	1745089
00:00:18.494	16895	0.02003	0		0.290511	1744920
00:00:18.504	16905	0.01985	0		0.2879	1744344
00:00:18.514	16915	0.01971	0		0.285869	1743868
00:00:18.523	16925	0.02019	0		0.292831	1745473
00:00:18.534	16935	0.01985	0		0.2879	1744324
00:00:18.543	16945	0.02012	0		0.291816	1745221
00:00:18.554	16955	0.01985	0		0.2879	1744326
00:00:18.564	16965	0.02009	0		0.291381	1745138
00:00:18.573	16975	0.01992	0		0.288915	1744579
00:00:18.584	16985	0.01999	0		0.28993	1744810
00:00:18.594	16995	0.01993	0		0.28906	1744584
00:00:18.603	17005	0.02036	0		0.295297	1746045
00:00:18.613	17015	0.01999	0		0.28993	1744795
00:00:18.623	17025	0.02007	0		0.291091	1745060
00:00:18.633	17035	0.02008	0		0.291236	1745106
00:00:18.643	17045	0.02032	0		0.294717	1745915
00:00:18.653	17055	0.0201	0		0.291526	1745177
00:00:18.663	17065	0.02017	0		0.292541	1745400
00:00:18.673	17075	0.0197	0		0.285724	1743810
00:00:18.683	17085	0.02039	0		0.295732	1746126
00:00:18.693	17095	0.02023	0		0.293411	1745596
00:00:18.703	17105	0.02017	0		0.292541	1745417
00:00:18.713	17115	0.0202	0		0.292976	1745500
00:00:18.723	17125	0.02016	0		0.292396	1745380
00:00:18.733	17135	0.0203	0		0.294427	1745844
00:00:18.743	17145	0.02025	0		0.293701	1745674
00:00:18.753	17155	0.02019	0		0.292831	1745464
00:00:18.763	17165	0.02052	0		0.297617	1746569
00:00:18.773	17175	0.01997	0		0.28964	1744734
00:00:18.783	17185	0.02052	0		0.297617	1746584
00:00:18.792	17195	0.02027	0		0.293991	1745737
00:00:18.803	17205	0.02045	0		0.296602	1746354
00:00:18.813	17215	0.02012	0		0.291816	1745224
00:00:18.823	17225	0.02044	0		0.296457	1746302
00:00:18.833	17235	0.02032	0		0.294717	1745903
00:00:18.842	17245	0.02039	0		0.295732	1746138
00:00:18.853	17255	0.02	0		0.290075	1744820
00:00:18.863	17265	0.02053	0		0.297762	1746616
00:00:18.872	17275	0.02032	0		0.294717	1745915
00:00:18.883	17285	0.02028	0		0.294136	1745761
00:00:18.892	17295	0.02045	0		0.296602	1746336
00:00:18.902	17305	0.02037	0		0.295442	1746065
00:00:18.912	17315	0.02041	0		0.296022	1746199
00:00:18.922	17325	0.02008	0		0.291236	1745084
00:00:18.932	17335	0.02021	0		0.293121	1745552
00:00:18.942	17345	0.02059	0		0.298633	1746820
00:00:18.952	17355	0.02046	0		0.296747	1746363
00:00:18.962	17365	0.02063	0		0.299213	1746945
00:00:18.972	17375	0.02035	0		0.295152	1746006
00:00:18.982	17385	0.02038	0		0.295587	1746111
00:00:18.992	17395	0.02026	0		0.293846	1745696
00:00:19.002	17405	0.02043	0		0.296312	1746288
00:00:19.012	17415	0.02027	0		0.293991	1745727
00:00:19.022	17425	0.02028	0		0.294136	1745759
00:00:19.032	17435	0.02052	0		0.297617	1746581
00:00:19.042	17445	0.02036	0		0.295297	1746040
00:00:19.052	17455	0.02026	0		0.293846	1745719
00:00:19.061	17465	0.02077	0		0.301243	1747398
00:00:19.071	17475	0.02019	0		0.292831	1745481
00:00:19.082	17485	0.02046	0		0.296747	1746359
00:00:19.092	17495	0.02018	0		0.292686	1745437
00:00:19.101	17505	0.02037	0		0.295442	1746072
00:00:19.112	17515	0.02038	0		0.295587	1746101
00:00:19.121	17525	0.02049	0		0.297182	1746488
00:00:19.132	17535	0.02011	0		0.291671	1745216
00:00:19.141	17545	0.02046	0		0.296747	1746373
00:00:19.152	17555	0.02048	0		0.297037	1746434
00:00:19.162	17565	0.02048	0		0.297037	1746430
00:00:19.171	17575	0.02006	0		0.290946	1745033
00:00:19.183	17585	0.0206	0		0.298778	1746830
00:00:19.191	17595	0.02006	0		0.290946	1745025
00:00:19.201	17605	0.02043	0		0.296312	1746273
00:00:19.212	17615	0.02059	0		0.298633	1746820
00:00:19.221	17625	0.02036	0		0.295297	1746025
00:00:19.231	17635	0.02047	0		0.296892	1746395
00:00:19.241	17645	0.02055	0		0.298052	1746687
00:00:19.251	17655	0.02027	0		0.293991	1745732
00:00:19.261	17665	0.02049	0		0.297182	1746488
00:00:19.271	17675	0.02034	0		0.295007	1745967
00:00:19.281	17685	0.02045	0		0.296602	1746336
00:00:19.291	17695	0.0203	0		0.294427	1745849
00:00:19.301	17705	0.02058	0		0.298488	1746766
00:00:19.311	17715	0.02019	0		0.292831	1745464
00:00:19.321	17725	0.02051	0		0.297472	1746535
00:00:19.331	17735	0.02033	0		0.294862	1745952
00:00:19.341	17745	0.0206	0		0.298778	1746854
00:00:19.351	17755	0.0202	0		0.292976	1745515
00:00:19.360	17765	0.0208	0		0.301678	1747513
00:00:19.370	17775	0.02048	0		0.297037	1746447
00:00:19.381	17785	0.02074	0		0.300808	1747327
00:00:19.390	17795	0.02027	0		0.293991	1745744
00:00:19.401	17805	0.0209	0		0.303129	1747841
00:00:19.410	17815	0.02062	0		0.299068	1746901
00:00:19.420	17825	0.02102	0		0.304869	1748254
00:00:19.430	17835	0.02044	0		0.296457	1746300
00:00:19.440	17845	0.02079	0		0.301533	1747479
00:00:19.450	17855	0.02037	0		0.295442	1746067
00:00:19.460	17865	0.02089	0		0.302984	1747819
00:00:19.470	17875	0.0205	0		0.297327	1746503
00:00:19.480	17885	0.02046	0		0.296747	1746385
00:00:19.490	17895	0.02027	0		0.293991	1745744
00:00:19.500	17905	0.02068	0		0.299938	1747106
00:00:19.510	17915	0.02048	0		0.297037	1746439
00:00:19.520	17925	0.02083	0		0.302114	1747631
00:00:19.530	17935	0.02043	0		0.296312	1746261
00:00:19.540	17945	0.02083	0		0.302114	1747606
00:00:19.550	17955	0.02056	0		0.298198	1746706
00:00:19.560	17965	0.02074	0		0.300808	1747322
00:00:19.570	17975	0.02041	0		0.296022	1746197
00:00:19.580	17985	0.02073	0		0.300663	1747285
00:00:19.590	17995	0.02043	0		0.296312	1746270
00:00:19.600	18005	0.0208	0		0.301678	1747530
00:00:19.610	18015	0.02045	0		0.296602	1746336
00:00:19.620	18025	0.02052	0		0.297617	1746586
00:00:19.630	18035	0.02039	0		0.295732	1746141
00:00:19.640	18045	0.02096	0		0.303999	1748040
00:00:19.649	18055	0.02042	0		0.296167	1746234
00:00:19.660	18065	0.02081	0		0.301823	1747547
00:00:19.669	18075	0.02038	0		0.295587	1746119
00:00:19.680	18085	0.02052	0		0.297617	1746574
00:00:19.689	18095	0.02099	0		0.304434	1748163
00:00:19.699	18105	0.02081	0		0.301823	1747533
00:00:19.709	18115	0.02033	0		0.294862	1745930
00:00:19.719	18125	0.02087	0		0.302694	1747751
00:00:19.729	18135	0.02039	0		0.295732	1746128
00:00:19.739	18145	0.02075	0		0.300953	1747354
00:00:19.749	18155	0.02054	0		0.297907	1746657
00:00:19.759	18165	0.02089	0		0.302984	1747831
00:00:19.769	18175	0.02067	0		0.299793	1747082
00:00:19.779	18185	0.02094	0		0.303709	1747972
00:00:19.789	18195	0.02079	0		0.301533	1747498
00:00:19.799	18205	0.02104	0		0.305159	1748305
00:00:19.809	18215	0.02079	0		0.301533	1747469
00:00:19.819	18225	0.02075	0		0.300953	1747332
00:00:19.829	18235	0.02035	0		0.295152	1746016
00:00:19.839	18245	0.0206	0		0.298778	1746844
00:00:19.849	18255	0.02066	0		0.299648	1747045
00:00:19.859	18265	0.02108	0		0.305739	1748442
00:00:19.869	18275	0.02049	0		0.297182	1746488
00:00:19.879	18285	0.02064	0		0.299358	1746991
00:00:19.890	18295	0.02077	0		0.301243	1747410
[truncated: 59,124 more rows]
