# Supplementary material for: Continuous Infusion Pressure Measurement in Predefined Interfascial and Intramuscular Tissue Conditions: An Ex Vivo Pilot Study
Source: J Clin Med. 2026 Apr 26;15(9):3301. doi: 10.3390/jcm15093301 (PMC13164366; doi:10.3390/jcm15093301)
Supplement: Supplementary file 1 [file jcm-15-03301-s001.zip › muscle 16.xlsx]

## Sheet: Recording
Timestamp	DeviceTime	Pressure(bar)	ButtonState	Event	Pressure(PSI)	PressureRAW
00:00:00.000	46651	0.00441	1		0.0639616	1692512
00:00:00.001	46661	0.00522	1		0.0757097	1695237
00:00:00.010	46671	0.0047	1		0.0681677	1693496
00:00:00.020	46681	0.00444	1		0.0643967	1692612
00:00:00.030	46691	0.00472	1		0.0684578	1693563
00:00:00.040	46701	0.0048	1		0.0696181	1693833
00:00:00.050	46711	0.00472	1		0.0684578	1693570
00:00:00.060	46721	0.00455	1		0.0659922	1692985
00:00:00.070	46731	0.00484	1		0.0701982	1693953
00:00:00.080	46741	0.00461	1		0.0668624	1693188
00:00:00.090	46751	0.00502	1		0.0728089	1694553
00:00:00.100	46761	0.00489	1		0.0709234	1694134
00:00:00.110	46771	0.00474	1		0.0687479	1693615
00:00:00.120	46781	0.00473	1		0.0686028	1693603
00:00:00.132	46791	0.00444	1		0.0643967	1692625
00:00:00.140	46801	0.00458	1		0.0664273	1693102
00:00:00.150	46811	0.00451	1		0.065412	1692847
00:00:00.160	46821	0.0045	1		0.065267	1692820
00:00:00.170	46831	0.00442	1		0.0641067	1692549
00:00:00.180	46841	0.00435	1		0.0630914	1692310
00:00:00.190	46851	0.00483	0		0.0700532	1693931
00:00:00.200	46861	0.00439	0		0.0636716	1692463
00:00:00.209	46871	0.00431	0		0.0625113	1692200
00:00:00.220	46881	0.00432	0		0.0626563	1692210
00:00:00.230	46891	0.00473	0		0.0686028	1693590
00:00:00.239	46901	0.00451	0		0.065412	1692855
00:00:00.249	46911	0.00469	0		0.0680227	1693443
00:00:00.259	46921	0.0046	0		0.0667173	1693163
00:00:00.269	46931	0.00432	0		0.0626563	1692229
00:00:00.279	46941	0.00454	0		0.0658471	1692940
00:00:00.289	46951	0.00468	0		0.0678776	1693413
00:00:00.299	46961	0.00456	0		0.0661372	1693024
00:00:00.310	46971	0.00468	0		0.0678776	1693420
00:00:00.319	46981	0.00442	0		0.0641067	1692554
00:00:00.329	46991	0.0048	0		0.0696181	1693823
00:00:00.339	47001	0.00458	0		0.0664273	1693080
00:00:00.349	47011	0.00462	0		0.0670074	1693232
00:00:00.359	47021	0.00439	0		0.0636716	1692443
00:00:00.369	47031	0.00456	0		0.0661372	1693034
00:00:00.379	47041	0.00448	0		0.0649769	1692767
00:00:00.389	47051	0.00481	0		0.0697631	1693857
00:00:00.399	47061	0.00436	0		0.0632364	1692359
00:00:00.409	47071	0.00467	0		0.0677326	1693389
00:00:00.419	47081	0.00435	0		0.0630914	1692330
00:00:00.428	47091	0.00459	0		0.0665723	1693139
00:00:00.439	47101	0.00461	0		0.0668624	1693205
00:00:00.449	47111	0.00445	0		0.0645418	1692661
00:00:00.459	47121	0.0045	0		0.065267	1692825
00:00:00.468	47131	0.00414	0		0.0600456	1691620
00:00:00.479	47141	0.00441	0		0.0639616	1692519
00:00:00.489	47151	0.00494	0		0.0716486	1694293
00:00:00.498	47161	0.00423	0		0.0613509	1691921
00:00:00.508	47171	0.00464	0		0.0672975	1693281
00:00:00.519	47181	0.00445	0		0.0645418	1692649
00:00:00.528	47191	0.00448	0		0.0649769	1692742
00:00:00.538	47201	0.00443	0		0.0642517	1692590
00:00:00.548	47211	0.00418	0		0.0606258	1691732
00:00:00.558	47221	0.0041	0		0.0594655	1691480
00:00:00.568	47231	0.00425	0		0.061641	1691984
00:00:00.578	47241	0.00416	0		0.0603357	1691693
00:00:00.588	47251	0.00449	0		0.0651219	1692781
00:00:00.598	47261	0.00437	0		0.0633815	1692376
00:00:00.608	47271	0.00461	0		0.0668624	1693198
00:00:00.618	47281	0.0045	0		0.065267	1692813
00:00:00.628	47291	0.00417	0		0.0604807	1691710
00:00:00.638	47301	0.0045	0		0.065267	1692811
00:00:00.648	47311	0.00454	0		0.0658471	1692958
00:00:00.658	47321	0.0042	0		0.0609158	1691811
00:00:00.668	47331	0.00423	0		0.0613509	1691899
00:00:00.678	47341	0.00437	0		0.0633815	1692374
00:00:00.688	47351	0.00436	0		0.0632364	1692357
00:00:00.698	47361	0.00435	0		0.0630914	1692320
00:00:00.708	47371	0.00414	0		0.0600456	1691624
00:00:00.720	47381	0.00446	0		0.0646868	1692688
00:00:00.728	47391	0.00475	0		0.0688929	1693644
00:00:00.737	47401	0.0043	0		0.0623662	1692134
00:00:00.748	47411	0.00435	0		0.0630914	1692332
00:00:00.757	47421	0.00424	0		0.061496	1691943
00:00:00.767	47431	0.00448	0		0.0649769	1692752
00:00:00.777	47441	0.00435	0		0.0630914	1692315
00:00:00.787	47451	0.00468	0		0.0678776	1693433
00:00:00.797	47461	0.00395	0		0.0572899	1690987
00:00:00.808	47471	0.00463	0		0.0671525	1693269
00:00:00.817	47481	0.00434	0		0.0629464	1692286
00:00:00.827	47491	0.00469	0		0.0680227	1693443
00:00:00.837	47501	0.00445	0		0.0645418	1692649
00:00:00.847	47511	0.00479	0		0.0694731	1693799
00:00:00.857	47521	0.0043	0		0.0623662	1692141
00:00:00.867	47531	0.00479	0		0.0694731	1693811
00:00:00.877	47541	0.00412	0		0.0597555	1691544
00:00:00.887	47551	0.00479	0		0.0694731	1693786
00:00:00.897	47561	0.00442	0		0.0641067	1692549
00:00:00.907	47571	0.00466	0		0.0675876	1693342
00:00:00.917	47581	0.00446	0		0.0646868	1692703
00:00:00.927	47591	0.00453	0		0.0657021	1692931
00:00:00.937	47601	0.00455	0		0.0659922	1692987
00:00:00.947	47611	0.00476	0		0.0690379	1693708
00:00:00.957	47621	0.00456	0		0.0661372	1693024
00:00:00.967	47631	0.0047	0		0.0681677	1693484
00:00:00.977	47641	0.00442	0		0.0641067	1692566
00:00:00.986	47651	0.00477	0		0.069183	1693730
00:00:00.996	47661	0.00428	0		0.0620761	1692073
00:00:01.007	47671	0.00506	0		0.0733891	1694684
00:00:01.017	47681	0.0046	0		0.0667173	1693166
00:00:01.027	47691	0.00467	0		0.0677326	1693406
00:00:01.037	47701	0.00425	0		0.061641	1691975
00:00:01.047	47711	0.0047	0		0.0681677	1693501
00:00:01.056	47721	0.00491	0		0.0712135	1694203
00:00:01.067	47731	0.00483	0		0.0700532	1693919
00:00:01.076	47741	0.00449	0		0.0651219	1692801
00:00:01.086	47751	0.00446	0		0.0646868	1692698
00:00:01.096	47761	0.00468	0		0.0678776	1693435
00:00:01.106	47771	0.00481	0		0.0697631	1693870
00:00:01.117	47781	0.00481	0		0.0697631	1693850
00:00:01.126	47791	0.00455	0		0.0659922	1692989
00:00:01.136	47801	0.00461	0		0.0668624	1693185
00:00:01.146	47811	0.00481	0		0.0697631	1693857
00:00:01.156	47821	0.00466	0		0.0675876	1693342
00:00:01.166	47831	0.00473	0		0.0686028	1693581
00:00:01.176	47841	0.00442	0		0.0641067	1692558
00:00:01.186	47851	0.00471	0		0.0683128	1693536
00:00:01.196	47861	0.00443	0		0.0642517	1692580
00:00:01.206	47871	0.00458	0		0.0664273	1693092
00:00:01.216	47881	0.00452	0		0.065557	1692882
00:00:01.226	47891	0.00472	0		0.0684578	1693550
00:00:01.237	47901	0.00452	0		0.065557	1692884
00:00:01.246	47911	0.00446	0		0.0646868	1692678
00:00:01.256	47921	0.00447	0		0.0648319	1692718
00:00:01.266	47931	0.0048	0		0.0696181	1693838
00:00:01.276	47941	0.00465	0		0.0674425	1693337
00:00:01.286	47951	0.00471	0		0.0683128	1693538
00:00:01.296	47961	0.00458	0		0.0664273	1693085
00:00:01.306	47971	0.00476	0		0.0690379	1693686
00:00:01.315	47981	0.00468	0		0.0678776	1693433
00:00:01.325	47991	0.00454	0		0.0658471	1692940
00:00:01.335	48001	0.00507	0		0.0735341	1694730
00:00:01.345	48011	0.00448	0		0.0649769	1692759
00:00:01.355	48021	0.00418	0		0.0606258	1691735
00:00:01.366	48031	0.00459	0		0.0665723	1693119
00:00:01.376	48041	0.00441	0		0.0639616	1692536
00:00:01.385	48051	0.00493	0		0.0715036	1694264
00:00:01.395	48061	0.00481	0		0.0697631	1693855
00:00:01.405	48071	0.00482	0		0.0699082	1693884
00:00:01.416	48081	0.00474	0		0.0687479	1693630
00:00:01.425	48091	0.00488	0		0.0707784	1694100
00:00:01.435	48101	0.00454	0		0.0658471	1692948
00:00:01.445	48111	0.00464	0		0.0672975	1693276
00:00:01.455	48121	0.00449	0		0.0651219	1692786
00:00:01.465	48131	0.00482	0		0.0699082	1693906
00:00:01.475	48141	0.00518	0		0.0751295	1695107
00:00:01.485	48151	0.00496	0		0.0719387	1694381
00:00:01.495	48161	0.00461	0		0.0668624	1693200
00:00:01.505	48171	0.00497	0		0.0720837	1694403
00:00:01.515	48181	0.0047	0		0.0681677	1693509
00:00:01.525	48191	0.00467	0		0.0677326	1693394
00:00:01.535	48201	0.00483	0		0.0700532	1693936
00:00:01.544	48211	0.00446	0		0.0646868	1692698
00:00:01.555	48221	0.00445	0		0.0645418	1692666
00:00:01.564	48231	0.00486	0		0.0704883	1694019
00:00:01.575	48241	0.0045	0		0.065267	1692813
00:00:01.584	48251	0.00485	0		0.0703433	1693999
00:00:01.595	48261	0.00459	0		0.0665723	1693124
00:00:01.604	48271	0.00469	0		0.0680227	1693443
00:00:01.614	48281	0.0045	0		0.065267	1692813
00:00:01.624	48291	0.00466	0		0.0675876	1693362
00:00:01.634	48301	0.00445	0		0.0645418	1692656
00:00:01.644	48311	0.00486	0		0.0704883	1694043
00:00:01.654	48321	0.00469	0		0.0680227	1693447
00:00:01.664	48331	0.00461	0		0.0668624	1693176
00:00:01.674	48341	0.00475	0		0.0688929	1693671
00:00:01.684	48351	0.00506	0		0.0733891	1694686
00:00:01.694	48361	0.0045	0		0.065267	1692818
00:00:01.704	48371	0.00488	0		0.0707784	1694088
00:00:01.714	48381	0.00457	0		0.0662822	1693060
00:00:01.724	48391	0.00463	0		0.0671525	1693261
00:00:01.734	48401	0.00463	0		0.0671525	1693259
00:00:01.744	48411	0.00497	0		0.0720837	1694403
00:00:01.754	48421	0.0048	0		0.0696181	1693813
00:00:01.764	48431	0.00526	0		0.0762898	1695367
00:00:01.774	48441	0.00452	0		0.065557	1692887
00:00:01.784	48451	0.00507	0		0.0735341	1694720
00:00:01.794	48461	0.00457	0		0.0662822	1693041
00:00:01.804	48471	0.00482	0		0.0699082	1693884
00:00:01.813	48481	0.00463	0		0.0671525	1693259
00:00:01.824	48491	0.00487	0		0.0706334	1694075
00:00:01.833	48501	0.00476	0		0.0690379	1693703
00:00:01.843	48511	0.00505	0		0.073244	1694664
00:00:01.854	48521	0.00498	0		0.0722288	1694416
00:00:01.864	48531	0.00498	0		0.0722288	1694445
00:00:01.873	48541	0.00516	0		0.0748395	1695046
00:00:01.883	48551	0.00483	0		0.0700532	1693916
00:00:01.893	48561	0.00494	0		0.0716486	1694293
00:00:01.903	48571	0.00495	0		0.0717937	1694337
00:00:01.914	48581	0.0045	0		0.065267	1692838
00:00:01.923	48591	0.00509	0		0.0738242	1694791
00:00:01.933	48601	0.0049	0		0.0710685	1694161
00:00:01.943	48611	0.00483	0		0.0700532	1693933
00:00:01.953	48621	0.00499	0		0.0723738	1694450
00:00:01.964	48631	0.00514	0		0.0745494	1694963
00:00:01.973	48641	0.00497	0		0.0720837	1694411
00:00:01.983	48651	0.00491	0		0.0712135	1694203
00:00:01.993	48661	0.00485	0		0.0703433	1693987
00:00:02.003	48671	0.00495	0		0.0717937	1694328
00:00:02.013	48681	0.00509	0		0.0738242	1694806
00:00:02.023	48691	0.00498	0		0.0722288	1694430
00:00:02.033	48701	0.00499	0		0.0723738	1694452
00:00:02.043	48711	0.00517	0		0.0749845	1695061
00:00:02.053	48721	0.00489	0		0.0709234	1694119
00:00:02.063	48731	0.00478	0		0.069328	1693767
00:00:02.072	48741	0.00488	0		0.0707784	1694095
00:00:02.084	48751	0.00507	0		0.0735341	1694745
00:00:02.093	48761	0.00494	0		0.0716486	1694291
00:00:02.103	48771	0.00475	0		0.0688929	1693649
00:00:02.113	48781	0.00507	0		0.0735341	1694730
00:00:02.122	48791	0.00504	0		0.073099	1694625
00:00:02.133	48801	0.00493	0		0.0715036	1694249
00:00:02.142	48811	0.0052	0		0.0754196	1695161
00:00:02.152	48821	0.00501	0		0.0726639	1694526
00:00:02.163	48831	0.00497	0		0.0720837	1694399
00:00:02.172	48841	0.00477	0		0.069183	1693732
00:00:02.182	48851	0.00505	0		0.073244	1694679
00:00:02.192	48861	0.00492	0		0.0713586	1694235
00:00:02.202	48871	0.00483	0		0.0700532	1693916
00:00:02.212	48881	0.0053	0		0.07687	1695521
00:00:02.222	48891	0.005	0		0.0725188	1694484
00:00:02.232	48901	0.00506	0		0.0733891	1694701
00:00:02.242	48911	0.00524	0		0.0759998	1695298
00:00:02.252	48921	0.00487	0		0.0706334	1694070
00:00:02.262	48931	0.00492	0		0.0713586	1694220
00:00:02.272	48941	0.00513	0		0.0744043	1694929
00:00:02.282	48951	0.00497	0		0.0720837	1694396
00:00:02.292	48961	0.00474	0		0.0687479	1693637
00:00:02.302	48971	0.00521	0		0.0755646	1695193
00:00:02.312	48981	0.00494	0		0.0716486	1694303
00:00:02.322	48991	0.00515	0		0.0746944	1695004
00:00:02.332	49001	0.0052	0		0.0754196	1695166
00:00:02.342	49011	0.00521	0		0.0755646	1695191
00:00:02.352	49021	0.00504	0		0.073099	1694630
00:00:02.362	49031	0.00512	0		0.0742593	1694902
00:00:02.372	49041	0.00516	0		0.0748395	1695039
00:00:02.382	49051	0.00501	0		0.0726639	1694526
00:00:02.391	49061	0.00524	0		0.0759998	1695293
00:00:02.402	49071	0.00535	0		0.0775952	1695658
00:00:02.411	49081	0.00538	0		0.0780303	1695764
00:00:02.421	49091	0.00519	0		0.0752746	1695132
00:00:02.431	49101	0.00521	0		0.0755646	1695193
00:00:02.441	49111	0.00506	0		0.0733891	1694715
00:00:02.451	49121	0.00509	0		0.0738242	1694813
00:00:02.461	49131	0.00504	0		0.073099	1694627
00:00:02.471	49141	0.00497	0		0.0720837	1694406
00:00:02.481	49151	0.00558	0		0.080931	1696460
00:00:02.491	49161	0.00513	0		0.0744043	1694941
00:00:02.501	49171	0.00477	0		0.069183	1693740
00:00:02.511	49181	0.00522	0		0.0757097	1695247
00:00:02.521	49191	0.00552	0		0.0800608	1696257
00:00:02.531	49201	0.00508	0		0.0736791	1694760
00:00:02.542	49211	0.0051	0		0.0739692	1694845
00:00:02.551	49221	0.00534	0		0.0774501	1695651
00:00:02.561	49231	0.00528	0		0.0765799	1695448
00:00:02.571	49241	0.00529	0		0.0767249	1695484
00:00:02.581	49251	0.00488	0		0.0707784	1694085
00:00:02.591	49261	0.00541	0		0.0784654	1695860
00:00:02.601	49271	0.00502	0		0.0728089	1694560
00:00:02.611	49281	0.00562	0		0.0815112	1696573
00:00:02.621	49291	0.00566	0		0.0820913	1696710
00:00:02.631	49301	0.00545	0		0.0790455	1696007
00:00:02.641	49311	0.00535	0		0.0775952	1695678
00:00:02.651	49321	0.00533	0		0.0773051	1695600
00:00:02.661	49331	0.00525	0		0.0761448	1695335
00:00:02.670	49341	0.00519	0		0.0752746	1695144
00:00:02.680	49351	0.00518	0		0.0751295	1695093
00:00:02.690	49361	0.00558	0		0.080931	1696460
00:00:02.700	49371	0.00563	0		0.0816562	1696619
00:00:02.711	49381	0.00559	0		0.0810761	1696494
00:00:02.720	49391	0.00534	0		0.0774501	1695634
00:00:02.730	49401	0.00545	0		0.0790455	1696012
00:00:02.740	49411	0.00522	0		0.0757097	1695252
00:00:02.750	49421	0.0053	0		0.07687	1695497
00:00:02.760	49431	0.00536	0		0.0777402	1695720
00:00:02.770	49441	0.0054	0		0.0783204	1695845
00:00:02.780	49451	0.00526	0		0.0762898	1695357
00:00:02.790	49461	0.00542	0		0.0786104	1695912
00:00:02.800	49471	0.0052	0		0.0754196	1695183
00:00:02.810	49481	0.00543	0		0.0787555	1695951
00:00:02.820	49491	0.00517	0		0.0749845	1695066
00:00:02.830	49501	0.00544	0		0.0789005	1695973
00:00:02.840	49511	0.00556	0		0.080641	1696379
00:00:02.849	49521	0.00522	0		0.0757097	1695240
00:00:02.860	49531	0.00537	0		0.0778852	1695751
00:00:02.870	49541	0.00549	0		0.0796257	1696149
00:00:02.879	49551	0.0058	0		0.0841219	1697174
00:00:02.889	49561	0.0055	0		0.0797707	1696176
00:00:02.900	49571	0.00534	0		0.0774501	1695626
00:00:02.910	49581	0.00576	0		0.0835417	1697042
00:00:02.919	49591	0.00536	0		0.0777402	1695717
00:00:02.929	49601	0.00572	0		0.0829616	1696924
00:00:02.939	49611	0.00564	0		0.0818013	1696632
00:00:02.949	49621	0.00548	0		0.0794807	1696112
00:00:02.960	49631	0.00539	0		0.0781753	1695795
00:00:02.969	49641	0.00564	0		0.0818013	1696639
00:00:02.979	49651	0.00554	0		0.0803509	1696316
00:00:02.989	49661	0.0055	0		0.0797707	1696161
00:00:02.999	49671	0.00521	0		0.0755646	1695213
00:00:03.010	49681	0.00549	0		0.0796257	1696159
00:00:03.019	49691	0.00539	0		0.0781753	1695823
00:00:03.029	49701	0.00575	0		0.0833967	1697024
00:00:03.039	49711	0.00543	0		0.0787555	1695951
00:00:03.049	49721	0.0056	0		0.0812211	1696529
00:00:03.059	49731	0.00554	0		0.0803509	1696303
00:00:03.069	49741	0.00583	0		0.084557	1697286
00:00:03.079	49751	0.00532	0		0.0771601	1695563
00:00:03.088	49761	0.00572	0		0.0829616	1696929
00:00:03.099	49771	0.00531	0		0.077015	1695538
00:00:03.109	49781	0.00564	0		0.0818013	1696661
00:00:03.119	49791	0.00556	0		0.080641	1696377
00:00:03.129	49801	0.00576	0		0.0835417	1697054
00:00:03.139	49811	0.00559	0		0.0810761	1696482
00:00:03.149	49821	0.0058	0		0.0841219	1697174
00:00:03.159	49831	0.00567	0		0.0822364	1696732
00:00:03.168	49841	0.0056	0		0.0812211	1696509
00:00:03.179	49851	0.00565	0		0.0819463	1696690
00:00:03.190	49861	0.00589	0		0.0854272	1697473
00:00:03.198	49871	0.00583	0		0.084557	1697294
00:00:03.209	49881	0.00591	0		0.0857173	1697556
00:00:03.218	49891	0.00549	0		0.0796257	1696149
00:00:03.228	49901	0.00581	0		0.0842669	1697228
00:00:03.238	49911	0.00569	0		0.0825265	1696831
00:00:03.248	49921	0.00593	0		0.0860074	1697634
00:00:03.258	49931	0.00591	0		0.0857173	1697541
00:00:03.268	49941	0.00567	0		0.0822364	1696752
00:00:03.278	49951	0.00588	0		0.0852822	1697436
00:00:03.288	49961	0.00576	0		0.0835417	1697039
00:00:03.298	49971	0.00553	0		0.0802059	1696269
00:00:03.308	49981	0.00603	0		0.0874577	1697957
00:00:03.318	49991	0.00546	0		0.0791906	1696051
00:00:03.328	50001	0.00604	0		0.0876028	1697975
00:00:03.338	50011	0.00561	0		0.0813661	1696538
00:00:03.348	50021	0.006	0		0.0870226	1697864
00:00:03.358	50031	0.00598	0		0.0867325	1697784
00:00:03.368	50041	0.00585	0		0.084847	1697348
00:00:03.378	50051	0.00568	0		0.0823814	1696789
00:00:03.387	50061	0.00616	0		0.0893432	1698407
00:00:03.397	50071	0.00534	0		0.0774501	1695629
00:00:03.408	50081	0.00579	0		0.0839768	1697154
00:00:03.417	50091	0.0059	0		0.0855722	1697509
00:00:03.428	50101	0.0059	0		0.0855722	1697512
00:00:03.437	50111	0.00598	0		0.0867325	1697779
00:00:03.447	50121	0.00591	0		0.0857173	1697541
00:00:03.457	50131	0.0058	0		0.0841219	1697171
00:00:03.467	50141	0.00597	0		0.0865875	1697764
00:00:03.477	50151	0.0056	0		0.0812211	1696512
00:00:03.487	50161	0.00612	0		0.0887631	1698260
00:00:03.497	50171	0.00597	0		0.0865875	1697766
00:00:03.508	50181	0.0059	0		0.0855722	1697524
00:00:03.517	50191	0.00583	0		0.084557	1697272
00:00:03.528	50201	0.00599	0		0.0868776	1697813
00:00:03.537	50211	0.00575	0		0.0833967	1697029
00:00:03.547	50221	0.00614	0		0.0890531	1698336
00:00:03.557	50231	0.00551	0		0.0799158	1696225
00:00:03.567	50241	0.00585	0		0.084847	1697362
00:00:03.577	50251	0.00607	0		0.0880379	1698076
00:00:03.587	50261	0.00614	0		0.0890531	1698318
00:00:03.597	50271	0.00579	0		0.0839768	1697161
00:00:03.607	50281	0.00601	0		0.0871677	1697872
00:00:03.617	50291	0.00594	0		0.0861524	1697639
00:00:03.627	50301	0.00621	0		0.0900684	1698544
00:00:03.637	50311	0.00604	0		0.0876028	1697977
00:00:03.647	50321	0.00609	0		0.088328	1698159
00:00:03.657	50331	0.00584	0		0.084702	1697316
00:00:03.667	50341	0.00594	0		0.0861524	1697661
00:00:03.676	50351	0.00574	0		0.0832516	1696983
00:00:03.687	50361	0.00612	0		0.0887631	1698274
00:00:03.697	50371	0.00581	0		0.0842669	1697210
00:00:03.707	50381	0.00615	0		0.0891982	1698362
00:00:03.717	50391	0.00618	0		0.0896333	1698465
00:00:03.726	50401	0.00608	0		0.0881829	1698108
00:00:03.736	50411	0.00619	0		0.0897783	1698495
00:00:03.746	50421	0.00604	0		0.0876028	1697977
00:00:03.756	50431	0.0063	0		0.0913737	1698857
00:00:03.766	50441	0.00633	0		0.0918089	1698971
00:00:03.776	50451	0.00605	0		0.0877478	1698026
00:00:03.786	50461	0.00612	0		0.0887631	1698257
00:00:03.796	50471	0.00594	0		0.0861524	1697664
00:00:03.806	50481	0.00628	0		0.0910837	1698798
00:00:03.816	50491	0.00596	0		0.0864425	1697722
00:00:03.826	50501	0.00631	0		0.0915188	1698896
00:00:03.836	50511	0.00615	0		0.0891982	1698353
00:00:03.846	50521	0.00636	0		0.092244	1699054
00:00:03.856	50531	0.00617	0		0.0894883	1698438
00:00:03.866	50541	0.00648	0		0.0939844	1699461
00:00:03.876	50551	0.00607	0		0.0880379	1698086
00:00:03.886	50561	0.0065	0		0.0942745	1699522
00:00:03.896	50571	0.00617	0		0.0894883	1698426
00:00:03.905	50581	0.00643	0		0.0932592	1699304
00:00:03.916	50591	0.00613	0		0.0889081	1698279
00:00:03.926	50601	0.00627	0		0.0909386	1698764
00:00:03.936	50611	0.00635	0		0.0920989	1699037
00:00:03.945	50621	0.00642	0		0.0931142	1699265
00:00:03.955	50631	0.00639	0		0.0926791	1699152
00:00:03.966	50641	0.00628	0		0.0910837	1698803
00:00:03.976	50651	0.00642	0		0.0931142	1699262
00:00:03.985	50661	0.0064	0		0.0928241	1699206
00:00:03.995	50671	0.00635	0		0.0920989	1699025
00:00:04.005	50681	0.00639	0		0.0926791	1699162
00:00:04.015	50691	0.00671	0		0.0973203	1700232
00:00:04.025	50701	0.00667	0		0.0967401	1700092
00:00:04.035	50711	0.00615	0		0.0891982	1698350
00:00:04.045	50721	0.00669	0		0.0970302	1700171
00:00:04.055	50731	0.00634	0		0.0919539	1699008
00:00:04.066	50741	0.0062	0		0.0899234	1698522
00:00:04.075	50751	0.00633	0		0.0918089	1698959
00:00:04.085	50761	0.00662	0		0.096015	1699943
00:00:04.095	50771	0.00633	0		0.0918089	1698976
00:00:04.105	50781	0.00658	0		0.0954348	1699803
00:00:04.115	50791	0.00644	0		0.0934043	1699333
00:00:04.125	50801	0.00675	0		0.0979005	1700382
00:00:04.135	50811	0.00628	0		0.0910837	1698793
00:00:04.145	50821	0.00653	0		0.0947096	1699644
00:00:04.155	50831	0.00661	0		0.0958699	1699892
00:00:04.165	50841	0.00655	0		0.0949997	1699713
00:00:04.175	50851	0.00675	0		0.0979005	1700368
00:00:04.185	50861	0.00652	0		0.0945646	1699603
00:00:04.195	50871	0.00637	0		0.092389	1699105
00:00:04.205	50881	0.00658	0		0.0954348	1699813
00:00:04.215	50891	0.0065	0		0.0942745	1699524
00:00:04.225	50901	0.00654	0		0.0948547	1699671
00:00:04.235	50911	0.00617	0		0.0894883	1698433
00:00:04.245	50921	0.00669	0		0.0970302	1700173
00:00:04.254	50931	0.00667	0		0.0967401	1700100
00:00:04.264	50941	0.00672	0		0.0974653	1700280
00:00:04.274	50951	0.00653	0		0.0947096	1699620
00:00:04.284	50961	0.0065	0		0.0942745	1699539
00:00:04.294	50971	0.00648	0		0.0939844	1699465
00:00:04.304	50981	0.00634	0		0.0919539	1699000
00:00:04.314	50991	0.00653	0		0.0947096	1699637
00:00:04.324	51001	0.00696	0		0.100946	1701085
00:00:04.336	51011	0.00662	0		0.096015	1699926
00:00:04.344	51021	0.00673	0		0.0976104	1700309
00:00:04.354	51031	0.00663	0		0.09616	1699975
00:00:04.364	51041	0.00677	0		0.0981905	1700446
00:00:04.374	51051	0.00662	0		0.096015	1699931
00:00:04.384	51061	0.00672	0		0.0974653	1700260
00:00:04.394	51071	0.00647	0		0.0938394	1699416
00:00:04.404	51081	0.0065	0		0.0942745	1699539
00:00:04.414	51091	0.00659	0		0.0955798	1699845
00:00:04.424	51101	0.00704	0		0.102107	1701341
00:00:04.434	51111	0.00679	0		0.0984806	1700512
00:00:04.443	51121	0.00634	0		0.0919539	1699003
00:00:04.454	51131	0.00647	0		0.0938394	1699436
00:00:04.463	51141	0.0065	0		0.0942745	1699539
00:00:04.473	51151	0.0067	0		0.0971753	1700193
00:00:04.483	51161	0.00706	0		0.102397	1701395
00:00:04.493	51171	0.00684	0		0.0992058	1700674
00:00:04.503	51181	0.0069	0		0.100076	1700884
00:00:04.513	51191	0.00678	0		0.0983356	1700488
00:00:04.523	51201	0.00703	0		0.101962	1701326
00:00:04.533	51211	0.00701	0		0.101671	1701228
00:00:04.543	51221	0.00666	0		0.0965951	1700068
00:00:04.553	51231	0.00653	0		0.0947096	1699642
00:00:04.563	51241	0.00704	0		0.102107	1701351
00:00:04.573	51251	0.00705	0		0.102252	1701380
00:00:04.583	51261	0.00694	0		0.100656	1700992
00:00:04.593	51271	0.00691	0		0.100221	1700897
00:00:04.603	51281	0.00682	0		0.0989157	1700593
00:00:04.613	51291	0.00687	0		0.0996409	1700772
00:00:04.623	51301	0.00698	0		0.101236	1701146
00:00:04.634	51311	0.00682	0		0.0989157	1700613
00:00:04.643	51321	0.00689	0		0.099931	1700850
00:00:04.653	51331	0.00694	0		0.100656	1701024
00:00:04.663	51341	0.00692	0		0.100366	1700933
00:00:04.673	51351	0.00703	0		0.101962	1701321
00:00:04.683	51361	0.00693	0		0.100511	1700987
00:00:04.693	51371	0.0072	0		0.104427	1701894
00:00:04.702	51381	0.00695	0		0.100801	1701034
00:00:04.713	51391	0.00709	0		0.102832	1701503
00:00:04.722	51401	0.00708	0		0.102687	1701476
00:00:04.732	51411	0.00699	0		0.101381	1701174
00:00:04.743	51421	0.00716	0		0.103847	1701747
00:00:04.752	51431	0.00699	0		0.101381	1701169
00:00:04.763	51441	0.00726	0		0.105297	1702076
00:00:04.772	51451	0.00728	0		0.105587	1702137
00:00:04.782	51461	0.00705	0		0.102252	1701370
00:00:04.792	51471	0.00724	0		0.105007	1702002
00:00:04.802	51481	0.00679	0		0.0984806	1700497
00:00:04.812	51491	0.00724	0		0.105007	1702000
00:00:04.822	51501	0.00716	0		0.103847	1701733
00:00:04.832	51511	0.00693	0		0.100511	1700977
00:00:04.842	51521	0.00666	0		0.0965951	1700080
00:00:04.852	51531	0.00732	0		0.106168	1702269
00:00:04.862	51541	0.00711	0		0.103122	1701576
00:00:04.872	51551	0.00713	0		0.103412	1701645
00:00:04.882	51561	0.00712	0		0.103267	1701603
00:00:04.892	51571	0.00705	0		0.102252	1701365
00:00:04.902	51581	0.00721	0		0.104572	1701916
00:00:04.912	51591	0.00746	0		0.108198	1702765
00:00:04.922	51601	0.00708	0		0.102687	1701480
00:00:04.932	51611	0.00727	0		0.105442	1702107
00:00:04.942	51621	0.00739	0		0.107183	1702510
00:00:04.952	51631	0.00759	0		0.110084	1703183
00:00:04.962	51641	0.00719	0		0.104282	1701853
00:00:04.971	51651	0.00711	0		0.103122	1701593
00:00:04.981	51661	0.00726	0		0.105297	1702071
00:00:04.992	51671	0.00733	0		0.106313	1702303
00:00:05.002	51681	0.00726	0		0.105297	1702085
00:00:05.011	51691	0.00735	0		0.106603	1702372
00:00:05.021	51701	0.00731	0		0.106023	1702249
00:00:05.031	51711	0.00718	0		0.104137	1701816
00:00:05.041	51721	0.00709	0		0.102832	1701500
00:00:05.051	51731	0.00728	0		0.105587	1702137
00:00:05.061	51741	0.00716	0		0.103847	1701733
00:00:05.071	51751	0.00748	0		0.108488	1702821
00:00:05.081	51761	0.00752	0		0.109068	1702953
00:00:05.091	51771	0.0072	0		0.104427	1701894
00:00:05.101	51781	0.00758	0		0.109939	1703166
00:00:05.111	51791	0.00736	0		0.106748	1702404
00:00:05.121	51801	0.00737	0		0.106893	1702437
00:00:05.132	51811	0.00712	0		0.103267	1701603
00:00:05.141	51821	0.00747	0		0.108343	1702784
00:00:05.151	51831	0.00741	0		0.107473	1702579
00:00:05.161	51841	0.00747	0		0.108343	1702777
00:00:05.171	51851	0.00744	0		0.107908	1702686
00:00:05.181	51861	0.00762	0		0.110519	1703289
00:00:05.191	51871	0.0077	0		0.111679	1703552
00:00:05.201	51881	0.00722	0		0.104717	1701963
00:00:05.211	51891	0.00768	0		0.111389	1703493
00:00:05.221	51901	0.00738	0		0.107038	1702476
00:00:05.231	51911	0.00779	0		0.112984	1703868
00:00:05.241	51921	0.00748	0		0.108488	1702809
00:00:05.250	51931	0.00768	0		0.111389	1703488
00:00:05.261	51941	0.00745	0		0.108053	1702726
00:00:05.270	51951	0.00766	0		0.111099	1703429
00:00:05.280	51961	0.00744	0		0.107908	1702681
00:00:05.290	51971	0.00809	0		0.117335	1704868
00:00:05.301	51981	0.00733	0		0.106313	1702301
00:00:05.310	51991	0.00775	0		0.112404	1703721
00:00:05.320	52001	0.00758	0		0.109939	1703159
00:00:05.330	52011	0.00781	0		0.113274	1703926
00:00:05.340	52021	0.00765	0		0.110954	1703388
00:00:05.350	52031	0.00771	0		0.111824	1703584
00:00:05.360	52041	0.00755	0		0.109503	1703066
00:00:05.370	52051	0.00772	0		0.111969	1703628
00:00:05.380	52061	0.00774	0		0.112259	1703709
00:00:05.390	52071	0.00756	0		0.109648	1703081
00:00:05.400	52081	0.00761	0		0.110374	1703254
00:00:05.410	52091	0.00771	0		0.111824	1703593
00:00:05.420	52101	0.00767	0		0.111244	1703456
00:00:05.430	52111	0.00792	0		0.11487	1704282
00:00:05.440	52121	0.00771	0		0.111824	1703579
00:00:05.450	52131	0.00755	0		0.109503	1703059
00:00:05.460	52141	0.00777	0		0.112694	1703780
00:00:05.470	52151	0.00798	0		0.11574	1704504
00:00:05.480	52161	0.00749	0		0.108633	1702855
00:00:05.490	52171	0.00808	0		0.11719	1704829
00:00:05.500	52181	0.00769	0		0.111534	1703510
00:00:05.510	52191	0.00782	0		0.113419	1703973
00:00:05.519	52201	0.00758	0		0.109939	1703157
00:00:05.530	52211	0.00804	0		0.11661	1704711
00:00:05.539	52221	0.0075	0		0.108778	1702899
00:00:05.549	52231	0.00815	0		0.118206	1705064
00:00:05.560	52241	0.00802	0		0.11632	1704621
00:00:05.569	52251	0.00799	0		0.115885	1704517
00:00:05.579	52261	0.00775	0		0.112404	1703711
00:00:05.590	52271	0.008	0		0.11603	1704575
00:00:05.599	52281	0.00788	0		0.11429	1704162
00:00:05.610	52291	0.00789	0		0.114435	1704189
00:00:05.619	52301	0.00805	0		0.116755	1704733
00:00:05.629	52311	0.00807	0		0.117045	1704794
00:00:05.639	52321	0.00778	0		0.112839	1703814
00:00:05.649	52331	0.0083	0		0.120381	1705568
00:00:05.660	52341	0.00794	0		0.11516	1704360
00:00:05.669	52351	0.00798	0		0.11574	1704492
00:00:05.679	52361	0.00831	0		0.120526	1705621
00:00:05.689	52371	0.00799	0		0.115885	1704539
00:00:05.699	52381	0.00772	0		0.111969	1703613
00:00:05.709	52391	0.00795	0		0.115305	1704406
00:00:05.719	52401	0.00791	0		0.114725	1704250
00:00:05.729	52411	0.00824	0		0.119511	1705358
00:00:05.739	52421	0.00792	0		0.11487	1704313
00:00:05.749	52431	0.00825	0		0.119656	1705414
00:00:05.759	52441	0.0079	0		0.11458	1704242
00:00:05.769	52451	0.00826	0		0.119801	1705436
00:00:05.779	52461	0.00818	0		0.118641	1705186
00:00:05.789	52471	0.0081	0		0.117481	1704909
00:00:05.799	52481	0.00814	0		0.118061	1705032
00:00:05.809	52491	0.00842	0		0.122122	1705983
00:00:05.818	52501	0.0081	0		0.117481	1704917
00:00:05.831	52511	0.00817	0		0.118496	1705120
00:00:05.838	52521	0.00787	0		0.114145	1704130
00:00:05.848	52531	0.00803	0		0.116465	1704672
00:00:05.858	52541	0.00829	0		0.120236	1705522
00:00:05.868	52551	0.00844	0		0.122412	1706030
00:00:05.878	52561	0.00815	0		0.118206	1705069
00:00:05.888	52571	0.00852	0		0.123572	1706326
00:00:05.898	52581	0.00799	0		0.115885	1704536
00:00:05.908	52591	0.00838	0		0.121542	1705836
00:00:05.918	52601	0.00818	0		0.118641	1705167
00:00:05.928	52611	0.00849	0		0.123137	1706211
00:00:05.938	52621	0.00826	0		0.119801	1705448
00:00:05.948	52631	0.00834	0		0.120961	1705701
00:00:05.958	52641	0.00805	0		0.116755	1704726
00:00:05.968	52651	0.00841	0		0.121977	1705944
00:00:05.978	52661	0.00847	0		0.122847	1706145
00:00:05.988	52671	0.00859	0		0.124587	1706559
00:00:05.998	52681	0.00846	0		0.122702	1706123
00:00:06.008	52691	0.00862	0		0.125023	1706657
00:00:06.018	52701	0.00813	0		0.117916	1705005
00:00:06.028	52711	0.00873	0		0.126618	1707000
00:00:06.038	52721	0.00819	0		0.118786	1705198
00:00:06.048	52731	0.00866	0		0.125603	1706773
00:00:06.058	52741	0.00846	0		0.122702	1706123
00:00:06.068	52751	0.00853	0		0.123717	1706338
00:00:06.077	52761	0.00847	0		0.122847	1706155
00:00:06.087	52771	0.00838	0		0.121542	1705831
00:00:06.098	52781	0.00835	0		0.121106	1705733
00:00:06.107	52791	0.00856	0		0.124152	1706431
00:00:06.118	52801	0.00845	0		0.122557	1706091
00:00:06.127	52811	0.00872	0		0.126473	1706998
00:00:06.137	52821	0.00823	0		0.119366	1705326
00:00:06.147	52831	0.00864	0		0.125313	1706723
00:00:06.157	52841	0.00845	0		0.122557	1706091
00:00:06.167	52851	0.00859	0		0.124587	1706541
00:00:06.178	52861	0.00866	0		0.125603	1706785
00:00:06.187	52871	0.0088	0		0.127633	1707255
00:00:06.197	52881	0.00823	0		0.119366	1705328
00:00:06.207	52891	0.00848	0		0.122992	1706184
00:00:06.217	52901	0.00848	0		0.122992	1706169
00:00:06.227	52911	0.00843	0		0.122267	1706005
00:00:06.237	52921	0.00853	0		0.123717	1706358
00:00:06.247	52931	0.00855	0		0.124007	1706399
00:00:06.257	52941	0.00835	0		0.121106	1705726
00:00:06.267	52951	0.00878	0		0.127343	1707184
00:00:06.277	52961	0.0088	0		0.127633	1707253
00:00:06.287	52971	0.00866	0		0.125603	1706795
00:00:06.297	52981	0.00828	0		0.120091	1705519
00:00:06.307	52991	0.00864	0		0.125313	1706728
00:00:06.317	53001	0.00865	0		0.125458	1706756
00:00:06.327	53011	0.00884	0		0.128213	1707378
00:00:06.337	53021	0.00854	0		0.123862	1706363
00:00:06.346	53031	0.00876	0		0.127053	1707101
00:00:06.356	53041	0.00881	0		0.127778	1707270
00:00:06.367	53051	0.00877	0		0.127198	1707147
00:00:06.377	53061	0.00852	0		0.123572	1706321
00:00:06.386	53071	0.00884	0		0.128213	1707387
00:00:06.396	53081	0.00871	0		0.126328	1706949
00:00:06.407	53091	0.0088	0		0.127633	1707243
00:00:06.417	53101	0.00908	0		0.131694	1708174
00:00:06.426	53111	0.0089	0		0.129084	1707586
00:00:06.436	53121	0.00882	0		0.127923	1707326
00:00:06.446	53131	0.00893	0		0.129519	1707689
00:00:06.456	53141	0.00877	0		0.127198	1707155
00:00:06.466	53151	0.00887	0		0.128648	1707471
00:00:06.476	53161	0.00875	0		0.126908	1707096
00:00:06.486	53171	0.00889	0		0.128939	1707539
00:00:06.496	53181	0.0089	0		0.129084	1707586
00:00:06.506	53191	0.00906	0		0.131404	1708125
00:00:06.516	53201	0.00889	0		0.128939	1707556
00:00:06.526	53211	0.00881	0		0.127778	1707294
00:00:06.536	53221	0.00912	0		0.132274	1708326
00:00:06.546	53231	0.00917	0		0.133	1708490
00:00:06.556	53241	0.00864	0		0.125313	1706720
00:00:06.566	53251	0.00895	0		0.129809	1707750
00:00:06.576	53261	0.00892	0		0.129374	1707664
00:00:06.585	53271	0.00908	0		0.131694	1708189
00:00:06.595	53281	0.00903	0		0.130969	1708008
00:00:06.605	53291	0.00876	0		0.127053	1707125
00:00:06.615	53301	0.00895	0		0.129809	1707740
00:00:06.625	53311	0.00915	0		0.13271	1708422
00:00:06.635	53321	0.00891	0		0.129229	1707615
00:00:06.645	53331	0.00906	0		0.131404	1708108
00:00:06.655	53341	0.00897	0		0.130099	1707813
00:00:06.665	53351	0.00932	0		0.135175	1708979
00:00:06.675	53361	0.0092	0		0.133435	1708593
00:00:06.685	53371	0.00914	0		0.132564	1708402
00:00:06.695	53381	0.00919	0		0.13329	1708566
00:00:06.705	53391	0.0092	0		0.133435	1708581
00:00:06.715	53401	0.0089	0		0.129084	1707573
00:00:06.726	53411	0.00945	0		0.137061	1709434
00:00:06.735	53421	0.00924	0		0.134015	1708728
00:00:06.745	53431	0.00962	0		0.139526	1710007
00:00:06.755	53441	0.00905	0		0.131259	1708091
00:00:06.765	53451	0.00946	0		0.137206	1709476
00:00:06.775	53461	0.00909	0		0.131839	1708219
00:00:06.785	53471	0.00948	0		0.137496	1709530
00:00:06.795	53481	0.009	0		0.130534	1707932
00:00:06.805	53491	0.00946	0		0.137206	1709459
00:00:06.815	53501	0.00921	0		0.13358	1708615
00:00:06.825	53511	0.00943	0		0.136771	1709380
00:00:06.836	53521	0.00943	0		0.136771	1709373
00:00:06.845	53531	0.00939	0		0.13619	1709214
00:00:06.855	53541	0.00949	0		0.137641	1709559
00:00:06.865	53551	0.00988	0		0.143297	1710858
00:00:06.875	53561	0.00941	0		0.13648	1709280
00:00:06.884	53571	0.00922	0		0.133725	1708654
00:00:06.895	53581	0.00924	0		0.134015	1708738
00:00:06.904	53591	0.00972	0		0.140977	1710349
00:00:06.914	53601	0.0095	0		0.137786	1709596
00:00:06.924	53611	0.00944	0		0.136916	1709405
00:00:06.934	53621	0.0096	0		0.139236	1709946
00:00:06.944	53631	0.00974	0		0.141267	1710407
00:00:06.954	53641	0.00944	0		0.136916	1709393
00:00:06.964	53651	0.00946	0		0.137206	1709459
00:00:06.974	53661	0.00952	0		0.138076	1709672
00:00:06.984	53671	0.00945	0		0.137061	1709419
00:00:06.994	53681	0.00933	0		0.13532	1709020
00:00:07.004	53691	0.00943	0		0.136771	1709368
00:00:07.014	53701	0.00943	0		0.136771	1709363
00:00:07.025	53711	0.00944	0		0.136916	1709405
00:00:07.034	53721	0.00927	0		0.13445	1708821
00:00:07.044	53731	0.00947	0		0.137351	1709488
00:00:07.054	53741	0.00966	0		0.140106	1710133
00:00:07.064	53751	0.00931	0		0.13503	1708947
00:00:07.074	53761	0.00975	0		0.141412	1710444
00:00:07.084	53771	0.00968	0		0.140396	1710187
00:00:07.094	53781	0.00976	0		0.141557	1710474
00:00:07.104	53791	0.00949	0		0.137641	1709566
00:00:07.114	53801	0.00938	0		0.136045	1709189
00:00:07.124	53811	0.00956	0		0.138656	1709814
00:00:07.134	53821	0.00995	0		0.144313	1711114
00:00:07.144	53831	0.0096	0		0.139236	1709951
00:00:07.154	53841	0.00981	0		0.142282	1710635
00:00:07.164	53851	0.00959	0		0.139091	1709890
00:00:07.173	53861	0.00972	0		0.140977	1710336
00:00:07.183	53871	0.00987	0		0.143152	1710848
00:00:07.194	53881	0.00978	0		0.141847	1710522
00:00:07.203	53891	0.00953	0		0.138221	1709686
00:00:07.213	53901	0.00989	0		0.143442	1710919
00:00:07.223	53911	0.01005	0		0.145763	1711444
00:00:07.233	53921	0.00986	0		0.143007	1710802
00:00:07.243	53931	0.00967	0		0.140251	1710170
00:00:07.253	53941	0.00991	0		0.143732	1710983
00:00:07.263	53951	0.01011	0		0.146633	1711633
00:00:07.273	53961	0.01007	0		0.146053	1711528
00:00:07.283	53971	0.00984	0		0.142717	1710728
00:00:07.293	53981	0.00993	0		0.144022	1711040
00:00:07.303	53991	0.01007	0		0.146053	1711525
00:00:07.313	54001	0.00968	0		0.140396	1710197
00:00:07.323	54011	0.0098	0		0.142137	1710606
00:00:07.333	54021	0.01006	0		0.145908	1711488
00:00:07.343	54031	0.01029	0		0.149244	1712245
00:00:07.353	54041	0.00998	0		0.144748	1711194
00:00:07.363	54051	0.01006	0		0.145908	1711491
00:00:07.373	54061	0.00977	0		0.141702	1710491
00:00:07.383	54071	0.01005	0		0.145763	1711439
00:00:07.393	54081	0.00987	0		0.143152	1710841
00:00:07.403	54091	0.00997	0		0.144603	1711192
00:00:07.413	54101	0.00987	0		0.143152	1710824
00:00:07.422	54111	0.01004	0		0.145618	1711417
00:00:07.432	54121	0.01015	0		0.147213	1711772
00:00:07.443	54131	0.0102	0		0.147938	1711937
00:00:07.453	54141	0.01008	0		0.146198	1711559
00:00:07.462	54151	0.00964	0		0.139816	1710069
00:00:07.472	54161	0.01013	0		0.146923	1711726
00:00:07.482	54171	0.01021	0		0.148083	1711981
00:00:07.492	54181	0.01021	0		0.148083	1711981
00:00:07.502	54191	0.01041	0		0.150984	1712660
00:00:07.512	54201	0.01023	0		0.148374	1712032
00:00:07.522	54211	0.0102	0		0.147938	1711932
00:00:07.532	54221	0.01038	0		0.150549	1712564
00:00:07.542	54231	0.00991	0		0.143732	1710966
00:00:07.552	54241	0.01028	0		0.149099	1712230
00:00:07.562	54251	0.0104	0		0.150839	1712609
00:00:07.572	54261	0.01018	0		0.147648	1711885
00:00:07.582	54271	0.01032	0		0.149679	1712361
00:00:07.592	54281	0.01025	0		0.148664	1712125
00:00:07.602	54291	0.01058	0		0.15345	1713214
00:00:07.612	54301	0.01039	0		0.150694	1712596
00:00:07.622	54311	0.01028	0		0.149099	1712228
00:00:07.632	54321	0.01061	0		0.153885	1713327
00:00:07.642	54331	0.01039	0		0.150694	1712582
00:00:07.652	54341	0.01103	0		0.159977	1714724
00:00:07.662	54351	0.01049	0		0.152145	1712905
00:00:07.672	54361	0.01038	0		0.150549	1712552
00:00:07.682	54371	0.01019	0		0.147793	1711919
00:00:07.692	54381	0.01048	0		0.152	1712883
00:00:07.702	54391	0.01046	0		0.151709	1712812
00:00:07.712	54401	0.01055	0		0.153015	1713118
00:00:07.721	54411	0.01075	0		0.155916	1713795
00:00:07.731	54421	0.01029	0		0.149244	1712252
00:00:07.742	54431	0.01042	0		0.151129	1712697
00:00:07.752	54441	0.01069	0		0.155045	1713604
00:00:07.762	54451	0.01038	0		0.150549	1712557
00:00:07.771	54461	0.01044	0		0.151419	1712748
00:00:07.781	54471	0.0105	0		0.15229	1712961
00:00:07.791	54481	0.01079	0		0.156496	1713932
00:00:07.801	54491	0.01073	0		0.155625	1713729
00:00:07.811	54501	0.01066	0		0.15461	1713484
00:00:07.821	54511	0.0104	0		0.150839	1712633
00:00:07.831	54521	0.01072	0		0.15548	1713699
00:00:07.841	54531	0.0106	0		0.15374	1713303
00:00:07.851	54541	0.0103	0		0.149389	1712293
00:00:07.861	54551	0.01066	0		0.15461	1713501
00:00:07.871	54561	0.01062	0		0.15403	1713371
00:00:07.883	54571	0.0106	0		0.15374	1713298
00:00:07.891	54581	0.01068	0		0.1549	1713547
00:00:07.901	54591	0.01069	0		0.155045	1713577
00:00:07.911	54601	0.01104	0		0.160122	1714770
00:00:07.921	54611	0.01071	0		0.155335	1713672
00:00:07.931	54621	0.01071	0		0.155335	1713650
00:00:07.941	54631	0.01044	0		0.151419	1712763
00:00:07.951	54641	0.01095	0		0.158816	1714469
00:00:07.961	54651	0.01078	0		0.156351	1713895
00:00:07.971	54661	0.01119	0		0.162297	1715282
00:00:07.981	54671	0.0107	0		0.15519	1713609
00:00:07.990	54681	0.01086	0		0.157511	1714177
00:00:08.001	54691	0.01061	0		0.153885	1713317
00:00:08.011	54701	0.0107	0		0.15519	1713638
00:00:08.021	54711	0.01049	0		0.152145	1712929
00:00:08.030	54721	0.01108	0		0.160702	1714895
00:00:08.040	54731	0.01073	0		0.155625	1713721
00:00:08.050	54741	0.0112	0		0.162442	1715319
00:00:08.061	54751	0.01078	0		0.156351	1713893
00:00:08.070	54761	0.01096	0		0.158961	1714506
00:00:08.080	54771	0.01073	0		0.155625	1713738
00:00:08.090	54781	0.01095	0		0.158816	1714456
00:00:08.100	54791	0.01079	0		0.156496	1713932
00:00:08.111	54801	0.01102	0		0.159832	1714707
00:00:08.120	54811	0.01084	0		0.157221	1714101
00:00:08.130	54821	0.01081	0		0.156786	1713993
00:00:08.140	54831	0.01068	0		0.1549	1713574
00:00:08.150	54841	0.01113	0		0.161427	1715081
00:00:08.160	54851	0.01095	0		0.158816	1714469
00:00:08.170	54861	0.01095	0		0.158816	1714456
00:00:08.181	54871	0.01105	0		0.160267	1714783
00:00:08.190	54881	0.01134	0		0.164473	1715756
00:00:08.200	54891	0.01108	0		0.160702	1714908
00:00:08.210	54901	0.01102	0		0.159832	1714695
00:00:08.220	54911	0.01113	0		0.161427	1715067
00:00:08.230	54921	0.01119	0		0.162297	1715272
00:00:08.240	54931	0.01104	0		0.160122	1714768
00:00:08.250	54941	0.01136	0		0.164763	1715827
00:00:08.260	54951	0.01088	0		0.157801	1714228
00:00:08.269	54961	0.01145	0		0.166068	1716140
00:00:08.280	54971	0.01101	0		0.159687	1714653
00:00:08.290	54981	0.01136	0		0.164763	1715847
00:00:08.300	54991	0.01125	0		0.163167	1715474
00:00:08.310	55001	0.01136	0		0.164763	1715837
00:00:08.319	55011	0.01089	0		0.157946	1714272
00:00:08.330	55021	0.01144	0		0.165923	1716123
00:00:08.339	55031	0.01079	0		0.156496	1713934
00:00:08.349	55041	0.01133	0		0.164328	1715736
00:00:08.359	55051	0.01101	0		0.159687	1714653
00:00:08.369	55061	0.01128	0		0.163603	1715572
00:00:08.379	55071	0.01105	0		0.160267	1714797
00:00:08.389	55081	0.01109	0		0.160847	1714922
00:00:08.399	55091	0.01145	0		0.166068	1716138
00:00:08.409	55101	0.01104	0		0.160122	1714753
00:00:08.419	55111	0.01102	0		0.159832	1714695
00:00:08.429	55121	0.01141	0		0.165488	1715993
00:00:08.439	55131	0.01089	0		0.157946	1714267
00:00:08.449	55141	0.01149	0		0.166648	1716285
00:00:08.459	55151	0.0112	0		0.162442	1715302
00:00:08.469	55161	0.01093	0		0.158526	1714400
00:00:08.479	55171	0.01113	0		0.161427	1715062
00:00:08.489	55181	0.01118	0		0.162152	1715233
00:00:08.499	55191	0.011	0		0.159541	1714631
00:00:08.509	55201	0.01132	0		0.164183	1715702
00:00:08.519	55211	0.01113	0		0.161427	1715081
00:00:08.531	55221	0.01152	0		0.167083	1716385
00:00:08.539	55231	0.01142	0		0.165633	1716055
00:00:08.548	55241	0.01125	0		0.163167	1715455
00:00:08.559	55251	0.01128	0		0.163603	1715577
00:00:08.569	55261	0.0115	0		0.166793	1716322
00:00:08.579	55271	0.01129	0		0.163748	1715611
00:00:08.588	55281	0.01161	0		0.168389	1716675
00:00:08.598	55291	0.01117	0		0.162007	1715201
00:00:08.608	55301	0.01163	0		0.168679	1716741
00:00:08.619	55311	0.01121	0		0.162587	1715324
00:00:08.628	55321	0.01134	0		0.164473	1715766
00:00:08.638	55331	0.01128	0		0.163603	1715587
00:00:08.648	55341	0.01119	0		0.162297	1715285
00:00:08.658	55351	0.01131	0		0.164038	1715656
00:00:08.668	55361	0.01148	0		0.166503	1716233
00:00:08.679	55371	0.01146	0		0.166213	1716167
00:00:08.688	55381	0.01126	0		0.163312	1715521
00:00:08.698	55391	0.01128	0		0.163603	1715580
00:00:08.708	55401	0.01151	0		0.166938	1716341
00:00:08.718	55411	0.01121	0		0.162587	1715326
00:00:08.728	55421	0.01129	0		0.163748	1715619
00:00:08.738	55431	0.0114	0		0.165343	1715989
00:00:08.748	55441	0.01171	0		0.169839	1717028
00:00:08.758	55451	0.01156	0		0.167664	1716515
00:00:08.768	55461	0.01128	0		0.163603	1715570
00:00:08.778	55471	0.0114	0		0.165343	1715971
00:00:08.788	55481	0.01167	0		0.169259	1716879
00:00:08.797	55491	0.01137	0		0.164908	1715866
00:00:08.808	55501	0.01119	0		0.162297	1715260
00:00:08.818	55511	0.01138	0		0.165053	1715903
00:00:08.828	55521	0.01181	0		0.17129	1717361
00:00:08.838	55531	0.01149	0		0.166648	1716287
00:00:08.848	55541	0.01169	0		0.169549	1716957
00:00:08.858	55551	0.01135	0		0.164618	1715810
00:00:08.868	55561	0.01185	0		0.17187	1717474
00:00:08.878	55571	0.0116	0		0.168244	1716656
00:00:08.887	55581	0.01157	0		0.167809	1716530
00:00:08.897	55591	0.0115	0		0.166793	1716324
00:00:08.907	55601	0.01182	0		0.171435	1717371
00:00:08.917	55611	0.01151	0		0.166938	1716329
00:00:08.927	55621	0.01168	0		0.169404	1716913
00:00:08.937	55631	0.0118	0		0.171144	1717332
00:00:08.947	55641	0.01163	0		0.168679	1716744
00:00:08.957	55651	0.01125	0		0.163167	1715482
00:00:08.967	55661	0.01188	0		0.172305	1717594
00:00:08.977	55671	0.0115	0		0.166793	1716314
00:00:08.987	55681	0.01184	0		0.171725	1717466
00:00:08.997	55691	0.01158	0		0.167954	1716562
00:00:09.007	55701	0.01162	0		0.168534	1716712
00:00:09.017	55711	0.01188	0		0.172305	1717572
00:00:09.027	55721	0.0118	0		0.171144	1717319
00:00:09.037	55731	0.01153	0		0.167228	1716405
00:00:09.047	55741	0.012	0		0.174045	1717972
00:00:09.057	55751	0.01159	0		0.168099	1716597
00:00:09.067	55761	0.01154	0		0.167374	1716456
00:00:09.077	55771	0.0113	0		0.163893	1715629
00:00:09.086	55781	0.01172	0		0.169984	1717050
00:00:09.097	55791	0.01167	0		0.169259	1716886
00:00:09.107	55801	0.01143	0		0.165778	1716082
00:00:09.116	55811	0.01147	0		0.166358	1716207
00:00:09.126	55821	0.01158	0		0.167954	1716567
00:00:09.136	55831	0.01129	0		0.163748	1715616
00:00:09.146	55841	0.01186	0		0.172015	1717527
00:00:09.156	55851	0.01169	0		0.169549	1716954
00:00:09.167	55861	0.01173	0		0.170129	1717067
00:00:09.176	55871	0.01168	0		0.169404	1716905
00:00:09.186	55881	0.01185	0		0.17187	1717488
00:00:09.196	55891	0.01174	0		0.170274	1717109
00:00:09.206	55901	0.01142	0		0.165633	1716042
00:00:09.217	55911	0.01143	0		0.165778	1716062
00:00:09.226	55921	0.0121	0		0.175496	1718327
00:00:09.236	55931	0.0118	0		0.171144	1717324
00:00:09.246	55941	0.01143	0		0.165778	1716082
00:00:09.256	55951	0.01182	0		0.171435	1717395
00:00:09.266	55961	0.01187	0		0.17216	1717535
00:00:09.276	55971	0.0115	0		0.166793	1716304
00:00:09.286	55981	0.01213	0		0.175931	1718413
00:00:09.296	55991	0.01175	0		0.170419	1717145
00:00:09.306	56001	0.01166	0		0.169114	1716834
00:00:09.316	56011	0.01143	0		0.165778	1716091
00:00:09.326	56021	0.01191	0		0.17274	1717685
00:00:09.336	56031	0.01185	0		0.17187	1717481
00:00:09.346	56041	0.01198	0		0.173755	1717923
00:00:09.356	56051	0.0118	0		0.171144	1717307
00:00:09.366	56061	0.01209	0		0.175351	1718275
00:00:09.376	56071	0.01192	0		0.172885	1717705
00:00:09.385	56081	0.01203	0		0.17448	1718102
00:00:09.395	56091	0.01159	0		0.168099	1716614
00:00:09.405	56101	0.01191	0		0.17274	1717680
00:00:09.415	56111	0.0119	0		0.172595	1717661
00:00:09.425	56121	0.01191	0		0.17274	1717693
00:00:09.435	56131	0.01213	0		0.175931	1718427
00:00:09.445	56141	0.0121	0		0.175496	1718324
00:00:09.455	56151	0.01203	0		0.17448	1718082
00:00:09.465	56161	0.01191	0		0.17274	1717700
00:00:09.475	56171	0.01211	0		0.175641	1718346
00:00:09.485	56181	0.01194	0		0.173175	1717798
00:00:09.495	56191	0.01178	0		0.170854	1717251
00:00:09.505	56201	0.01203	0		0.17448	1718082
00:00:09.515	56211	0.01204	0		0.174625	1718116
00:00:09.525	56221	0.01201	0		0.17419	1718031
00:00:09.535	56231	0.01214	0		0.176076	1718466
00:00:09.545	56241	0.01217	0		0.176511	1718552
00:00:09.555	56251	0.0118	0		0.171144	1717332
00:00:09.565	56261	0.01226	0		0.177816	1718859
00:00:09.575	56271	0.01227	0		0.177961	1718879
00:00:09.585	56281	0.01186	0		0.172015	1717518
00:00:09.595	56291	0.01197	0		0.17361	1717886
00:00:09.605	56301	0.01211	0		0.175641	1718366
00:00:09.615	56311	0.01205	0		0.17477	1718153
00:00:09.625	56321	0.01207	0		0.175061	1718219
00:00:09.635	56331	0.01189	0		0.17245	1717616
00:00:09.645	56341	0.01194	0		0.173175	1717771
00:00:09.654	56351	0.01226	0		0.177816	1718852
00:00:09.664	56361	0.01211	0		0.175641	1718342
00:00:09.674	56371	0.01215	0		0.176221	1718488
00:00:09.684	56381	0.01211	0		0.175641	1718351
00:00:09.694	56391	0.01213	0		0.175931	1718415
00:00:09.704	56401	0.01224	0		0.177526	1718783
00:00:09.714	56411	0.0121	0		0.175496	1718334
00:00:09.724	56421	0.01171	0		0.169839	1717023
00:00:09.734	56431	0.01225	0		0.177671	1718813
00:00:09.744	56441	0.01225	0		0.177671	1718810
00:00:09.754	56451	0.01224	0		0.177526	1718800
00:00:09.764	56461	0.01181	0		0.17129	1717354
00:00:09.774	56471	0.01202	0		0.174335	1718057
00:00:09.784	56481	0.01205	0		0.17477	1718160
00:00:09.794	56491	0.01246	0		0.180717	1719533
00:00:09.804	56501	0.012	0		0.174045	1717972
00:00:09.814	56511	0.01216	0		0.176366	1718510
00:00:09.824	56521	0.01226	0		0.177816	1718857
00:00:09.834	56531	0.01238	0		0.179557	1719276
00:00:09.844	56541	0.01238	0		0.179557	1719278
00:00:09.854	56551	0.01238	0		0.179557	1719273
00:00:09.864	56561	0.01217	0		0.176511	1718572
00:00:09.874	56571	0.01234	0		0.178977	1719126
00:00:09.884	56581	0.01226	0		0.177816	1718867
00:00:09.893	56591	0.0124	0		0.179847	1719315
00:00:09.904	56601	0.01235	0		0.179122	1719153
00:00:09.914	56611	0.01234	0		0.178977	1719131
00:00:09.924	56621	0.01256	0		0.182167	1719867
00:00:09.934	56631	0.01258	0		0.182457	1719926
00:00:09.943	56641	0.01248	0		0.181007	1719596
00:00:09.953	56651	0.01239	0		0.179702	1719302
00:00:09.963	56661	0.01232	0		0.178686	1719075
00:00:09.973	56671	0.01262	0		0.183038	1720080
00:00:09.983	56681	0.01243	0		0.180282	1719427
00:00:09.994	56691	0.0126	0		0.182747	1719984
00:00:10.003	56701	0.0123	0		0.178396	1718996
00:00:10.013	56711	0.01224	0		0.177526	1718805
00:00:10.023	56721	0.01236	0		0.179267	1719209
00:00:10.033	56731	0.01236	0		0.179267	1719200
00:00:10.043	56741	0.01244	0		0.180427	1719454
00:00:10.053	56751	0.01249	0		0.181152	1719643
00:00:10.063	56761	0.01248	0		0.181007	1719609
00:00:10.073	56771	0.01238	0		0.179557	1719261
00:00:10.083	56781	0.01251	0		0.181442	1719685
00:00:10.093	56791	0.01268	0		0.183908	1720266
00:00:10.103	56801	0.01247	0		0.180862	1719574
00:00:10.113	56811	0.01251	0		0.181442	1719692
00:00:10.123	56821	0.01214	0		0.176076	1718459
00:00:10.133	56831	0.01281	0		0.185793	1720692
00:00:10.143	56841	0.01257	0		0.182312	1719901
00:00:10.153	56851	0.01245	0		0.180572	1719511
00:00:10.163	56861	0.01241	0		0.179992	1719371
00:00:10.173	56871	0.01308	0		0.189709	1721611
00:00:10.183	56881	0.01246	0		0.180717	1719530
00:00:10.193	56891	0.01271	0		0.184343	1720386
00:00:10.203	56901	0.01299	0		0.188404	1721305
00:00:10.212	56911	0.01249	0		0.181152	1719621
00:00:10.222	56921	0.01233	0		0.178831	1719094
00:00:10.232	56931	0.01284	0		0.186228	1720797
00:00:10.242	56941	0.01258	0		0.182457	1719933
00:00:10.252	56951	0.0128	0		0.185648	1720682
00:00:10.262	56961	0.01256	0		0.182167	1719862
00:00:10.272	56971	0.0125	0		0.181297	1719660
00:00:10.282	56981	0.01227	0		0.177961	1718898
00:00:10.292	56991	0.0128	0		0.185648	1720675
00:00:10.302	57001	0.01249	0		0.181152	1719618
00:00:10.313	57011	0.01278	0		0.185358	1720589
00:00:10.322	57021	0.01259	0		0.182602	1719967
00:00:10.332	57031	0.01271	0		0.184343	1720364
00:00:10.342	57041	0.01273	0		0.184633	1720437
00:00:10.352	57051	0.01312	0		0.190289	1721758
00:00:10.362	57061	0.01271	0		0.184343	1720386
00:00:10.372	57071	0.01301	0		0.188694	1721381
00:00:10.382	57081	0.01252	0		0.181587	1719724
00:00:10.392	57091	0.01283	0		0.186083	1720768
00:00:10.402	57101	0.01271	0		0.184343	1720379
00:00:10.412	57111	0.01286	0		0.186518	1720874
00:00:10.422	57121	0.01249	0		0.181152	1719621
00:00:10.432	57131	0.01288	0		0.186809	1720955
00:00:10.442	57141	0.01255	0		0.182022	1719822
00:00:10.452	57151	0.01294	0		0.187679	1721134
00:00:10.461	57161	0.01267	0		0.183763	1720232
00:00:10.471	57171	0.01311	0		0.190144	1721709
00:00:10.482	57181	0.01262	0		0.183038	1720060
00:00:10.491	57191	0.01303	0		0.188984	1721442
00:00:10.502	57201	0.01269	0		0.184053	1720300
00:00:10.512	57211	0.01291	0		0.187244	1721043
00:00:10.521	57221	0.01288	0		0.186809	1720943
00:00:10.531	57231	0.01307	0		0.189564	1721592
00:00:10.541	57241	0.01271	0		0.184343	1720379
00:00:10.551	57251	0.01305	0		0.189274	1721496
00:00:10.561	57261	0.01282	0		0.185938	1720753
00:00:10.571	57271	0.01323	0		0.191885	1722119
00:00:10.581	57281	0.01314	0		0.19058	1721800
00:00:10.591	57291	0.01309	0		0.189854	1721629
00:00:10.601	57301	0.01308	0		0.189709	1721606
00:00:10.611	57311	0.01294	0		0.187679	1721136
00:00:10.621	57321	0.01293	0		0.187534	1721095
00:00:10.632	57331	0.01314	0		0.19058	1721797
00:00:10.641	57341	0.01265	0		0.183473	1720156
00:00:10.651	57351	0.0132	0		0.19145	1721998
00:00:10.661	57361	0.01277	0		0.185213	1720565
00:00:10.671	57371	0.01316	0		0.19087	1721873
00:00:10.681	57381	0.0128	0		0.185648	1720687
00:00:10.691	57391	0.013	0		0.188549	1721344
00:00:10.701	57401	0.01289	0		0.186954	1720970
00:00:10.711	57411	0.01288	0		0.186809	1720931
00:00:10.720	57421	0.01309	0		0.189854	1721658
00:00:10.731	57431	0.01331	0		0.193045	1722369
00:00:10.741	57441	0.01296	0		0.187969	1721217
00:00:10.751	57451	0.01334	0		0.19348	1722472
00:00:10.761	57461	0.01319	0		0.191305	1721964
00:00:10.770	57471	0.01318	0		0.19116	1721957
00:00:10.780	57481	0.01308	0		0.189709	1721616
00:00:10.790	57491	0.01354	0		0.196381	1723149
00:00:10.800	57501	0.01317	0		0.191015	1721905
00:00:10.811	57511	0.01334	0		0.19348	1722487
00:00:10.820	57521	0.01314	0		0.19058	1721815
00:00:10.830	57531	0.01338	0		0.19406	1722634
00:00:10.840	57541	0.01313	0		0.190435	1721795
00:00:10.850	57551	0.01308	0		0.189709	1721626
00:00:10.861	57561	0.01326	0		0.19232	1722215
00:00:10.870	57571	0.0133	0		0.1929	1722352
00:00:10.880	57581	0.01346	0		0.195221	1722878
00:00:10.890	57591	0.0134	0		0.194351	1722678
00:00:10.900	57601	0.01312	0		0.190289	1721734
00:00:10.910	57611	0.01331	0		0.193045	1722394
00:00:10.920	57621	0.01317	0		0.191015	1721910
00:00:10.930	57631	0.01351	0		0.195946	1723053
00:00:10.940	57641	0.0134	0		0.194351	1722683
00:00:10.950	57651	0.0134	0		0.194351	1722683
00:00:10.960	57661	0.01304	0		0.189129	1721474
00:00:10.969	57671	0.01337	0		0.193915	1722589
00:00:10.980	57681	0.01307	0		0.189564	1721565
00:00:10.990	57691	0.01367	0		0.198267	1723590
00:00:11.000	57701	0.01333	0		0.193335	1722460
00:00:11.010	57711	0.01334	0		0.19348	1722484
00:00:11.020	57721	0.01315	0		0.190725	1721842
00:00:11.029	57731	0.01329	0		0.192755	1722318
00:00:11.040	57741	0.01331	0		0.193045	1722384
00:00:11.049	57751	0.0133	0		0.1929	1722364
00:00:11.060	57761	0.01353	0		0.196236	1723127
00:00:11.069	57771	0.01344	0		0.194931	1722827
00:00:11.079	57781	0.01326	0		0.19232	1722217
00:00:11.089	57791	0.01339	0		0.194205	1722665
00:00:11.099	57801	0.01328	0		0.19261	1722274
00:00:11.109	57811	0.01329	0		0.192755	1722308
00:00:11.119	57821	0.01307	0		0.189564	1721587
00:00:11.129	57831	0.01373	0		0.199137	1723788
00:00:11.139	57841	0.01319	0		0.191305	1721993
00:00:11.149	57851	0.01365	0		0.197976	1723514
00:00:11.159	57861	0.01327	0		0.192465	1722259
00:00:11.169	57871	0.0136	0		0.197251	1723369
00:00:11.179	57881	0.01356	0		0.196671	1723208
00:00:11.189	57891	0.0136	0		0.197251	1723359
00:00:11.199	57901	0.01345	0		0.195076	1722849
00:00:11.209	57911	0.01365	0		0.197976	1723521
00:00:11.219	57921	0.01347	0		0.195366	1722910
00:00:11.229	57931	0.01367	0		0.198267	1723585
00:00:11.239	57941	0.01367	0		0.198267	1723580
00:00:11.249	57951	0.01358	0		0.196961	1723303
00:00:11.259	57961	0.01321	0		0.191595	1722047
00:00:11.269	57971	0.01346	0		0.195221	1722883
00:00:11.279	57981	0.0136	0		0.197251	1723357
00:00:11.289	57991	0.01382	0		0.200442	1724079
00:00:11.298	58001	0.01352	0		0.196091	1723083
00:00:11.309	58011	0.01393	0		0.202038	1724462
00:00:11.318	58021	0.01348	0		0.195511	1722940
00:00:11.328	58031	0.01334	0		0.19348	1722474
00:00:11.338	58041	0.01352	0		0.196091	1723085
00:00:11.348	58051	0.0137	0		0.198702	1723685
00:00:11.359	58061	0.01333	0		0.193335	1722440
00:00:11.369	58071	0.01368	0		0.198412	1723634
00:00:11.378	58081	0.01358	0		0.196961	1723288
00:00:11.388	58091	0.01369	0		0.198557	1723648
00:00:11.398	58101	0.01351	0		0.195946	1723068
00:00:11.409	58111	0.01377	0		0.199717	1723937
00:00:11.418	58121	0.01376	0		0.199572	1723881
00:00:11.428	58131	0.0137	0		0.198702	1723700
00:00:11.438	58141	0.01345	0		0.195076	1722866
00:00:11.448	58151	0.01372	0		0.198992	1723756
00:00:11.458	58161	0.0138	0		0.200152	1724023
00:00:11.468	58171	0.0136	0		0.197251	1723345
00:00:11.478	58181	0.01386	0		0.201022	1724237
00:00:11.488	58191	0.01368	0		0.198412	1723614
00:00:11.499	58201	0.0137	0		0.198702	1723683
00:00:11.508	58211	0.01348	0		0.195511	1722945
00:00:11.517	58221	0.01384	0		0.200732	1724155
00:00:11.527	58231	0.01407	0		0.204068	1724930
00:00:11.538	58241	0.01359	0		0.197106	1723328
00:00:11.547	58251	0.01399	0		0.202908	1724671
00:00:11.557	58261	0.01381	0		0.200297	1724067
00:00:11.567	58271	0.01387	0		0.201167	1724247
00:00:11.577	58281	0.01342	0		0.194641	1722763
00:00:11.587	58291	0.01391	0		0.201747	1724382
00:00:11.597	58301	0.01383	0		0.200587	1724138
00:00:11.607	58311	0.01409	0		0.204358	1724991
00:00:11.617	58321	0.01382	0		0.200442	1724082
00:00:11.627	58331	0.01384	0		0.200732	1724158
00:00:11.637	58341	0.01361	0		0.197396	1723384
00:00:11.647	58351	0.01402	0		0.203343	1724756
00:00:11.657	58361	0.0138	0		0.200152	1724033
00:00:11.667	58371	0.01414	0		0.205083	1725155
00:00:11.677	58381	0.01381	0		0.200297	1724060
00:00:11.687	58391	0.01371	0		0.198847	1723715
00:00:11.697	58401	0.01391	0		0.201747	1724382
00:00:11.707	58411	0.0139	0		0.201602	1724357
00:00:11.717	58421	0.01391	0		0.201747	1724401
00:00:11.727	58431	0.0139	0		0.201602	1724347
00:00:11.737	58441	0.01388	0		0.201312	1724301
00:00:11.747	58451	0.01379	0		0.200007	1723999
00:00:11.757	58461	0.01379	0		0.200007	1724008
00:00:11.767	58471	0.01419	0		0.205808	1725352
00:00:11.777	58481	0.01421	0		0.206099	1725394
00:00:11.786	58491	0.01382	0		0.200442	1724087
00:00:11.796	58501	0.01412	0		0.204793	1725087
00:00:11.806	58511	0.01403	0		0.203488	1724800
00:00:11.816	58521	0.01393	0		0.202038	1724462
00:00:11.826	58531	0.01393	0		0.202038	1724455
00:00:11.836	58541	0.01451	0		0.21045	1726406
00:00:11.846	58551	0.01405	0		0.203778	1724881
00:00:11.856	58561	0.01427	0		0.206969	1725605
00:00:11.866	58571	0.01421	0		0.206099	1725409
00:00:11.876	58581	0.01394	0		0.202183	1724504
00:00:11.886	58591	0.01403	0		0.203488	1724793
00:00:11.896	58601	0.01391	0		0.201747	1724404
00:00:11.906	58611	0.01404	0		0.203633	1724847
00:00:11.916	58621	0.01418	0		0.205663	1725311
00:00:11.926	58631	0.0145	0		0.210305	1726375
00:00:11.936	58641	0.01404	0		0.203633	1724822
00:00:11.946	58651	0.01406	0		0.203923	1724908
00:00:11.956	58661	0.01404	0		0.203633	1724820
00:00:11.966	58671	0.01451	0		0.21045	1726397
00:00:11.976	58681	0.01431	0		0.207549	1725747
00:00:11.986	58691	0.01405	0		0.203778	1724857
00:00:11.996	58701	0.01417	0		0.205518	1725262
00:00:12.006	58711	0.01425	0		0.206679	1725553
00:00:12.016	58721	0.01449	0		0.21016	1726348
00:00:12.026	58731	0.01428	0		0.207114	1725624
00:00:12.036	58741	0.01448	0		0.210015	1726322
00:00:12.045	58751	0.01422	0		0.206244	1725443
00:00:12.055	58761	0.01426	0		0.206824	1725565
00:00:12.065	58771	0.01417	0		0.205518	1725272
00:00:12.075	58781	0.01432	0		0.207694	1725779
00:00:12.085	58791	0.0146	0		0.211755	1726700
00:00:12.095	58801	0.01448	0		0.210015	1726307
00:00:12.105	58811	0.01473	0		0.213641	1727146
00:00:12.115	58821	0.01439	0		0.208709	1725994
00:00:12.125	58831	0.01397	0		0.202618	1724607
00:00:12.135	58841	0.01417	0		0.205518	1725272
00:00:12.145	58851	0.01412	0		0.204793	1725097
00:00:12.155	58861	0.01464	0		0.212335	1726857
00:00:12.165	58871	0.01435	0		0.208129	1725872
00:00:12.175	58881	0.01438	0		0.208564	1725962
00:00:12.185	58891	0.01437	0		0.208419	1725930
00:00:12.195	58901	0.0144	0		0.208854	1726031
00:00:12.205	58911	0.01428	0		0.207114	1725622
00:00:12.215	58921	0.01483	0		0.215091	1727485
00:00:12.225	58931	0.01561	0		0.226404	1730097
00:00:12.235	58941	0.0144	0		0.208854	1726055
00:00:12.245	58951	0.01429	0		0.207259	1725671
00:00:12.255	58961	0.0145	0		0.210305	1726387
00:00:12.265	58971	0.01477	0		0.214221	1727266
00:00:12.275	58981	0.01446	0		0.209725	1726229
00:00:12.285	58991	0.01454	0		0.210885	1726512
00:00:12.295	59001	0.01454	0		0.210885	1726499
00:00:12.305	59011	0.01447	0		0.20987	1726281
00:00:12.315	59021	0.01442	0		0.209144	1726092
00:00:12.325	59031	0.01446	0		0.209725	1726229
00:00:12.334	59041	0.01432	0		0.207694	1725781
00:00:12.344	59051	0.01444	0		0.209434	1726185
00:00:12.354	59061	0.01455	0		0.21103	1726553
00:00:12.364	59071	0.01507	0		0.218572	1728296
00:00:12.374	59081	0.0152	0		0.220457	1728732
00:00:12.384	59091	0.01486	0		0.215526	1727593
00:00:12.394	59101	0.0146	0		0.211755	1726713
00:00:12.405	59111	0.01426	0		0.206824	1725583
00:00:12.415	59121	0.01486	0		0.215526	1727588
00:00:12.424	59131	0.01446	0		0.209725	1726229
00:00:12.434	59141	0.01487	0		0.215671	1727627
00:00:12.444	59151	0.01449	0		0.21016	1726350
00:00:12.454	59161	0.0148	0		0.214656	1727386
00:00:12.464	59171	0.01449	0		0.21016	1726330
00:00:12.474	59181	0.01475	0		0.213931	1727224
00:00:12.484	59191	0.01445	0		0.209579	1726210
00:00:12.494	59201	0.01561	0		0.226404	1730097
00:00:12.504	59211	0.01459	0		0.21161	1726688
00:00:12.514	59221	0.01479	0		0.214511	1727339
00:00:12.524	59231	0.01461	0		0.2119	1726757
00:00:12.534	59241	0.0147	0		0.213205	1727033
00:00:12.544	59251	0.01423	0		0.206389	1725458
00:00:12.554	59261	0.01482	0		0.214946	1727443
00:00:12.564	59271	0.01441	0		0.208999	1726060
00:00:12.574	59281	0.01477	0		0.214221	1727268
00:00:12.583	59291	0.01459	0		0.21161	1726664
00:00:12.594	59301	0.01472	0		0.213495	1727129
00:00:12.603	59311	0.0147	0		0.213205	1727060
00:00:12.614	59321	0.01494	0		0.216686	1727842
00:00:12.624	59331	0.01442	0		0.209144	1726116
00:00:12.635	59341	0.01496	0		0.216976	1727918
00:00:12.644	59351	0.01471	0		0.21335	1727087
00:00:12.653	59361	0.01527	0		0.221473	1728948
00:00:12.664	59371	0.01454	0		0.210885	1726507
00:00:12.673	59381	0.0149	0		0.216106	1727722
00:00:12.683	59391	0.01463	0		0.21219	1726803
00:00:12.693	59401	0.01498	0		0.217266	1727992
00:00:12.703	59411	0.01463	0		0.21219	1726801
00:00:12.713	59421	0.01466	0		0.212625	1726908
00:00:12.723	59431	0.0146	0		0.211755	1726698
00:00:12.733	59441	0.01506	0		0.218427	1728269
00:00:12.743	59451	0.01455	0		0.21103	1726544
00:00:12.753	59461	0.01555	0		0.225534	1729889
00:00:12.763	59471	0.01464	0		0.212335	1726830
00:00:12.773	59481	0.01497	0		0.217121	1727953
00:00:12.783	59491	0.01481	0		0.214801	1727408
00:00:12.793	59501	0.01509	0		0.218862	1728364
00:00:12.803	59511	0.01481	0		0.214801	1727425
00:00:12.813	59521	0.01502	0		0.217847	1728109
00:00:12.823	59531	0.01471	0		0.21335	1727090
00:00:12.833	59541	0.01482	0		0.214946	1727456
00:00:12.843	59551	0.01471	0		0.21335	1727065
00:00:12.853	59561	0.01511	0		0.219152	1728423
00:00:12.862	59571	0.01484	0		0.215236	1727522
00:00:12.872	59581	0.0154	0		0.223358	1729386
00:00:12.883	59591	0.01505	0		0.218282	1728237
00:00:12.892	59601	0.01516	0		0.219877	1728605
00:00:12.903	59611	0.01481	0		0.214801	1727406
00:00:12.913	59621	0.01526	0		0.221328	1728928
00:00:12.922	59631	0.0147	0		0.213205	1727031
00:00:12.932	59641	0.01498	0		0.217266	1727985
00:00:12.942	59651	0.01495	0		0.216831	1727882
00:00:12.952	59661	0.0154	0		0.223358	1729386
00:00:12.962	59671	0.01488	0		0.215816	1727656
00:00:12.973	59681	0.01543	0		0.223793	1729506
00:00:12.982	59691	0.01468	0		0.212915	1726979
00:00:12.992	59701	0.01537	0		0.222923	1729288
00:00:13.002	59711	0.01501	0		0.217702	1728075
00:00:13.012	59721	0.01517	0		0.220022	1728639
00:00:13.022	59731	0.01459	0		0.21161	1726678
00:00:13.032	59741	0.01523	0		0.220892	1728816
00:00:13.042	59751	0.01513	0		0.219442	1728483
00:00:13.052	59761	0.01514	0		0.219587	1728537
00:00:13.062	59771	0.01505	0		0.218282	1728210
00:00:13.072	59781	0.01514	0		0.219587	1728514
00:00:13.082	59791	0.0148	0		0.214656	1727381
00:00:13.092	59801	0.01519	0		0.220312	1728698
00:00:13.102	59811	0.0149	0		0.216106	1727710
00:00:13.112	59821	0.01523	0		0.220892	1728811
00:00:13.122	59831	0.0149	0		0.216106	1727732
00:00:13.132	59841	0.01536	0		0.222778	1729269
00:00:13.142	59851	0.01497	0		0.217121	1727960
00:00:13.152	59861	0.01518	0		0.220167	1728664
00:00:13.162	59871	0.01494	0		0.216686	1727838
00:00:13.171	59881	0.0152	0		0.220457	1728720
00:00:13.182	59891	0.01531	0		0.222053	1729097
00:00:13.191	59901	0.01494	0		0.216686	1727855
00:00:13.202	59911	0.01526	0		0.221328	1728933
00:00:13.211	59921	0.01543	0		0.223793	1729494
00:00:13.221	59931	0.01527	0		0.221473	1728943
00:00:13.231	59941	0.01558	0		0.225969	1729997
00:00:13.241	59951	0.01505	0		0.218282	1728225
00:00:13.252	59961	0.01512	0		0.219297	1728458
00:00:13.261	59971	0.015	0		0.217557	1728043
00:00:13.271	59981	0.01521	0		0.220602	1728764
00:00:13.281	59991	0.01503	0		0.217992	1728168
00:00:13.291	60001	0.01548	0		0.224518	1729648
00:00:13.301	60011	0.01528	0		0.221618	1728999
00:00:13.311	60021	0.01539	0		0.223213	1729347
00:00:13.322	60031	0.01515	0		0.219732	1728544
00:00:13.331	60041	0.01518	0		0.220167	1728647
00:00:13.341	60051	0.01525	0		0.221182	1728909
00:00:13.351	60061	0.01518	0		0.220167	1728664
00:00:13.361	60071	0.01523	0		0.220892	1728825
00:00:13.371	60081	0.01512	0		0.219297	1728470
00:00:13.381	60091	0.01546	0		0.224228	1729585
00:00:13.391	60101	0.01504	0		0.218137	1728176
00:00:13.401	60111	0.01515	0		0.219732	1728568
00:00:13.411	60121	0.01551	0		0.224953	1729750
00:00:13.421	60131	0.01508	0		0.218717	1728320
00:00:13.431	60141	0.0152	0		0.220457	1728710
00:00:13.441	60151	0.01507	0		0.218572	1728283
00:00:13.450	60161	0.01538	0		0.223068	1729342
00:00:13.461	60171	0.01522	0		0.220747	1728796
00:00:13.470	60181	0.01544	0		0.223938	1729516
00:00:13.480	60191	0.01506	0		0.218427	1728266
00:00:13.490	60201	0.01554	0		0.225389	1729877
00:00:13.500	60211	0.01526	0		0.221328	1728928
00:00:13.510	60221	0.01518	0		0.220167	1728647
00:00:13.520	60231	0.01528	0		0.221618	1729004
00:00:13.530	60241	0.01547	0		0.224373	1729619
00:00:13.540	60251	0.01537	0		0.222923	1729301
00:00:13.550	60261	0.01532	0		0.222198	1729127
00:00:13.560	60271	0.0155	0		0.224808	1729735
00:00:13.570	60281	0.01561	0		0.226404	1730090
00:00:13.580	60291	0.01559	0		0.226114	1730044
00:00:13.590	60301	0.01532	0		0.222198	1729114
00:00:13.600	60311	0.01565	0		0.226984	1730227
00:00:13.610	60321	0.01564	0		0.226839	1730205
00:00:13.620	60331	0.01533	0		0.222343	1729146
00:00:13.630	60341	0.01579	0		0.229015	1730708
00:00:13.640	60351	0.01547	0		0.224373	1729646
00:00:13.650	60361	0.01567	0		0.227274	1730293
00:00:13.660	60371	0.0156	0		0.226259	1730080
00:00:13.670	60381	0.01572	0		0.227999	1730453
00:00:13.680	60391	0.0156	0		0.226259	1730061
00:00:13.690	60401	0.01541	0		0.223503	1729438
00:00:13.700	60411	0.01531	0		0.222053	1729085
00:00:13.710	60421	0.01512	0		0.219297	1728443
00:00:13.719	60431	0.01568	0		0.227419	1730330
00:00:13.730	60441	0.01571	0		0.227854	1730433
00:00:13.739	60451	0.01532	0		0.222198	1729144
00:00:13.750	60461	0.01552	0		0.225099	1729809
00:00:13.759	60471	0.0153	0		0.221908	1729068
00:00:13.769	60481	0.01559	0		0.226114	1730019
00:00:13.779	60491	0.01547	0		0.224373	1729626
00:00:13.789	60501	0.01555	0		0.225534	1729884
00:00:13.799	60511	0.01537	0		0.222923	1729303
00:00:13.809	60521	0.01546	0		0.224228	1729590
00:00:13.819	60531	0.01563	0		0.226694	1730173
00:00:13.830	60541	0.01571	0		0.227854	1730433
00:00:13.839	60551	0.01567	0		0.227274	1730298
00:00:13.849	60561	0.0157	0		0.227709	1730416
00:00:13.859	60571	0.01562	0		0.226549	1730120
00:00:13.869	60581	0.0157	0		0.227709	1730416
00:00:13.879	60591	0.01555	0		0.225534	1729884
00:00:13.889	60601	0.01568	0		0.227419	1730340
00:00:13.899	60611	0.0156	0		0.226259	1730071
00:00:13.909	60621	0.01565	0		0.226984	1730225
00:00:13.919	60631	0.01532	0		0.222198	1729112
00:00:13.928	60641	0.01532	0		0.222198	1729114
00:00:13.938	60651	0.01558	0		0.225969	1729990
00:00:13.949	60661	0.01594	0		0.23119	1731208
00:00:13.959	60671	0.01564	0		0.226839	1730213
00:00:13.968	60681	0.01566	0		0.227129	1730276
00:00:13.979	60691	0.01589	0		0.230465	1731046
00:00:13.989	60701	0.01555	0		0.225534	1729906
00:00:13.999	60711	0.01529	0		0.221763	1729026
00:00:14.008	60721	0.01578	0		0.228869	1730679
00:00:14.018	60731	0.01576	0		0.228579	1730608
00:00:14.028	60741	0.01565	0		0.226984	1730232
00:00:14.038	60751	0.01583	0		0.229595	1730845
00:00:14.048	60761	0.01577	0		0.228724	1730625
00:00:14.059	60771	0.01573	0		0.228144	1730504
00:00:14.069	60781	0.01586	0		0.23003	1730929
00:00:14.078	60791	0.01588	0		0.23032	1731012
00:00:14.088	60801	0.01551	0		0.224953	1729757
00:00:14.098	60811	0.01559	0		0.226114	1730031
00:00:14.108	60821	0.0157	0		0.227709	1730411
00:00:14.118	60831	0.01586	0		0.23003	1730946
00:00:14.128	60841	0.01558	0		0.225969	1729987
00:00:14.138	60851	0.01574	0		0.228289	1730552
00:00:14.148	60861	0.01583	0		0.229595	1730848
00:00:14.158	60871	0.01575	0		0.228434	1730569
00:00:14.168	60881	0.01595	0		0.231335	1731230
00:00:14.178	60891	0.016	0		0.23206	1731421
00:00:14.188	60901	0.01575	0		0.228434	1730576
00:00:14.198	60911	0.01576	0		0.228579	1730601
00:00:14.208	60921	0.01594	0		0.23119	1731215
00:00:14.217	60931	0.01603	0		0.232495	1731509
00:00:14.227	60941	0.01592	0		0.2309	1731144
00:00:14.238	60951	0.01586	0		0.23003	1730956
00:00:14.248	60961	0.01601	0		0.232205	1731443
00:00:14.257	60971	0.01599	0		0.231915	1731367
00:00:14.270	60981	0.01585	0		0.229885	1730907
00:00:14.277	60991	0.01572	0		0.227999	1730457
00:00:14.287	61001	0.01601	0		0.232205	1731428
00:00:14.297	61011	0.01557	0		0.225824	1729973
00:00:14.307	61021	0.01575	0		0.228434	1730578
00:00:14.317	61031	0.01606	0		0.232931	1731622
00:00:14.327	61041	0.01586	0		0.23003	1730926
00:00:14.337	61051	0.01593	0		0.231045	1731178
00:00:14.347	61061	0.01615	0		0.234236	1731904
00:00:14.357	61071	0.01604	0		0.23264	1731560
00:00:14.367	61081	0.01572	0		0.227999	1730482
00:00:14.377	61091	0.01604	0		0.23264	1731553
00:00:14.387	61101	0.0159	0		0.23061	1731061
00:00:14.397	61111	0.01631	0		0.236557	1732446
00:00:14.407	61121	0.0159	0		0.23061	1731085
00:00:14.417	61131	0.01616	0		0.234381	1731956
00:00:14.427	61141	0.01574	0		0.228289	1730541
00:00:14.437	61151	0.0158	0		0.22916	1730723
00:00:14.447	61161	0.01636	0		0.237282	1732610
00:00:14.457	61171	0.01629	0		0.236266	1732389
00:00:14.467	61181	0.01602	0		0.23235	1731480
00:00:14.477	61191	0.0159	0		0.23061	1731066
00:00:14.487	61201	0.01592	0		0.2309	1731137
00:00:14.496	61211	0.01604	0		0.23264	1731553
00:00:14.507	61221	0.01575	0		0.228434	1730581
00:00:14.516	61231	0.01596	0		0.23148	1731279
00:00:14.527	61241	0.01589	0		0.230465	1731046
00:00:14.536	61251	0.01623	0		0.235396	1732166
00:00:14.546	61261	0.01632	0		0.236702	1732485
00:00:14.557	61271	0.01612	0		0.233801	1731814
00:00:14.566	61281	0.01584	0		0.22974	1730858
00:00:14.576	61291	0.01597	0		0.231625	1731303
00:00:14.586	61301	0.01587	0		0.230175	1730970
00:00:14.596	61311	0.01614	0		0.234091	1731882
00:00:14.606	61321	0.01629	0		0.236266	1732394
00:00:14.616	61331	0.0163	0		0.236411	1732428
00:00:14.626	61341	0.01621	0		0.235106	1732117
00:00:14.636	61351	0.016	0		0.23206	1731421
00:00:14.646	61361	0.01597	0		0.231625	1731316
00:00:14.656	61371	0.016	0		0.23206	1731409
00:00:14.666	61381	0.0161	0		0.233511	1731754
00:00:14.676	61391	0.01626	0		0.235831	1732277
00:00:14.686	61401	0.01594	0		0.23119	1731200
00:00:14.696	61411	0.01629	0		0.236266	1732392
00:00:14.706	61421	0.01597	0		0.231625	1731301
00:00:14.716	61431	0.01629	0		0.236266	1732379
00:00:14.726	61441	0.01602	0		0.23235	1731463
00:00:14.735	61451	0.01646	0		0.238732	1732963
00:00:14.746	61461	0.01615	0		0.234236	1731912
00:00:14.756	61471	0.01645	0		0.238587	1732917
00:00:14.766	61481	0.01606	0		0.232931	1731609
00:00:14.776	61491	0.0162	0		0.234961	1732090
00:00:14.785	61501	0.01646	0		0.238732	1732944
00:00:14.796	61511	0.01631	0		0.236557	1732450
00:00:14.806	61521	0.01628	0		0.236121	1732355
00:00:14.815	61531	0.01599	0		0.231915	1731369
00:00:14.825	61541	0.01628	0		0.236121	1732345
00:00:14.835	61551	0.01666	0		0.241633	1733632
00:00:14.845	61561	0.0165	0		0.239312	1733078
00:00:14.855	61571	0.01603	0		0.232495	1731499
00:00:14.865	61581	0.01608	0		0.233221	1731673
00:00:14.875	61591	0.01652	0		0.239602	1733152
00:00:14.885	61601	0.01596	0		0.23148	1731262
00:00:14.895	61611	0.01677	0		0.243228	1733988
00:00:14.905	61621	0.01594	0		0.23119	1731223
00:00:14.915	61631	0.01637	0		0.237427	1732663
00:00:14.925	61641	0.01596	0		0.23148	1731272
00:00:14.935	61651	0.01637	0		0.237427	1732661
00:00:14.945	61661	0.01613	0		0.233946	1731853
00:00:14.955	61671	0.01651	0		0.239457	1733137
00:00:14.965	61681	0.01637	0		0.237427	1732641
00:00:14.975	61691	0.01628	0		0.236121	1732335
00:00:14.985	61701	0.01633	0		0.236847	1732514
00:00:14.995	61711	0.01672	0		0.242503	1733813
00:00:15.005	61721	0.01629	0		0.236266	1732372
00:00:15.014	61731	0.01671	0		0.242358	1733781
00:00:15.025	61741	0.01639	0		0.237717	1732727
00:00:15.035	61751	0.01656	0		0.240182	1733289
00:00:15.045	61761	0.01621	0		0.235106	1732112
00:00:15.054	61771	0.01662	0		0.241053	1733485
00:00:15.065	61781	0.01633	0		0.236847	1732504
00:00:15.074	61791	0.01654	0		0.239892	1733218
00:00:15.084	61801	0.01608	0		0.233221	1731668
00:00:15.094	61811	0.01646	0		0.238732	1732966
00:00:15.104	61821	0.01638	0		0.237572	1732686
00:00:15.114	61831	0.01681	0		0.243808	1734137
00:00:15.124	61841	0.01631	0		0.236557	1732446
00:00:15.134	61851	0.01673	0		0.242648	1733860
00:00:15.144	61861	0.01656	0		0.240182	1733299
00:00:15.154	61871	0.01658	0		0.240473	1733365
00:00:15.164	61881	0.0165	0		0.239312	1733081
00:00:15.174	61891	0.01658	0		0.240473	1733340
00:00:15.184	61901	0.01608	0		0.233221	1731666
00:00:15.194	61911	0.0167	0		0.242213	1733744
00:00:15.204	61921	0.01636	0		0.237282	1732619
00:00:15.214	61931	0.01682	0		0.243953	1734152
00:00:15.224	61941	0.01629	0		0.236266	1732387
00:00:15.234	61951	0.01643	0		0.238297	1732856
00:00:15.244	61961	0.01644	0		0.238442	1732875
00:00:15.254	61971	0.01687	0		0.244679	1734338
00:00:15.264	61981	0.01609	0		0.233366	1731717
00:00:15.274	61991	0.01641	0		0.238007	1732774
00:00:15.284	62001	0.01658	0		0.240473	1733370
00:00:15.294	62011	0.01664	0		0.241343	1733571
00:00:15.303	62021	0.01598	0		0.23177	1731352
00:00:15.314	62031	0.01654	0		0.239892	1733218
00:00:15.324	62041	0.01655	0		0.240037	1733269
00:00:15.333	62051	0.0168	0		0.243663	1734105
00:00:15.343	62061	0.01644	0		0.238442	1732895
00:00:15.353	62071	0.0166	0		0.240763	1733433
00:00:15.363	62081	0.01632	0		0.236702	1732468
00:00:15.373	62091	0.01682	0		0.243953	1734169
00:00:15.383	62101	0.01662	0		0.241053	1733480
00:00:15.393	62111	0.01677	0		0.243228	1734007
00:00:15.403	62121	0.01624	0		0.235541	1732220
00:00:15.413	62131	0.01682	0		0.243953	1734159
00:00:15.423	62141	0.01615	0		0.234236	1731924
00:00:15.433	62151	0.01658	0		0.240473	1733370
00:00:15.443	62161	0.01646	0		0.238732	1732944
00:00:15.453	62171	0.01679	0		0.243518	1734052
00:00:15.463	62181	0.01642	0		0.238152	1732804
00:00:15.473	62191	0.01685	0		0.244389	1734274
00:00:15.483	62201	0.01614	0		0.234091	1731892
00:00:15.493	62211	0.01681	0		0.243808	1734127
00:00:15.503	62221	0.01652	0		0.239602	1733159
00:00:15.513	62231	0.01684	0		0.244243	1734218
00:00:15.523	62241	0.01647	0		0.238877	1732990
00:00:15.533	62251	0.01655	0		0.240037	1733245
00:00:15.543	62261	0.01678	0		0.243373	1734037
00:00:15.552	62271	0.01673	0		0.242648	1733874
00:00:15.563	62281	0.01617	0		0.234526	1731992
00:00:15.573	62291	0.01677	0		0.243228	1734003
00:00:15.582	62301	0.01646	0		0.238732	1732966
00:00:15.592	62311	0.01685	0		0.244389	1734277
00:00:15.602	62321	0.01635	0		0.237137	1732580
00:00:15.612	62331	0.01669	0		0.242068	1733732
00:00:15.622	62341	0.01657	0		0.240327	1733331
00:00:15.633	62351	0.0172	0		0.249465	1735439
00:00:15.642	62361	0.01675	0		0.242938	1733939
00:00:15.653	62371	0.01687	0		0.244679	1734316
00:00:15.662	62381	0.01671	0		0.242358	1733806
00:00:15.672	62391	0.01683	0		0.244098	1734199
00:00:15.682	62401	0.01662	0		0.241053	1733490
00:00:15.692	62411	0.01682	0		0.243953	1734172
00:00:15.702	62421	0.0166	0		0.240763	1733426
00:00:15.712	62431	0.01678	0		0.243373	1734022
00:00:15.722	62441	0.01686	0		0.244534	1734304
00:00:15.732	62451	0.01665	0		0.241488	1733583
00:00:15.742	62461	0.01674	0		0.242793	1733907
00:00:15.752	62471	0.01701	0		0.246709	1734789
00:00:15.762	62481	0.01692	0		0.245404	1734510
00:00:15.772	62491	0.01662	0		0.241053	1733502
00:00:15.782	62501	0.0164	0		0.237862	1732759
00:00:15.792	62511	0.01677	0		0.243228	1733976
00:00:15.802	62521	0.0166	0		0.240763	1733414
00:00:15.812	62531	0.01706	0		0.247434	1734967
00:00:15.821	62541	0.01665	0		0.241488	1733600
00:00:15.831	62551	0.01686	0		0.244534	1734309
00:00:15.841	62561	0.01639	0		0.237717	1732725
00:00:15.852	62571	0.01694	0		0.245694	1734563
00:00:15.862	62581	0.01691	0		0.245259	1734473
00:00:15.871	62591	0.01692	0		0.245404	1734502
00:00:15.881	62601	0.01696	0		0.245984	1734639
00:00:15.891	62611	0.01722	0		0.249755	1735505
00:00:15.901	62621	0.0166	0		0.240763	1733433
00:00:15.911	62631	0.0169	0		0.245114	1734443
00:00:15.921	62641	0.01671	0		0.242358	1733796
00:00:15.931	62651	0.01665	0		0.241488	1733588
00:00:15.941	62661	0.01649	0		0.239167	1733056
00:00:15.951	62671	0.01692	0		0.245404	1734485
00:00:15.962	62681	0.01674	0		0.242793	1733886
00:00:15.971	62691	0.01699	0		0.246419	1734732
00:00:15.981	62701	0.01675	0		0.242938	1733912
00:00:15.991	62711	0.01696	0		0.245984	1734637
00:00:16.001	62721	0.01684	0		0.244243	1734211
00:00:16.011	62731	0.01731	0		0.25106	1735789
00:00:16.021	62741	0.01669	0		0.242068	1733735
00:00:16.031	62751	0.01695	0		0.245839	1734600
00:00:16.041	62761	0.01667	0		0.241778	1733659
00:00:16.051	62771	0.01675	0		0.242938	1733912
00:00:16.061	62781	0.01659	0		0.240618	1733387
00:00:16.071	62791	0.01713	0		0.24845	1735184
00:00:16.080	62801	0.01672	0		0.242503	1733840
00:00:16.090	62811	0.01699	0		0.246419	1734747
00:00:16.101	62821	0.01669	0		0.242068	1733732
00:00:16.110	62831	0.01706	0		0.247434	1734967
00:00:16.120	62841	0.01699	0		0.246419	1734745
00:00:16.130	62851	0.01672	0		0.242503	1733820
00:00:16.140	62861	0.01688	0		0.244824	1734375
00:00:16.150	62871	0.01697	0		0.246129	1734649
00:00:16.160	62881	0.01708	0		0.247724	1735020
00:00:16.170	62891	0.01689	0		0.244969	1734387
00:00:16.180	62901	0.01664	0		0.241343	1733558
00:00:16.190	62911	0.01749	0		0.253671	1736412
00:00:16.200	62921	0.01675	0		0.242938	1733919
00:00:16.210	62931	0.01685	0		0.244389	1734262
00:00:16.220	62941	0.01715	0		0.24874	1735267
00:00:16.230	62951	0.01726	0		0.250335	1735625
00:00:16.240	62961	0.01703	0		0.246999	1734874
00:00:16.250	62971	0.01725	0		0.25019	1735588
00:00:16.260	62981	0.01705	0		0.247289	1734936
00:00:16.270	62991	0.01723	0		0.2499	1735542
00:00:16.280	63001	0.01706	0		0.247434	1734982
00:00:16.290	63011	0.01693	0		0.245549	1734524
00:00:16.300	63021	0.01707	0		0.247579	1735010
00:00:16.310	63031	0.01699	0		0.246419	1734742
00:00:16.320	63041	0.01693	0		0.245549	1734517
00:00:16.330	63051	0.01733	0		0.25135	1735862
00:00:16.340	63061	0.01662	0		0.241053	1733490
00:00:16.350	63071	0.01735	0		0.25164	1735931
00:00:16.360	63081	0.01711	0		0.248159	1735118
00:00:16.370	63091	0.01697	0		0.246129	1734678
00:00:16.379	63101	0.01697	0		0.246129	1734654
00:00:16.389	63111	0.01725	0		0.25019	1735593
00:00:16.399	63121	0.01698	0		0.246274	1734686
00:00:16.409	63131	0.01698	0		0.246274	1734708
00:00:16.419	63141	0.01696	0		0.245984	1734620
00:00:16.429	63151	0.01712	0		0.248305	1735169
00:00:16.439	63161	0.01699	0		0.246419	1734725
00:00:16.449	63171	0.01718	0		0.249175	1735368
00:00:16.459	63181	0.01717	0		0.24903	1735346
00:00:16.470	63191	0.01717	0		0.24903	1735348
00:00:16.479	63201	0.01709	0		0.247869	1735069
00:00:16.489	63211	0.01712	0		0.248305	1735167
00:00:16.499	63221	0.01739	0		0.252221	1736086
00:00:16.509	63231	0.01745	0		0.253091	1736258
00:00:16.519	63241	0.01694	0		0.245694	1734571
00:00:16.529	63251	0.01709	0		0.247869	1735057
00:00:16.539	63261	0.01725	0		0.25019	1735598
00:00:16.549	63271	0.01742	0		0.252656	1736184
00:00:16.559	63281	0.01707	0		0.247579	1735002
00:00:16.569	63291	0.01689	0		0.244969	1734397
00:00:16.579	63301	0.01698	0		0.246274	1734686
00:00:16.589	63311	0.01699	0		0.246419	1734718
00:00:16.599	63321	0.01729	0		0.25077	1735723
00:00:16.609	63331	0.0171	0		0.248014	1735108
00:00:16.619	63341	0.01714	0		0.248595	1735233
00:00:16.629	63351	0.01717	0		0.24903	1735343
00:00:16.639	63361	0.01714	0		0.248595	1735228
00:00:16.649	63371	0.01723	0		0.2499	1735546
00:00:16.659	63381	0.01725	0		0.25019	1735590
00:00:16.669	63391	0.01745	0		0.253091	1736267
00:00:16.679	63401	0.01735	0		0.25164	1735941
00:00:16.688	63411	0.01717	0		0.24903	1735331
00:00:16.698	63421	0.01724	0		0.250045	1735578
00:00:16.708	63431	0.0172	0		0.249465	1735426
00:00:16.718	63441	0.01746	0		0.253236	1736294
00:00:16.729	63451	0.01737	0		0.25193	1735993
00:00:16.738	63461	0.0173	0		0.250915	1735759
00:00:16.748	63471	0.01733	0		0.25135	1735884
00:00:16.758	63481	0.01743	0		0.252801	1736209
00:00:16.768	63491	0.01728	0		0.250625	1735693
00:00:16.778	63501	0.01696	0		0.245984	1734615
00:00:16.788	63511	0.01733	0		0.25135	1735867
00:00:16.798	63521	0.01727	0		0.25048	1735666
00:00:16.808	63531	0.0174	0		0.252366	1736098
00:00:16.818	63541	0.01735	0		0.25164	1735933
00:00:16.828	63551	0.01723	0		0.2499	1735549
00:00:16.838	63561	0.01745	0		0.253091	1736289
00:00:16.848	63571	0.01731	0		0.25106	1735799
00:00:16.858	63581	0.01734	0		0.251495	1735899
00:00:16.868	63591	0.01766	0		0.256137	1736990
00:00:16.878	63601	0.01729	0		0.25077	1735742
00:00:16.888	63611	0.01694	0		0.245694	1734561
00:00:16.898	63621	0.01736	0		0.251785	1735983
00:00:16.908	63631	0.01714	0		0.248595	1735245
00:00:16.918	63641	0.01744	0		0.252946	1736245
00:00:16.928	63651	0.01732	0		0.251205	1735855
00:00:16.937	63661	0.0173	0		0.250915	1735781
00:00:16.948	63671	0.01722	0		0.249755	1735510
00:00:16.958	63681	0.01715	0		0.24874	1735253
00:00:16.967	63691	0.01723	0		0.2499	1735524
00:00:16.977	63701	0.01778	0		0.257877	1737388
00:00:16.987	63711	0.01705	0		0.247289	1734936
00:00:16.997	63721	0.01725	0		0.25019	1735608
00:00:17.008	63731	0.01762	0		0.255556	1736843
00:00:17.017	63741	0.01761	0		0.255411	1736823
00:00:17.027	63751	0.0176	0		0.255266	1736782
00:00:17.037	63761	0.01721	0		0.24961	1735485
00:00:17.047	63771	0.01722	0		0.249755	1735505
00:00:17.058	63781	0.01776	0		0.257587	1737302
00:00:17.067	63791	0.01741	0		0.252511	1736150
00:00:17.077	63801	0.01739	0		0.252221	1736057
00:00:17.087	63811	0.0173	0		0.250915	1735764
00:00:17.097	63821	0.01739	0		0.252221	1736074
00:00:17.107	63831	0.01722	0		0.249755	1735507
00:00:17.117	63841	0.01742	0		0.252656	1736174
00:00:17.127	63851	0.01738	0		0.252076	1736030
00:00:17.138	63861	0.01741	0		0.252511	1736145
00:00:17.147	63871	0.01715	0		0.24874	1735260
00:00:17.157	63881	0.01749	0		0.253671	1736409
00:00:17.167	63891	0.01781	0		0.258312	1737476
00:00:17.177	63901	0.0173	0		0.250915	1735757
00:00:17.187	63911	0.01742	0		0.252656	1736177
00:00:17.197	63921	0.01751	0		0.253961	1736488
00:00:17.207	63931	0.0173	0		0.250915	1735786
00:00:17.217	63941	0.01743	0		0.252801	1736191
00:00:17.227	63951	0.01755	0		0.254541	1736610
00:00:17.237	63961	0.01718	0		0.249175	1735370
00:00:17.247	63971	0.01727	0		0.25048	1735659
00:00:17.257	63981	0.01764	0		0.255847	1736916
00:00:17.266	63991	0.01731	0		0.25106	1735791
00:00:17.276	64001	0.01762	0		0.255556	1736845
00:00:17.286	64011	0.01721	0		0.24961	1735478
00:00:17.296	64021	0.0177	0		0.256717	1737122
00:00:17.307	64031	0.01726	0		0.250335	1735639
00:00:17.316	64041	0.01738	0		0.252076	1736047
00:00:17.326	64051	0.01724	0		0.250045	1735581
00:00:17.336	64061	0.0175	0		0.253816	1736449
00:00:17.346	64071	0.01756	0		0.254686	1736647
00:00:17.356	64081	0.01743	0		0.252801	1736209
00:00:17.366	64091	0.01714	0		0.248595	1735245
00:00:17.376	64101	0.01759	0		0.255121	1736745
00:00:17.386	64111	0.0172	0		0.249465	1735422
00:00:17.396	64121	0.01797	0		0.260633	1738019
00:00:17.406	64131	0.01733	0		0.25135	1735872
00:00:17.416	64141	0.01776	0		0.257587	1737321
00:00:17.426	64151	0.01746	0		0.253236	1736309
00:00:17.436	64161	0.01767	0		0.256282	1737005
00:00:17.446	64171	0.01732	0		0.251205	1735840
00:00:17.455	64181	0.01776	0		0.257587	1737324
00:00:17.466	64191	0.01745	0		0.253091	1736265
00:00:17.476	64201	0.01785	0		0.258892	1737618
00:00:17.485	64211	0.01751	0		0.253961	1736485
00:00:17.495	64221	0.01792	0		0.259908	1737855
00:00:17.505	64231	0.01716	0		0.248885	1735306
00:00:17.515	64241	0.01777	0		0.257732	1737353
00:00:17.525	64251	0.01726	0		0.250335	1735639
00:00:17.535	64261	0.0176	0		0.255266	1736787
00:00:17.545	64271	0.01741	0		0.252511	1736138
00:00:17.555	64281	0.01763	0		0.255701	1736880
00:00:17.565	64291	0.01736	0		0.251785	1735988
00:00:17.575	64301	0.01755	0		0.254541	1736620
00:00:17.585	64311	0.01749	0		0.253671	1736392
00:00:17.595	64321	0.01754	0		0.254396	1736576
00:00:17.605	64331	0.01743	0		0.252801	1736199
00:00:17.615	64341	0.01767	0		0.256282	1737002
00:00:17.625	64351	0.01764	0		0.255847	1736899
00:00:17.635	64361	0.01772	0		0.257007	1737164
00:00:17.645	64371	0.01735	0		0.25164	1735943
00:00:17.655	64381	0.01804	0		0.261648	1738265
00:00:17.665	64391	0.01733	0		0.25135	1735867
00:00:17.675	64401	0.01786	0		0.259037	1737640
00:00:17.684	64411	0.01775	0		0.257442	1737275
00:00:17.695	64421	0.01764	0		0.255847	1736907
00:00:17.704	64431	0.01738	0		0.252076	1736047
00:00:17.714	64441	0.0178	0		0.258167	1737446
00:00:17.724	64451	0.01747	0		0.253381	1736353
00:00:17.734	64461	0.01792	0		0.259908	1737855
00:00:17.744	64471	0.0174	0		0.252366	1736106
00:00:17.754	64481	0.01785	0		0.258892	1737632
00:00:17.764	64491	0.01804	0		0.261648	1738251
00:00:17.774	64501	0.01784	0		0.258747	1737598
00:00:17.784	64511	0.0173	0		0.250915	1735767
00:00:17.794	64521	0.01765	0		0.255992	1736941
00:00:17.804	64531	0.01762	0		0.255556	1736845
00:00:17.814	64541	0.01789	0		0.259472	1737767
00:00:17.824	64551	0.01776	0		0.257587	1737312
00:00:17.834	64561	0.01764	0		0.255847	1736899
00:00:17.844	64571	0.01734	0		0.251495	1735901
00:00:17.854	64581	0.01786	0		0.259037	1737659
00:00:17.864	64591	0.01814	0		0.263098	1738598
00:00:17.874	64601	0.018	0		0.261068	1738110
00:00:17.884	64611	0.01752	0		0.254106	1736517
00:00:17.894	64621	0.01774	0		0.257297	1737232
00:00:17.904	64631	0.01777	0		0.257732	1737343
00:00:17.914	64641	0.0178	0		0.258167	1737439
00:00:17.924	64651	0.01743	0		0.252801	1736196
00:00:17.934	64661	0.01776	0		0.257587	1737312
00:00:17.944	64671	0.01761	0		0.255411	1736816
00:00:17.954	64681	0.01798	0		0.260778	1738056
00:00:17.963	64691	0.01767	0		0.256282	1737022
00:00:17.973	64701	0.01794	0		0.260198	1737909
00:00:17.983	64711	0.01779	0		0.258022	1737427
00:00:17.993	64721	0.01812	0		0.262808	1738530
00:00:18.003	64731	0.01778	0		0.257877	1737365
00:00:18.013	64741	0.01772	0		0.257007	1737178
00:00:18.023	64751	0.01768	0		0.256427	1737058
00:00:18.033	64761	0.01784	0		0.258747	1737593
00:00:18.043	64771	0.01775	0		0.257442	1737285
00:00:18.053	64781	0.01822	0		0.264259	1738855
00:00:18.063	64791	0.0177	0		0.256717	1737100
00:00:18.073	64801	0.01807	0		0.262083	1738341
00:00:18.084	64811	0.01752	0		0.254106	1736512
00:00:18.093	64821	0.01802	0		0.261358	1738184
00:00:18.103	64831	0.018	0		0.261068	1738117
00:00:18.113	64841	0.01772	0		0.257007	1737193
00:00:18.123	64851	0.0178	0		0.258167	1737449
00:00:18.133	64861	0.01809	0		0.262373	1738434
00:00:18.143	64871	0.01769	0		0.256572	1737078
00:00:18.153	64881	0.01775	0		0.257442	1737294
00:00:18.163	64891	0.01799	0		0.260923	1738100
00:00:18.173	64901	0.01817	0		0.263533	1738691
00:00:18.183	64911	0.01789	0		0.259472	1737762
00:00:18.193	64921	0.01801	0		0.261213	1738162
00:00:18.203	64931	0.0181	0		0.262518	1738471
00:00:18.213	64941	0.01808	0		0.262228	1738375
00:00:18.223	64951	0.01793	0		0.260053	1737877
00:00:18.233	64961	0.01789	0		0.259472	1737745
00:00:18.242	64971	0.01793	0		0.260053	1737892
00:00:18.252	64981	0.01782	0		0.258457	1737508
00:00:18.263	64991	0.01804	0		0.261648	1738255
00:00:18.272	65001	0.01803	0		0.261503	1738224
00:00:18.283	65011	0.01765	0		0.255992	1736931
00:00:18.292	65021	0.01777	0		0.257732	1737334
00:00:18.302	65031	0.01769	0		0.256572	1737088
00:00:18.313	65041	0.01795	0		0.260343	1737965
00:00:18.322	65051	0.01783	0		0.258602	1737547
00:00:18.332	65061	0.01809	0		0.262373	1738412
00:00:18.342	65071	0.01783	0		0.258602	1737554
00:00:18.352	65081	0.01813	0		0.262953	1738569
00:00:18.363	65091	0.01782	0		0.258457	1737503
00:00:18.372	65101	0.01834	0		0.265999	1739262
00:00:18.382	65111	0.01781	0		0.258312	1737476
00:00:18.392	65121	0.01798	0		0.260778	1738054
00:00:18.402	65131	0.01791	0		0.259763	1737833
00:00:18.412	65141	0.01799	0		0.260923	1738083
00:00:18.422	65151	0.0178	0		0.258167	1737449
00:00:18.432	65161	0.01828	0		0.265129	1739056
00:00:18.442	65171	0.01793	0		0.260053	1737887
00:00:18.452	65181	0.0179	0		0.259617	1737777
00:00:18.462	65191	0.0176	0		0.255266	1736774
00:00:18.472	65201	0.01806	0		0.261938	1738336
00:00:18.482	65211	0.01795	0		0.260343	1737956
00:00:18.492	65221	0.01812	0		0.262808	1738522
00:00:18.502	65231	0.01766	0		0.256137	1736965
00:00:18.512	65241	0.01814	0		0.263098	1738574
00:00:18.521	65251	0.01818	0		0.263679	1738731
00:00:18.531	65261	0.01789	0		0.259472	1737743
00:00:18.542	65271	0.01758	0		0.254976	1736725
00:00:18.551	65281	0.018	0		0.261068	1738112
00:00:18.562	65291	0.01824	0		0.264549	1738922
00:00:18.571	65301	0.01836	0		0.266289	1739334
00:00:18.581	65311	0.01795	0		0.260343	1737946
00:00:18.591	65321	0.01823	0		0.264404	1738880
00:00:18.601	65331	0.01771	0		0.256862	1737137
00:00:18.612	65341	0.01798	0		0.260778	1738051
00:00:18.621	65351	0.01799	0		0.260923	1738103
00:00:18.631	65361	0.01843	0		0.267304	1739562
00:00:18.641	65371	0.01798	0		0.260778	1738068
00:00:18.651	65381	0.01801	0		0.261213	1738160
00:00:18.661	65391	0.01809	0		0.262373	1738434
00:00:18.671	65401	0.01799	0		0.260923	1738103
00:00:18.681	65411	0.01813	0		0.262953	1738559
00:00:18.691	65421	0.01817	0		0.263533	1738674
00:00:18.701	65431	0.01804	0		0.261648	1738241
00:00:18.711	65441	0.01809	0		0.262373	1738424
00:00:18.721	65451	0.01796	0		0.260488	1737970
00:00:18.731	65461	0.01848	0		0.26803	1739728
00:00:18.741	65471	0.01827	0		0.264984	1739015
00:00:18.751	65481	0.01816	0		0.263388	1738647
00:00:18.761	65491	0.01817	0		0.263533	1738696
00:00:18.771	65501	0.01794	0		0.260198	1737921
00:00:18.780	65511	0.01833	0		0.265854	1739242
00:00:18.791	65521	0.01824	0		0.264549	1738909
00:00:18.800	65531	0.01839	0		0.266724	1739422
00:00:18.811	5	0.01779	0		0.258022	1737414
00:00:18.821	15	0.01806	0		0.261938	1738312
00:00:18.830	25	0.0181	0		0.262518	1738464
00:00:18.840	35	0.01814	0		0.263098	1738574
00:00:18.850	45	0.01809	0		0.262373	1738432
00:00:18.861	55	0.01862	0		0.27006	1740211
00:00:18.870	65	0.01831	0		0.265564	1739152
00:00:18.880	75	0.01804	0		0.261648	1738260
00:00:18.890	85	0.01807	0		0.262083	1738341
00:00:18.900	95	0.01834	0		0.265999	1739250
00:00:18.910	105	0.01819	0		0.263824	1738765
00:00:18.920	115	0.0183	0		0.265419	1739127
00:00:18.930	125	0.01833	0		0.265854	1739240
00:00:18.940	135	0.01817	0		0.263533	1738704
00:00:18.950	145	0.01832	0		0.265709	1739184
00:00:18.960	155	0.01857	0		0.269335	1740044
00:00:18.970	165	0.01861	0		0.269915	1740167
00:00:18.980	175	0.01797	0		0.260633	1738036
00:00:18.990	185	0.01829	0		0.265274	1739081
00:00:19.000	195	0.01819	0		0.263824	1738748
00:00:19.010	205	0.01813	0		0.262953	1738542
00:00:19.019	215	0.01829	0		0.265274	1739081
00:00:19.030	225	0.0182	0		0.263969	1738780
00:00:19.040	235	0.01779	0		0.258022	1737410
00:00:19.049	245	0.0183	0		0.265419	1739110
00:00:19.060	255	0.01795	0		0.260343	1737965
00:00:19.070	265	0.01814	0		0.263098	1738581
00:00:19.080	275	0.01846	0		0.26774	1739647
00:00:19.089	285	0.01814	0		0.263098	1738603
00:00:19.099	295	0.01819	0		0.263824	1738767
00:00:19.110	305	0.01824	0		0.264549	1738931
00:00:19.119	315	0.01816	0		0.263388	1738647
00:00:19.129	325	0.01796	0		0.260488	1737978
00:00:19.139	335	0.01838	0		0.266579	1739388
00:00:19.149	345	0.0185	0		0.26832	1739797
00:00:19.160	355	0.0184	0		0.266869	1739478
00:00:19.169	365	0.018	0		0.261068	1738120
00:00:19.179	375	0.01816	0		0.263388	1738657
00:00:19.190	385	0.01847	0		0.267885	1739699
00:00:19.199	395	0.0184	0		0.266869	1739456
00:00:19.209	405	0.01851	0		0.268465	1739826
00:00:19.219	415	0.01856	0		0.26919	1739993
00:00:19.229	425	0.01835	0		0.266144	1739279
00:00:19.239	435	0.01844	0		0.26745	1739611
00:00:19.249	445	0.01821	0		0.264114	1738826
00:00:19.259	455	0.01837	0		0.266434	1739373
00:00:19.269	465	0.01807	0		0.262083	1738358
00:00:19.278	475	0.01838	0		0.266579	1739405
00:00:19.289	485	0.01855	0		0.269045	1739958
00:00:19.298	495	0.01832	0		0.265709	1739206
00:00:19.309	505	0.01868	0		0.27093	1740398
00:00:19.319	515	0.01852	0		0.26861	1739875
00:00:19.329	525	0.01823	0		0.264404	1738900
00:00:19.338	535	0.01855	0		0.269045	1739968
00:00:19.349	545	0.01831	0		0.265564	1739152
00:00:19.358	555	0.01839	0		0.266724	1739429
00:00:19.368	565	0.01824	0		0.264549	1738929
00:00:19.378	575	0.0182	0		0.263969	1738799
00:00:19.388	585	0.01846	0		0.26774	1739660
00:00:19.398	595	0.0185	0		0.26832	1739814
00:00:19.408	605	0.01823	0		0.264404	1738892
00:00:19.418	615	0.01804	0		0.261648	1738253
00:00:19.428	625	0.0185	0		0.26832	1739782
00:00:19.438	635	0.01853	0		0.268755	1739900
00:00:19.448	645	0.01812	0		0.262808	1738517
00:00:19.458	655	0.01843	0		0.267304	1739569
00:00:19.468	665	0.01832	0		0.265709	1739191
00:00:19.478	675	0.01862	0		0.27006	1740216
00:00:19.488	685	0.01857	0		0.269335	1740039
00:00:19.498	695	0.01864	0		0.27035	1740272
00:00:19.508	705	0.01812	0		0.262808	1738520
00:00:19.518	715	0.01851	0		0.268465	1739841
00:00:19.528	725	0.01839	0		0.266724	1739437
00:00:19.537	735	0.01869	0		0.271075	1740427
00:00:19.547	745	0.01862	0		0.27006	1740189
00:00:19.557	755	0.01852	0		0.26861	1739858
00:00:19.567	765	0.0187	0		0.271221	1740476
00:00:19.577	775	0.01845	0		0.267595	1739625
00:00:19.587	785	0.01842	0		0.267159	1739530
00:00:19.597	795	0.0188	0		0.272671	1740819
00:00:19.607	805	0.01859	0		0.269625	1740083
00:00:19.617	815	0.01857	0		0.269335	1740034
00:00:19.627	825	0.01828	0		0.265129	1739066
00:00:19.637	835	0.01855	0		0.269045	1739973
00:00:19.647	845	0.01827	0		0.264984	1739017
00:00:19.657	855	0.01877	0		0.272236	1740697
00:00:19.667	865	0.01899	0		0.275427	1741457
00:00:19.677	875	0.01865	0		0.270495	1740314
00:00:19.687	885	0.01847	0		0.267885	1739689
00:00:19.697	895	0.01895	0		0.274846	1741323
00:00:19.707	905	0.01854	0		0.2689	1739944
00:00:19.717	915	0.01851	0		0.268465	1739819
00:00:19.727	925	0.01865	0		0.270495	1740304
00:00:19.737	935	0.01869	0		0.271075	1740425
00:00:19.747	945	0.01826	0		0.264839	1738990
00:00:19.757	955	0.01859	0		0.269625	1740098
00:00:19.767	965	0.01823	0		0.264404	1738900
00:00:19.777	975	0.01861	0		0.269915	1740179
00:00:19.787	985	0.01826	0		0.264839	1738978
00:00:19.796	995	0.01858	0		0.26948	1740054
00:00:19.806	1005	0.01844	0		0.26745	1739594
00:00:19.816	1015	0.01856	0		0.26919	1740000
00:00:19.826	1025	0.01818	0		0.263679	1738731
00:00:19.836	1035	0.01894	0		0.274701	1741279
00:00:19.846	1045	0.01859	0		0.269625	1740093
00:00:19.856	1055	0.01889	0		0.273976	1741093
00:00:19.866	1065	0.01819	0		0.263824	1738743
00:00:19.876	1075	0.01864	0		0.27035	1740255
00:00:19.886	1085	0.01852	0		0.26861	1739856
00:00:19.896	1095	0.01864	0		0.27035	1740255
[truncated: 60,074 more rows]
