# Supplementary material for: Continuous Infusion Pressure Measurement in Predefined Interfascial and Intramuscular Tissue Conditions: An Ex Vivo Pilot Study
Source: J Clin Med. 2026 Apr 26;15(9):3301. doi: 10.3390/jcm15093301 (PMC13164366; doi:10.3390/jcm15093301)
Supplement: Supplementary file 1 [file jcm-15-03301-s001.zip › muscle 17.xlsx]

## Sheet: Recording
Timestamp	DeviceTime	Pressure(bar)	ButtonState	Event	Pressure(PSI)	PressureRAW
00:00:00.000	39483	0.00487	1		0.0706334	1694048
00:00:00.001	39493	0.00478	1		0.069328	1693755
00:00:00.010	39503	0.00515	1		0.0746944	1694990
00:00:00.020	39513	0.00491	1		0.0712135	1694193
00:00:00.030	39523	0.00491	1		0.0712135	1694190
00:00:00.040	39533	0.00448	1		0.0649769	1692762
00:00:00.050	39543	0.00485	1		0.0703433	1693987
00:00:00.060	39553	0.00487	1		0.0706334	1694061
00:00:00.070	39563	0.00502	1		0.0728089	1694555
00:00:00.080	39573	0.00464	1		0.0672975	1693305
00:00:00.090	39583	0.00492	1		0.0713586	1694222
00:00:00.100	39593	0.00479	1		0.0694731	1693808
00:00:00.110	39603	0.00522	1		0.0757097	1695249
00:00:00.120	39613	0.0049	1		0.0710685	1694149
00:00:00.130	39623	0.00469	1		0.0680227	1693452
00:00:00.140	39633	0.00469	1		0.0680227	1693452
00:00:00.149	39643	0.00496	1		0.0719387	1694354
00:00:00.159	39653	0.005	1		0.0725188	1694492
00:00:00.169	39663	0.00508	1		0.0736791	1694762
00:00:00.179	39673	0.00475	1		0.0688929	1693664
00:00:00.189	39683	0.00491	1		0.0712135	1694190
00:00:00.199	39693	0.00425	0		0.061641	1691977
00:00:00.209	39703	0.00492	0		0.0713586	1694239
00:00:00.219	39713	0.00428	0		0.0620761	1692080
00:00:00.229	39723	0.00472	0		0.0684578	1693570
00:00:00.239	39733	0.00473	0		0.0686028	1693610
00:00:00.249	39743	0.0046	0		0.0667173	1693166
00:00:00.259	39753	0.00473	0		0.0686028	1693608
00:00:00.269	39763	0.00461	0		0.0668624	1693188
00:00:00.279	39773	0.00487	0		0.0706334	1694075
00:00:00.289	39783	0.0049	0		0.0710685	1694154
00:00:00.300	39793	0.00485	0		0.0703433	1693999
00:00:00.309	39803	0.00497	0		0.0720837	1694389
00:00:00.319	39813	0.00503	0		0.072954	1694603
00:00:00.329	39823	0.00499	0		0.0723738	1694455
00:00:00.339	39833	0.00466	0		0.0675876	1693352
00:00:00.349	39843	0.00493	0		0.0715036	1694249
00:00:00.359	39853	0.00488	0		0.0707784	1694110
00:00:00.369	39863	0.00501	0		0.0726639	1694528
00:00:00.379	39873	0.00501	0		0.0726639	1694541
00:00:00.388	39883	0.00496	0		0.0719387	1694372
00:00:00.399	39893	0.00438	0		0.0635265	1692421
00:00:00.409	39903	0.00474	0		0.0687479	1693627
00:00:00.419	39913	0.00507	0		0.0735341	1694740
00:00:00.429	39923	0.00502	0		0.0728089	1694553
00:00:00.439	39933	0.00478	0		0.069328	1693755
00:00:00.449	39943	0.00521	0		0.0755646	1695188
00:00:00.458	39953	0.00496	0		0.0719387	1694354
00:00:00.469	39963	0.00473	0		0.0686028	1693608
00:00:00.478	39973	0.00487	0		0.0706334	1694075
00:00:00.488	39983	0.00483	0		0.0700532	1693931
00:00:00.498	39993	0.00438	0		0.0635265	1692434
00:00:00.508	40003	0.00522	0		0.0757097	1695235
00:00:00.518	40013	0.00464	0		0.0672975	1693300
00:00:00.528	40023	0.00486	0		0.0704883	1694046
00:00:00.538	40033	0.00476	0		0.0690379	1693696
00:00:00.548	40043	0.00482	0		0.0699082	1693879
00:00:00.558	40053	0.00479	0		0.0694731	1693803
00:00:00.568	40063	0.00487	0		0.0706334	1694066
00:00:00.578	40073	0.00455	0		0.0659922	1692997
00:00:00.588	40083	0.00497	0		0.0720837	1694386
00:00:00.598	40093	0.00474	0		0.0687479	1693625
00:00:00.608	40103	0.00489	0		0.0709234	1694129
00:00:00.618	40113	0.00478	0		0.069328	1693752
00:00:00.628	40123	0.00485	0		0.0703433	1694007
00:00:00.638	40133	0.00493	0		0.0715036	1694266
00:00:00.648	40143	0.00507	0		0.0735341	1694730
00:00:00.658	40153	0.0047	0		0.0681677	1693491
00:00:00.667	40163	0.00474	0		0.0687479	1693630
00:00:00.678	40173	0.00476	0		0.0690379	1693681
00:00:00.687	40183	0.00525	0		0.0761448	1695323
00:00:00.698	40193	0.00466	0		0.0675876	1693369
00:00:00.708	40203	0.00502	0		0.0728089	1694572
00:00:00.717	40213	0.00493	0		0.0715036	1694266
00:00:00.727	40223	0.00471	0		0.0683128	1693514
00:00:00.738	40233	0.00475	0		0.0688929	1693676
00:00:00.748	40243	0.00459	0		0.0665723	1693129
00:00:00.757	40253	0.00494	0		0.0716486	1694301
00:00:00.767	40263	0.005	0		0.0725188	1694492
00:00:00.778	40273	0.00503	0		0.072954	1694586
00:00:00.787	40283	0.00482	0		0.0699082	1693897
00:00:00.797	40293	0.00468	0		0.0678776	1693425
00:00:00.807	40303	0.00482	0		0.0699082	1693904
00:00:00.817	40313	0.00475	0		0.0688929	1693664
00:00:00.828	40323	0.00509	0		0.0738242	1694794
00:00:00.838	40333	0.00496	0		0.0719387	1694364
00:00:00.847	40343	0.00476	0		0.0690379	1693679
00:00:00.857	40353	0.0049	0		0.0710685	1694168
00:00:00.867	40363	0.0048	0		0.0696181	1693816
00:00:00.877	40373	0.00476	0		0.0690379	1693708
00:00:00.887	40383	0.00492	0		0.0713586	1694244
00:00:00.897	40393	0.0048	0		0.0696181	1693818
00:00:00.907	40403	0.00472	0		0.0684578	1693570
00:00:00.917	40413	0.00492	0		0.0713586	1694227
00:00:00.927	40423	0.00516	0		0.0748395	1695022
00:00:00.936	40433	0.00492	0		0.0713586	1694220
00:00:00.947	40443	0.00492	0		0.0713586	1694239
00:00:00.957	40453	0.00485	0		0.0703433	1693987
00:00:00.967	40463	0.00491	0		0.0712135	1694183
00:00:00.977	40473	0.00503	0		0.072954	1694586
00:00:00.986	40483	0.00476	0		0.0690379	1693688
00:00:00.997	40493	0.00472	0		0.0684578	1693545
00:00:01.007	40503	0.00478	0		0.069328	1693769
00:00:01.017	40513	0.0047	0		0.0681677	1693504
00:00:01.026	40523	0.00486	0		0.0704883	1694039
00:00:01.036	40533	0.00494	0		0.0716486	1694313
00:00:01.047	40543	0.00495	0		0.0717937	1694332
00:00:01.056	40553	0.00455	0		0.0659922	1692982
00:00:01.066	40563	0.00511	0		0.0741143	1694872
00:00:01.076	40573	0.00511	0		0.0741143	1694862
00:00:01.086	40583	0.00513	0		0.0744043	1694948
00:00:01.097	40593	0.00491	0		0.0712135	1694205
00:00:01.106	40603	0.00497	0		0.0720837	1694384
00:00:01.116	40613	0.00479	0		0.0694731	1693794
00:00:01.126	40623	0.00482	0		0.0699082	1693884
00:00:01.136	40633	0.00481	0		0.0697631	1693877
00:00:01.146	40643	0.00496	0		0.0719387	1694350
00:00:01.156	40653	0.00485	0		0.0703433	1693990
00:00:01.166	40663	0.00467	0		0.0677326	1693396
00:00:01.176	40673	0.00489	0		0.0709234	1694141
00:00:01.186	40683	0.00484	0		0.0701982	1693972
00:00:01.196	40693	0.00489	0		0.0709234	1694119
00:00:01.206	40703	0.00532	0		0.0771601	1695587
00:00:01.216	40713	0.00489	0		0.0709234	1694127
00:00:01.226	40723	0.00501	0		0.0726639	1694543
00:00:01.235	40733	0.00498	0		0.0722288	1694421
00:00:01.246	40743	0.00495	0		0.0717937	1694347
00:00:01.256	40753	0.00437	0		0.0633815	1692388
00:00:01.266	40763	0.00498	0		0.0722288	1694416
00:00:01.275	40773	0.00484	0		0.0701982	1693975
00:00:01.286	40783	0.00498	0		0.0722288	1694428
00:00:01.296	40793	0.00456	0		0.0661372	1693016
00:00:01.305	40803	0.00505	0		0.073244	1694679
00:00:01.315	40813	0.00491	0		0.0712135	1694195
00:00:01.325	40823	0.00483	0		0.0700532	1693938
00:00:01.335	40833	0.00512	0		0.0742593	1694914
00:00:01.346	40843	0.005	0		0.0725188	1694514
00:00:01.355	40853	0.0049	0		0.0710685	1694176
00:00:01.365	40863	0.00504	0		0.073099	1694627
00:00:01.375	40873	0.00497	0		0.0720837	1694411
00:00:01.385	40883	0.00496	0		0.0719387	1694364
00:00:01.395	40893	0.00538	0		0.0780303	1695786
00:00:01.405	40903	0.00498	0		0.0722288	1694435
00:00:01.415	40913	0.00511	0		0.0741143	1694877
00:00:01.425	40923	0.00459	0		0.0665723	1693107
00:00:01.435	40933	0.00502	0		0.0728089	1694570
00:00:01.445	40943	0.00512	0		0.0742593	1694892
00:00:01.455	40953	0.0051	0		0.0739692	1694835
00:00:01.465	40963	0.00517	0		0.0749845	1695066
00:00:01.475	40973	0.00529	0		0.0767249	1695472
00:00:01.485	40983	0.00493	0		0.0715036	1694249
00:00:01.495	40993	0.00529	0		0.0767249	1695462
00:00:01.505	41003	0.00506	0		0.0733891	1694698
00:00:01.515	41013	0.00502	0		0.0728089	1694577
00:00:01.524	41023	0.00491	0		0.0712135	1694188
00:00:01.535	41033	0.00558	0		0.080931	1696450
00:00:01.545	41043	0.005	0		0.0725188	1694497
00:00:01.554	41053	0.00503	0		0.072954	1694598
00:00:01.564	41063	0.00508	0		0.0736791	1694760
00:00:01.574	41073	0.00503	0		0.072954	1694603
00:00:01.584	41083	0.00497	0		0.0720837	1694389
00:00:01.594	41093	0.00532	0		0.0771601	1695585
00:00:01.604	41103	0.00498	0		0.0722288	1694440
00:00:01.614	41113	0.00504	0		0.073099	1694649
00:00:01.624	41123	0.00501	0		0.0726639	1694541
00:00:01.634	41133	0.00515	0		0.0746944	1695019
00:00:01.645	41143	0.00512	0		0.0742593	1694916
00:00:01.654	41153	0.0052	0		0.0754196	1695181
00:00:01.664	41163	0.0053	0		0.07687	1695516
00:00:01.674	41173	0.00514	0		0.0745494	1694970
00:00:01.684	41183	0.00523	0		0.0758547	1695257
00:00:01.694	41193	0.00513	0		0.0744043	1694941
00:00:01.704	41203	0.00532	0		0.0771601	1695578
00:00:01.714	41213	0.00509	0		0.0738242	1694796
00:00:01.724	41223	0.00546	0		0.0791906	1696049
00:00:01.734	41233	0.00513	0		0.0744043	1694948
00:00:01.744	41243	0.00498	0		0.0722288	1694443
00:00:01.754	41253	0.00523	0		0.0758547	1695279
00:00:01.764	41263	0.00478	0		0.069328	1693772
00:00:01.774	41273	0.0053	0		0.07687	1695492
00:00:01.783	41283	0.00511	0		0.0741143	1694877
00:00:01.794	41293	0.00534	0		0.0774501	1695634
00:00:01.804	41303	0.00517	0		0.0749845	1695058
00:00:01.813	41313	0.00532	0		0.0771601	1695558
00:00:01.824	41323	0.00526	0		0.0762898	1695372
00:00:01.833	41333	0.00561	0		0.0813661	1696531
00:00:01.843	41343	0.00507	0		0.0735341	1694738
00:00:01.853	41353	0.00551	0		0.0799158	1696227
00:00:01.863	41363	0.00514	0		0.0745494	1694965
00:00:01.873	41373	0.00516	0		0.0748395	1695024
00:00:01.883	41383	0.0049	0		0.0710685	1694156
00:00:01.894	41393	0.00526	0		0.0762898	1695369
00:00:01.903	41403	0.00496	0		0.0719387	1694374
00:00:01.913	41413	0.00519	0		0.0752746	1695122
00:00:01.923	41423	0.00493	0		0.0715036	1694279
00:00:01.933	41433	0.00527	0		0.0764349	1695391
00:00:01.943	41443	0.00525	0		0.0761448	1695338
00:00:01.953	41453	0.00503	0		0.072954	1694613
00:00:01.963	41463	0.00545	0		0.0790455	1696010
00:00:01.973	41473	0.00553	0		0.0802059	1696294
00:00:01.983	41483	0.0053	0		0.07687	1695497
00:00:01.993	41493	0.00536	0		0.0777402	1695693
00:00:02.003	41503	0.00479	0		0.0694731	1693799
00:00:02.013	41513	0.00532	0		0.0771601	1695582
00:00:02.023	41523	0.00555	0		0.0804959	1696340
00:00:02.033	41533	0.0056	0		0.0812211	1696529
00:00:02.043	41543	0.00526	0		0.0762898	1695379
00:00:02.053	41553	0.00555	0		0.0804959	1696360
00:00:02.063	41563	0.00537	0		0.0778852	1695754
00:00:02.072	41573	0.0056	0		0.0812211	1696497
00:00:02.083	41583	0.00504	0		0.073099	1694637
00:00:02.093	41593	0.00518	0		0.0751295	1695112
00:00:02.102	41603	0.00538	0		0.0780303	1695788
00:00:02.112	41613	0.00528	0		0.0765799	1695455
00:00:02.122	41623	0.00509	0		0.0738242	1694801
00:00:02.132	41633	0.00553	0		0.0802059	1696276
00:00:02.142	41643	0.00535	0		0.0775952	1695663
00:00:02.153	41653	0.0055	0		0.0797707	1696178
00:00:02.162	41663	0.00505	0		0.073244	1694654
00:00:02.172	41673	0.00558	0		0.080931	1696443
00:00:02.182	41683	0.00508	0		0.0736791	1694752
00:00:02.192	41693	0.00538	0		0.0780303	1695769
00:00:02.202	41703	0.00542	0		0.0786104	1695916
00:00:02.212	41713	0.00535	0		0.0775952	1695685
00:00:02.222	41723	0.00547	0		0.0793356	1696068
00:00:02.232	41733	0.00536	0		0.0777402	1695693
00:00:02.242	41743	0.00537	0		0.0778852	1695727
00:00:02.252	41753	0.00563	0		0.0816562	1696612
00:00:02.262	41763	0.00512	0		0.0742593	1694887
00:00:02.272	41773	0.0055	0		0.0797707	1696169
00:00:02.282	41783	0.00512	0		0.0742593	1694889
00:00:02.292	41793	0.00535	0		0.0775952	1695671
00:00:02.302	41803	0.00524	0		0.0759998	1695313
00:00:02.312	41813	0.00572	0		0.0829616	1696929
00:00:02.322	41823	0.00515	0		0.0746944	1695019
00:00:02.332	41833	0.00575	0		0.0833967	1697010
00:00:02.342	41843	0.00535	0		0.0775952	1695671
00:00:02.352	41853	0.00553	0		0.0802059	1696294
00:00:02.362	41863	0.00536	0		0.0777402	1695710
00:00:02.371	41873	0.00556	0		0.080641	1696374
00:00:02.381	41883	0.00535	0		0.0775952	1695683
00:00:02.391	41893	0.00544	0		0.0789005	1695985
00:00:02.401	41903	0.00532	0		0.0771601	1695573
00:00:02.411	41913	0.00571	0		0.0828165	1696865
00:00:02.421	41923	0.00546	0		0.0791906	1696051
00:00:02.431	41933	0.00565	0		0.0819463	1696693
00:00:02.441	41943	0.00559	0		0.0810761	1696470
00:00:02.451	41953	0.00521	0		0.0755646	1695213
00:00:02.461	41963	0.00562	0		0.0815112	1696578
00:00:02.471	41973	0.00553	0		0.0802059	1696262
00:00:02.481	41983	0.00541	0		0.0784654	1695875
00:00:02.491	41993	0.00549	0		0.0796257	1696159
00:00:02.501	42003	0.0052	0		0.0754196	1695161
00:00:02.511	42013	0.00566	0		0.0820913	1696707
00:00:02.521	42023	0.00522	0		0.0757097	1695225
00:00:02.531	42033	0.00568	0		0.0823814	1696794
00:00:02.541	42043	0.00547	0		0.0793356	1696088
00:00:02.551	42053	0.00572	0		0.0829616	1696922
00:00:02.561	42063	0.00525	0		0.0761448	1695345
00:00:02.571	42073	0.0054	0		0.0783204	1695853
00:00:02.581	42083	0.00581	0		0.0842669	1697206
00:00:02.591	42093	0.00588	0		0.0852822	1697448
00:00:02.600	42103	0.00573	0		0.0831066	1696963
00:00:02.611	42113	0.00547	0		0.0793356	1696066
00:00:02.621	42123	0.00548	0		0.0794807	1696115
00:00:02.630	42133	0.00552	0		0.0800608	1696254
00:00:02.640	42143	0.00537	0		0.0778852	1695737
00:00:02.650	42153	0.00573	0		0.0831066	1696953
00:00:02.661	42163	0.00572	0		0.0829616	1696917
00:00:02.670	42173	0.00572	0		0.0829616	1696924
00:00:02.680	42183	0.00556	0		0.080641	1696377
00:00:02.690	42193	0.00563	0		0.0816562	1696612
00:00:02.700	42203	0.00561	0		0.0813661	1696531
00:00:02.710	42213	0.00562	0		0.0815112	1696565
00:00:02.721	42223	0.00528	0		0.0765799	1695435
00:00:02.730	42233	0.00579	0		0.0839768	1697166
00:00:02.741	42243	0.00585	0		0.084847	1697340
00:00:02.750	42253	0.00606	0		0.0878928	1698071
00:00:02.760	42263	0.00588	0		0.0852822	1697441
00:00:02.770	42273	0.0058	0		0.0841219	1697196
00:00:02.780	42283	0.00545	0		0.0790455	1696012
00:00:02.790	42293	0.00566	0		0.0820913	1696715
00:00:02.800	42303	0.00566	0		0.0820913	1696722
00:00:02.810	42313	0.0059	0		0.0855722	1697524
00:00:02.820	42323	0.0058	0		0.0841219	1697179
00:00:02.830	42333	0.00594	0		0.0861524	1697649
00:00:02.840	42343	0.00547	0		0.0793356	1696073
00:00:02.850	42353	0.00575	0		0.0833967	1697005
00:00:02.859	42363	0.00571	0		0.0828165	1696880
00:00:02.869	42373	0.0057	0		0.0826715	1696833
00:00:02.879	42383	0.00582	0		0.0844119	1697235
00:00:02.890	42393	0.00604	0		0.0876028	1697994
00:00:02.899	42403	0.00556	0		0.080641	1696377
00:00:02.910	42413	0.00592	0		0.0858623	1697588
00:00:02.920	42423	0.00601	0		0.0871677	1697879
00:00:02.929	42433	0.00592	0		0.0858623	1697593
00:00:02.939	42443	0.00572	0		0.0829616	1696912
00:00:02.949	42453	0.0058	0		0.0841219	1697171
00:00:02.959	42463	0.0056	0		0.0812211	1696516
00:00:02.969	42473	0.00603	0		0.0874577	1697955
00:00:02.979	42483	0.00582	0		0.0844119	1697242
00:00:02.989	42493	0.00595	0		0.0862974	1697688
00:00:02.999	42503	0.00577	0		0.0836868	1697071
00:00:03.009	42513	0.00569	0		0.0825265	1696824
00:00:03.019	42523	0.00586	0		0.0849921	1697384
00:00:03.029	42533	0.00593	0		0.0860074	1697622
00:00:03.039	42543	0.00576	0		0.0835417	1697037
00:00:03.049	42553	0.00597	0		0.0865875	1697752
00:00:03.059	42563	0.0057	0		0.0826715	1696838
00:00:03.069	42573	0.00614	0		0.0890531	1698336
00:00:03.079	42583	0.00586	0		0.0849921	1697387
00:00:03.089	42593	0.00588	0		0.0852822	1697438
00:00:03.099	42603	0.00605	0		0.0877478	1698037
00:00:03.109	42613	0.00582	0		0.0844119	1697267
00:00:03.119	42623	0.00581	0		0.0842669	1697218
00:00:03.129	42633	0.00596	0		0.0864425	1697722
00:00:03.138	42643	0.00597	0		0.0865875	1697752
00:00:03.149	42653	0.00585	0		0.084847	1697367
00:00:03.159	42663	0.00602	0		0.0873127	1697908
00:00:03.170	42673	0.00573	0		0.0831066	1696944
00:00:03.178	42683	0.00599	0		0.0868776	1697818
00:00:03.188	42693	0.00605	0		0.0877478	1698016
00:00:03.198	42703	0.00603	0		0.0874577	1697948
00:00:03.208	42713	0.00591	0		0.0857173	1697544
00:00:03.218	42723	0.00609	0		0.088328	1698162
00:00:03.228	42733	0.00565	0		0.0819463	1696668
00:00:03.239	42743	0.00591	0		0.0857173	1697536
00:00:03.248	42753	0.00555	0		0.0804959	1696345
00:00:03.258	42763	0.00589	0		0.0854272	1697480
00:00:03.268	42773	0.00623	0		0.0903585	1698634
00:00:03.278	42783	0.00598	0		0.0867325	1697791
00:00:03.288	42793	0.0061	0		0.088473	1698201
00:00:03.298	42803	0.00617	0		0.0894883	1698431
00:00:03.308	42813	0.00596	0		0.0864425	1697715
00:00:03.318	42823	0.00603	0		0.0874577	1697940
00:00:03.328	42833	0.00584	0		0.084702	1697318
00:00:03.338	42843	0.00617	0		0.0894883	1698426
00:00:03.348	42853	0.00601	0		0.0871677	1697886
00:00:03.358	42863	0.00604	0		0.0876028	1697977
00:00:03.368	42873	0.00579	0		0.0839768	1697166
00:00:03.378	42883	0.00613	0		0.0889081	1698294
00:00:03.388	42893	0.00584	0		0.084702	1697316
00:00:03.398	42903	0.00612	0		0.0887631	1698274
00:00:03.408	42913	0.00635	0		0.0920989	1699044
00:00:03.417	42923	0.00583	0		0.084557	1697272
00:00:03.429	42933	0.00634	0		0.0919539	1699012
00:00:03.437	42943	0.00607	0		0.0880379	1698105
00:00:03.447	42953	0.0061	0		0.088473	1698176
00:00:03.458	42963	0.00626	0		0.0907936	1698722
00:00:03.467	42973	0.00631	0		0.0915188	1698879
00:00:03.477	42983	0.00607	0		0.0880379	1698098
00:00:03.487	42993	0.00591	0		0.0857173	1697539
00:00:03.498	43003	0.00635	0		0.0920989	1699037
00:00:03.507	43013	0.00611	0		0.088618	1698230
00:00:03.517	43023	0.00603	0		0.0874577	1697945
00:00:03.527	43033	0.00634	0		0.0919539	1699003
00:00:03.537	43043	0.00623	0		0.0903585	1698627
00:00:03.547	43053	0.00628	0		0.0910837	1698779
00:00:03.557	43063	0.0061	0		0.088473	1698203
00:00:03.567	43073	0.00596	0		0.0864425	1697722
00:00:03.577	43083	0.00606	0		0.0878928	1698049
00:00:03.587	43093	0.00597	0		0.0865875	1697742
00:00:03.597	43103	0.00635	0		0.0920989	1699020
00:00:03.607	43113	0.00623	0		0.0903585	1698615
00:00:03.617	43123	0.00619	0		0.0897783	1698478
00:00:03.627	43133	0.00621	0		0.0900684	1698549
00:00:03.637	43143	0.00629	0		0.0912287	1698813
00:00:03.647	43153	0.00643	0		0.0932592	1699301
00:00:03.657	43163	0.00637	0		0.092389	1699083
00:00:03.666	43173	0.00605	0		0.0877478	1698024
00:00:03.677	43183	0.00632	0		0.0916638	1698933
00:00:03.686	43193	0.00588	0		0.0852822	1697458
00:00:03.697	43203	0.00654	0		0.0948547	1699659
00:00:03.707	43213	0.00617	0		0.0894883	1698421
00:00:03.716	43223	0.00625	0		0.0906486	1698693
00:00:03.726	43233	0.00636	0		0.092244	1699061
00:00:03.736	43243	0.00646	0		0.0936944	1699382
00:00:03.746	43253	0.00653	0		0.0947096	1699630
00:00:03.756	43263	0.00662	0		0.096015	1699938
00:00:03.766	43273	0.00613	0		0.0889081	1698294
00:00:03.776	43283	0.00666	0		0.0965951	1700078
00:00:03.786	43293	0.0064	0		0.0928241	1699196
00:00:03.796	43303	0.00636	0		0.092244	1699076
00:00:03.806	43313	0.00624	0		0.0905035	1698644
00:00:03.816	43323	0.00678	0		0.0983356	1700473
00:00:03.826	43333	0.00642	0		0.0931142	1699267
00:00:03.836	43343	0.00643	0		0.0932592	1699287
00:00:03.846	43353	0.00619	0		0.0897783	1698495
00:00:03.856	43363	0.00647	0		0.0938394	1699436
00:00:03.866	43373	0.0065	0		0.0942745	1699549
00:00:03.876	43383	0.0067	0		0.0971753	1700215
00:00:03.886	43393	0.00618	0		0.0896333	1698468
00:00:03.896	43403	0.00691	0		0.100221	1700894
00:00:03.906	43413	0.00624	0		0.0905035	1698656
00:00:03.916	43423	0.0065	0		0.0942745	1699522
00:00:03.926	43433	0.00618	0		0.0896333	1698451
00:00:03.936	43443	0.00649	0		0.0941295	1699505
00:00:03.946	43453	0.00639	0		0.0926791	1699154
00:00:03.955	43463	0.00678	0		0.0983356	1700458
00:00:03.965	43473	0.00617	0		0.0894883	1698424
00:00:03.975	43483	0.00675	0		0.0979005	1700385
00:00:03.985	43493	0.00644	0		0.0934043	1699343
00:00:03.995	43503	0.00674	0		0.0977554	1700346
00:00:04.005	43513	0.00627	0		0.0909386	1698774
00:00:04.016	43523	0.00614	0		0.0890531	1698331
00:00:04.026	43533	0.00639	0		0.0926791	1699150
00:00:04.036	43543	0.00655	0		0.0949997	1699691
00:00:04.045	43553	0.00626	0		0.0907936	1698732
00:00:04.055	43563	0.00682	0		0.0989157	1700615
00:00:04.065	43573	0.00636	0		0.092244	1699069
00:00:04.075	43583	0.00673	0		0.0976104	1700319
00:00:04.085	43593	0.00615	0		0.0891982	1698360
00:00:04.095	43603	0.00655	0		0.0949997	1699686
00:00:04.105	43613	0.00629	0		0.0912287	1698816
00:00:04.115	43623	0.00669	0		0.0970302	1700168
00:00:04.125	43633	0.00652	0		0.0945646	1699583
00:00:04.135	43643	0.00649	0		0.0941295	1699502
00:00:04.145	43653	0.00636	0		0.092244	1699076
00:00:04.155	43663	0.00678	0		0.0983356	1700471
00:00:04.165	43673	0.00646	0		0.0936944	1699404
00:00:04.175	43683	0.00669	0		0.0970302	1700163
00:00:04.185	43693	0.00676	0		0.0980455	1700397
00:00:04.195	43703	0.00661	0		0.0958699	1699889
00:00:04.205	43713	0.00665	0		0.0964501	1700029
00:00:04.215	43723	0.00675	0		0.0979005	1700387
00:00:04.225	43733	0.00626	0		0.0907936	1698713
00:00:04.235	43743	0.00673	0		0.0976104	1700316
00:00:04.245	43753	0.00666	0		0.0965951	1700056
00:00:04.255	43763	0.00673	0		0.0976104	1700311
00:00:04.264	43773	0.00643	0		0.0932592	1699294
00:00:04.274	43783	0.0068	0		0.0986256	1700532
00:00:04.284	43793	0.0066	0		0.0957249	1699865
00:00:04.294	43803	0.00644	0		0.0934043	1699341
00:00:04.304	43813	0.00665	0		0.0964501	1700043
00:00:04.314	43823	0.00689	0		0.099931	1700826
00:00:04.324	43833	0.00644	0		0.0934043	1699338
00:00:04.334	43843	0.00678	0		0.0983356	1700478
00:00:04.344	43853	0.00666	0		0.0965951	1700063
00:00:04.354	43863	0.00675	0		0.0979005	1700385
00:00:04.364	43873	0.00655	0		0.0949997	1699701
00:00:04.374	43883	0.00667	0		0.0967401	1700110
00:00:04.384	43893	0.00673	0		0.0976104	1700319
00:00:04.395	43903	0.00671	0		0.0973203	1700242
00:00:04.404	43913	0.00668	0		0.0968852	1700127
00:00:04.414	43923	0.00681	0		0.0987707	1700576
00:00:04.424	43933	0.00638	0		0.0925341	1699120
00:00:04.434	43943	0.00662	0		0.096015	1699919
00:00:04.444	43953	0.00651	0		0.0944195	1699573
00:00:04.454	43963	0.00673	0		0.0976104	1700314
00:00:04.464	43973	0.00663	0		0.09616	1699953
00:00:04.474	43983	0.00667	0		0.0967401	1700110
00:00:04.484	43993	0.00687	0		0.0996409	1700759
00:00:04.494	44003	0.00718	0		0.104137	1701828
00:00:04.504	44013	0.00642	0		0.0931142	1699252
00:00:04.514	44023	0.00723	0		0.104862	1701997
00:00:04.523	44033	0.00708	0		0.102687	1701466
00:00:04.533	44043	0.00688	0		0.0997859	1700823
00:00:04.543	44053	0.00666	0		0.0965951	1700083
00:00:04.554	44063	0.00686	0		0.0994959	1700747
00:00:04.563	44073	0.00675	0		0.0979005	1700355
00:00:04.573	44083	0.00686	0		0.0994959	1700757
00:00:04.583	44093	0.0068	0		0.0986256	1700537
00:00:04.593	44103	0.00689	0		0.099931	1700833
00:00:04.603	44113	0.00695	0		0.100801	1701039
00:00:04.613	44123	0.00714	0		0.103557	1701691
00:00:04.623	44133	0.00667	0		0.0967401	1700102
00:00:04.633	44143	0.00652	0		0.0945646	1699610
00:00:04.643	44153	0.00705	0		0.102252	1701370
00:00:04.653	44163	0.00701	0		0.101671	1701255
00:00:04.663	44173	0.00668	0		0.0968852	1700136
00:00:04.673	44183	0.00696	0		0.100946	1701083
00:00:04.683	44193	0.00662	0		0.096015	1699931
00:00:04.693	44203	0.00689	0		0.099931	1700833
00:00:04.703	44213	0.00701	0		0.101671	1701255
00:00:04.713	44223	0.00671	0		0.0973203	1700248
00:00:04.723	44233	0.00702	0		0.101816	1701287
00:00:04.733	44243	0.00715	0		0.103702	1701711
00:00:04.743	44253	0.00695	0		0.100801	1701051
00:00:04.753	44263	0.0069	0		0.100076	1700879
00:00:04.763	44273	0.00659	0		0.0955798	1699828
00:00:04.773	44283	0.00708	0		0.102687	1701480
00:00:04.782	44293	0.007	0		0.101526	1701226
00:00:04.793	44303	0.00675	0		0.0979005	1700355
00:00:04.802	44313	0.00685	0		0.0993508	1700720
00:00:04.813	44323	0.00693	0		0.100511	1700987
00:00:04.822	44333	0.00692	0		0.100366	1700943
00:00:04.832	44343	0.00726	0		0.105297	1702080
00:00:04.843	44353	0.00686	0		0.0994959	1700740
00:00:04.853	44363	0.00704	0		0.102107	1701348
00:00:04.863	44373	0.0069	0		0.100076	1700875
00:00:04.872	44383	0.00708	0		0.102687	1701485
00:00:04.882	44393	0.00701	0		0.101671	1701231
00:00:04.893	44403	0.0071	0		0.102977	1701551
00:00:04.902	44413	0.0071	0		0.102977	1701549
00:00:04.912	44423	0.00703	0		0.101962	1701311
00:00:04.922	44433	0.00709	0		0.102832	1701505
00:00:04.932	44443	0.00712	0		0.103267	1701610
00:00:04.943	44453	0.00722	0		0.104717	1701953
00:00:04.952	44463	0.00698	0		0.101236	1701152
00:00:04.962	44473	0.00716	0		0.103847	1701760
00:00:04.972	44483	0.00722	0		0.104717	1701965
00:00:04.982	44493	0.00711	0		0.103122	1701581
00:00:04.992	44503	0.00734	0		0.106458	1702335
00:00:05.001	44513	0.00685	0		0.0993508	1700711
00:00:05.012	44523	0.00708	0		0.102687	1701473
00:00:05.021	44533	0.00717	0		0.103992	1701779
00:00:05.032	44543	0.00741	0		0.107473	1702576
00:00:05.041	44553	0.00701	0		0.101671	1701233
00:00:05.052	44563	0.00717	0		0.103992	1701787
00:00:05.062	44573	0.00699	0		0.101381	1701189
00:00:05.071	44583	0.00753	0		0.109213	1702995
00:00:05.082	44593	0.007	0		0.101526	1701216
00:00:05.091	44603	0.00733	0		0.106313	1702333
00:00:05.101	44613	0.00718	0		0.104137	1701826
00:00:05.111	44623	0.00719	0		0.104282	1701855
00:00:05.122	44633	0.00694	0		0.100656	1700999
00:00:05.131	44643	0.00737	0		0.106893	1702446
00:00:05.141	44653	0.00709	0		0.102832	1701500
00:00:05.151	44663	0.00725	0		0.105152	1702034
00:00:05.161	44673	0.00738	0		0.107038	1702493
00:00:05.171	44683	0.00737	0		0.106893	1702437
00:00:05.181	44693	0.00723	0		0.104862	1701968
00:00:05.191	44703	0.00722	0		0.104717	1701965
00:00:05.201	44713	0.00757	0		0.109794	1703132
00:00:05.211	44723	0.00724	0		0.105007	1702012
00:00:05.223	44733	0.00699	0		0.101381	1701160
00:00:05.231	44743	0.00747	0		0.108343	1702779
00:00:05.241	44753	0.0074	0		0.107328	1702552
00:00:05.251	44763	0.00738	0		0.107038	1702478
00:00:05.261	44773	0.00736	0		0.106748	1702427
00:00:05.271	44783	0.00745	0		0.108053	1702730
00:00:05.281	44793	0.0075	0		0.108778	1702892
00:00:05.291	44803	0.00721	0		0.104572	1701914
00:00:05.301	44813	0.00729	0		0.105732	1702196
00:00:05.311	44823	0.00731	0		0.106023	1702245
00:00:05.320	44833	0.00717	0		0.103992	1701796
00:00:05.331	44843	0.00725	0		0.105152	1702041
00:00:05.341	44853	0.00739	0		0.107183	1702515
00:00:05.351	44863	0.00769	0		0.111534	1703510
00:00:05.360	44873	0.0074	0		0.107328	1702566
00:00:05.370	44883	0.00756	0		0.109648	1703088
00:00:05.380	44893	0.00718	0		0.104137	1701816
00:00:05.391	44903	0.00756	0		0.109648	1703093
00:00:05.400	44913	0.00762	0		0.110519	1703303
00:00:05.411	44923	0.00747	0		0.108343	1702772
00:00:05.420	44933	0.00771	0		0.111824	1703589
00:00:05.430	44943	0.00775	0		0.112404	1703728
00:00:05.441	44953	0.00748	0		0.108488	1702804
00:00:05.450	44963	0.0078	0		0.113129	1703904
00:00:05.460	44973	0.0076	0		0.110229	1703210
00:00:05.470	44983	0.00744	0		0.107908	1702699
00:00:05.480	44993	0.00749	0		0.108633	1702838
00:00:05.490	45003	0.00764	0		0.110809	1703374
00:00:05.500	45013	0.00745	0		0.108053	1702726
00:00:05.510	45023	0.00749	0		0.108633	1702848
00:00:05.520	45033	0.00726	0		0.105297	1702071
00:00:05.530	45043	0.00741	0		0.107473	1702583
00:00:05.540	45053	0.00737	0		0.106893	1702461
00:00:05.550	45063	0.0076	0		0.110229	1703240
00:00:05.560	45073	0.00772	0		0.111969	1703625
00:00:05.569	45083	0.00778	0		0.112839	1703814
00:00:05.580	45093	0.00774	0		0.112259	1703696
00:00:05.590	45103	0.00766	0		0.111099	1703422
00:00:05.599	45113	0.00767	0		0.111244	1703459
00:00:05.610	45123	0.00761	0		0.110374	1703247
00:00:05.619	45133	0.00753	0		0.109213	1702990
00:00:05.629	45143	0.00744	0		0.107908	1702674
00:00:05.639	45153	0.00795	0		0.115305	1704384
00:00:05.650	45163	0.00761	0		0.110374	1703252
00:00:05.659	45173	0.00761	0		0.110374	1703272
00:00:05.669	45183	0.00744	0		0.107908	1702703
00:00:05.679	45193	0.00755	0		0.109503	1703066
00:00:05.689	45203	0.00754	0		0.109358	1703010
00:00:05.699	45213	0.00795	0		0.115305	1704414
00:00:05.709	45223	0.00754	0		0.109358	1703032
00:00:05.719	45233	0.0077	0		0.111679	1703564
00:00:05.729	45243	0.00767	0		0.111244	1703464
00:00:05.739	45253	0.00798	0		0.11574	1704492
00:00:05.749	45263	0.00761	0		0.110374	1703245
00:00:05.759	45273	0.00798	0		0.11574	1704485
00:00:05.769	45283	0.00762	0		0.110519	1703306
00:00:05.779	45293	0.00793	0		0.115015	1704343
00:00:05.789	45303	0.00798	0		0.11574	1704490
00:00:05.799	45313	0.00793	0		0.115015	1704316
00:00:05.809	45323	0.00771	0		0.111824	1703576
00:00:05.819	45333	0.00769	0		0.111534	1703525
00:00:05.829	45343	0.00785	0		0.113855	1704064
00:00:05.838	45353	0.00772	0		0.111969	1703630
00:00:05.848	45363	0.00756	0		0.109648	1703088
00:00:05.859	45373	0.00779	0		0.112984	1703860
00:00:05.868	45383	0.00776	0		0.112549	1703770
00:00:05.879	45393	0.00775	0		0.112404	1703723
00:00:05.888	45403	0.00794	0		0.11516	1704367
00:00:05.899	45413	0.00769	0		0.111534	1703532
00:00:05.908	45423	0.00779	0		0.112984	1703870
00:00:05.918	45433	0.0081	0		0.117481	1704900
00:00:05.928	45443	0.00764	0		0.110809	1703367
00:00:05.939	45453	0.0082	0		0.118931	1705245
00:00:05.949	45463	0.00758	0		0.109939	1703169
00:00:05.959	45473	0.00805	0		0.116755	1704723
00:00:05.968	45483	0.00788	0		0.11429	1704164
00:00:05.978	45493	0.00802	0		0.11632	1704645
00:00:05.988	45503	0.00775	0		0.112404	1703733
00:00:05.998	45513	0.00824	0		0.119511	1705360
00:00:06.008	45523	0.00789	0		0.114435	1704191
00:00:06.018	45533	0.00785	0		0.113855	1704046
00:00:06.028	45543	0.00796	0		0.11545	1704433
00:00:06.038	45553	0.00801	0		0.116175	1704606
00:00:06.048	45563	0.00821	0		0.119076	1705262
00:00:06.058	45573	0.00823	0		0.119366	1705353
00:00:06.068	45583	0.00798	0		0.11574	1704487
00:00:06.078	45593	0.00867	0		0.125748	1706827
00:00:06.088	45603	0.00795	0		0.115305	1704397
00:00:06.098	45613	0.00822	0		0.119221	1705309
00:00:06.108	45623	0.00806	0		0.1169	1704775
00:00:06.117	45633	0.00794	0		0.11516	1704350
00:00:06.128	45643	0.00808	0		0.11719	1704829
00:00:06.138	45653	0.00817	0		0.118496	1705127
00:00:06.147	45663	0.00787	0		0.114145	1704115
00:00:06.158	45673	0.008	0		0.11603	1704561
00:00:06.167	45683	0.00818	0		0.118641	1705181
00:00:06.177	45693	0.00821	0		0.119076	1705284
00:00:06.187	45703	0.00841	0		0.121977	1705934
00:00:06.197	45713	0.00844	0		0.122412	1706027
00:00:06.207	45723	0.00821	0		0.119076	1705255
00:00:06.217	45733	0.00836	0		0.121252	1705760
00:00:06.227	45743	0.00818	0		0.118641	1705172
00:00:06.237	45753	0.00841	0		0.121977	1705949
00:00:06.247	45763	0.00816	0		0.118351	1705113
00:00:06.257	45773	0.00798	0		0.11574	1704495
00:00:06.267	45783	0.00799	0		0.115885	1704546
00:00:06.277	45793	0.00836	0		0.121252	1705787
00:00:06.287	45803	0.00773	0		0.112114	1703674
00:00:06.297	45813	0.00854	0		0.123862	1706375
00:00:06.307	45823	0.0085	0		0.123282	1706257
00:00:06.317	45833	0.00842	0		0.122122	1705983
00:00:06.327	45843	0.00831	0		0.120526	1705603
00:00:06.337	45853	0.00843	0		0.122267	1705993
00:00:06.347	45863	0.00809	0		0.117335	1704880
00:00:06.357	45873	0.00871	0		0.126328	1706954
00:00:06.367	45883	0.00813	0		0.117916	1705017
00:00:06.377	45893	0.00834	0		0.120961	1705719
00:00:06.386	45903	0.00812	0		0.117771	1704971
00:00:06.396	45913	0.0083	0		0.120381	1705580
00:00:06.407	45923	0.00818	0		0.118641	1705167
00:00:06.416	45933	0.00829	0		0.120236	1705554
00:00:06.426	45943	0.00826	0		0.119801	1705446
00:00:06.436	45953	0.00835	0		0.121106	1705736
00:00:06.446	45963	0.00821	0		0.119076	1705255
00:00:06.457	45973	0.00833	0		0.120816	1705672
00:00:06.466	45983	0.0082	0		0.118931	1705247
00:00:06.476	45993	0.00836	0		0.121252	1705760
00:00:06.486	46003	0.00809	0		0.117335	1704851
00:00:06.496	46013	0.00847	0		0.122847	1706152
00:00:06.506	46023	0.00874	0		0.126763	1707040
00:00:06.516	46033	0.00851	0		0.123427	1706270
00:00:06.526	46043	0.00841	0		0.121977	1705941
00:00:06.536	46053	0.00814	0		0.118061	1705027
00:00:06.546	46063	0.00803	0		0.116465	1704679
00:00:06.556	46073	0.00845	0		0.122557	1706064
00:00:06.566	46083	0.00838	0		0.121542	1705846
00:00:06.576	46093	0.00835	0		0.121106	1705746
00:00:06.586	46103	0.00833	0		0.120816	1705679
00:00:06.596	46113	0.0084	0		0.121832	1705924
00:00:06.606	46123	0.00808	0		0.11719	1704846
00:00:06.615	46133	0.00831	0		0.120526	1705621
00:00:06.626	46143	0.00845	0		0.122557	1706064
00:00:06.636	46153	0.00888	0		0.128793	1707529
00:00:06.646	46163	0.00859	0		0.124587	1706556
00:00:06.656	46173	0.00879	0		0.127488	1707233
00:00:06.666	46183	0.00828	0		0.120091	1705495
00:00:06.675	46193	0.00842	0		0.122122	1705961
00:00:06.686	46203	0.00836	0		0.121252	1705777
00:00:06.695	46213	0.00844	0		0.122412	1706035
00:00:06.706	46223	0.00864	0		0.125313	1706710
00:00:06.715	46233	0.00831	0		0.120526	1705590
00:00:06.725	46243	0.00825	0		0.119656	1705399
00:00:06.735	46253	0.00876	0		0.127053	1707113
00:00:06.745	46263	0.00842	0		0.122122	1705961
00:00:06.755	46273	0.00896	0		0.129954	1707787
00:00:06.765	46283	0.00877	0		0.127198	1707160
00:00:06.775	46293	0.00885	0		0.128358	1707434
00:00:06.785	46303	0.00844	0		0.122412	1706054
00:00:06.795	46313	0.0088	0		0.127633	1707260
00:00:06.805	46323	0.00868	0		0.125893	1706861
00:00:06.815	46333	0.00862	0		0.125023	1706659
00:00:06.825	46343	0.00842	0		0.122122	1705971
00:00:06.835	46353	0.00865	0		0.125458	1706753
00:00:06.845	46363	0.00859	0		0.124587	1706561
00:00:06.855	46373	0.00889	0		0.128939	1707551
00:00:06.865	46383	0.00859	0		0.124587	1706532
00:00:06.875	46393	0.00876	0		0.127053	1707116
00:00:06.885	46403	0.00853	0		0.123717	1706353
00:00:06.895	46413	0.00887	0		0.128648	1707488
00:00:06.905	46423	0.00841	0		0.121977	1705956
00:00:06.915	46433	0.0086	0		0.124732	1706566
00:00:06.925	46443	0.00882	0		0.127923	1707331
00:00:06.935	46453	0.00886	0		0.128503	1707461
00:00:06.944	46463	0.00867	0		0.125748	1706812
00:00:06.955	46473	0.00886	0		0.128503	1707436
00:00:06.965	46483	0.00864	0		0.125313	1706725
00:00:06.974	46493	0.00886	0		0.128503	1707441
00:00:06.984	46503	0.0088	0		0.127633	1707262
00:00:06.994	46513	0.0088	0		0.127633	1707255
00:00:07.004	46523	0.00878	0		0.127343	1707172
00:00:07.014	46533	0.00875	0		0.126908	1707074
00:00:07.024	46543	0.00869	0		0.126038	1706885
00:00:07.034	46553	0.00909	0		0.131839	1708216
00:00:07.044	46563	0.00881	0		0.127778	1707284
00:00:07.054	46573	0.00902	0		0.130824	1707998
00:00:07.064	46583	0.00877	0		0.127198	1707147
00:00:07.074	46593	0.00892	0		0.129374	1707654
00:00:07.084	46603	0.00839	0		0.121687	1705863
00:00:07.094	46613	0.00908	0		0.131694	1708189
00:00:07.104	46623	0.00893	0		0.129519	1707671
00:00:07.114	46633	0.00911	0		0.132129	1708294
00:00:07.124	46643	0.00907	0		0.131549	1708172
00:00:07.134	46653	0.00883	0		0.128068	1707351
00:00:07.144	46663	0.0089	0		0.129084	1707583
00:00:07.154	46673	0.00887	0		0.128648	1707471
00:00:07.163	46683	0.00906	0		0.131404	1708113
00:00:07.174	46693	0.00917	0		0.133	1708493
00:00:07.183	46703	0.00904	0		0.131114	1708045
00:00:07.193	46713	0.00919	0		0.13329	1708571
00:00:07.204	46723	0.00868	0		0.125893	1706834
00:00:07.213	46733	0.00908	0		0.131694	1708174
00:00:07.223	46743	0.00921	0		0.13358	1708642
00:00:07.233	46753	0.00901	0		0.130679	1707954
00:00:07.243	46763	0.00911	0		0.132129	1708280
00:00:07.253	46773	0.0093	0		0.134885	1708942
00:00:07.263	46783	0.00899	0		0.130389	1707888
00:00:07.273	46793	0.00918	0		0.133145	1708522
00:00:07.283	46803	0.00889	0		0.128939	1707566
00:00:07.294	46813	0.00924	0		0.134015	1708743
00:00:07.303	46823	0.00912	0		0.132274	1708309
00:00:07.313	46833	0.00913	0		0.132419	1708368
00:00:07.323	46843	0.00899	0		0.130389	1707898
00:00:07.333	46853	0.0092	0		0.133435	1708579
00:00:07.343	46863	0.00914	0		0.132564	1708383
00:00:07.353	46873	0.00949	0		0.137641	1709566
00:00:07.363	46883	0.00916	0		0.132855	1708468
00:00:07.373	46893	0.00908	0		0.131694	1708196
00:00:07.383	46903	0.00899	0		0.130389	1707888
00:00:07.393	46913	0.00895	0		0.129809	1707760
00:00:07.403	46923	0.00941	0		0.13648	1709302
00:00:07.413	46933	0.00919	0		0.13329	1708566
00:00:07.423	46943	0.00922	0		0.133725	1708669
00:00:07.433	46953	0.00926	0		0.134305	1708801
00:00:07.443	46963	0.00948	0		0.137496	1709527
00:00:07.453	46973	0.00942	0		0.136626	1709319
00:00:07.462	46983	0.00921	0		0.13358	1708637
00:00:07.472	46993	0.00963	0		0.139671	1710032
00:00:07.482	47003	0.00927	0		0.13445	1708843
00:00:07.492	47013	0.00926	0		0.134305	1708801
00:00:07.503	47023	0.00898	0		0.130244	1707849
00:00:07.513	47033	0.00888	0		0.128793	1707522
00:00:07.522	47043	0.0096	0		0.139236	1709936
00:00:07.532	47053	0.00938	0		0.136045	1709189
00:00:07.542	47063	0.00926	0		0.134305	1708801
00:00:07.553	47073	0.00931	0		0.13503	1708966
00:00:07.562	47083	0.00936	0		0.135755	1709123
00:00:07.572	47093	0.00927	0		0.13445	1708814
00:00:07.582	47103	0.00936	0		0.135755	1709140
00:00:07.592	47113	0.00945	0		0.137061	1709422
00:00:07.602	47123	0.00952	0		0.138076	1709662
00:00:07.612	47133	0.00944	0		0.136916	1709388
00:00:07.622	47143	0.00941	0		0.13648	1709290
00:00:07.632	47153	0.00977	0		0.141702	1710498
00:00:07.642	47163	0.00946	0		0.137206	1709461
00:00:07.652	47173	0.00943	0		0.136771	1709361
00:00:07.662	47183	0.00948	0		0.137496	1709527
00:00:07.672	47193	0.00957	0		0.138801	1709846
00:00:07.682	47203	0.00951	0		0.137931	1709645
00:00:07.692	47213	0.00974	0		0.141267	1710410
00:00:07.701	47223	0.00988	0		0.143297	1710880
00:00:07.712	47233	0.00966	0		0.140106	1710138
00:00:07.722	47243	0.00946	0		0.137206	1709471
00:00:07.732	47253	0.00936	0		0.135755	1709123
00:00:07.741	47263	0.00964	0		0.139816	1710084
00:00:07.752	47273	0.00963	0		0.139671	1710049
00:00:07.761	47283	0.00948	0		0.137496	1709527
00:00:07.771	47293	0.00969	0		0.140542	1710253
00:00:07.782	47303	0.00957	0		0.138801	1709841
00:00:07.791	47313	0.00947	0		0.137351	1709505
00:00:07.801	47323	0.00964	0		0.139816	1710065
00:00:07.811	47333	0.0097	0		0.140687	1710280
00:00:07.821	47343	0.0098	0		0.142137	1710606
00:00:07.831	47353	0.00967	0		0.140251	1710180
00:00:07.841	47363	0.01007	0		0.146053	1711496
00:00:07.851	47373	0.00986	0		0.143007	1710792
00:00:07.861	47383	0.00966	0		0.140106	1710123
00:00:07.871	47393	0.00963	0		0.139671	1710027
00:00:07.881	47403	0.00969	0		0.140542	1710241
00:00:07.891	47413	0.00996	0		0.144458	1711150
00:00:07.901	47423	0.0102	0		0.147938	1711949
00:00:07.911	47433	0.0097	0		0.140687	1710278
00:00:07.921	47443	0.00997	0		0.144603	1711168
00:00:07.931	47453	0.0097	0		0.140687	1710275
00:00:07.941	47463	0.0104	0		0.150839	1712611
00:00:07.951	47473	0.00969	0		0.140542	1710241
00:00:07.961	47483	0.00993	0		0.144022	1711040
00:00:07.970	47493	0.00986	0		0.143007	1710794
00:00:07.981	47503	0.00997	0		0.144603	1711187
00:00:07.990	47513	0.00975	0		0.141412	1710432
00:00:08.000	47523	0.01006	0		0.145908	1711461
00:00:08.011	47533	0.00964	0		0.139816	1710054
00:00:08.020	47543	0.01011	0		0.146633	1711633
00:00:08.031	47553	0.01008	0		0.146198	1711559
00:00:08.041	47563	0.00982	0		0.142427	1710677
00:00:08.051	47573	0.00984	0		0.142717	1710745
00:00:08.060	47583	0.00992	0		0.143877	1711017
00:00:08.070	47593	0.00981	0		0.142282	1710650
00:00:08.080	47603	0.01025	0		0.148664	1712115
00:00:08.090	47613	0.00993	0		0.144022	1711040
00:00:08.100	47623	0.01049	0		0.152145	1712915
00:00:08.110	47633	0.01004	0		0.145618	1711405
00:00:08.121	47643	0.01016	0		0.147358	1711819
00:00:08.130	47653	0.00997	0		0.144603	1711192
00:00:08.140	47663	0.01015	0		0.147213	1711777
00:00:08.150	47673	0.01006	0		0.145908	1711464
00:00:08.160	47683	0.01009	0		0.146343	1711584
00:00:08.170	47693	0.01023	0		0.148374	1712047
00:00:08.180	47703	0.01016	0		0.147358	1711799
00:00:08.190	47713	0.01008	0		0.146198	1711540
00:00:08.200	47723	0.01027	0		0.148954	1712174
00:00:08.210	47733	0.01001	0		0.145183	1711324
00:00:08.220	47743	0.01037	0		0.150404	1712530
00:00:08.230	47753	0.01001	0		0.145183	1711300
00:00:08.240	47763	0.01004	0		0.145618	1711400
00:00:08.250	47773	0.01006	0		0.145908	1711476
00:00:08.260	47783	0.01011	0		0.146633	1711638
00:00:08.270	47793	0.01036	0		0.150259	1712501
00:00:08.280	47803	0.01049	0		0.152145	1712924
00:00:08.290	47813	0.00995	0		0.144313	1711123
00:00:08.300	47823	0.01062	0		0.15403	1713366
00:00:08.310	47833	0.00997	0		0.144603	1711165
00:00:08.320	47843	0.0103	0		0.149389	1712279
00:00:08.329	47853	0.0099	0		0.143587	1710927
00:00:08.339	47863	0.01049	0		0.152145	1712937
00:00:08.349	47873	0.01032	0		0.149679	1712356
00:00:08.360	47883	0.01028	0		0.149099	1712223
00:00:08.369	47893	0.01026	0		0.148809	1712159
00:00:08.379	47903	0.0106	0		0.15374	1713300
00:00:08.389	47913	0.01047	0		0.151854	1712853
00:00:08.399	47923	0.01056	0		0.15316	1713140
00:00:08.409	47933	0.01044	0		0.151419	1712765
00:00:08.420	47943	0.01051	0		0.152435	1712983
00:00:08.429	47953	0.01019	0		0.147793	1711919
00:00:08.439	47963	0.01049	0		0.152145	1712917
00:00:08.449	47973	0.01033	0		0.149824	1712369
00:00:08.459	47983	0.01042	0		0.151129	1712672
00:00:08.469	47993	0.01047	0		0.151854	1712868
00:00:08.479	48003	0.01056	0		0.15316	1713162
00:00:08.489	48013	0.01048	0		0.152	1712902
00:00:08.499	48023	0.01056	0		0.15316	1713155
00:00:08.509	48033	0.01061	0		0.153885	1713307
00:00:08.518	48043	0.01039	0		0.150694	1712601
00:00:08.528	48053	0.01053	0		0.152725	1713064
00:00:08.539	48063	0.01056	0		0.15316	1713162
00:00:08.548	48073	0.01048	0		0.152	1712873
00:00:08.558	48083	0.0107	0		0.15519	1713628
00:00:08.568	48093	0.01044	0		0.151419	1712765
00:00:08.578	48103	0.0105	0		0.15229	1712961
00:00:08.588	48113	0.01038	0		0.150549	1712535
00:00:08.598	48123	0.01074	0		0.15577	1713768
00:00:08.608	48133	0.01044	0		0.151419	1712768
00:00:08.618	48143	0.01067	0		0.154755	1713538
00:00:08.628	48153	0.01063	0		0.154175	1713386
00:00:08.638	48163	0.01045	0		0.151564	1712780
00:00:08.648	48173	0.01059	0		0.153595	1713258
00:00:08.658	48183	0.0107	0		0.15519	1713614
00:00:08.668	48193	0.01027	0		0.148954	1712181
00:00:08.678	48203	0.01067	0		0.154755	1713525
00:00:08.688	48213	0.01056	0		0.15316	1713172
00:00:08.698	48223	0.0109	0		0.158091	1714299
00:00:08.708	48233	0.0104	0		0.150839	1712621
00:00:08.718	48243	0.0107	0		0.15519	1713616
00:00:08.728	48253	0.01057	0		0.153305	1713205
00:00:08.738	48263	0.01091	0		0.158236	1714346
00:00:08.748	48273	0.01059	0		0.153595	1713244
00:00:08.758	48283	0.01088	0		0.157801	1714223
00:00:08.768	48293	0.01045	0		0.151564	1712780
00:00:08.778	48303	0.01053	0		0.152725	1713044
00:00:08.788	48313	0.0107	0		0.15519	1713636
00:00:08.798	48323	0.01072	0		0.15548	1713677
00:00:08.808	48333	0.01061	0		0.153885	1713317
00:00:08.817	48343	0.01095	0		0.158816	1714472
00:00:08.827	48353	0.0109	0		0.158091	1714307
00:00:08.837	48363	0.01101	0		0.159687	1714653
00:00:08.848	48373	0.01068	0		0.1549	1713552
00:00:08.859	48383	0.01095	0		0.158816	1714462
00:00:08.868	48393	0.01084	0		0.157221	1714096
00:00:08.877	48403	0.01094	0		0.158671	1714434
00:00:08.887	48413	0.01057	0		0.153305	1713185
00:00:08.898	48423	0.01104	0		0.160122	1714758
00:00:08.908	48433	0.01088	0		0.157801	1714218
00:00:08.917	48443	0.01082	0		0.156931	1714032
00:00:08.927	48453	0.01076	0		0.156061	1713834
00:00:08.937	48463	0.01106	0		0.160412	1714832
00:00:08.947	48473	0.01083	0		0.157076	1714074
00:00:08.957	48483	0.01077	0		0.156206	1713851
00:00:08.967	48493	0.01107	0		0.160557	1714864
00:00:08.977	48503	0.01119	0		0.162297	1715258
00:00:08.987	48513	0.011	0		0.159541	1714619
00:00:08.997	48523	0.011	0		0.159541	1714636
00:00:09.007	48533	0.01077	0		0.156206	1713876
00:00:09.017	48543	0.01142	0		0.165633	1716047
00:00:09.027	48553	0.01107	0		0.160557	1714866
00:00:09.037	48563	0.01133	0		0.164328	1715724
00:00:09.047	48573	0.01091	0		0.158236	1714329
00:00:09.057	48583	0.01092	0		0.158381	1714368
00:00:09.067	48593	0.01085	0		0.157366	1714133
00:00:09.077	48603	0.01134	0		0.164473	1715756
00:00:09.087	48613	0.0113	0		0.163893	1715624
00:00:09.097	48623	0.01101	0		0.159687	1714668
00:00:09.107	48633	0.01107	0		0.160557	1714861
00:00:09.117	48643	0.01101	0		0.159687	1714677
00:00:09.126	48653	0.01113	0		0.161427	1715084
00:00:09.136	48663	0.01139	0		0.165198	1715927
00:00:09.147	48673	0.01115	0		0.161717	1715143
00:00:09.157	48683	0.01138	0		0.165053	1715915
00:00:09.166	48693	0.01119	0		0.162297	1715277
00:00:09.176	48703	0.01138	0		0.165053	1715898
00:00:09.186	48713	0.01103	0		0.159977	1714729
00:00:09.196	48723	0.01146	0		0.166213	1716172
00:00:09.206	48733	0.01116	0		0.161862	1715165
00:00:09.216	48743	0.01099	0		0.159396	1714604
00:00:09.226	48753	0.01133	0		0.164328	1715749
00:00:09.237	48763	0.01129	0		0.163748	1715616
00:00:09.247	48773	0.01141	0		0.165488	1715991
00:00:09.256	48783	0.01117	0		0.162007	1715201
00:00:09.266	48793	0.01117	0		0.162007	1715189
00:00:09.276	48803	0.01113	0		0.161427	1715079
00:00:09.286	48813	0.01092	0		0.158381	1714378
00:00:09.296	48823	0.01076	0		0.156061	1713814
00:00:09.306	48833	0.01086	0		0.157511	1714147
00:00:09.316	48843	0.01103	0		0.159977	1714719
00:00:09.326	48853	0.01076	0		0.156061	1713814
00:00:09.336	48863	0.01114	0		0.161572	1715089
00:00:09.346	48873	0.0107	0		0.15519	1713628
00:00:09.356	48883	0.0107	0		0.15519	1713638
00:00:09.366	48893	0.01055	0		0.153015	1713106
00:00:09.376	48903	0.01072	0		0.15548	1713707
00:00:09.386	48913	0.01074	0		0.15577	1713775
00:00:09.397	48923	0.0108	0		0.156641	1713959
00:00:09.406	48933	0.01094	0		0.158671	1714434
00:00:09.416	48943	0.01061	0		0.153885	1713310
00:00:09.426	48953	0.01074	0		0.15577	1713743
00:00:09.436	48963	0.01073	0		0.155625	1713724
00:00:09.445	48973	0.01087	0		0.157656	1714199
00:00:09.455	48983	0.01076	0		0.156061	1713827
00:00:09.465	48993	0.0108	0		0.156641	1713952
00:00:09.475	49003	0.01076	0		0.156061	1713812
00:00:09.485	49013	0.01075	0		0.155916	1713807
00:00:09.495	49023	0.01061	0		0.153885	1713317
00:00:09.506	49033	0.0108	0		0.156641	1713956
00:00:09.515	49043	0.01083	0		0.157076	1714076
00:00:09.525	49053	0.01085	0		0.157366	1714125
00:00:09.535	49063	0.01098	0		0.159251	1714553
00:00:09.545	49073	0.01091	0		0.158236	1714326
00:00:09.555	49083	0.0109	0		0.158091	1714280
00:00:09.565	49093	0.01073	0		0.155625	1713724
00:00:09.575	49103	0.01099	0		0.159396	1714611
00:00:09.585	49113	0.01099	0		0.159396	1714594
00:00:09.595	49123	0.0111	0		0.160992	1714954
00:00:09.605	49133	0.01075	0		0.155916	1713797
00:00:09.615	49143	0.01116	0		0.161862	1715179
00:00:09.625	49153	0.0112	0		0.162442	1715307
00:00:09.635	49163	0.01099	0		0.159396	1714611
00:00:09.645	49173	0.01092	0		0.158381	1714365
00:00:09.655	49183	0.01097	0		0.159106	1714535
00:00:09.664	49193	0.01117	0		0.162007	1715214
00:00:09.675	49203	0.01091	0		0.158236	1714329
00:00:09.684	49213	0.0111	0		0.160992	1714954
00:00:09.694	49223	0.01113	0		0.161427	1715069
00:00:09.704	49233	0.01098	0		0.159251	1714572
00:00:09.714	49243	0.01123	0		0.162877	1715418
00:00:09.725	49253	0.01113	0		0.161427	1715052
00:00:09.734	49263	0.01095	0		0.158816	1714474
00:00:09.744	49273	0.01124	0		0.163022	1715435
00:00:09.754	49283	0.01093	0		0.158526	1714383
00:00:09.764	49293	0.01134	0		0.164473	1715756
00:00:09.775	49303	0.01126	0		0.163312	1715489
00:00:09.784	49313	0.01114	0		0.161572	1715113
00:00:09.795	49323	0.01104	0		0.160122	1714751
00:00:09.804	49333	0.01121	0		0.162587	1715339
00:00:09.814	49343	0.01117	0		0.162007	1715216
00:00:09.824	49353	0.01105	0		0.160267	1714802
00:00:09.834	49363	0.01084	0		0.157221	1714081
00:00:09.844	49373	0.01135	0		0.164618	1715822
00:00:09.854	49383	0.01104	0		0.160122	1714780
00:00:09.865	49393	0.01154	0		0.167374	1716432
00:00:09.874	49403	0.01143	0		0.165778	1716084
00:00:09.884	49413	0.0114	0		0.165343	1715981
00:00:09.894	49423	0.01145	0		0.166068	1716158
00:00:09.904	49433	0.01119	0		0.162297	1715272
00:00:09.914	49443	0.01132	0		0.164183	1715702
00:00:09.924	49453	0.01118	0		0.162152	1715228
00:00:09.934	49463	0.01116	0		0.161862	1715170
00:00:09.944	49473	0.01143	0		0.165778	1716091
00:00:09.954	49483	0.01133	0		0.164328	1715724
00:00:09.964	49493	0.01124	0		0.163022	1715438
00:00:09.974	49503	0.01131	0		0.164038	1715675
00:00:09.983	49513	0.01156	0		0.167664	1716515
00:00:09.994	49523	0.0113	0		0.163893	1715631
00:00:10.003	49533	0.01143	0		0.165778	1716084
00:00:10.013	49543	0.01127	0		0.163457	1715528
00:00:10.023	49553	0.01126	0		0.163312	1715491
00:00:10.033	49563	0.01157	0		0.167809	1716559
00:00:10.043	49573	0.01143	0		0.165778	1716069
00:00:10.053	49583	0.0116	0		0.168244	1716661
00:00:10.064	49593	0.01157	0		0.167809	1716554
00:00:10.073	49603	0.01137	0		0.164908	1715866
00:00:10.083	49613	0.01169	0		0.169549	1716954
00:00:10.093	49623	0.01153	0		0.167228	1716398
00:00:10.103	49633	0.01157	0		0.167809	1716532
00:00:10.113	49643	0.01137	0		0.164908	1715869
00:00:10.123	49653	0.01167	0		0.169259	1716864
00:00:10.133	49663	0.01166	0		0.169114	1716837
00:00:10.143	49673	0.01141	0		0.165488	1715998
00:00:10.153	49683	0.01145	0		0.166068	1716126
00:00:10.163	49693	0.01165	0		0.168969	1716798
00:00:10.173	49703	0.01108	0		0.160702	1714893
00:00:10.183	49713	0.01193	0		0.17303	1717749
00:00:10.193	49723	0.01174	0		0.170274	1717121
00:00:10.203	49733	0.01181	0		0.17129	1717336
00:00:10.213	49743	0.01167	0		0.169259	1716866
00:00:10.223	49753	0.01189	0		0.17245	1717603
00:00:10.233	49763	0.01158	0		0.167954	1716567
00:00:10.243	49773	0.01183	0		0.17158	1717422
00:00:10.253	49783	0.0115	0		0.166793	1716297
00:00:10.263	49793	0.01224	0		0.177526	1718788
00:00:10.273	49803	0.01141	0		0.165488	1716008
00:00:10.282	49813	0.01164	0		0.168824	1716795
00:00:10.293	49823	0.01175	0		0.170419	1717138
00:00:10.302	49833	0.01185	0		0.17187	1717481
00:00:10.313	49843	0.01175	0		0.170419	1717141
00:00:10.322	49853	0.01226	0		0.177816	1718871
00:00:10.333	49863	0.01171	0		0.169839	1717018
00:00:10.343	49873	0.01202	0		0.174335	1718043
00:00:10.352	49883	0.01218	0		0.176656	1718577
00:00:10.362	49893	0.01216	0		0.176366	1718523
00:00:10.372	49903	0.01199	0		0.1739	1717947
00:00:10.382	49913	0.01248	0		0.181007	1719599
00:00:10.392	49923	0.01194	0		0.173175	1717788
00:00:10.402	49933	0.01194	0		0.173175	1717778
00:00:10.412	49943	0.01197	0		0.17361	1717871
00:00:10.422	49953	0.01195	0		0.17332	1717803
00:00:10.432	49963	0.01206	0		0.174915	1718199
00:00:10.442	49973	0.01257	0		0.182312	1719896
00:00:10.452	49983	0.01189	0		0.17245	1717618
00:00:10.462	49993	0.01195	0		0.17332	1717820
00:00:10.472	50003	0.01168	0		0.169404	1716908
00:00:10.482	50013	0.0122	0		0.176946	1718645
00:00:10.492	50023	0.01208	0		0.175206	1718251
00:00:10.502	50033	0.01206	0		0.174915	1718182
00:00:10.512	50043	0.01262	0		0.183038	1720058
00:00:10.522	50053	0.01241	0		0.179992	1719364
00:00:10.532	50063	0.01201	0		0.17419	1718021
00:00:10.542	50073	0.01214	0		0.176076	1718462
00:00:10.552	50083	0.0119	0		0.172595	1717668
00:00:10.561	50093	0.01203	0		0.17448	1718092
00:00:10.572	50103	0.01202	0		0.174335	1718055
00:00:10.582	50113	0.01231	0		0.178541	1719040
00:00:10.591	50123	0.01224	0		0.177526	1718778
00:00:10.601	50133	0.01195	0		0.17332	1717808
00:00:10.611	50143	0.01215	0		0.176221	1718488
00:00:10.621	50153	0.01228	0		0.178106	1718911
00:00:10.631	50163	0.01237	0		0.179412	1719241
00:00:10.641	50173	0.01243	0		0.180282	1719418
00:00:10.651	50183	0.01219	0		0.176801	1718616
00:00:10.661	50193	0.01245	0		0.180572	1719496
00:00:10.671	50203	0.01266	0		0.183618	1720202
00:00:10.681	50213	0.01256	0		0.182167	1719864
00:00:10.691	50223	0.01215	0		0.176221	1718486
00:00:10.701	50233	0.01242	0		0.180137	1719403
00:00:10.711	50243	0.01215	0		0.176221	1718476
00:00:10.721	50253	0.01238	0		0.179557	1719273
00:00:10.731	50263	0.01207	0		0.175061	1718219
00:00:10.741	50273	0.01251	0		0.181442	1719702
00:00:10.751	50283	0.0126	0		0.182747	1719984
00:00:10.761	50293	0.01262	0		0.183038	1720080
00:00:10.771	50303	0.0123	0		0.178396	1719009
00:00:10.781	50313	0.01245	0		0.180572	1719503
00:00:10.791	50323	0.01242	0		0.180137	1719383
00:00:10.801	50333	0.01248	0		0.181007	1719591
00:00:10.811	50343	0.01245	0		0.180572	1719513
00:00:10.820	50353	0.0128	0		0.185648	1720665
00:00:10.831	50363	0.01245	0		0.180572	1719481
00:00:10.840	50373	0.01288	0		0.186809	1720940
00:00:10.851	50383	0.01224	0		0.177526	1718778
00:00:10.861	50393	0.01262	0		0.183038	1720077
00:00:10.870	50403	0.01226	0		0.177816	1718871
00:00:10.881	50413	0.01257	0		0.182312	1719908
00:00:10.890	50423	0.01243	0		0.180282	1719435
00:00:10.900	50433	0.01249	0		0.181152	1719618
00:00:10.911	50443	0.01243	0		0.180282	1719440
00:00:10.920	50453	0.01274	0		0.184778	1720472
00:00:10.930	50463	0.01271	0		0.184343	1720361
00:00:10.940	50473	0.01301	0		0.188694	1721386
00:00:10.950	50483	0.01264	0		0.183328	1720146
00:00:10.960	50493	0.01285	0		0.186373	1720847
00:00:10.970	50503	0.01238	0		0.179557	1719251
00:00:10.980	50513	0.0125	0		0.181297	1719662
00:00:10.990	50523	0.01247	0		0.180862	1719552
00:00:11.000	50533	0.01286	0		0.186518	1720874
00:00:11.010	50543	0.01251	0		0.181442	1719714
00:00:11.020	50553	0.01295	0		0.187824	1721163
00:00:11.030	50563	0.01265	0		0.183473	1720183
00:00:11.040	50573	0.01264	0		0.183328	1720146
00:00:11.050	50583	0.01279	0		0.185503	1720650
00:00:11.060	50593	0.0127	0		0.184198	1720322
00:00:11.070	50603	0.0128	0		0.185648	1720668
00:00:11.080	50613	0.01304	0		0.189129	1721467
00:00:11.089	50623	0.01273	0		0.184633	1720450
00:00:11.099	50633	0.01285	0		0.186373	1720845
00:00:11.110	50643	0.01265	0		0.183473	1720158
00:00:11.119	50653	0.01278	0		0.185358	1720594
00:00:11.129	50663	0.01263	0		0.183183	1720099
00:00:11.140	50673	0.01309	0		0.189854	1721629
00:00:11.150	50683	0.01276	0		0.185068	1720530
00:00:11.160	50693	0.013	0		0.188549	1721337
00:00:11.169	50703	0.01292	0		0.187389	1721082
00:00:11.180	50713	0.01283	0		0.186083	1720785
00:00:11.189	50723	0.01258	0		0.182457	1719948
00:00:11.199	50733	0.0129	0		0.187099	1721004
00:00:11.209	50743	0.01273	0		0.184633	1720432
00:00:11.219	50753	0.01261	0		0.182893	1720026
00:00:11.229	50763	0.01234	0		0.178977	1719141
00:00:11.239	50773	0.01252	0		0.181587	1719719
00:00:11.249	50783	0.0126	0		0.182747	1719984
00:00:11.259	50793	0.01204	0		0.174625	1718138
00:00:11.269	50803	0.01226	0		0.177816	1718862
00:00:11.279	50813	0.01211	0		0.175641	1718346
00:00:11.289	50823	0.01165	0		0.168969	1716815
00:00:11.299	50833	0.01222	0		0.177236	1718729
00:00:11.309	50843	0.01181	0		0.17129	1717339
00:00:11.319	50853	0.01204	0		0.174625	1718116
00:00:11.329	50863	0.01164	0		0.168824	1716773
00:00:11.339	50873	0.01168	0		0.169404	1716905
00:00:11.349	50883	0.01169	0		0.169549	1716935
00:00:11.359	50893	0.01122	0		0.162732	1715373
00:00:11.369	50903	0.01111	0		0.161137	1715013
00:00:11.378	50913	0.01124	0		0.163022	1715452
00:00:11.388	50923	0.01064	0		0.15432	1713423
00:00:11.399	50933	0.01086	0		0.157511	1714162
00:00:11.408	50943	0.01079	0		0.156496	1713942
00:00:11.419	50953	0.0109	0		0.158091	1714312
00:00:11.428	50963	0.01054	0		0.15287	1713101
00:00:11.439	50973	0.01066	0		0.15461	1713503
00:00:11.448	50983	0.01076	0		0.156061	1713814
00:00:11.458	50993	0.01048	0		0.152	1712883
00:00:11.468	51003	0.01044	0		0.151419	1712738
00:00:11.478	51013	0.01068	0		0.1549	1713565
00:00:11.488	51023	0.01065	0		0.154465	1713442
00:00:11.498	51033	0.01102	0		0.159832	1714704
00:00:11.508	51043	0.01046	0		0.151709	1712807
00:00:11.518	51053	0.01054	0		0.15287	1713089
00:00:11.528	51063	0.01073	0		0.155625	1713729
00:00:11.538	51073	0.0111	0		0.160992	1714979
00:00:11.548	51083	0.01073	0		0.155625	1713714
00:00:11.558	51093	0.01103	0		0.159977	1714717
00:00:11.568	51103	0.01069	0		0.155045	1713594
00:00:11.578	51113	0.01064	0		0.15432	1713415
00:00:11.588	51123	0.01081	0		0.156786	1713986
00:00:11.598	51133	0.011	0		0.159541	1714633
00:00:11.608	51143	0.01045	0		0.151564	1712800
00:00:11.617	51153	0.01089	0		0.157946	1714253
00:00:11.628	51163	0.01084	0		0.157221	1714101
00:00:11.637	51173	0.01111	0		0.161137	1714998
00:00:11.648	51183	0.01054	0		0.15287	1713101
00:00:11.658	51193	0.01085	0		0.157366	1714113
00:00:11.667	51203	0.01095	0		0.158816	1714479
00:00:11.678	51213	0.01096	0		0.158961	1714513
00:00:11.687	51223	0.01105	0		0.160267	1714805
00:00:11.698	51233	0.01122	0		0.162732	1715383
00:00:11.708	51243	0.0111	0		0.160992	1714959
00:00:11.717	51253	0.01098	0		0.159251	1714575
00:00:11.727	51263	0.01089	0		0.157946	1714272
00:00:11.737	51273	0.01127	0		0.163457	1715523
00:00:11.747	51283	0.01139	0		0.165198	1715944
00:00:11.757	51293	0.01102	0		0.159832	1714690
00:00:11.767	51303	0.01118	0		0.162152	1715246
00:00:11.777	51313	0.01113	0		0.161427	1715055
00:00:11.787	51323	0.01156	0		0.167664	1716513
00:00:11.797	51333	0.01117	0		0.162007	1715206
00:00:11.807	51343	0.01132	0		0.164183	1715712
00:00:11.817	51353	0.01105	0		0.160267	1714788
00:00:11.827	51363	0.01137	0		0.164908	1715888
00:00:11.837	51373	0.0114	0		0.165343	1715959
00:00:11.847	51383	0.01101	0		0.159687	1714660
00:00:11.857	51393	0.01136	0		0.164763	1715834
00:00:11.867	51403	0.01144	0		0.165923	1716101
00:00:11.877	51413	0.01139	0		0.165198	1715927
00:00:11.887	51423	0.01152	0		0.167083	1716378
00:00:11.897	51433	0.01146	0		0.166213	1716165
00:00:11.907	51443	0.01142	0		0.165633	1716028
00:00:11.916	51453	0.01178	0		0.170854	1717248
00:00:11.927	51463	0.01128	0		0.163603	1715572
00:00:11.937	51473	0.01142	0		0.165633	1716047
00:00:11.947	51483	0.01156	0		0.167664	1716522
00:00:11.957	51493	0.01122	0		0.162732	1715380
00:00:11.966	51503	0.01188	0		0.172305	1717584
00:00:11.976	51513	0.01169	0		0.169549	1716954
00:00:11.986	51523	0.01167	0		0.169259	1716886
00:00:11.996	51533	0.01181	0		0.17129	1717349
00:00:12.006	51543	0.0115	0		0.166793	1716297
00:00:12.016	51553	0.0118	0		0.171144	1717329
00:00:12.026	51563	0.01173	0		0.170129	1717077
00:00:12.036	51573	0.01175	0		0.170419	1717136
00:00:12.046	51583	0.0116	0		0.168244	1716641
00:00:12.056	51593	0.01158	0		0.167954	1716569
00:00:12.066	51603	0.01155	0		0.167519	1716493
00:00:12.076	51613	0.01174	0		0.170274	1717123
00:00:12.086	51623	0.01154	0		0.167374	1716434
00:00:12.096	51633	0.01152	0		0.167083	1716371
00:00:12.106	51643	0.01149	0		0.166648	1716290
00:00:12.116	51653	0.0117	0		0.169694	1716964
00:00:12.126	51663	0.01187	0		0.17216	1717547
00:00:12.136	51673	0.01152	0		0.167083	1716361
00:00:12.146	51683	0.01181	0		0.17129	1717349
00:00:12.156	51693	0.01187	0		0.17216	1717535
00:00:12.165	51703	0.0121	0		0.175496	1718324
00:00:12.178	51713	0.01169	0		0.169549	1716937
00:00:12.186	51723	0.01177	0		0.170709	1717229
00:00:12.196	51733	0.01184	0		0.171725	1717434
00:00:12.206	51743	0.01221	0		0.177091	1718699
00:00:12.216	51753	0.01173	0		0.170129	1717089
00:00:12.225	51763	0.012	0		0.174045	1717999
00:00:12.236	51773	0.01198	0		0.173755	1717933
00:00:12.246	51783	0.0119	0		0.172595	1717668
00:00:12.256	51793	0.01179	0		0.170999	1717295
00:00:12.265	51803	0.01199	0		0.1739	1717950
00:00:12.275	51813	0.01168	0		0.169404	1716908
00:00:12.285	51823	0.01161	0		0.168389	1716675
00:00:12.295	51833	0.01215	0		0.176221	1718491
00:00:12.305	51843	0.01246	0		0.180717	1719525
00:00:12.315	51853	0.01176	0		0.170564	1717177
00:00:12.325	51863	0.0121	0		0.175496	1718322
00:00:12.335	51873	0.01186	0		0.172015	1717523
00:00:12.345	51883	0.01201	0		0.17419	1718006
00:00:12.355	51893	0.01196	0		0.173465	1717869
00:00:12.365	51903	0.01225	0		0.177671	1718832
00:00:12.375	51913	0.01217	0		0.176511	1718562
00:00:12.385	51923	0.01224	0		0.177526	1718788
00:00:12.395	51933	0.01212	0		0.175786	1718403
00:00:12.405	51943	0.01241	0		0.179992	1719364
00:00:12.415	51953	0.012	0		0.174045	1718001
00:00:12.425	51963	0.01207	0		0.175061	1718207
00:00:12.435	51973	0.01199	0		0.1739	1717967
00:00:12.445	51983	0.01213	0		0.175931	1718417
00:00:12.455	51993	0.01201	0		0.17419	1718026
00:00:12.464	52003	0.0123	0		0.178396	1718984
00:00:12.474	52013	0.012	0		0.174045	1717977
00:00:12.484	52023	0.01256	0		0.182167	1719858
00:00:12.495	52033	0.01249	0		0.181152	1719640
00:00:12.504	52043	0.01265	0		0.183473	1720173
00:00:12.514	52053	0.01243	0		0.180282	1719418
00:00:12.524	52063	0.01249	0		0.181152	1719638
00:00:12.534	52073	0.01257	0		0.182312	1719894
00:00:12.544	52083	0.01262	0		0.183038	1720060
00:00:12.554	52093	0.0124	0		0.179847	1719344
00:00:12.564	52103	0.01247	0		0.180862	1719569
00:00:12.574	52113	0.01251	0		0.181442	1719697
00:00:12.584	52123	0.01259	0		0.182602	1719972
00:00:12.595	52133	0.01234	0		0.178977	1719141
00:00:12.604	52143	0.01284	0		0.186228	1720822
00:00:12.614	52153	0.01252	0		0.181587	1719746
00:00:12.624	52163	0.01256	0		0.182167	1719853
00:00:12.634	52173	0.01223	0		0.177381	1718771
00:00:12.644	52183	0.01245	0		0.180572	1719508
00:00:12.654	52193	0.01248	0		0.181007	1719596
00:00:12.664	52203	0.01272	0		0.184488	1720415
00:00:12.674	52213	0.01242	0		0.180137	1719383
00:00:12.684	52223	0.01272	0		0.184488	1720405
00:00:12.694	52233	0.01229	0		0.178251	1718945
00:00:12.704	52243	0.01289	0		0.186954	1720989
00:00:12.714	52253	0.01252	0		0.181587	1719724
00:00:12.724	52263	0.01293	0		0.187534	1721117
00:00:12.734	52273	0.01275	0		0.184923	1720508
00:00:12.744	52283	0.01273	0		0.184633	1720432
00:00:12.753	52293	0.01246	0		0.180717	1719520
00:00:12.764	52303	0.01275	0		0.184923	1720503
00:00:12.774	52313	0.0127	0		0.184198	1720327
00:00:12.784	52323	0.01266	0		0.183618	1720195
00:00:12.794	52333	0.01253	0		0.181732	1719765
00:00:12.803	52343	0.01291	0		0.187244	1721048
00:00:12.813	52353	0.01287	0		0.186664	1720896
00:00:12.824	52363	0.01318	0		0.19116	1721954
00:00:12.833	52373	0.01252	0		0.181587	1719743
00:00:12.843	52383	0.01287	0		0.186664	1720899
00:00:12.853	52393	0.01259	0		0.182602	1719974
00:00:12.863	52403	0.0128	0		0.185648	1720675
00:00:12.873	52413	0.0129	0		0.187099	1721004
00:00:12.883	52423	0.01269	0		0.184053	1720317
00:00:12.893	52433	0.01269	0		0.184053	1720303
00:00:12.903	52443	0.01316	0		0.19087	1721864
00:00:12.913	52453	0.01291	0		0.187244	1721031
00:00:12.923	52463	0.01307	0		0.189564	1721594
00:00:12.933	52473	0.01293	0		0.187534	1721102
00:00:12.943	52483	0.01286	0		0.186518	1720860
00:00:12.953	52493	0.01288	0		0.186809	1720943
00:00:12.963	52503	0.01298	0		0.188259	1721259
00:00:12.973	52513	0.01284	0		0.186228	1720817
00:00:12.983	52523	0.01323	0		0.191885	1722122
00:00:12.993	52533	0.01278	0		0.185358	1720616
00:00:13.003	52543	0.01315	0		0.190725	1721854
00:00:13.013	52553	0.01313	0		0.190435	1721778
00:00:13.022	52563	0.01332	0		0.19319	1722411
00:00:13.032	52573	0.01298	0		0.188259	1721276
00:00:13.043	52583	0.01314	0		0.19058	1721797
00:00:13.052	52593	0.01281	0		0.185793	1720721
00:00:13.062	52603	0.01357	0		0.196816	1723247
00:00:13.072	52613	0.01308	0		0.189709	1721616
00:00:13.082	52623	0.0133	0		0.1929	1722337
00:00:13.092	52633	0.01314	0		0.19058	1721827
00:00:13.102	52643	0.01334	0		0.19348	1722484
00:00:13.112	52653	0.01318	0		0.19116	1721935
00:00:13.122	52663	0.01332	0		0.19319	1722411
00:00:13.132	52673	0.01345	0		0.195076	1722869
00:00:13.142	52683	0.01324	0		0.19203	1722139
00:00:13.152	52693	0.01337	0		0.193915	1722594
00:00:13.163	52703	0.01314	0		0.19058	1721815
00:00:13.172	52713	0.01331	0		0.193045	1722376
00:00:13.182	52723	0.01353	0		0.196236	1723127
00:00:13.192	52733	0.01308	0		0.189709	1721597
00:00:13.202	52743	0.01338	0		0.19406	1722621
00:00:13.212	52753	0.01345	0		0.195076	1722859
00:00:13.222	52763	0.01338	0		0.19406	1722631
00:00:13.232	52773	0.01314	0		0.19058	1721820
00:00:13.242	52783	0.01344	0		0.194931	1722832
00:00:13.252	52793	0.01309	0		0.189854	1721631
00:00:13.262	52803	0.01357	0		0.196816	1723271
00:00:13.272	52813	0.0134	0		0.194351	1722687
00:00:13.281	52823	0.01373	0		0.199137	1723805
00:00:13.292	52833	0.01335	0		0.193625	1722528
00:00:13.301	52843	0.01352	0		0.196091	1723090
00:00:13.312	52853	0.01338	0		0.19406	1722612
00:00:13.322	52863	0.01351	0		0.195946	1723058
00:00:13.332	52873	0.01327	0		0.192465	1722237
00:00:13.342	52883	0.01384	0		0.200732	1724172
00:00:13.352	52893	0.01366	0		0.198121	1723572
00:00:13.361	52903	0.01364	0		0.197831	1723492
00:00:13.371	52913	0.01352	0		0.196091	1723078
00:00:13.381	52923	0.01373	0		0.199137	1723795
00:00:13.391	52933	0.01371	0		0.198847	1723724
00:00:13.401	52943	0.01353	0		0.196236	1723134
00:00:13.411	52953	0.01374	0		0.199282	1723837
00:00:13.421	52963	0.01372	0		0.198992	1723763
00:00:13.431	52973	0.01319	0		0.191305	1721988
00:00:13.441	52983	0.01376	0		0.199572	1723896
00:00:13.451	52993	0.0135	0		0.195801	1723024
00:00:13.461	53003	0.01373	0		0.199137	1723781
00:00:13.471	53013	0.01363	0		0.197686	1723472
00:00:13.481	53023	0.01382	0		0.200442	1724079
00:00:13.491	53033	0.0135	0		0.195801	1723026
00:00:13.501	53043	0.01377	0		0.199717	1723932
00:00:13.511	53053	0.01383	0		0.200587	1724116
00:00:13.521	53063	0.01397	0		0.202618	1724587
00:00:13.531	53073	0.01366	0		0.198121	1723546
00:00:13.541	53083	0.01383	0		0.200587	1724116
00:00:13.551	53093	0.01396	0		0.202473	1724555
00:00:13.561	53103	0.01369	0		0.198557	1723658
00:00:13.571	53113	0.01393	0		0.202038	1724472
00:00:13.580	53123	0.01398	0		0.202763	1724619
00:00:13.590	53133	0.01386	0		0.201022	1724229
00:00:13.600	53143	0.01389	0		0.201457	1724330
00:00:13.611	53153	0.01378	0		0.199862	1723964
00:00:13.620	53163	0.01392	0		0.201892	1724443
00:00:13.630	53173	0.01358	0		0.196961	1723274
00:00:13.640	53183	0.0139	0		0.201602	1724355
00:00:13.650	53193	0.01409	0		0.204358	1724989
00:00:13.661	53203	0.01407	0		0.204068	1724925
00:00:13.671	53213	0.01395	0		0.202328	1724531
00:00:13.680	53223	0.01406	0		0.203923	1724906
00:00:13.690	53233	0.01423	0		0.206389	1725480
00:00:13.700	53243	0.01413	0		0.204938	1725119
00:00:13.710	53253	0.01386	0		0.201022	1724244
00:00:13.720	53263	0.0142	0		0.205954	1725367
00:00:13.730	53273	0.01386	0		0.201022	1724235
00:00:13.740	53283	0.01425	0		0.206679	1725548
00:00:13.750	53293	0.01385	0		0.200877	1724197
00:00:13.760	53303	0.01404	0		0.203633	1724837
00:00:13.770	53313	0.0143	0		0.207404	1725700
00:00:13.780	53323	0.01419	0		0.205808	1725335
00:00:13.790	53333	0.01415	0		0.205228	1725210
00:00:13.800	53343	0.0141	0		0.204503	1725021
00:00:13.810	53353	0.0138	0		0.200152	1724023
00:00:13.820	53363	0.01424	0		0.206534	1725487
00:00:13.830	53373	0.01396	0		0.202473	1724575
00:00:13.840	53383	0.01436	0		0.208274	1725908
00:00:13.849	53393	0.01413	0		0.204938	1725136
00:00:13.859	53403	0.01406	0		0.203923	1724886
00:00:13.869	53413	0.01409	0		0.204358	1724996
00:00:13.879	53423	0.01422	0		0.206244	1725448
00:00:13.889	53433	0.01419	0		0.205808	1725328
00:00:13.899	53443	0.01403	0		0.203488	1724803
00:00:13.910	53453	0.01395	0		0.202328	1724516
00:00:13.919	53463	0.01417	0		0.205518	1725279
00:00:13.929	53473	0.01406	0		0.203923	1724908
00:00:13.939	53483	0.01391	0		0.201747	1724394
00:00:13.949	53493	0.01398	0		0.202763	1724631
00:00:13.959	53503	0.01375	0		0.199427	1723849
00:00:13.969	53513	0.01381	0		0.200297	1724045
00:00:13.979	53523	0.0139	0		0.201602	1724374
00:00:13.989	53533	0.01372	0		0.198992	1723766
00:00:13.999	53543	0.01388	0		0.201312	1724298
00:00:14.009	53553	0.01361	0		0.197396	1723379
00:00:14.019	53563	0.0138	0		0.200152	1724038
00:00:14.029	53573	0.01379	0		0.200007	1723979
00:00:14.039	53583	0.0136	0		0.197251	1723364
00:00:14.048	53593	0.01349	0		0.195656	1722990
00:00:14.059	53603	0.01399	0		0.202908	1724675
00:00:14.069	53613	0.01378	0		0.199862	1723957
00:00:14.079	53623	0.01364	0		0.197831	1723477
00:00:14.089	53633	0.01352	0		0.196091	1723073
00:00:14.099	53643	0.0137	0		0.198702	1723705
00:00:14.109	53653	0.01373	0		0.199137	1723800
00:00:14.118	53663	0.01351	0		0.195946	1723068
00:00:14.129	53673	0.01354	0		0.196381	1723171
00:00:14.138	53683	0.01347	0		0.195366	1722910
00:00:14.149	53693	0.01364	0		0.197831	1723482
00:00:14.158	53703	0.01334	0		0.19348	1722472
00:00:14.168	53713	0.01358	0		0.196961	1723296
00:00:14.178	53723	0.01355	0		0.196526	1723203
00:00:14.188	53733	0.01357	0		0.196816	1723247
00:00:14.198	53743	0.01339	0		0.194205	1722648
00:00:14.208	53753	0.01334	0		0.19348	1722484
00:00:14.218	53763	0.01313	0		0.190435	1721780
00:00:14.228	53773	0.01334	0		0.19348	1722489
00:00:14.238	53783	0.01359	0		0.197106	1723323
00:00:14.248	53793	0.01342	0		0.194641	1722766
00:00:14.258	53803	0.01326	0		0.19232	1722212
00:00:14.268	53813	0.0133	0		0.1929	1722340
00:00:14.278	53823	0.01336	0		0.19377	1722558
00:00:14.288	53833	0.0137	0		0.198702	1723692
00:00:14.298	53843	0.01355	0		0.196526	1723181
00:00:14.308	53853	0.01401	0		0.203198	1724722
00:00:14.318	53863	0.01341	0		0.194496	1722707
00:00:14.327	53873	0.01325	0		0.192175	1722190
00:00:14.338	53883	0.01344	0		0.194931	1722820
00:00:14.348	53893	0.01324	0		0.19203	1722163
00:00:14.357	53903	0.01326	0		0.19232	1722203
00:00:14.368	53913	0.01322	0		0.19174	1722077
00:00:14.378	53923	0.01321	0		0.191595	1722050
00:00:14.387	53933	0.01359	0		0.197106	1723308
00:00:14.398	53943	0.01311	0		0.190144	1721702
00:00:14.408	53953	0.01374	0		0.199282	1723827
00:00:14.418	53963	0.01339	0		0.194205	1722643
00:00:14.427	53973	0.01346	0		0.195221	1722900
00:00:14.437	53983	0.01341	0		0.194496	1722732
00:00:14.448	53993	0.01334	0		0.19348	1722494
00:00:14.458	54003	0.01312	0		0.190289	1721761
00:00:14.467	54013	0.0135	0		0.195801	1723026
00:00:14.477	54023	0.01351	0		0.195946	1723039
00:00:14.487	54033	0.01335	0		0.193625	1722528
00:00:14.497	54043	0.01355	0		0.196526	1723205
00:00:14.507	54053	0.01367	0		0.198267	1723575
00:00:14.517	54063	0.01341	0		0.194496	1722702
00:00:14.527	54073	0.01334	0		0.19348	1722499
00:00:14.537	54083	0.01313	0		0.190435	1721785
00:00:14.547	54093	0.01349	0		0.195656	1722972
00:00:14.557	54103	0.01307	0		0.189564	1721584
00:00:14.568	54113	0.01334	0		0.19348	1722482
00:00:14.577	54123	0.01345	0		0.195076	1722852
00:00:14.587	54133	0.01369	0		0.198557	1723644
00:00:14.597	54143	0.01335	0		0.193625	1722514
00:00:14.607	54153	0.01368	0		0.198412	1723619
00:00:14.617	54163	0.01339	0		0.194205	1722665
00:00:14.627	54173	0.01347	0		0.195366	1722923
00:00:14.637	54183	0.01307	0		0.189564	1721592
00:00:14.647	54193	0.01309	0		0.189854	1721629
00:00:14.656	54203	0.01335	0		0.193625	1722516
00:00:14.666	54213	0.01347	0		0.195366	1722920
00:00:14.676	54223	0.01366	0		0.198121	1723546
00:00:14.686	54233	0.01354	0		0.196381	1723168
00:00:14.696	54243	0.0135	0		0.195801	1723031
00:00:14.707	54253	0.01342	0		0.194641	1722744
00:00:14.716	54263	0.01353	0		0.196236	1723107
00:00:14.726	54273	0.01374	0		0.199282	1723835
00:00:14.736	54283	0.01354	0		0.196381	1723164
00:00:14.746	54293	0.01352	0		0.196091	1723092
00:00:14.756	54303	0.01316	0		0.19087	1721864
00:00:14.766	54313	0.01357	0		0.196816	1723254
00:00:14.776	54323	0.01329	0		0.192755	1722313
00:00:14.786	54333	0.01372	0		0.198992	1723744
00:00:14.796	54343	0.01307	0		0.189564	1721584
00:00:14.806	54353	0.01347	0		0.195366	1722923
00:00:14.816	54363	0.01356	0		0.196671	1723227
00:00:14.826	54373	0.01348	0		0.195511	1722964
00:00:14.836	54383	0.01321	0		0.191595	1722040
00:00:14.846	54393	0.01338	0		0.19406	1722631
00:00:14.856	54403	0.01329	0		0.192755	1722313
00:00:14.866	54413	0.0134	0		0.194351	1722685
00:00:14.876	54423	0.0135	0		0.195801	1723019
00:00:14.886	54433	0.01357	0		0.196816	1723244
00:00:14.896	54443	0.01323	0		0.191885	1722112
00:00:14.905	54453	0.0137	0		0.198702	1723678
00:00:14.915	54463	0.01318	0		0.19116	1721949
00:00:14.926	54473	0.01369	0		0.198557	1723658
00:00:14.935	54483	0.01325	0		0.192175	1722185
00:00:14.946	54493	0.01357	0		0.196816	1723261
00:00:14.956	54503	0.01332	0		0.19319	1722408
00:00:14.965	54513	0.01387	0		0.201167	1724274
00:00:14.976	54523	0.01365	0		0.197976	1723528
00:00:14.985	54533	0.01352	0		0.196091	1723080
00:00:14.995	54543	0.01331	0		0.193045	1722394
00:00:15.006	54553	0.01357	0		0.196816	1723242
00:00:15.015	54563	0.01325	0		0.192175	1722195
00:00:15.026	54573	0.01339	0		0.194205	1722646
00:00:15.035	54583	0.01319	0		0.191305	1721979
00:00:15.045	54593	0.01338	0		0.19406	1722614
00:00:15.055	54603	0.01272	0		0.184488	1720418
00:00:15.065	54613	0.01326	0		0.19232	1722212
00:00:15.075	54623	0.01323	0		0.191885	1722119
00:00:15.085	54633	0.01362	0		0.197541	1723433
00:00:15.095	54643	0.013	0		0.188549	1721344
00:00:15.105	54653	0.01366	0		0.198121	1723550
00:00:15.115	54663	0.01312	0		0.190289	1721734
00:00:15.125	54673	0.01335	0		0.193625	1722533
00:00:15.135	54683	0.01307	0		0.189564	1721580
00:00:15.145	54693	0.01339	0		0.194205	1722648
00:00:15.154	54703	0.01294	0		0.187679	1721136
00:00:15.165	54713	0.0134	0		0.194351	1722687
00:00:15.175	54723	0.01336	0		0.19377	1722563
00:00:15.184	54733	0.01355	0		0.196526	1723205
00:00:15.195	54743	0.0133	0		0.1929	1722347
00:00:15.205	54753	0.01338	0		0.19406	1722634
00:00:15.214	54763	0.01354	0		0.196381	1723139
00:00:15.224	54773	0.01315	0		0.190725	1721856
00:00:15.234	54783	0.0131	0		0.189999	1721675
00:00:15.245	54793	0.0133	0		0.1929	1722352
00:00:15.254	54803	0.01274	0		0.184778	1720477
00:00:15.264	54813	0.01346	0		0.195221	1722896
00:00:15.274	54823	0.01297	0		0.188114	1721229
00:00:15.284	54833	0.01344	0		0.194931	1722807
00:00:15.294	54843	0.01312	0		0.190289	1721748
00:00:15.304	54853	0.01368	0		0.198412	1723639
00:00:15.314	54863	0.01298	0		0.188259	1721281
00:00:15.324	54873	0.01324	0		0.19203	1722144
00:00:15.334	54883	0.01317	0		0.191015	1721910
00:00:15.344	54893	0.01299	0		0.188404	1721300
00:00:15.354	54903	0.01288	0		0.186809	1720948
00:00:15.364	54913	0.01315	0		0.190725	1721861
00:00:15.374	54923	0.01283	0		0.186083	1720783
00:00:15.384	54933	0.01315	0		0.190725	1721842
00:00:15.394	54943	0.01306	0		0.189419	1721550
00:00:15.404	54953	0.01347	0		0.195366	1722920
00:00:15.414	54963	0.01284	0		0.186228	1720800
00:00:15.425	54973	0.013	0		0.188549	1721347
00:00:15.433	54983	0.01297	0		0.188114	1721254
00:00:15.444	54993	0.01282	0		0.185938	1720743
00:00:15.454	55003	0.01308	0		0.189709	1721616
00:00:15.464	55013	0.01351	0		0.195946	1723061
00:00:15.473	55023	0.01274	0		0.184778	1720474
00:00:15.483	55033	0.01356	0		0.196671	1723227
00:00:15.494	55043	0.01297	0		0.188114	1721246
00:00:15.503	55053	0.01336	0		0.19377	1722558
00:00:15.513	55063	0.01328	0		0.19261	1722278
00:00:15.523	55073	0.01315	0		0.190725	1721851
00:00:15.533	55083	0.01274	0		0.184778	1720474
00:00:15.543	55093	0.01331	0		0.193045	1722396
00:00:15.553	55103	0.01319	0		0.191305	1721971
00:00:15.563	55113	0.01324	0		0.19203	1722163
00:00:15.573	55123	0.01327	0		0.192465	1722242
00:00:15.583	55133	0.01328	0		0.19261	1722281
00:00:15.593	55143	0.01301	0		0.188694	1721364
00:00:15.603	55153	0.01328	0		0.19261	1722283
00:00:15.613	55163	0.01302	0		0.188839	1721413
00:00:15.623	55173	0.01351	0		0.195946	1723068
00:00:15.633	55183	0.01324	0		0.19203	1722151
00:00:15.643	55193	0.01315	0		0.190725	1721846
00:00:15.653	55203	0.01317	0		0.191015	1721922
00:00:15.663	55213	0.01319	0		0.191305	1721993
00:00:15.673	55223	0.01325	0		0.192175	1722176
00:00:15.683	55233	0.01313	0		0.190435	1721788
00:00:15.693	55243	0.01341	0		0.194496	1722707
00:00:15.702	55253	0.01332	0		0.19319	1722430
00:00:15.713	55263	0.01308	0		0.189709	1721611
00:00:15.723	55273	0.01298	0		0.188259	1721286
00:00:15.732	55283	0.01294	0		0.187679	1721149
00:00:15.743	55293	0.01329	0		0.192755	1722320
00:00:15.752	55303	0.01282	0		0.185938	1720726
00:00:15.762	55313	0.013	0		0.188549	1721357
00:00:15.772	55323	0.01324	0		0.19203	1722141
00:00:15.782	55333	0.01321	0		0.191595	1722062
00:00:15.792	55343	0.0132	0		0.19145	1722030
00:00:15.802	55353	0.01305	0		0.189274	1721526
00:00:15.812	55363	0.01281	0		0.185793	1720717
00:00:15.822	55373	0.0127	0		0.184198	1720322
00:00:15.832	55383	0.01273	0		0.184633	1720425
00:00:15.842	55393	0.013	0		0.188549	1721354
00:00:15.852	55403	0.01297	0		0.188114	1721251
00:00:15.862	55413	0.01296	0		0.187969	1721200
00:00:15.872	55423	0.01308	0		0.189709	1721599
00:00:15.882	55433	0.01254	0		0.181877	1719807
00:00:15.893	55443	0.01297	0		0.188114	1721249
00:00:15.902	55453	0.01291	0		0.187244	1721031
00:00:15.912	55463	0.01285	0		0.186373	1720838
00:00:15.922	55473	0.01301	0		0.188694	1721366
00:00:15.932	55483	0.01312	0		0.190289	1721739
00:00:15.942	55493	0.01323	0		0.191885	1722102
00:00:15.952	55503	0.01284	0		0.186228	1720795
00:00:15.962	55513	0.01277	0		0.185213	1720574
00:00:15.971	55523	0.01274	0		0.184778	1720472
00:00:15.982	55533	0.01277	0		0.185213	1720565
00:00:15.992	55543	0.01274	0		0.184778	1720464
00:00:16.002	55553	0.01295	0		0.187824	1721185
00:00:16.011	55563	0.01266	0		0.183618	1720192
00:00:16.022	55573	0.01277	0		0.185213	1720565
00:00:16.032	55583	0.01318	0		0.19116	1721937
00:00:16.041	55593	0.01303	0		0.188984	1721435
00:00:16.052	55603	0.01273	0		0.184633	1720430
00:00:16.061	55613	0.01292	0		0.187389	1721082
00:00:16.071	55623	0.0129	0		0.187099	1720994
00:00:16.082	55633	0.0129	0		0.187099	1721021
00:00:16.091	55643	0.01291	0		0.187244	1721051
00:00:16.101	55653	0.01291	0		0.187244	1721036
00:00:16.111	55663	0.01261	0		0.182893	1720043
00:00:16.121	55673	0.01325	0		0.192175	1722171
00:00:16.131	55683	0.01302	0		0.188839	1721396
00:00:16.141	55693	0.01268	0		0.183908	1720273
00:00:16.151	55703	0.01322	0		0.19174	1722095
00:00:16.161	55713	0.01289	0		0.186954	1720980
00:00:16.171	55723	0.01296	0		0.187969	1721217
00:00:16.181	55733	0.01302	0		0.188839	1721396
00:00:16.191	55743	0.0127	0		0.184198	1720347
00:00:16.201	55753	0.01287	0		0.186664	1720911
00:00:16.211	55763	0.01271	0		0.184343	1720374
00:00:16.221	55773	0.01319	0		0.191305	1721981
00:00:16.231	55783	0.01255	0		0.182022	1719817
00:00:16.241	55793	0.01283	0		0.186083	1720758
00:00:16.250	55803	0.01298	0		0.188259	1721273
00:00:16.260	55813	0.01293	0		0.187534	1721109
00:00:16.271	55823	0.01264	0		0.183328	1720129
00:00:16.280	55833	0.01296	0		0.187969	1721202
00:00:16.290	55843	0.01289	0		0.186954	1720960
00:00:16.300	55853	0.01319	0		0.191305	1721993
00:00:16.310	55863	0.01281	0		0.185793	1720712
00:00:16.320	55873	0.01286	0		0.186518	1720857
00:00:16.330	55883	0.01297	0		0.188114	1721234
00:00:16.341	55893	0.01318	0		0.19116	1721947
00:00:16.350	55903	0.01263	0		0.183183	1720104
00:00:16.360	55913	0.01321	0		0.191595	1722062
00:00:16.370	55923	0.01296	0		0.187969	1721205
00:00:16.381	55933	0.01324	0		0.19203	1722144
00:00:16.391	55943	0.01293	0		0.187534	1721122
00:00:16.401	55953	0.01285	0		0.186373	1720832
00:00:16.411	55963	0.01283	0		0.186083	1720763
00:00:16.420	55973	0.01301	0		0.188694	1721371
00:00:16.431	55983	0.01285	0		0.186373	1720842
00:00:16.440	55993	0.01301	0		0.188694	1721371
00:00:16.450	56003	0.01295	0		0.187824	1721171
00:00:16.460	56013	0.01298	0		0.188259	1721264
00:00:16.470	56023	0.01302	0		0.188839	1721415
00:00:16.480	56033	0.01311	0		0.190144	1721700
00:00:16.490	56043	0.0131	0		0.189999	1721695
00:00:16.500	56053	0.0128	0		0.185648	1720672
00:00:16.510	56063	0.01273	0		0.184633	1720435
00:00:16.520	56073	0.01301	0		0.188694	1721389
00:00:16.529	56083	0.01302	0		0.188839	1721396
00:00:16.539	56093	0.01278	0		0.185358	1720621
00:00:16.550	56103	0.01309	0		0.189854	1721638
00:00:16.560	56113	0.01301	0		0.188694	1721381
00:00:16.570	56123	0.013	0		0.188549	1721340
00:00:16.580	56133	0.013	0		0.188549	1721337
00:00:16.590	56143	0.01293	0		0.187534	1721104
00:00:16.600	56153	0.01278	0		0.185358	1720594
00:00:16.609	56163	0.01283	0		0.186083	1720783
00:00:16.620	56173	0.01269	0		0.184053	1720298
00:00:16.629	56183	0.01271	0		0.184343	1720381
00:00:16.640	56193	0.01316	0		0.19087	1721871
00:00:16.649	56203	0.01293	0		0.187534	1721092
00:00:16.659	56213	0.01278	0		0.185358	1720614
00:00:16.669	56223	0.01266	0		0.183618	1720190
00:00:16.679	56233	0.01281	0		0.185793	1720719
00:00:16.689	56243	0.01306	0		0.189419	1721555
00:00:16.699	56253	0.01304	0		0.189129	1721467
00:00:16.709	56263	0.01308	0		0.189709	1721602
00:00:16.719	56273	0.01292	0		0.187389	1721065
00:00:16.729	56283	0.01305	0		0.189274	1721523
00:00:16.739	56293	0.01282	0		0.185938	1720748
00:00:16.749	56303	0.01285	0		0.186373	1720855
00:00:16.759	56313	0.01279	0		0.185503	1720653
00:00:16.769	56323	0.01313	0		0.190435	1721771
00:00:16.779	56333	0.01317	0		0.191015	1721898
00:00:16.789	56343	0.01312	0		0.190289	1721729
00:00:16.799	56353	0.01271	0		0.184343	1720374
00:00:16.808	56363	0.01297	0		0.188114	1721232
00:00:16.818	56373	0.01287	0		0.186664	1720896
00:00:16.828	56383	0.01307	0		0.189564	1721594
00:00:16.838	56393	0.01286	0		0.186518	1720869
00:00:16.849	56403	0.01296	0		0.187969	1721193
00:00:16.859	56413	0.01302	0		0.188839	1721411
00:00:16.868	56423	0.01284	0		0.186228	1720797
00:00:16.878	56433	0.01307	0		0.189564	1721565
00:00:16.888	56443	0.01329	0		0.192755	1722310
00:00:16.898	56453	0.01316	0		0.19087	1721866
00:00:16.909	56463	0.01303	0		0.188984	1721455
00:00:16.918	56473	0.01306	0		0.189419	1721560
00:00:16.928	56483	0.01326	0		0.19232	1722225
00:00:16.938	56493	0.01285	0		0.186373	1720840
00:00:16.948	56503	0.01298	0		0.188259	1721271
00:00:16.958	56513	0.01292	0		0.187389	1721075
00:00:16.968	56523	0.01299	0		0.188404	1721325
00:00:16.978	56533	0.01301	0		0.188694	1721376
00:00:16.988	56543	0.01286	0		0.186518	1720882
00:00:16.998	56553	0.01289	0		0.186954	1720987
00:00:17.008	56563	0.01279	0		0.185503	1720638
00:00:17.018	56573	0.01295	0		0.187824	1721188
00:00:17.028	56583	0.01305	0		0.189274	1721499
00:00:17.038	56593	0.01297	0		0.188114	1721242
00:00:17.048	56603	0.01291	0		0.187244	1721055
00:00:17.057	56613	0.01291	0		0.187244	1721055
00:00:17.067	56623	0.01306	0		0.189419	1721528
00:00:17.077	56633	0.01278	0		0.185358	1720606
00:00:17.088	56643	0.01337	0		0.193915	1722587
00:00:17.097	56653	0.0127	0		0.184198	1720332
00:00:17.108	56663	0.01307	0		0.189564	1721584
00:00:17.118	56673	0.01277	0		0.185213	1720555
00:00:17.128	56683	0.01336	0		0.19377	1722543
00:00:17.137	56693	0.01286	0		0.186518	1720857
00:00:17.147	56703	0.01295	0		0.187824	1721168
00:00:17.158	56713	0.0129	0		0.187099	1721009
00:00:17.167	56723	0.01339	0		0.194205	1722660
00:00:17.177	56733	0.01267	0		0.183763	1720246
00:00:17.187	56743	0.01321	0		0.191595	1722062
00:00:17.197	56753	0.01235	0		0.179122	1719175
00:00:17.207	56763	0.01301	0		0.188694	1721379
00:00:17.217	56773	0.01285	0		0.186373	1720850
00:00:17.227	56783	0.01276	0		0.185068	1720538
00:00:17.237	56793	0.01248	0		0.181007	1719609
00:00:17.247	56803	0.01282	0		0.185938	1720741
00:00:17.257	56813	0.0125	0		0.181297	1719680
00:00:17.267	56823	0.01264	0		0.183328	1720119
00:00:17.277	56833	0.01293	0		0.187534	1721114
00:00:17.287	56843	0.01277	0		0.185213	1720565
00:00:17.297	56853	0.01254	0		0.181877	1719800
00:00:17.307	56863	0.01297	0		0.188114	1721239
00:00:17.317	56873	0.01252	0		0.181587	1719741
00:00:17.327	56883	0.01302	0		0.188839	1721413
00:00:17.337	56893	0.01277	0		0.185213	1720572
00:00:17.347	56903	0.01295	0		0.187824	1721161
00:00:17.357	56913	0.01266	0		0.183618	1720200
00:00:17.367	56923	0.013	0		0.188549	1721359
00:00:17.376	56933	0.01261	0		0.182893	1720041
00:00:17.387	56943	0.01313	0		0.190435	1721785
00:00:17.397	56953	0.01274	0		0.184778	1720464
00:00:17.406	56963	0.01315	0		0.190725	1721846
00:00:17.416	56973	0.01277	0		0.185213	1720582
00:00:17.426	56983	0.01288	0		0.186809	1720940
00:00:17.437	56993	0.01243	0		0.180282	1719435
00:00:17.446	57003	0.01304	0		0.189129	1721467
00:00:17.456	57013	0.01242	0		0.180137	1719405
00:00:17.466	57023	0.01274	0		0.184778	1720462
00:00:17.476	57033	0.01256	0		0.182167	1719864
00:00:17.486	57043	0.01301	0		0.188694	1721369
00:00:17.496	57053	0.01278	0		0.185358	1720621
00:00:17.506	57063	0.01286	0		0.186518	1720857
00:00:17.516	57073	0.01267	0		0.183763	1720229
00:00:17.526	57083	0.01281	0		0.185793	1720694
00:00:17.536	57093	0.01266	0		0.183618	1720207
00:00:17.546	57103	0.01309	0		0.189854	1721648
00:00:17.556	57113	0.01253	0		0.181732	1719751
00:00:17.566	57123	0.01274	0		0.184778	1720459
00:00:17.576	57133	0.01248	0		0.181007	1719611
00:00:17.586	57143	0.01303	0		0.188984	1721428
00:00:17.596	57153	0.01269	0		0.184053	1720317
00:00:17.606	57163	0.0129	0		0.187099	1720992
00:00:17.616	57173	0.01264	0		0.183328	1720121
00:00:17.626	57183	0.01292	0		0.187389	1721065
00:00:17.636	57193	0.01266	0		0.183618	1720217
00:00:17.645	57203	0.01291	0		0.187244	1721048
00:00:17.656	57213	0.01283	0		0.186083	1720765
00:00:17.665	57223	0.013	0		0.188549	1721352
00:00:17.675	57233	0.01239	0		0.179702	1719307
00:00:17.686	57243	0.01271	0		0.184343	1720381
00:00:17.695	57253	0.0128	0		0.185648	1720663
00:00:17.705	57263	0.01246	0		0.180717	1719530
00:00:17.715	57273	0.0123	0		0.178396	1718989
00:00:17.726	57283	0.01324	0		0.19203	1722134
00:00:17.735	57293	0.01272	0		0.184488	1720413
00:00:17.746	57303	0.01299	0		0.188404	1721308
00:00:17.755	57313	0.01272	0		0.184488	1720391
00:00:17.765	57323	0.01291	0		0.187244	1721026
00:00:17.775	57333	0.01285	0		0.186373	1720824
00:00:17.785	57343	0.01285	0		0.186373	1720832
00:00:17.795	57353	0.01273	0		0.184633	1720437
00:00:17.805	57363	0.01298	0		0.188259	1721286
00:00:17.815	57373	0.01242	0		0.180137	1719391
00:00:17.825	57383	0.01256	0		0.182167	1719872
00:00:17.835	57393	0.01248	0		0.181007	1719594
00:00:17.845	57403	0.01292	0		0.187389	1721073
00:00:17.855	57413	0.01289	0		0.186954	1720972
00:00:17.865	57423	0.0129	0		0.187099	1721011
00:00:17.875	57433	0.01258	0		0.182457	1719943
00:00:17.884	57443	0.01275	0		0.184923	1720511
00:00:17.895	57453	0.0124	0		0.179847	1719315
00:00:17.905	57463	0.01274	0		0.184778	1720464
00:00:17.915	57473	0.01251	0		0.181442	1719707
00:00:17.925	57483	0.01276	0		0.185068	1720535
00:00:17.934	57493	0.01243	0		0.180282	1719422
00:00:17.945	57503	0.0129	0		0.187099	1721021
00:00:17.955	57513	0.01266	0		0.183618	1720188
00:00:17.964	57523	0.01307	0		0.189564	1721577
00:00:17.974	57533	0.01252	0		0.181587	1719726
00:00:17.984	57543	0.01277	0		0.185213	1720582
00:00:17.994	57553	0.01253	0		0.181732	1719782
00:00:18.004	57563	0.01292	0		0.187389	1721075
00:00:18.014	57573	0.01274	0		0.184778	1720477
00:00:18.024	57583	0.01258	0		0.182457	1719930
00:00:18.034	57593	0.01276	0		0.185068	1720550
00:00:18.044	57603	0.0129	0		0.187099	1721002
00:00:18.054	57613	0.01264	0		0.183328	1720143
00:00:18.064	57623	0.01252	0		0.181587	1719721
00:00:18.074	57633	0.01242	0		0.180137	1719400
00:00:18.084	57643	0.01277	0		0.185213	1720577
00:00:18.094	57653	0.01279	0		0.185503	1720628
00:00:18.104	57663	0.01287	0		0.186664	1720909
00:00:18.114	57673	0.0126	0		0.182747	1720009
00:00:18.124	57683	0.01251	0		0.181442	1719685
00:00:18.134	57693	0.01267	0		0.183763	1720246
00:00:18.144	57703	0.01305	0		0.189274	1721509
00:00:18.154	57713	0.01272	0		0.184488	1720408
00:00:18.164	57723	0.01289	0		0.186954	1720972
00:00:18.174	57733	0.01266	0		0.183618	1720190
00:00:18.183	57743	0.01282	0		0.185938	1720736
00:00:18.194	57753	0.01262	0		0.183038	1720070
00:00:18.204	57763	0.0129	0		0.187099	1720994
00:00:18.214	57773	0.01279	0		0.185503	1720638
00:00:18.224	57783	0.01279	0		0.185503	1720626
00:00:18.233	57793	0.01287	0		0.186664	1720923
00:00:18.244	57803	0.0127	0		0.184198	1720322
00:00:18.254	57813	0.01266	0		0.183618	1720210
00:00:18.264	57823	0.01254	0		0.181877	1719797
00:00:18.273	57833	0.0129	0		0.187099	1721014
00:00:18.283	57843	0.01275	0		0.184923	1720508
00:00:18.294	57853	0.01285	0		0.186373	1720845
00:00:18.303	57863	0.01279	0		0.185503	1720638
00:00:18.313	57873	0.01267	0		0.183763	1720234
00:00:18.323	57883	0.0127	0		0.184198	1720349
00:00:18.333	57893	0.0125	0		0.181297	1719680
00:00:18.343	57903	0.01263	0		0.183183	1720107
00:00:18.353	57913	0.01277	0		0.185213	1720582
00:00:18.363	57923	0.01266	0		0.183618	1720195
00:00:18.373	57933	0.01293	0		0.187534	1721124
00:00:18.383	57943	0.01303	0		0.188984	1721428
00:00:18.393	57953	0.01289	0		0.186954	1720960
00:00:18.403	57963	0.01271	0		0.184343	1720369
00:00:18.412	57973	0.01274	0		0.184778	1720477
00:00:18.423	57983	0.01251	0		0.181442	1719687
00:00:18.433	57993	0.01271	0		0.184343	1720376
00:00:18.443	58003	0.01282	0		0.185938	1720751
00:00:18.453	58013	0.01261	0		0.182893	1720041
00:00:18.463	58023	0.01283	0		0.186083	1720756
00:00:18.473	58033	0.01278	0		0.185358	1720611
00:00:18.482	58043	0.01269	0		0.184053	1720290
00:00:18.493	58053	0.01304	0		0.189129	1721477
00:00:18.502	58063	0.0128	0		0.185648	1720670
00:00:18.512	58073	0.01263	0		0.183183	1720099
00:00:18.522	58083	0.01308	0		0.189709	1721609
00:00:18.532	58093	0.01293	0		0.187534	1721107
00:00:18.543	58103	0.01299	0		0.188404	1721317
00:00:18.552	58113	0.01282	0		0.185938	1720729
00:00:18.562	58123	0.01277	0		0.185213	1720579
00:00:18.572	58133	0.01263	0		0.183183	1720114
00:00:18.582	58143	0.01272	0		0.184488	1720388
00:00:18.592	58153	0.01284	0		0.186228	1720805
00:00:18.602	58163	0.01282	0		0.185938	1720729
00:00:18.612	58173	0.01296	0		0.187969	1721200
00:00:18.623	58183	0.01277	0		0.185213	1720582
00:00:18.632	58193	0.01293	0		0.187534	1721092
00:00:18.642	58203	0.01293	0		0.187534	1721092
00:00:18.652	58213	0.01292	0		0.187389	1721087
00:00:18.662	58223	0.01308	0		0.189709	1721602
00:00:18.672	58233	0.01307	0		0.189564	1721575
00:00:18.682	58243	0.01265	0		0.183473	1720180
00:00:18.692	58253	0.01272	0		0.184488	1720408
00:00:18.701	58263	0.01283	0		0.186083	1720756
00:00:18.712	58273	0.01285	0		0.186373	1720834
00:00:18.722	58283	0.01292	0		0.187389	1721080
00:00:18.732	58293	0.01254	0		0.181877	1719805
00:00:18.741	58303	0.01308	0		0.189709	1721624
00:00:18.752	58313	0.01276	0		0.185068	1720550
00:00:18.762	58323	0.01278	0		0.185358	1720614
00:00:18.771	58333	0.01286	0		0.186518	1720857
00:00:18.781	58343	0.01274	0		0.184778	1720464
00:00:18.791	58353	0.01285	0		0.186373	1720847
00:00:18.801	58363	0.01287	0		0.186664	1720904
00:00:18.811	58373	0.01288	0		0.186809	1720953
00:00:18.821	58383	0.01278	0		0.185358	1720594
00:00:18.831	58393	0.01311	0		0.190144	1721726
00:00:18.841	58403	0.01283	0		0.186083	1720783
00:00:18.851	58413	0.01286	0		0.186518	1720864
00:00:18.861	58423	0.01282	0		0.185938	1720724
00:00:18.871	58433	0.01291	0		0.187244	1721041
00:00:18.881	58443	0.01291	0		0.187244	1721024
00:00:18.891	58453	0.01276	0		0.185068	1720530
00:00:18.901	58463	0.01285	0		0.186373	1720845
00:00:18.911	58473	0.01291	0		0.187244	1721041
00:00:18.921	58483	0.01281	0		0.185793	1720699
00:00:18.931	58493	0.01274	0		0.184778	1720486
00:00:18.941	58503	0.01283	0		0.186083	1720770
00:00:18.950	58513	0.01283	0		0.186083	1720785
00:00:18.960	58523	0.01274	0		0.184778	1720481
00:00:18.970	58533	0.01271	0		0.184343	1720364
00:00:18.980	58543	0.01295	0		0.187824	1721178
00:00:18.990	58553	0.01314	0		0.19058	1721802
00:00:19.000	58563	0.01282	0		0.185938	1720731
00:00:19.010	58573	0.01319	0		0.191305	1721974
00:00:19.020	58583	0.01324	0		0.19203	1722156
00:00:19.030	58593	0.01283	0		0.186083	1720785
00:00:19.040	58603	0.01291	0		0.187244	1721026
00:00:19.050	58613	0.01297	0		0.188114	1721239
00:00:19.060	58623	0.01274	0		0.184778	1720467
00:00:19.070	58633	0.01318	0		0.19116	1721944
00:00:19.080	58643	0.01274	0		0.184778	1720469
00:00:19.090	58653	0.01299	0		0.188404	1721322
00:00:19.100	58663	0.01295	0		0.187824	1721166
00:00:19.110	58673	0.01319	0		0.191305	1721996
00:00:19.120	58683	0.01277	0		0.185213	1720567
00:00:19.130	58693	0.01328	0		0.19261	1722269
00:00:19.140	58703	0.013	0		0.188549	1721357
00:00:19.150	58713	0.01324	0		0.19203	1722132
00:00:19.160	58723	0.01291	0		0.187244	1721046
00:00:19.170	58733	0.01305	0		0.189274	1721513
00:00:19.180	58743	0.01315	0		0.190725	1721859
00:00:19.190	58753	0.01329	0		0.192755	1722313
00:00:19.200	58763	0.01278	0		0.185358	1720621
00:00:19.209	58773	0.01328	0		0.19261	1722283
00:00:19.220	58783	0.0131	0		0.189999	1721682
00:00:19.230	58793	0.01325	0		0.192175	1722195
00:00:19.240	58803	0.01293	0		0.187534	1721092
00:00:19.250	58813	0.01309	0		0.189854	1721643
00:00:19.259	58823	0.01302	0		0.188839	1721396
00:00:19.271	58833	0.01344	0		0.194931	1722810
00:00:19.280	58843	0.01302	0		0.188839	1721411
00:00:19.289	58853	0.01297	0		0.188114	1721251
00:00:19.300	58863	0.01302	0		0.188839	1721411
00:00:19.309	58873	0.01303	0		0.188984	1721430
00:00:19.319	58883	0.013	0		0.188549	1721354
00:00:19.329	58893	0.01289	0		0.186954	1720975
00:00:19.339	58903	0.01313	0		0.190435	1721780
00:00:19.349	58913	0.01306	0		0.189419	1721553
00:00:19.359	58923	0.01279	0		0.185503	1720636
00:00:19.369	58933	0.01323	0		0.191885	1722114
00:00:19.379	58943	0.01283	0		0.186083	1720785
00:00:19.389	58953	0.01321	0		0.191595	1722045
00:00:19.399	58963	0.01309	0		0.189854	1721629
00:00:19.409	58973	0.01321	0		0.191595	1722035
00:00:19.419	58983	0.01281	0		0.185793	1720712
00:00:19.429	58993	0.01343	0		0.194786	1722788
00:00:19.439	59003	0.01311	0		0.190144	1721714
00:00:19.449	59013	0.01341	0		0.194496	1722722
00:00:19.459	59023	0.01323	0		0.191885	1722112
00:00:19.469	59033	0.0133	0		0.1929	1722349
00:00:19.479	59043	0.01294	0		0.187679	1721129
00:00:19.489	59053	0.01327	0		0.192465	1722259
00:00:19.499	59063	0.01295	0		0.187824	1721168
00:00:19.509	59073	0.01306	0		0.189419	1721540
00:00:19.519	59083	0.01315	0		0.190725	1721861
00:00:19.528	59093	0.01325	0		0.192175	1722188
00:00:19.539	59103	0.01296	0		0.187969	1721200
00:00:19.548	59113	0.01357	0		0.196816	1723259
00:00:19.558	59123	0.01276	0		0.185068	1720552
00:00:19.568	59133	0.01342	0		0.194641	1722768
00:00:19.579	59143	0.01307	0		0.189564	1721592
00:00:19.589	59153	0.01335	0		0.193625	1722501
00:00:19.598	59163	0.0131	0		0.189999	1721680
00:00:19.608	59173	0.01343	0		0.194786	1722773
00:00:19.618	59183	0.01316	0		0.19087	1721893
00:00:19.628	59193	0.01359	0		0.197106	1723323
00:00:19.638	59203	0.0133	0		0.1929	1722357
00:00:19.648	59213	0.01292	0		0.187389	1721068
00:00:19.658	59223	0.01315	0		0.190725	1721851
00:00:19.668	59233	0.01359	0		0.197106	1723306
00:00:19.678	59243	0.01287	0		0.186664	1720901
00:00:19.688	59253	0.01345	0		0.195076	1722847
00:00:19.698	59263	0.01324	0		0.19203	1722163
00:00:19.708	59273	0.0132	0		0.19145	1722008
00:00:19.718	59283	0.01306	0		0.189419	1721550
00:00:19.728	59293	0.01321	0		0.191595	1722050
00:00:19.738	59303	0.01305	0		0.189274	1721509
00:00:19.748	59313	0.01352	0		0.196091	1723085
00:00:19.758	59323	0.01323	0		0.191885	1722105
00:00:19.768	59333	0.01326	0		0.19232	1722225
00:00:19.778	59343	0.01311	0		0.190144	1721700
00:00:19.787	59353	0.01335	0		0.193625	1722511
00:00:19.798	59363	0.01315	0		0.190725	1721844
00:00:19.807	59373	0.01327	0		0.192465	1722264
00:00:19.817	59383	0.01299	0		0.188404	1721325
00:00:19.828	59393	0.01333	0		0.193335	1722455
00:00:19.837	59403	0.01318	0		0.19116	1721957
00:00:19.847	59413	0.01326	0		0.19232	1722205
00:00:19.857	59423	0.01313	0		0.190435	1721775
00:00:19.867	59433	0.01303	0		0.188984	1721445
00:00:19.877	59443	0.0132	0		0.19145	1722028
00:00:19.887	59453	0.01325	0		0.192175	1722181
00:00:19.898	59463	0.01329	0		0.192755	1722313
[truncated: 58,830 more rows]
