# Supplementary material for: Continuous Infusion Pressure Measurement in Predefined Interfascial and Intramuscular Tissue Conditions: An Ex Vivo Pilot Study
Source: J Clin Med. 2026 Apr 26;15(9):3301. doi: 10.3390/jcm15093301 (PMC13164366; doi:10.3390/jcm15093301)
Supplement: Supplementary file 1 [file jcm-15-03301-s001.zip › muscle 18.xlsx]

## Sheet: Recording
Timestamp	DeviceTime	Pressure(bar)	ButtonState	Event	Pressure(PSI)	PressureRAW
00:00:00.000	19093	0.00707	1		0.102542	1701451
00:00:00.001	19103	0.00687	1		0.0996409	1700786
00:00:00.003	19113	0.00714	1		0.103557	1701671
00:00:00.013	19123	0.00707	1		0.102542	1701458
00:00:00.023	19133	0.00682	1		0.0989157	1700620
00:00:00.033	19143	0.00716	1		0.103847	1701735
00:00:00.043	19153	0.00717	1		0.103992	1701794
00:00:00.053	19163	0.00686	1		0.0994959	1700733
00:00:00.063	19173	0.00705	1		0.102252	1701378
00:00:00.073	19183	0.00706	1		0.102397	1701412
00:00:00.083	19193	0.00725	1		0.105152	1702058
00:00:00.093	19203	0.00695	1		0.100801	1701046
00:00:00.103	19213	0.0068	1		0.0986256	1700527
00:00:00.113	19223	0.00696	1		0.100946	1701061
00:00:00.123	19233	0.00694	1		0.100656	1701009
00:00:00.133	19243	0.00675	1		0.0979005	1700380
00:00:00.143	19253	0.00705	1		0.102252	1701380
00:00:00.153	19263	0.00685	1		0.0993508	1700691
00:00:00.163	19273	0.00707	1		0.102542	1701451
00:00:00.173	19283	0.00712	0		0.103267	1701603
00:00:00.183	19293	0.00706	0		0.102397	1701400
00:00:00.193	19303	0.00697	0		0.101091	1701115
00:00:00.203	19313	0.00684	0		0.0992058	1700669
00:00:00.213	19323	0.00679	0		0.0984806	1700515
00:00:00.223	19333	0.00702	0		0.101816	1701277
00:00:00.233	19343	0.00677	0		0.0981905	1700431
00:00:00.243	19353	0.00677	0		0.0981905	1700448
00:00:00.253	19363	0.00709	0		0.102832	1701520
00:00:00.263	19373	0.00703	0		0.101962	1701316
00:00:00.272	19383	0.0071	0		0.102977	1701549
00:00:00.282	19393	0.00691	0		0.100221	1700904
00:00:00.292	19403	0.00731	0		0.106023	1702264
00:00:00.302	19413	0.00695	0		0.100801	1701044
00:00:00.312	19423	0.00701	0		0.101671	1701236
00:00:00.322	19433	0.00658	0		0.0954348	1699791
00:00:00.332	19443	0.00688	0		0.0997859	1700821
00:00:00.342	19453	0.00678	0		0.0983356	1700463
00:00:00.352	19463	0.00684	0		0.0992058	1700671
00:00:00.362	19473	0.0069	0		0.100076	1700862
00:00:00.372	19483	0.0067	0		0.0971753	1700205
00:00:00.382	19493	0.00662	0		0.096015	1699948
00:00:00.393	19503	0.0068	0		0.0986256	1700532
00:00:00.402	19513	0.00687	0		0.0996409	1700786
00:00:00.412	19523	0.00688	0		0.0997859	1700794
00:00:00.422	19533	0.00694	0		0.100656	1701012
00:00:00.432	19543	0.00684	0		0.0992058	1700662
00:00:00.442	19553	0.00654	0		0.0948547	1699659
00:00:00.452	19563	0.00715	0		0.103702	1701706
00:00:00.462	19573	0.00659	0		0.0955798	1699850
00:00:00.472	19583	0.00719	0		0.104282	1701833
00:00:00.482	19593	0.00664	0		0.096305	1700007
00:00:00.492	19603	0.00689	0		0.099931	1700850
00:00:00.501	19613	0.00683	0		0.0990607	1700644
00:00:00.512	19623	0.00707	0		0.102542	1701446
00:00:00.522	19633	0.00709	0		0.102832	1701522
00:00:00.532	19643	0.00683	0		0.0990607	1700630
00:00:00.541	19653	0.00675	0		0.0979005	1700368
00:00:00.551	19663	0.00699	0		0.101381	1701192
00:00:00.561	19673	0.00683	0		0.0990607	1700652
00:00:00.571	19683	0.00694	0		0.100656	1701012
00:00:00.581	19693	0.00676	0		0.0980455	1700419
00:00:00.591	19703	0.0068	0		0.0986256	1700554
00:00:00.601	19713	0.00668	0		0.0968852	1700122
00:00:00.611	19723	0.00706	0		0.102397	1701412
00:00:00.621	19733	0.00687	0		0.0996409	1700767
00:00:00.631	19743	0.00702	0		0.101816	1701285
00:00:00.641	19753	0.00662	0		0.096015	1699921
00:00:00.651	19763	0.00663	0		0.09616	1699965
00:00:00.661	19773	0.00668	0		0.0968852	1700151
00:00:00.671	19783	0.00666	0		0.0965951	1700068
00:00:00.681	19793	0.00664	0		0.096305	1700007
00:00:00.691	19803	0.00695	0		0.100801	1701046
00:00:00.701	19813	0.00655	0		0.0949997	1699705
00:00:00.711	19823	0.00672	0		0.0974653	1700270
00:00:00.721	19833	0.00677	0		0.0981905	1700441
00:00:00.731	19843	0.00709	0		0.102832	1701527
00:00:00.741	19853	0.00659	0		0.0955798	1699828
00:00:00.751	19863	0.00689	0		0.099931	1700835
00:00:00.761	19873	0.00676	0		0.0980455	1700419
00:00:00.770	19883	0.00696	0		0.100946	1701090
00:00:00.781	19893	0.00705	0		0.102252	1701387
00:00:00.791	19903	0.00724	0		0.105007	1702005
00:00:00.800	19913	0.0068	0		0.0986256	1700532
00:00:00.810	19923	0.00693	0		0.100511	1700970
00:00:00.820	19933	0.00689	0		0.099931	1700828
00:00:00.830	19943	0.0068	0		0.0986256	1700532
00:00:00.840	19953	0.00655	0		0.0949997	1699708
00:00:00.850	19963	0.00677	0		0.0981905	1700422
00:00:00.860	19973	0.0069	0		0.100076	1700862
00:00:00.870	19983	0.00716	0		0.103847	1701755
00:00:00.880	19993	0.00656	0		0.0951447	1699737
00:00:00.890	20003	0.00703	0		0.101962	1701309
00:00:00.900	20013	0.00653	0		0.0947096	1699620
00:00:00.910	20023	0.00677	0		0.0981905	1700436
00:00:00.920	20033	0.00664	0		0.096305	1700016
00:00:00.930	20043	0.00693	0		0.100511	1700987
00:00:00.940	20053	0.00677	0		0.0981905	1700439
00:00:00.950	20063	0.00697	0		0.101091	1701100
00:00:00.960	20073	0.00651	0		0.0944195	1699554
00:00:00.970	20083	0.00708	0		0.102687	1701476
00:00:00.980	20093	0.00694	0		0.100656	1700997
00:00:00.989	20103	0.00708	0		0.102687	1701490
00:00:01.000	20113	0.0068	0		0.0986256	1700549
00:00:01.010	20123	0.00661	0		0.0958699	1699899
00:00:01.019	20133	0.00705	0		0.102252	1701363
00:00:01.030	20143	0.00708	0		0.102687	1701471
00:00:01.039	20153	0.00681	0		0.0987707	1700578
00:00:01.049	20163	0.00672	0		0.0974653	1700275
00:00:01.059	20173	0.00696	0		0.100946	1701073
00:00:01.069	20183	0.00726	0		0.105297	1702083
00:00:01.080	20193	0.00671	0		0.0973203	1700242
00:00:01.089	20203	0.00692	0		0.100366	1700933
00:00:01.099	20213	0.00689	0		0.099931	1700835
00:00:01.109	20223	0.00679	0		0.0984806	1700522
00:00:01.119	20233	0.00662	0		0.096015	1699923
00:00:01.129	20243	0.00675	0		0.0979005	1700377
00:00:01.139	20253	0.00694	0		0.100656	1701017
00:00:01.149	20263	0.0068	0		0.0986256	1700529
00:00:01.159	20273	0.00691	0		0.100221	1700897
00:00:01.169	20283	0.00688	0		0.0997859	1700811
00:00:01.179	20293	0.00668	0		0.0968852	1700144
00:00:01.189	20303	0.00697	0		0.101091	1701110
00:00:01.199	20313	0.0068	0		0.0986256	1700532
00:00:01.209	20323	0.00674	0		0.0977554	1700336
00:00:01.219	20333	0.00684	0		0.0992058	1700664
00:00:01.229	20343	0.00695	0		0.100801	1701036
00:00:01.239	20353	0.00659	0		0.0955798	1699828
00:00:01.249	20363	0.00679	0		0.0984806	1700495
00:00:01.258	20373	0.00641	0		0.0929692	1699225
00:00:01.268	20383	0.00691	0		0.100221	1700892
00:00:01.278	20393	0.00664	0		0.096305	1699997
00:00:01.288	20403	0.00648	0		0.0939844	1699473
00:00:01.298	20413	0.00669	0		0.0970302	1700176
00:00:01.308	20423	0.00669	0		0.0970302	1700154
00:00:01.318	20433	0.00657	0		0.0952898	1699769
00:00:01.328	20443	0.00688	0		0.0997859	1700801
00:00:01.338	20453	0.00639	0		0.0926791	1699154
00:00:01.348	20463	0.00687	0		0.0996409	1700782
00:00:01.358	20473	0.00678	0		0.0983356	1700478
00:00:01.368	20483	0.00673	0		0.0976104	1700309
00:00:01.378	20493	0.00665	0		0.0964501	1700024
00:00:01.388	20503	0.00723	0		0.104862	1701970
00:00:01.398	20513	0.0067	0		0.0971753	1700188
00:00:01.408	20523	0.00692	0		0.100366	1700948
00:00:01.418	20533	0.00683	0		0.0990607	1700649
00:00:01.428	20543	0.00688	0		0.0997859	1700808
00:00:01.438	20553	0.00657	0		0.0952898	1699757
00:00:01.448	20563	0.00689	0		0.099931	1700857
00:00:01.458	20573	0.00652	0		0.0945646	1699612
00:00:01.468	20583	0.00714	0		0.103557	1701664
00:00:01.478	20593	0.00681	0		0.0987707	1700566
00:00:01.488	20603	0.0069	0		0.100076	1700889
00:00:01.498	20613	0.00672	0		0.0974653	1700267
00:00:01.507	20623	0.00685	0		0.0993508	1700723
00:00:01.518	20633	0.00686	0		0.0994959	1700757
00:00:01.528	20643	0.00667	0		0.0967401	1700119
00:00:01.538	20653	0.00664	0		0.096305	1699999
00:00:01.547	20663	0.0066	0		0.0957249	1699872
00:00:01.558	20673	0.0066	0		0.0957249	1699884
00:00:01.567	20683	0.00687	0		0.0996409	1700759
00:00:01.577	20693	0.00666	0		0.0965951	1700078
00:00:01.587	20703	0.00712	0		0.103267	1701608
00:00:01.597	20713	0.00673	0		0.0976104	1700311
00:00:01.607	20723	0.00716	0		0.103847	1701757
00:00:01.617	20733	0.0066	0		0.0957249	1699862
00:00:01.627	20743	0.00664	0		0.096305	1700002
00:00:01.637	20753	0.00647	0		0.0938394	1699439
00:00:01.647	20763	0.00654	0		0.0948547	1699659
00:00:01.657	20773	0.00681	0		0.0987707	1700573
00:00:01.667	20783	0.00692	0		0.100366	1700928
00:00:01.677	20793	0.0067	0		0.0971753	1700198
00:00:01.687	20803	0.00688	0		0.0997859	1700804
00:00:01.699	20813	0.00662	0		0.096015	1699938
00:00:01.707	20823	0.00654	0		0.0948547	1699656
00:00:01.717	20833	0.00655	0		0.0949997	1699703
00:00:01.727	20843	0.0067	0		0.0971753	1700188
00:00:01.737	20853	0.0066	0		0.0957249	1699860
00:00:01.747	20863	0.00683	0		0.0990607	1700637
00:00:01.757	20873	0.00666	0		0.0965951	1700070
00:00:01.766	20883	0.0067	0		0.0971753	1700195
00:00:01.777	20893	0.00671	0		0.0973203	1700227
00:00:01.787	20903	0.007	0		0.101526	1701223
00:00:01.796	20913	0.00648	0		0.0939844	1699468
00:00:01.806	20923	0.00734	0		0.106458	1702347
00:00:01.816	20933	0.007	0		0.101526	1701211
00:00:01.826	20943	0.00668	0		0.0968852	1700122
00:00:01.836	20953	0.00676	0		0.0980455	1700397
00:00:01.846	20963	0.00707	0		0.102542	1701434
00:00:01.856	20973	0.00682	0		0.0989157	1700610
00:00:01.866	20983	0.00709	0		0.102832	1701505
00:00:01.876	20993	0.00643	0		0.0932592	1699289
00:00:01.886	21003	0.007	0		0.101526	1701206
00:00:01.896	21013	0.00655	0		0.0949997	1699713
00:00:01.906	21023	0.00676	0		0.0980455	1700395
00:00:01.916	21033	0.00695	0		0.100801	1701044
00:00:01.926	21043	0.00724	0		0.105007	1702005
00:00:01.936	21053	0.00698	0		0.101236	1701144
00:00:01.946	21063	0.00695	0		0.100801	1701041
00:00:01.956	21073	0.00697	0		0.101091	1701117
00:00:01.966	21083	0.00711	0		0.103122	1701586
00:00:01.976	21093	0.0071	0		0.102977	1701556
00:00:01.986	21103	0.00706	0		0.102397	1701422
00:00:01.996	21113	0.0067	0		0.0971753	1700188
00:00:02.006	21123	0.00724	0		0.105007	1702024
00:00:02.016	21133	0.00688	0		0.0997859	1700813
00:00:02.026	21143	0.00653	0		0.0947096	1699630
00:00:02.036	21153	0.00661	0		0.0958699	1699889
00:00:02.046	21163	0.00682	0		0.0989157	1700617
00:00:02.056	21173	0.00696	0		0.100946	1701090
00:00:02.065	21183	0.00677	0		0.0981905	1700426
00:00:02.076	21193	0.00693	0		0.100511	1700960
00:00:02.086	21203	0.0067	0		0.0971753	1700220
00:00:02.095	21213	0.00709	0		0.102832	1701525
00:00:02.105	21223	0.00699	0		0.101381	1701162
00:00:02.116	21233	0.00725	0		0.105152	1702051
00:00:02.125	21243	0.00692	0		0.100366	1700936
00:00:02.135	21253	0.00675	0		0.0979005	1700375
00:00:02.145	21263	0.00685	0		0.0993508	1700718
00:00:02.155	21273	0.00707	0		0.102542	1701454
00:00:02.165	21283	0.0071	0		0.102977	1701534
00:00:02.175	21293	0.00733	0		0.106313	1702303
00:00:02.185	21303	0.00693	0		0.100511	1700980
00:00:02.195	21313	0.00684	0		0.0992058	1700684
00:00:02.205	21323	0.00734	0		0.106458	1702340
00:00:02.215	21333	0.0069	0		0.100076	1700882
00:00:02.225	21343	0.00691	0		0.100221	1700924
00:00:02.235	21353	0.00705	0		0.102252	1701363
00:00:02.245	21363	0.00711	0		0.103122	1701571
00:00:02.255	21373	0.00695	0		0.100801	1701039
00:00:02.265	21383	0.00738	0		0.107038	1702471
00:00:02.275	21393	0.00705	0		0.102252	1701375
00:00:02.285	21403	0.00709	0		0.102832	1701520
00:00:02.295	21413	0.00723	0		0.104862	1701983
00:00:02.305	21423	0.00705	0		0.102252	1701380
00:00:02.315	21433	0.00664	0		0.096305	1699994
00:00:02.324	21443	0.00719	0		0.104282	1701855
00:00:02.335	21453	0.00726	0		0.105297	1702073
00:00:02.345	21463	0.00717	0		0.103992	1701782
00:00:02.354	21473	0.00714	0		0.103557	1701681
00:00:02.364	21483	0.00726	0		0.105297	1702071
00:00:02.374	21493	0.00717	0		0.103992	1701777
00:00:02.384	21503	0.00701	0		0.101671	1701236
00:00:02.395	21513	0.00685	0		0.0993508	1700715
00:00:02.404	21523	0.00728	0		0.105587	1702164
00:00:02.415	21533	0.00712	0		0.103267	1701620
00:00:02.424	21543	0.0069	0		0.100076	1700872
00:00:02.434	21553	0.00718	0		0.104137	1701804
00:00:02.444	21563	0.0068	0		0.0986256	1700532
00:00:02.454	21573	0.00722	0		0.104717	1701960
00:00:02.464	21583	0.00701	0		0.101671	1701245
00:00:02.474	21593	0.00714	0		0.103557	1701671
00:00:02.484	21603	0.00745	0		0.108053	1702721
00:00:02.494	21613	0.00701	0		0.101671	1701258
00:00:02.504	21623	0.00688	0		0.0997859	1700799
00:00:02.514	21633	0.00701	0		0.101671	1701228
00:00:02.524	21643	0.00708	0		0.102687	1701471
00:00:02.534	21653	0.00743	0		0.107763	1702669
00:00:02.544	21663	0.0072	0		0.104427	1701867
00:00:02.554	21673	0.007	0		0.101526	1701201
00:00:02.563	21683	0.00727	0		0.105442	1702102
00:00:02.573	21693	0.00733	0		0.106313	1702325
00:00:02.584	21703	0.00709	0		0.102832	1701503
00:00:02.594	21713	0.00702	0		0.101816	1701280
00:00:02.603	21723	0.00696	0		0.100946	1701075
00:00:02.613	21733	0.00717	0		0.103992	1701767
00:00:02.623	21743	0.0071	0		0.102977	1701534
00:00:02.633	21753	0.00742	0		0.107618	1702615
00:00:02.643	21763	0.00707	0		0.102542	1701458
00:00:02.653	21773	0.00714	0		0.103557	1701696
00:00:02.663	21783	0.00705	0		0.102252	1701370
00:00:02.673	21793	0.00696	0		0.100946	1701088
00:00:02.683	21803	0.00741	0		0.107473	1702586
00:00:02.693	21813	0.00722	0		0.104717	1701941
00:00:02.703	21823	0.00712	0		0.103267	1701598
00:00:02.713	21833	0.00709	0		0.102832	1701515
00:00:02.723	21843	0.00704	0		0.102107	1701334
00:00:02.733	21853	0.00746	0		0.108198	1702740
00:00:02.743	21863	0.00696	0		0.100946	1701071
00:00:02.753	21873	0.00707	0		0.102542	1701439
00:00:02.763	21883	0.00726	0		0.105297	1702068
00:00:02.773	21893	0.00721	0		0.104572	1701902
00:00:02.783	21903	0.00723	0		0.104862	1701985
00:00:02.793	21913	0.00722	0		0.104717	1701958
00:00:02.803	21923	0.00701	0		0.101671	1701245
00:00:02.813	21933	0.00755	0		0.109503	1703046
00:00:02.823	21943	0.00774	0		0.112259	1703691
00:00:02.833	21953	0.00744	0		0.107908	1702694
00:00:02.842	21963	0.00722	0		0.104717	1701934
00:00:02.853	21973	0.0074	0		0.107328	1702559
00:00:02.863	21983	0.0072	0		0.104427	1701867
00:00:02.873	21993	0.00742	0		0.107618	1702620
00:00:02.882	22003	0.00725	0		0.105152	1702054
00:00:02.892	22013	0.00727	0		0.105442	1702110
00:00:02.902	22023	0.00756	0		0.109648	1703073
00:00:02.912	22033	0.00754	0		0.109358	1703022
00:00:02.922	22043	0.00744	0		0.107908	1702677
00:00:02.932	22053	0.00748	0		0.108488	1702816
00:00:02.942	22063	0.00727	0		0.105442	1702127
00:00:02.952	22073	0.00755	0		0.109503	1703039
00:00:02.962	22083	0.00752	0		0.109068	1702948
00:00:02.972	22093	0.0074	0		0.107328	1702566
00:00:02.982	22103	0.0073	0		0.105878	1702200
00:00:02.992	22113	0.00752	0		0.109068	1702956
00:00:03.002	22123	0.00735	0		0.106603	1702379
00:00:03.012	22133	0.00719	0		0.104282	1701850
00:00:03.022	22143	0.00742	0		0.107618	1702630
00:00:03.032	22153	0.0077	0		0.111679	1703569
00:00:03.042	22163	0.00753	0		0.109213	1703002
00:00:03.052	22173	0.00755	0		0.109503	1703071
00:00:03.062	22183	0.00702	0		0.101816	1701277
00:00:03.072	22193	0.00723	0		0.104862	1701978
00:00:03.082	22203	0.00732	0		0.106168	1702289
00:00:03.092	22213	0.00768	0		0.111389	1703493
00:00:03.102	22223	0.00746	0		0.108198	1702755
00:00:03.111	22233	0.00772	0		0.111969	1703630
00:00:03.121	22243	0.00724	0		0.105007	1702029
00:00:03.131	22253	0.00759	0		0.110084	1703196
00:00:03.142	22263	0.0074	0		0.107328	1702539
00:00:03.151	22273	0.00782	0		0.113419	1703963
00:00:03.161	22283	0.00732	0		0.106168	1702291
00:00:03.171	22293	0.00772	0		0.111969	1703630
00:00:03.181	22303	0.00741	0		0.107473	1702588
00:00:03.191	22313	0.00763	0		0.110664	1703311
00:00:03.201	22323	0.00736	0		0.106748	1702415
00:00:03.211	22333	0.00755	0		0.109503	1703071
00:00:03.221	22343	0.00748	0		0.108488	1702804
00:00:03.231	22353	0.00768	0		0.111389	1703483
00:00:03.241	22363	0.00754	0		0.109358	1703007
00:00:03.251	22373	0.00793	0		0.115015	1704340
00:00:03.261	22383	0.00776	0		0.112549	1703750
00:00:03.271	22393	0.00779	0		0.112984	1703870
00:00:03.281	22403	0.00733	0		0.106313	1702303
00:00:03.291	22413	0.00775	0		0.112404	1703731
00:00:03.301	22423	0.00765	0		0.110954	1703385
00:00:03.311	22433	0.00765	0		0.110954	1703383
00:00:03.321	22443	0.00762	0		0.110519	1703301
00:00:03.331	22453	0.00743	0		0.107763	1702637
00:00:03.340	22463	0.0076	0		0.110229	1703240
00:00:03.351	22473	0.0074	0		0.107328	1702537
00:00:03.360	22483	0.00752	0		0.109068	1702963
00:00:03.371	22493	0.00792	0		0.11487	1704284
00:00:03.380	22503	0.00738	0		0.107038	1702478
00:00:03.390	22513	0.00753	0		0.109213	1702985
00:00:03.400	22523	0.00728	0		0.105587	1702149
00:00:03.410	22533	0.00787	0		0.114145	1704115
00:00:03.420	22543	0.00737	0		0.106893	1702439
00:00:03.430	22553	0.00757	0		0.109794	1703122
00:00:03.440	22563	0.00738	0		0.107038	1702490
00:00:03.451	22573	0.00769	0		0.111534	1703540
00:00:03.460	22583	0.00747	0		0.108343	1702794
00:00:03.471	22593	0.00755	0		0.109503	1703061
00:00:03.480	22603	0.00776	0		0.112549	1703745
00:00:03.490	22613	0.00796	0		0.11545	1704441
00:00:03.500	22623	0.00746	0		0.108198	1702767
00:00:03.510	22633	0.00782	0		0.113419	1703956
00:00:03.520	22643	0.00744	0		0.107908	1702681
00:00:03.530	22653	0.00771	0		0.111824	1703584
00:00:03.540	22663	0.00757	0		0.109794	1703108
00:00:03.550	22673	0.0077	0		0.111679	1703569
00:00:03.560	22683	0.00791	0		0.114725	1704262
00:00:03.570	22693	0.00772	0		0.111969	1703613
00:00:03.580	22703	0.0076	0		0.110229	1703220
00:00:03.590	22713	0.00773	0		0.112114	1703647
00:00:03.601	22723	0.00746	0		0.108198	1702767
00:00:03.610	22733	0.00793	0		0.115015	1704340
00:00:03.619	22743	0.00753	0		0.109213	1702997
00:00:03.629	22753	0.00783	0		0.113565	1703995
00:00:03.640	22763	0.00772	0		0.111969	1703628
00:00:03.649	22773	0.00804	0		0.11661	1704692
00:00:03.659	22783	0.00761	0		0.110374	1703267
00:00:03.669	22793	0.00759	0		0.110084	1703179
00:00:03.680	22803	0.00763	0		0.110664	1703328
00:00:03.689	22813	0.0082	0		0.118931	1705230
00:00:03.699	22823	0.00781	0		0.113274	1703944
00:00:03.709	22833	0.00811	0		0.117626	1704939
00:00:03.720	22843	0.00758	0		0.109939	1703171
00:00:03.729	22853	0.00767	0		0.111244	1703456
00:00:03.739	22863	0.00753	0		0.109213	1702975
00:00:03.749	22873	0.00784	0		0.11371	1704034
00:00:03.759	22883	0.00758	0		0.109939	1703171
00:00:03.769	22893	0.00777	0		0.112694	1703794
00:00:03.779	22903	0.00751	0		0.108923	1702924
00:00:03.789	22913	0.00776	0		0.112549	1703765
00:00:03.799	22923	0.00762	0		0.110519	1703303
00:00:03.809	22933	0.00788	0		0.11429	1704174
00:00:03.819	22943	0.00741	0		0.107473	1702588
00:00:03.829	22953	0.00786	0		0.114	1704086
00:00:03.839	22963	0.0076	0		0.110229	1703220
00:00:03.849	22973	0.00808	0		0.11719	1704838
00:00:03.859	22983	0.00755	0		0.109503	1703039
00:00:03.869	22993	0.00788	0		0.11429	1704152
00:00:03.879	23003	0.0078	0		0.113129	1703902
00:00:03.888	23013	0.00768	0		0.111389	1703508
00:00:03.899	23023	0.00773	0		0.112114	1703669
00:00:03.908	23033	0.00777	0		0.112694	1703789
00:00:03.919	23043	0.00791	0		0.114725	1704262
00:00:03.928	23053	0.00794	0		0.11516	1704372
00:00:03.938	23063	0.00772	0		0.111969	1703615
00:00:03.948	23073	0.00797	0		0.115595	1704480
00:00:03.958	23083	0.0079	0		0.11458	1704235
00:00:03.968	23093	0.00826	0		0.119801	1705436
00:00:03.978	23103	0.00778	0		0.112839	1703819
00:00:03.989	23113	0.00824	0		0.119511	1705375
00:00:03.998	23123	0.00755	0		0.109503	1703061
00:00:04.008	23133	0.0083	0		0.120381	1705578
00:00:04.018	23143	0.0075	0		0.108778	1702880
00:00:04.028	23153	0.00814	0		0.118061	1705044
00:00:04.038	23163	0.00789	0		0.114435	1704213
00:00:04.048	23173	0.0079	0		0.11458	1704245
00:00:04.058	23183	0.00781	0		0.113274	1703941
00:00:04.068	23193	0.00801	0		0.116175	1704601
00:00:04.078	23203	0.00759	0		0.110084	1703176
00:00:04.087	23213	0.00805	0		0.116755	1704745
00:00:04.098	23223	0.00769	0		0.111534	1703522
00:00:04.108	23233	0.00803	0		0.116465	1704674
00:00:04.118	23243	0.0079	0		0.11458	1704240
00:00:04.128	23253	0.00834	0		0.120961	1705719
00:00:04.138	23263	0.0079	0		0.11458	1704242
00:00:04.147	23273	0.00767	0		0.111244	1703473
00:00:04.158	23283	0.00769	0		0.111534	1703522
00:00:04.167	23293	0.00807	0		0.117045	1704809
00:00:04.177	23303	0.00794	0		0.11516	1704355
00:00:04.187	23313	0.00766	0		0.111099	1703422
00:00:04.197	23323	0.00792	0		0.11487	1704289
00:00:04.207	23333	0.00768	0		0.111389	1703498
00:00:04.217	23343	0.00756	0		0.109648	1703100
00:00:04.227	23353	0.00784	0		0.11371	1704012
00:00:04.237	23363	0.00772	0		0.111969	1703638
00:00:04.247	23373	0.00821	0		0.119076	1705272
00:00:04.257	23383	0.0078	0		0.113129	1703895
00:00:04.267	23393	0.00792	0		0.11487	1704296
00:00:04.277	23403	0.00771	0		0.111824	1703584
00:00:04.287	23413	0.00803	0		0.116465	1704650
00:00:04.297	23423	0.00767	0		0.111244	1703469
00:00:04.307	23433	0.00818	0		0.118641	1705157
00:00:04.317	23443	0.00808	0		0.11719	1704846
00:00:04.327	23453	0.00825	0		0.119656	1705402
00:00:04.337	23463	0.00777	0		0.112694	1703804
00:00:04.347	23473	0.00803	0		0.116465	1704672
00:00:04.357	23483	0.00758	0		0.109939	1703144
00:00:04.367	23493	0.00796	0		0.11545	1704436
00:00:04.377	23503	0.00788	0		0.11429	1704159
00:00:04.387	23513	0.00815	0		0.118206	1705069
00:00:04.396	23523	0.00805	0		0.116755	1704726
00:00:04.407	23533	0.00791	0		0.114725	1704279
00:00:04.417	23543	0.00761	0		0.110374	1703272
00:00:04.426	23553	0.00816	0		0.118351	1705118
00:00:04.437	23563	0.00769	0		0.111534	1703527
00:00:04.447	23573	0.00772	0		0.111969	1703635
00:00:04.456	23583	0.00789	0		0.114435	1704196
00:00:04.466	23593	0.00799	0		0.115885	1704546
00:00:04.476	23603	0.00794	0		0.11516	1704370
00:00:04.486	23613	0.0081	0		0.117481	1704902
00:00:04.496	23623	0.00814	0		0.118061	1705020
00:00:04.506	23633	0.00811	0		0.117626	1704927
00:00:04.516	23643	0.00787	0		0.114145	1704122
00:00:04.526	23653	0.00809	0		0.117335	1704863
00:00:04.536	23663	0.00795	0		0.115305	1704399
00:00:04.546	23673	0.00785	0		0.113855	1704071
00:00:04.556	23683	0.00823	0		0.119366	1705323
00:00:04.566	23693	0.0078	0		0.113129	1703892
00:00:04.576	23703	0.00789	0		0.114435	1704184
00:00:04.586	23713	0.00819	0		0.118786	1705194
00:00:04.596	23723	0.00797	0		0.115595	1704473
00:00:04.606	23733	0.0079	0		0.11458	1704218
00:00:04.616	23743	0.00812	0		0.117771	1704956
00:00:04.626	23753	0.0081	0		0.117481	1704890
00:00:04.636	23763	0.00816	0		0.118351	1705113
00:00:04.645	23773	0.00805	0		0.116755	1704726
00:00:04.655	23783	0.00796	0		0.11545	1704431
00:00:04.666	23793	0.00832	0		0.120671	1705653
00:00:04.676	23803	0.00812	0		0.117771	1704966
00:00:04.686	23813	0.00781	0		0.113274	1703912
00:00:04.696	23823	0.0083	0		0.120381	1705580
00:00:04.705	23833	0.00785	0		0.113855	1704046
00:00:04.715	23843	0.0083	0		0.120381	1705558
00:00:04.726	23853	0.00815	0		0.118206	1705083
00:00:04.735	23863	0.00783	0		0.113565	1703990
00:00:04.745	23873	0.00795	0		0.115305	1704411
00:00:04.755	23883	0.00838	0		0.121542	1705839
00:00:04.765	23893	0.00847	0		0.122847	1706147
00:00:04.775	23903	0.00799	0		0.115885	1704526
00:00:04.785	23913	0.00802	0		0.11632	1704633
00:00:04.795	23923	0.00803	0		0.116465	1704662
00:00:04.805	23933	0.00812	0		0.117771	1704971
00:00:04.815	23943	0.00764	0		0.110809	1703372
00:00:04.825	23953	0.00827	0		0.119946	1705456
00:00:04.835	23963	0.00806	0		0.1169	1704755
00:00:04.845	23973	0.00802	0		0.11632	1704628
00:00:04.855	23983	0.00827	0		0.119946	1705456
00:00:04.865	23993	0.00809	0		0.117335	1704868
00:00:04.875	24003	0.00824	0		0.119511	1705370
00:00:04.885	24013	0.00839	0		0.121687	1705861
00:00:04.895	24023	0.00816	0		0.118351	1705118
00:00:04.905	24033	0.008	0		0.11603	1704558
00:00:04.914	24043	0.00803	0		0.116465	1704665
00:00:04.924	24053	0.0081	0		0.117481	1704892
00:00:04.935	24063	0.00825	0		0.119656	1705389
00:00:04.945	24073	0.00783	0		0.113565	1703988
00:00:04.955	24083	0.00819	0		0.118786	1705206
00:00:04.964	24093	0.00798	0		0.11574	1704504
00:00:04.974	24103	0.00813	0		0.117916	1705007
00:00:04.984	24113	0.008	0		0.11603	1704556
00:00:04.994	24123	0.00799	0		0.115885	1704536
00:00:05.004	24133	0.00832	0		0.120671	1705628
00:00:05.014	24143	0.00799	0		0.115885	1704524
00:00:05.024	24153	0.00819	0		0.118786	1705196
00:00:05.034	24163	0.00814	0		0.118061	1705025
00:00:05.044	24173	0.00825	0		0.119656	1705407
00:00:05.054	24183	0.00817	0		0.118496	1705152
00:00:05.064	24193	0.00797	0		0.115595	1704470
00:00:05.074	24203	0.00838	0		0.121542	1705836
00:00:05.084	24213	0.00797	0		0.115595	1704473
00:00:05.094	24223	0.00834	0		0.120961	1705706
00:00:05.104	24233	0.00775	0		0.112404	1703743
00:00:05.114	24243	0.00812	0		0.117771	1704973
00:00:05.124	24253	0.00843	0		0.122267	1706020
00:00:05.134	24263	0.00804	0		0.11661	1704701
00:00:05.144	24273	0.00808	0		0.11719	1704826
00:00:05.154	24283	0.0081	0		0.117481	1704895
00:00:05.164	24293	0.00802	0		0.11632	1704630
00:00:05.174	24303	0.00838	0		0.121542	1705839
00:00:05.183	24313	0.00814	0		0.118061	1705042
00:00:05.194	24323	0.00829	0		0.120236	1705536
00:00:05.204	24333	0.00783	0		0.113565	1704000
00:00:05.213	24343	0.00827	0		0.119946	1705463
00:00:05.223	24353	0.00814	0		0.118061	1705027
00:00:05.233	24363	0.0081	0		0.117481	1704907
00:00:05.243	24373	0.00838	0		0.121542	1705836
00:00:05.253	24383	0.00833	0		0.120816	1705684
00:00:05.263	24393	0.00811	0		0.117626	1704939
00:00:05.274	24403	0.00836	0		0.121252	1705760
00:00:05.284	24413	0.00801	0		0.116175	1704606
00:00:05.293	24423	0.00846	0		0.122702	1706118
00:00:05.303	24433	0.00822	0		0.119221	1705314
00:00:05.313	24443	0.00818	0		0.118641	1705157
00:00:05.323	24453	0.00817	0		0.118496	1705123
00:00:05.333	24463	0.00829	0		0.120236	1705524
00:00:05.343	24473	0.00814	0		0.118061	1705047
00:00:05.353	24483	0.00847	0		0.122847	1706159
00:00:05.363	24493	0.00801	0		0.116175	1704586
00:00:05.373	24503	0.00819	0		0.118786	1705218
00:00:05.383	24513	0.00828	0		0.120091	1705495
00:00:05.393	24523	0.00823	0		0.119366	1705348
00:00:05.403	24533	0.00812	0		0.117771	1704963
00:00:05.413	24543	0.00819	0		0.118786	1705196
00:00:05.423	24553	0.00817	0		0.118496	1705135
00:00:05.433	24563	0.00845	0		0.122557	1706076
00:00:05.443	24573	0.00824	0		0.119511	1705375
00:00:05.452	24583	0.00807	0		0.117045	1704797
00:00:05.464	24593	0.00849	0		0.123137	1706216
00:00:05.472	24603	0.00854	0		0.123862	1706375
00:00:05.483	24613	0.00838	0		0.121542	1705848
00:00:05.492	24623	0.00826	0		0.119801	1705443
00:00:05.502	24633	0.00814	0		0.118061	1705047
00:00:05.512	24643	0.00851	0		0.123427	1706284
00:00:05.522	24653	0.00825	0		0.119656	1705399
00:00:05.532	24663	0.00868	0		0.125893	1706846
00:00:05.542	24673	0.00813	0		0.117916	1705000
00:00:05.552	24683	0.0085	0		0.123282	1706245
00:00:05.562	24693	0.0084	0		0.121832	1705897
00:00:05.572	24703	0.00836	0		0.121252	1705780
00:00:05.583	24713	0.00833	0		0.120816	1705672
00:00:05.592	24723	0.00841	0		0.121977	1705937
00:00:05.602	24733	0.00834	0		0.120961	1705721
00:00:05.612	24743	0.00841	0		0.121977	1705956
00:00:05.622	24753	0.00809	0		0.117335	1704880
00:00:05.632	24763	0.00858	0		0.124442	1706524
00:00:05.642	24773	0.00838	0		0.121542	1705826
00:00:05.652	24783	0.00837	0		0.121397	1705807
00:00:05.662	24793	0.00804	0		0.11661	1704711
00:00:05.672	24803	0.00853	0		0.123717	1706336
00:00:05.682	24813	0.00807	0		0.117045	1704807
00:00:05.691	24823	0.00847	0		0.122847	1706145
00:00:05.702	24833	0.00842	0		0.122122	1705988
00:00:05.711	24843	0.00853	0		0.123717	1706336
00:00:05.722	24853	0.00805	0		0.116755	1704748
00:00:05.731	24863	0.00844	0		0.122412	1706047
00:00:05.741	24873	0.00813	0		0.117916	1705012
00:00:05.752	24883	0.00855	0		0.124007	1706412
00:00:05.762	24893	0.00833	0		0.120816	1705675
00:00:05.771	24903	0.00851	0		0.123427	1706270
00:00:05.782	24913	0.00843	0		0.122267	1706000
00:00:05.791	24923	0.00837	0		0.121397	1705792
00:00:05.801	24933	0.00823	0		0.119366	1705321
00:00:05.811	24943	0.00874	0		0.126763	1707049
00:00:05.821	24953	0.008	0		0.11603	1704566
00:00:05.831	24963	0.00839	0		0.121687	1705868
00:00:05.841	24973	0.0082	0		0.118931	1705243
00:00:05.851	24983	0.00865	0		0.125458	1706760
00:00:05.861	24993	0.00845	0		0.122557	1706074
00:00:05.871	25003	0.00889	0		0.128939	1707547
00:00:05.881	25013	0.00846	0		0.122702	1706098
00:00:05.891	25023	0.00855	0		0.124007	1706414
00:00:05.903	25033	0.00828	0		0.120091	1705495
00:00:05.911	25043	0.0087	0		0.126183	1706900
00:00:05.921	25053	0.00856	0		0.124152	1706444
00:00:05.931	25063	0.00871	0		0.126328	1706934
00:00:05.940	25073	0.00816	0		0.118351	1705103
00:00:05.951	25083	0.00868	0		0.125893	1706834
00:00:05.961	25093	0.00887	0		0.128648	1707476
00:00:05.970	25103	0.00884	0		0.128213	1707375
00:00:05.981	25113	0.0083	0		0.120381	1705566
00:00:05.990	25123	0.00859	0		0.124587	1706534
00:00:06.000	25133	0.00823	0		0.119366	1705331
00:00:06.010	25143	0.00873	0		0.126618	1707030
00:00:06.020	25153	0.00839	0		0.121687	1705885
00:00:06.030	25163	0.00853	0		0.123717	1706350
00:00:06.040	25173	0.00833	0		0.120816	1705689
00:00:06.050	25183	0.00885	0		0.128358	1707424
00:00:06.060	25193	0.00852	0		0.123572	1706306
00:00:06.070	25203	0.00871	0		0.126328	1706951
00:00:06.080	25213	0.00848	0		0.122992	1706167
00:00:06.090	25223	0.00854	0		0.123862	1706372
00:00:06.100	25233	0.0084	0		0.121832	1705907
00:00:06.110	25243	0.0088	0		0.127633	1707236
00:00:06.120	25253	0.00871	0		0.126328	1706954
00:00:06.130	25263	0.00863	0		0.125168	1706684
00:00:06.140	25273	0.00848	0		0.122992	1706174
00:00:06.150	25283	0.00858	0		0.124442	1706522
00:00:06.160	25293	0.00857	0		0.124297	1706466
00:00:06.170	25303	0.00877	0		0.127198	1707133
00:00:06.180	25313	0.0086	0		0.124732	1706566
00:00:06.189	25323	0.00851	0		0.123427	1706277
00:00:06.200	25333	0.00849	0		0.123137	1706204
00:00:06.210	25343	0.0085	0		0.123282	1706248
00:00:06.220	25353	0.00866	0		0.125603	1706792
00:00:06.229	25363	0.00905	0		0.131259	1708072
00:00:06.239	25373	0.00853	0		0.123717	1706338
00:00:06.250	25383	0.00894	0		0.129664	1707703
00:00:06.259	25393	0.00877	0		0.127198	1707140
00:00:06.269	25403	0.00885	0		0.128358	1707422
00:00:06.279	25413	0.00859	0		0.124587	1706551
00:00:06.289	25423	0.00907	0		0.131549	1708150
00:00:06.299	25433	0.0086	0		0.124732	1706588
00:00:06.309	25443	0.00861	0		0.124877	1706625
00:00:06.319	25453	0.00824	0		0.119511	1705355
00:00:06.329	25463	0.00865	0		0.125458	1706763
00:00:06.339	25473	0.00848	0		0.122992	1706174
00:00:06.349	25483	0.00859	0		0.124587	1706532
00:00:06.359	25493	0.0086	0		0.124732	1706586
00:00:06.369	25503	0.00884	0		0.128213	1707375
00:00:06.379	25513	0.00868	0		0.125893	1706836
00:00:06.390	25523	0.00873	0		0.126618	1707020
00:00:06.399	25533	0.0089	0		0.129084	1707588
00:00:06.409	25543	0.00904	0		0.131114	1708054
00:00:06.419	25553	0.00842	0		0.122122	1705973
00:00:06.429	25563	0.00873	0		0.126618	1707015
00:00:06.439	25573	0.00868	0		0.125893	1706831
00:00:06.449	25583	0.00862	0		0.125023	1706639
00:00:06.459	25593	0.00866	0		0.125603	1706775
00:00:06.469	25603	0.0089	0		0.129084	1707591
00:00:06.479	25613	0.00885	0		0.128358	1707434
00:00:06.488	25623	0.00888	0		0.128793	1707512
00:00:06.499	25633	0.00884	0		0.128213	1707395
00:00:06.508	25643	0.00898	0		0.130244	1707863
00:00:06.519	25653	0.0084	0		0.121832	1705917
00:00:06.528	25663	0.00907	0		0.131549	1708172
00:00:06.538	25673	0.00872	0		0.126473	1706976
00:00:06.548	25683	0.00901	0		0.130679	1707956
00:00:06.558	25693	0.00908	0		0.131694	1708179
00:00:06.568	25703	0.00892	0		0.129374	1707640
00:00:06.578	25713	0.00889	0		0.128939	1707544
00:00:06.588	25723	0.00911	0		0.132129	1708282
00:00:06.598	25733	0.00902	0		0.130824	1708003
00:00:06.608	25743	0.00893	0		0.129519	1707698
00:00:06.618	25753	0.00891	0		0.129229	1707603
00:00:06.628	25763	0.00906	0		0.131404	1708106
00:00:06.638	25773	0.00892	0		0.129374	1707662
00:00:06.648	25783	0.00893	0		0.129519	1707693
00:00:06.658	25793	0.00888	0		0.128793	1707515
00:00:06.668	25803	0.00928	0		0.134595	1708877
00:00:06.678	25813	0.00892	0		0.129374	1707647
00:00:06.688	25823	0.00885	0		0.128358	1707409
00:00:06.698	25833	0.00882	0		0.127923	1707307
00:00:06.708	25843	0.00917	0		0.133	1708498
00:00:06.717	25853	0.00907	0		0.131549	1708170
00:00:06.728	25863	0.00915	0		0.13271	1708422
00:00:06.738	25873	0.00886	0		0.128503	1707463
00:00:06.748	25883	0.00917	0		0.133	1708503
00:00:06.757	25893	0.0091	0		0.131984	1708248
00:00:06.767	25903	0.00892	0		0.129374	1707664
00:00:06.777	25913	0.00878	0		0.127343	1707191
00:00:06.787	25923	0.00881	0		0.127778	1707280
00:00:06.797	25933	0.0088	0		0.127633	1707253
00:00:06.807	25943	0.0092	0		0.133435	1708586
00:00:06.817	25953	0.00913	0		0.132419	1708358
00:00:06.827	25963	0.00908	0		0.131694	1708201
00:00:06.837	25973	0.00917	0		0.133	1708503
00:00:06.847	25983	0.00903	0		0.130969	1708023
00:00:06.857	25993	0.00895	0		0.129809	1707747
00:00:06.867	26003	0.00926	0		0.134305	1708801
00:00:06.877	26013	0.00868	0		0.125893	1706858
00:00:06.887	26023	0.00924	0		0.134015	1708733
00:00:06.897	26033	0.00923	0		0.13387	1708684
00:00:06.907	26043	0.00909	0		0.131839	1708238
00:00:06.917	26053	0.00893	0		0.129519	1707674
00:00:06.927	26063	0.0091	0		0.131984	1708255
00:00:06.937	26073	0.00901	0		0.130679	1707949
00:00:06.947	26083	0.00958	0		0.138946	1709875
00:00:06.957	26093	0.00896	0		0.129954	1707791
00:00:06.967	26103	0.00918	0		0.133145	1708532
00:00:06.977	26113	0.00902	0		0.130824	1708003
00:00:06.987	26123	0.00904	0		0.131114	1708040
00:00:06.996	26133	0.00942	0		0.136626	1709346
00:00:07.006	26143	0.00902	0		0.130824	1707981
00:00:07.016	26153	0.00885	0		0.128358	1707424
00:00:07.026	26163	0.00924	0		0.134015	1708735
00:00:07.036	26173	0.00921	0		0.13358	1708613
00:00:07.046	26183	0.00916	0		0.132855	1708451
00:00:07.056	26193	0.00906	0		0.131404	1708133
00:00:07.066	26203	0.00908	0		0.131694	1708206
00:00:07.076	26213	0.00963	0		0.139671	1710019
00:00:07.086	26223	0.00935	0		0.13561	1709101
00:00:07.096	26233	0.00931	0		0.13503	1708954
00:00:07.106	26243	0.00933	0		0.13532	1709042
00:00:07.116	26253	0.00922	0		0.133725	1708654
00:00:07.126	26263	0.00908	0		0.131694	1708189
00:00:07.136	26273	0.00889	0		0.128939	1707542
00:00:07.146	26283	0.00906	0		0.131404	1708138
00:00:07.156	26293	0.00924	0		0.134015	1708740
00:00:07.166	26303	0.00898	0		0.130244	1707861
00:00:07.176	26313	0.00932	0		0.135175	1709006
00:00:07.187	26323	0.00952	0		0.138076	1709655
00:00:07.196	26333	0.00927	0		0.13445	1708816
00:00:07.206	26343	0.00927	0		0.13445	1708821
00:00:07.216	26353	0.00946	0		0.137206	1709454
00:00:07.226	26363	0.00953	0		0.138221	1709711
00:00:07.235	26373	0.00947	0		0.137351	1709491
00:00:07.245	26383	0.00913	0		0.132419	1708363
00:00:07.255	26393	0.00947	0		0.137351	1709498
00:00:07.265	26403	0.00977	0		0.141702	1710491
00:00:07.276	26413	0.00941	0		0.13648	1709285
00:00:07.286	26423	0.00969	0		0.140542	1710238
00:00:07.295	26433	0.00946	0		0.137206	1709449
00:00:07.305	26443	0.00917	0		0.133	1708490
00:00:07.316	26453	0.00945	0		0.137061	1709424
00:00:07.325	26463	0.00927	0		0.13445	1708843
00:00:07.335	26473	0.00945	0		0.137061	1709415
00:00:07.345	26483	0.0095	0		0.137786	1709598
00:00:07.355	26493	0.00953	0		0.138221	1709701
00:00:07.365	26503	0.0095	0		0.137786	1709593
00:00:07.375	26513	0.00946	0		0.137206	1709473
00:00:07.385	26523	0.00945	0		0.137061	1709444
00:00:07.395	26533	0.00942	0		0.136626	1709344
00:00:07.405	26543	0.00936	0		0.135755	1709126
00:00:07.415	26553	0.00965	0		0.139961	1710094
00:00:07.425	26563	0.00918	0		0.133145	1708512
00:00:07.435	26573	0.00948	0		0.137496	1709539
00:00:07.445	26583	0.00964	0		0.139816	1710074
00:00:07.455	26593	0.00942	0		0.136626	1709326
00:00:07.465	26603	0.00904	0		0.131114	1708062
00:00:07.475	26613	0.00962	0		0.139526	1710000
00:00:07.485	26623	0.00952	0		0.138076	1709677
00:00:07.494	26633	0.00936	0		0.135755	1709140
00:00:07.505	26643	0.00947	0		0.137351	1709505
00:00:07.514	26653	0.00986	0		0.143007	1710811
00:00:07.524	26663	0.00952	0		0.138076	1709672
00:00:07.534	26673	0.00973	0		0.141122	1710385
00:00:07.544	26683	0.00945	0		0.137061	1709415
00:00:07.554	26693	0.00961	0		0.139381	1709953
00:00:07.565	26703	0.00982	0		0.142427	1710660
00:00:07.574	26713	0.00977	0		0.141702	1710510
00:00:07.584	26723	0.00959	0		0.139091	1709899
00:00:07.594	26733	0.00991	0		0.143732	1710958
00:00:07.604	26743	0.00933	0		0.13532	1709035
00:00:07.614	26753	0.00967	0		0.140251	1710170
00:00:07.624	26763	0.00973	0		0.141122	1710376
00:00:07.634	26773	0.00969	0		0.140542	1710251
00:00:07.644	26783	0.00937	0		0.1359	1709179
00:00:07.654	26793	0.01	0		0.145038	1711283
00:00:07.664	26803	0.01012	0		0.146778	1711670
00:00:07.674	26813	0.00996	0		0.144458	1711136
00:00:07.684	26823	0.00941	0		0.13648	1709282
00:00:07.694	26833	0.00977	0		0.141702	1710500
00:00:07.704	26843	0.00956	0		0.138656	1709787
00:00:07.714	26853	0.00986	0		0.143007	1710792
00:00:07.724	26863	0.00959	0		0.139091	1709909
00:00:07.734	26873	0.00954	0		0.138366	1709721
00:00:07.744	26883	0.00966	0		0.140106	1710126
00:00:07.753	26893	0.00989	0		0.143442	1710919
00:00:07.764	26903	0.00992	0		0.143877	1711015
00:00:07.774	26913	0.00971	0		0.140832	1710287
00:00:07.784	26923	0.00963	0		0.139671	1710046
00:00:07.793	26933	0.00988	0		0.143297	1710885
00:00:07.803	26943	0.01001	0		0.145183	1711322
00:00:07.814	26953	0.00989	0		0.143442	1710895
00:00:07.823	26963	0.00946	0		0.137206	1709473
00:00:07.833	26973	0.00981	0		0.142282	1710635
00:00:07.844	26983	0.00975	0		0.141412	1710437
00:00:07.853	26993	0.01013	0		0.146923	1711701
00:00:07.863	27003	0.00958	0		0.138946	1709873
00:00:07.873	27013	0.00979	0		0.141992	1710559
00:00:07.883	27023	0.00989	0		0.143442	1710900
00:00:07.893	27033	0.01012	0		0.146778	1711672
00:00:07.903	27043	0.00952	0		0.138076	1709664
00:00:07.913	27053	0.00996	0		0.144458	1711148
00:00:07.923	27063	0.00997	0		0.144603	1711165
00:00:07.933	27073	0.00995	0		0.144313	1711104
00:00:07.943	27083	0.00964	0		0.139816	1710077
00:00:07.953	27093	0.01021	0		0.148083	1711978
00:00:07.963	27103	0.00983	0		0.142572	1710721
00:00:07.973	27113	0.0102	0		0.147938	1711954
00:00:07.983	27123	0.00999	0		0.144893	1711258
00:00:07.993	27133	0.01013	0		0.146923	1711726
00:00:08.003	27143	0.00988	0		0.143297	1710860
00:00:08.013	27153	0.01017	0		0.147503	1711851
00:00:08.023	27163	0.00985	0		0.142862	1710772
00:00:08.033	27173	0.01039	0		0.150694	1712594
00:00:08.042	27183	0.00985	0		0.142862	1710785
00:00:08.053	27193	0.01033	0		0.149824	1712383
00:00:08.062	27203	0.0099	0		0.143587	1710931
00:00:08.072	27213	0.01017	0		0.147503	1711851
00:00:08.083	27223	0.0101	0		0.146488	1711599
00:00:08.092	27233	0.00999	0		0.144893	1711234
00:00:08.102	27243	0.01012	0		0.146778	1711687
00:00:08.112	27253	0.01022	0		0.148229	1711998
00:00:08.122	27263	0.01004	0		0.145618	1711410
00:00:08.132	27273	0.01021	0		0.148083	1711983
00:00:08.142	27283	0.01054	0		0.15287	1713093
00:00:08.152	27293	0.0102	0		0.147938	1711944
00:00:08.162	27303	0.00999	0		0.144893	1711234
00:00:08.172	27313	0.01014	0		0.147068	1711755
00:00:08.182	27323	0.00964	0		0.139816	1710072
00:00:08.192	27333	0.0102	0		0.147938	1711932
00:00:08.202	27343	0.01013	0		0.146923	1711723
00:00:08.212	27353	0.01045	0		0.151564	1712797
00:00:08.222	27363	0.01013	0		0.146923	1711706
00:00:08.232	27373	0.01046	0		0.151709	1712807
00:00:08.242	27383	0.00999	0		0.144893	1711229
00:00:08.252	27393	0.01042	0		0.151129	1712697
00:00:08.262	27403	0.00995	0		0.144313	1711123
00:00:08.272	27413	0.01046	0		0.151709	1712804
00:00:08.282	27423	0.01001	0		0.145183	1711324
00:00:08.291	27433	0.01066	0		0.15461	1713491
00:00:08.301	27443	0.0097	0		0.140687	1710280
00:00:08.311	27453	0.01048	0		0.152	1712902
00:00:08.322	27463	0.00978	0		0.141847	1710545
00:00:08.332	27473	0.01042	0		0.151129	1712689
00:00:08.341	27483	0.01045	0		0.151564	1712785
00:00:08.351	27493	0.01003	0		0.145473	1711393
00:00:08.362	27503	0.01029	0		0.149244	1712248
00:00:08.371	27513	0.01027	0		0.148954	1712167
00:00:08.381	27523	0.01008	0		0.146198	1711542
00:00:08.391	27533	0.01046	0		0.151709	1712807
00:00:08.401	27543	0.01015	0		0.147213	1711787
00:00:08.411	27553	0.01036	0		0.150259	1712491
00:00:08.421	27563	0.01048	0		0.152	1712885
00:00:08.431	27573	0.01043	0		0.151274	1712716
00:00:08.441	27583	0.01017	0		0.147503	1711853
00:00:08.451	27593	0.01041	0		0.150984	1712667
00:00:08.461	27603	0.01031	0		0.149534	1712324
00:00:08.471	27613	0.01015	0		0.147213	1711768
00:00:08.481	27623	0.01005	0		0.145763	1711437
00:00:08.491	27633	0.01061	0		0.153885	1713320
00:00:08.501	27643	0.01036	0		0.150259	1712476
00:00:08.511	27653	0.01048	0		0.152	1712888
00:00:08.521	27663	0.01004	0		0.145618	1711417
00:00:08.531	27673	0.01062	0		0.15403	1713344
00:00:08.540	27683	0.01023	0		0.148374	1712032
00:00:08.551	27693	0.01046	0		0.151709	1712804
00:00:08.560	27703	0.01029	0		0.149244	1712255
00:00:08.571	27713	0.01029	0		0.149244	1712243
00:00:08.581	27723	0.0103	0		0.149389	1712295
00:00:08.590	27733	0.0105	0		0.15229	1712939
00:00:08.600	27743	0.01023	0		0.148374	1712042
00:00:08.610	27753	0.01049	0		0.152145	1712917
00:00:08.620	27763	0.01018	0		0.147648	1711880
00:00:08.630	27773	0.01068	0		0.1549	1713550
00:00:08.640	27783	0.01036	0		0.150259	1712476
00:00:08.650	27793	0.01045	0		0.151564	1712780
00:00:08.661	27803	0.01026	0		0.148809	1712152
00:00:08.670	27813	0.01068	0		0.1549	1713550
00:00:08.680	27823	0.01007	0		0.146053	1711496
00:00:08.690	27833	0.01069	0		0.155045	1713577
00:00:08.700	27843	0.01002	0		0.145328	1711346
00:00:08.710	27853	0.01041	0		0.150984	1712665
00:00:08.720	27863	0.01026	0		0.148809	1712150
00:00:08.730	27873	0.01067	0		0.154755	1713518
00:00:08.740	27883	0.01001	0		0.145183	1711295
00:00:08.750	27893	0.01053	0		0.152725	1713064
00:00:08.760	27903	0.0108	0		0.156641	1713971
00:00:08.770	27913	0.01031	0		0.149534	1712320
00:00:08.780	27923	0.01042	0		0.151129	1712677
00:00:08.790	27933	0.01071	0		0.155335	1713667
00:00:08.800	27943	0.0104	0		0.150839	1712631
00:00:08.810	27953	0.01036	0		0.150259	1712484
00:00:08.820	27963	0.01053	0		0.152725	1713071
00:00:08.830	27973	0.01072	0		0.15548	1713702
00:00:08.840	27983	0.0106	0		0.15374	1713278
00:00:08.850	27993	0.01081	0		0.156786	1713993
00:00:08.860	28003	0.01021	0		0.148083	1711971
00:00:08.870	28013	0.01044	0		0.151419	1712763
00:00:08.879	28023	0.01067	0		0.154755	1713523
00:00:08.889	28033	0.01086	0		0.157511	1714165
00:00:08.900	28043	0.01039	0		0.150694	1712594
00:00:08.909	28053	0.01071	0		0.155335	1713675
00:00:08.919	28063	0.01061	0		0.153885	1713310
00:00:08.929	28073	0.01064	0		0.15432	1713415
00:00:08.939	28083	0.01043	0		0.151274	1712736
00:00:08.950	28093	0.01083	0		0.157076	1714069
00:00:08.959	28103	0.01076	0		0.156061	1713814
00:00:08.969	28113	0.01079	0		0.156496	1713932
00:00:08.979	28123	0.01061	0		0.153885	1713312
00:00:08.989	28133	0.01102	0		0.159832	1714687
00:00:08.999	28143	0.01064	0		0.15432	1713437
00:00:09.009	28153	0.01071	0		0.155335	1713648
00:00:09.019	28163	0.01064	0		0.15432	1713415
00:00:09.029	28173	0.01092	0		0.158381	1714370
00:00:09.039	28183	0.01095	0		0.158816	1714462
00:00:09.049	28193	0.01093	0		0.158526	1714395
00:00:09.059	28203	0.01072	0		0.15548	1713707
00:00:09.069	28213	0.01103	0		0.159977	1714719
00:00:09.079	28223	0.01026	0		0.148809	1712137
00:00:09.089	28233	0.01104	0		0.160122	1714770
00:00:09.099	28243	0.01056	0		0.15316	1713140
00:00:09.109	28253	0.01118	0		0.162152	1715226
00:00:09.118	28263	0.01059	0		0.153595	1713271
00:00:09.128	28273	0.01117	0		0.162007	1715216
00:00:09.138	28283	0.01078	0		0.156351	1713890
00:00:09.148	28293	0.01093	0		0.158526	1714392
00:00:09.158	28303	0.01088	0		0.157801	1714214
00:00:09.169	28313	0.01108	0		0.160702	1714898
00:00:09.179	28323	0.01067	0		0.154755	1713538
00:00:09.188	28333	0.01103	0		0.159977	1714734
00:00:09.198	28343	0.01081	0		0.156786	1713996
00:00:09.208	28353	0.01085	0		0.157366	1714133
00:00:09.218	28363	0.01079	0		0.156496	1713922
00:00:09.228	28373	0.0108	0		0.156641	1713949
00:00:09.238	28383	0.01054	0		0.15287	1713086
00:00:09.248	28393	0.01101	0		0.159687	1714670
00:00:09.258	28403	0.01127	0		0.163457	1715528
00:00:09.268	28413	0.01104	0		0.160122	1714768
00:00:09.278	28423	0.01113	0		0.161427	1715055
00:00:09.288	28433	0.01105	0		0.160267	1714802
00:00:09.298	28443	0.01089	0		0.157946	1714250
00:00:09.308	28453	0.01108	0		0.160702	1714890
00:00:09.318	28463	0.01092	0		0.158381	1714378
00:00:09.328	28473	0.01094	0		0.158671	1714439
00:00:09.337	28483	0.01105	0		0.160267	1714815
00:00:09.348	28493	0.01087	0		0.157656	1714184
00:00:09.357	28503	0.01118	0		0.162152	1715231
00:00:09.367	28513	0.01102	0		0.159832	1714697
00:00:09.377	28523	0.01087	0		0.157656	1714211
00:00:09.388	28533	0.0111	0		0.160992	1714964
00:00:09.397	28543	0.011	0		0.159541	1714648
00:00:09.408	28553	0.01112	0		0.161282	1715042
00:00:09.418	28563	0.01126	0		0.163312	1715504
00:00:09.427	28573	0.01098	0		0.159251	1714579
00:00:09.437	28583	0.01101	0		0.159687	1714677
00:00:09.447	28593	0.01089	0		0.157946	1714267
00:00:09.457	28603	0.01124	0		0.163022	1715423
00:00:09.468	28613	0.01109	0		0.160847	1714944
00:00:09.477	28623	0.01127	0		0.163457	1715538
00:00:09.487	28633	0.0113	0		0.163893	1715643
00:00:09.497	28643	0.01094	0		0.158671	1714417
00:00:09.507	28653	0.01105	0		0.160267	1714795
00:00:09.517	28663	0.01125	0		0.163167	1715457
00:00:09.527	28673	0.01122	0		0.162732	1715380
00:00:09.537	28683	0.01113	0		0.161427	1715077
00:00:09.547	28693	0.01114	0		0.161572	1715096
00:00:09.557	28703	0.01134	0		0.164473	1715788
00:00:09.567	28713	0.01109	0		0.160847	1714942
00:00:09.577	28723	0.01115	0		0.161717	1715133
00:00:09.587	28733	0.01135	0		0.164618	1715817
00:00:09.597	28743	0.01131	0		0.164038	1715665
00:00:09.607	28753	0.0111	0		0.160992	1714954
00:00:09.617	28763	0.01148	0		0.166503	1716229
00:00:09.627	28773	0.01116	0		0.161862	1715184
00:00:09.637	28783	0.01115	0		0.161717	1715150
00:00:09.646	28793	0.01126	0		0.163312	1715513
00:00:09.656	28803	0.01145	0		0.166068	1716150
00:00:09.667	28813	0.01138	0		0.165053	1715920
00:00:09.677	28823	0.01166	0		0.169114	1716854
00:00:09.686	28833	0.01177	0		0.170709	1717216
00:00:09.696	28843	0.01143	0		0.165778	1716062
00:00:09.706	28853	0.01121	0		0.162587	1715334
00:00:09.716	28863	0.01139	0		0.165198	1715957
00:00:09.726	28873	0.01144	0		0.165923	1716121
00:00:09.737	28883	0.01153	0		0.167228	1716400
00:00:09.746	28893	0.01136	0		0.164763	1715834
00:00:09.756	28903	0.01174	0		0.170274	1717121
00:00:09.766	28913	0.01155	0		0.167519	1716491
00:00:09.776	28923	0.01175	0		0.170419	1717143
00:00:09.786	28933	0.01153	0		0.167228	1716427
00:00:09.796	28943	0.01156	0		0.167664	1716505
00:00:09.806	28953	0.01152	0		0.167083	1716383
00:00:09.816	28963	0.01165	0		0.168969	1716807
00:00:09.826	28973	0.01151	0		0.166938	1716339
00:00:09.836	28983	0.01148	0		0.166503	1716253
00:00:09.846	28993	0.01149	0		0.166648	1716292
00:00:09.856	29003	0.01151	0		0.166938	1716327
00:00:09.866	29013	0.01204	0		0.174625	1718114
00:00:09.875	29023	0.01177	0		0.170709	1717224
00:00:09.886	29033	0.01139	0		0.165198	1715944
00:00:09.895	29043	0.0116	0		0.168244	1716629
00:00:09.905	29053	0.0118	0		0.171144	1717312
00:00:09.916	29063	0.01179	0		0.170999	1717280
00:00:09.926	29073	0.01175	0		0.170419	1717136
00:00:09.935	29083	0.01174	0		0.170274	1717119
00:00:09.945	29093	0.01151	0		0.166938	1716336
00:00:09.955	29103	0.01172	0		0.169984	1717035
00:00:09.965	29113	0.01153	0		0.167228	1716412
00:00:09.975	29123	0.01149	0		0.166648	1716275
00:00:09.985	29133	0.01171	0		0.169839	1717030
00:00:09.995	29143	0.01201	0		0.17419	1718023
00:00:10.005	29153	0.01168	0		0.169404	1716920
00:00:10.015	29163	0.01193	0		0.17303	1717768
00:00:10.025	29173	0.01188	0		0.172305	1717598
00:00:10.035	29183	0.01161	0		0.168389	1716692
00:00:10.045	29193	0.01132	0		0.164183	1715714
00:00:10.055	29203	0.01219	0		0.176801	1718638
00:00:10.065	29213	0.01179	0		0.170999	1717275
00:00:10.075	29223	0.01166	0		0.169114	1716832
00:00:10.085	29233	0.01149	0		0.166648	1716278
00:00:10.095	29243	0.01157	0		0.167809	1716535
00:00:10.105	29253	0.01177	0		0.170709	1717229
00:00:10.114	29263	0.01196	0		0.173465	1717857
00:00:10.124	29273	0.01191	0		0.17274	1717673
00:00:10.135	29283	0.01227	0		0.177961	1718889
00:00:10.144	29293	0.01185	0		0.17187	1717486
00:00:10.154	29303	0.01203	0		0.17448	1718072
00:00:10.165	29313	0.01203	0		0.17448	1718072
00:00:10.174	29323	0.01215	0		0.176221	1718491
00:00:10.184	29333	0.01175	0		0.170419	1717155
00:00:10.194	29343	0.01194	0		0.173175	1717788
00:00:10.204	29353	0.01171	0		0.169839	1717023
00:00:10.214	29363	0.01202	0		0.174335	1718053
00:00:10.224	29373	0.01197	0		0.17361	1717871
00:00:10.234	29383	0.01234	0		0.178977	1719134
00:00:10.244	29393	0.01196	0		0.173465	1717864
00:00:10.254	29403	0.01184	0		0.171725	1717452
00:00:10.265	29413	0.01205	0		0.17477	1718153
00:00:10.274	29423	0.01186	0		0.172015	1717513
00:00:10.285	29433	0.01204	0		0.174625	1718109
00:00:10.295	29443	0.01211	0		0.175641	1718371
00:00:10.304	29453	0.01189	0		0.17245	1717608
00:00:10.314	29463	0.012	0		0.174045	1717996
00:00:10.324	29473	0.01216	0		0.176366	1718535
00:00:10.334	29483	0.01216	0		0.176366	1718540
00:00:10.344	29493	0.01226	0		0.177816	1718874
00:00:10.354	29503	0.01199	0		0.1739	1717945
00:00:10.364	29513	0.01192	0		0.172885	1717719
00:00:10.373	29523	0.01207	0		0.175061	1718236
00:00:10.384	29533	0.01225	0		0.177671	1718818
00:00:10.394	29543	0.01238	0		0.179557	1719273
00:00:10.403	29553	0.01185	0		0.17187	1717481
00:00:10.413	29563	0.01177	0		0.170709	1717216
00:00:10.423	29573	0.01189	0		0.17245	1717603
00:00:10.433	29583	0.01218	0		0.176656	1718599
00:00:10.443	29593	0.01221	0		0.177091	1718706
00:00:10.453	29603	0.01237	0		0.179412	1719219
00:00:10.463	29613	0.01219	0		0.176801	1718618
00:00:10.473	29623	0.01232	0		0.178686	1719062
00:00:10.483	29633	0.01198	0		0.173755	1717915
00:00:10.494	29643	0.0124	0		0.179847	1719332
00:00:10.503	29653	0.01208	0		0.175206	1718246
00:00:10.513	29663	0.01266	0		0.183618	1720207
00:00:10.523	29673	0.01203	0		0.17448	1718092
00:00:10.533	29683	0.01243	0		0.180282	1719440
00:00:10.543	29693	0.01193	0		0.17303	1717761
00:00:10.553	29703	0.01237	0		0.179412	1719214
00:00:10.563	29713	0.01244	0		0.180427	1719476
00:00:10.573	29723	0.01247	0		0.180862	1719577
00:00:10.583	29733	0.01215	0		0.176221	1718474
00:00:10.593	29743	0.01208	0		0.175206	1718266
00:00:10.603	29753	0.01202	0		0.174335	1718062
00:00:10.613	29763	0.01237	0		0.179412	1719244
00:00:10.623	29773	0.01231	0		0.178541	1719018
00:00:10.633	29783	0.01241	0		0.179992	1719378
00:00:10.643	29793	0.01228	0		0.178106	1718911
00:00:10.653	29803	0.01234	0		0.178977	1719143
00:00:10.663	29813	0.01197	0		0.17361	1717896
00:00:10.673	29823	0.01259	0		0.182602	1719955
00:00:10.682	29833	0.01234	0		0.178977	1719134
00:00:10.693	29843	0.01239	0		0.179702	1719293
00:00:10.702	29853	0.01268	0		0.183908	1720259
00:00:10.712	29863	0.01242	0		0.180137	1719383
00:00:10.722	29873	0.01217	0		0.176511	1718542
00:00:10.732	29883	0.01261	0		0.182893	1720038
00:00:10.742	29893	0.01229	0		0.178251	1718960
00:00:10.752	29903	0.01234	0		0.178977	1719136
00:00:10.762	29913	0.01218	0		0.176656	1718591
00:00:10.772	29923	0.01252	0		0.181587	1719733
00:00:10.782	29933	0.0124	0		0.179847	1719327
00:00:10.792	29943	0.01263	0		0.183183	1720085
00:00:10.802	29953	0.01239	0		0.179702	1719283
00:00:10.812	29963	0.01263	0		0.183183	1720104
00:00:10.822	29973	0.01234	0		0.178977	1719136
00:00:10.832	29983	0.01258	0		0.182457	1719945
00:00:10.842	29993	0.01231	0		0.178541	1719018
00:00:10.854	30003	0.01251	0		0.181442	1719711
00:00:10.862	30013	0.0125	0		0.181297	1719653
00:00:10.872	30023	0.01269	0		0.184053	1720295
00:00:10.882	30033	0.0125	0		0.181297	1719653
00:00:10.891	30043	0.01276	0		0.185068	1720543
00:00:10.901	30053	0.01235	0		0.179122	1719168
00:00:10.911	30063	0.01266	0		0.183618	1720197
00:00:10.922	30073	0.01233	0		0.178831	1719109
00:00:10.932	30083	0.01268	0		0.183908	1720263
00:00:10.941	30093	0.01224	0		0.177526	1718783
00:00:10.951	30103	0.01257	0		0.182312	1719901
00:00:10.961	30113	0.01217	0		0.176511	1718555
00:00:10.971	30123	0.01274	0		0.184778	1720472
00:00:10.982	30133	0.01233	0		0.178831	1719094
00:00:10.992	30143	0.01266	0		0.183618	1720200
00:00:11.001	30153	0.01227	0		0.177961	1718906
00:00:11.011	30163	0.01293	0		0.187534	1721107
00:00:11.021	30173	0.01275	0		0.184923	1720501
00:00:11.031	30183	0.01264	0		0.183328	1720143
00:00:11.041	30193	0.01271	0		0.184343	1720364
00:00:11.051	30203	0.0129	0		0.187099	1720994
00:00:11.061	30213	0.01262	0		0.183038	1720058
00:00:11.071	30223	0.01275	0		0.184923	1720499
00:00:11.081	30233	0.01262	0		0.183038	1720070
00:00:11.091	30243	0.01296	0		0.187969	1721197
00:00:11.101	30253	0.01275	0		0.184923	1720503
00:00:11.111	30263	0.01277	0		0.185213	1720560
00:00:11.121	30273	0.01271	0		0.184343	1720366
00:00:11.131	30283	0.0125	0		0.181297	1719660
00:00:11.142	30293	0.01244	0		0.180427	1719474
00:00:11.150	30303	0.01305	0		0.189274	1721516
00:00:11.161	30313	0.01241	0		0.179992	1719378
00:00:11.171	30323	0.01303	0		0.188984	1721450
00:00:11.180	30333	0.01273	0		0.184633	1720425
00:00:11.191	30343	0.01288	0		0.186809	1720928
00:00:11.200	30353	0.01238	0		0.179557	1719254
00:00:11.211	30363	0.01269	0		0.184053	1720293
00:00:11.220	30373	0.01251	0		0.181442	1719697
00:00:11.230	30383	0.01304	0		0.189129	1721482
00:00:11.240	30393	0.01262	0		0.183038	1720063
00:00:11.250	30403	0.01306	0		0.189419	1721543
00:00:11.261	30413	0.01286	0		0.186518	1720872
00:00:11.270	30423	0.01282	0		0.185938	1720726
00:00:11.280	30433	0.01288	0		0.186809	1720940
00:00:11.290	30443	0.01275	0		0.184923	1720496
00:00:11.300	30453	0.01279	0		0.185503	1720633
00:00:11.310	30463	0.01283	0		0.186083	1720763
00:00:11.320	30473	0.01257	0		0.182312	1719901
00:00:11.330	30483	0.01258	0		0.182457	1719930
00:00:11.340	30493	0.01296	0		0.187969	1721207
00:00:11.350	30503	0.01299	0		0.188404	1721293
00:00:11.360	30513	0.01322	0		0.19174	1722095
00:00:11.370	30523	0.01302	0		0.188839	1721398
00:00:11.380	30533	0.01282	0		0.185938	1720724
00:00:11.390	30543	0.01311	0		0.190144	1721714
00:00:11.400	30553	0.01268	0		0.183908	1720256
00:00:11.410	30563	0.01299	0		0.188404	1721320
00:00:11.420	30573	0.01297	0		0.188114	1721251
00:00:11.430	30583	0.01303	0		0.188984	1721440
00:00:11.440	30593	0.01276	0		0.185068	1720540
00:00:11.450	30603	0.01298	0		0.188259	1721291
00:00:11.459	30613	0.01289	0		0.186954	1720987
00:00:11.469	30623	0.01308	0		0.189709	1721602
00:00:11.479	30633	0.0132	0		0.19145	1722023
00:00:11.489	30643	0.0135	0		0.195801	1723034
00:00:11.499	30653	0.01312	0		0.190289	1721751
00:00:11.509	30663	0.01317	0		0.191015	1721905
00:00:11.519	30673	0.01252	0		0.181587	1719721
00:00:11.529	30683	0.01333	0		0.193335	1722445
00:00:11.539	30693	0.01301	0		0.188694	1721381
00:00:11.549	30703	0.01322	0		0.19174	1722090
00:00:11.559	30713	0.01295	0		0.187824	1721188
00:00:11.569	30723	0.01335	0		0.193625	1722523
00:00:11.579	30733	0.01289	0		0.186954	1720967
00:00:11.589	30743	0.01317	0		0.191015	1721905
00:00:11.599	30753	0.01281	0		0.185793	1720699
00:00:11.609	30763	0.01338	0		0.19406	1722626
00:00:11.619	30773	0.01306	0		0.189419	1721548
00:00:11.629	30783	0.01308	0		0.189709	1721609
00:00:11.639	30793	0.01291	0		0.187244	1721055
00:00:11.649	30803	0.0133	0		0.1929	1722349
00:00:11.658	30813	0.01312	0		0.190289	1721736
00:00:11.669	30823	0.01357	0		0.196816	1723266
00:00:11.679	30833	0.01311	0		0.190144	1721726
00:00:11.688	30843	0.01323	0		0.191885	1722122
00:00:11.699	30853	0.01316	0		0.19087	1721886
00:00:11.709	30863	0.01319	0		0.191305	1721996
00:00:11.719	30873	0.01294	0		0.187679	1721126
00:00:11.729	30883	0.01319	0		0.191305	1721971
00:00:11.738	30893	0.0132	0		0.19145	1722008
00:00:11.748	30903	0.01314	0		0.19058	1721824
00:00:11.758	30913	0.01316	0		0.19087	1721888
00:00:11.768	30923	0.01333	0		0.193335	1722462
00:00:11.778	30933	0.0132	0		0.19145	1722006
00:00:11.788	30943	0.01322	0		0.19174	1722084
00:00:11.798	30953	0.01336	0		0.19377	1722536
00:00:11.808	30963	0.01338	0		0.19406	1722631
00:00:11.818	30973	0.01344	0		0.194931	1722827
00:00:11.828	30983	0.01335	0		0.193625	1722518
00:00:11.838	30993	0.01352	0		0.196091	1723073
00:00:11.848	31003	0.01321	0		0.191595	1722045
00:00:11.858	31013	0.01314	0		0.19058	1721820
00:00:11.868	31023	0.01347	0		0.195366	1722923
00:00:11.878	31033	0.01311	0		0.190144	1721709
00:00:11.888	31043	0.01368	0		0.198412	1723614
00:00:11.898	31053	0.01344	0		0.194931	1722820
00:00:11.907	31063	0.01359	0		0.197106	1723306
00:00:11.918	31073	0.01324	0		0.19203	1722136
00:00:11.928	31083	0.0136	0		0.197251	1723372
00:00:11.937	31093	0.01378	0		0.199862	1723959
00:00:11.947	31103	0.01327	0		0.192465	1722261
00:00:11.958	31113	0.01336	0		0.19377	1722540
00:00:11.967	31123	0.01355	0		0.196526	1723176
00:00:11.977	31133	0.01349	0		0.195656	1722990
00:00:11.987	31143	0.01359	0		0.197106	1723318
00:00:11.997	31153	0.01365	0		0.197976	1723519
00:00:12.007	31163	0.01344	0		0.194931	1722825
00:00:12.017	31173	0.01362	0		0.197541	1723411
00:00:12.027	31183	0.01362	0		0.197541	1723435
00:00:12.037	31193	0.01372	0		0.198992	1723744
00:00:12.047	31203	0.01384	0		0.200732	1724148
00:00:12.057	31213	0.01363	0		0.197686	1723472
00:00:12.067	31223	0.01363	0		0.197686	1723448
00:00:12.077	31233	0.01364	0		0.197831	1723484
00:00:12.087	31243	0.01415	0		0.205228	1725218
00:00:12.097	31253	0.01366	0		0.198121	1723572
00:00:12.107	31263	0.01357	0		0.196816	1723259
00:00:12.117	31273	0.0138	0		0.200152	1724026
00:00:12.127	31283	0.014	0		0.203053	1724702
00:00:12.137	31293	0.01386	0		0.201022	1724217
00:00:12.147	31303	0.01389	0		0.201457	1724325
00:00:12.157	31313	0.01353	0		0.196236	1723127
00:00:12.167	31323	0.01384	0		0.200732	1724150
00:00:12.177	31333	0.0139	0		0.201602	1724364
00:00:12.186	31343	0.01375	0		0.199427	1723844
00:00:12.196	31353	0.01372	0		0.198992	1723744
00:00:12.206	31363	0.01367	0		0.198267	1723577
00:00:12.216	31373	0.01362	0		0.197541	1723423
00:00:12.226	31383	0.01355	0		0.196526	1723181
00:00:12.236	31393	0.01382	0		0.200442	1724104
00:00:12.246	31403	0.0138	0		0.200152	1724016
00:00:12.256	31413	0.01406	0		0.203923	1724913
00:00:12.266	31423	0.01389	0		0.201457	1724335
00:00:12.276	31433	0.01402	0		0.203343	1724761
00:00:12.286	31443	0.01379	0		0.200007	1723999
00:00:12.296	31453	0.01387	0		0.201167	1724257
00:00:12.306	31463	0.01368	0		0.198412	1723614
00:00:12.316	31473	0.01383	0		0.200587	1724116
00:00:12.326	31483	0.01399	0		0.202908	1724656
00:00:12.336	31493	0.01393	0		0.202038	1724465
00:00:12.346	31503	0.01391	0		0.201747	1724406
00:00:12.356	31513	0.01393	0		0.202038	1724467
00:00:12.366	31523	0.01376	0		0.199572	1723906
00:00:12.376	31533	0.01397	0		0.202618	1724614
00:00:12.386	31543	0.01401	0		0.203198	1724727
00:00:12.396	31553	0.01402	0		0.203343	1724766
00:00:12.406	31563	0.01396	0		0.202473	1724560
00:00:12.416	31573	0.01394	0		0.202183	1724499
00:00:12.426	31583	0.01393	0		0.202038	1724477
00:00:12.435	31593	0.01399	0		0.202908	1724656
00:00:12.446	31603	0.01378	0		0.199862	1723952
00:00:12.456	31613	0.01442	0		0.209144	1726119
00:00:12.466	31623	0.01377	0		0.199717	1723910
00:00:12.475	31633	0.01408	0		0.204213	1724964
00:00:12.486	31643	0.01398	0		0.202763	1724631
00:00:12.495	31653	0.01438	0		0.208564	1725987
00:00:12.505	31663	0.01396	0		0.202473	1724551
00:00:12.515	31673	0.01402	0		0.203343	1724778
00:00:12.525	31683	0.01428	0		0.207114	1725654
00:00:12.536	31693	0.01405	0		0.203778	1724862
00:00:12.545	31703	0.0142	0		0.205954	1725374
00:00:12.555	31713	0.01434	0		0.207984	1725830
00:00:12.566	31723	0.01413	0		0.204938	1725136
00:00:12.575	31733	0.01418	0		0.205663	1725316
00:00:12.585	31743	0.01374	0		0.199282	1723832
00:00:12.595	31753	0.01422	0		0.206244	1725445
00:00:12.605	31763	0.01393	0		0.202038	1724450
00:00:12.615	31773	0.01436	0		0.208274	1725908
00:00:12.625	31783	0.01391	0		0.201747	1724387
00:00:12.635	31793	0.01435	0		0.208129	1725874
00:00:12.645	31803	0.01399	0		0.202908	1724671
00:00:12.655	31813	0.01388	0		0.201312	1724311
00:00:12.665	31823	0.01395	0		0.202328	1724514
00:00:12.675	31833	0.01467	0		0.21277	1726945
00:00:12.685	31843	0.01408	0		0.204213	1724957
00:00:12.695	31853	0.01439	0		0.208709	1726004
00:00:12.704	31863	0.01422	0		0.206244	1725438
00:00:12.715	31873	0.01438	0		0.208564	1725965
00:00:12.724	31883	0.01406	0		0.203923	1724901
00:00:12.735	31893	0.01429	0		0.207259	1725666
00:00:12.745	31903	0.01413	0		0.204938	1725148
00:00:12.754	31913	0.01453	0		0.21074	1726490
00:00:12.764	31923	0.01406	0		0.203923	1724896
00:00:12.774	31933	0.01441	0		0.208999	1726067
00:00:12.784	31943	0.01411	0		0.204648	1725062
00:00:12.794	31953	0.01443	0		0.209289	1726136
00:00:12.804	31963	0.01425	0		0.206679	1725548
00:00:12.814	31973	0.01474	0		0.213786	1727170
00:00:12.824	31983	0.01461	0		0.2119	1726730
00:00:12.834	31993	0.01451	0		0.21045	1726404
00:00:12.844	32003	0.01419	0		0.205808	1725333
00:00:12.854	32013	0.01434	0		0.207984	1725837
00:00:12.864	32023	0.01395	0		0.202328	1724541
00:00:12.874	32033	0.0142	0		0.205954	1725357
00:00:12.884	32043	0.01436	0		0.208274	1725918
00:00:12.894	32053	0.01489	0		0.215961	1727696
00:00:12.904	32063	0.01431	0		0.207549	1725734
00:00:12.914	32073	0.01454	0		0.210885	1726526
00:00:12.924	32083	0.01399	0		0.202908	1724673
00:00:12.934	32093	0.0145	0		0.210305	1726384
00:00:12.944	32103	0.01454	0		0.210885	1726514
00:00:12.954	32113	0.01426	0		0.206824	1725561
00:00:12.964	32123	0.01436	0		0.208274	1725916
00:00:12.973	32133	0.01473	0		0.213641	1727134
00:00:12.984	32143	0.01433	0		0.207839	1725801
00:00:12.994	32153	0.0147	0		0.213205	1727038
00:00:13.004	32163	0.0145	0		0.210305	1726392
00:00:13.013	32173	0.0145	0		0.210305	1726389
00:00:13.023	32183	0.01457	0		0.21132	1726624
00:00:13.034	32193	0.01488	0		0.215816	1727642
00:00:13.043	32203	0.01487	0		0.215671	1727622
00:00:13.053	32213	0.01459	0		0.21161	1726668
00:00:13.064	32223	0.01409	0		0.204358	1725011
00:00:13.074	32233	0.0147	0		0.213205	1727031
00:00:13.084	32243	0.01451	0		0.21045	1726402
00:00:13.093	32253	0.0148	0		0.214656	1727391
00:00:13.103	32263	0.01441	0		0.208999	1726082
00:00:13.116	32273	0.01468	0		0.212915	1726970
00:00:13.123	32283	0.01456	0		0.211175	1726570
00:00:13.133	32293	0.01499	0		0.217412	1728009
00:00:13.143	32303	0.01449	0		0.21016	1726345
00:00:13.153	32313	0.01466	0		0.212625	1726899
00:00:13.163	32323	0.01464	0		0.212335	1726830
00:00:13.173	32333	0.01478	0		0.214366	1727322
00:00:13.183	32343	0.01459	0		0.21161	1726664
00:00:13.193	32353	0.01471	0		0.21335	1727082
00:00:13.203	32363	0.01463	0		0.21219	1726825
00:00:13.213	32373	0.01472	0		0.213495	1727099
00:00:13.223	32383	0.01478	0		0.214366	1727305
00:00:13.233	32393	0.01455	0		0.21103	1726546
00:00:13.244	32403	0.01474	0		0.213786	1727190
00:00:13.252	32413	0.01486	0		0.215526	1727598
00:00:13.262	32423	0.01485	0		0.215381	1727551
00:00:13.272	32433	0.01519	0		0.220312	1728703
00:00:13.282	32443	0.01488	0		0.215816	1727659
00:00:13.292	32453	0.01471	0		0.21335	1727068
00:00:13.302	32463	0.01464	0		0.212335	1726850
00:00:13.312	32473	0.01477	0		0.214221	1727295
00:00:13.322	32483	0.01503	0		0.217992	1728149
00:00:13.332	32493	0.01481	0		0.214801	1727430
00:00:13.342	32503	0.01482	0		0.214946	1727448
00:00:13.352	32513	0.01505	0		0.218282	1728232
00:00:13.362	32523	0.01458	0		0.211465	1726651
00:00:13.372	32533	0.01491	0		0.216251	1727740
00:00:13.382	32543	0.01465	0		0.21248	1726894
00:00:13.393	32553	0.01518	0		0.220167	1728652
00:00:13.402	32563	0.01486	0		0.215526	1727568
00:00:13.412	32573	0.01516	0		0.219877	1728598
00:00:13.422	32583	0.01485	0		0.215381	1727534
00:00:13.432	32593	0.01462	0		0.212045	1726784
00:00:13.442	32603	0.0146	0		0.211755	1726725
00:00:13.452	32613	0.01503	0		0.217992	1728153
00:00:13.462	32623	0.01488	0		0.215816	1727656
00:00:13.472	32633	0.01489	0		0.215961	1727691
00:00:13.482	32643	0.01493	0		0.216541	1727825
00:00:13.492	32653	0.01507	0		0.218572	1728291
00:00:13.502	32663	0.01492	0		0.216396	1727791
00:00:13.511	32673	0.01505	0		0.218282	1728207
00:00:13.522	32683	0.01482	0		0.214946	1727456
00:00:13.532	32693	0.01506	0		0.218427	1728264
00:00:13.541	32703	0.0151	0		0.219007	1728374
00:00:13.551	32713	0.01509	0		0.218862	1728352
00:00:13.562	32723	0.0151	0		0.219007	1728391
00:00:13.571	32733	0.0153	0		0.221908	1729048
00:00:13.581	32743	0.01489	0		0.215961	1727693
00:00:13.591	32753	0.0152	0		0.220457	1728728
00:00:13.601	32763	0.01478	0		0.214366	1727310
00:00:13.612	32773	0.01515	0		0.219732	1728573
00:00:13.621	32783	0.01488	0		0.215816	1727661
00:00:13.631	32793	0.01529	0		0.221763	1729031
00:00:13.641	32803	0.015	0		0.217557	1728048
00:00:13.651	32813	0.01496	0		0.216976	1727916
00:00:13.661	32823	0.015	0		0.217557	1728058
00:00:13.671	32833	0.0152	0		0.220457	1728710
00:00:13.681	32843	0.01479	0		0.214511	1727344
00:00:13.691	32853	0.01509	0		0.218862	1728349
00:00:13.701	32863	0.01479	0		0.214511	1727364
00:00:13.711	32873	0.01517	0		0.220022	1728639
00:00:13.721	32883	0.01501	0		0.217702	1728095
00:00:13.731	32893	0.01519	0		0.220312	1728683
00:00:13.741	32903	0.01483	0		0.215091	1727485
00:00:13.750	32913	0.01516	0		0.219877	1728605
00:00:13.761	32923	0.01491	0		0.216251	1727745
00:00:13.771	32933	0.01543	0		0.223793	1729509
00:00:13.781	32943	0.01532	0		0.222198	1729127
00:00:13.790	32953	0.0153	0		0.221908	1729048
00:00:13.801	32963	0.0152	0		0.220457	1728720
00:00:13.810	32973	0.01573	0		0.228144	1730487
00:00:13.820	32983	0.01513	0		0.219442	1728485
00:00:13.830	32993	0.01527	0		0.221473	1728975
00:00:13.840	33003	0.01511	0		0.219152	1728406
00:00:13.850	33013	0.0157	0		0.227709	1730399
00:00:13.860	33023	0.01524	0		0.221037	1728845
00:00:13.871	33033	0.01562	0		0.226549	1730124
00:00:13.880	33043	0.01536	0		0.222778	1729254
00:00:13.890	33053	0.01511	0		0.219152	1728408
00:00:13.900	33063	0.01504	0		0.218137	1728198
00:00:13.910	33073	0.0155	0		0.224808	1729730
00:00:13.920	33083	0.01513	0		0.219442	1728480
00:00:13.930	33093	0.01531	0		0.222053	1729110
00:00:13.940	33103	0.01522	0		0.220747	1728796
00:00:13.950	33113	0.01524	0		0.221037	1728852
00:00:13.960	33123	0.01495	0		0.216831	1727887
00:00:13.970	33133	0.01543	0		0.223793	1729506
00:00:13.979	33143	0.01527	0		0.221473	1728965
00:00:13.989	33153	0.01573	0		0.228144	1730506
00:00:14.000	33163	0.01528	0		0.221618	1729007
00:00:14.010	33173	0.01537	0		0.222923	1729310
00:00:14.020	33183	0.01532	0		0.222198	1729132
00:00:14.030	33193	0.01534	0		0.222488	1729185
00:00:14.040	33203	0.01558	0		0.225969	1730009
00:00:14.049	33213	0.01542	0		0.223648	1729455
00:00:14.060	33223	0.01504	0		0.218137	1728185
00:00:14.070	33233	0.01541	0		0.223503	1729433
00:00:14.080	33243	0.01535	0		0.222633	1729222
00:00:14.089	33253	0.01528	0		0.221618	1728980
00:00:14.099	33263	0.01554	0		0.225389	1729877
00:00:14.109	33273	0.01525	0		0.221182	1728901
00:00:14.119	33283	0.01537	0		0.222923	1729301
00:00:14.129	33293	0.01521	0		0.220602	1728747
00:00:14.139	33303	0.015	0		0.217557	1728060
00:00:14.149	33313	0.01535	0		0.222633	1729234
00:00:14.159	33323	0.01528	0		0.221618	1728999
00:00:14.169	33333	0.01554	0		0.225389	1729877
00:00:14.179	33343	0.01543	0		0.223793	1729509
00:00:14.189	33353	0.01566	0		0.227129	1730264
00:00:14.199	33363	0.01555	0		0.225534	1729884
00:00:14.209	33373	0.01529	0		0.221763	1729031
00:00:14.219	33383	0.01563	0		0.226694	1730151
00:00:14.229	33393	0.0153	0		0.221908	1729048
00:00:14.239	33403	0.01529	0		0.221763	1729041
00:00:14.249	33413	0.01571	0		0.227854	1730445
00:00:14.259	33423	0.01543	0		0.223793	1729496
00:00:14.269	33433	0.01581	0		0.229305	1730772
00:00:14.279	33443	0.01569	0		0.227564	1730379
00:00:14.289	33453	0.01571	0		0.227854	1730423
00:00:14.299	33463	0.01541	0		0.223503	1729438
00:00:14.309	33473	0.01584	0		0.22974	1730865
00:00:14.319	33483	0.01576	0		0.228579	1730613
00:00:14.328	33493	0.01532	0		0.222198	1729112
00:00:14.338	33503	0.01559	0		0.226114	1730029
00:00:14.348	33513	0.01547	0		0.224373	1729634
00:00:14.358	33523	0.01561	0		0.226404	1730090
00:00:14.368	33533	0.01554	0		0.225389	1729865
00:00:14.378	33543	0.01588	0		0.23032	1731000
00:00:14.388	33553	0.01555	0		0.225534	1729897
00:00:14.398	33563	0.01592	0		0.2309	1731154
00:00:14.409	33573	0.01561	0		0.226404	1730107
00:00:14.418	33583	0.01557	0		0.225824	1729973
00:00:14.428	33593	0.01586	0		0.23003	1730934
00:00:14.438	33603	0.01572	0		0.227999	1730470
00:00:14.448	33613	0.01574	0		0.228289	1730548
00:00:14.458	33623	0.01578	0		0.228869	1730669
00:00:14.468	33633	0.01556	0		0.225679	1729943
00:00:14.478	33643	0.01568	0		0.227419	1730342
00:00:14.489	33653	0.01563	0		0.226694	1730161
00:00:14.498	33663	0.01595	0		0.231335	1731227
00:00:14.508	33673	0.01601	0		0.232205	1731448
00:00:14.517	33683	0.01554	0		0.225389	1729860
00:00:14.528	33693	0.01559	0		0.226114	1730034
00:00:14.538	33703	0.01585	0		0.229885	1730919
00:00:14.548	33713	0.01574	0		0.228289	1730521
00:00:14.557	33723	0.01589	0		0.230465	1731056
00:00:14.568	33733	0.01584	0		0.22974	1730858
00:00:14.578	33743	0.01559	0		0.226114	1730039
00:00:14.587	33753	0.01572	0		0.227999	1730465
00:00:14.597	33763	0.01597	0		0.231625	1731320
00:00:14.607	33773	0.01592	0		0.2309	1731144
00:00:14.617	33783	0.01596	0		0.23148	1731281
00:00:14.627	33793	0.01586	0		0.23003	1730941
00:00:14.637	33803	0.01614	0		0.234091	1731892
00:00:14.647	33813	0.01603	0		0.232495	1731526
00:00:14.657	33823	0.01567	0		0.227274	1730296
00:00:14.667	33833	0.01589	0		0.230465	1731041
00:00:14.677	33843	0.01581	0		0.229305	1730757
00:00:14.687	33853	0.01586	0		0.23003	1730953
00:00:14.697	33863	0.01597	0		0.231625	1731308
00:00:14.707	33873	0.01566	0		0.227129	1730259
00:00:14.717	33883	0.01605	0		0.232786	1731585
00:00:14.727	33893	0.01595	0		0.231335	1731245
00:00:14.737	33903	0.01604	0		0.23264	1731538
00:00:14.747	33913	0.01601	0		0.232205	1731436
00:00:14.757	33923	0.01604	0		0.23264	1731548
00:00:14.767	33933	0.01597	0		0.231625	1731306
00:00:14.776	33943	0.01615	0		0.234236	1731902
00:00:14.787	33953	0.01591	0		0.230755	1731098
00:00:14.797	33963	0.016	0		0.23206	1731406
00:00:14.807	33973	0.01586	0		0.23003	1730934
00:00:14.817	33983	0.01608	0		0.233221	1731668
00:00:14.827	33993	0.01599	0		0.231915	1731360
00:00:14.836	34003	0.01648	0		0.239022	1733029
00:00:14.846	34013	0.01627	0		0.235976	1732308
00:00:14.857	34023	0.01631	0		0.236557	1732436
00:00:14.866	34033	0.0163	0		0.236411	1732419
00:00:14.877	34043	0.01627	0		0.235976	1732301
00:00:14.886	34053	0.01588	0		0.23032	1730992
00:00:14.896	34063	0.01587	0		0.230175	1730985
00:00:14.906	34073	0.01608	0		0.233221	1731661
00:00:14.916	34083	0.01625	0		0.235686	1732257
00:00:14.926	34093	0.0158	0		0.22916	1730747
00:00:14.936	34103	0.01648	0		0.239022	1733005
00:00:14.946	34113	0.01619	0		0.234816	1732054
00:00:14.956	34123	0.016	0		0.23206	1731409
00:00:14.966	34133	0.01603	0		0.232495	1731524
00:00:14.976	34143	0.01628	0		0.236121	1732348
00:00:14.986	34153	0.01638	0		0.237572	1732683
00:00:14.996	34163	0.01613	0		0.233946	1731831
00:00:15.006	34173	0.01614	0		0.234091	1731895
00:00:15.016	34183	0.01627	0		0.235976	1732318
00:00:15.025	34193	0.01587	0		0.230175	1730980
00:00:15.036	34203	0.01656	0		0.240182	1733287
00:00:15.046	34213	0.01632	0		0.236702	1732482
00:00:15.055	34223	0.01639	0		0.237717	1732727
00:00:15.066	34233	0.01613	0		0.233946	1731853
00:00:15.076	34243	0.0162	0		0.234961	1732064
00:00:15.085	34253	0.01607	0		0.233076	1731644
00:00:15.095	34263	0.01635	0		0.237137	1732570
00:00:15.105	34273	0.01608	0		0.233221	1731683
00:00:15.115	34283	0.01639	0		0.237717	1732717
00:00:15.125	34293	0.01621	0		0.235106	1732127
00:00:15.135	34303	0.01666	0		0.241633	1733607
00:00:15.147	34313	0.01634	0		0.236992	1732566
00:00:15.155	34323	0.01629	0		0.236266	1732379
00:00:15.165	34333	0.01605	0		0.232786	1731580
00:00:15.175	34343	0.01645	0		0.238587	1732934
00:00:15.185	34353	0.01633	0		0.236847	1732526
00:00:15.195	34363	0.01641	0		0.238007	1732782
00:00:15.205	34373	0.01626	0		0.235831	1732289
00:00:15.215	34383	0.01648	0		0.239022	1733029
00:00:15.225	34393	0.01634	0		0.236992	1732536
00:00:15.235	34403	0.01599	0		0.231915	1731389
00:00:15.245	34413	0.01617	0		0.234526	1731995
00:00:15.255	34423	0.0165	0		0.239312	1733095
00:00:15.265	34433	0.01631	0		0.236557	1732463
00:00:15.275	34443	0.0166	0		0.240763	1733411
00:00:15.285	34453	0.01623	0		0.235396	1732193
00:00:15.295	34463	0.01634	0		0.236992	1732548
00:00:15.304	34473	0.01641	0		0.238007	1732789
00:00:15.315	34483	0.01675	0		0.242938	1733936
00:00:15.325	34493	0.01619	0		0.234816	1732061
00:00:15.334	34503	0.01674	0		0.242793	1733884
00:00:15.344	34513	0.01658	0		0.240473	1733348
00:00:15.355	34523	0.01645	0		0.238587	1732931
00:00:15.365	34533	0.01673	0		0.242648	1733857
00:00:15.375	34543	0.01658	0		0.240473	1733350
00:00:15.384	34553	0.01631	0		0.236557	1732465
00:00:15.394	34563	0.0166	0		0.240763	1733438
00:00:15.404	34573	0.01651	0		0.239457	1733135
00:00:15.414	34583	0.01677	0		0.243228	1734007
00:00:15.424	34593	0.01636	0		0.237282	1732624
00:00:15.435	34603	0.01653	0		0.239747	1733198
00:00:15.444	34613	0.01643	0		0.238297	1732858
00:00:15.454	34623	0.01658	0		0.240473	1733343
00:00:15.464	34633	0.01661	0		0.240908	1733465
00:00:15.474	34643	0.01686	0		0.244534	1734309
00:00:15.484	34653	0.01633	0		0.236847	1732502
00:00:15.494	34663	0.01665	0		0.241488	1733583
00:00:15.504	34673	0.01673	0		0.242648	1733842
00:00:15.514	34683	0.01661	0		0.240908	1733463
00:00:15.524	34693	0.0165	0		0.239312	1733103
00:00:15.534	34703	0.01704	0		0.247144	1734904
00:00:15.544	34713	0.01664	0		0.241343	1733546
00:00:15.553	34723	0.01695	0		0.245839	1734605
00:00:15.563	34733	0.01655	0		0.240037	1733267
00:00:15.573	34743	0.0166	0		0.240763	1733426
00:00:15.583	34753	0.01622	0		0.235251	1732149
00:00:15.593	34763	0.01679	0		0.243518	1734049
00:00:15.603	34773	0.01682	0		0.243953	1734174
00:00:15.613	34783	0.01634	0		0.236992	1732551
00:00:15.623	34793	0.01655	0		0.240037	1733257
00:00:15.633	34803	0.01683	0		0.244098	1734181
00:00:15.643	34813	0.01657	0		0.240327	1733316
00:00:15.653	34823	0.0168	0		0.243663	1734110
00:00:15.663	34833	0.01638	0		0.237572	1732698
00:00:15.673	34843	0.01683	0		0.244098	1734206
00:00:15.684	34853	0.0164	0		0.237862	1732764
00:00:15.693	34863	0.01696	0		0.245984	1734617
00:00:15.703	34873	0.01649	0		0.239167	1733064
00:00:15.713	34883	0.01701	0		0.246709	1734784
00:00:15.723	34893	0.01663	0		0.241198	1733519
00:00:15.734	34903	0.01701	0		0.246709	1734791
00:00:15.743	34913	0.01662	0		0.241053	1733473
00:00:15.753	34923	0.01686	0		0.244534	1734279
00:00:15.763	34933	0.01647	0		0.238877	1732973
00:00:15.772	34943	0.01667	0		0.241778	1733664
00:00:15.783	34953	0.01666	0		0.241633	1733627
00:00:15.793	34963	0.0169	0		0.245114	1734424
00:00:15.802	34973	0.01663	0		0.241198	1733524
00:00:15.813	34983	0.01683	0		0.244098	1734206
00:00:15.822	34993	0.01688	0		0.244824	1734355
00:00:15.833	35003	0.01694	0		0.245694	1734568
00:00:15.843	35013	0.0168	0		0.243663	1734108
00:00:15.852	35023	0.0168	0		0.243663	1734101
00:00:15.862	35033	0.01701	0		0.246709	1734784
00:00:15.872	35043	0.01689	0		0.244969	1734402
00:00:15.882	35053	0.01696	0		0.245984	1734625
00:00:15.892	35063	0.0168	0		0.243663	1734108
00:00:15.902	35073	0.01654	0		0.239892	1733220
00:00:15.912	35083	0.01677	0		0.243228	1733995
00:00:15.922	35093	0.01668	0		0.241923	1733676
00:00:15.932	35103	0.01685	0		0.244389	1734257
00:00:15.942	35113	0.01655	0		0.240037	1733255
00:00:15.952	35123	0.01724	0		0.250045	1735581
00:00:15.962	35133	0.01697	0		0.246129	1734664
00:00:15.972	35143	0.01714	0		0.248595	1735233
00:00:15.982	35153	0.01651	0		0.239457	1733122
00:00:15.992	35163	0.01708	0		0.247724	1735020
00:00:16.002	35173	0.01668	0		0.241923	1733693
00:00:16.012	35183	0.01706	0		0.247434	1734960
00:00:16.022	35193	0.01723	0		0.2499	1735534
00:00:16.032	35203	0.01702	0		0.246854	1734838
00:00:16.042	35213	0.01669	0		0.242068	1733740
00:00:16.052	35223	0.01701	0		0.246709	1734798
00:00:16.062	35233	0.01714	0		0.248595	1735221
00:00:16.071	35243	0.01728	0		0.250625	1735698
00:00:16.082	35253	0.01689	0		0.244969	1734387
00:00:16.091	35263	0.01725	0		0.25019	1735598
00:00:16.101	35273	0.01693	0		0.245549	1734522
00:00:16.111	35283	0.01718	0		0.249175	1735375
00:00:16.121	35293	0.01678	0		0.243373	1734010
00:00:16.132	35303	0.01725	0		0.25019	1735608
00:00:16.141	35313	0.01669	0		0.242068	1733730
00:00:16.151	35323	0.01711	0		0.248159	1735133
00:00:16.161	35333	0.0173	0		0.250915	1735772
00:00:16.171	35343	0.01701	0		0.246709	1734791
00:00:16.181	35353	0.01705	0		0.247289	1734938
00:00:16.191	35363	0.01716	0		0.248885	1735297
00:00:16.201	35373	0.01693	0		0.245549	1734544
00:00:16.211	35383	0.01736	0		0.251785	1735986
00:00:16.221	35393	0.01702	0		0.246854	1734843
00:00:16.231	35403	0.01704	0		0.247144	1734896
00:00:16.241	35413	0.01714	0		0.248595	1735226
00:00:16.251	35423	0.01695	0		0.245839	1734585
00:00:16.261	35433	0.01682	0		0.243953	1734150
00:00:16.271	35443	0.01713	0		0.24845	1735186
00:00:16.282	35453	0.01712	0		0.248305	1735172
00:00:16.291	35463	0.01734	0		0.251495	1735914
00:00:16.301	35473	0.01702	0		0.246854	1734835
00:00:16.311	35483	0.01726	0		0.250335	1735652
00:00:16.320	35493	0.01711	0		0.248159	1735120
00:00:16.330	35503	0.01726	0		0.250335	1735637
00:00:16.341	35513	0.01697	0		0.246129	1734661
00:00:16.351	35523	0.01701	0		0.246709	1734786
00:00:16.360	35533	0.01715	0		0.24874	1735284
00:00:16.371	35543	0.01711	0		0.248159	1735142
00:00:16.380	35553	0.01705	0		0.247289	1734918
00:00:16.390	35563	0.01739	0		0.252221	1736059
00:00:16.400	35573	0.01716	0		0.248885	1735292
00:00:16.410	35583	0.01764	0		0.255847	1736897
00:00:16.420	35593	0.01724	0		0.250045	1735561
00:00:16.430	35603	0.01732	0		0.251205	1735828
00:00:16.440	35613	0.01704	0		0.247144	1734892
00:00:16.450	35623	0.01745	0		0.253091	1736258
00:00:16.460	35633	0.01707	0		0.247579	1735010
00:00:16.470	35643	0.01743	0		0.252801	1736209
00:00:16.480	35653	0.01727	0		0.25048	1735674
00:00:16.490	35663	0.01726	0		0.250335	1735627
00:00:16.500	35673	0.01713	0		0.24845	1735204
00:00:16.510	35683	0.01745	0		0.253091	1736272
00:00:16.520	35693	0.01688	0		0.244824	1734377
00:00:16.530	35703	0.01743	0		0.252801	1736194
00:00:16.540	35713	0.0173	0		0.250915	1735784
00:00:16.551	35723	0.01734	0		0.251495	1735906
00:00:16.559	35733	0.01719	0		0.24932	1735404
00:00:16.569	35743	0.01727	0		0.25048	1735659
00:00:16.580	35753	0.01724	0		0.250045	1735573
00:00:16.590	35763	0.01764	0		0.255847	1736907
00:00:16.600	35773	0.01734	0		0.251495	1735909
00:00:16.610	35783	0.01784	0		0.258747	1737583
00:00:16.619	35793	0.01768	0		0.256427	1737056
00:00:16.629	35803	0.01758	0		0.254976	1736698
00:00:16.639	35813	0.01751	0		0.253961	1736485
00:00:16.649	35823	0.01745	0		0.253091	1736258
00:00:16.659	35833	0.0171	0		0.248014	1735096
00:00:16.669	35843	0.01755	0		0.254541	1736610
00:00:16.679	35853	0.01722	0		0.249755	1735500
00:00:16.689	35863	0.01704	0		0.247144	1734887
00:00:16.699	35873	0.01713	0		0.24845	1735204
00:00:16.709	35883	0.01744	0		0.252946	1736233
00:00:16.719	35893	0.01726	0		0.250335	1735644
00:00:16.729	35903	0.01735	0		0.25164	1735926
00:00:16.739	35913	0.01777	0		0.257732	1737358
00:00:16.749	35923	0.01731	0		0.25106	1735821
00:00:16.759	35933	0.01741	0		0.252511	1736138
00:00:16.769	35943	0.01734	0		0.251495	1735911
00:00:16.779	35953	0.01773	0		0.257152	1737210
00:00:16.789	35963	0.01771	0		0.256862	1737144
00:00:16.799	35973	0.01766	0		0.256137	1736963
00:00:16.808	35983	0.01776	0		0.257587	1737312
00:00:16.819	35993	0.01766	0		0.256137	1736990
00:00:16.829	36003	0.01758	0		0.254976	1736701
00:00:16.839	36013	0.01767	0		0.256282	1737012
00:00:16.849	36023	0.01776	0		0.257587	1737319
00:00:16.858	36033	0.01748	0		0.253526	1736387
00:00:16.869	36043	0.01784	0		0.258747	1737586
00:00:16.878	36053	0.01752	0		0.254106	1736512
00:00:16.888	36063	0.01745	0		0.253091	1736275
00:00:16.898	36073	0.0177	0		0.256717	1737124
00:00:16.908	36083	0.01758	0		0.254976	1736716
00:00:16.919	36093	0.01802	0		0.261358	1738172
00:00:16.928	36103	0.01776	0		0.257587	1737324
00:00:16.938	36113	0.01766	0		0.256137	1736982
00:00:16.948	36123	0.0174	0		0.252366	1736120
00:00:16.958	36133	0.01793	0		0.260053	1737894
00:00:16.968	36143	0.01743	0		0.252801	1736221
00:00:16.978	36153	0.01761	0		0.255411	1736804
00:00:16.988	36163	0.01761	0		0.255411	1736813
00:00:16.998	36173	0.01758	0		0.254976	1736716
00:00:17.008	36183	0.01789	0		0.259472	1737760
00:00:17.018	36193	0.01784	0		0.258747	1737591
00:00:17.028	36203	0.01763	0		0.255701	1736875
00:00:17.038	36213	0.01744	0		0.252946	1736233
00:00:17.048	36223	0.01762	0		0.255556	1736860
00:00:17.058	36233	0.01817	0		0.263533	1738701
00:00:17.068	36243	0.01771	0		0.256862	1737147
00:00:17.078	36253	0.01776	0		0.257587	1737329
00:00:17.088	36263	0.01752	0		0.254106	1736505
00:00:17.097	36273	0.01784	0		0.258747	1737598
00:00:17.107	36283	0.01805	0		0.261793	1738287
00:00:17.118	36293	0.01786	0		0.259037	1737647
00:00:17.128	36303	0.01789	0		0.259472	1737745
00:00:17.138	36313	0.01793	0		0.260053	1737894
00:00:17.147	36323	0.0179	0		0.259617	1737772
00:00:17.157	36333	0.01802	0		0.261358	1738172
00:00:17.167	36343	0.01781	0		0.258312	1737483
00:00:17.177	36353	0.01809	0		0.262373	1738429
00:00:17.187	36363	0.01772	0		0.257007	1737178
00:00:17.197	36373	0.01794	0		0.260198	1737912
00:00:17.207	36383	0.01781	0		0.258312	1737471
00:00:17.217	36393	0.01794	0		0.260198	1737921
00:00:17.227	36403	0.0178	0		0.258167	1737439
00:00:17.237	36413	0.0178	0		0.258167	1737441
00:00:17.247	36423	0.01757	0		0.254831	1736681
00:00:17.257	36433	0.01816	0		0.263388	1738652
00:00:17.267	36443	0.01797	0		0.260633	1738005
00:00:17.277	36453	0.018	0		0.261068	1738120
00:00:17.287	36463	0.01793	0		0.260053	1737872
00:00:17.297	36473	0.01789	0		0.259472	1737750
00:00:17.307	36483	0.01792	0		0.259908	1737843
00:00:17.317	36493	0.01831	0		0.265564	1739147
00:00:17.327	36503	0.018	0		0.261068	1738108
00:00:17.337	36513	0.018	0		0.261068	1738122
00:00:17.347	36523	0.01802	0		0.261358	1738172
00:00:17.357	36533	0.01792	0		0.259908	1737843
00:00:17.367	36543	0.01792	0		0.259908	1737850
00:00:17.376	36553	0.01805	0		0.261793	1738290
00:00:17.387	36563	0.01811	0		0.262663	1738488
00:00:17.397	36573	0.01835	0		0.266144	1739308
00:00:17.407	36583	0.01781	0		0.258312	1737473
00:00:17.416	36593	0.01827	0		0.264984	1739037
00:00:17.426	36603	0.01786	0		0.259037	1737662
00:00:17.436	36613	0.01802	0		0.261358	1738194
00:00:17.446	36623	0.01796	0		0.260488	1737978
00:00:17.456	36633	0.018	0		0.261068	1738133
00:00:17.466	36643	0.0176	0		0.255266	1736767
00:00:17.476	36653	0.01804	0		0.261648	1738253
00:00:17.487	36663	0.0181	0		0.262518	1738461
00:00:17.496	36673	0.01823	0		0.264404	1738902
00:00:17.506	36683	0.01791	0		0.259763	1737814
00:00:17.516	36693	0.01816	0		0.263388	1738672
00:00:17.526	36703	0.01851	0		0.268465	1739826
00:00:17.536	36713	0.01817	0		0.263533	1738674
00:00:17.546	36723	0.01791	0		0.259763	1737826
00:00:17.556	36733	0.01808	0		0.262228	1738390
00:00:17.566	36743	0.01811	0		0.262663	1738503
00:00:17.576	36753	0.0182	0		0.263969	1738802
00:00:17.586	36763	0.01793	0		0.260053	1737875
00:00:17.596	36773	0.01824	0		0.264549	1738914
00:00:17.606	36783	0.01797	0		0.260633	1738034
00:00:17.616	36793	0.01826	0		0.264839	1738997
00:00:17.626	36803	0.01785	0		0.258892	1737615
00:00:17.635	36813	0.01847	0		0.267885	1739696
00:00:17.646	36823	0.01808	0		0.262228	1738378
00:00:17.655	36833	0.0181	0		0.262518	1738439
00:00:17.665	36843	0.01803	0		0.261503	1738224
00:00:17.676	36853	0.01852	0		0.26861	1739858
00:00:17.685	36863	0.01808	0		0.262228	1738388
00:00:17.695	36873	0.01838	0		0.266579	1739403
00:00:17.705	36883	0.01832	0		0.265709	1739196
00:00:17.715	36893	0.01828	0		0.265129	1739066
00:00:17.725	36903	0.01797	0		0.260633	1738032
00:00:17.735	36913	0.01829	0		0.265274	1739088
00:00:17.745	36923	0.01845	0		0.267595	1739616
00:00:17.755	36933	0.01826	0		0.264839	1739002
00:00:17.765	36943	0.01807	0		0.262083	1738368
00:00:17.775	36953	0.01855	0		0.269045	1739949
00:00:17.785	36963	0.01807	0		0.262083	1738371
00:00:17.797	36973	0.01827	0		0.264984	1739015
00:00:17.805	36983	0.0183	0		0.265419	1739127
00:00:17.815	36993	0.01859	0		0.269625	1740100
00:00:17.825	37003	0.01834	0		0.265999	1739247
00:00:17.835	37013	0.01853	0		0.268755	1739895
00:00:17.845	37023	0.01834	0		0.265999	1739252
00:00:17.855	37033	0.01861	0		0.269915	1740159
00:00:17.865	37043	0.01858	0		0.26948	1740071
00:00:17.874	37053	0.01905	0		0.276297	1741635
00:00:17.885	37063	0.01842	0		0.267159	1739520
00:00:17.895	37073	0.0183	0		0.265419	1739122
00:00:17.904	37083	0.01828	0		0.265129	1739073
00:00:17.914	37093	0.01839	0		0.266724	1739427
00:00:17.925	37103	0.01814	0		0.263098	1738601
00:00:17.934	37113	0.0186	0		0.26977	1740130
00:00:17.945	37123	0.01845	0		0.267595	1739620
00:00:17.954	37133	0.01864	0		0.27035	1740272
00:00:17.964	37143	0.01841	0		0.267014	1739508
00:00:17.974	37153	0.01845	0		0.267595	1739645
00:00:17.984	37163	0.01829	0		0.265274	1739095
00:00:17.994	37173	0.01866	0		0.27064	1740336
00:00:18.004	37183	0.01835	0		0.266144	1739282
00:00:18.014	37193	0.01844	0		0.26745	1739581
00:00:18.024	37203	0.01837	0		0.266434	1739349
00:00:18.034	37213	0.01859	0		0.269625	1740086
00:00:18.044	37223	0.01813	0		0.262953	1738559
00:00:18.054	37233	0.01833	0		0.265854	1739230
00:00:18.064	37243	0.0183	0		0.265419	1739142
00:00:18.074	37253	0.01885	0		0.273396	1740971
00:00:18.084	37263	0.01819	0		0.263824	1738760
00:00:18.094	37273	0.01882	0		0.272961	1740870
00:00:18.104	37283	0.01864	0		0.27035	1740279
00:00:18.114	37293	0.01864	0		0.27035	1740279
00:00:18.124	37303	0.01859	0		0.269625	1740100
00:00:18.134	37313	0.0186	0		0.26977	1740135
00:00:18.144	37323	0.01826	0		0.264839	1738978
00:00:18.153	37333	0.0187	0		0.271221	1740481
00:00:18.164	37343	0.01823	0		0.264404	1738875
00:00:18.174	37353	0.01833	0		0.265854	1739218
00:00:18.184	37363	0.01823	0		0.264404	1738892
00:00:18.194	37373	0.01862	0		0.27006	1740189
00:00:18.204	37383	0.01815	0		0.263243	1738611
00:00:18.213	37393	0.01854	0		0.2689	1739917
00:00:18.223	37403	0.01824	0		0.264549	1738926
00:00:18.233	37413	0.01871	0		0.271366	1740501
00:00:18.243	37423	0.01826	0		0.264839	1738980
00:00:18.253	37433	0.01848	0		0.26803	1739733
00:00:18.263	37443	0.01848	0		0.26803	1739740
00:00:18.273	37453	0.01885	0		0.273396	1740976
00:00:18.284	37463	0.01835	0		0.266144	1739284
00:00:18.293	37473	0.01871	0		0.271366	1740508
00:00:18.303	37483	0.01828	0		0.265129	1739056
00:00:18.313	37493	0.01859	0		0.269625	1740098
00:00:18.323	37503	0.0183	0		0.265419	1739127
00:00:18.333	37513	0.01861	0		0.269915	1740162
00:00:18.343	37523	0.01874	0		0.271801	1740608
00:00:18.353	37533	0.01871	0		0.271366	1740515
00:00:18.363	37543	0.01822	0		0.264259	1738858
00:00:18.373	37553	0.01877	0		0.272236	1740699
00:00:18.383	37563	0.01855	0		0.269045	1739978
00:00:18.394	37573	0.01874	0		0.271801	1740596
00:00:18.403	37583	0.01862	0		0.27006	1740211
00:00:18.413	37593	0.01898	0		0.275282	1741400
00:00:18.422	37603	0.01833	0		0.265854	1739213
00:00:18.432	37613	0.01879	0		0.272526	1740765
00:00:18.443	37623	0.01875	0		0.271946	1740626
00:00:18.452	37633	0.01868	0		0.27093	1740417
00:00:18.463	37643	0.01893	0		0.274556	1741255
00:00:18.472	37653	0.01872	0		0.271511	1740552
00:00:18.483	37663	0.01855	0		0.269045	1739971
00:00:18.492	37673	0.01872	0		0.271511	1740542
00:00:18.502	37683	0.01868	0		0.27093	1740417
00:00:18.512	37693	0.01867	0		0.270785	1740373
00:00:18.522	37703	0.01882	0		0.272961	1740863
00:00:18.532	37713	0.01884	0		0.273251	1740927
00:00:18.542	37723	0.01861	0		0.269915	1740157
00:00:18.552	37733	0.01885	0		0.273396	1740988
00:00:18.562	37743	0.01889	0		0.273976	1741123
00:00:18.572	37753	0.01892	0		0.274411	1741223
00:00:18.582	37763	0.01889	0		0.273976	1741113
00:00:18.592	37773	0.01887	0		0.273686	1741054
00:00:18.602	37783	0.0184	0		0.266869	1739449
00:00:18.612	37793	0.01859	0		0.269625	1740108
00:00:18.622	37803	0.01871	0		0.271366	1740508
00:00:18.632	37813	0.01886	0		0.273541	1741010
00:00:18.642	37823	0.01851	0		0.268465	1739841
00:00:18.652	37833	0.01855	0		0.269045	1739963
00:00:18.662	37843	0.01875	0		0.271946	1740640
00:00:18.671	37853	0.01912	0		0.277312	1741868
00:00:18.682	37863	0.01879	0		0.272526	1740770
00:00:18.692	37873	0.0184	0		0.266869	1739449
00:00:18.701	37883	0.01861	0		0.269915	1740174
00:00:18.712	37893	0.01901	0		0.275717	1741518
00:00:18.721	37903	0.01875	0		0.271946	1740621
00:00:18.731	37913	0.01911	0		0.277167	1741858
00:00:18.741	37923	0.01926	0		0.279343	1742348
00:00:18.751	37933	0.01898	0		0.275282	1741422
00:00:18.761	37943	0.01903	0		0.276007	1741584
00:00:18.771	37953	0.01878	0		0.272381	1740746
00:00:18.781	37963	0.01882	0		0.272961	1740868
00:00:18.791	37973	0.01896	0		0.274991	1741355
00:00:18.802	37983	0.01916	0		0.277892	1742025
00:00:18.811	37993	0.0188	0		0.272671	1740817
00:00:18.821	38003	0.01871	0		0.271366	1740491
00:00:18.831	38013	0.01935	0		0.280648	1742650
00:00:18.841	38023	0.01869	0		0.271075	1740439
00:00:18.851	38033	0.01887	0		0.273686	1741052
00:00:18.861	38043	0.01902	0		0.275862	1741535
00:00:18.871	38053	0.01896	0		0.274991	1741348
00:00:18.881	38063	0.01892	0		0.274411	1741211
00:00:18.891	38073	0.0191	0		0.277022	1741814
00:00:18.901	38083	0.01884	0		0.273251	1740929
00:00:18.911	38093	0.01924	0		0.279053	1742284
00:00:18.921	38103	0.01836	0		0.266289	1739322
00:00:18.931	38113	0.01887	0		0.273686	1741052
00:00:18.940	38123	0.01913	0		0.277457	1741898
00:00:18.951	38133	0.01908	0		0.276732	1741760
00:00:18.961	38143	0.01865	0		0.270495	1740309
00:00:18.970	38153	0.01893	0		0.274556	1741235
00:00:18.981	38163	0.01879	0		0.272526	1740768
00:00:18.990	38173	0.019	0		0.275572	1741462
00:00:19.000	38183	0.01899	0		0.275427	1741437
00:00:19.010	38193	0.01927	0		0.279488	1742375
00:00:19.020	38203	0.01926	0		0.279343	1742338
00:00:19.030	38213	0.0188	0		0.272671	1740819
00:00:19.040	38223	0.01907	0		0.276587	1741697
00:00:19.050	38233	0.01896	0		0.274991	1741331
00:00:19.060	38243	0.01946	0		0.282243	1743032
00:00:19.070	38253	0.01893	0		0.274556	1741248
00:00:19.080	38263	0.01932	0		0.280213	1742556
00:00:19.090	38273	0.01911	0		0.277167	1741831
00:00:19.100	38283	0.01917	0		0.278037	1742047
00:00:19.110	38293	0.01908	0		0.276732	1741760
00:00:19.120	38303	0.01904	0		0.276152	1741609
00:00:19.130	38313	0.01924	0		0.279053	1742267
00:00:19.140	38323	0.01894	0		0.274701	1741270
00:00:19.150	38333	0.01914	0		0.277602	1741934
00:00:19.160	38343	0.0192	0		0.278472	1742157
00:00:19.170	38353	0.01915	0		0.277747	1741966
00:00:19.180	38363	0.0193	0		0.279923	1742490
00:00:19.189	38373	0.01903	0		0.276007	1741579
00:00:19.200	38383	0.01943	0		0.281808	1742917
00:00:19.210	38393	0.01863	0		0.270205	1740240
00:00:19.220	38403	0.01913	0		0.277457	1741917
00:00:19.229	38413	0.01918	0		0.278182	1742096
00:00:19.240	38423	0.01914	0		0.277602	1741944
00:00:19.250	38433	0.01933	0		0.280358	1742592
00:00:19.259	38443	0.01904	0		0.276152	1741618
00:00:19.269	38453	0.01939	0		0.281228	1742790
00:00:19.279	38463	0.01936	0		0.280793	1742692
00:00:19.290	38473	0.01921	0		0.278617	1742184
00:00:19.299	38483	0.0194	0		0.281373	1742827
00:00:19.309	38493	0.01952	0		0.283114	1743206
00:00:19.319	38503	0.01924	0		0.279053	1742277
00:00:19.329	38513	0.01931	0		0.280068	1742532
00:00:19.339	38523	0.01932	0		0.280213	1742534
00:00:19.349	38533	0.01903	0		0.276007	1741572
00:00:19.359	38543	0.01914	0		0.277602	1741939
00:00:19.369	38553	0.01934	0		0.280503	1742621
00:00:19.379	38563	0.01924	0		0.279053	1742282
00:00:19.389	38573	0.01966	0		0.285144	1743685
00:00:19.399	38583	0.01939	0		0.281228	1742792
00:00:19.409	38593	0.01936	0		0.280793	1742699
00:00:19.419	38603	0.01922	0		0.278762	1742226
00:00:19.429	38613	0.01934	0		0.280503	1742609
00:00:19.439	38623	0.01912	0		0.277312	1741883
00:00:19.450	38633	0.01917	0		0.278037	1742042
00:00:19.459	38643	0.01964	0		0.284854	1743611
00:00:19.469	38653	0.01941	0		0.281518	1742856
00:00:19.478	38663	0.01949	0		0.282678	1743113
00:00:19.488	38673	0.0192	0		0.278472	1742130
00:00:19.499	38683	0.01939	0		0.281228	1742787
00:00:19.509	38693	0.01944	0		0.281953	1742937
00:00:19.518	38703	0.01978	0		0.286885	1744082
00:00:19.528	38713	0.01922	0		0.278762	1742223
00:00:19.538	38723	0.01939	0		0.281228	1742773
00:00:19.548	38733	0.01962	0		0.284564	1743560
00:00:19.559	38743	0.01942	0		0.281663	1742868
00:00:19.568	38753	0.0194	0		0.281373	1742819
00:00:19.578	38763	0.01932	0		0.280213	1742554
00:00:19.588	38773	0.01956	0		0.283694	1743361
00:00:19.598	38783	0.01933	0		0.280358	1742594
00:00:19.608	38793	0.01914	0		0.277602	1741942
00:00:19.618	38803	0.01938	0		0.281083	1742746
00:00:19.628	38813	0.01933	0		0.280358	1742587
00:00:19.638	38823	0.01965	0		0.284999	1743673
00:00:19.648	38833	0.01936	0		0.280793	1742692
00:00:19.658	38843	0.01978	0		0.286885	1744082
00:00:19.668	38853	0.01957	0		0.283839	1743375
00:00:19.678	38863	0.0194	0		0.281373	1742812
00:00:19.688	38873	0.01963	0		0.284709	1743579
00:00:19.698	38883	0.0197	0		0.285724	1743839
00:00:19.708	38893	0.01942	0		0.281663	1742893
00:00:19.718	38903	0.01976	0		0.286594	1744025
00:00:19.728	38913	0.01947	0		0.282388	1743040
00:00:19.738	38923	0.01968	0		0.285434	1743770
00:00:19.747	38933	0.01935	0		0.280648	1742641
00:00:19.758	38943	0.01952	0		0.283114	1743228
00:00:19.770	38953	0.01969	0		0.285579	1743785
00:00:19.778	38963	0.01988	0		0.288335	1744419
00:00:19.788	38973	0.0196	0		0.284274	1743496
00:00:19.797	38983	0.01954	0		0.283404	1743280
00:00:19.807	38993	0.01946	0		0.282243	1743003
00:00:19.817	39003	0.01955	0		0.283549	1743314
00:00:19.827	39013	0.01977	0		0.28674	1744072
00:00:19.837	39023	0.01975	0		0.286449	1743996
00:00:19.847	39033	0.01957	0		0.283839	1743392
00:00:19.858	39043	0.01936	0		0.280793	1742685
00:00:19.867	39053	0.01967	0		0.285289	1743726
00:00:19.877	39063	0.02014	0		0.292106	1745290
00:00:19.887	39073	0.01944	0		0.281953	1742947
[truncated: 63,738 more rows]
