# Supplementary material for: Continuous Infusion Pressure Measurement in Predefined Interfascial and Intramuscular Tissue Conditions: An Ex Vivo Pilot Study
Source: J Clin Med. 2026 Apr 26;15(9):3301. doi: 10.3390/jcm15093301 (PMC13164366; doi:10.3390/jcm15093301)
Supplement: Supplementary file 1 [file jcm-15-03301-s001.zip › muscle 19.xlsx]

## Sheet: Recording
Timestamp	DeviceTime	Pressure(bar)	ButtonState	Event	Pressure(PSI)	PressureRAW
00:00:00.000	34727	0.00557	1		0.080786	1696426
00:00:00.001	34737	0.00599	1		0.0868776	1697810
00:00:00.009	34747	0.00578	1		0.0838318	1697108
00:00:00.019	34757	0.00571	1		0.0828165	1696897
00:00:00.029	34767	0.00581	1		0.0842669	1697220
00:00:00.039	34777	0.00577	1		0.0836868	1697076
00:00:00.049	34787	0.00585	1		0.084847	1697343
00:00:00.059	34797	0.00578	1		0.0838318	1697132
00:00:00.069	34807	0.00601	1		0.0871677	1697901
00:00:00.079	34817	0.00551	1		0.0799158	1696213
00:00:00.089	34827	0.00577	1		0.0836868	1697088
00:00:00.099	34837	0.00551	1		0.0799158	1696213
00:00:00.109	34847	0.00552	1		0.0800608	1696252
00:00:00.119	34857	0.00571	1		0.0828165	1696880
00:00:00.129	34867	0.00541	1		0.0784654	1695882
00:00:00.139	34877	0.00561	1		0.0813661	1696556
00:00:00.149	34887	0.0058	1		0.0841219	1697176
00:00:00.159	34897	0.0057	1		0.0826715	1696843
00:00:00.169	34907	0.00581	0		0.0842669	1697230
00:00:00.179	34917	0.00555	0		0.0804959	1696343
00:00:00.189	34927	0.00577	0		0.0836868	1697068
00:00:00.199	34937	0.00571	0		0.0828165	1696880
00:00:00.209	34947	0.00548	0		0.0794807	1696100
00:00:00.219	34957	0.00575	0		0.0833967	1697015
00:00:00.229	34967	0.00597	0		0.0865875	1697742
00:00:00.239	34977	0.0057	0		0.0826715	1696853
00:00:00.248	34987	0.00562	0		0.0815112	1696590
00:00:00.259	34997	0.00539	0		0.0781753	1695795
00:00:00.268	35007	0.00595	0		0.0862974	1697686
00:00:00.279	35017	0.00561	0		0.0813661	1696531
00:00:00.289	35027	0.00527	0		0.0764349	1695404
00:00:00.298	35037	0.0058	0		0.0841219	1697179
00:00:00.308	35047	0.00596	0		0.0864425	1697737
00:00:00.318	35057	0.00569	0		0.0825265	1696806
00:00:00.328	35067	0.00588	0		0.0852822	1697460
00:00:00.338	35077	0.00584	0		0.084702	1697318
00:00:00.348	35087	0.00566	0		0.0820913	1696720
00:00:00.358	35097	0.00565	0		0.0819463	1696685
00:00:00.368	35107	0.00583	0		0.084557	1697284
00:00:00.378	35117	0.00586	0		0.0849921	1697375
00:00:00.388	35127	0.00557	0		0.080786	1696423
00:00:00.398	35137	0.00575	0		0.0833967	1697029
00:00:00.408	35147	0.00606	0		0.0878928	1698059
00:00:00.418	35157	0.00536	0		0.0777402	1695707
00:00:00.428	35167	0.00568	0		0.0823814	1696784
00:00:00.438	35177	0.00562	0		0.0815112	1696592
00:00:00.448	35187	0.00564	0		0.0818013	1696646
00:00:00.458	35197	0.00556	0		0.080641	1696382
00:00:00.468	35207	0.00576	0		0.0835417	1697051
00:00:00.478	35217	0.00564	0		0.0818013	1696634
00:00:00.488	35227	0.00569	0		0.0825265	1696821
00:00:00.498	35237	0.00567	0		0.0822364	1696756
00:00:00.508	35247	0.00571	0		0.0828165	1696877
00:00:00.518	35257	0.0055	0		0.0797707	1696183
00:00:00.528	35267	0.00569	0		0.0825265	1696828
00:00:00.538	35277	0.00556	0		0.080641	1696379
00:00:00.547	35287	0.00581	0		0.0842669	1697213
00:00:00.557	35297	0.0058	0		0.0841219	1697171
00:00:00.567	35307	0.00559	0		0.0810761	1696487
00:00:00.578	35317	0.00577	0		0.0836868	1697068
00:00:00.587	35327	0.00603	0		0.0874577	1697955
00:00:00.597	35337	0.00542	0		0.0786104	1695912
00:00:00.607	35347	0.00569	0		0.0825265	1696804
00:00:00.617	35357	0.00574	0		0.0832516	1696983
00:00:00.627	35367	0.00583	0		0.084557	1697281
00:00:00.637	35377	0.0057	0		0.0826715	1696863
00:00:00.647	35387	0.00563	0		0.0816562	1696609
00:00:00.657	35397	0.00546	0		0.0791906	1696051
00:00:00.667	35407	0.00568	0		0.0823814	1696765
00:00:00.678	35417	0.00569	0		0.0825265	1696809
00:00:00.687	35427	0.00567	0		0.0822364	1696744
00:00:00.697	35437	0.0054	0		0.0783204	1695836
00:00:00.707	35447	0.00579	0		0.0839768	1697137
00:00:00.717	35457	0.00569	0		0.0825265	1696831
00:00:00.727	35467	0.0058	0		0.0841219	1697179
00:00:00.737	35477	0.00565	0		0.0819463	1696681
00:00:00.747	35487	0.00576	0		0.0835417	1697051
00:00:00.757	35497	0.00561	0		0.0813661	1696534
00:00:00.767	35507	0.00554	0		0.0803509	1696298
00:00:00.777	35517	0.00536	0		0.0777402	1695712
00:00:00.787	35527	0.00592	0		0.0858623	1697585
00:00:00.797	35537	0.0056	0		0.0812211	1696512
00:00:00.807	35547	0.00588	0		0.0852822	1697446
00:00:00.817	35557	0.00554	0		0.0803509	1696323
00:00:00.826	35567	0.00585	0		0.084847	1697367
00:00:00.836	35577	0.00556	0		0.080641	1696392
00:00:00.846	35587	0.00597	0		0.0865875	1697766
00:00:00.857	35597	0.00573	0		0.0831066	1696946
00:00:00.866	35607	0.00574	0		0.0832516	1696970
00:00:00.876	35617	0.00557	0		0.080786	1696406
00:00:00.886	35627	0.00593	0		0.0860074	1697607
00:00:00.896	35637	0.00561	0		0.0813661	1696531
00:00:00.906	35647	0.00575	0		0.0833967	1697002
00:00:00.916	35657	0.00581	0		0.0842669	1697218
00:00:00.926	35667	0.00547	0		0.0793356	1696063
00:00:00.936	35677	0.00569	0		0.0825265	1696804
00:00:00.946	35687	0.00619	0		0.0897783	1698495
00:00:00.956	35697	0.00541	0		0.0784654	1695880
00:00:00.966	35707	0.00583	0		0.084557	1697274
00:00:00.976	35717	0.00548	0		0.0794807	1696103
00:00:00.986	35727	0.00588	0		0.0852822	1697458
00:00:00.996	35737	0.0057	0		0.0826715	1696836
00:00:01.006	35747	0.0058	0		0.0841219	1697196
00:00:01.016	35757	0.00554	0		0.0803509	1696325
00:00:01.026	35767	0.00546	0		0.0791906	1696032
00:00:01.036	35777	0.00563	0		0.0816562	1696614
00:00:01.046	35787	0.0058	0		0.0841219	1697171
00:00:01.056	35797	0.00557	0		0.080786	1696406
00:00:01.066	35807	0.00563	0		0.0816562	1696627
00:00:01.076	35817	0.00544	0		0.0789005	1695992
00:00:01.085	35827	0.00528	0		0.0765799	1695423
00:00:01.095	35837	0.00555	0		0.0804959	1696335
00:00:01.105	35847	0.00554	0		0.0803509	1696313
00:00:01.116	35857	0.00554	0		0.0803509	1696325
00:00:01.125	35867	0.00571	0		0.0828165	1696895
00:00:01.135	35877	0.00525	0		0.0761448	1695325
00:00:01.145	35887	0.00571	0		0.0828165	1696895
00:00:01.155	35897	0.00561	0		0.0813661	1696538
00:00:01.165	35907	0.0058	0		0.0841219	1697174
00:00:01.175	35917	0.00551	0		0.0799158	1696198
00:00:01.185	35927	0.0057	0		0.0826715	1696855
00:00:01.195	35937	0.0056	0		0.0812211	1696507
00:00:01.205	35947	0.00596	0		0.0864425	1697705
00:00:01.215	35957	0.00539	0		0.0781753	1695809
00:00:01.225	35967	0.00552	0		0.0800608	1696259
00:00:01.235	35977	0.00524	0		0.0759998	1695308
00:00:01.245	35987	0.00592	0		0.0858623	1697600
00:00:01.255	35997	0.00525	0		0.0761448	1695340
00:00:01.265	36007	0.00595	0		0.0862974	1697690
00:00:01.275	36017	0.00541	0		0.0784654	1695890
00:00:01.285	36027	0.00553	0		0.0802059	1696269
00:00:01.295	36037	0.00547	0		0.0793356	1696073
00:00:01.305	36047	0.0058	0		0.0841219	1697179
00:00:01.315	36057	0.00554	0		0.0803509	1696311
00:00:01.325	36067	0.00576	0		0.0835417	1697046
00:00:01.335	36077	0.00541	0		0.0784654	1695875
00:00:01.344	36087	0.00567	0		0.0822364	1696754
00:00:01.355	36097	0.00573	0		0.0831066	1696953
00:00:01.365	36107	0.00594	0		0.0861524	1697659
00:00:01.375	36117	0.00557	0		0.080786	1696401
00:00:01.384	36127	0.00592	0		0.0858623	1697580
00:00:01.394	36137	0.00558	0		0.080931	1696458
00:00:01.404	36147	0.00555	0		0.0804959	1696343
00:00:01.414	36157	0.00564	0		0.0818013	1696636
00:00:01.424	36167	0.00593	0		0.0860074	1697617
00:00:01.434	36177	0.00546	0		0.0791906	1696041
00:00:01.444	36187	0.0057	0		0.0826715	1696836
00:00:01.454	36197	0.00576	0		0.0835417	1697051
00:00:01.464	36207	0.00576	0		0.0835417	1697066
00:00:01.474	36217	0.00562	0		0.0815112	1696590
00:00:01.484	36227	0.00601	0		0.0871677	1697874
00:00:01.494	36237	0.00555	0		0.0804959	1696333
00:00:01.504	36247	0.00594	0		0.0861524	1697637
00:00:01.514	36257	0.0057	0		0.0826715	1696846
00:00:01.524	36267	0.00591	0		0.0857173	1697546
00:00:01.534	36277	0.00599	0		0.0868776	1697837
00:00:01.544	36287	0.00569	0		0.0825265	1696811
00:00:01.554	36297	0.00588	0		0.0852822	1697465
00:00:01.563	36307	0.00593	0		0.0860074	1697627
00:00:01.574	36317	0.00592	0		0.0858623	1697583
00:00:01.584	36327	0.00619	0		0.0897783	1698504
00:00:01.594	36337	0.00553	0		0.0802059	1696267
00:00:01.603	36347	0.00621	0		0.0900684	1698566
00:00:01.614	36357	0.00564	0		0.0818013	1696663
00:00:01.624	36367	0.0061	0		0.088473	1698203
00:00:01.633	36377	0.00575	0		0.0833967	1697002
00:00:01.644	36387	0.00607	0		0.0880379	1698076
00:00:01.653	36397	0.00593	0		0.0860074	1697627
00:00:01.663	36407	0.00605	0		0.0877478	1698028
00:00:01.673	36417	0.00588	0		0.0852822	1697465
00:00:01.683	36427	0.00595	0		0.0862974	1697703
00:00:01.693	36437	0.00565	0		0.0819463	1696685
00:00:01.703	36447	0.00595	0		0.0862974	1697671
00:00:01.713	36457	0.00594	0		0.0861524	1697668
00:00:01.724	36467	0.00614	0		0.0890531	1698333
00:00:01.733	36477	0.00598	0		0.0867325	1697796
00:00:01.743	36487	0.00604	0		0.0876028	1697984
00:00:01.753	36497	0.00575	0		0.0833967	1697015
00:00:01.763	36507	0.00587	0		0.0851371	1697433
00:00:01.773	36517	0.00603	0		0.0874577	1697945
00:00:01.783	36527	0.00602	0		0.0873127	1697911
00:00:01.793	36537	0.00586	0		0.0849921	1697399
00:00:01.802	36547	0.00629	0		0.0912287	1698842
00:00:01.812	36557	0.00613	0		0.0889081	1698304
00:00:01.822	36567	0.00632	0		0.0916638	1698926
00:00:01.833	36577	0.00569	0		0.0825265	1696819
00:00:01.842	36587	0.00616	0		0.0893432	1698407
00:00:01.852	36597	0.00585	0		0.084847	1697357
00:00:01.862	36607	0.00599	0		0.0868776	1697825
00:00:01.872	36617	0.00561	0		0.0813661	1696546
00:00:01.882	36627	0.00643	0		0.0932592	1699299
00:00:01.892	36637	0.00608	0		0.0881829	1698120
00:00:01.902	36647	0.00584	0		0.084702	1697318
00:00:01.912	36657	0.00601	0		0.0871677	1697899
00:00:01.922	36667	0.00622	0		0.0902134	1698593
00:00:01.932	36677	0.00607	0		0.0880379	1698093
00:00:01.942	36687	0.00618	0		0.0896333	1698451
00:00:01.952	36697	0.00608	0		0.0881829	1698132
00:00:01.962	36707	0.00608	0		0.0881829	1698120
00:00:01.972	36717	0.00585	0		0.084847	1697350
00:00:01.982	36727	0.00638	0		0.0925341	1699145
00:00:01.992	36737	0.00588	0		0.0852822	1697448
00:00:02.002	36747	0.00602	0		0.0873127	1697933
00:00:02.012	36757	0.00578	0		0.0838318	1697130
00:00:02.022	36767	0.00607	0		0.0880379	1698073
00:00:02.032	36777	0.00593	0		0.0860074	1697629
00:00:02.042	36787	0.00586	0		0.0849921	1697392
00:00:02.052	36797	0.00573	0		0.0831066	1696956
00:00:02.062	36807	0.00612	0		0.0887631	1698252
00:00:02.072	36817	0.00606	0		0.0878928	1698044
00:00:02.082	36827	0.00623	0		0.0903585	1698629
00:00:02.091	36837	0.00586	0		0.0849921	1697384
00:00:02.101	36847	0.00607	0		0.0880379	1698073
00:00:02.112	36857	0.006	0		0.0870226	1697859
00:00:02.121	36867	0.00646	0		0.0936944	1699397
00:00:02.131	36877	0.00596	0		0.0864425	1697705
00:00:02.141	36887	0.00617	0		0.0894883	1698409
00:00:02.151	36897	0.00612	0		0.0887631	1698262
00:00:02.161	36907	0.00635	0		0.0920989	1699020
00:00:02.171	36917	0.0061	0		0.088473	1698201
00:00:02.181	36927	0.00599	0		0.0868776	1697820
00:00:02.191	36937	0.00604	0		0.0876028	1697982
00:00:02.201	36947	0.00608	0		0.0881829	1698122
00:00:02.211	36957	0.00593	0		0.0860074	1697610
00:00:02.221	36967	0.0059	0		0.0855722	1697526
00:00:02.231	36977	0.00624	0		0.0905035	1698669
00:00:02.241	36987	0.00606	0		0.0878928	1698069
00:00:02.251	36997	0.00583	0		0.084557	1697272
00:00:02.261	37007	0.00586	0		0.0849921	1697399
00:00:02.271	37017	0.00625	0		0.0906486	1698703
00:00:02.281	37027	0.00609	0		0.088328	1698159
00:00:02.291	37037	0.00609	0		0.088328	1698140
00:00:02.301	37047	0.00627	0		0.0909386	1698752
00:00:02.310	37057	0.00575	0		0.0833967	1697027
00:00:02.321	37067	0.00608	0		0.0881829	1698135
00:00:02.330	37077	0.00615	0		0.0891982	1698348
00:00:02.341	37087	0.0061	0		0.088473	1698176
00:00:02.350	37097	0.00628	0		0.0910837	1698803
00:00:02.360	37107	0.00634	0		0.0919539	1698983
00:00:02.370	37117	0.00596	0		0.0864425	1697708
00:00:02.380	37127	0.00625	0		0.0906486	1698700
00:00:02.391	37137	0.00587	0		0.0851371	1697416
00:00:02.400	37147	0.00635	0		0.0920989	1699017
00:00:02.410	37157	0.0063	0		0.0913737	1698852
00:00:02.420	37167	0.00604	0		0.0876028	1697989
00:00:02.430	37177	0.00609	0		0.088328	1698154
00:00:02.440	37187	0.00643	0		0.0932592	1699311
00:00:02.450	37197	0.00631	0		0.0915188	1698901
00:00:02.460	37207	0.00634	0		0.0919539	1699008
00:00:02.470	37217	0.00607	0		0.0880379	1698093
00:00:02.481	37227	0.00654	0		0.0948547	1699674
00:00:02.490	37237	0.00622	0		0.0902134	1698580
00:00:02.500	37247	0.00624	0		0.0905035	1698669
00:00:02.510	37257	0.00602	0		0.0873127	1697928
00:00:02.520	37267	0.00641	0		0.0929692	1699235
00:00:02.530	37277	0.00588	0		0.0852822	1697441
00:00:02.540	37287	0.00657	0		0.0952898	1699767
00:00:02.550	37297	0.00631	0		0.0915188	1698911
00:00:02.560	37307	0.00654	0		0.0948547	1699652
00:00:02.570	37317	0.00606	0		0.0878928	1698069
00:00:02.580	37327	0.00633	0		0.0918089	1698963
00:00:02.590	37337	0.00584	0		0.084702	1697321
00:00:02.600	37347	0.00669	0		0.0970302	1700183
00:00:02.610	37357	0.00604	0		0.0876028	1697997
00:00:02.619	37367	0.00642	0		0.0931142	1699270
00:00:02.629	37377	0.00613	0		0.0889081	1698291
00:00:02.639	37387	0.00636	0		0.092244	1699066
00:00:02.649	37397	0.00588	0		0.0852822	1697463
00:00:02.659	37407	0.0065	0		0.0942745	1699541
00:00:02.669	37417	0.00603	0		0.0874577	1697945
00:00:02.679	37427	0.00665	0		0.0964501	1700036
00:00:02.689	37437	0.00604	0		0.0876028	1697987
00:00:02.699	37447	0.00643	0		0.0932592	1699309
00:00:02.709	37457	0.00626	0		0.0907936	1698740
00:00:02.719	37467	0.00646	0		0.0936944	1699382
00:00:02.729	37477	0.00612	0		0.0887631	1698265
00:00:02.739	37487	0.00674	0		0.0977554	1700324
00:00:02.749	37497	0.00621	0		0.0900684	1698544
00:00:02.759	37507	0.00638	0		0.0925341	1699140
00:00:02.769	37517	0.00634	0		0.0919539	1698990
00:00:02.779	37527	0.00651	0		0.0944195	1699551
00:00:02.789	37537	0.00641	0		0.0929692	1699245
00:00:02.799	37547	0.00635	0		0.0920989	1699020
00:00:02.809	37557	0.00646	0		0.0936944	1699402
00:00:02.819	37567	0.00647	0		0.0938394	1699424
00:00:02.829	37577	0.00638	0		0.0925341	1699120
00:00:02.839	37587	0.00675	0		0.0979005	1700363
00:00:02.849	37597	0.00636	0		0.092244	1699069
00:00:02.859	37607	0.00673	0		0.0976104	1700306
00:00:02.868	37617	0.00635	0		0.0920989	1699037
00:00:02.879	37627	0.00674	0		0.0977554	1700346
00:00:02.888	37637	0.00669	0		0.0970302	1700173
00:00:02.898	37647	0.0064	0		0.0928241	1699191
00:00:02.908	37657	0.00623	0		0.0903585	1698624
00:00:02.918	37667	0.00641	0		0.0929692	1699238
00:00:02.928	37677	0.00644	0		0.0934043	1699331
00:00:02.938	37687	0.00613	0		0.0889081	1698301
00:00:02.948	37697	0.00689	0		0.099931	1700826
00:00:02.958	37707	0.00629	0		0.0912287	1698828
00:00:02.968	37717	0.00617	0		0.0894883	1698429
00:00:02.978	37727	0.00645	0		0.0935493	1699358
00:00:02.989	37737	0.00609	0		0.088328	1698167
00:00:02.998	37747	0.0063	0		0.0913737	1698872
00:00:03.008	37757	0.00623	0		0.0903585	1698624
00:00:03.018	37767	0.00621	0		0.0900684	1698549
00:00:03.028	37777	0.00642	0		0.0931142	1699252
00:00:03.038	37787	0.00657	0		0.0952898	1699784
00:00:03.048	37797	0.0067	0		0.0971753	1700205
00:00:03.058	37807	0.00655	0		0.0949997	1699705
00:00:03.068	37817	0.00643	0		0.0932592	1699301
00:00:03.078	37827	0.00673	0		0.0976104	1700319
00:00:03.088	37837	0.00662	0		0.096015	1699950
00:00:03.098	37847	0.00662	0		0.096015	1699936
00:00:03.108	37857	0.00623	0		0.0903585	1698632
00:00:03.118	37867	0.00651	0		0.0944195	1699554
00:00:03.128	37877	0.00646	0		0.0936944	1699392
00:00:03.137	37887	0.00636	0		0.092244	1699049
00:00:03.147	37897	0.00644	0		0.0934043	1699316
00:00:03.157	37907	0.00684	0		0.0992058	1700666
00:00:03.167	37917	0.00647	0		0.0938394	1699416
00:00:03.177	37927	0.00637	0		0.092389	1699081
00:00:03.187	37937	0.00654	0		0.0948547	1699674
00:00:03.197	37947	0.00644	0		0.0934043	1699336
00:00:03.207	37957	0.00644	0		0.0934043	1699338
00:00:03.217	37967	0.00649	0		0.0941295	1699492
00:00:03.228	37977	0.00646	0		0.0936944	1699397
00:00:03.237	37987	0.00649	0		0.0941295	1699500
00:00:03.247	37997	0.00658	0		0.0954348	1699791
00:00:03.257	38007	0.00681	0		0.0987707	1700583
00:00:03.267	38017	0.00683	0		0.0990607	1700632
00:00:03.277	38027	0.00668	0		0.0968852	1700132
00:00:03.287	38037	0.00641	0		0.0929692	1699240
00:00:03.297	38047	0.00652	0		0.0945646	1699608
00:00:03.307	38057	0.00643	0		0.0932592	1699289
00:00:03.317	38067	0.00664	0		0.096305	1699999
00:00:03.327	38077	0.00656	0		0.0951447	1699730
00:00:03.336	38087	0.00647	0		0.0938394	1699443
00:00:03.347	38097	0.00649	0		0.0941295	1699492
00:00:03.357	38107	0.00687	0		0.0996409	1700784
00:00:03.367	38117	0.00634	0		0.0919539	1699005
00:00:03.377	38127	0.00646	0		0.0936944	1699397
00:00:03.386	38137	0.00649	0		0.0941295	1699497
00:00:03.397	38147	0.00649	0		0.0941295	1699502
00:00:03.406	38157	0.00681	0		0.0987707	1700561
00:00:03.417	38167	0.00656	0		0.0951447	1699747
00:00:03.427	38177	0.00646	0		0.0936944	1699399
00:00:03.436	38187	0.00698	0		0.101236	1701152
00:00:03.446	38197	0.00641	0		0.0929692	1699240
00:00:03.456	38207	0.00672	0		0.0974653	1700280
00:00:03.466	38217	0.00688	0		0.0997859	1700804
00:00:03.476	38227	0.00663	0		0.09616	1699960
00:00:03.486	38237	0.00679	0		0.0984806	1700522
00:00:03.496	38247	0.00675	0		0.0979005	1700382
00:00:03.506	38257	0.00662	0		0.096015	1699921
00:00:03.516	38267	0.00692	0		0.100366	1700933
00:00:03.526	38277	0.00693	0		0.100511	1700968
00:00:03.536	38287	0.00672	0		0.0974653	1700280
00:00:03.546	38297	0.00676	0		0.0980455	1700402
00:00:03.556	38307	0.00676	0		0.0980455	1700397
00:00:03.566	38317	0.00681	0		0.0987707	1700581
00:00:03.576	38327	0.00676	0		0.0980455	1700419
00:00:03.586	38337	0.00668	0		0.0968852	1700144
00:00:03.596	38347	0.00678	0		0.0983356	1700466
00:00:03.606	38357	0.00651	0		0.0944195	1699554
00:00:03.616	38367	0.00706	0		0.102397	1701397
00:00:03.626	38377	0.00659	0		0.0955798	1699825
00:00:03.636	38387	0.00686	0		0.0994959	1700735
00:00:03.646	38397	0.00694	0		0.100656	1700995
00:00:03.655	38407	0.00698	0		0.101236	1701149
00:00:03.666	38417	0.00677	0		0.0981905	1700448
00:00:03.676	38427	0.00679	0		0.0984806	1700520
00:00:03.685	38437	0.00722	0		0.104717	1701934
00:00:03.696	38447	0.00671	0		0.0973203	1700227
00:00:03.705	38457	0.00682	0		0.0989157	1700598
00:00:03.716	38467	0.00663	0		0.09616	1699970
00:00:03.725	38477	0.00674	0		0.0977554	1700324
00:00:03.735	38487	0.00695	0		0.100801	1701026
00:00:03.745	38497	0.0068	0		0.0986256	1700532
00:00:03.755	38507	0.00704	0		0.102107	1701331
00:00:03.765	38517	0.00689	0		0.099931	1700848
00:00:03.775	38527	0.00666	0		0.0965951	1700070
00:00:03.785	38537	0.00674	0		0.0977554	1700321
00:00:03.795	38547	0.00629	0		0.0912287	1698816
00:00:03.805	38557	0.00721	0		0.104572	1701916
00:00:03.815	38567	0.00662	0		0.096015	1699941
00:00:03.825	38577	0.00711	0		0.103122	1701593
00:00:03.835	38587	0.00691	0		0.100221	1700906
00:00:03.845	38597	0.00692	0		0.100366	1700938
00:00:03.855	38607	0.00665	0		0.0964501	1700046
00:00:03.865	38617	0.00692	0		0.100366	1700938
00:00:03.875	38627	0.00711	0		0.103122	1701591
00:00:03.884	38637	0.00682	0		0.0989157	1700617
00:00:03.895	38647	0.00683	0		0.0990607	1700639
00:00:03.905	38657	0.00696	0		0.100946	1701090
00:00:03.914	38667	0.00684	0		0.0992058	1700676
00:00:03.925	38677	0.0072	0		0.104427	1701867
00:00:03.934	38687	0.00654	0		0.0948547	1699671
00:00:03.945	38697	0.00724	0		0.105007	1702002
00:00:03.954	38707	0.00687	0		0.0996409	1700774
00:00:03.965	38717	0.00686	0		0.0994959	1700755
00:00:03.974	38727	0.00655	0		0.0949997	1699710
00:00:03.984	38737	0.00696	0		0.100946	1701078
00:00:03.994	38747	0.00694	0		0.100656	1701014
00:00:04.004	38757	0.00686	0		0.0994959	1700755
00:00:04.014	38767	0.00667	0		0.0967401	1700095
00:00:04.024	38777	0.00711	0		0.103122	1701591
00:00:04.034	38787	0.00685	0		0.0993508	1700703
00:00:04.044	38797	0.00672	0		0.0974653	1700257
00:00:04.054	38807	0.00675	0		0.0979005	1700385
00:00:04.064	38817	0.00695	0		0.100801	1701056
00:00:04.074	38827	0.00677	0		0.0981905	1700446
00:00:04.084	38837	0.00703	0		0.101962	1701294
00:00:04.094	38847	0.00736	0		0.106748	1702409
00:00:04.104	38857	0.00686	0		0.0994959	1700735
00:00:04.114	38867	0.00723	0		0.104862	1701980
00:00:04.124	38877	0.00713	0		0.103412	1701649
00:00:04.134	38887	0.00682	0		0.0989157	1700620
00:00:04.144	38897	0.00712	0		0.103267	1701598
00:00:04.154	38907	0.00689	0		0.099931	1700838
00:00:04.164	38917	0.00706	0		0.102397	1701412
00:00:04.174	38927	0.00682	0		0.0989157	1700600
00:00:04.183	38937	0.00734	0		0.106458	1702357
00:00:04.194	38947	0.0069	0		0.100076	1700865
00:00:04.203	38957	0.00737	0		0.106893	1702441
00:00:04.214	38967	0.00704	0		0.102107	1701338
00:00:04.224	38977	0.0074	0		0.107328	1702542
00:00:04.233	38987	0.00698	0		0.101236	1701144
00:00:04.244	38997	0.00722	0		0.104717	1701948
00:00:04.253	39007	0.00708	0		0.102687	1701473
00:00:04.263	39017	0.00714	0		0.103557	1701681
00:00:04.273	39027	0.00711	0		0.103122	1701571
00:00:04.284	39037	0.00723	0		0.104862	1701985
00:00:04.293	39047	0.00717	0		0.103992	1701784
00:00:04.303	39057	0.00704	0		0.102107	1701346
00:00:04.313	39067	0.00694	0		0.100656	1701019
00:00:04.323	39077	0.00764	0		0.110809	1703360
00:00:04.333	39087	0.0069	0		0.100076	1700862
00:00:04.343	39097	0.00709	0		0.102832	1701527
00:00:04.353	39107	0.00694	0		0.100656	1700992
00:00:04.363	39117	0.00727	0		0.105442	1702102
00:00:04.373	39127	0.00715	0		0.103702	1701703
00:00:04.383	39137	0.0072	0		0.104427	1701897
00:00:04.393	39147	0.00721	0		0.104572	1701904
00:00:04.402	39157	0.00732	0		0.106168	1702294
00:00:04.413	39167	0.00702	0		0.101816	1701267
00:00:04.423	39177	0.00744	0		0.107908	1702696
00:00:04.433	39187	0.00727	0		0.105442	1702107
00:00:04.442	39197	0.00753	0		0.109213	1702990
00:00:04.452	39207	0.00717	0		0.103992	1701772
00:00:04.462	39217	0.00733	0		0.106313	1702320
00:00:04.473	39227	0.0071	0		0.102977	1701532
00:00:04.482	39237	0.00737	0		0.106893	1702437
00:00:04.493	39247	0.00716	0		0.103847	1701745
00:00:04.502	39257	0.00731	0		0.106023	1702240
00:00:04.512	39267	0.00744	0		0.107908	1702677
00:00:04.522	39277	0.00715	0		0.103702	1701713
00:00:04.532	39287	0.00713	0		0.103412	1701630
00:00:04.542	39297	0.00728	0		0.105587	1702142
00:00:04.552	39307	0.00682	0		0.0989157	1700608
00:00:04.562	39317	0.00713	0		0.103412	1701645
00:00:04.572	39327	0.00703	0		0.101962	1701302
00:00:04.582	39337	0.00744	0		0.107908	1702701
00:00:04.592	39347	0.00755	0		0.109503	1703066
00:00:04.602	39357	0.00744	0		0.107908	1702696
00:00:04.612	39367	0.0072	0		0.104427	1701887
00:00:04.622	39377	0.00742	0		0.107618	1702613
00:00:04.632	39387	0.00687	0		0.0996409	1700759
00:00:04.642	39397	0.00762	0		0.110519	1703291
00:00:04.652	39407	0.00704	0		0.102107	1701329
00:00:04.662	39417	0.00747	0		0.108343	1702782
00:00:04.672	39427	0.00719	0		0.104282	1701840
00:00:04.682	39437	0.00763	0		0.110664	1703313
00:00:04.692	39447	0.00705	0		0.102252	1701383
00:00:04.702	39457	0.00752	0		0.109068	1702966
00:00:04.711	39467	0.0073	0		0.105878	1702200
00:00:04.722	39477	0.0073	0		0.105878	1702203
00:00:04.732	39487	0.00711	0		0.103122	1701591
00:00:04.742	39497	0.0074	0		0.107328	1702566
00:00:04.751	39507	0.00698	0		0.101236	1701127
00:00:04.762	39517	0.00742	0		0.107618	1702610
00:00:04.771	39527	0.00733	0		0.106313	1702320
00:00:04.781	39537	0.00761	0		0.110374	1703262
00:00:04.791	39547	0.00728	0		0.105587	1702164
00:00:04.801	39557	0.00744	0		0.107908	1702696
00:00:04.811	39567	0.00771	0		0.111824	1703589
00:00:04.821	39577	0.00773	0		0.112114	1703660
00:00:04.832	39587	0.00763	0		0.110664	1703330
00:00:04.841	39597	0.00761	0		0.110374	1703245
00:00:04.851	39607	0.00742	0		0.107618	1702635
00:00:04.861	39617	0.0073	0		0.105878	1702225
00:00:04.871	39627	0.00735	0		0.106603	1702374
00:00:04.881	39637	0.00727	0		0.105442	1702115
00:00:04.891	39647	0.00744	0		0.107908	1702679
00:00:04.901	39657	0.00765	0		0.110954	1703400
00:00:04.911	39667	0.00749	0		0.108633	1702846
00:00:04.921	39677	0.00739	0		0.107183	1702512
00:00:04.931	39687	0.00771	0		0.111824	1703601
00:00:04.941	39697	0.00758	0		0.109939	1703161
00:00:04.950	39707	0.00763	0		0.110664	1703326
00:00:04.961	39717	0.00779	0		0.112984	1703875
00:00:04.970	39727	0.00741	0		0.107473	1702593
00:00:04.981	39737	0.00758	0		0.109939	1703161
00:00:04.991	39747	0.00774	0		0.112259	1703694
00:00:05.000	39757	0.00794	0		0.11516	1704350
00:00:05.011	39767	0.00774	0		0.112259	1703686
00:00:05.020	39777	0.0076	0		0.110229	1703208
00:00:05.030	39787	0.00754	0		0.109358	1703022
00:00:05.040	39797	0.00764	0		0.110809	1703352
00:00:05.052	39807	0.00736	0		0.106748	1702429
00:00:05.060	39817	0.00742	0		0.107618	1702610
00:00:05.070	39827	0.0076	0		0.110229	1703210
00:00:05.080	39837	0.00774	0		0.112259	1703689
00:00:05.090	39847	0.0075	0		0.108778	1702899
00:00:05.100	39857	0.00783	0		0.113565	1704000
00:00:05.110	39867	0.00749	0		0.108633	1702870
00:00:05.120	39877	0.00779	0		0.112984	1703863
00:00:05.130	39887	0.00759	0		0.110084	1703179
00:00:05.140	39897	0.00776	0		0.112549	1703760
00:00:05.150	39907	0.00756	0		0.109648	1703105
00:00:05.160	39917	0.00791	0		0.114725	1704247
00:00:05.170	39927	0.00777	0		0.112694	1703804
00:00:05.180	39937	0.00779	0		0.112984	1703860
00:00:05.190	39947	0.00776	0		0.112549	1703750
00:00:05.200	39957	0.00794	0		0.11516	1704360
00:00:05.210	39967	0.00782	0		0.113419	1703963
00:00:05.220	39977	0.00775	0		0.112404	1703728
00:00:05.229	39987	0.00773	0		0.112114	1703652
00:00:05.240	39997	0.00773	0		0.112114	1703674
00:00:05.249	40007	0.00778	0		0.112839	1703833
00:00:05.260	40017	0.00767	0		0.111244	1703456
00:00:05.269	40027	0.00746	0		0.108198	1702748
00:00:05.279	40037	0.00764	0		0.110809	1703372
00:00:05.290	40047	0.00781	0		0.113274	1703917
00:00:05.299	40057	0.00786	0		0.114	1704093
00:00:05.309	40067	0.00759	0		0.110084	1703206
00:00:05.319	40077	0.00794	0		0.11516	1704360
00:00:05.330	40087	0.00786	0		0.114	1704103
00:00:05.339	40097	0.00775	0		0.112404	1703743
00:00:05.349	40107	0.0074	0		0.107328	1702554
00:00:05.359	40117	0.00794	0		0.11516	1704353
00:00:05.369	40127	0.00779	0		0.112984	1703863
00:00:05.379	40137	0.00792	0		0.11487	1704304
00:00:05.389	40147	0.00806	0		0.1169	1704777
00:00:05.399	40157	0.00746	0		0.108198	1702740
00:00:05.409	40167	0.00777	0		0.112694	1703792
00:00:05.419	40177	0.00787	0		0.114145	1704117
00:00:05.429	40187	0.00768	0		0.111389	1703508
00:00:05.439	40197	0.00776	0		0.112549	1703745
00:00:05.449	40207	0.00751	0		0.108923	1702936
00:00:05.459	40217	0.00798	0		0.11574	1704509
00:00:05.469	40227	0.00756	0		0.109648	1703090
00:00:05.479	40237	0.00761	0		0.110374	1703267
00:00:05.489	40247	0.00787	0		0.114145	1704140
00:00:05.498	40257	0.00808	0		0.11719	1704829
00:00:05.509	40267	0.00747	0		0.108343	1702782
00:00:05.518	40277	0.00806	0		0.1169	1704758
00:00:05.529	40287	0.00784	0		0.11371	1704015
00:00:05.538	40297	0.0081	0		0.117481	1704905
00:00:05.548	40307	0.00724	0		0.105007	1702029
00:00:05.558	40317	0.00803	0		0.116465	1704679
00:00:05.568	40327	0.00749	0		0.108633	1702855
00:00:05.578	40337	0.0079	0		0.11458	1704240
00:00:05.588	40347	0.00787	0		0.114145	1704144
00:00:05.598	40357	0.00824	0		0.119511	1705360
00:00:05.608	40367	0.00786	0		0.114	1704083
00:00:05.618	40377	0.00805	0		0.116755	1704733
00:00:05.628	40387	0.00776	0		0.112549	1703762
00:00:05.638	40397	0.00805	0		0.116755	1704733
00:00:05.648	40407	0.00788	0		0.11429	1704179
00:00:05.658	40417	0.00776	0		0.112549	1703750
00:00:05.668	40427	0.00767	0		0.111244	1703473
00:00:05.678	40437	0.00785	0		0.113855	1704073
00:00:05.688	40447	0.00783	0		0.113565	1703990
00:00:05.698	40457	0.00792	0		0.11487	1704282
00:00:05.708	40467	0.00794	0		0.11516	1704375
00:00:05.718	40477	0.00806	0		0.1169	1704753
00:00:05.728	40487	0.00779	0		0.112984	1703873
00:00:05.737	40497	0.00787	0		0.114145	1704120
00:00:05.748	40507	0.00766	0		0.111099	1703427
00:00:05.758	40517	0.00818	0		0.118641	1705181
00:00:05.767	40527	0.0077	0		0.111679	1703547
00:00:05.777	40537	0.00776	0		0.112549	1703760
00:00:05.788	40547	0.00779	0		0.112984	1703875
00:00:05.797	40557	0.00774	0		0.112259	1703696
00:00:05.807	40567	0.00766	0		0.111099	1703427
00:00:05.817	40577	0.00762	0		0.110519	1703296
00:00:05.828	40587	0.00751	0		0.108923	1702924
00:00:05.837	40597	0.00764	0		0.110809	1703367
00:00:05.847	40607	0.00752	0		0.109068	1702943
00:00:05.857	40617	0.00769	0		0.111534	1703515
00:00:05.868	40627	0.0074	0		0.107328	1702539
00:00:05.877	40637	0.008	0		0.11603	1704568
00:00:05.887	40647	0.00781	0		0.113274	1703922
00:00:05.897	40657	0.00796	0		0.11545	1704438
00:00:05.907	40667	0.00764	0		0.110809	1703343
00:00:05.918	40677	0.00821	0		0.119076	1705279
00:00:05.927	40687	0.00779	0		0.112984	1703853
00:00:05.937	40697	0.00788	0		0.11429	1704171
00:00:05.947	40707	0.00762	0		0.110519	1703279
00:00:05.957	40717	0.00806	0		0.1169	1704763
00:00:05.967	40727	0.00781	0		0.113274	1703941
00:00:05.977	40737	0.00756	0		0.109648	1703086
00:00:05.987	40747	0.00801	0		0.116175	1704611
00:00:05.997	40757	0.00783	0		0.113565	1703995
00:00:06.007	40767	0.00775	0		0.112404	1703731
00:00:06.017	40777	0.0077	0		0.111679	1703554
00:00:06.027	40787	0.00775	0		0.112404	1703726
00:00:06.036	40797	0.00794	0		0.11516	1704370
00:00:06.046	40807	0.00781	0		0.113274	1703934
00:00:06.057	40817	0.00776	0		0.112549	1703760
00:00:06.067	40827	0.00766	0		0.111099	1703439
00:00:06.077	40837	0.00815	0		0.118206	1705054
00:00:06.086	40847	0.00814	0		0.118061	1705029
00:00:06.096	40857	0.00816	0		0.118351	1705086
00:00:06.106	40867	0.00808	0		0.11719	1704848
00:00:06.116	40877	0.00778	0		0.112839	1703816
00:00:06.126	40887	0.00772	0		0.111969	1703615
00:00:06.136	40897	0.00812	0		0.117771	1704976
00:00:06.146	40907	0.0077	0		0.111679	1703554
00:00:06.156	40917	0.008	0		0.11603	1704558
00:00:06.166	40927	0.00797	0		0.115595	1704460
00:00:06.176	40937	0.00793	0		0.115015	1704333
00:00:06.186	40947	0.00781	0		0.113274	1703936
00:00:06.196	40957	0.00796	0		0.11545	1704436
00:00:06.206	40967	0.00785	0		0.113855	1704073
00:00:06.216	40977	0.00833	0		0.120816	1705672
00:00:06.226	40987	0.0081	0		0.117481	1704907
00:00:06.236	40997	0.00823	0		0.119366	1705343
00:00:06.246	41007	0.0079	0		0.11458	1704230
00:00:06.256	41017	0.00791	0		0.114725	1704250
00:00:06.266	41027	0.00752	0		0.109068	1702948
00:00:06.275	41037	0.0081	0		0.117481	1704892
00:00:06.285	41047	0.00776	0		0.112549	1703745
00:00:06.295	41057	0.00808	0		0.11719	1704843
00:00:06.306	41067	0.00777	0		0.112694	1703806
00:00:06.316	41077	0.00808	0		0.11719	1704821
00:00:06.326	41087	0.00783	0		0.113565	1703980
00:00:06.335	41097	0.008	0		0.11603	1704563
00:00:06.345	41107	0.00811	0		0.117626	1704946
00:00:06.355	41117	0.00802	0		0.11632	1704630
00:00:06.365	41127	0.00778	0		0.112839	1703836
00:00:06.375	41137	0.00791	0		0.114725	1704250
00:00:06.385	41147	0.00803	0		0.116465	1704674
00:00:06.395	41157	0.00799	0		0.115885	1704526
00:00:06.405	41167	0.0079	0		0.11458	1704237
00:00:06.415	41177	0.00814	0		0.118061	1705044
00:00:06.426	41187	0.00796	0		0.11545	1704429
00:00:06.435	41197	0.00817	0		0.118496	1705142
00:00:06.445	41207	0.00804	0		0.11661	1704709
00:00:06.455	41217	0.00786	0		0.114	1704108
00:00:06.465	41227	0.00775	0		0.112404	1703726
00:00:06.475	41237	0.00785	0		0.113855	1704056
00:00:06.485	41247	0.00819	0		0.118786	1705208
00:00:06.495	41257	0.0079	0		0.11458	1704223
00:00:06.505	41267	0.008	0		0.11603	1704568
00:00:06.515	41277	0.00816	0		0.118351	1705105
00:00:06.525	41287	0.00788	0		0.11429	1704171
00:00:06.535	41297	0.00814	0		0.118061	1705025
00:00:06.545	41307	0.00822	0		0.119221	1705309
00:00:06.555	41317	0.00768	0		0.111389	1703481
00:00:06.564	41327	0.00809	0		0.117335	1704851
00:00:06.575	41337	0.0082	0		0.118931	1705228
00:00:06.585	41347	0.00778	0		0.112839	1703811
00:00:06.594	41357	0.008	0		0.11603	1704561
00:00:06.604	41367	0.00788	0		0.11429	1704176
00:00:06.615	41377	0.00801	0		0.116175	1704598
00:00:06.624	41387	0.00797	0		0.115595	1704475
00:00:06.634	41397	0.00804	0		0.11661	1704692
00:00:06.644	41407	0.00775	0		0.112404	1703721
00:00:06.654	41417	0.00823	0		0.119366	1705338
00:00:06.664	41427	0.00782	0		0.113419	1703946
00:00:06.674	41437	0.00817	0		0.118496	1705125
00:00:06.684	41447	0.00799	0		0.115885	1704544
00:00:06.694	41457	0.00791	0		0.114725	1704255
00:00:06.704	41467	0.00804	0		0.11661	1704704
00:00:06.714	41477	0.00804	0		0.11661	1704714
00:00:06.724	41487	0.0079	0		0.11458	1704230
00:00:06.734	41497	0.00782	0		0.113419	1703946
00:00:06.744	41507	0.00811	0		0.117626	1704949
00:00:06.754	41517	0.00824	0		0.119511	1705377
00:00:06.764	41527	0.00784	0		0.11371	1704015
00:00:06.774	41537	0.00809	0		0.117335	1704878
00:00:06.784	41547	0.00816	0		0.118351	1705086
00:00:06.794	41557	0.00814	0		0.118061	1705044
00:00:06.804	41567	0.00801	0		0.116175	1704606
00:00:06.813	41577	0.00801	0		0.116175	1704584
00:00:06.824	41587	0.00812	0		0.117771	1704954
00:00:06.833	41597	0.00805	0		0.116755	1704733
00:00:06.843	41607	0.00813	0		0.117916	1705010
00:00:06.854	41617	0.00807	0		0.117045	1704792
00:00:06.863	41627	0.00822	0		0.119221	1705306
00:00:06.873	41637	0.00819	0		0.118786	1705206
00:00:06.883	41647	0.00784	0		0.11371	1704029
00:00:06.893	41657	0.00783	0		0.113565	1703995
00:00:06.903	41667	0.00792	0		0.11487	1704282
00:00:06.913	41677	0.00824	0		0.119511	1705387
00:00:06.924	41687	0.00776	0		0.112549	1703775
00:00:06.933	41697	0.0083	0		0.120381	1705561
00:00:06.943	41707	0.00791	0		0.114725	1704255
00:00:06.953	41717	0.00806	0		0.1169	1704775
00:00:06.963	41727	0.00839	0		0.121687	1705858
00:00:06.973	41737	0.00793	0		0.115015	1704340
00:00:06.983	41747	0.00793	0		0.115015	1704333
00:00:06.993	41757	0.00808	0		0.11719	1704819
00:00:07.003	41767	0.0078	0		0.113129	1703895
00:00:07.013	41777	0.00803	0		0.116465	1704657
00:00:07.023	41787	0.00825	0		0.119656	1705402
00:00:07.033	41797	0.00809	0		0.117335	1704851
00:00:07.043	41807	0.00815	0		0.118206	1705069
00:00:07.053	41817	0.00815	0		0.118206	1705069
00:00:07.062	41827	0.008	0		0.11603	1704566
00:00:07.073	41837	0.00827	0		0.119946	1705473
00:00:07.083	41847	0.00785	0		0.113855	1704066
00:00:07.092	41857	0.00815	0		0.118206	1705054
00:00:07.102	41867	0.00799	0		0.115885	1704526
00:00:07.113	41877	0.00826	0		0.119801	1705446
00:00:07.123	41887	0.00815	0		0.118206	1705081
00:00:07.133	41897	0.00833	0		0.120816	1705670
00:00:07.142	41907	0.0081	0		0.117481	1704905
00:00:07.152	41917	0.00839	0		0.121687	1705870
00:00:07.162	41927	0.00823	0		0.119366	1705328
00:00:07.172	41937	0.00824	0		0.119511	1705385
00:00:07.182	41947	0.00813	0		0.117916	1704993
00:00:07.192	41957	0.00838	0		0.121542	1705841
00:00:07.202	41967	0.0087	0		0.126183	1706915
00:00:07.212	41977	0.00846	0		0.122702	1706098
00:00:07.222	41987	0.00813	0		0.117916	1704988
00:00:07.232	41997	0.00828	0		0.120091	1705490
00:00:07.242	42007	0.00816	0		0.118351	1705091
00:00:07.252	42017	0.00842	0		0.122122	1705983
00:00:07.262	42027	0.00833	0		0.120816	1705687
00:00:07.272	42037	0.0085	0		0.123282	1706245
00:00:07.283	42047	0.0081	0		0.117481	1704909
00:00:07.292	42057	0.00814	0		0.118061	1705020
00:00:07.302	42067	0.00811	0		0.117626	1704922
00:00:07.312	42077	0.00827	0		0.119946	1705478
00:00:07.322	42087	0.00832	0		0.120671	1705626
00:00:07.331	42097	0.00836	0		0.121252	1705780
00:00:07.341	42107	0.00807	0		0.117045	1704814
00:00:07.351	42117	0.00815	0		0.118206	1705071
00:00:07.361	42127	0.00836	0		0.121252	1705782
00:00:07.371	42137	0.00803	0		0.116465	1704665
00:00:07.381	42147	0.0084	0		0.121832	1705893
00:00:07.391	42157	0.00839	0		0.121687	1705858
00:00:07.401	42167	0.00809	0		0.117335	1704856
00:00:07.411	42177	0.00803	0		0.116465	1704652
00:00:07.421	42187	0.00813	0		0.117916	1705003
00:00:07.432	42197	0.00838	0		0.121542	1705846
00:00:07.441	42207	0.00828	0		0.120091	1705497
00:00:07.451	42217	0.00862	0		0.125023	1706635
00:00:07.461	42227	0.00826	0		0.119801	1705429
00:00:07.471	42237	0.00838	0		0.121542	1705841
00:00:07.481	42247	0.00839	0		0.121687	1705880
00:00:07.491	42257	0.00835	0		0.121106	1705728
00:00:07.501	42267	0.00836	0		0.121252	1705785
00:00:07.511	42277	0.00837	0		0.121397	1705812
00:00:07.521	42287	0.00835	0		0.121106	1705746
00:00:07.531	42297	0.00837	0		0.121397	1705802
00:00:07.541	42307	0.00842	0		0.122122	1705971
00:00:07.551	42317	0.00823	0		0.119366	1705331
00:00:07.560	42327	0.00824	0		0.119511	1705358
00:00:07.571	42337	0.00861	0		0.124877	1706615
00:00:07.581	42347	0.00843	0		0.122267	1706010
00:00:07.591	42357	0.00824	0		0.119511	1705367
00:00:07.601	42367	0.00836	0		0.121252	1705787
00:00:07.611	42377	0.00834	0		0.120961	1705701
00:00:07.621	42387	0.00852	0		0.123572	1706326
00:00:07.631	42397	0.0084	0		0.121832	1705897
00:00:07.641	42407	0.00843	0		0.122267	1705995
00:00:07.651	42417	0.00839	0		0.121687	1705861
00:00:07.661	42427	0.00845	0		0.122557	1706066
00:00:07.670	42437	0.00839	0		0.121687	1705875
00:00:07.681	42447	0.00854	0		0.123862	1706370
00:00:07.690	42457	0.00834	0		0.120961	1705706
00:00:07.700	42467	0.00842	0		0.122122	1705988
00:00:07.710	42477	0.00828	0		0.120091	1705492
00:00:07.720	42487	0.00847	0		0.122847	1706145
00:00:07.730	42497	0.00851	0		0.123427	1706289
00:00:07.740	42507	0.00849	0		0.123137	1706218
00:00:07.750	42517	0.00869	0		0.126038	1706888
00:00:07.760	42527	0.00881	0		0.127778	1707299
00:00:07.770	42537	0.00857	0		0.124297	1706478
00:00:07.780	42547	0.00848	0		0.122992	1706179
00:00:07.790	42557	0.00838	0		0.121542	1705853
00:00:07.800	42567	0.00853	0		0.123717	1706360
00:00:07.810	42577	0.00816	0		0.118351	1705098
00:00:07.820	42587	0.00883	0		0.128068	1707351
00:00:07.830	42597	0.00842	0		0.122122	1705964
00:00:07.840	42607	0.0085	0		0.123282	1706243
00:00:07.850	42617	0.00862	0		0.125023	1706649
00:00:07.859	42627	0.00861	0		0.124877	1706620
00:00:07.869	42637	0.00871	0		0.126328	1706959
00:00:07.880	42647	0.0087	0		0.126183	1706927
00:00:07.889	42657	0.00824	0		0.119511	1705360
00:00:07.899	42667	0.00844	0		0.122412	1706047
00:00:07.910	42677	0.00835	0		0.121106	1705736
00:00:07.919	42687	0.00868	0		0.125893	1706834
00:00:07.930	42697	0.00881	0		0.127778	1707270
00:00:07.939	42707	0.00894	0		0.129664	1707715
00:00:07.949	42717	0.00877	0		0.127198	1707147
00:00:07.959	42727	0.00859	0		0.124587	1706551
00:00:07.969	42737	0.00884	0		0.128213	1707392
00:00:07.979	42747	0.00862	0		0.125023	1706639
00:00:07.989	42757	0.00878	0		0.127343	1707194
00:00:07.999	42767	0.00884	0		0.128213	1707370
00:00:08.009	42777	0.00832	0		0.120671	1705650
00:00:08.019	42787	0.00881	0		0.127778	1707289
00:00:08.029	42797	0.00858	0		0.124442	1706512
00:00:08.039	42807	0.00876	0		0.127053	1707125
00:00:08.049	42817	0.00866	0		0.125603	1706782
00:00:08.059	42827	0.00873	0		0.126618	1707005
00:00:08.069	42837	0.00884	0		0.128213	1707385
00:00:08.079	42847	0.0088	0		0.127633	1707240
00:00:08.089	42857	0.00865	0		0.125458	1706763
00:00:08.099	42867	0.00907	0		0.131549	1708150
00:00:08.109	42877	0.00898	0		0.130244	1707849
00:00:08.119	42887	0.00886	0		0.128503	1707466
00:00:08.128	42897	0.00856	0		0.124152	1706429
00:00:08.138	42907	0.00876	0		0.127053	1707118
00:00:08.148	42917	0.00878	0		0.127343	1707184
00:00:08.158	42927	0.0089	0		0.129084	1707571
00:00:08.168	42937	0.00875	0		0.126908	1707071
00:00:08.178	42947	0.00892	0		0.129374	1707657
00:00:08.188	42957	0.00897	0		0.130099	1707823
00:00:08.198	42967	0.00887	0		0.128648	1707473
00:00:08.208	42977	0.00869	0		0.126038	1706866
00:00:08.218	42987	0.00902	0		0.130824	1707979
00:00:08.228	42997	0.00877	0		0.127198	1707142
00:00:08.238	43007	0.00881	0		0.127778	1707270
00:00:08.248	43017	0.00876	0		0.127053	1707103
00:00:08.258	43027	0.00874	0		0.126763	1707037
00:00:08.268	43037	0.00904	0		0.131114	1708064
00:00:08.278	43047	0.00885	0		0.128358	1707427
00:00:08.288	43057	0.0087	0		0.126183	1706929
00:00:08.298	43067	0.0088	0		0.127633	1707240
00:00:08.308	43077	0.00887	0		0.128648	1707498
00:00:08.318	43087	0.00891	0		0.129229	1707620
00:00:08.328	43097	0.00869	0		0.126038	1706878
00:00:08.338	43107	0.00897	0		0.130099	1707818
00:00:08.348	43117	0.00893	0		0.129519	1707701
00:00:08.358	43127	0.00894	0		0.129664	1707723
00:00:08.368	43137	0.00866	0		0.125603	1706768
00:00:08.378	43147	0.0091	0		0.131984	1708243
00:00:08.388	43157	0.00863	0		0.125168	1706696
00:00:08.398	43167	0.00898	0		0.130244	1707839
00:00:08.407	43177	0.00901	0		0.130679	1707966
00:00:08.417	43187	0.00923	0		0.13387	1708679
00:00:08.428	43197	0.00876	0		0.127053	1707108
00:00:08.437	43207	0.00882	0		0.127923	1707321
00:00:08.448	43217	0.00894	0		0.129664	1707725
00:00:08.457	43227	0.00894	0		0.129664	1707725
00:00:08.467	43237	0.00874	0		0.126763	1707062
00:00:08.478	43247	0.00887	0		0.128648	1707483
00:00:08.487	43257	0.00874	0		0.126763	1707059
00:00:08.497	43267	0.00911	0		0.132129	1708290
00:00:08.507	43277	0.00874	0		0.126763	1707059
00:00:08.518	43287	0.00919	0		0.13329	1708561
00:00:08.528	43297	0.00899	0		0.130389	1707903
00:00:08.537	43307	0.00915	0		0.13271	1708434
00:00:08.548	43317	0.00884	0		0.128213	1707375
00:00:08.557	43327	0.00931	0		0.13503	1708962
00:00:08.567	43337	0.00908	0		0.131694	1708201
00:00:08.578	43347	0.00922	0		0.133725	1708672
00:00:08.587	43357	0.00905	0		0.131259	1708099
00:00:08.597	43367	0.00916	0		0.132855	1708449
00:00:08.607	43377	0.00906	0		0.131404	1708108
00:00:08.617	43387	0.00934	0		0.135465	1709067
00:00:08.627	43397	0.0091	0		0.131984	1708268
00:00:08.637	43407	0.00915	0		0.13271	1708412
00:00:08.647	43417	0.00927	0		0.13445	1708821
00:00:08.657	43427	0.00914	0		0.132564	1708395
00:00:08.667	43437	0.00907	0		0.131549	1708150
00:00:08.677	43447	0.00931	0		0.13503	1708962
00:00:08.686	43457	0.0095	0		0.137786	1709584
00:00:08.696	43467	0.00909	0		0.131839	1708228
00:00:08.707	43477	0.00912	0		0.132274	1708339
00:00:08.716	43487	0.0094	0		0.136335	1709255
00:00:08.727	43497	0.00909	0		0.131839	1708214
00:00:08.736	43507	0.00957	0		0.138801	1709850
00:00:08.746	43517	0.00932	0		0.135175	1708991
00:00:08.756	43527	0.00944	0		0.136916	1709383
00:00:08.766	43537	0.00911	0		0.132129	1708292
00:00:08.777	43547	0.00935	0		0.13561	1709082
00:00:08.786	43557	0.00911	0		0.132129	1708299
00:00:08.796	43567	0.00952	0		0.138076	1709667
00:00:08.806	43577	0.0092	0		0.133435	1708598
00:00:08.817	43587	0.00886	0		0.128503	1707461
00:00:08.826	43597	0.0092	0		0.133435	1708608
00:00:08.836	43607	0.00944	0		0.136916	1709395
00:00:08.846	43617	0.00913	0		0.132419	1708370
00:00:08.856	43627	0.00928	0		0.134595	1708853
00:00:08.866	43637	0.00909	0		0.131839	1708231
00:00:08.876	43647	0.00969	0		0.140542	1710251
00:00:08.886	43657	0.00948	0		0.137496	1709520
00:00:08.896	43667	0.00952	0		0.138076	1709672
00:00:08.906	43677	0.00911	0		0.132129	1708297
00:00:08.916	43687	0.00981	0		0.142282	1710628
00:00:08.926	43697	0.00923	0		0.13387	1708689
00:00:08.935	43707	0.00992	0		0.143877	1711005
00:00:08.945	43717	0.00925	0		0.13416	1708765
00:00:08.955	43727	0.00942	0		0.136626	1709324
00:00:08.965	43737	0.00927	0		0.13445	1708836
00:00:08.976	43747	0.00973	0		0.141122	1710368
00:00:08.985	43757	0.0092	0		0.133435	1708588
00:00:08.995	43767	0.00973	0		0.141122	1710356
00:00:09.005	43777	0.00934	0		0.135465	1709064
00:00:09.015	43787	0.00984	0		0.142717	1710731
00:00:09.025	43797	0.00929	0		0.13474	1708895
00:00:09.035	43807	0.00947	0		0.137351	1709498
00:00:09.045	43817	0.00925	0		0.13416	1708762
00:00:09.055	43827	0.00956	0		0.138656	1709797
00:00:09.065	43837	0.00938	0		0.136045	1709199
00:00:09.075	43847	0.00959	0		0.139091	1709909
00:00:09.085	43857	0.00931	0		0.13503	1708959
00:00:09.095	43867	0.00946	0		0.137206	1709459
00:00:09.105	43877	0.00956	0		0.138656	1709802
00:00:09.115	43887	0.00977	0		0.141702	1710500
00:00:09.125	43897	0.00943	0		0.136771	1709366
00:00:09.135	43907	0.00968	0		0.140396	1710209
00:00:09.145	43917	0.00923	0		0.13387	1708689
00:00:09.155	43927	0.00987	0		0.143152	1710843
00:00:09.165	43937	0.00918	0		0.133145	1708534
00:00:09.175	43947	0.00943	0		0.136771	1709375
00:00:09.185	43957	0.00936	0		0.135755	1709131
00:00:09.194	43967	0.0098	0		0.142137	1710591
00:00:09.205	43977	0.0096	0		0.139236	1709926
00:00:09.215	43987	0.00977	0		0.141702	1710513
00:00:09.227	43997	0.00947	0		0.137351	1709510
00:00:09.235	44007	0.00968	0		0.140396	1710207
00:00:09.245	44017	0.0096	0		0.139236	1709922
00:00:09.255	44027	0.00951	0		0.137931	1709618
00:00:09.264	44037	0.00941	0		0.13648	1709282
00:00:09.275	44047	0.00976	0		0.141557	1710478
00:00:09.284	44057	0.00954	0		0.138366	1709735
00:00:09.294	44067	0.00975	0		0.141412	1710422
00:00:09.304	44077	0.00968	0		0.140396	1710199
00:00:09.314	44087	0.00978	0		0.141847	1710545
00:00:09.324	44097	0.00974	0		0.141267	1710420
00:00:09.334	44107	0.00974	0		0.141267	1710407
00:00:09.344	44117	0.00962	0		0.139526	1709995
00:00:09.354	44127	0.01012	0		0.146778	1711679
00:00:09.364	44137	0.00948	0		0.137496	1709522
00:00:09.374	44147	0.01012	0		0.146778	1711682
00:00:09.384	44157	0.00947	0		0.137351	1709503
00:00:09.394	44167	0.00996	0		0.144458	1711126
00:00:09.404	44177	0.00972	0		0.140977	1710331
00:00:09.414	44187	0.00985	0		0.142862	1710782
00:00:09.424	44197	0.00959	0		0.139091	1709895
00:00:09.434	44207	0.01	0		0.145038	1711261
00:00:09.444	44217	0.00958	0		0.138946	1709858
00:00:09.454	44227	0.00967	0		0.140251	1710167
00:00:09.464	44237	0.00956	0		0.138656	1709811
00:00:09.474	44247	0.00999	0		0.144893	1711251
00:00:09.484	44257	0.00971	0		0.140832	1710290
00:00:09.493	44267	0.00979	0		0.141992	1710581
00:00:09.503	44277	0.00997	0		0.144603	1711190
00:00:09.513	44287	0.00986	0		0.143007	1710794
00:00:09.523	44297	0.00993	0		0.144022	1711040
00:00:09.533	44307	0.01014	0		0.147068	1711746
00:00:09.543	44317	0.00975	0		0.141412	1710444
00:00:09.553	44327	0.01015	0		0.147213	1711790
00:00:09.563	44337	0.00955	0		0.138511	1709753
00:00:09.574	44347	0.01016	0		0.147358	1711804
00:00:09.583	44357	0.00946	0		0.137206	1709476
00:00:09.593	44367	0.01005	0		0.145763	1711434
00:00:09.603	44377	0.00966	0		0.140106	1710123
00:00:09.613	44387	0.00981	0		0.142282	1710647
00:00:09.623	44397	0.01007	0		0.146053	1711496
00:00:09.633	44407	0.01016	0		0.147358	1711824
00:00:09.643	44417	0.00985	0		0.142862	1710765
00:00:09.653	44427	0.00982	0		0.142427	1710662
00:00:09.663	44437	0.01007	0		0.146053	1711498
00:00:09.673	44447	0.01002	0		0.145328	1711346
00:00:09.683	44457	0.00979	0		0.141992	1710567
00:00:09.693	44467	0.01017	0		0.147503	1711853
00:00:09.703	44477	0.00996	0		0.144458	1711148
00:00:09.712	44487	0.01009	0		0.146343	1711574
00:00:09.723	44497	0.00975	0		0.141412	1710429
00:00:09.733	44507	0.01029	0		0.149244	1712248
00:00:09.742	44517	0.00999	0		0.144893	1711253
00:00:09.753	44527	0.0105	0		0.15229	1712949
00:00:09.763	44537	0.00985	0		0.142862	1710765
00:00:09.772	44547	0.01039	0		0.150694	1712572
00:00:09.782	44557	0.00994	0		0.144167	1711067
00:00:09.792	44567	0.01008	0		0.146198	1711545
00:00:09.802	44577	0.01018	0		0.147648	1711873
00:00:09.812	44587	0.01043	0		0.151274	1712724
00:00:09.822	44597	0.01005	0		0.145763	1711454
00:00:09.833	44607	0.01024	0		0.148519	1712096
00:00:09.842	44617	0.0098	0		0.142137	1710613
00:00:09.852	44627	0.01043	0		0.151274	1712731
00:00:09.862	44637	0.01014	0		0.147068	1711743
00:00:09.872	44647	0.01037	0		0.150404	1712528
00:00:09.882	44657	0.00984	0		0.142717	1710726
00:00:09.892	44667	0.01026	0		0.148809	1712140
00:00:09.902	44677	0.01001	0		0.145183	1711324
00:00:09.912	44687	0.01013	0		0.146923	1711711
00:00:09.922	44697	0.01002	0		0.145328	1711334
00:00:09.932	44707	0.01045	0		0.151564	1712775
00:00:09.942	44717	0.00971	0		0.140832	1710305
00:00:09.952	44727	0.01041	0		0.150984	1712667
00:00:09.962	44737	0.01025	0		0.148664	1712105
00:00:09.972	44747	0.01025	0		0.148664	1712120
00:00:09.981	44757	0.01009	0		0.146343	1711579
00:00:09.991	44767	0.01042	0		0.151129	1712702
00:00:10.001	44777	0.00998	0		0.144748	1711214
00:00:10.011	44787	0.0102	0		0.147938	1711956
00:00:10.021	44797	0.01054	0		0.15287	1713081
00:00:10.031	44807	0.01021	0		0.148083	1711983
00:00:10.041	44817	0.00997	0		0.144603	1711175
00:00:10.051	44827	0.01027	0		0.148954	1712189
00:00:10.061	44837	0.01011	0		0.146633	1711640
00:00:10.071	44847	0.01024	0		0.148519	1712083
00:00:10.081	44857	0.01009	0		0.146343	1711574
00:00:10.091	44867	0.01066	0		0.15461	1713476
00:00:10.101	44877	0.01028	0		0.149099	1712208
00:00:10.112	44887	0.01046	0		0.151709	1712804
00:00:10.121	44897	0.01026	0		0.148809	1712145
00:00:10.131	44907	0.01056	0		0.15316	1713142
00:00:10.141	44917	0.01033	0		0.149824	1712383
00:00:10.151	44927	0.01022	0		0.148229	1711998
00:00:10.161	44937	0.01049	0		0.152145	1712920
00:00:10.171	44947	0.01052	0		0.15258	1713035
00:00:10.181	44957	0.01023	0		0.148374	1712047
00:00:10.191	44967	0.0105	0		0.15229	1712949
00:00:10.201	44977	0.01033	0		0.149824	1712369
00:00:10.211	44987	0.01036	0		0.150259	1712496
00:00:10.221	44997	0.01042	0		0.151129	1712692
00:00:10.231	45007	0.01065	0		0.154465	1713469
00:00:10.241	45017	0.0105	0		0.15229	1712966
00:00:10.250	45027	0.01046	0		0.151709	1712812
00:00:10.261	45037	0.01025	0		0.148664	1712115
00:00:10.271	45047	0.01051	0		0.152435	1712978
00:00:10.280	45057	0.01031	0		0.149534	1712324
00:00:10.291	45067	0.01064	0		0.15432	1713410
00:00:10.300	45077	0.01037	0		0.150404	1712518
00:00:10.310	45087	0.01051	0		0.152435	1712998
00:00:10.320	45097	0.01026	0		0.148809	1712157
00:00:10.330	45107	0.01073	0		0.155625	1713736
00:00:10.340	45117	0.01032	0		0.149679	1712366
00:00:10.350	45127	0.0106	0		0.15374	1713298
00:00:10.360	45137	0.01065	0		0.154465	1713474
00:00:10.370	45147	0.01085	0		0.157366	1714125
00:00:10.380	45157	0.0108	0		0.156641	1713971
00:00:10.390	45167	0.0106	0		0.15374	1713300
00:00:10.400	45177	0.01056	0		0.15316	1713167
00:00:10.410	45187	0.01066	0		0.15461	1713484
00:00:10.420	45197	0.01065	0		0.154465	1713445
00:00:10.430	45207	0.01063	0		0.154175	1713386
00:00:10.440	45217	0.01017	0		0.147503	1711831
00:00:10.450	45227	0.01066	0		0.15461	1713503
00:00:10.460	45237	0.01051	0		0.152435	1712998
00:00:10.470	45247	0.01061	0		0.153885	1713329
00:00:10.480	45257	0.01056	0		0.15316	1713162
00:00:10.490	45267	0.0105	0		0.15229	1712959
00:00:10.500	45277	0.01045	0		0.151564	1712785
00:00:10.509	45287	0.01089	0		0.157946	1714253
00:00:10.520	45297	0.01024	0		0.148519	1712071
00:00:10.529	45307	0.01092	0		0.158381	1714380
00:00:10.539	45317	0.01083	0		0.157076	1714069
00:00:10.549	45327	0.0108	0		0.156641	1713961
00:00:10.559	45337	0.01068	0		0.1549	1713562
00:00:10.569	45347	0.01077	0		0.156206	1713854
00:00:10.579	45357	0.01067	0		0.154755	1713513
00:00:10.589	45367	0.01098	0		0.159251	1714579
00:00:10.599	45377	0.01054	0		0.15287	1713084
00:00:10.609	45387	0.01078	0		0.156351	1713878
00:00:10.619	45397	0.01072	0		0.15548	1713707
00:00:10.629	45407	0.01095	0		0.158816	1714477
00:00:10.639	45417	0.01099	0		0.159396	1714606
00:00:10.649	45427	0.01098	0		0.159251	1714567
00:00:10.659	45437	0.01102	0		0.159832	1714690
00:00:10.669	45447	0.01107	0		0.160557	1714873
00:00:10.679	45457	0.01086	0		0.157511	1714169
00:00:10.689	45467	0.01107	0		0.160557	1714876
00:00:10.699	45477	0.01087	0		0.157656	1714179
00:00:10.709	45487	0.01121	0		0.162587	1715331
00:00:10.719	45497	0.01097	0		0.159106	1714521
00:00:10.729	45507	0.01096	0		0.158961	1714513
00:00:10.739	45517	0.01083	0		0.157076	1714074
00:00:10.749	45527	0.01112	0		0.161282	1715037
00:00:10.759	45537	0.01066	0		0.15461	1713484
00:00:10.769	45547	0.01109	0		0.160847	1714927
00:00:10.779	45557	0.01094	0		0.158671	1714422
00:00:10.788	45567	0.0109	0		0.158091	1714299
00:00:10.799	45577	0.01074	0		0.15577	1713751
00:00:10.808	45587	0.01107	0		0.160557	1714854
00:00:10.819	45597	0.01072	0		0.15548	1713689
00:00:10.828	45607	0.01121	0		0.162587	1715331
00:00:10.838	45617	0.01107	0		0.160557	1714856
00:00:10.849	45627	0.01131	0		0.164038	1715682
00:00:10.858	45637	0.01087	0		0.157656	1714179
00:00:10.868	45647	0.01091	0		0.158236	1714319
00:00:10.878	45657	0.01108	0		0.160702	1714917
00:00:10.888	45667	0.01096	0		0.158961	1714491
00:00:10.898	45677	0.01152	0		0.167083	1716366
00:00:10.908	45687	0.01127	0		0.163457	1715531
00:00:10.918	45697	0.01132	0		0.164183	1715722
00:00:10.928	45707	0.01124	0		0.163022	1715435
00:00:10.938	45717	0.01147	0		0.166358	1716221
00:00:10.948	45727	0.01106	0		0.160412	1714844
00:00:10.958	45737	0.01085	0		0.157366	1714125
00:00:10.968	45747	0.01137	0		0.164908	1715864
00:00:10.978	45757	0.01107	0		0.160557	1714873
00:00:10.988	45767	0.01096	0		0.158961	1714511
00:00:10.997	45777	0.01078	0		0.156351	1713903
00:00:11.008	45787	0.01143	0		0.165778	1716087
00:00:11.018	45797	0.01105	0		0.160267	1714800
00:00:11.027	45807	0.0114	0		0.165343	1715976
00:00:11.037	45817	0.0111	0		0.160992	1714964
00:00:11.047	45827	0.01115	0		0.161717	1715145
00:00:11.057	45837	0.01102	0		0.159832	1714702
00:00:11.067	45847	0.0115	0		0.166793	1716295
00:00:11.078	45857	0.0113	0		0.163893	1715646
00:00:11.087	45867	0.01158	0		0.167954	1716574
00:00:11.097	45877	0.01133	0		0.164328	1715744
00:00:11.107	45887	0.01138	0		0.165053	1715900
00:00:11.117	45897	0.01128	0		0.163603	1715587
00:00:11.128	45907	0.01157	0		0.167809	1716549
00:00:11.138	45917	0.01141	0		0.165488	1716016
00:00:11.147	45927	0.01127	0		0.163457	1715528
00:00:11.157	45937	0.01141	0		0.165488	1716018
00:00:11.167	45947	0.01155	0		0.167519	1716471
00:00:11.177	45957	0.01155	0		0.167519	1716486
00:00:11.187	45967	0.01174	0		0.170274	1717104
00:00:11.197	45977	0.01143	0		0.165778	1716074
00:00:11.207	45987	0.01158	0		0.167954	1716571
00:00:11.217	45997	0.01158	0		0.167954	1716562
00:00:11.227	46007	0.01175	0		0.170419	1717165
00:00:11.237	46017	0.01167	0		0.169259	1716891
00:00:11.247	46027	0.0116	0		0.168244	1716636
00:00:11.257	46037	0.0115	0		0.166793	1716307
00:00:11.267	46047	0.01149	0		0.166648	1716280
00:00:11.277	46057	0.01177	0		0.170709	1717224
00:00:11.286	46067	0.01135	0		0.164618	1715805
00:00:11.297	46077	0.01169	0		0.169549	1716962
00:00:11.306	46087	0.01128	0		0.163603	1715555
00:00:11.316	46097	0.01198	0		0.173755	1717928
00:00:11.326	46107	0.01157	0		0.167809	1716537
00:00:11.337	46117	0.01157	0		0.167809	1716559
00:00:11.346	46127	0.01185	0		0.17187	1717496
00:00:11.356	46137	0.01165	0		0.168969	1716817
00:00:11.366	46147	0.01188	0		0.172305	1717574
00:00:11.376	46157	0.01169	0		0.169549	1716950
00:00:11.386	46167	0.01164	0		0.168824	1716773
00:00:11.396	46177	0.01171	0		0.169839	1717021
00:00:11.406	46187	0.01191	0		0.17274	1717675
00:00:11.416	46197	0.01141	0		0.165488	1715998
00:00:11.426	46207	0.01153	0		0.167228	1716417
00:00:11.436	46217	0.01168	0		0.169404	1716927
00:00:11.446	46227	0.01173	0		0.170129	1717065
00:00:11.456	46237	0.01181	0		0.17129	1717363
00:00:11.466	46247	0.01168	0		0.169404	1716918
00:00:11.476	46257	0.01166	0		0.169114	1716854
00:00:11.486	46267	0.01149	0		0.166648	1716263
00:00:11.496	46277	0.01162	0		0.168534	1716700
00:00:11.506	46287	0.01169	0		0.169549	1716947
00:00:11.516	46297	0.01198	0		0.173755	1717913
00:00:11.526	46307	0.0116	0		0.168244	1716653
00:00:11.536	46317	0.01208	0		0.175206	1718251
00:00:11.546	46327	0.01174	0		0.170274	1717116
00:00:11.555	46337	0.01196	0		0.173465	1717859
00:00:11.565	46347	0.01185	0		0.17187	1717486
00:00:11.575	46357	0.01182	0		0.171435	1717368
00:00:11.585	46367	0.0118	0		0.171144	1717317
00:00:11.595	46377	0.01179	0		0.170999	1717275
00:00:11.605	46387	0.0118	0		0.171144	1717322
00:00:11.615	46397	0.01174	0		0.170274	1717114
00:00:11.626	46407	0.01192	0		0.172885	1717732
00:00:11.635	46417	0.01198	0		0.173755	1717915
00:00:11.645	46427	0.01177	0		0.170709	1717226
00:00:11.655	46437	0.01189	0		0.17245	1717630
00:00:11.665	46447	0.01204	0		0.174625	1718106
00:00:11.676	46457	0.0123	0		0.178396	1719001
00:00:11.685	46467	0.01205	0		0.17477	1718148
00:00:11.695	46477	0.01182	0		0.171435	1717368
00:00:11.705	46487	0.01176	0		0.170564	1717172
00:00:11.715	46497	0.01197	0		0.17361	1717879
00:00:11.725	46507	0.01168	0		0.169404	1716903
00:00:11.735	46517	0.01197	0		0.17361	1717874
00:00:11.745	46527	0.01214	0		0.176076	1718457
00:00:11.755	46537	0.01194	0		0.173175	1717795
00:00:11.765	46547	0.01214	0		0.176076	1718469
00:00:11.775	46557	0.01161	0		0.168389	1716695
00:00:11.784	46567	0.01213	0		0.175931	1718415
00:00:11.794	46577	0.01199	0		0.1739	1717945
00:00:11.805	46587	0.01216	0		0.176366	1718530
00:00:11.815	46597	0.01218	0		0.176656	1718606
00:00:11.824	46607	0.01226	0		0.177816	1718845
00:00:11.834	46617	0.01216	0		0.176366	1718520
00:00:11.845	46627	0.01212	0		0.175786	1718398
00:00:11.855	46637	0.01192	0		0.172885	1717722
00:00:11.864	46647	0.01215	0		0.176221	1718481
00:00:11.874	46657	0.01213	0		0.175931	1718435
00:00:11.884	46667	0.01194	0		0.173175	1717791
00:00:11.894	46677	0.01235	0		0.179122	1719165
00:00:11.904	46687	0.01208	0		0.175206	1718244
00:00:11.914	46697	0.01199	0		0.1739	1717947
00:00:11.924	46707	0.01226	0		0.177816	1718859
00:00:11.934	46717	0.0121	0		0.175496	1718329
00:00:11.944	46727	0.01236	0		0.179267	1719180
00:00:11.954	46737	0.0122	0		0.176946	1718665
00:00:11.964	46747	0.01222	0		0.177236	1718711
00:00:11.974	46757	0.01234	0		0.178977	1719138
00:00:11.984	46767	0.01213	0		0.175931	1718417
00:00:11.994	46777	0.01224	0		0.177526	1718778
00:00:12.004	46787	0.01177	0		0.170709	1717224
00:00:12.014	46797	0.01262	0		0.183038	1720075
00:00:12.024	46807	0.01254	0		0.181877	1719802
00:00:12.034	46817	0.0126	0		0.182747	1720006
00:00:12.044	46827	0.01249	0		0.181152	1719626
00:00:12.054	46837	0.01265	0		0.183473	1720185
00:00:12.063	46847	0.01197	0		0.17361	1717893
00:00:12.073	46857	0.01251	0		0.181442	1719694
00:00:12.083	46867	0.01264	0		0.183328	1720143
00:00:12.093	46877	0.01244	0		0.180427	1719479
00:00:12.103	46887	0.01223	0		0.177381	1718766
00:00:12.114	46897	0.01242	0		0.180137	1719413
00:00:12.123	46907	0.01235	0		0.179122	1719153
00:00:12.134	46917	0.01218	0		0.176656	1718577
00:00:12.144	46927	0.01229	0		0.178251	1718952
00:00:12.153	46937	0.01264	0		0.183328	1720143
00:00:12.163	46947	0.01184	0		0.171725	1717434
00:00:12.174	46957	0.01262	0		0.183038	1720080
00:00:12.183	46967	0.01248	0		0.181007	1719601
00:00:12.193	46977	0.01264	0		0.183328	1720148
00:00:12.203	46987	0.01257	0		0.182312	1719913
00:00:12.213	46997	0.0129	0		0.187099	1720992
00:00:12.223	47007	0.01265	0		0.183473	1720185
00:00:12.233	47017	0.01272	0		0.184488	1720396
00:00:12.243	47027	0.01233	0		0.178831	1719080
00:00:12.253	47037	0.01252	0		0.181587	1719726
00:00:12.263	47047	0.01241	0		0.179992	1719364
00:00:12.272	47057	0.01265	0		0.183473	1720180
00:00:12.283	47067	0.01251	0		0.181442	1719704
00:00:12.292	47077	0.01255	0		0.182022	1719829
00:00:12.303	47087	0.01271	0		0.184343	1720364
00:00:12.313	47097	0.01255	0		0.182022	1719846
00:00:12.323	47107	0.01257	0		0.182312	1719903
00:00:12.333	47117	0.01231	0		0.178541	1719016
00:00:12.343	47127	0.01249	0		0.181152	1719645
00:00:12.352	47137	0.01266	0		0.183618	1720200
00:00:12.363	47147	0.01245	0		0.180572	1719494
00:00:12.372	47157	0.01266	0		0.183618	1720197
00:00:12.383	47167	0.01254	0		0.181877	1719790
00:00:12.392	47177	0.01257	0		0.182312	1719911
00:00:12.402	47187	0.01218	0		0.176656	1718577
00:00:12.412	47197	0.01291	0		0.187244	1721036
00:00:12.422	47207	0.0124	0		0.179847	1719317
00:00:12.432	47217	0.01276	0		0.185068	1720535
00:00:12.442	47227	0.01287	0		0.186664	1720923
00:00:12.452	47237	0.01268	0		0.183908	1720261
00:00:12.462	47247	0.01292	0		0.187389	1721060
00:00:12.472	47257	0.01274	0		0.184778	1720481
00:00:12.482	47267	0.01283	0		0.186083	1720758
00:00:12.492	47277	0.01337	0		0.193915	1722582
00:00:12.502	47287	0.01295	0		0.187824	1721188
00:00:12.512	47297	0.01265	0		0.183473	1720183
00:00:12.522	47307	0.01264	0		0.183328	1720126
00:00:12.532	47317	0.01305	0		0.189274	1721523
00:00:12.542	47327	0.01281	0		0.185793	1720712
00:00:12.552	47337	0.01269	0		0.184053	1720317
00:00:12.561	47347	0.01293	0		0.187534	1721092
00:00:12.572	47357	0.01313	0		0.190435	1721771
00:00:12.582	47367	0.01289	0		0.186954	1720984
00:00:12.592	47377	0.01273	0		0.184633	1720452
00:00:12.602	47387	0.01302	0		0.188839	1721398
00:00:12.611	47397	0.01316	0		0.19087	1721864
00:00:12.621	47407	0.01269	0		0.184053	1720312
00:00:12.632	47417	0.01306	0		0.189419	1721533
00:00:12.642	47427	0.01301	0		0.188694	1721384
00:00:12.651	47437	0.0131	0		0.189999	1721673
00:00:12.661	47447	0.01298	0		0.188259	1721264
00:00:12.671	47457	0.01309	0		0.189854	1721643
00:00:12.681	47467	0.01308	0		0.189709	1721616
00:00:12.691	47477	0.01326	0		0.19232	1722212
00:00:12.701	47487	0.01255	0		0.182022	1719849
00:00:12.711	47497	0.01322	0		0.19174	1722082
00:00:12.721	47507	0.01292	0		0.187389	1721063
00:00:12.731	47517	0.01287	0		0.186664	1720911
00:00:12.741	47527	0.0131	0		0.189999	1721695
00:00:12.751	47537	0.01324	0		0.19203	1722151
00:00:12.761	47547	0.0131	0		0.189999	1721690
00:00:12.771	47557	0.01328	0		0.19261	1722271
00:00:12.781	47567	0.01283	0		0.186083	1720765
00:00:12.790	47577	0.01323	0		0.191885	1722122
00:00:12.800	47587	0.01275	0		0.184923	1720499
00:00:12.811	47597	0.0133	0		0.1929	1722335
00:00:12.821	47607	0.01285	0		0.186373	1720850
00:00:12.831	47617	0.01349	0		0.195656	1722995
00:00:12.841	47627	0.01321	0		0.191595	1722062
00:00:12.850	47637	0.01313	0		0.190435	1721768
00:00:12.861	47647	0.01306	0		0.189419	1721543
00:00:12.870	47657	0.01317	0		0.191015	1721905
00:00:12.881	47667	0.01304	0		0.189129	1721482
00:00:12.891	47677	0.01343	0		0.194786	1722798
00:00:12.900	47687	0.01335	0		0.193625	1722511
00:00:12.910	47697	0.01336	0		0.19377	1722553
00:00:12.920	47707	0.01315	0		0.190725	1721861
00:00:12.931	47717	0.01347	0		0.195366	1722910
00:00:12.940	47727	0.01288	0		0.186809	1720948
00:00:12.950	47737	0.01337	0		0.193915	1722577
00:00:12.960	47747	0.01327	0		0.192465	1722232
00:00:12.970	47757	0.0135	0		0.195801	1723029
00:00:12.980	47767	0.01335	0		0.193625	1722504
00:00:12.990	47777	0.01354	0		0.196381	1723171
00:00:13.000	47787	0.01313	0		0.190435	1721795
00:00:13.010	47797	0.0135	0		0.195801	1723029
00:00:13.020	47807	0.01344	0		0.194931	1722812
00:00:13.030	47817	0.01321	0		0.191595	1722064
00:00:13.040	47827	0.01324	0		0.19203	1722156
00:00:13.050	47837	0.01371	0		0.198847	1723734
00:00:13.060	47847	0.01352	0		0.196091	1723095
00:00:13.070	47857	0.01355	0		0.196526	1723190
00:00:13.080	47867	0.01332	0		0.19319	1722401
00:00:13.089	47877	0.0139	0		0.201602	1724364
00:00:13.099	47887	0.01342	0		0.194641	1722763
00:00:13.109	47897	0.01324	0		0.19203	1722156
00:00:13.120	47907	0.01297	0		0.188114	1721239
00:00:13.130	47917	0.01362	0		0.197541	1723411
00:00:13.140	47927	0.01341	0		0.194496	1722707
00:00:13.149	47937	0.01357	0		0.196816	1723259
00:00:13.159	47947	0.01353	0		0.196236	1723112
00:00:13.169	47957	0.01392	0		0.201892	1724440
00:00:13.179	47967	0.01335	0		0.193625	1722516
00:00:13.189	47977	0.01373	0		0.199137	1723781
00:00:13.199	47987	0.01331	0		0.193045	1722381
00:00:13.209	47997	0.01391	0		0.201747	1724406
00:00:13.219	48007	0.01355	0		0.196526	1723203
00:00:13.230	48017	0.01365	0		0.197976	1723521
00:00:13.239	48027	0.01356	0		0.196671	1723217
00:00:13.249	48037	0.01396	0		0.202473	1724558
00:00:13.259	48047	0.01351	0		0.195946	1723048
00:00:13.269	48057	0.01383	0		0.200587	1724116
00:00:13.279	48067	0.01348	0		0.195511	1722945
00:00:13.289	48077	0.01359	0		0.197106	1723332
00:00:13.299	48087	0.01349	0		0.195656	1722992
00:00:13.309	48097	0.01386	0		0.201022	1724229
00:00:13.319	48107	0.01379	0		0.200007	1723977
00:00:13.329	48117	0.01414	0		0.205083	1725165
00:00:13.339	48127	0.01351	0		0.195946	1723041
00:00:13.348	48137	0.01367	0		0.198267	1723580
00:00:13.359	48147	0.01339	0		0.194205	1722641
00:00:13.369	48157	0.0142	0		0.205954	1725384
00:00:13.379	48167	0.01361	0		0.197396	1723394
00:00:13.389	48177	0.01353	0		0.196236	1723124
00:00:13.399	48187	0.01355	0		0.196526	1723198
00:00:13.409	48197	0.01371	0		0.198847	1723710
00:00:13.418	48207	0.0136	0		0.197251	1723345
00:00:13.428	48217	0.01408	0		0.204213	1724977
00:00:13.438	48227	0.01378	0		0.199862	1723974
00:00:13.448	48237	0.01426	0		0.206824	1725583
00:00:13.458	48247	0.01365	0		0.197976	1723516
00:00:13.468	48257	0.01386	0		0.201022	1724219
00:00:13.478	48267	0.01405	0		0.203778	1724876
00:00:13.488	48277	0.01416	0		0.205373	1725232
00:00:13.498	48287	0.01378	0		0.199862	1723962
00:00:13.508	48297	0.01414	0		0.205083	1725175
00:00:13.518	48307	0.01347	0		0.195366	1722932
00:00:13.528	48317	0.01393	0		0.202038	1724480
00:00:13.538	48327	0.01415	0		0.205228	1725200
00:00:13.548	48337	0.01414	0		0.205083	1725168
00:00:13.559	48347	0.01388	0		0.201312	1724303
00:00:13.568	48357	0.01413	0		0.204938	1725121
00:00:13.578	48367	0.01365	0		0.197976	1723536
00:00:13.588	48377	0.01425	0		0.206679	1725534
00:00:13.598	48387	0.01335	0		0.193625	1722523
00:00:13.608	48397	0.01412	0		0.204793	1725092
00:00:13.618	48407	0.01398	0		0.202763	1724617
00:00:13.628	48417	0.01405	0		0.203778	1724881
00:00:13.638	48427	0.01362	0		0.197541	1723438
00:00:13.648	48437	0.0141	0		0.204503	1725050
00:00:13.657	48447	0.01415	0		0.205228	1725215
00:00:13.668	48457	0.01425	0		0.206679	1725531
00:00:13.677	48467	0.01403	0		0.203488	1724783
00:00:13.687	48477	0.01434	0		0.207984	1725850
00:00:13.697	48487	0.01393	0		0.202038	1724462
00:00:13.707	48497	0.01425	0		0.206679	1725539
00:00:13.717	48507	0.01405	0		0.203778	1724862
00:00:13.728	48517	0.01438	0		0.208564	1725965
00:00:13.737	48527	0.01413	0		0.204938	1725129
00:00:13.747	48537	0.01451	0		0.21045	1726409
00:00:13.757	48547	0.01404	0		0.203633	1724847
00:00:13.767	48557	0.01437	0		0.208419	1725935
00:00:13.777	48567	0.01403	0		0.203488	1724793
00:00:13.787	48577	0.01442	0		0.209144	1726104
00:00:13.797	48587	0.0141	0		0.204503	1725048
00:00:13.807	48597	0.01426	0		0.206824	1725558
00:00:13.817	48607	0.01384	0		0.200732	1724146
00:00:13.827	48617	0.0145	0		0.210305	1726377
00:00:13.837	48627	0.01414	0		0.205083	1725173
00:00:13.847	48637	0.01411	0		0.204648	1725067
00:00:13.857	48647	0.01424	0		0.206534	1725494
00:00:13.867	48657	0.0142	0		0.205954	1725372
00:00:13.877	48667	0.01434	0		0.207984	1725847
00:00:13.886	48677	0.01443	0		0.209289	1726138
00:00:13.896	48687	0.01389	0		0.201457	1724330
00:00:13.906	48697	0.0144	0		0.208854	1726033
00:00:13.917	48707	0.01401	0		0.203198	1724747
00:00:13.926	48717	0.01467	0		0.21277	1726962
00:00:13.936	48727	0.01408	0		0.204213	1724982
00:00:13.946	48737	0.01424	0		0.206534	1725519
00:00:13.956	48747	0.01433	0		0.207839	1725810
00:00:13.966	48757	0.01437	0		0.208419	1725933
00:00:13.976	48767	0.01427	0		0.206969	1725612
00:00:13.986	48777	0.0145	0		0.210305	1726362
00:00:13.996	48787	0.01419	0		0.205808	1725323
00:00:14.006	48797	0.01435	0		0.208129	1725879
00:00:14.016	48807	0.01439	0		0.208709	1725994
00:00:14.026	48817	0.01458	0		0.211465	1726651
00:00:14.036	48827	0.01424	0		0.206534	1725509
00:00:14.046	48837	0.01457	0		0.21132	1726624
00:00:14.056	48847	0.01449	0		0.21016	1726355
00:00:14.066	48857	0.01464	0		0.212335	1726852
00:00:14.076	48867	0.01445	0		0.209579	1726207
00:00:14.086	48877	0.01441	0		0.208999	1726067
00:00:14.096	48887	0.01425	0		0.206679	1725529
00:00:14.106	48897	0.01473	0		0.213641	1727158
00:00:14.116	48907	0.01429	0		0.207259	1725661
00:00:14.126	48917	0.01452	0		0.210595	1726451
00:00:14.135	48927	0.0146	0		0.211755	1726710
00:00:14.146	48937	0.01469	0		0.21306	1727016
00:00:14.156	48947	0.01451	0		0.21045	1726416
00:00:14.165	48957	0.01472	0		0.213495	1727117
00:00:14.175	48967	0.01434	0		0.207984	1725852
00:00:14.185	48977	0.01478	0		0.214366	1727300
00:00:14.195	48987	0.0146	0		0.211755	1726695
00:00:14.205	48997	0.01478	0		0.214366	1727330
00:00:14.216	49007	0.01472	0		0.213495	1727109
00:00:14.225	49017	0.01462	0		0.212045	1726791
00:00:14.235	49027	0.01437	0		0.208419	1725928
00:00:14.245	49037	0.01491	0		0.216251	1727737
00:00:14.255	49047	0.01463	0		0.21219	1726810
00:00:14.265	49057	0.01472	0		0.213495	1727129
00:00:14.276	49067	0.01455	0		0.21103	1726534
00:00:14.285	49077	0.01475	0		0.213931	1727217
00:00:14.295	49087	0.01459	0		0.21161	1726683
00:00:14.305	49097	0.01479	0		0.214511	1727354
00:00:14.315	49107	0.01454	0		0.210885	1726519
00:00:14.325	49117	0.01476	0		0.214076	1727242
00:00:14.335	49127	0.01478	0		0.214366	1727300
00:00:14.345	49137	0.01472	0		0.213495	1727117
00:00:14.355	49147	0.01434	0		0.207984	1725837
00:00:14.365	49157	0.01499	0		0.217412	1728033
00:00:14.375	49167	0.01463	0		0.21219	1726823
00:00:14.385	49177	0.01493	0		0.216541	1727823
00:00:14.395	49187	0.01451	0		0.21045	1726426
00:00:14.405	49197	0.01507	0		0.218572	1728276
00:00:14.415	49207	0.01506	0		0.218427	1728244
00:00:14.424	49217	0.01504	0		0.218137	1728173
00:00:14.434	49227	0.01462	0		0.212045	1726786
00:00:14.445	49237	0.01496	0		0.216976	1727918
00:00:14.454	49247	0.01489	0		0.215961	1727683
00:00:14.465	49257	0.01485	0		0.215381	1727546
00:00:14.475	49267	0.01469	0		0.21306	1727016
00:00:14.484	49277	0.01492	0		0.216396	1727774
00:00:14.494	49287	0.01473	0		0.213641	1727141
00:00:14.504	49297	0.01517	0		0.220022	1728627
00:00:14.514	49307	0.01512	0		0.219297	1728463
00:00:14.525	49317	0.01516	0		0.219877	1728590
00:00:14.534	49327	0.01471	0		0.21335	1727095
00:00:14.544	49337	0.01507	0		0.218572	1728291
00:00:14.554	49347	0.01495	0		0.216831	1727901
00:00:14.564	49357	0.01509	0		0.218862	1728369
00:00:14.574	49367	0.01479	0		0.214511	1727347
00:00:14.584	49377	0.01489	0		0.215961	1727693
00:00:14.594	49387	0.01492	0		0.216396	1727769
00:00:14.604	49397	0.01521	0		0.220602	1728767
00:00:14.614	49407	0.01486	0		0.215526	1727568
00:00:14.624	49417	0.0153	0		0.221908	1729061
00:00:14.634	49427	0.01531	0		0.222053	1729080
00:00:14.644	49437	0.01532	0		0.222198	1729144
00:00:14.654	49447	0.01494	0		0.216686	1727867
00:00:14.664	49457	0.01508	0		0.218717	1728320
00:00:14.674	49467	0.01488	0		0.215816	1727659
00:00:14.683	49477	0.01531	0		0.222053	1729092
00:00:14.694	49487	0.01513	0		0.219442	1728478
00:00:14.703	49497	0.01521	0		0.220602	1728757
00:00:14.714	49507	0.01505	0		0.218282	1728207
00:00:14.724	49517	0.01533	0		0.222343	1729166
00:00:14.733	49527	0.01506	0		0.218427	1728249
00:00:14.744	49537	0.01546	0		0.224228	1729594
00:00:14.753	49547	0.01509	0		0.218862	1728342
00:00:14.764	49557	0.01524	0		0.221037	1728870
00:00:14.774	49567	0.01526	0		0.221328	1728919
00:00:14.783	49577	0.0153	0		0.221908	1729063
00:00:14.793	49587	0.01517	0		0.220022	1728620
00:00:14.803	49597	0.01522	0		0.220747	1728779
00:00:14.814	49607	0.0152	0		0.220457	1728713
00:00:14.823	49617	0.01541	0		0.223503	1729425
00:00:14.833	49627	0.0155	0		0.224808	1729723
00:00:14.843	49637	0.01523	0		0.220892	1728818
00:00:14.853	49647	0.01512	0		0.219297	1728451
00:00:14.863	49657	0.01543	0		0.223793	1729492
00:00:14.873	49667	0.01511	0		0.219152	1728433
00:00:14.883	49677	0.01556	0		0.225679	1729921
00:00:14.893	49687	0.01537	0		0.222923	1729303
00:00:14.903	49697	0.01562	0		0.226549	1730137
00:00:14.913	49707	0.01537	0		0.222923	1729288
00:00:14.923	49717	0.01525	0		0.221182	1728877
00:00:14.933	49727	0.015	0		0.217557	1728058
00:00:14.943	49737	0.01557	0		0.225824	1729975
00:00:14.953	49747	0.01531	0		0.222053	1729080
00:00:14.962	49757	0.01536	0		0.222778	1729252
00:00:14.972	49767	0.01537	0		0.222923	1729301
00:00:14.982	49777	0.01551	0		0.224953	1729774
00:00:14.993	49787	0.01559	0		0.226114	1730031
00:00:15.002	49797	0.01557	0		0.225824	1729951
00:00:15.012	49807	0.01558	0		0.225969	1729990
00:00:15.022	49817	0.01517	0		0.220022	1728615
00:00:15.032	49827	0.01532	0		0.222198	1729134
00:00:15.042	49837	0.01545	0		0.224083	1729563
00:00:15.052	49847	0.01546	0		0.224228	1729582
00:00:15.062	49857	0.01549	0		0.224663	1729713
00:00:15.072	49867	0.01565	0		0.226984	1730247
00:00:15.082	49877	0.01582	0		0.22945	1730821
00:00:15.092	49887	0.0156	0		0.226259	1730063
00:00:15.102	49897	0.01564	0		0.226839	1730193
00:00:15.112	49907	0.01516	0		0.219877	1728593
00:00:15.122	49917	0.01595	0		0.231335	1731225
00:00:15.132	49927	0.01595	0		0.231335	1731230
00:00:15.142	49937	0.01554	0		0.225389	1729870
00:00:15.152	49947	0.01584	0		0.22974	1730887
00:00:15.162	49957	0.01571	0		0.227854	1730435
00:00:15.172	49967	0.01571	0		0.227854	1730440
00:00:15.182	49977	0.01583	0		0.229595	1730840
00:00:15.192	49987	0.01585	0		0.229885	1730904
00:00:15.202	49997	0.01584	0		0.22974	1730880
00:00:15.212	50007	0.01552	0		0.225099	1729789
00:00:15.222	50017	0.01584	0		0.22974	1730880
00:00:15.231	50027	0.01547	0		0.224373	1729641
00:00:15.242	50037	0.01562	0		0.226549	1730127
00:00:15.251	50047	0.01555	0		0.225534	1729911
00:00:15.262	50057	0.01596	0		0.23148	1731279
00:00:15.271	50067	0.01562	0		0.226549	1730142
00:00:15.282	50077	0.01567	0		0.227274	1730301
00:00:15.292	50087	0.01595	0		0.231335	1731225
00:00:15.301	50097	0.01579	0		0.229015	1730708
00:00:15.311	50107	0.01593	0		0.231045	1731171
00:00:15.321	50117	0.01565	0		0.226984	1730225
00:00:15.332	50127	0.01582	0		0.22945	1730806
00:00:15.342	50137	0.01585	0		0.229885	1730914
00:00:15.351	50147	0.01596	0		0.23148	1731289
00:00:15.361	50157	0.01589	0		0.230465	1731032
00:00:15.372	50167	0.01618	0		0.234671	1732017
00:00:15.381	50177	0.01623	0		0.235396	1732183
00:00:15.391	50187	0.01614	0		0.234091	1731887
00:00:15.401	50197	0.01612	0		0.233801	1731798
00:00:15.411	50207	0.01575	0		0.228434	1730574
00:00:15.421	50217	0.01597	0		0.231625	1731313
00:00:15.431	50227	0.01568	0		0.227419	1730345
00:00:15.441	50237	0.01616	0		0.234381	1731956
00:00:15.451	50247	0.01606	0		0.232931	1731622
00:00:15.461	50257	0.01622	0		0.235251	1732144
00:00:15.471	50267	0.01602	0		0.23235	1731480
00:00:15.481	50277	0.01609	0		0.233366	1731717
00:00:15.491	50287	0.01619	0		0.234816	1732044
00:00:15.501	50297	0.01606	0		0.232931	1731624
00:00:15.511	50307	0.01625	0		0.235686	1732247
00:00:15.521	50317	0.01618	0		0.234671	1732015
00:00:15.531	50327	0.01597	0		0.231625	1731316
00:00:15.540	50337	0.0163	0		0.236411	1732431
00:00:15.550	50347	0.01591	0		0.230755	1731095
00:00:15.560	50357	0.01627	0		0.235976	1732308
00:00:15.570	50367	0.01613	0		0.233946	1731853
00:00:15.580	50377	0.01619	0		0.234816	1732061
00:00:15.590	50387	0.01628	0		0.236121	1732365
00:00:15.600	50397	0.01635	0		0.237137	1732595
00:00:15.610	50407	0.01617	0		0.234526	1731966
00:00:15.620	50417	0.01603	0		0.232495	1731504
00:00:15.630	50427	0.01639	0		0.237717	1732720
00:00:15.640	50437	0.01683	0		0.244098	1734194
00:00:15.650	50447	0.0162	0		0.234961	1732090
00:00:15.660	50457	0.01641	0		0.238007	1732799
00:00:15.670	50467	0.0163	0		0.236411	1732409
00:00:15.680	50477	0.01618	0		0.234671	1732027
00:00:15.690	50487	0.01628	0		0.236121	1732355
00:00:15.700	50497	0.01641	0		0.238007	1732797
00:00:15.710	50507	0.01634	0		0.236992	1732541
00:00:15.719	50517	0.0163	0		0.236411	1732416
00:00:15.730	50527	0.01628	0		0.236121	1732362
00:00:15.740	50537	0.01665	0		0.241488	1733598
00:00:15.750	50547	0.01612	0		0.233801	1731821
00:00:15.760	50557	0.01628	0		0.236121	1732343
00:00:15.769	50567	0.01643	0		0.238297	1732858
00:00:15.780	50577	0.01655	0		0.240037	1733262
00:00:15.789	50587	0.01628	0		0.236121	1732365
00:00:15.799	50597	0.01638	0		0.237572	1732700
00:00:15.809	50607	0.01633	0		0.236847	1732512
00:00:15.819	50617	0.01627	0		0.235976	1732299
00:00:15.830	50627	0.01674	0		0.242793	1733889
00:00:15.840	50637	0.01658	0		0.240473	1733350
00:00:15.849	50647	0.01654	0		0.239892	1733215
00:00:15.859	50657	0.01662	0		0.241053	1733473
00:00:15.869	50667	0.01644	0		0.238442	1732887
00:00:15.879	50677	0.01623	0		0.235396	1732166
00:00:15.889	50687	0.01665	0		0.241488	1733588
00:00:15.899	50697	0.01644	0		0.238442	1732885
00:00:15.909	50707	0.01646	0		0.238732	1732958
00:00:15.919	50717	0.01675	0		0.242938	1733922
00:00:15.929	50727	0.01654	0		0.239892	1733235
00:00:15.939	50737	0.01673	0		0.242648	1733852
00:00:15.949	50747	0.01649	0		0.239167	1733051
00:00:15.959	50757	0.01632	0		0.236702	1732487
00:00:15.969	50767	0.01658	0		0.240473	1733370
00:00:15.979	50777	0.01656	0		0.240182	1733287
00:00:15.989	50787	0.01656	0		0.240182	1733304
00:00:15.999	50797	0.01654	0		0.239892	1733235
00:00:16.009	50807	0.01626	0		0.235831	1732296
00:00:16.019	50817	0.01665	0		0.241488	1733598
00:00:16.029	50827	0.01679	0		0.243518	1734044
00:00:16.038	50837	0.01646	0		0.238732	1732939
00:00:16.048	50847	0.01687	0		0.244679	1734326
00:00:16.058	50857	0.01674	0		0.242793	1733879
00:00:16.068	50867	0.01677	0		0.243228	1734005
00:00:16.078	50877	0.01653	0		0.239747	1733198
00:00:16.089	50887	0.01674	0		0.242793	1733889
00:00:16.098	50897	0.01642	0		0.238152	1732826
00:00:16.108	50907	0.01712	0		0.248305	1735162
00:00:16.118	50917	0.01646	0		0.238732	1732944
00:00:16.129	50927	0.01682	0		0.243953	1734172
00:00:16.138	50937	0.01652	0		0.239602	1733149
00:00:16.148	50947	0.01671	0		0.242358	1733808
00:00:16.158	50957	0.01683	0		0.244098	1734179
00:00:16.168	50967	0.01679	0		0.243518	1734052
00:00:16.178	50977	0.01671	0		0.242358	1733791
00:00:16.188	50987	0.01702	0		0.246854	1734828
00:00:16.198	50997	0.01675	0		0.242938	1733922
00:00:16.208	51007	0.0169	0		0.245114	1734441
00:00:16.218	51017	0.01717	0		0.24903	1735341
00:00:16.228	51027	0.01691	0		0.245259	1734473
00:00:16.238	51037	0.01678	0		0.243373	1734015
00:00:16.248	51047	0.01673	0		0.242648	1733845
00:00:16.258	51057	0.01642	0		0.238152	1732831
00:00:16.267	51067	0.01708	0		0.247724	1735035
00:00:16.278	51077	0.01682	0		0.243953	1734164
00:00:16.288	51087	0.01713	0		0.24845	1735213
00:00:16.297	51097	0.01715	0		0.24874	1735284
00:00:16.308	51107	0.01721	0		0.24961	1735475
00:00:16.318	51117	0.01714	0		0.248595	1735230
00:00:16.327	51127	0.01697	0		0.246129	1734678
00:00:16.338	51137	0.01715	0		0.24874	1735255
00:00:16.347	51147	0.01735	0		0.25164	1735938
00:00:16.357	51157	0.01741	0		0.252511	1736130
00:00:16.367	51167	0.01702	0		0.246854	1734823
00:00:16.377	51177	0.01692	0		0.245404	1734492
00:00:16.387	51187	0.01717	0		0.24903	1735326
00:00:16.397	51197	0.01708	0		0.247724	1735042
00:00:16.407	51207	0.01717	0		0.24903	1735348
00:00:16.417	51217	0.01696	0		0.245984	1734647
00:00:16.427	51227	0.01716	0		0.248885	1735309
00:00:16.437	51237	0.0169	0		0.245114	1734419
00:00:16.447	51247	0.0171	0		0.248014	1735098
00:00:16.457	51257	0.01745	0		0.253091	1736289
00:00:16.467	51267	0.01761	0		0.255411	1736818
00:00:16.477	51277	0.01707	0		0.247579	1734999
00:00:16.487	51287	0.01726	0		0.250335	1735639
00:00:16.497	51297	0.01707	0		0.247579	1735010
00:00:16.507	51307	0.01727	0		0.25048	1735681
00:00:16.517	51317	0.01722	0		0.249755	1735502
00:00:16.527	51327	0.01747	0		0.253381	1736353
00:00:16.537	51337	0.01737	0		0.25193	1735996
00:00:16.546	51347	0.01749	0		0.253671	1736407
00:00:16.557	51357	0.01728	0		0.250625	1735710
00:00:16.567	51367	0.01724	0		0.250045	1735566
00:00:16.577	51377	0.01712	0		0.248305	1735182
00:00:16.587	51387	0.01741	0		0.252511	1736135
00:00:16.597	51397	0.01723	0		0.2499	1735549
00:00:16.607	51407	0.01769	0		0.256572	1737076
00:00:16.617	51417	0.01734	0		0.251495	1735916
00:00:16.627	51427	0.01716	0		0.248885	1735314
00:00:16.637	51437	0.01746	0		0.253236	1736319
00:00:16.646	51447	0.01741	0		0.252511	1736145
00:00:16.656	51457	0.01708	0		0.247724	1735020
00:00:16.666	51467	0.0175	0		0.253816	1736439
00:00:16.676	51477	0.01762	0		0.255556	1736860
00:00:16.686	51487	0.01767	0		0.256282	1737002
00:00:16.697	51497	0.01713	0		0.24845	1735186
00:00:16.706	51507	0.01777	0		0.257732	1737348
00:00:16.716	51517	0.01733	0		0.25135	1735857
00:00:16.726	51527	0.01742	0		0.252656	1736184
00:00:16.736	51537	0.01713	0		0.24845	1735213
00:00:16.746	51547	0.01761	0		0.255411	1736821
00:00:16.756	51557	0.01767	0		0.256282	1736997
00:00:16.766	51567	0.01713	0		0.24845	1735189
00:00:16.776	51577	0.01728	0		0.250625	1735706
00:00:16.786	51587	0.01764	0		0.255847	1736911
00:00:16.796	51597	0.01735	0		0.25164	1735926
00:00:16.806	51607	0.01761	0		0.255411	1736799
00:00:16.815	51617	0.01742	0		0.252656	1736160
00:00:16.826	51627	0.01755	0		0.254541	1736615
00:00:16.836	51637	0.01743	0		0.252801	1736201
00:00:16.846	51647	0.01777	0		0.257732	1737334
00:00:16.856	51657	0.01744	0		0.252946	1736245
00:00:16.865	51667	0.01772	0		0.257007	1737173
00:00:16.875	51677	0.01746	0		0.253236	1736297
00:00:16.885	51687	0.01786	0		0.259037	1737654
00:00:16.895	51697	0.01758	0		0.254976	1736708
00:00:16.905	51707	0.01761	0		0.255411	1736828
00:00:16.915	51717	0.01775	0		0.257442	1737265
00:00:16.925	51727	0.01771	0		0.256862	1737142
00:00:16.935	51737	0.01794	0		0.260198	1737929
00:00:16.945	51747	0.01775	0		0.257442	1737287
00:00:16.955	51757	0.01789	0		0.259472	1737735
00:00:16.965	51767	0.018	0		0.261068	1738120
00:00:16.975	51777	0.0174	0		0.252366	1736116
00:00:16.985	51787	0.0181	0		0.262518	1738454
00:00:16.995	51797	0.01743	0		0.252801	1736204
00:00:17.005	51807	0.01751	0		0.253961	1736480
00:00:17.015	51817	0.01762	0		0.255556	1736833
00:00:17.025	51827	0.01793	0		0.260053	1737887
00:00:17.035	51837	0.01776	0		0.257587	1737326
00:00:17.045	51847	0.01809	0		0.262373	1738407
00:00:17.055	51857	0.01769	0		0.256572	1737068
00:00:17.065	51867	0.01843	0		0.267304	1739549
00:00:17.075	51877	0.01759	0		0.255121	1736728
00:00:17.085	51887	0.01787	0		0.259182	1737684
00:00:17.094	51897	0.01792	0		0.259908	1737853
00:00:17.105	51907	0.01799	0		0.260923	1738083
00:00:17.115	51917	0.01785	0		0.258892	1737620
00:00:17.124	51927	0.01817	0		0.263533	1738694
00:00:17.135	51937	0.0179	0		0.259617	1737799
00:00:17.145	51947	0.01831	0		0.265564	1739166
00:00:17.154	51957	0.01777	0		0.257732	1737358
00:00:17.164	51967	0.01808	0		0.262228	1738373
00:00:17.174	51977	0.01796	0		0.260488	1737990
00:00:17.184	51987	0.01817	0		0.263533	1738686
00:00:17.194	51997	0.01786	0		0.259037	1737652
00:00:17.204	52007	0.01841	0		0.267014	1739488
00:00:17.214	52017	0.01826	0		0.264839	1738997
00:00:17.224	52027	0.01805	0		0.261793	1738297
00:00:17.234	52037	0.01796	0		0.260488	1737990
00:00:17.244	52047	0.01797	0		0.260633	1738034
00:00:17.254	52057	0.01802	0		0.261358	1738175
00:00:17.264	52067	0.01831	0		0.265564	1739154
00:00:17.274	52077	0.01803	0		0.261503	1738221
00:00:17.284	52087	0.01822	0		0.264259	1738843
00:00:17.294	52097	0.01815	0		0.263243	1738623
00:00:17.304	52107	0.0183	0		0.265419	1739115
00:00:17.314	52117	0.01803	0		0.261503	1738233
00:00:17.324	52127	0.01828	0		0.265129	1739056
00:00:17.334	52137	0.0183	0		0.265419	1739142
00:00:17.344	52147	0.01825	0		0.264694	1738966
00:00:17.354	52157	0.01808	0		0.262228	1738375
00:00:17.363	52167	0.01887	0		0.273686	1741044
00:00:17.374	52177	0.01806	0		0.261938	1738324
00:00:17.383	52187	0.01852	0		0.26861	1739851
00:00:17.393	52197	0.01835	0		0.266144	1739301
00:00:17.403	52207	0.01839	0		0.266724	1739425
00:00:17.413	52217	0.01827	0		0.264984	1739024
00:00:17.423	52227	0.0186	0		0.26977	1740125
00:00:17.433	52237	0.01846	0		0.26774	1739650
00:00:17.443	52247	0.01849	0		0.268175	1739760
00:00:17.453	52257	0.01789	0		0.259472	1737767
00:00:17.463	52267	0.01833	0		0.265854	1739211
00:00:17.473	52277	0.01795	0		0.260343	1737946
00:00:17.483	52287	0.01864	0		0.27035	1740279
00:00:17.493	52297	0.01805	0		0.261793	1738282
00:00:17.503	52307	0.01887	0		0.273686	1741037
00:00:17.513	52317	0.01828	0		0.265129	1739071
00:00:17.523	52327	0.01847	0		0.267885	1739684
00:00:17.533	52337	0.0182	0		0.263969	1738789
00:00:17.543	52347	0.01861	0		0.269915	1740154
00:00:17.553	52357	0.01812	0		0.262808	1738535
00:00:17.563	52367	0.01881	0		0.272816	1740851
00:00:17.573	52377	0.01843	0		0.267304	1739576
00:00:17.583	52387	0.01857	0		0.269335	1740042
00:00:17.593	52397	0.01832	0		0.265709	1739186
00:00:17.603	52407	0.01817	0		0.263533	1738689
00:00:17.612	52417	0.01848	0		0.26803	1739728
00:00:17.623	52427	0.01854	0		0.2689	1739929
00:00:17.633	52437	0.01844	0		0.26745	1739613
00:00:17.642	52447	0.01865	0		0.270495	1740287
00:00:17.655	52457	0.01832	0		0.265709	1739181
00:00:17.662	52467	0.01854	0		0.2689	1739927
00:00:17.672	52477	0.01844	0		0.26745	1739584
00:00:17.682	52487	0.01882	0		0.272961	1740863
00:00:17.692	52497	0.01829	0		0.265274	1739105
00:00:17.702	52507	0.01878	0		0.272381	1740723
00:00:17.712	52517	0.01856	0		0.26919	1739993
00:00:17.722	52527	0.01874	0		0.271801	1740613
00:00:17.732	52537	0.01872	0		0.271511	1740532
00:00:17.742	52547	0.01853	0		0.268755	1739907
00:00:17.752	52557	0.01884	0		0.273251	1740949
00:00:17.763	52567	0.01859	0		0.269625	1740113
00:00:17.772	52577	0.01855	0		0.269045	1739980
00:00:17.782	52587	0.01875	0		0.271946	1740630
00:00:17.792	52597	0.01841	0		0.267014	1739491
00:00:17.802	52607	0.01872	0		0.271511	1740550
00:00:17.812	52617	0.01877	0		0.272236	1740719
00:00:17.822	52627	0.01874	0		0.271801	1740618
00:00:17.832	52637	0.0188	0		0.272671	1740795
00:00:17.842	52647	0.01883	0		0.273106	1740912
00:00:17.851	52657	0.0185	0		0.26832	1739814
00:00:17.862	52667	0.01901	0		0.275717	1741503
00:00:17.872	52677	0.01855	0		0.269045	1739956
00:00:17.882	52687	0.01874	0		0.271801	1740616
00:00:17.892	52697	0.01878	0		0.272381	1740736
00:00:17.901	52707	0.0188	0		0.272671	1740792
00:00:17.911	52717	0.01885	0		0.273396	1740966
00:00:17.922	52727	0.01904	0		0.276152	1741611
00:00:17.932	52737	0.01872	0		0.271511	1740535
00:00:17.941	52747	0.01914	0		0.277602	1741961
00:00:17.951	52757	0.01899	0		0.275427	1741444
00:00:17.961	52767	0.0189	0		0.274121	1741132
00:00:17.972	52777	0.01871	0		0.271366	1740510
00:00:17.981	52787	0.01892	0		0.274411	1741201
00:00:17.991	52797	0.01862	0		0.27006	1740201
00:00:18.001	52807	0.01888	0		0.273831	1741071
00:00:18.012	52817	0.01866	0		0.27064	1740328
00:00:18.021	52827	0.01895	0		0.274846	1741294
00:00:18.031	52837	0.01866	0		0.27064	1740336
00:00:18.041	52847	0.01906	0		0.276442	1741692
00:00:18.051	52857	0.01868	0		0.27093	1740417
00:00:18.061	52867	0.01906	0		0.276442	1741672
00:00:18.071	52877	0.01892	0		0.274411	1741223
00:00:18.082	52887	0.01897	0		0.275137	1741388
00:00:18.091	52897	0.01913	0		0.277457	1741905
00:00:18.101	52907	0.01903	0		0.276007	1741584
00:00:18.111	52917	0.01912	0		0.277312	1741880
00:00:18.121	52927	0.01934	0		0.280503	1742609
00:00:18.131	52937	0.01891	0		0.274266	1741174
00:00:18.141	52947	0.01912	0		0.277312	1741868
00:00:18.150	52957	0.01917	0		0.278037	1742057
00:00:18.161	52967	0.01943	0		0.281808	1742903
00:00:18.171	52977	0.01902	0		0.275862	1741533
00:00:18.181	52987	0.01921	0		0.278617	1742191
00:00:18.191	52997	0.01866	0		0.27064	1740323
00:00:18.200	53007	0.01886	0		0.273541	1740998
00:00:18.210	53017	0.01886	0		0.273541	1741008
00:00:18.221	53027	0.01908	0		0.276732	1741733
00:00:18.230	53037	0.01913	0		0.277457	1741920
00:00:18.240	53047	0.01915	0		0.277747	1741993
00:00:18.250	53057	0.01859	0		0.269625	1740103
00:00:18.260	53067	0.01944	0		0.281953	1742939
00:00:18.270	53077	0.01908	0		0.276732	1741760
00:00:18.280	53087	0.01935	0		0.280648	1742660
00:00:18.290	53097	0.01903	0		0.276007	1741569
00:00:18.300	53107	0.0194	0		0.281373	1742832
00:00:18.310	53117	0.01899	0		0.275427	1741447
00:00:18.320	53127	0.01941	0		0.281518	1742844
00:00:18.330	53137	0.01912	0		0.277312	1741890
00:00:18.340	53147	0.01919	0		0.278327	1742108
00:00:18.350	53157	0.01926	0		0.279343	1742353
00:00:18.360	53167	0.01918	0		0.278182	1742076
00:00:18.370	53177	0.0191	0		0.277022	1741824
00:00:18.380	53187	0.01962	0		0.284564	1743567
00:00:18.390	53197	0.01951	0		0.282969	1743187
00:00:18.400	53207	0.01963	0		0.284709	1743579
00:00:18.410	53217	0.01905	0		0.276297	1741655
00:00:18.419	53227	0.01953	0		0.283259	1743243
00:00:18.429	53237	0.0195	0		0.282824	1743167
00:00:18.439	53247	0.01958	0		0.283984	1743405
00:00:18.449	53257	0.01935	0		0.280648	1742638
00:00:18.459	53267	0.01974	0		0.286304	1743949
00:00:18.469	53277	0.01923	0		0.278908	1742260
00:00:18.479	53287	0.01952	0		0.283114	1743211
00:00:18.490	53297	0.01915	0		0.277747	1741973
00:00:18.499	53307	0.0195	0		0.282824	1743140
00:00:18.509	53317	0.01895	0		0.274846	1741292
00:00:18.519	53327	0.01964	0		0.284854	1743616
00:00:18.529	53337	0.01942	0		0.281663	1742876
00:00:18.539	53347	0.01962	0		0.284564	1743540
00:00:18.549	53357	0.0194	0		0.281373	1742834
00:00:18.559	53367	0.01962	0		0.284564	1743543
00:00:18.569	53377	0.01942	0		0.281663	1742895
00:00:18.579	53387	0.01932	0		0.280213	1742559
00:00:18.589	53397	0.01931	0		0.280068	1742512
00:00:18.599	53407	0.01983	0		0.28761	1744273
00:00:18.609	53417	0.01933	0		0.280358	1742596
00:00:18.619	53427	0.01967	0		0.285289	1743722
00:00:18.629	53437	0.01957	0		0.283839	1743373
00:00:18.639	53447	0.01982	0		0.287465	1744231
00:00:18.649	53457	0.01943	0		0.281808	1742917
00:00:18.658	53467	0.01967	0		0.285289	1743709
00:00:18.668	53477	0.02005	0		0.290801	1744984
00:00:18.679	53487	0.01947	0		0.282388	1743037
00:00:18.689	53497	0.01939	0		0.281228	1742785
00:00:18.698	53507	0.0197	0		0.285724	1743829
00:00:18.708	53517	0.01954	0		0.283404	1743299
00:00:18.719	53527	0.01969	0		0.285579	1743788
00:00:18.728	53537	0.01933	0		0.280358	1742582
00:00:18.738	53547	0.01988	0		0.288335	1744444
00:00:18.748	53557	0.0194	0		0.281373	1742805
00:00:18.758	53567	0.0196	0		0.284274	1743486
00:00:18.768	53577	0.01972	0		0.286014	1743878
00:00:18.778	53587	0.01994	0		0.289205	1744642
00:00:18.788	53597	0.01972	0		0.286014	1743893
00:00:18.798	53607	0.02025	0		0.293701	1745677
00:00:18.808	53617	0.01979	0		0.28703	1744135
00:00:18.818	53627	0.01971	0		0.285869	1743866
00:00:18.828	53637	0.01955	0		0.283549	1743326
00:00:18.838	53647	0.01986	0		0.288045	1744353
00:00:18.848	53657	0.01976	0		0.286594	1744023
00:00:18.858	53667	0.01966	0		0.285144	1743677
00:00:18.868	53677	0.0194	0		0.281373	1742802
00:00:18.878	53687	0.01976	0		0.286594	1744040
00:00:18.888	53697	0.0195	0		0.282824	1743138
00:00:18.898	53707	0.01993	0		0.28906	1744584
00:00:18.908	53717	0.01983	0		0.28761	1744246
00:00:18.918	53727	0.02011	0		0.291671	1745216
00:00:18.928	53737	0.01999	0		0.28993	1744798
00:00:18.938	53747	0.01981	0		0.28732	1744197
00:00:18.948	53757	0.01976	0		0.286594	1744040
00:00:18.958	53767	0.01982	0		0.287465	1744233
00:00:18.967	53777	0.0198	0		0.287175	1744148
00:00:18.977	53787	0.02008	0		0.291236	1745089
00:00:18.987	53797	0.01985	0		0.2879	1744334
00:00:18.997	53807	0.02033	0		0.294862	1745947
00:00:19.007	53817	0.01973	0		0.286159	1743915
00:00:19.018	53827	0.02006	0		0.290946	1745047
00:00:19.027	53837	0.02018	0		0.292686	1745444
00:00:19.037	53847	0.02002	0		0.290365	1744883
00:00:19.047	53857	0.01996	0		0.289495	1744689
00:00:19.058	53867	0.01993	0		0.28906	1744581
00:00:19.067	53877	0.02008	0		0.291236	1745106
00:00:19.077	53887	0.02005	0		0.290801	1745013
00:00:19.087	53897	0.02007	0		0.291091	1745067
00:00:19.097	53907	0.02011	0		0.291671	1745187
00:00:19.107	53917	0.02021	0		0.293121	1745525
00:00:19.117	53927	0.02024	0		0.293556	1745647
00:00:19.127	53937	0.01969	0		0.285579	1743778
00:00:19.137	53947	0.02032	0		0.294717	1745908
00:00:19.147	53957	0.02	0		0.290075	1744842
00:00:19.157	53967	0.02002	0		0.290365	1744900
00:00:19.167	53977	0.02022	0		0.293266	1745584
00:00:19.177	53987	0.02047	0		0.296892	1746398
00:00:19.187	53997	0.02015	0		0.292251	1745336
00:00:19.196	54007	0.02001	0		0.29022	1744864
00:00:19.207	54017	0.02013	0		0.291961	1745265
00:00:19.217	54027	0.01991	0		0.28877	1744532
00:00:19.226	54037	0.02016	0		0.292396	1745380
00:00:19.236	54047	0.02047	0		0.296892	1746412
00:00:19.247	54057	0.01978	0		0.286885	1744089
00:00:19.256	54067	0.02018	0		0.292686	1745425
00:00:19.266	54077	0.02035	0		0.295152	1745999
00:00:19.277	54087	0.02017	0		0.292541	1745405
00:00:19.286	54097	0.02028	0		0.294136	1745761
00:00:19.296	54107	0.0203	0		0.294427	1745825
00:00:19.306	54117	0.02027	0		0.293991	1745751
00:00:19.316	54127	0.02068	0		0.299938	1747104
00:00:19.326	54137	0.02049	0		0.297182	1746481
00:00:19.336	54147	0.02035	0		0.295152	1746008
00:00:19.346	54157	0.02031	0		0.294572	1745879
00:00:19.356	54167	0.02049	0		0.297182	1746464
00:00:19.366	54177	0.02033	0		0.294862	1745942
00:00:19.376	54187	0.02042	0		0.296167	1746251
00:00:19.386	54197	0.02036	0		0.295297	1746033
00:00:19.396	54207	0.0206	0		0.298778	1746852
00:00:19.406	54217	0.02052	0		0.297617	1746584
00:00:19.416	54227	0.02024	0		0.293556	1745630
00:00:19.426	54237	0.02024	0		0.293556	1745638
00:00:19.436	54247	0.02044	0		0.296457	1746297
00:00:19.445	54257	0.02022	0		0.293266	1745584
00:00:19.456	54267	0.02039	0		0.295732	1746123
00:00:19.465	54277	0.02051	0		0.297472	1746532
00:00:19.475	54287	0.02063	0		0.299213	1746933
00:00:19.485	54297	0.02011	0		0.291671	1745189
00:00:19.496	54307	0.02069	0		0.300083	1747136
00:00:19.505	54317	0.02056	0		0.298198	1746726
00:00:19.515	54327	0.02036	0		0.295297	1746025
00:00:19.526	54337	0.02072	0		0.300518	1747258
00:00:19.535	54347	0.0205	0		0.297327	1746505
00:00:19.546	54357	0.02052	0		0.297617	1746572
00:00:19.555	54367	0.02056	0		0.298198	1746719
00:00:19.565	54377	0.02077	0		0.301243	1747405
00:00:19.575	54387	0.02089	0		0.302984	1747802
00:00:19.585	54397	0.02032	0		0.294717	1745910
00:00:19.595	54407	0.02073	0		0.300663	1747283
00:00:19.605	54417	0.02086	0		0.302549	1747706
00:00:19.615	54427	0.0208	0		0.301678	1747508
00:00:19.625	54437	0.02062	0		0.299068	1746898
00:00:19.635	54447	0.02044	0		0.296457	1746297
00:00:19.645	54457	0.02062	0		0.299068	1746906
00:00:19.655	54467	0.0208	0		0.301678	1747518
00:00:19.665	54477	0.02064	0		0.299358	1746977
00:00:19.675	54487	0.02097	0		0.304144	1748094
00:00:19.685	54497	0.02056	0		0.298198	1746694
00:00:19.694	54507	0.02058	0		0.298488	1746771
00:00:19.705	54517	0.02071	0		0.300373	1747214
00:00:19.714	54527	0.02089	0		0.302984	1747819
00:00:19.725	54537	0.02089	0		0.302984	1747804
00:00:19.735	54547	0.02082	0		0.301968	1747584
00:00:19.745	54557	0.02098	0		0.304289	1748121
00:00:19.754	54567	0.02092	0		0.303419	1747917
00:00:19.764	54577	0.02071	0		0.300373	1747209
00:00:19.775	54587	0.02079	0		0.301533	1747498
00:00:19.784	54597	0.02086	0		0.302549	1747702
00:00:19.794	54607	0.02066	0		0.299648	1747048
00:00:19.804	54617	0.02093	0		0.303564	1747957
00:00:19.814	54627	0.02097	0		0.304144	1748075
00:00:19.824	54637	0.02077	0		0.301243	1747400
00:00:19.834	54647	0.02079	0		0.301533	1747466
00:00:19.844	54657	0.02104	0		0.305159	1748312
00:00:19.855	54667	0.02105	0		0.305304	1748349
00:00:19.864	54677	0.02103	0		0.305014	1748295
00:00:19.874	54687	0.02094	0		0.303709	1747969
00:00:19.884	54697	0.02107	0		0.305594	1748420
00:00:19.894	54707	0.02113	0		0.306465	1748609
[truncated: 61,744 more rows]
