# Supplementary material for: Continuous Infusion Pressure Measurement in Predefined Interfascial and Intramuscular Tissue Conditions: An Ex Vivo Pilot Study
Source: J Clin Med. 2026 Apr 26;15(9):3301. doi: 10.3390/jcm15093301 (PMC13164366; doi:10.3390/jcm15093301)
Supplement: Supplementary file 1 [file jcm-15-03301-s001.zip › muscle 2.xlsx]

## Sheet: Recording
Timestamp	DeviceTime	Pressure(bar)	ButtonState	Event	Pressure(PSI)	PressureRAW
00:00:00.000	56661	0.00915	1		0.13271	1708441
00:00:00.003	56671	0.00913	1		0.132419	1708361
00:00:00.004	56681	0.00914	1		0.132564	1708407
00:00:00.006	56691	0.00906	1		0.131404	1708130
00:00:00.010	56701	0.00908	1		0.131694	1708182
00:00:00.021	56711	0.009	1		0.130534	1707930
00:00:00.030	56721	0.00915	1		0.13271	1708432
00:00:00.040	56731	0.00903	1		0.130969	1708020
00:00:00.051	56741	0.00903	1		0.130969	1708037
00:00:00.060	56751	0.00898	1		0.130244	1707846
00:00:00.070	56761	0.00911	1		0.132129	1708282
00:00:00.080	56771	0.00902	1		0.130824	1708003
00:00:00.090	56781	0.00935	1		0.13561	1709086
00:00:00.100	56791	0.00919	1		0.13329	1708544
00:00:00.110	56801	0.00912	1		0.132274	1708309
00:00:00.120	56811	0.00871	1		0.126328	1706961
00:00:00.130	56821	0.00925	1		0.13416	1708772
00:00:00.140	56831	0.00918	1		0.133145	1708520
00:00:00.150	56841	0.00928	1		0.134595	1708867
00:00:00.160	56851	0.00889	1		0.128939	1707539
00:00:00.170	56861	0.00914	1		0.132564	1708375
00:00:00.180	56871	0.00939	0		0.13619	1709241
00:00:00.190	56881	0.00916	0		0.132855	1708454
00:00:00.200	56891	0.00914	0		0.132564	1708395
00:00:00.210	56901	0.00888	0		0.128793	1707532
00:00:00.220	56911	0.00922	0		0.133725	1708650
00:00:00.230	56921	0.009	0		0.130534	1707912
00:00:00.241	56931	0.00909	0		0.131839	1708219
00:00:00.250	56941	0.0091	0		0.131984	1708248
00:00:00.260	56951	0.00918	0		0.133145	1708510
00:00:00.270	56961	0.00927	0		0.13445	1708838
00:00:00.280	56971	0.00903	0		0.130969	1708035
00:00:00.290	56981	0.00941	0		0.13648	1709280
00:00:00.299	56991	0.00907	0		0.131549	1708172
00:00:00.309	57001	0.00914	0		0.132564	1708405
00:00:00.320	57011	0.00908	0		0.131694	1708182
00:00:00.329	57021	0.00916	0		0.132855	1708456
00:00:00.339	57031	0.00901	0		0.130679	1707964
00:00:00.349	57041	0.00914	0		0.132564	1708385
00:00:00.359	57051	0.00887	0		0.128648	1707478
00:00:00.369	57061	0.00903	0		0.130969	1708013
00:00:00.379	57071	0.00899	0		0.130389	1707883
00:00:00.389	57081	0.00912	0		0.132274	1708312
00:00:00.399	57091	0.00902	0		0.130824	1707983
00:00:00.414	57101	0.00903	0		0.130969	1708018
00:00:00.419	57111	0.00884	0		0.128213	1707373
00:00:00.429	57121	0.00896	0		0.129954	1707777
00:00:00.439	57131	0.00892	0		0.129374	1707657
00:00:00.449	57141	0.00924	0		0.134015	1708743
00:00:00.459	57151	0.00907	0		0.131549	1708152
00:00:00.469	57161	0.00919	0		0.13329	1708549
00:00:00.479	57171	0.00926	0		0.134305	1708792
00:00:00.489	57181	0.00925	0		0.13416	1708752
00:00:00.499	57191	0.00911	0		0.132129	1708287
00:00:00.509	57201	0.0091	0		0.131984	1708258
00:00:00.519	57211	0.00919	0		0.13329	1708547
00:00:00.529	57221	0.00898	0		0.130244	1707856
00:00:00.539	57231	0.00921	0		0.13358	1708623
00:00:00.549	57241	0.0089	0		0.129084	1707581
00:00:00.559	57251	0.00903	0		0.130969	1708032
00:00:00.569	57261	0.00905	0		0.131259	1708096
00:00:00.578	57271	0.00915	0		0.13271	1708412
00:00:00.589	57281	0.00907	0		0.131549	1708167
00:00:00.598	57291	0.00896	0		0.129954	1707794
00:00:00.608	57301	0.00921	0		0.13358	1708620
00:00:00.618	57311	0.00886	0		0.128503	1707439
00:00:00.628	57321	0.00898	0		0.130244	1707868
00:00:00.638	57331	0.00913	0		0.132419	1708363
00:00:00.648	57341	0.009	0		0.130534	1707910
00:00:00.658	57351	0.00911	0		0.132129	1708294
00:00:00.668	57361	0.00898	0		0.130244	1707866
00:00:00.678	57371	0.00894	0		0.129664	1707703
00:00:00.688	57381	0.00906	0		0.131404	1708121
00:00:00.698	57391	0.0093	0		0.134885	1708922
00:00:00.708	57401	0.00911	0		0.132129	1708302
00:00:00.718	57411	0.00925	0		0.13416	1708745
00:00:00.728	57421	0.00919	0		0.13329	1708569
00:00:00.738	57431	0.00923	0		0.13387	1708701
00:00:00.751	57441	0.00922	0		0.133725	1708664
00:00:00.758	57451	0.00913	0		0.132419	1708346
00:00:00.768	57461	0.0094	0		0.136335	1709270
00:00:00.778	57471	0.00921	0		0.13358	1708635
00:00:00.788	57481	0.00885	0		0.128358	1707431
00:00:00.798	57491	0.00915	0		0.13271	1708432
00:00:00.808	57501	0.0092	0		0.133435	1708608
00:00:00.818	57511	0.0093	0		0.134885	1708944
00:00:00.828	57521	0.00921	0		0.13358	1708620
00:00:00.838	57531	0.00929	0		0.13474	1708905
00:00:00.847	57541	0.00907	0		0.131549	1708165
00:00:00.858	57551	0.00945	0		0.137061	1709417
00:00:00.867	57561	0.00932	0		0.135175	1709003
00:00:00.877	57571	0.00891	0		0.129229	1707627
00:00:00.888	57581	0.00907	0		0.131549	1708162
00:00:00.897	57591	0.00916	0		0.132855	1708461
00:00:00.907	57601	0.00909	0		0.131839	1708231
00:00:00.917	57611	0.00901	0		0.130679	1707939
00:00:00.927	57621	0.00912	0		0.132274	1708339
00:00:00.938	57631	0.00898	0		0.130244	1707868
00:00:00.950	57641	0.00892	0		0.129374	1707647
00:00:00.957	57651	0.00906	0		0.131404	1708111
00:00:00.967	57661	0.00917	0		0.133	1708476
00:00:00.977	57671	0.00887	0		0.128648	1707498
00:00:00.987	57681	0.00935	0		0.13561	1709086
00:00:00.997	57691	0.00926	0		0.134305	1708782
00:00:01.007	57701	0.00914	0		0.132564	1708387
00:00:01.017	57711	0.00946	0		0.137206	1709451
00:00:01.027	57721	0.00901	0		0.130679	1707952
00:00:01.037	57731	0.009	0		0.130534	1707910
00:00:01.047	57741	0.00925	0		0.13416	1708770
00:00:01.057	57751	0.00921	0		0.13358	1708630
00:00:01.067	57761	0.00915	0		0.13271	1708414
00:00:01.077	57771	0.00932	0		0.135175	1709008
00:00:01.087	57781	0.00928	0		0.134595	1708867
00:00:01.097	57791	0.00905	0		0.131259	1708086
00:00:01.107	57801	0.00882	0		0.127923	1707316
00:00:01.117	57811	0.00905	0		0.131259	1708099
00:00:01.127	57821	0.00914	0		0.132564	1708400
00:00:01.136	57831	0.00903	0		0.130969	1708023
00:00:01.147	57841	0.00935	0		0.13561	1709094
00:00:01.157	57851	0.00944	0		0.136916	1709397
00:00:01.166	57861	0.00926	0		0.134305	1708809
00:00:01.176	57871	0.00904	0		0.131114	1708069
00:00:01.186	57881	0.00893	0		0.129519	1707701
00:00:01.197	57891	0.00901	0		0.130679	1707952
00:00:01.207	57901	0.00907	0		0.131549	1708143
00:00:01.216	57911	0.00905	0		0.131259	1708076
00:00:01.226	57921	0.00914	0		0.132564	1708387
00:00:01.236	57931	0.0089	0		0.129084	1707596
00:00:01.246	57941	0.00876	0		0.127053	1707111
00:00:01.256	57951	0.00906	0		0.131404	1708128
00:00:01.276	57961	0.00922	0		0.133725	1708667
00:00:01.278	57971	0.0088	0		0.127633	1707240
00:00:01.286	57981	0.00908	0		0.131694	1708182
00:00:01.296	57991	0.00919	0		0.13329	1708542
00:00:01.306	58001	0.00921	0		0.13358	1708620
00:00:01.316	58011	0.00905	0		0.131259	1708096
00:00:01.326	58021	0.00945	0		0.137061	1709446
00:00:01.338	58031	0.00928	0		0.134595	1708850
00:00:01.346	58041	0.00935	0		0.13561	1709091
00:00:01.356	58051	0.00952	0		0.138076	1709682
00:00:01.366	58061	0.00954	0		0.138366	1709730
00:00:01.376	58071	0.00937	0		0.1359	1709153
00:00:01.386	58081	0.00909	0		0.131839	1708214
00:00:01.396	58091	0.0092	0		0.133435	1708608
00:00:01.405	58101	0.00927	0		0.13445	1708843
00:00:01.415	58111	0.00923	0		0.13387	1708681
00:00:01.426	58121	0.00908	0		0.131694	1708184
00:00:01.436	58131	0.00919	0		0.13329	1708569
00:00:01.445	58141	0.00902	0		0.130824	1707976
00:00:01.455	58151	0.00917	0		0.133	1708493
00:00:01.465	58161	0.00907	0		0.131549	1708162
00:00:01.475	58171	0.0088	0		0.127633	1707250
00:00:01.485	58181	0.0092	0		0.133435	1708586
00:00:01.495	58191	0.00907	0		0.131549	1708170
00:00:01.505	58201	0.00913	0		0.132419	1708368
00:00:01.515	58211	0.00932	0		0.135175	1708996
00:00:01.525	58221	0.00917	0		0.133	1708476
00:00:01.535	58231	0.00909	0		0.131839	1708231
00:00:01.545	58241	0.00907	0		0.131549	1708143
00:00:01.555	58251	0.00905	0		0.131259	1708103
00:00:01.565	58261	0.00922	0		0.133725	1708669
00:00:01.575	58271	0.00934	0		0.135465	1709072
00:00:01.585	58281	0.00914	0		0.132564	1708387
00:00:01.595	58291	0.00901	0		0.130679	1707954
00:00:01.605	58301	0.00896	0		0.129954	1707791
00:00:01.615	58311	0.00925	0		0.13416	1708755
00:00:01.625	58321	0.00935	0		0.13561	1709091
00:00:01.635	58331	0.00917	0		0.133	1708495
00:00:01.645	58341	0.00893	0		0.129519	1707689
00:00:01.655	58351	0.009	0		0.130534	1707927
00:00:01.665	58361	0.0091	0		0.131984	1708248
00:00:01.675	58371	0.0092	0		0.133435	1708605
00:00:01.684	58381	0.00945	0		0.137061	1709415
00:00:01.695	58391	0.00916	0		0.132855	1708466
00:00:01.705	58401	0.00906	0		0.131404	1708106
00:00:01.714	58411	0.009	0		0.130534	1707937
00:00:01.724	58421	0.00939	0		0.13619	1709224
00:00:01.734	58431	0.00925	0		0.13416	1708750
00:00:01.744	58441	0.00907	0		0.131549	1708172
00:00:01.754	58451	0.00905	0		0.131259	1708074
00:00:01.765	58461	0.00913	0		0.132419	1708353
00:00:01.774	58471	0.00927	0		0.13445	1708831
00:00:01.784	58481	0.00901	0		0.130679	1707947
00:00:01.794	58491	0.00898	0		0.130244	1707856
00:00:01.804	58501	0.00926	0		0.134305	1708782
00:00:01.814	58511	0.00925	0		0.13416	1708762
00:00:01.824	58521	0.009	0		0.130534	1707932
00:00:01.834	58531	0.009	0		0.130534	1707922
00:00:01.844	58541	0.00929	0		0.13474	1708895
00:00:01.854	58551	0.00936	0		0.135755	1709126
00:00:01.864	58561	0.0092	0		0.133435	1708608
00:00:01.874	58571	0.00912	0		0.132274	1708339
00:00:01.884	58581	0.00913	0		0.132419	1708361
00:00:01.894	58591	0.00907	0		0.131549	1708167
00:00:01.904	58601	0.0092	0		0.133435	1708593
00:00:01.914	58611	0.00937	0		0.1359	1709155
00:00:01.924	58621	0.00926	0		0.134305	1708782
00:00:01.934	58631	0.00918	0		0.133145	1708532
00:00:01.944	58641	0.00895	0		0.129809	1707755
00:00:01.954	58651	0.00921	0		0.13358	1708623
00:00:01.964	58661	0.00917	0		0.133	1708483
00:00:01.974	58671	0.00927	0		0.13445	1708831
00:00:01.984	58681	0.00906	0		0.131404	1708113
00:00:01.993	58691	0.00914	0		0.132564	1708390
00:00:02.004	58701	0.00909	0		0.131839	1708223
00:00:02.014	58711	0.0092	0		0.133435	1708586
00:00:02.023	58721	0.00921	0		0.13358	1708620
00:00:02.033	58731	0.00929	0		0.13474	1708893
00:00:02.043	58741	0.00908	0		0.131694	1708196
00:00:02.053	58751	0.00914	0		0.132564	1708378
00:00:02.063	58761	0.00897	0		0.130099	1707809
00:00:02.073	58771	0.00915	0		0.13271	1708417
00:00:02.083	58781	0.00915	0		0.13271	1708424
00:00:02.093	58791	0.00932	0		0.135175	1709006
00:00:02.103	58801	0.00936	0		0.135755	1709121
00:00:02.113	58811	0.00903	0		0.130969	1708013
00:00:02.123	58821	0.00901	0		0.130679	1707959
00:00:02.133	58831	0.00915	0		0.13271	1708434
00:00:02.143	58841	0.0092	0		0.133435	1708593
00:00:02.153	58851	0.00938	0		0.136045	1709202
00:00:02.163	58861	0.00922	0		0.133725	1708645
00:00:02.173	58871	0.00928	0		0.134595	1708850
00:00:02.183	58881	0.00941	0		0.13648	1709309
00:00:02.193	58891	0.00941	0		0.13648	1709287
00:00:02.205	58901	0.00883	0		0.128068	1707363
00:00:02.213	58911	0.00946	0		0.137206	1709476
00:00:02.223	58921	0.00919	0		0.13329	1708549
00:00:02.233	58931	0.00907	0		0.131549	1708140
00:00:02.243	58941	0.00936	0		0.135755	1709113
00:00:02.253	58951	0.00908	0		0.131694	1708174
00:00:02.262	58961	0.00911	0		0.132129	1708292
00:00:02.272	58971	0.00909	0		0.131839	1708216
00:00:02.282	58981	0.00934	0		0.135465	1709072
00:00:02.293	58991	0.00932	0		0.135175	1708996
00:00:02.303	59001	0.00908	0		0.131694	1708199
00:00:02.313	59011	0.00934	0		0.135465	1709052
00:00:02.322	59021	0.00921	0		0.13358	1708620
00:00:02.332	59031	0.00897	0		0.130099	1707816
00:00:02.342	59041	0.00924	0		0.134015	1708740
00:00:02.352	59051	0.00911	0		0.132129	1708277
00:00:02.362	59061	0.00913	0		0.132419	1708365
00:00:02.372	59071	0.00936	0		0.135755	1709113
00:00:02.385	59081	0.00939	0		0.13619	1709228
00:00:02.392	59091	0.0094	0		0.136335	1709260
00:00:02.402	59101	0.00943	0		0.136771	1709371
00:00:02.412	59111	0.00922	0		0.133725	1708674
00:00:02.422	59121	0.0094	0		0.136335	1709258
00:00:02.432	59131	0.00946	0		0.137206	1709456
00:00:02.442	59141	0.00926	0		0.134305	1708784
00:00:02.452	59151	0.00936	0		0.135755	1709113
00:00:02.462	59161	0.009	0		0.130534	1707934
00:00:02.472	59171	0.00913	0		0.132419	1708351
00:00:02.482	59181	0.0091	0		0.131984	1708268
00:00:02.492	59191	0.00955	0		0.138511	1709765
00:00:02.502	59201	0.00911	0		0.132129	1708304
00:00:02.512	59211	0.00943	0		0.136771	1709353
00:00:02.522	59221	0.00901	0		0.130679	1707949
00:00:02.532	59231	0.00924	0		0.134015	1708738
00:00:02.542	59241	0.00929	0		0.13474	1708905
00:00:02.554	59251	0.00922	0		0.133725	1708664
00:00:02.561	59261	0.00902	0		0.130824	1707981
00:00:02.571	59271	0.00926	0		0.134305	1708796
00:00:02.581	59281	0.00904	0		0.131114	1708057
00:00:02.591	59291	0.00949	0		0.137641	1709559
00:00:02.601	59301	0.00912	0		0.132274	1708326
00:00:02.611	59311	0.00932	0		0.135175	1708986
00:00:02.621	59321	0.00897	0		0.130099	1707813
00:00:02.641	59331	0.00947	0		0.137351	1709508
00:00:02.643	59341	0.00903	0		0.130969	1708015
00:00:02.651	59351	0.00926	0		0.134305	1708796
00:00:02.661	59361	0.00913	0		0.132419	1708370
00:00:02.671	59371	0.00917	0		0.133	1708483
00:00:02.681	59381	0.00916	0		0.132855	1708461
00:00:02.691	59391	0.00919	0		0.13329	1708566
00:00:02.701	59401	0.00941	0		0.13648	1709285
00:00:02.711	59411	0.00945	0		0.137061	1709415
00:00:02.721	59421	0.00909	0		0.131839	1708231
00:00:02.731	59431	0.00923	0		0.13387	1708699
00:00:02.741	59441	0.00876	0		0.127053	1707128
00:00:02.751	59451	0.00915	0		0.13271	1708441
00:00:02.761	59461	0.00941	0		0.13648	1709309
00:00:02.771	59471	0.00939	0		0.13619	1709228
00:00:02.781	59481	0.00922	0		0.133725	1708667
00:00:02.791	59491	0.0094	0		0.136335	1709260
00:00:02.801	59501	0.00919	0		0.13329	1708564
00:00:02.811	59511	0.00943	0		0.136771	1709373
00:00:02.820	59521	0.00899	0		0.130389	1707903
00:00:02.830	59531	0.00936	0		0.135755	1709135
00:00:02.840	59541	0.00927	0		0.13445	1708841
00:00:02.850	59551	0.00912	0		0.132274	1708316
00:00:02.861	59561	0.00923	0		0.13387	1708708
00:00:02.870	59571	0.00915	0		0.13271	1708419
00:00:02.880	59581	0.00942	0		0.136626	1709317
00:00:02.890	59591	0.00971	0		0.140832	1710295
00:00:02.900	59601	0.00902	0		0.130824	1707974
00:00:02.910	59611	0.00915	0		0.13271	1708414
00:00:02.920	59621	0.00957	0		0.138801	1709826
00:00:02.933	59631	0.00925	0		0.13416	1708762
00:00:02.940	59641	0.00943	0		0.136771	1709353
00:00:02.950	59651	0.00925	0		0.13416	1708755
00:00:02.960	59661	0.0091	0		0.131984	1708260
00:00:02.970	59671	0.00946	0		0.137206	1709464
00:00:02.980	59681	0.00943	0		0.136771	1709351
00:00:02.990	59691	0.00922	0		0.133725	1708674
00:00:03.000	59701	0.0093	0		0.134885	1708913
00:00:03.010	59711	0.00927	0		0.13445	1708814
00:00:03.020	59721	0.00948	0		0.137496	1709539
00:00:03.030	59731	0.00915	0		0.13271	1708429
00:00:03.040	59741	0.00925	0		0.13416	1708757
00:00:03.050	59751	0.0093	0		0.134885	1708937
00:00:03.060	59761	0.009	0		0.130534	1707910
00:00:03.070	59771	0.0092	0		0.133435	1708605
00:00:03.080	59781	0.00945	0		0.137061	1709415
00:00:03.089	59791	0.00939	0		0.13619	1709219
00:00:03.100	59801	0.00888	0		0.128793	1707517
00:00:03.109	59811	0.00905	0		0.131259	1708086
00:00:03.119	59821	0.00906	0		0.131404	1708121
00:00:03.129	59831	0.00963	0		0.139671	1710027
00:00:03.139	59841	0.00926	0		0.134305	1708801
00:00:03.150	59851	0.00894	0		0.129664	1707718
00:00:03.159	59861	0.0092	0		0.133435	1708591
00:00:03.169	59871	0.00926	0		0.134305	1708796
00:00:03.179	59881	0.0089	0		0.129084	1707578
00:00:03.189	59891	0.00922	0		0.133725	1708650
00:00:03.199	59901	0.00907	0		0.131549	1708157
00:00:03.209	59911	0.00906	0		0.131404	1708128
00:00:03.219	59921	0.00941	0		0.13648	1709290
00:00:03.229	59931	0.0092	0		0.133435	1708591
00:00:03.239	59941	0.00919	0		0.13329	1708571
00:00:03.249	59951	0.00933	0		0.13532	1709030
00:00:03.259	59961	0.00911	0		0.132129	1708302
00:00:03.269	59971	0.00936	0		0.135755	1709123
00:00:03.279	59981	0.009	0		0.130534	1707937
00:00:03.289	59991	0.00932	0		0.135175	1709008
00:00:03.299	60001	0.00916	0		0.132855	1708449
00:00:03.309	60011	0.00918	0		0.133145	1708522
00:00:03.319	60021	0.00924	0		0.134015	1708735
00:00:03.329	60031	0.00933	0		0.13532	1709013
00:00:03.339	60041	0.00897	0		0.130099	1707811
00:00:03.349	60051	0.00908	0		0.131694	1708174
00:00:03.359	60061	0.00914	0		0.132564	1708380
00:00:03.368	60071	0.00919	0		0.13329	1708561
00:00:03.378	60081	0.00921	0		0.13358	1708623
00:00:03.388	60091	0.00934	0		0.135465	1709047
00:00:03.398	60101	0.00917	0		0.133	1708485
00:00:03.408	60111	0.00928	0		0.134595	1708850
00:00:03.418	60121	0.00938	0		0.136045	1709202
00:00:03.428	60131	0.00935	0		0.13561	1709096
00:00:03.438	60141	0.00905	0		0.131259	1708094
00:00:03.448	60151	0.00928	0		0.134595	1708872
00:00:03.458	60161	0.00923	0		0.13387	1708681
00:00:03.468	60171	0.00908	0		0.131694	1708182
00:00:03.478	60181	0.00946	0		0.137206	1709454
00:00:03.488	60191	0.00931	0		0.13503	1708969
00:00:03.498	60201	0.00915	0		0.13271	1708427
00:00:03.508	60211	0.00941	0		0.13648	1709304
00:00:03.518	60221	0.00905	0		0.131259	1708084
00:00:03.531	60231	0.0094	0		0.136335	1709260
00:00:03.538	60241	0.00933	0		0.13532	1709015
00:00:03.548	60251	0.00925	0		0.13416	1708765
00:00:03.558	60261	0.00907	0		0.131549	1708148
00:00:03.568	60271	0.00925	0		0.13416	1708767
00:00:03.578	60281	0.00909	0		0.131839	1708233
00:00:03.588	60291	0.00934	0		0.135465	1709072
00:00:03.598	60301	0.00942	0		0.136626	1709319
00:00:03.608	60311	0.00897	0		0.130099	1707809
00:00:03.618	60321	0.00919	0		0.13329	1708564
00:00:03.628	60331	0.00926	0		0.134305	1708794
00:00:03.638	60341	0.00943	0		0.136771	1709378
00:00:03.648	60351	0.00914	0		0.132564	1708405
00:00:03.657	60361	0.00935	0		0.13561	1709101
00:00:03.668	60371	0.0093	0		0.134885	1708913
00:00:03.677	60381	0.00913	0		0.132419	1708365
00:00:03.687	60391	0.00911	0		0.132129	1708292
00:00:03.697	60401	0.0091	0		0.131984	1708241
00:00:03.707	60411	0.00949	0		0.137641	1709569
00:00:03.717	60421	0.00931	0		0.13503	1708966
00:00:03.727	60431	0.00916	0		0.132855	1708451
00:00:03.737	60441	0.00913	0		0.132419	1708361
00:00:03.747	60451	0.0097	0		0.140687	1710268
00:00:03.757	60461	0.00941	0		0.13648	1709292
00:00:03.767	60471	0.00938	0		0.136045	1709199
00:00:03.777	60481	0.00939	0		0.13619	1709221
00:00:03.787	60491	0.00944	0		0.136916	1709405
00:00:03.797	60501	0.00937	0		0.1359	1709160
00:00:03.808	60511	0.00945	0		0.137061	1709424
00:00:03.817	60521	0.00901	0		0.130679	1707961
00:00:03.827	60531	0.0091	0		0.131984	1708241
00:00:03.837	60541	0.00917	0		0.133	1708478
00:00:03.847	60551	0.00928	0		0.134595	1708850
00:00:03.857	60561	0.00935	0		0.13561	1709108
00:00:03.867	60571	0.00919	0		0.13329	1708549
00:00:03.877	60581	0.00919	0		0.13329	1708544
00:00:03.887	60591	0.00902	0		0.130824	1707974
00:00:03.897	60601	0.00942	0		0.136626	1709331
00:00:03.907	60611	0.0095	0		0.137786	1709611
00:00:03.917	60621	0.00925	0		0.13416	1708765
00:00:03.927	60631	0.00911	0		0.132129	1708302
00:00:03.937	60641	0.00905	0		0.131259	1708101
00:00:03.946	60651	0.00923	0		0.13387	1708694
00:00:03.956	60661	0.00906	0		0.131404	1708133
00:00:03.967	60671	0.00956	0		0.138656	1709811
00:00:03.976	60681	0.00955	0		0.138511	1709779
00:00:03.997	60691	0.00925	0		0.13416	1708752
00:00:03.999	60701	0.00932	0		0.135175	1708996
00:00:04.006	60711	0.00906	0		0.131404	1708116
00:00:04.016	60721	0.00937	0		0.1359	1709162
00:00:04.026	60731	0.00903	0		0.130969	1708013
00:00:04.036	60741	0.00905	0		0.131259	1708084
00:00:04.046	60751	0.00906	0		0.131404	1708116
00:00:04.056	60761	0.00931	0		0.13503	1708974
00:00:04.066	60771	0.00901	0		0.130679	1707944
00:00:04.076	60781	0.00926	0		0.134305	1708796
00:00:04.086	60791	0.00947	0		0.137351	1709491
00:00:04.096	60801	0.00933	0		0.13532	1709018
00:00:04.106	60811	0.00937	0		0.1359	1709160
00:00:04.116	60821	0.00931	0		0.13503	1708966
00:00:04.126	60831	0.00945	0		0.137061	1709444
00:00:04.136	60841	0.00905	0		0.131259	1708081
00:00:04.146	60851	0.00905	0		0.131259	1708094
00:00:04.156	60861	0.00935	0		0.13561	1709096
00:00:04.166	60871	0.0094	0		0.136335	1709260
00:00:04.176	60881	0.00907	0		0.131549	1708165
00:00:04.186	60891	0.00956	0		0.138656	1709794
00:00:04.196	60901	0.00929	0		0.13474	1708905
00:00:04.206	60911	0.00915	0		0.13271	1708432
00:00:04.216	60921	0.00923	0		0.13387	1708699
00:00:04.226	60931	0.00915	0		0.13271	1708427
00:00:04.236	60941	0.0093	0		0.134885	1708927
00:00:04.246	60951	0.00945	0		0.137061	1709415
00:00:04.255	60961	0.00922	0		0.133725	1708664
00:00:04.265	60971	0.00935	0		0.13561	1709091
00:00:04.276	60981	0.00914	0		0.132564	1708390
00:00:04.285	60991	0.00917	0		0.133	1708481
00:00:04.297	61001	0.00932	0		0.135175	1708998
00:00:04.305	61011	0.00952	0		0.138076	1709659
00:00:04.315	61021	0.00917	0		0.133	1708505
00:00:04.326	61031	0.00921	0		0.13358	1708615
00:00:04.336	61041	0.00894	0		0.129664	1707706
00:00:04.346	61051	0.00942	0		0.136626	1709336
00:00:04.355	61061	0.00937	0		0.1359	1709162
00:00:04.365	61071	0.00933	0		0.13532	1709023
00:00:04.375	61081	0.00931	0		0.13503	1708957
00:00:04.385	61091	0.00931	0		0.13503	1708947
00:00:04.395	61101	0.00916	0		0.132855	1708461
00:00:04.405	61111	0.00938	0		0.136045	1709187
00:00:04.415	61121	0.00936	0		0.135755	1709118
00:00:04.425	61131	0.00925	0		0.13416	1708765
00:00:04.435	61141	0.00921	0		0.13358	1708620
00:00:04.445	61151	0.00928	0		0.134595	1708858
00:00:04.455	61161	0.00901	0		0.130679	1707954
00:00:04.468	61171	0.0096	0		0.139236	1709926
00:00:04.475	61181	0.00942	0		0.136626	1709334
00:00:04.485	61191	0.0093	0		0.134885	1708930
00:00:04.495	61201	0.00929	0		0.13474	1708898
00:00:04.505	61211	0.00939	0		0.13619	1709219
00:00:04.515	61221	0.00899	0		0.130389	1707895
00:00:04.525	61231	0.00944	0		0.136916	1709397
00:00:04.534	61241	0.00931	0		0.13503	1708962
00:00:04.545	61251	0.00937	0		0.1359	1709170
00:00:04.555	61261	0.00927	0		0.13445	1708838
00:00:04.565	61271	0.00943	0		0.136771	1709371
00:00:04.574	61281	0.00949	0		0.137641	1709566
00:00:04.585	61291	0.00927	0		0.13445	1708826
00:00:04.595	61301	0.00934	0		0.135465	1709062
00:00:04.604	61311	0.00936	0		0.135755	1709140
00:00:04.614	61321	0.00917	0		0.133	1708483
00:00:04.624	61331	0.0094	0		0.136335	1709258
00:00:04.634	61341	0.00955	0		0.138511	1709755
00:00:04.650	61351	0.00944	0		0.136916	1709405
00:00:04.654	61361	0.00952	0		0.138076	1709674
00:00:04.664	61371	0.0093	0		0.134885	1708917
00:00:04.674	61381	0.0094	0		0.136335	1709260
00:00:04.684	61391	0.00911	0		0.132129	1708285
00:00:04.694	61401	0.00969	0		0.140542	1710248
00:00:04.704	61411	0.00925	0		0.13416	1708772
00:00:04.714	61421	0.00917	0		0.133	1708503
00:00:04.724	61431	0.00927	0		0.13445	1708814
00:00:04.736	61441	0.00927	0		0.13445	1708811
00:00:04.744	61451	0.0094	0		0.136335	1709275
00:00:04.754	61461	0.00938	0		0.136045	1709187
00:00:04.764	61471	0.00896	0		0.129954	1707782
00:00:04.774	61481	0.00912	0		0.132274	1708334
00:00:04.784	61491	0.00935	0		0.13561	1709101
00:00:04.794	61501	0.00947	0		0.137351	1709508
00:00:04.804	61511	0.00943	0		0.136771	1709348
00:00:04.814	61521	0.00911	0		0.132129	1708282
00:00:04.824	61531	0.00934	0		0.135465	1709057
00:00:04.833	61541	0.00924	0		0.134015	1708718
00:00:04.843	61551	0.00941	0		0.13648	1709304
00:00:04.853	61561	0.00944	0		0.136916	1709395
00:00:04.863	61571	0.00939	0		0.13619	1709221
00:00:04.873	61581	0.00947	0		0.137351	1709510
00:00:04.883	61591	0.00925	0		0.13416	1708770
00:00:04.893	61601	0.00956	0		0.138656	1709799
00:00:04.903	61611	0.00931	0		0.13503	1708976
00:00:04.913	61621	0.00959	0		0.139091	1709902
00:00:04.923	61631	0.00928	0		0.134595	1708853
00:00:04.933	61641	0.00946	0		0.137206	1709476
00:00:04.943	61651	0.00947	0		0.137351	1709483
00:00:04.955	61661	0.00924	0		0.134015	1708718
00:00:04.963	61671	0.00933	0		0.13532	1709030
00:00:04.973	61681	0.0092	0		0.133435	1708579
00:00:04.983	61691	0.00975	0		0.141412	1710427
00:00:04.993	61701	0.00919	0		0.13329	1708571
00:00:05.003	61711	0.00922	0		0.133725	1708664
00:00:05.016	61721	0.00916	0		0.132855	1708471
00:00:05.023	61731	0.00895	0		0.129809	1707740
00:00:05.033	61741	0.00931	0		0.13503	1708964
00:00:05.043	61751	0.00929	0		0.13474	1708900
00:00:05.053	61761	0.00942	0		0.136626	1709329
00:00:05.063	61771	0.00933	0		0.13532	1709040
00:00:05.073	61781	0.00939	0		0.13619	1709246
00:00:05.083	61791	0.00936	0		0.135755	1709126
00:00:05.093	61801	0.00944	0		0.136916	1709385
00:00:05.103	61811	0.00914	0		0.132564	1708383
00:00:05.113	61821	0.0095	0		0.137786	1709608
00:00:05.122	61831	0.00927	0		0.13445	1708811
00:00:05.132	61841	0.0094	0		0.136335	1709268
00:00:05.143	61851	0.00926	0		0.134305	1708809
00:00:05.152	61861	0.00937	0		0.1359	1709165
00:00:05.162	61871	0.00939	0		0.13619	1709216
00:00:05.173	61881	0.00921	0		0.13358	1708637
00:00:05.183	61891	0.00926	0		0.134305	1708806
00:00:05.192	61901	0.00926	0		0.134305	1708799
00:00:05.203	61911	0.00926	0		0.134305	1708779
00:00:05.212	61921	0.00934	0		0.135465	1709047
00:00:05.222	61931	0.00951	0		0.137931	1709623
00:00:05.232	61941	0.00954	0		0.138366	1709718
00:00:05.242	61951	0.00936	0		0.135755	1709113
00:00:05.252	61961	0.0094	0		0.136335	1709268
00:00:05.262	61971	0.00945	0		0.137061	1709437
00:00:05.272	61981	0.00944	0		0.136916	1709390
00:00:05.282	61991	0.0096	0		0.139236	1709931
00:00:05.292	62001	0.00927	0		0.13445	1708828
00:00:05.302	62011	0.00933	0		0.13532	1709030
00:00:05.312	62021	0.00978	0		0.141847	1710532
00:00:05.322	62031	0.00932	0		0.135175	1708998
00:00:05.332	62041	0.00954	0		0.138366	1709733
00:00:05.342	62051	0.0092	0		0.133435	1708591
00:00:05.361	62061	0.00939	0		0.13619	1709236
00:00:05.363	62071	0.00954	0		0.138366	1709745
00:00:05.372	62081	0.00964	0		0.139816	1710062
00:00:05.382	62091	0.0092	0		0.133435	1708596
00:00:05.392	62101	0.00942	0		0.136626	1709341
00:00:05.401	62111	0.00949	0		0.137641	1709557
00:00:05.412	62121	0.00933	0		0.13532	1709033
00:00:05.421	62131	0.00952	0		0.138076	1709682
00:00:05.431	62141	0.00937	0		0.1359	1709157
00:00:05.441	62151	0.0096	0		0.139236	1709939
00:00:05.451	62161	0.00965	0		0.139961	1710111
00:00:05.461	62171	0.00941	0		0.13648	1709302
00:00:05.471	62181	0.00931	0		0.13503	1708971
00:00:05.481	62191	0.0095	0		0.137786	1709611
00:00:05.491	62201	0.00958	0		0.138946	1709870
00:00:05.501	62211	0.0095	0		0.137786	1709615
00:00:05.511	62221	0.0095	0		0.137786	1709611
00:00:05.521	62231	0.00948	0		0.137496	1709539
00:00:05.531	62241	0.00937	0		0.1359	1709160
00:00:05.541	62251	0.00934	0		0.135465	1709069
00:00:05.553	62261	0.00984	0		0.142717	1710738
00:00:05.561	62271	0.0093	0		0.134885	1708937
00:00:05.571	62281	0.00973	0		0.141122	1710376
00:00:05.581	62291	0.00921	0		0.13358	1708640
00:00:05.591	62301	0.00942	0		0.136626	1709329
00:00:05.601	62311	0.00957	0		0.138801	1709828
00:00:05.611	62321	0.00948	0		0.137496	1709535
00:00:05.621	62331	0.0093	0		0.134885	1708915
00:00:05.631	62341	0.00933	0		0.13532	1709045
00:00:05.641	62351	0.00977	0		0.141702	1710503
00:00:05.651	62361	0.00951	0		0.137931	1709640
00:00:05.661	62371	0.00909	0		0.131839	1708228
00:00:05.671	62381	0.00966	0		0.140106	1710150
00:00:05.681	62391	0.00941	0		0.13648	1709285
00:00:05.691	62401	0.00947	0		0.137351	1709513
00:00:05.701	62411	0.00947	0		0.137351	1709503
00:00:05.710	62421	0.0096	0		0.139236	1709941
00:00:05.720	62431	0.0097	0		0.140687	1710273
00:00:05.730	62441	0.0094	0		0.136335	1709263
00:00:05.740	62451	0.00942	0		0.136626	1709341
00:00:05.751	62461	0.00978	0		0.141847	1710547
00:00:05.760	62471	0.00951	0		0.137931	1709628
00:00:05.770	62481	0.00987	0		0.143152	1710834
00:00:05.781	62491	0.00959	0		0.139091	1709917
00:00:05.791	62501	0.00992	0		0.143877	1711017
00:00:05.800	62511	0.00943	0		0.136771	1709348
00:00:05.811	62521	0.00936	0		0.135755	1709138
00:00:05.820	62531	0.0097	0		0.140687	1710283
00:00:05.830	62541	0.00981	0		0.142282	1710635
00:00:05.840	62551	0.00932	0		0.135175	1708991
00:00:05.850	62561	0.00966	0		0.140106	1710138
00:00:05.860	62571	0.00972	0		0.140977	1710336
00:00:05.870	62581	0.00938	0		0.136045	1709194
00:00:05.880	62591	0.00955	0		0.138511	1709755
00:00:05.890	62601	0.00947	0		0.137351	1709493
00:00:05.900	62611	0.00968	0		0.140396	1710199
00:00:05.910	62621	0.00955	0		0.138511	1709757
00:00:05.920	62631	0.00933	0		0.13532	1709020
00:00:05.930	62641	0.00961	0		0.139381	1709963
00:00:05.940	62651	0.00961	0		0.139381	1709968
00:00:05.950	62661	0.0097	0		0.140687	1710280
00:00:05.960	62671	0.00944	0		0.136916	1709397
00:00:05.969	62681	0.01	0		0.145038	1711285
00:00:05.980	62691	0.00964	0		0.139816	1710067
00:00:05.990	62701	0.00962	0		0.139526	1710005
00:00:05.999	62711	0.00974	0		0.141267	1710390
00:00:06.010	62721	0.00951	0		0.137931	1709630
00:00:06.020	62731	0.00965	0		0.139961	1710104
00:00:06.030	62741	0.00981	0		0.142282	1710642
00:00:06.040	62751	0.00949	0		0.137641	1709566
00:00:06.049	62761	0.00968	0		0.140396	1710192
00:00:06.059	62771	0.00963	0		0.139671	1710024
00:00:06.070	62781	0.00958	0		0.138946	1709863
00:00:06.079	62791	0.00939	0		0.13619	1709216
00:00:06.089	62801	0.00973	0		0.141122	1710378
00:00:06.099	62811	0.00964	0		0.139816	1710074
00:00:06.109	62821	0.0095	0		0.137786	1709586
00:00:06.119	62831	0.00973	0		0.141122	1710380
00:00:06.129	62841	0.00962	0		0.139526	1709993
00:00:06.139	62851	0.00943	0		0.136771	1709375
00:00:06.149	62861	0.00933	0		0.13532	1709018
00:00:06.159	62871	0.00939	0		0.13619	1709246
00:00:06.169	62881	0.00948	0		0.137496	1709530
00:00:06.179	62891	0.00967	0		0.140251	1710158
00:00:06.189	62901	0.00966	0		0.140106	1710143
00:00:06.199	62911	0.00958	0		0.138946	1709853
00:00:06.209	62921	0.00964	0		0.139816	1710060
00:00:06.219	62931	0.00975	0		0.141412	1710447
00:00:06.230	62941	0.0099	0		0.143587	1710931
00:00:06.239	62951	0.0096	0		0.139236	1709929
00:00:06.249	62961	0.00937	0		0.1359	1709162
00:00:06.259	62971	0.00972	0		0.140977	1710344
00:00:06.269	62981	0.00981	0		0.142282	1710647
00:00:06.278	62991	0.00938	0		0.136045	1709211
00:00:06.288	63001	0.00971	0		0.140832	1710314
00:00:06.298	63011	0.00973	0		0.141122	1710358
00:00:06.308	63021	0.00949	0		0.137641	1709549
00:00:06.318	63031	0.00982	0		0.142427	1710657
00:00:06.329	63041	0.00981	0		0.142282	1710625
00:00:06.338	63051	0.00953	0		0.138221	1709691
00:00:06.348	63061	0.00962	0		0.139526	1710017
00:00:06.358	63071	0.00979	0		0.141992	1710567
00:00:06.368	63081	0.00953	0		0.138221	1709713
00:00:06.378	63091	0.00973	0		0.141122	1710368
00:00:06.388	63101	0.00967	0		0.140251	1710182
00:00:06.398	63111	0.00962	0		0.139526	1710002
00:00:06.408	63121	0.00954	0		0.138366	1709726
00:00:06.418	63131	0.00978	0		0.141847	1710530
00:00:06.428	63141	0.00958	0		0.138946	1709868
00:00:06.438	63151	0.00969	0		0.140542	1710248
00:00:06.448	63161	0.00947	0		0.137351	1709486
00:00:06.458	63171	0.00969	0		0.140542	1710251
00:00:06.468	63181	0.00963	0		0.139671	1710051
00:00:06.478	63191	0.00956	0		0.138656	1709787
00:00:06.488	63201	0.0097	0		0.140687	1710283
00:00:06.498	63211	0.00962	0		0.139526	1710015
00:00:06.508	63221	0.00965	0		0.139961	1710106
00:00:06.518	63231	0.00962	0		0.139526	1710005
00:00:06.528	63241	0.00979	0		0.141992	1710567
00:00:06.538	63251	0.0096	0		0.139236	1709941
00:00:06.548	63261	0.00968	0		0.140396	1710194
00:00:06.557	63271	0.0096	0		0.139236	1709939
00:00:06.567	63281	0.00969	0		0.140542	1710234
00:00:06.577	63291	0.00975	0		0.141412	1710437
00:00:06.587	63301	0.00974	0		0.141267	1710395
00:00:06.597	63311	0.00951	0		0.137931	1709633
00:00:06.607	63321	0.00984	0		0.142717	1710738
00:00:06.617	63331	0.00948	0		0.137496	1709520
00:00:06.627	63341	0.00981	0		0.142282	1710628
00:00:06.639	63351	0.00959	0		0.139091	1709902
00:00:06.647	63361	0.00976	0		0.141557	1710471
00:00:06.657	63371	0.00979	0		0.141992	1710569
00:00:06.667	63381	0.00953	0		0.138221	1709706
00:00:06.677	63391	0.00949	0		0.137641	1709559
00:00:06.687	63401	0.0093	0		0.134885	1708940
00:00:06.697	63411	0.00936	0		0.135755	1709131
00:00:06.707	63421	0.00956	0		0.138656	1709806
00:00:06.723	63431	0.01008	0		0.146198	1711537
00:00:06.727	63441	0.00951	0		0.137931	1709620
00:00:06.739	63451	0.00987	0		0.143152	1710851
00:00:06.747	63461	0.00971	0		0.140832	1710314
00:00:06.757	63471	0.00977	0		0.141702	1710503
00:00:06.767	63481	0.00946	0		0.137206	1709451
00:00:06.777	63491	0.00964	0		0.139816	1710060
00:00:06.787	63501	0.00944	0		0.136916	1709383
00:00:06.797	63511	0.00947	0		0.137351	1709508
00:00:06.807	63521	0.0098	0		0.142137	1710598
00:00:06.817	63531	0.00956	0		0.138656	1709802
00:00:06.826	63541	0.0097	0		0.140687	1710263
00:00:06.837	63551	0.00942	0		0.136626	1709339
00:00:06.846	63561	0.00959	0		0.139091	1709885
00:00:06.860	63571	0.00969	0		0.140542	1710248
00:00:06.866	63581	0.00978	0		0.141847	1710537
00:00:06.876	63591	0.00944	0		0.136916	1709390
00:00:06.886	63601	0.00957	0		0.138801	1709833
00:00:06.896	63611	0.00964	0		0.139816	1710069
00:00:06.906	63621	0.00978	0		0.141847	1710525
00:00:06.916	63631	0.00965	0		0.139961	1710104
00:00:06.927	63641	0.00997	0		0.144603	1711180
00:00:06.937	63651	0.00958	0		0.138946	1709858
00:00:06.946	63661	0.00954	0		0.138366	1709738
00:00:06.956	63671	0.00969	0		0.140542	1710248
00:00:06.966	63681	0.00974	0		0.141267	1710417
00:00:06.976	63691	0.00952	0		0.138076	1709664
00:00:06.987	63701	0.00992	0		0.143877	1711002
00:00:06.996	63711	0.00946	0		0.137206	1709464
00:00:07.008	63721	0.00953	0		0.138221	1709699
00:00:07.016	63731	0.00938	0		0.136045	1709194
00:00:07.026	63741	0.00992	0		0.143877	1710993
00:00:07.036	63751	0.0095	0		0.137786	1709591
00:00:07.046	63761	0.00995	0		0.144313	1711092
00:00:07.056	63771	0.00968	0		0.140396	1710194
00:00:07.066	63781	0.0097	0		0.140687	1710265
00:00:07.076	63791	0.0097	0		0.140687	1710265
00:00:07.086	63801	0.00954	0		0.138366	1709745
00:00:07.096	63811	0.00949	0		0.137641	1709554
00:00:07.105	63821	0.00972	0		0.140977	1710344
00:00:07.116	63831	0.01026	0		0.148809	1712157
00:00:07.126	63841	0.00988	0		0.143297	1710875
00:00:07.139	63851	0.00936	0		0.135755	1709135
00:00:07.145	63861	0.00962	0		0.139526	1710015
00:00:07.156	63871	0.00944	0		0.136916	1709393
00:00:07.165	63881	0.00979	0		0.141992	1710559
00:00:07.175	63891	0.00946	0		0.137206	1709451
00:00:07.185	63901	0.00977	0		0.141702	1710496
00:00:07.196	63911	0.00981	0		0.142282	1710635
00:00:07.205	63921	0.00965	0		0.139961	1710116
00:00:07.215	63931	0.0094	0		0.136335	1709265
00:00:07.225	63941	0.00981	0		0.142282	1710647
00:00:07.235	63951	0.00963	0		0.139671	1710046
00:00:07.245	63961	0.0095	0		0.137786	1709598
00:00:07.255	63971	0.00951	0		0.137931	1709630
00:00:07.265	63981	0.0098	0		0.142137	1710603
00:00:07.275	63991	0.00979	0		0.141992	1710559
00:00:07.285	64001	0.00982	0		0.142427	1710667
00:00:07.295	64011	0.00946	0		0.137206	1709464
00:00:07.305	64021	0.00959	0		0.139091	1709914
00:00:07.315	64031	0.00965	0		0.139961	1710104
00:00:07.327	64041	0.00996	0		0.144458	1711138
00:00:07.335	64051	0.00937	0		0.1359	1709167
00:00:07.345	64061	0.00969	0		0.140542	1710246
00:00:07.355	64071	0.00993	0		0.144022	1711055
00:00:07.365	64081	0.01013	0		0.146923	1711704
00:00:07.375	64091	0.00968	0		0.140396	1710204
00:00:07.385	64101	0.00967	0		0.140251	1710160
00:00:07.395	64111	0.0097	0		0.140687	1710263
00:00:07.405	64121	0.00968	0		0.140396	1710194
00:00:07.415	64131	0.00965	0		0.139961	1710094
00:00:07.425	64141	0.00933	0		0.13532	1709045
00:00:07.435	64151	0.0096	0		0.139236	1709929
00:00:07.445	64161	0.00963	0		0.139671	1710019
00:00:07.454	64171	0.00955	0		0.138511	1709775
00:00:07.464	64181	0.00982	0		0.142427	1710677
00:00:07.474	64191	0.00943	0		0.136771	1709378
00:00:07.484	64201	0.00986	0		0.143007	1710819
00:00:07.494	64211	0.00953	0		0.138221	1709696
00:00:07.504	64221	0.00975	0		0.141412	1710451
00:00:07.514	64231	0.00954	0		0.138366	1709721
00:00:07.527	64241	0.00984	0		0.142717	1710728
00:00:07.534	64251	0.00962	0		0.139526	1709988
00:00:07.544	64261	0.0096	0		0.139236	1709919
00:00:07.554	64271	0.00954	0		0.138366	1709735
00:00:07.564	64281	0.01018	0		0.147648	1711878
00:00:07.574	64291	0.00946	0		0.137206	1709449
00:00:07.584	64301	0.00961	0		0.139381	1709968
00:00:07.594	64311	0.00958	0		0.138946	1709868
00:00:07.604	64321	0.00963	0		0.139671	1710044
00:00:07.614	64331	0.00974	0		0.141267	1710405
00:00:07.624	64341	0.00948	0		0.137496	1709532
00:00:07.634	64351	0.00958	0		0.138946	1709868
00:00:07.644	64361	0.00968	0		0.140396	1710197
00:00:07.654	64371	0.00974	0		0.141267	1710388
00:00:07.664	64381	0.00968	0		0.140396	1710199
00:00:07.674	64391	0.00972	0		0.140977	1710341
00:00:07.683	64401	0.00939	0		0.13619	1709224
00:00:07.693	64411	0.00999	0		0.144893	1711231
00:00:07.704	64421	0.00971	0		0.140832	1710295
00:00:07.713	64431	0.00986	0		0.143007	1710816
00:00:07.723	64441	0.00963	0		0.139671	1710024
00:00:07.733	64451	0.00978	0		0.141847	1710540
00:00:07.743	64461	0.00979	0		0.141992	1710559
00:00:07.753	64471	0.00962	0		0.139526	1709985
00:00:07.763	64481	0.00945	0		0.137061	1709417
00:00:07.774	64491	0.00952	0		0.138076	1709657
00:00:07.783	64501	0.0097	0		0.140687	1710270
00:00:07.793	64511	0.01009	0		0.146343	1711589
00:00:07.803	64521	0.00993	0		0.144022	1711035
00:00:07.813	64531	0.0096	0		0.139236	1709941
00:00:07.823	64541	0.00949	0		0.137641	1709579
00:00:07.833	64551	0.00989	0		0.143442	1710895
00:00:07.843	64561	0.00957	0		0.138801	1709826
00:00:07.853	64571	0.00966	0		0.140106	1710131
00:00:07.863	64581	0.00962	0		0.139526	1709988
00:00:07.873	64591	0.00967	0		0.140251	1710180
00:00:07.883	64601	0.00974	0		0.141267	1710410
00:00:07.893	64611	0.01006	0		0.145908	1711479
00:00:07.903	64621	0.00993	0		0.144022	1711040
00:00:07.913	64631	0.01006	0		0.145908	1711491
00:00:07.923	64641	0.00976	0		0.141557	1710464
00:00:07.933	64651	0.00974	0		0.141267	1710405
00:00:07.943	64661	0.00989	0		0.143442	1710922
00:00:07.953	64671	0.00987	0		0.143152	1710843
00:00:07.963	64681	0.00958	0		0.138946	1709858
00:00:07.972	64691	0.00966	0		0.140106	1710133
00:00:07.982	64701	0.0099	0		0.143587	1710951
00:00:07.992	64711	0.00996	0		0.144458	1711158
00:00:08.002	64721	0.01011	0		0.146633	1711655
00:00:08.013	64731	0.00991	0		0.143732	1710985
00:00:08.022	64741	0.00958	0		0.138946	1709858
00:00:08.032	64751	0.00983	0		0.142572	1710699
00:00:08.043	64761	0.00996	0		0.144458	1711148
00:00:08.052	64771	0.00974	0		0.141267	1710393
00:00:08.062	64781	0.00968	0		0.140396	1710211
00:00:08.083	64791	0.01003	0		0.145473	1711366
00:00:08.085	64801	0.00987	0		0.143152	1710843
00:00:08.092	64811	0.00976	0		0.141557	1710478
00:00:08.102	64821	0.00983	0		0.142572	1710716
00:00:08.112	64831	0.00965	0		0.139961	1710111
00:00:08.122	64841	0.00967	0		0.140251	1710160
00:00:08.132	64851	0.0098	0		0.142137	1710618
00:00:08.142	64861	0.00997	0		0.144603	1711172
00:00:08.152	64871	0.0098	0		0.142137	1710618
00:00:08.162	64881	0.01001	0		0.145183	1711300
00:00:08.172	64891	0.00961	0		0.139381	1709973
00:00:08.182	64901	0.0097	0		0.140687	1710278
00:00:08.192	64911	0.00979	0		0.141992	1710562
00:00:08.202	64921	0.00971	0		0.140832	1710307
00:00:08.212	64931	0.0098	0		0.142137	1710606
00:00:08.222	64941	0.01005	0		0.145763	1711439
00:00:08.232	64951	0.00985	0		0.142862	1710772
00:00:08.242	64961	0.00963	0		0.139671	1710044
00:00:08.251	64971	0.00967	0		0.140251	1710180
00:00:08.261	64981	0.00981	0		0.142282	1710625
00:00:08.271	64991	0.00972	0		0.140977	1710339
00:00:08.281	65001	0.01005	0		0.145763	1711452
00:00:08.293	65011	0.00992	0		0.143877	1711002
00:00:08.301	65021	0.00977	0		0.141702	1710493
00:00:08.311	65031	0.00984	0		0.142717	1710755
00:00:08.321	65041	0.01005	0		0.145763	1711452
00:00:08.331	65051	0.00984	0		0.142717	1710753
00:00:08.341	65061	0.00984	0		0.142717	1710755
00:00:08.351	65071	0.01013	0		0.146923	1711726
00:00:08.361	65081	0.00995	0		0.144313	1711116
00:00:08.371	65091	0.01	0		0.145038	1711290
00:00:08.381	65101	0.01004	0		0.145618	1711410
00:00:08.391	65111	0.00998	0		0.144748	1711214
00:00:08.401	65121	0.00989	0		0.143442	1710902
00:00:08.411	65131	0.01007	0		0.146053	1711501
00:00:08.421	65141	0.00993	0		0.144022	1711050
00:00:08.431	65151	0.00977	0		0.141702	1710496
00:00:08.441	65161	0.0101	0		0.146488	1711621
00:00:08.455	65171	0.00982	0		0.142427	1710662
00:00:08.461	65181	0.00996	0		0.144458	1711153
00:00:08.471	65191	0.01008	0		0.146198	1711530
00:00:08.481	65201	0.00995	0		0.144313	1711099
00:00:08.491	65211	0.01011	0		0.146633	1711635
00:00:08.501	65221	0.01013	0		0.146923	1711716
00:00:08.511	65231	0.01009	0		0.146343	1711584
00:00:08.521	65241	0.00991	0		0.143732	1710980
00:00:08.530	65251	0.00992	0		0.143877	1710993
00:00:08.540	65261	0.0099	0		0.143587	1710956
00:00:08.550	65271	0.00986	0		0.143007	1710799
00:00:08.561	65281	0.0099	0		0.143587	1710931
00:00:08.570	65291	0.00982	0		0.142427	1710672
00:00:08.580	65301	0.00985	0		0.142862	1710772
00:00:08.590	65311	0.00988	0		0.143297	1710875
00:00:08.600	65321	0.00987	0		0.143152	1710843
00:00:08.610	65331	0.00978	0		0.141847	1710540
00:00:08.620	65341	0.01025	0		0.148664	1712108
00:00:08.635	65351	0.00979	0		0.141992	1710581
00:00:08.640	65361	0.00994	0		0.144167	1711077
00:00:08.650	65371	0.01015	0		0.147213	1711782
00:00:08.660	65381	0.01025	0		0.148664	1712110
00:00:08.670	65391	0.01002	0		0.145328	1711327
00:00:08.680	65401	0.01008	0		0.146198	1711547
00:00:08.690	65411	0.00994	0		0.144167	1711070
00:00:08.700	65421	0.00986	0		0.143007	1710809
00:00:08.710	65431	0.00961	0		0.139381	1709953
00:00:08.720	65441	0.00951	0		0.137931	1709628
00:00:08.730	65451	0.00976	0		0.141557	1710469
00:00:08.740	65461	0.00993	0		0.144022	1711030
00:00:08.750	65471	0.00966	0		0.140106	1710128
00:00:08.760	65481	0.0099	0		0.143587	1710946
00:00:08.770	65491	0.01007	0		0.146053	1711528
00:00:08.780	65501	0.0102	0		0.147938	1711941
00:00:08.794	65511	0.01017	0		0.147503	1711834
00:00:08.800	65521	0.00987	0		0.143152	1710836
00:00:08.810	65531	0.01007	0		0.146053	1711523
00:00:08.820	5	0.01004	0		0.145618	1711417
00:00:08.830	15	0.00979	0		0.141992	1710559
00:00:08.839	25	0.0099	0		0.143587	1710929
00:00:08.849	35	0.01004	0		0.145618	1711415
00:00:08.859	45	0.00995	0		0.144313	1711121
00:00:08.869	55	0.01023	0		0.148374	1712047
00:00:08.880	65	0.00964	0		0.139816	1710084
00:00:08.889	75	0.00961	0		0.139381	1709968
00:00:08.899	85	0.00988	0		0.143297	1710863
00:00:08.909	95	0.00978	0		0.141847	1710530
00:00:08.919	105	0.00988	0		0.143297	1710863
00:00:08.929	115	0.00994	0		0.144167	1711067
00:00:08.939	125	0.01017	0		0.147503	1711861
00:00:08.949	135	0.00985	0		0.142862	1710770
00:00:08.959	145	0.00995	0		0.144313	1711111
00:00:08.969	155	0.01007	0		0.146053	1711518
00:00:08.979	165	0.00985	0		0.142862	1710772
00:00:08.989	175	0.00975	0		0.141412	1710434
00:00:08.999	185	0.00988	0		0.143297	1710875
00:00:09.009	195	0.00962	0		0.139526	1710015
00:00:09.019	205	0.01015	0		0.147213	1711765
00:00:09.029	215	0.0099	0		0.143587	1710936
00:00:09.039	225	0.00975	0		0.141412	1710425
00:00:09.049	235	0.00985	0		0.142862	1710787
00:00:09.059	245	0.00993	0		0.144022	1711035
00:00:09.069	255	0.01021	0		0.148083	1711973
00:00:09.079	265	0.00978	0		0.141847	1710530
00:00:09.089	275	0.01022	0		0.148229	1712015
00:00:09.099	285	0.01	0		0.145038	1711278
00:00:09.109	295	0.00986	0		0.143007	1710807
00:00:09.119	305	0.01008	0		0.146198	1711542
00:00:09.129	315	0.00976	0		0.141557	1710456
00:00:09.138	325	0.0096	0		0.139236	1709936
00:00:09.152	335	0.0099	0		0.143587	1710951
00:00:09.158	345	0.01007	0		0.146053	1711510
00:00:09.168	355	0.00999	0		0.144893	1711236
00:00:09.178	365	0.01019	0		0.147793	1711914
00:00:09.188	375	0.01028	0		0.149099	1712208
00:00:09.198	385	0.01002	0		0.145328	1711351
00:00:09.208	395	0.01026	0		0.148809	1712162
00:00:09.218	405	0.01013	0		0.146923	1711728
00:00:09.228	415	0.00988	0		0.143297	1710887
00:00:09.238	425	0.00971	0		0.140832	1710314
00:00:09.248	435	0.01005	0		0.145763	1711439
00:00:09.258	445	0.0101	0		0.146488	1711616
00:00:09.268	455	0.01019	0		0.147793	1711914
00:00:09.278	465	0.01005	0		0.145763	1711449
00:00:09.288	475	0.01008	0		0.146198	1711542
00:00:09.298	485	0.01024	0		0.148519	1712098
00:00:09.308	495	0.01003	0		0.145473	1711368
00:00:09.318	505	0.00986	0		0.143007	1710797
00:00:09.328	515	0.00983	0		0.142572	1710718
00:00:09.340	525	0.01027	0		0.148954	1712196
00:00:09.348	535	0.00998	0		0.144748	1711207
00:00:09.358	545	0.01025	0		0.148664	1712132
00:00:09.368	555	0.01036	0		0.150259	1712471
00:00:09.377	565	0.00996	0		0.144458	1711126
00:00:09.389	575	0.01015	0		0.147213	1711787
00:00:09.398	585	0.00989	0		0.143442	1710892
00:00:09.408	595	0.01029	0		0.149244	1712248
00:00:09.417	605	0.00987	0		0.143152	1710843
00:00:09.427	615	0.0102	0		0.147938	1711951
00:00:09.437	625	0.00988	0		0.143297	1710863
00:00:09.457	635	0.01016	0		0.147358	1711802
00:00:09.459	645	0.01021	0		0.148083	1711968
00:00:09.467	655	0.00981	0		0.142282	1710633
00:00:09.477	665	0.0102	0		0.147938	1711961
00:00:09.487	675	0.00999	0		0.144893	1711231
00:00:09.497	685	0.00985	0		0.142862	1710787
00:00:09.507	695	0.01012	0		0.146778	1711684
00:00:09.517	705	0.01026	0		0.148809	1712154
00:00:09.527	715	0.00988	0		0.143297	1710868
00:00:09.537	725	0.00988	0		0.143297	1710882
00:00:09.547	735	0.01027	0		0.148954	1712169
00:00:09.557	745	0.01007	0		0.146053	1711498
00:00:09.567	755	0.01009	0		0.146343	1711594
00:00:09.577	765	0.01014	0		0.147068	1711748
00:00:09.587	775	0.01007	0		0.146053	1711508
00:00:09.597	785	0.01025	0		0.148664	1712108
00:00:09.607	795	0.00998	0		0.144748	1711226
00:00:09.617	805	0.0101	0		0.146488	1711621
00:00:09.627	815	0.01023	0		0.148374	1712054
00:00:09.637	825	0.01029	0		0.149244	1712245
00:00:09.647	835	0.01036	0		0.150259	1712471
00:00:09.657	845	0.01019	0		0.147793	1711912
00:00:09.667	855	0.01024	0		0.148519	1712071
00:00:09.677	865	0.00995	0		0.144313	1711092
00:00:09.687	875	0.01014	0		0.147068	1711760
00:00:09.697	885	0.01007	0		0.146053	1711498
00:00:09.707	895	0.01023	0		0.148374	1712052
00:00:09.717	905	0.01005	0		0.145763	1711442
00:00:09.726	915	0.00984	0		0.142717	1710740
00:00:09.736	925	0.01003	0		0.145473	1711383
00:00:09.746	935	0.01016	0		0.147358	1711817
00:00:09.756	945	0.01011	0		0.146633	1711662
00:00:09.766	955	0.00985	0		0.142862	1710785
00:00:09.777	965	0.01004	0		0.145618	1711400
00:00:09.786	975	0.01021	0		0.148083	1711978
00:00:09.796	985	0.01026	0		0.148809	1712135
00:00:09.806	995	0.01022	0		0.148229	1712005
00:00:09.816	1005	0.01	0		0.145038	1711292
00:00:09.845	1015	0.00982	0		0.142427	1710669
00:00:09.848	1025	0.01002	0		0.145328	1711337
00:00:09.850	1035	0.01021	0		0.148083	1711966
00:00:09.856	1045	0.00991	0		0.143732	1710985
00:00:09.866	1055	0.01003	0		0.145473	1711371
00:00:09.876	1065	0.00994	0		0.144167	1711077
00:00:09.886	1075	0.01021	0		0.148083	1711985
00:00:09.897	1085	0.01054	0		0.15287	1713076
00:00:09.906	1095	0.01031	0		0.149534	1712312
00:00:09.916	1105	0.00977	0		0.141702	1710491
00:00:09.926	1115	0.01055	0		0.153015	1713108
00:00:09.936	1125	0.01013	0		0.146923	1711716
00:00:09.946	1135	0.01033	0		0.149824	1712373
00:00:09.956	1145	0.01014	0		0.147068	1711738
00:00:09.966	1155	0.01035	0		0.150114	1712447
00:00:09.975	1165	0.01044	0		0.151419	1712748
00:00:09.985	1175	0.01026	0		0.148809	1712164
00:00:09.995	1185	0.01045	0		0.151564	1712800
00:00:10.005	1195	0.01035	0		0.150114	1712457
00:00:10.015	1205	0.01039	0		0.150694	1712569
00:00:10.026	1215	0.01024	0		0.148519	1712069
00:00:10.036	1225	0.01043	0		0.151274	1712704
00:00:10.046	1235	0.00985	0		0.142862	1710765
00:00:10.055	1245	0.01009	0		0.146343	1711581
00:00:10.065	1255	0.01012	0		0.146778	1711667
00:00:10.075	1265	0.01012	0		0.146778	1711677
00:00:10.085	1275	0.01012	0		0.146778	1711684
00:00:10.095	1285	0.00998	0		0.144748	1711197
00:00:10.105	1295	0.01016	0		0.147358	1711802
00:00:10.115	1305	0.00992	0		0.143877	1711017
00:00:10.125	1315	0.0101	0		0.146488	1711603
00:00:10.135	1325	0.01024	0		0.148519	1712079
00:00:10.145	1335	0.01	0		0.145038	1711261
00:00:10.155	1345	0.01006	0		0.145908	1711493
00:00:10.165	1355	0.01052	0		0.15258	1713020
00:00:10.175	1365	0.01029	0		0.149244	1712252
00:00:10.185	1375	0.00971	0		0.140832	1710295
00:00:10.195	1385	0.00999	0		0.144893	1711243
00:00:10.205	1395	0.01024	0		0.148519	1712081
00:00:10.215	1405	0.01007	0		0.146053	1711523
00:00:10.225	1415	0.00999	0		0.144893	1711251
00:00:10.235	1425	0.01008	0		0.146198	1711550
00:00:10.244	1435	0.01034	0		0.149969	1712403
00:00:10.254	1445	0.00996	0		0.144458	1711136
00:00:10.264	1455	0.01038	0		0.150549	1712557
00:00:10.274	1465	0.0102	0		0.147938	1711961
00:00:10.285	1475	0.01029	0		0.149244	1712252
00:00:10.298	1485	0.01011	0		0.146633	1711633
00:00:10.304	1495	0.01023	0		0.148374	1712047
00:00:10.314	1505	0.00995	0		0.144313	1711109
00:00:10.324	1515	0.01021	0		0.148083	1711971
00:00:10.334	1525	0.01012	0		0.146778	1711667
00:00:10.344	1535	0.01024	0		0.148519	1712081
00:00:10.354	1545	0.00989	0		0.143442	1710919
00:00:10.364	1555	0.01049	0		0.152145	1712905
00:00:10.374	1565	0.01001	0		0.145183	1711297
00:00:10.384	1575	0.01033	0		0.149824	1712400
00:00:10.394	1585	0.01057	0		0.153305	1713177
00:00:10.404	1595	0.01037	0		0.150404	1712530
00:00:10.414	1605	0.01031	0		0.149534	1712320
00:00:10.424	1615	0.01043	0		0.151274	1712733
00:00:10.434	1625	0.01039	0		0.150694	1712577
00:00:10.444	1635	0.01015	0		0.147213	1711772
00:00:10.454	1645	0.01022	0		0.148229	1712020
00:00:10.464	1655	0.0103	0		0.149389	1712295
00:00:10.474	1665	0.01012	0		0.146778	1711667
00:00:10.484	1675	0.01011	0		0.146633	1711640
00:00:10.495	1685	0.01067	0		0.154755	1713530
00:00:10.504	1695	0.01007	0		0.146053	1711501
00:00:10.514	1705	0.01041	0		0.150984	1712648
00:00:10.524	1715	0.01	0		0.145038	1711263
00:00:10.534	1725	0.01068	0		0.1549	1713555
00:00:10.544	1735	0.01017	0		0.147503	1711834
00:00:10.553	1745	0.01013	0		0.146923	1711716
00:00:10.563	1755	0.01028	0		0.149099	1712203
00:00:10.573	1765	0.01006	0		0.145908	1711481
00:00:10.584	1775	0.01043	0		0.151274	1712731
00:00:10.594	1785	0.0099	0		0.143587	1710951
00:00:10.603	1795	0.01035	0		0.150114	1712457
00:00:10.613	1805	0.01028	0		0.149099	1712201
00:00:10.623	1815	0.01005	0		0.145763	1711454
00:00:10.633	1825	0.01061	0		0.153885	1713334
00:00:10.643	1835	0.01013	0		0.146923	1711699
00:00:10.653	1845	0.01002	0		0.145328	1711349
00:00:10.663	1855	0.01013	0		0.146923	1711728
00:00:10.673	1865	0.01032	0		0.149679	1712351
00:00:10.685	1875	0.01014	0		0.147068	1711758
00:00:10.693	1885	0.0101	0		0.146488	1711601
00:00:10.703	1895	0.01033	0		0.149824	1712393
00:00:10.713	1905	0.01026	0		0.148809	1712164
00:00:10.723	1915	0.01018	0		0.147648	1711897
00:00:10.733	1925	0.01057	0		0.153305	1713187
00:00:10.743	1935	0.01016	0		0.147358	1711819
00:00:10.753	1945	0.01021	0		0.148083	1711990
00:00:10.763	1955	0.0103	0		0.149389	1712270
00:00:10.773	1965	0.01057	0		0.153305	1713183
00:00:10.783	1975	0.01012	0		0.146778	1711677
00:00:10.793	1985	0.01048	0		0.152	1712902
00:00:10.815	1995	0.01018	0		0.147648	1711865
00:00:10.817	2005	0.01033	0		0.149824	1712386
00:00:10.822	2015	0.01018	0		0.147648	1711885
00:00:10.832	2025	0.01044	0		0.151419	1712746
00:00:10.842	2035	0.01016	0		0.147358	1711809
00:00:10.853	2045	0.01009	0		0.146343	1711594
00:00:10.862	2055	0.01029	0		0.149244	1712257
00:00:10.872	2065	0.0104	0		0.150839	1712618
00:00:10.882	2075	0.01017	0		0.147503	1711831
00:00:10.892	2085	0.01016	0		0.147358	1711829
00:00:10.902	2095	0.0105	0		0.15229	1712959
00:00:10.912	2105	0.01015	0		0.147213	1711772
00:00:10.922	2115	0.01026	0		0.148809	1712159
00:00:10.932	2125	0.01047	0		0.151854	1712868
00:00:10.942	2135	0.01049	0		0.152145	1712920
00:00:10.952	2145	0.01033	0		0.149824	1712383
00:00:10.962	2155	0.01012	0		0.146778	1711684
00:00:10.972	2165	0.01002	0		0.145328	1711356
00:00:10.982	2175	0.01074	0		0.15577	1713756
00:00:10.992	2185	0.01048	0		0.152	1712880
00:00:11.002	2195	0.01033	0		0.149824	1712393
00:00:11.012	2205	0.0106	0		0.15374	1713300
00:00:11.022	2215	0.01033	0		0.149824	1712383
00:00:11.032	2225	0.01028	0		0.149099	1712201
00:00:11.042	2235	0.01044	0		0.151419	1712755
00:00:11.052	2245	0.01028	0		0.149099	1712203
00:00:11.062	2255	0.0102	0		0.147938	1711956
00:00:11.072	2265	0.01068	0		0.1549	1713557
00:00:11.081	2275	0.01052	0		0.15258	1713017
00:00:11.092	2285	0.01017	0		0.147503	1711836
00:00:11.101	2295	0.01053	0		0.152725	1713071
00:00:11.111	2305	0.01026	0		0.148809	1712135
00:00:11.121	2315	0.0102	0		0.147938	1711934
00:00:11.132	2325	0.01015	0		0.147213	1711780
00:00:11.141	2335	0.01047	0		0.151854	1712849
00:00:11.151	2345	0.01031	0		0.149534	1712327
00:00:11.161	2355	0.01026	0		0.148809	1712152
00:00:11.171	2365	0.01056	0		0.15316	1713155
00:00:11.181	2375	0.01028	0		0.149099	1712213
00:00:11.191	2385	0.01045	0		0.151564	1712775
00:00:11.201	2395	0.00989	0		0.143442	1710914
00:00:11.211	2405	0.01024	0		0.148519	1712096
00:00:11.221	2415	0.01054	0		0.15287	1713086
00:00:11.231	2425	0.01047	0		0.151854	1712868
00:00:11.241	2435	0.01063	0		0.154175	1713376
00:00:11.251	2445	0.01053	0		0.152725	1713069
00:00:11.261	2455	0.01045	0		0.151564	1712775
00:00:11.271	2465	0.01021	0		0.148083	1711985
00:00:11.281	2475	0.01036	0		0.150259	1712469
00:00:11.291	2485	0.01058	0		0.15345	1713224
00:00:11.301	2495	0.01032	0		0.149679	1712342
00:00:11.311	2505	0.01055	0		0.153015	1713106
00:00:11.321	2515	0.0105	0		0.15229	1712942
00:00:11.331	2525	0.01062	0		0.15403	1713369
00:00:11.341	2535	0.01058	0		0.15345	1713239
00:00:11.351	2545	0.01044	0		0.151419	1712765
00:00:11.361	2555	0.0104	0		0.150839	1712633
00:00:11.371	2565	0.01031	0		0.149534	1712305
00:00:11.380	2575	0.01041	0		0.150984	1712648
00:00:11.390	2585	0.01024	0		0.148519	1712081
00:00:11.401	2595	0.01083	0		0.157076	1714054
00:00:11.410	2605	0.01042	0		0.151129	1712692
00:00:11.420	2615	0.01042	0		0.151129	1712675
00:00:11.431	2625	0.01011	0		0.146633	1711650
00:00:11.440	2635	0.01029	0		0.149244	1712235
00:00:11.450	2645	0.0105	0		0.15229	1712969
00:00:11.460	2655	0.0102	0		0.147938	1711934
00:00:11.470	2665	0.01026	0		0.148809	1712142
00:00:11.480	2675	0.01049	0		0.152145	1712937
00:00:11.490	2685	0.01083	0		0.157076	1714062
00:00:11.501	2695	0.01037	0		0.150404	1712506
00:00:11.510	2705	0.01047	0		0.151854	1712844
00:00:11.520	2715	0.01064	0		0.15432	1713410
00:00:11.530	2725	0.01025	0		0.148664	1712125
00:00:11.540	2735	0.01037	0		0.150404	1712523
00:00:11.550	2745	0.01059	0		0.153595	1713241
00:00:11.560	2755	0.01049	0		0.152145	1712915
00:00:11.570	2765	0.01021	0		0.148083	1711971
00:00:11.580	2775	0.01033	0		0.149824	1712393
00:00:11.590	2785	0.01055	0		0.153015	1713118
00:00:11.601	2795	0.01049	0		0.152145	1712927
00:00:11.610	2805	0.01026	0		0.148809	1712162
00:00:11.620	2815	0.01044	0		0.151419	1712768
00:00:11.629	2825	0.01014	0		0.147068	1711760
00:00:11.639	2835	0.01068	0		0.1549	1713547
00:00:11.649	2845	0.0105	0		0.15229	1712969
00:00:11.659	2855	0.01044	0		0.151419	1712763
00:00:11.670	2865	0.01066	0		0.15461	1713476
00:00:11.680	2875	0.01049	0		0.152145	1712937
00:00:11.690	2885	0.0104	0		0.150839	1712626
00:00:11.700	2895	0.0104	0		0.150839	1712604
00:00:11.709	2905	0.01046	0		0.151709	1712836
00:00:11.719	2915	0.01036	0		0.150259	1712484
00:00:11.730	2925	0.01049	0		0.152145	1712927
00:00:11.739	2935	0.01018	0		0.147648	1711890
00:00:11.749	2945	0.00997	0		0.144603	1711187
00:00:11.759	2955	0.01055	0		0.153015	1713115
00:00:11.769	2965	0.01115	0		0.161717	1715143
00:00:11.779	2975	0.0103	0		0.149389	1712267
00:00:11.789	2985	0.01042	0		0.151129	1712694
00:00:11.799	2995	0.0106	0		0.15374	1713290
00:00:11.809	3005	0.01031	0		0.149534	1712317
00:00:11.819	3015	0.01016	0		0.147358	1711802
00:00:11.829	3025	0.0106	0		0.15374	1713285
00:00:11.839	3035	0.01053	0		0.152725	1713062
00:00:11.849	3045	0.01031	0		0.149534	1712310
00:00:11.859	3055	0.0106	0		0.15374	1713276
00:00:11.869	3065	0.01078	0		0.156351	1713907
00:00:11.879	3075	0.01045	0		0.151564	1712773
00:00:11.889	3085	0.01043	0		0.151274	1712733
00:00:11.899	3095	0.01037	0		0.150404	1712530
00:00:11.909	3105	0.01026	0		0.148809	1712137
00:00:11.919	3115	0.01035	0		0.150114	1712459
00:00:11.929	3125	0.01055	0		0.153015	1713135
00:00:11.939	3135	0.01045	0		0.151564	1712780
00:00:11.948	3145	0.01065	0		0.154465	1713474
00:00:11.958	3155	0.01072	0		0.15548	1713702
00:00:11.968	3165	0.01063	0		0.154175	1713401
00:00:11.978	3175	0.01024	0		0.148519	1712088
00:00:11.988	3185	0.01041	0		0.150984	1712665
00:00:11.998	3195	0.01096	0		0.158961	1714511
00:00:12.008	3205	0.01057	0		0.153305	1713180
00:00:12.018	3215	0.01053	0		0.152725	1713040
00:00:12.028	3225	0.01043	0		0.151274	1712733
00:00:12.038	3235	0.01056	0		0.15316	1713157
00:00:12.048	3245	0.01053	0		0.152725	1713071
00:00:12.058	3255	0.01057	0		0.153305	1713202
00:00:12.068	3265	0.01059	0		0.153595	1713244
00:00:12.078	3275	0.01047	0		0.151854	1712849
00:00:12.088	3285	0.0109	0		0.158091	1714299
00:00:12.098	3295	0.01081	0		0.156786	1714000
00:00:12.108	3305	0.01069	0		0.155045	1713592
00:00:12.118	3315	0.01063	0		0.154175	1713374
00:00:12.128	3325	0.01061	0		0.153885	1713317
00:00:12.138	3335	0.01078	0		0.156351	1713890
00:00:12.148	3345	0.01044	0		0.151419	1712738
00:00:12.158	3355	0.01055	0		0.153015	1713128
00:00:12.168	3365	0.01044	0		0.151419	1712741
00:00:12.182	3375	0.01047	0		0.151854	1712841
00:00:12.188	3385	0.01078	0		0.156351	1713898
00:00:12.197	3395	0.01071	0		0.155335	1713660
00:00:12.207	3405	0.0105	0		0.15229	1712939
00:00:12.217	3415	0.01076	0		0.156061	1713839
00:00:12.227	3425	0.0106	0		0.15374	1713288
00:00:12.237	3435	0.01053	0		0.152725	1713047
00:00:12.247	3445	0.01058	0		0.15345	1713217
00:00:12.257	3455	0.01072	0		0.15548	1713704
00:00:12.267	3465	0.01082	0		0.156931	1714032
00:00:12.277	3475	0.01075	0		0.155916	1713802
00:00:12.287	3485	0.01068	0		0.1549	1713547
00:00:12.297	3495	0.01066	0		0.15461	1713496
00:00:12.307	3505	0.01048	0		0.152	1712880
00:00:12.317	3515	0.0107	0		0.15519	1713638
00:00:12.327	3525	0.01059	0		0.153595	1713251
00:00:12.337	3535	0.0107	0		0.15519	1713626
00:00:12.347	3545	0.01071	0		0.155335	1713650
00:00:12.357	3555	0.01066	0		0.15461	1713489
00:00:12.367	3565	0.0104	0		0.150839	1712616
00:00:12.377	3575	0.01083	0		0.157076	1714069
00:00:12.387	3585	0.01077	0		0.156206	1713873
00:00:12.397	3595	0.01073	0		0.155625	1713724
00:00:12.407	3605	0.0109	0		0.158091	1714280
00:00:12.417	3615	0.01027	0		0.148954	1712169
00:00:12.427	3625	0.01076	0		0.156061	1713812
00:00:12.437	3635	0.01098	0		0.159251	1714560
00:00:12.447	3645	0.01063	0		0.154175	1713405
00:00:12.457	3655	0.01053	0		0.152725	1713049
00:00:12.467	3665	0.01066	0		0.15461	1713496
00:00:12.477	3675	0.01089	0		0.157946	1714258
00:00:12.486	3685	0.01096	0		0.158961	1714508
00:00:12.496	3695	0.01063	0		0.154175	1713388
00:00:12.506	3705	0.01115	0		0.161717	1715148
00:00:12.516	3715	0.01069	0		0.155045	1713599
00:00:12.526	3725	0.01065	0		0.154465	1713449
00:00:12.536	3735	0.01072	0		0.15548	1713709
00:00:12.546	3745	0.01072	0		0.15548	1713680
00:00:12.556	3755	0.01073	0		0.155625	1713738
00:00:12.566	3765	0.01113	0		0.161427	1715059
00:00:12.576	3775	0.01055	0		0.153015	1713125
00:00:12.586	3785	0.01081	0		0.156786	1713983
00:00:12.596	3795	0.01073	0		0.155625	1713731
00:00:12.606	3805	0.01083	0		0.157076	1714067
00:00:12.616	3815	0.01051	0		0.152435	1712993
00:00:12.626	3825	0.01083	0		0.157076	1714049
00:00:12.636	3835	0.01105	0		0.160267	1714785
00:00:12.646	3845	0.01071	0		0.155335	1713665
00:00:12.656	3855	0.0107	0		0.15519	1713623
00:00:12.666	3865	0.01048	0		0.152	1712880
00:00:12.676	3875	0.01115	0		0.161717	1715123
00:00:12.686	3885	0.01078	0		0.156351	1713910
00:00:12.696	3895	0.01087	0		0.157656	1714187
00:00:12.706	3905	0.01076	0		0.156061	1713814
00:00:12.716	3915	0.01074	0		0.15577	1713753
00:00:12.725	3925	0.01077	0		0.156206	1713868
00:00:12.735	3935	0.01098	0		0.159251	1714575
00:00:12.746	3945	0.01052	0		0.15258	1713008
00:00:12.755	3955	0.01097	0		0.159106	1714533
00:00:12.766	3965	0.01107	0		0.160557	1714871
00:00:12.775	3975	0.01048	0		0.152	1712885
00:00:12.785	3985	0.01089	0		0.157946	1714253
00:00:12.795	3995	0.01086	0		0.157511	1714147
00:00:12.805	4005	0.01095	0		0.158816	1714479
00:00:12.815	4015	0.01082	0		0.156931	1714040
00:00:12.825	4025	0.01095	0		0.158816	1714467
00:00:12.837	4035	0.01106	0		0.160412	1714827
00:00:12.845	4045	0.01084	0		0.157221	1714084
00:00:12.855	4055	0.01071	0		0.155335	1713670
00:00:12.865	4065	0.01068	0		0.1549	1713543
00:00:12.875	4075	0.01106	0		0.160412	1714839
00:00:12.885	4085	0.01099	0		0.159396	1714604
00:00:12.895	4095	0.01085	0		0.157366	1714118
00:00:12.905	4105	0.01072	0		0.15548	1713694
00:00:12.915	4115	0.01074	0		0.15577	1713761
00:00:12.925	4125	0.01095	0		0.158816	1714479
00:00:12.935	4135	0.01089	0		0.157946	1714253
00:00:12.945	4145	0.01077	0		0.156206	1713876
00:00:12.955	4155	0.01082	0		0.156931	1714042
00:00:12.965	4165	0.01104	0		0.160122	1714753
00:00:12.975	4175	0.01101	0		0.159687	1714653
00:00:12.985	4185	0.01088	0		0.157801	1714221
00:00:12.995	4195	0.01108	0		0.160702	1714910
00:00:13.005	4205	0.01087	0		0.157656	1714179
00:00:13.015	4215	0.01114	0		0.161572	1715091
00:00:13.024	4225	0.01096	0		0.158961	1714484
00:00:13.034	4235	0.01071	0		0.155335	1713667
00:00:13.044	4245	0.01081	0		0.156786	1714008
00:00:13.054	4255	0.01107	0		0.160557	1714859
00:00:13.064	4265	0.01104	0		0.160122	1714768
00:00:13.074	4275	0.0108	0		0.156641	1713969
00:00:13.084	4285	0.01091	0		0.158236	1714334
00:00:13.094	4295	0.01066	0		0.15461	1713476
00:00:13.104	4305	0.01088	0		0.157801	1714214
00:00:13.114	4315	0.01087	0		0.157656	1714196
00:00:13.124	4325	0.01107	0		0.160557	1714854
00:00:13.134	4335	0.01105	0		0.160267	1714795
00:00:13.144	4345	0.01089	0		0.157946	1714275
00:00:13.154	4355	0.0111	0		0.160992	1714971
00:00:13.164	4365	0.01088	0		0.157801	1714226
00:00:13.186	4375	0.011	0		0.159541	1714636
00:00:13.188	4385	0.01098	0		0.159251	1714562
00:00:13.194	4395	0.01095	0		0.158816	1714479
00:00:13.204	4405	0.01116	0		0.161862	1715175
00:00:13.214	4415	0.01096	0		0.158961	1714511
00:00:13.224	4425	0.0111	0		0.160992	1714954
00:00:13.234	4435	0.01121	0		0.162587	1715339
00:00:13.244	4445	0.01107	0		0.160557	1714873
00:00:13.254	4455	0.01121	0		0.162587	1715351
00:00:13.264	4465	0.01085	0		0.157366	1714128
00:00:13.274	4475	0.01126	0		0.163312	1715496
00:00:13.284	4485	0.01075	0		0.155916	1713787
00:00:13.293	4495	0.01112	0		0.161282	1715030
00:00:13.303	4505	0.01132	0		0.164183	1715700
00:00:13.313	4515	0.01085	0		0.157366	1714133
00:00:13.323	4525	0.01104	0		0.160122	1714761
00:00:13.333	4535	0.01087	0		0.157656	1714201
00:00:13.343	4545	0.01094	0		0.158671	1714427
00:00:13.353	4555	0.01124	0		0.163022	1715430
00:00:13.363	4565	0.01095	0		0.158816	1714472
00:00:13.373	4575	0.01049	0		0.152145	1712910
00:00:13.383	4585	0.0106	0		0.15374	1713273
00:00:13.393	4595	0.01096	0		0.158961	1714511
00:00:13.403	4605	0.0113	0		0.163893	1715624
00:00:13.413	4615	0.01114	0		0.161572	1715091
00:00:13.423	4625	0.01097	0		0.159106	1714523
00:00:13.433	4635	0.01088	0		0.157801	1714240
00:00:13.443	4645	0.01124	0		0.163022	1715452
00:00:13.453	4655	0.01078	0		0.156351	1713900
00:00:13.463	4665	0.01095	0		0.158816	1714449
00:00:13.473	4675	0.01086	0		0.157511	1714172
00:00:13.483	4685	0.01076	0		0.156061	1713812
00:00:13.493	4695	0.01143	0		0.165778	1716069
00:00:13.503	4705	0.01083	0		0.157076	1714074
00:00:13.513	4715	0.01123	0		0.162877	1715420
00:00:13.533	4725	0.01123	0		0.162877	1715400
00:00:13.535	4735	0.01072	0		0.15548	1713699
00:00:13.543	4745	0.01104	0		0.160122	1714756
00:00:13.553	4755	0.01098	0		0.159251	1714555
00:00:13.563	4765	0.01096	0		0.158961	1714486
00:00:13.573	4775	0.01117	0		0.162007	1715204
00:00:13.582	4785	0.01114	0		0.161572	1715091
00:00:13.592	4795	0.0112	0		0.162442	1715304
00:00:13.603	4805	0.01112	0		0.161282	1715037
00:00:13.613	4815	0.01082	0		0.156931	1714030
00:00:13.623	4825	0.01109	0		0.160847	1714930
00:00:13.632	4835	0.01096	0		0.158961	1714489
00:00:13.644	4845	0.01147	0		0.166358	1716221
00:00:13.653	4855	0.01121	0		0.162587	1715334
00:00:13.662	4865	0.01129	0		0.163748	1715592
00:00:13.672	4875	0.01128	0		0.163603	1715582
00:00:13.682	4885	0.01109	0		0.160847	1714939
00:00:13.692	4895	0.01125	0		0.163167	1715464
00:00:13.702	4905	0.01101	0		0.159687	1714668
00:00:13.712	4915	0.01125	0		0.163167	1715477
00:00:13.722	4925	0.0114	0		0.165343	1715981
00:00:13.732	4935	0.01107	0		0.160557	1714871
00:00:13.742	4945	0.01134	0		0.164473	1715785
00:00:13.752	4955	0.01133	0		0.164328	1715739
00:00:13.762	4965	0.01102	0		0.159832	1714712
00:00:13.772	4975	0.01127	0		0.163457	1715553
00:00:13.782	4985	0.01144	0		0.165923	1716113
00:00:13.792	4995	0.0113	0		0.163893	1715636
00:00:13.802	5005	0.01118	0		0.162152	1715221
00:00:13.812	5015	0.01111	0		0.161137	1714993
00:00:13.822	5025	0.01135	0		0.164618	1715793
00:00:13.832	5035	0.01153	0		0.167228	1716407
00:00:13.842	5045	0.01138	0		0.165053	1715922
00:00:13.852	5055	0.01124	0		0.163022	1715445
00:00:13.862	5065	0.01121	0		0.162587	1715336
00:00:13.872	5075	0.01132	0		0.164183	1715712
00:00:13.881	5085	0.01108	0		0.160702	1714903
00:00:13.891	5095	0.0113	0		0.163893	1715638
00:00:13.901	5105	0.01122	0		0.162732	1715366
00:00:13.911	5115	0.01121	0		0.162587	1715353
00:00:13.921	5125	0.01121	0		0.162587	1715346
00:00:13.931	5135	0.01138	0		0.165053	1715918
00:00:13.941	5145	0.01123	0		0.162877	1715413
00:00:13.951	5155	0.01128	0		0.163603	1715580
00:00:13.961	5165	0.01099	0		0.159396	1714587
00:00:13.971	5175	0.01145	0		0.166068	1716126
00:00:13.981	5185	0.01146	0		0.166213	1716177
00:00:13.991	5195	0.01131	0		0.164038	1715670
00:00:14.001	5205	0.01133	0		0.164328	1715727
00:00:14.011	5215	0.01113	0		0.161427	1715072
00:00:14.021	5225	0.01125	0		0.163167	1715472
00:00:14.031	5235	0.01145	0		0.166068	1716126
00:00:14.041	5245	0.0115	0		0.166793	1716307
00:00:14.053	5255	0.01127	0		0.163457	1715545
00:00:14.061	5265	0.01126	0		0.163312	1715496
00:00:14.071	5275	0.01114	0		0.161572	1715108
00:00:14.081	5285	0.01154	0		0.167374	1716454
00:00:14.091	5295	0.01129	0		0.163748	1715599
00:00:14.101	5305	0.01146	0		0.166213	1716180
00:00:14.111	5315	0.0114	0		0.165343	1715969
00:00:14.121	5325	0.01131	0		0.164038	1715673
00:00:14.131	5335	0.01141	0		0.165488	1715996
00:00:14.141	5345	0.0111	0		0.160992	1714976
00:00:14.151	5355	0.01143	0		0.165778	1716064
00:00:14.161	5365	0.01162	0		0.168534	1716714
00:00:14.170	5375	0.01117	0		0.162007	1715216
00:00:14.183	5385	0.0112	0		0.162442	1715302
00:00:14.190	5395	0.01148	0		0.166503	1716236
00:00:14.200	5405	0.01169	0		0.169549	1716935
00:00:14.210	5415	0.01141	0		0.165488	1716006
00:00:14.220	5425	0.01134	0		0.164473	1715756
00:00:14.230	5435	0.01114	0		0.161572	1715111
00:00:14.240	5445	0.01147	0		0.166358	1716199
00:00:14.250	5455	0.01157	0		0.167809	1716535
00:00:14.260	5465	0.01146	0		0.166213	1716177
00:00:14.270	5475	0.01133	0		0.164328	1715729
00:00:14.280	5485	0.01141	0		0.165488	1716006
00:00:14.290	5495	0.01128	0		0.163603	1715580
00:00:14.300	5505	0.01151	0		0.166938	1716353
00:00:14.310	5515	0.01151	0		0.166938	1716351
00:00:14.320	5525	0.01138	0		0.165053	1715893
00:00:14.330	5535	0.01165	0		0.168969	1716812
00:00:14.340	5545	0.01149	0		0.166648	1716263
00:00:14.350	5555	0.01155	0		0.167519	1716491
00:00:14.360	5565	0.01153	0		0.167228	1716398
00:00:14.370	5575	0.01153	0		0.167228	1716424
00:00:14.380	5585	0.01171	0		0.169839	1717016
00:00:14.390	5595	0.01159	0		0.168099	1716621
00:00:14.400	5605	0.01169	0		0.169549	1716959
00:00:14.409	5615	0.01155	0		0.167519	1716466
00:00:14.420	5625	0.01172	0		0.169984	1717033
00:00:14.430	5635	0.01171	0		0.169839	1717001
00:00:14.440	5645	0.01158	0		0.167954	1716576
00:00:14.450	5655	0.01166	0		0.169114	1716859
00:00:14.460	5665	0.01125	0		0.163167	1715482
00:00:14.469	5675	0.01173	0		0.170129	1717082
00:00:14.479	5685	0.01145	0		0.166068	1716133
00:00:14.489	5695	0.01133	0		0.164328	1715736
00:00:14.499	5705	0.01162	0		0.168534	1716710
00:00:14.510	5715	0.01148	0		0.166503	1716238
00:00:14.519	5725	0.01196	0		0.173465	1717869
00:00:14.529	5735	0.0117	0		0.169694	1716976
00:00:14.539	5745	0.01152	0		0.167083	1716385
00:00:14.549	5755	0.01181	0		0.17129	1717339
00:00:14.559	5765	0.01159	0		0.168099	1716597
00:00:14.569	5775	0.0117	0		0.169694	1716989
00:00:14.579	5785	0.01151	0		0.166938	1716358
00:00:14.589	5795	0.01149	0		0.166648	1716292
00:00:14.599	5805	0.01174	0		0.170274	1717119
00:00:14.609	5815	0.01146	0		0.166213	1716175
00:00:14.619	5825	0.01171	0		0.169839	1717028
00:00:14.629	5835	0.01198	0		0.173755	1717911
00:00:14.640	5845	0.01189	0		0.17245	1717616
00:00:14.649	5855	0.01179	0		0.170999	1717270
00:00:14.659	5865	0.01176	0		0.170564	1717192
00:00:14.669	5875	0.01154	0		0.167374	1716442
00:00:14.679	5885	0.01178	0		0.170854	1717234
00:00:14.688	5895	0.01159	0		0.168099	1716609
00:00:14.698	5905	0.01165	0		0.168969	1716822
00:00:14.709	5915	0.01194	0		0.173175	1717788
00:00:14.718	5925	0.01175	0		0.170419	1717145
00:00:14.729	5935	0.01183	0		0.17158	1717407
00:00:14.739	5945	0.01196	0		0.173465	1717864
00:00:14.749	5955	0.0115	0		0.166793	1716324
00:00:14.759	5965	0.01176	0		0.170564	1717194
00:00:14.768	5975	0.0114	0		0.165343	1715974
00:00:14.778	5985	0.01176	0		0.170564	1717194
00:00:14.788	5995	0.01186	0		0.172015	1717518
00:00:14.798	6005	0.01163	0		0.168679	1716759
00:00:14.808	6015	0.01154	0		0.167374	1716447
00:00:14.818	6025	0.01176	0		0.170564	1717185
00:00:14.828	6035	0.01157	0		0.167809	1716530
00:00:14.838	6045	0.01168	0		0.169404	1716910
00:00:14.848	6055	0.0117	0		0.169694	1716976
00:00:14.858	6065	0.0117	0		0.169694	1716979
00:00:14.868	6075	0.01192	0		0.172885	1717732
00:00:14.878	6085	0.01157	0		0.167809	1716530
00:00:14.888	6095	0.01156	0		0.167664	1716527
00:00:14.909	6105	0.01187	0		0.17216	1717545
00:00:14.910	6115	0.01172	0		0.169984	1717043
00:00:14.920	6125	0.01153	0		0.167228	1716402
00:00:14.928	6135	0.01189	0		0.17245	1717603
00:00:14.938	6145	0.01174	0		0.170274	1717106
00:00:14.948	6155	0.01181	0		0.17129	1717341
00:00:14.958	6165	0.01196	0		0.173465	1717847
00:00:14.967	6175	0.01198	0		0.173755	1717908
00:00:14.977	6185	0.01189	0		0.17245	1717630
00:00:14.987	6195	0.01179	0		0.170999	1717273
00:00:14.998	6205	0.01216	0		0.176366	1718510
00:00:15.007	6215	0.0118	0		0.171144	1717322
00:00:15.017	6225	0.01176	0		0.170564	1717192
00:00:15.027	6235	0.01189	0		0.17245	1717625
00:00:15.037	6245	0.0118	0		0.171144	1717319
00:00:15.047	6255	0.01184	0		0.171725	1717454
00:00:15.057	6265	0.01203	0		0.17448	1718082
00:00:15.067	6275	0.01166	0		0.169114	1716854
00:00:15.078	6285	0.01182	0		0.171435	1717381
00:00:15.087	6295	0.01181	0		0.17129	1717366
00:00:15.097	6305	0.01185	0		0.17187	1717486
00:00:15.107	6315	0.01167	0		0.169259	1716883
00:00:15.117	6325	0.01227	0		0.177961	1718884
00:00:15.127	6335	0.01188	0		0.172305	1717584
00:00:15.137	6345	0.01192	0		0.172885	1717717
00:00:15.149	6355	0.01186	0		0.172015	1717501
00:00:15.157	6365	0.01197	0		0.17361	1717879
00:00:15.167	6375	0.01166	0		0.169114	1716856
00:00:15.177	6385	0.01205	0		0.17477	1718146
00:00:15.187	6395	0.01183	0		0.17158	1717405
00:00:15.197	6405	0.01163	0		0.168679	1716741
00:00:15.207	6415	0.01153	0		0.167228	1716410
00:00:15.217	6425	0.01209	0		0.175351	1718297
00:00:15.227	6435	0.01211	0		0.175641	1718373
00:00:15.237	6445	0.0118	0		0.171144	1717302
00:00:15.246	6455	0.01155	0		0.167519	1716469
00:00:15.256	6465	0.01188	0		0.172305	1717596
00:00:15.267	6475	0.01204	0		0.174625	1718124
00:00:15.276	6485	0.01197	0		0.17361	1717884
00:00:15.287	6495	0.01216	0		0.176366	1718523
00:00:15.296	6505	0.01187	0		0.17216	1717547
00:00:15.306	6515	0.01237	0		0.179412	1719231
00:00:15.316	6525	0.01214	0		0.176076	1718471
00:00:15.326	6535	0.01187	0		0.17216	1717542
00:00:15.336	6545	0.01211	0		0.175641	1718342
00:00:15.346	6555	0.01204	0		0.174625	1718124
00:00:15.356	6565	0.0122	0		0.176946	1718653
00:00:15.369	6575	0.01221	0		0.177091	1718692
00:00:15.376	6585	0.01215	0		0.176221	1718503
00:00:15.386	6595	0.01191	0		0.17274	1717693
00:00:15.396	6605	0.01205	0		0.17477	1718155
00:00:15.406	6615	0.01188	0		0.172305	1717569
00:00:15.416	6625	0.01181	0		0.17129	1717361
00:00:15.426	6635	0.01221	0		0.177091	1718702
00:00:15.438	6645	0.01212	0		0.175786	1718390
00:00:15.446	6655	0.01197	0		0.17361	1717893
00:00:15.456	6665	0.01205	0		0.17477	1718146
00:00:15.466	6675	0.01223	0		0.177381	1718761
00:00:15.476	6685	0.01204	0		0.174625	1718138
00:00:15.486	6695	0.01192	0		0.172885	1717717
00:00:15.496	6705	0.0121	0		0.175496	1718337
00:00:15.505	6715	0.01228	0		0.178106	1718930
00:00:15.516	6725	0.01199	0		0.1739	1717947
00:00:15.525	6735	0.01206	0		0.174915	1718192
00:00:15.536	6745	0.01208	0		0.175206	1718248
00:00:15.545	6755	0.01215	0		0.176221	1718501
00:00:15.556	6765	0.01231	0		0.178541	1719040
00:00:15.566	6775	0.01208	0		0.175206	1718241
00:00:15.575	6785	0.01242	0		0.180137	1719381
00:00:15.585	6795	0.01233	0		0.178831	1719082
00:00:15.595	6805	0.01218	0		0.176656	1718606
00:00:15.605	6815	0.01206	0		0.174915	1718182
00:00:15.615	6825	0.01203	0		0.17448	1718099
00:00:15.625	6835	0.01196	0		0.173465	1717852
00:00:15.635	6845	0.01212	0		0.175786	1718403
00:00:15.645	6855	0.01232	0		0.178686	1719065
00:00:15.655	6865	0.01238	0		0.179557	1719256
00:00:15.665	6875	0.01222	0		0.177236	1718734
00:00:15.675	6885	0.01201	0		0.17419	1718035
00:00:15.685	6895	0.01193	0		0.17303	1717759
00:00:15.695	6905	0.01218	0		0.176656	1718594
00:00:15.705	6915	0.01234	0		0.178977	1719138
00:00:15.715	6925	0.01207	0		0.175061	1718234
00:00:15.725	6935	0.01258	0		0.182457	1719921
00:00:15.735	6945	0.01236	0		0.179267	1719187
00:00:15.746	6955	0.01183	0		0.17158	1717432
00:00:15.755	6965	0.01206	0		0.174915	1718182
00:00:15.765	6975	0.0124	0		0.179847	1719332
00:00:15.775	6985	0.01254	0		0.181877	1719800
00:00:15.785	6995	0.01211	0		0.175641	1718359
00:00:15.795	7005	0.01262	0		0.183038	1720080
00:00:15.805	7015	0.01229	0		0.178251	1718977
00:00:15.814	7025	0.01239	0		0.179702	1719288
00:00:15.824	7035	0.0122	0		0.176946	1718662
00:00:15.841	7045	0.01243	0		0.180282	1719432
00:00:15.844	7055	0.01235	0		0.179122	1719165
00:00:15.855	7065	0.01227	0		0.177961	1718908
00:00:15.864	7075	0.01212	0		0.175786	1718395
00:00:15.874	7085	0.0126	0		0.182747	1719997
00:00:15.884	7095	0.01225	0		0.177671	1718823
00:00:15.894	7105	0.01243	0		0.180282	1719427
00:00:15.904	7115	0.01199	0		0.1739	1717955
00:00:15.914	7125	0.01197	0		0.17361	1717896
00:00:15.924	7135	0.01219	0		0.176801	1718618
00:00:15.934	7145	0.01263	0		0.183183	1720092
00:00:15.944	7155	0.01241	0		0.179992	1719369
00:00:15.954	7165	0.01272	0		0.184488	1720405
00:00:15.964	7175	0.01232	0		0.178686	1719048
00:00:15.974	7185	0.01262	0		0.183038	1720068
00:00:15.984	7195	0.01227	0		0.177961	1718894
00:00:15.994	7205	0.01233	0		0.178831	1719080
00:00:16.004	7215	0.01274	0		0.184778	1720454
00:00:16.014	7225	0.01253	0		0.181732	1719770
00:00:16.024	7235	0.01253	0		0.181732	1719782
00:00:16.034	7245	0.01241	0		0.179992	1719347
00:00:16.044	7255	0.01215	0		0.176221	1718506
00:00:16.054	7265	0.01233	0		0.178831	1719087
00:00:16.064	7275	0.0125	0		0.181297	1719667
00:00:16.074	7285	0.01274	0		0.184778	1720464
00:00:16.084	7295	0.01221	0		0.177091	1718699
00:00:16.094	7305	0.01267	0		0.183763	1720246
00:00:16.105	7315	0.01248	0		0.181007	1719587
00:00:16.114	7325	0.01272	0		0.184488	1720413
00:00:16.123	7335	0.01283	0		0.186083	1720785
00:00:16.134	7345	0.01226	0		0.177816	1718869
00:00:16.144	7355	0.01245	0		0.180572	1719508
00:00:16.153	7365	0.01253	0		0.181732	1719780
00:00:16.163	7375	0.01245	0		0.180572	1719501
00:00:16.173	7385	0.01261	0		0.182893	1720050
00:00:16.183	7395	0.01244	0		0.180427	1719471
00:00:16.193	7405	0.01253	0		0.181732	1719758
00:00:16.203	7415	0.01278	0		0.185358	1720614
00:00:16.213	7425	0.01265	0		0.183473	1720161
00:00:16.223	7435	0.01264	0		0.183328	1720131
00:00:16.233	7445	0.01221	0		0.177091	1718689
00:00:16.243	7455	0.01287	0		0.186664	1720904
00:00:16.253	7465	0.01266	0		0.183618	1720207
00:00:16.271	7475	0.01275	0		0.184923	1720499
00:00:16.273	7485	0.01263	0		0.183183	1720109
00:00:16.283	7495	0.0126	0		0.182747	1719997
00:00:16.293	7505	0.0127	0		0.184198	1720347
00:00:16.303	7515	0.01242	0		0.180137	1719396
00:00:16.313	7525	0.01259	0		0.182602	1719977
00:00:16.323	7535	0.01304	0		0.189129	1721491
00:00:16.333	7545	0.0126	0		0.182747	1719999
00:00:16.343	7555	0.01263	0		0.183183	1720114
00:00:16.353	7565	0.01296	0		0.187969	1721212
00:00:16.363	7575	0.01256	0		0.182167	1719867
00:00:16.373	7585	0.01254	0		0.181877	1719795
00:00:16.382	7595	0.01283	0		0.186083	1720788
00:00:16.392	7605	0.01266	0		0.183618	1720195
00:00:16.402	7615	0.01265	0		0.183473	1720178
00:00:16.412	7625	0.01262	0		0.183038	1720058
00:00:16.422	7635	0.0127	0		0.184198	1720347
00:00:16.432	7645	0.01277	0		0.185213	1720562
00:00:16.442	7655	0.01219	0		0.176801	1718633
00:00:16.452	7665	0.01269	0		0.184053	1720312
00:00:16.462	7675	0.01283	0		0.186083	1720780
00:00:16.472	7685	0.0129	0		0.187099	1720997
00:00:16.482	7695	0.01284	0		0.186228	1720807
00:00:16.492	7705	0.01281	0		0.185793	1720692
00:00:16.502	7715	0.01285	0		0.186373	1720842
00:00:16.512	7725	0.01289	0		0.186954	1720984
00:00:16.522	7735	0.01302	0		0.188839	1721418
00:00:16.532	7745	0.01281	0		0.185793	1720721
00:00:16.542	7755	0.01257	0		0.182312	1719896
00:00:16.552	7765	0.01257	0		0.182312	1719886
00:00:16.562	7775	0.01307	0		0.189564	1721570
00:00:16.572	7785	0.01234	0		0.178977	1719136
00:00:16.582	7795	0.0129	0		0.187099	1721014
00:00:16.592	7805	0.01274	0		0.184778	1720454
00:00:16.602	7815	0.01311	0		0.190144	1721714
00:00:16.612	7825	0.01321	0		0.191595	1722057
00:00:16.622	7835	0.01274	0		0.184778	1720469
00:00:16.632	7845	0.01276	0		0.185068	1720545
00:00:16.641	7855	0.01305	0		0.189274	1721526
00:00:16.652	7865	0.01296	0		0.187969	1721202
00:00:16.662	7875	0.01279	0		0.185503	1720633
00:00:16.672	7885	0.01291	0		0.187244	1721029
00:00:16.681	7895	0.01277	0		0.185213	1720570
00:00:16.691	7905	0.01303	0		0.188984	1721430
00:00:16.701	7915	0.01292	0		0.187389	1721090
00:00:16.711	7925	0.01322	0		0.19174	1722090
00:00:16.721	7935	0.01275	0		0.184923	1720496
00:00:16.731	7945	0.01281	0		0.185793	1720717
00:00:16.741	7955	0.01288	0		0.186809	1720953
00:00:16.752	7965	0.01306	0		0.189419	1721543
00:00:16.762	7975	0.0131	0		0.189999	1721687
00:00:16.771	7985	0.0129	0		0.187099	1721009
00:00:16.781	7995	0.01301	0		0.188694	1721362
00:00:16.791	8005	0.01296	0		0.187969	1721197
00:00:16.801	8015	0.01301	0		0.188694	1721374
00:00:16.811	8025	0.01279	0		0.185503	1720631
00:00:16.821	8035	0.01311	0		0.190144	1721697
00:00:16.831	8045	0.01296	0		0.187969	1721210
00:00:16.841	8055	0.01333	0		0.193335	1722452
00:00:16.851	8065	0.01299	0		0.188404	1721295
00:00:16.863	8075	0.01303	0		0.188984	1721452
00:00:16.871	8085	0.01305	0		0.189274	1721501
00:00:16.883	8095	0.01321	0		0.191595	1722042
00:00:16.901	8105	0.01307	0		0.189564	1721587
00:00:16.903	8115	0.01298	0		0.188259	1721288
00:00:16.910	8125	0.01292	0		0.187389	1721080
00:00:16.921	8135	0.01335	0		0.193625	1722509
00:00:16.931	8145	0.01307	0		0.189564	1721587
00:00:16.940	8155	0.01283	0		0.186083	1720756
00:00:16.950	8165	0.01307	0		0.189564	1721589
00:00:16.960	8175	0.01316	0		0.19087	1721878
00:00:16.971	8185	0.01301	0		0.188694	1721364
00:00:16.983	8195	0.01303	0		0.188984	1721440
00:00:16.991	8205	0.01309	0		0.189854	1721653
00:00:17.000	8215	0.01305	0		0.189274	1721496
00:00:17.011	8225	0.01289	0		0.186954	1720967
00:00:17.020	8235	0.01337	0		0.193915	1722577
00:00:17.031	8245	0.01313	0		0.190435	1721780
00:00:17.040	8255	0.01344	0		0.194931	1722803
00:00:17.050	8265	0.0133	0		0.1929	1722364
00:00:17.060	8275	0.0132	0		0.19145	1722023
00:00:17.070	8285	0.01316	0		0.19087	1721864
00:00:17.080	8295	0.01328	0		0.19261	1722296
00:00:17.090	8305	0.01325	0		0.192175	1722183
00:00:17.100	8315	0.01321	0		0.191595	1722062
00:00:17.110	8325	0.01332	0		0.19319	1722408
00:00:17.120	8335	0.01327	0		0.192465	1722259
00:00:17.130	8345	0.01341	0		0.194496	1722722
00:00:17.140	8355	0.01317	0		0.191015	1721910
00:00:17.150	8365	0.01362	0		0.197541	1723433
00:00:17.160	8375	0.0137	0		0.198702	1723692
00:00:17.170	8385	0.01327	0		0.192465	1722242
00:00:17.180	8395	0.01311	0		0.190144	1721714
00:00:17.190	8405	0.01316	0		0.19087	1721873
00:00:17.200	8415	0.01367	0		0.198267	1723585
00:00:17.210	8425	0.01336	0		0.19377	1722560
00:00:17.220	8435	0.01351	0		0.195946	1723061
00:00:17.230	8445	0.01336	0		0.19377	1722540
00:00:17.239	8455	0.01343	0		0.194786	1722793
00:00:17.250	8465	0.01328	0		0.19261	1722291
00:00:17.259	8475	0.01343	0		0.194786	1722773
00:00:17.269	8485	0.01344	0		0.194931	1722803
00:00:17.279	8495	0.0136	0		0.197251	1723362
00:00:17.289	8505	0.01338	0		0.19406	1722619
00:00:17.299	8515	0.0136	0		0.197251	1723345
00:00:17.309	8525	0.01333	0		0.193335	1722457
00:00:17.319	8535	0.01322	0		0.19174	1722092
00:00:17.329	8545	0.01347	0		0.195366	1722927
00:00:17.339	8555	0.01379	0		0.200007	1723979
00:00:17.349	8565	0.01342	0		0.194641	1722741
00:00:17.359	8575	0.01381	0		0.200297	1724045
00:00:17.369	8585	0.01357	0		0.196816	1723244
00:00:17.379	8595	0.01378	0		0.199862	1723955
00:00:17.389	8605	0.01328	0		0.19261	1722271
00:00:17.399	8615	0.01338	0		0.19406	1722602
00:00:17.409	8625	0.01369	0		0.198557	1723646
00:00:17.419	8635	0.01355	0		0.196526	1723173
00:00:17.429	8645	0.0134	0		0.194351	1722690
00:00:17.439	8655	0.01344	0		0.194931	1722829
00:00:17.449	8665	0.0135	0		0.195801	1723024
00:00:17.461	8675	0.01363	0		0.197686	1723470
00:00:17.469	8685	0.01354	0		0.196381	1723154
00:00:17.479	8695	0.01379	0		0.200007	1723994
00:00:17.489	8705	0.01358	0		0.196961	1723303
00:00:17.499	8715	0.01387	0		0.201167	1724269
00:00:17.509	8725	0.01364	0		0.197831	1723487
00:00:17.519	8735	0.01361	0		0.197396	1723406
00:00:17.529	8745	0.01387	0		0.201167	1724252
00:00:17.539	8755	0.01379	0		0.200007	1723977
00:00:17.549	8765	0.01369	0		0.198557	1723673
00:00:17.558	8775	0.01373	0		0.199137	1723776
00:00:17.569	8785	0.01376	0		0.199572	1723893
00:00:17.578	8795	0.01354	0		0.196381	1723168
00:00:17.589	8805	0.0138	0		0.200152	1724013
00:00:17.598	8815	0.01363	0		0.197686	1723445
00:00:17.608	8825	0.01359	0		0.197106	1723337
00:00:17.618	8835	0.01359	0		0.197106	1723330
00:00:17.636	8845	0.0138	0		0.200152	1724030
00:00:17.638	8855	0.01378	0		0.199862	1723952
00:00:17.648	8865	0.01406	0		0.203923	1724886
00:00:17.658	8875	0.01413	0		0.204938	1725124
00:00:17.668	8885	0.01386	0		0.201022	1724221
00:00:17.678	8895	0.01377	0		0.199717	1723923
00:00:17.688	8905	0.01374	0		0.199282	1723839
00:00:17.698	8915	0.01426	0		0.206824	1725578
00:00:17.708	8925	0.01395	0		0.202328	1724543
00:00:17.718	8935	0.01359	0		0.197106	1723320
00:00:17.728	8945	0.01375	0		0.199427	1723859
00:00:17.738	8955	0.01367	0		0.198267	1723604
00:00:17.748	8965	0.01389	0		0.201457	1724313
00:00:17.758	8975	0.0137	0		0.198702	1723678
00:00:17.768	8985	0.01402	0		0.203343	1724754
00:00:17.778	8995	0.01388	0		0.201312	1724303
00:00:17.787	9005	0.01414	0		0.205083	1725158
00:00:17.800	9015	0.0141	0		0.204503	1725033
00:00:17.807	9025	0.01407	0		0.204068	1724940
00:00:17.817	9035	0.01418	0		0.205663	1725303
00:00:17.827	9045	0.01388	0		0.201312	1724293
00:00:17.837	9055	0.01405	0		0.203778	1724854
00:00:17.847	9065	0.01409	0		0.204358	1725006
00:00:17.857	9075	0.01411	0		0.204648	1725080
00:00:17.867	9085	0.01402	0		0.203343	1724778
00:00:17.877	9095	0.01421	0		0.206099	1725411
00:00:17.887	9105	0.01404	0		0.203633	1724835
00:00:17.897	9115	0.01379	0		0.200007	1723994
00:00:17.907	9125	0.01399	0		0.202908	1724651
00:00:17.917	9135	0.01403	0		0.203488	1724788
00:00:17.928	9145	0.01426	0		0.206824	1725565
00:00:17.937	9155	0.01403	0		0.203488	1724803
00:00:17.947	9165	0.01436	0		0.208274	1725903
00:00:17.957	9175	0.01433	0		0.207839	1725815
00:00:17.967	9185	0.01408	0		0.204213	1724972
00:00:17.977	9195	0.0141	0		0.204503	1725043
00:00:17.987	9205	0.01439	0		0.208709	1726023
00:00:17.997	9215	0.01447	0		0.20987	1726281
00:00:18.007	9225	0.01462	0		0.212045	1726762
00:00:18.017	9235	0.01426	0		0.206824	1725585
00:00:18.027	9245	0.01434	0		0.207984	1725832
00:00:18.037	9255	0.0142	0		0.205954	1725374
00:00:18.047	9265	0.01424	0		0.206534	1725490
00:00:18.057	9275	0.01411	0		0.204648	1725062
00:00:18.067	9285	0.01433	0		0.207839	1725796
00:00:18.076	9295	0.01423	0		0.206389	1725485
00:00:18.086	9305	0.01389	0		0.201457	1724345
00:00:18.096	9315	0.01425	0		0.206679	1725531
00:00:18.107	9325	0.01435	0		0.208129	1725879
00:00:18.116	9335	0.0142	0		0.205954	1725355
00:00:18.126	9345	0.01416	0		0.205373	1725223
00:00:18.137	9355	0.01411	0		0.204648	1725053
00:00:18.146	9365	0.01442	0		0.209144	1726094
00:00:18.156	9375	0.01439	0		0.208709	1726009
00:00:18.166	9385	0.01467	0		0.21277	1726930
00:00:18.176	9395	0.01415	0		0.205228	1725202
00:00:18.186	9405	0.01447	0		0.20987	1726278
00:00:18.196	9415	0.01456	0		0.211175	1726570
00:00:18.206	9425	0.0144	0		0.208854	1726050
00:00:18.216	9435	0.01411	0		0.204648	1725055
00:00:18.226	9445	0.01451	0		0.21045	1726402
00:00:18.236	9455	0.01459	0		0.21161	1726686
00:00:18.246	9465	0.0143	0		0.207404	1725693
00:00:18.256	9475	0.01417	0		0.205518	1725279
00:00:18.266	9485	0.01423	0		0.206389	1725480
00:00:18.276	9495	0.0142	0		0.205954	1725382
00:00:18.286	9505	0.01428	0		0.207114	1725651
00:00:18.296	9515	0.01449	0		0.21016	1726327
00:00:18.306	9525	0.01446	0		0.209725	1726239
00:00:18.316	9535	0.01458	0		0.211465	1726649
00:00:18.326	9545	0.01445	0		0.209579	1726214
00:00:18.336	9555	0.01419	0		0.205808	1725323
00:00:18.345	9565	0.01455	0		0.21103	1726544
00:00:18.355	9575	0.01469	0		0.21306	1727004
00:00:18.366	9585	0.01462	0		0.212045	1726784
00:00:18.375	9595	0.01453	0		0.21074	1726480
00:00:18.385	9605	0.01458	0		0.211465	1726644
00:00:18.395	9615	0.01449	0		0.21016	1726345
00:00:18.405	9625	0.01465	0		0.21248	1726874
00:00:18.415	9635	0.0144	0		0.208854	1726050
00:00:18.425	9645	0.01439	0		0.208709	1726001
00:00:18.435	9655	0.0146	0		0.211755	1726705
00:00:18.447	9665	0.01456	0		0.211175	1726566
00:00:18.455	9675	0.01449	0		0.21016	1726330
00:00:18.465	9685	0.01428	0		0.207114	1725636
00:00:18.475	9695	0.01446	0		0.209725	1726239
00:00:18.485	9705	0.01454	0		0.210885	1726497
00:00:18.495	9715	0.0147	0		0.213205	1727046
00:00:18.505	9725	0.01456	0		0.211175	1726568
00:00:18.515	9735	0.01483	0		0.215091	1727485
00:00:18.525	9745	0.01454	0		0.210885	1726526
00:00:18.535	9755	0.0146	0		0.211755	1726708
00:00:18.545	9765	0.01484	0		0.215236	1727505
00:00:18.555	9775	0.01474	0		0.213786	1727193
00:00:18.565	9785	0.01491	0		0.216251	1727745
00:00:18.575	9795	0.01496	0		0.216976	1727918
00:00:18.585	9805	0.01495	0		0.216831	1727891
00:00:18.595	9815	0.0147	0		0.213205	1727046
00:00:18.605	9825	0.0148	0		0.214656	1727398
00:00:18.615	9835	0.0149	0		0.216106	1727718
00:00:18.625	9845	0.01519	0		0.220312	1728688
00:00:18.635	9855	0.01497	0		0.217121	1727965
00:00:18.645	9865	0.01493	0		0.216541	1727808
00:00:18.655	9875	0.01499	0		0.217412	1728019
00:00:18.664	9885	0.015	0		0.217557	1728053
00:00:18.674	9895	0.01473	0		0.213641	1727134
00:00:18.685	9905	0.01466	0		0.212625	1726921
00:00:18.695	9915	0.01498	0		0.217266	1727989
00:00:18.704	9925	0.01473	0		0.213641	1727151
00:00:18.714	9935	0.01484	0		0.215236	1727527
00:00:18.724	9945	0.01497	0		0.217121	1727958
00:00:18.734	9955	0.01477	0		0.214221	1727298
00:00:18.744	9965	0.0148	0		0.214656	1727379
00:00:18.754	9975	0.01477	0		0.214221	1727293
00:00:18.764	9985	0.015	0		0.217557	1728051
00:00:18.774	9995	0.01484	0		0.215236	1727507
00:00:18.784	10005	0.01509	0		0.218862	1728342
00:00:18.794	10015	0.01503	0		0.217992	1728151
00:00:18.804	10025	0.01477	0		0.214221	1727271
00:00:18.814	10035	0.01491	0		0.216251	1727740
00:00:18.824	10045	0.01489	0		0.215961	1727669
00:00:18.834	10055	0.0149	0		0.216106	1727713
00:00:18.844	10065	0.01543	0		0.223793	1729504
00:00:18.854	10075	0.01515	0		0.219732	1728568
00:00:18.864	10085	0.01516	0		0.219877	1728590
00:00:18.874	10095	0.01475	0		0.213931	1727222
00:00:18.884	10105	0.01506	0		0.218427	1728254
00:00:18.894	10115	0.01516	0		0.219877	1728576
00:00:18.904	10125	0.01512	0		0.219297	1728456
00:00:18.913	10135	0.01516	0		0.219877	1728600
00:00:18.923	10145	0.01496	0		0.216976	1727933
00:00:18.933	10155	0.01511	0		0.219152	1728418
00:00:18.944	10165	0.01494	0		0.216686	1727847
00:00:18.953	10175	0.01499	0		0.217412	1728033
00:00:18.964	10185	0.01539	0		0.223213	1729359
00:00:18.973	10195	0.01508	0		0.218717	1728327
00:00:18.983	10205	0.01499	0		0.217412	1728019
00:00:19.000	10215	0.01534	0		0.222488	1729188
00:00:19.003	10225	0.01519	0		0.220312	1728691
00:00:19.013	10235	0.01519	0		0.220312	1728705
00:00:19.023	10245	0.01531	0		0.222053	1729107
00:00:19.033	10255	0.01545	0		0.224083	1729553
00:00:19.043	10265	0.01561	0		0.226404	1730085
00:00:19.053	10275	0.01525	0		0.221182	1728889
00:00:19.063	10285	0.01559	0		0.226114	1730044
00:00:19.073	10295	0.015	0		0.217557	1728051
00:00:19.083	10305	0.01565	0		0.226984	1730247
00:00:19.093	10315	0.01506	0		0.218427	1728266
00:00:19.103	10325	0.0156	0		0.226259	1730053
00:00:19.113	10335	0.01516	0		0.219877	1728603
00:00:19.123	10345	0.01527	0		0.221473	1728968
00:00:19.133	10355	0.01537	0		0.222923	1729288
00:00:19.143	10365	0.01516	0		0.219877	1728581
00:00:19.153	10375	0.01507	0		0.218572	1728276
00:00:19.163	10385	0.0154	0		0.223358	1729381
00:00:19.173	10395	0.01569	0		0.227564	1730384
00:00:19.183	10405	0.01559	0		0.226114	1730034
00:00:19.192	10415	0.01541	0		0.223503	1729416
00:00:19.202	10425	0.0152	0		0.220457	1728740
00:00:19.213	10435	0.01531	0		0.222053	1729080
00:00:19.223	10445	0.01553	0		0.225244	1729835
00:00:19.232	10455	0.01533	0		0.222343	1729168
00:00:19.242	10465	0.01544	0		0.223938	1729536
00:00:19.252	10475	0.01541	0		0.223503	1729421
00:00:19.262	10485	0.01566	0		0.227129	1730266
00:00:19.272	10495	0.01556	0		0.225679	1729926
00:00:19.282	10505	0.01537	0		0.222923	1729310
00:00:19.292	10515	0.01527	0		0.221473	1728955
00:00:19.302	10525	0.01575	0		0.228434	1730569
00:00:19.312	10535	0.01552	0		0.225099	1729786
00:00:19.322	10545	0.01587	0		0.230175	1730983
00:00:19.332	10555	0.01561	0		0.226404	1730102
00:00:19.342	10565	0.01557	0		0.225824	1729965
00:00:19.352	10575	0.01568	0		0.227419	1730347
00:00:19.362	10585	0.01526	0		0.221328	1728933
00:00:19.372	10595	0.01562	0		0.226549	1730146
00:00:19.382	10605	0.01586	0		0.23003	1730938
00:00:19.394	10615	0.01557	0		0.225824	1729980
00:00:19.402	10625	0.01591	0		0.230755	1731120
00:00:19.412	10635	0.01547	0		0.224373	1729641
00:00:19.422	10645	0.01593	0		0.231045	1731166
00:00:19.432	10655	0.01593	0		0.231045	1731159
00:00:19.442	10665	0.01598	0		0.23177	1731333
00:00:19.452	10675	0.01594	0		0.23119	1731198
00:00:19.462	10685	0.01577	0		0.228724	1730652
00:00:19.471	10695	0.01561	0		0.226404	1730100
00:00:19.481	10705	0.01591	0		0.230755	1731093
00:00:19.492	10715	0.01582	0		0.22945	1730789
00:00:19.502	10725	0.0159	0		0.23061	1731085
00:00:19.511	10735	0.01567	0		0.227274	1730306
00:00:19.521	10745	0.01586	0		0.23003	1730941
00:00:19.532	10755	0.01563	0		0.226694	1730156
00:00:19.542	10765	0.01612	0		0.233801	1731814
00:00:19.551	10775	0.01582	0		0.22945	1730804
00:00:19.561	10785	0.0156	0		0.226259	1730080
00:00:19.571	10795	0.01547	0		0.224373	1729646
00:00:19.582	10805	0.01574	0		0.228289	1730538
00:00:19.591	10815	0.01559	0		0.226114	1730022
00:00:19.601	10825	0.01564	0		0.226839	1730215
00:00:19.611	10835	0.01559	0		0.226114	1730026
00:00:19.621	10845	0.01613	0		0.233946	1731831
00:00:19.631	10855	0.01613	0		0.233946	1731848
00:00:19.641	10865	0.01565	0		0.226984	1730222
00:00:19.651	10875	0.01569	0		0.227564	1730377
00:00:19.661	10885	0.0161	0		0.233511	1731749
00:00:19.671	10895	0.01611	0		0.233656	1731783
00:00:19.681	10905	0.01598	0		0.23177	1731355
00:00:19.691	10915	0.01604	0		0.23264	1731551
00:00:19.701	10925	0.0161	0		0.233511	1731734
00:00:19.711	10935	0.01557	0		0.225824	1729970
00:00:19.721	10945	0.01639	0		0.237717	1732712
00:00:19.732	10955	0.01601	0		0.232205	1731426
00:00:19.741	10965	0.01611	0		0.233656	1731769
00:00:19.751	10975	0.01596	0		0.23148	1731267
00:00:19.761	10985	0.01597	0		0.231625	1731320
00:00:19.770	10995	0.01619	0		0.234816	1732032
00:00:19.781	11005	0.01611	0		0.233656	1731781
00:00:19.790	11015	0.01586	0		0.23003	1730951
00:00:19.800	11025	0.01617	0		0.234526	1731980
00:00:19.810	11035	0.01616	0		0.234381	1731939
00:00:19.820	11045	0.01616	0		0.234381	1731961
00:00:19.830	11055	0.01621	0		0.235106	1732105
00:00:19.840	11065	0.01627	0		0.235976	1732326
00:00:19.850	11075	0.01627	0		0.235976	1732306
00:00:19.860	11085	0.01635	0		0.237137	1732570
00:00:19.871	11095	0.01596	0		0.23148	1731262
00:00:19.880	11105	0.01649	0		0.239167	1733047
[truncated: 63,194 more rows]
