# Supplementary material for: Continuous Infusion Pressure Measurement in Predefined Interfascial and Intramuscular Tissue Conditions: An Ex Vivo Pilot Study
Source: J Clin Med. 2026 Apr 26;15(9):3301. doi: 10.3390/jcm15093301 (PMC13164366; doi:10.3390/jcm15093301)
Supplement: Supplementary file 1 [file jcm-15-03301-s001.zip › muscle 20.xlsx]

## Sheet: Recording
Timestamp	DeviceTime	Pressure(bar)	ButtonState	Event	Pressure(PSI)	PressureRAW
00:00:00.000	21541	0.00496	1		0.0719387	1694357
00:00:00.001	21551	0.00545	1		0.0790455	1696022
00:00:00.007	21561	0.00504	1		0.073099	1694642
00:00:00.017	21571	0.00539	1		0.0781753	1695818
00:00:00.027	21581	0.00548	1		0.0794807	1696112
00:00:00.037	21591	0.00538	1		0.0780303	1695791
00:00:00.047	21601	0.00526	1		0.0762898	1695377
00:00:00.057	21611	0.0057	1		0.0826715	1696853
00:00:00.067	21621	0.00531	1		0.077015	1695538
00:00:00.077	21631	0.0054	1		0.0783204	1695838
00:00:00.087	21641	0.00531	1		0.077015	1695543
00:00:00.097	21651	0.00576	1		0.0835417	1697044
00:00:00.107	21661	0.0053	1		0.07687	1695519
00:00:00.116	21671	0.00562	1		0.0815112	1696563
00:00:00.126	21681	0.00548	1		0.0794807	1696110
00:00:00.136	21691	0.00534	1		0.0774501	1695629
00:00:00.146	21701	0.00539	1		0.0781753	1695798
00:00:00.157	21711	0.00543	1		0.0787555	1695938
00:00:00.167	21721	0.00543	0		0.0787555	1695946
00:00:00.176	21731	0.00556	0		0.080641	1696379
00:00:00.186	21741	0.00539	0		0.0781753	1695798
00:00:00.196	21751	0.0053	0		0.07687	1695511
00:00:00.206	21761	0.00557	0		0.080786	1696396
00:00:00.216	21771	0.00581	0		0.0842669	1697203
00:00:00.226	21781	0.00526	0		0.0762898	1695360
00:00:00.236	21791	0.00545	0		0.0790455	1696002
00:00:00.246	21801	0.00568	0		0.0823814	1696797
00:00:00.256	21811	0.00534	0		0.0774501	1695624
00:00:00.266	21821	0.00553	0		0.0802059	1696267
00:00:00.276	21831	0.00554	0		0.0803509	1696306
00:00:00.286	21841	0.00545	0		0.0790455	1696002
00:00:00.296	21851	0.00537	0		0.0778852	1695754
00:00:00.306	21861	0.00524	0		0.0759998	1695308
00:00:00.316	21871	0.00556	0		0.080641	1696377
00:00:00.326	21881	0.00537	0		0.0778852	1695727
00:00:00.336	21891	0.00547	0		0.0793356	1696093
00:00:00.346	21901	0.00533	0		0.0773051	1695597
00:00:00.356	21911	0.0053	0		0.07687	1695511
00:00:00.366	21921	0.00582	0		0.0844119	1697259
00:00:00.376	21931	0.0054	0		0.0783204	1695826
00:00:00.386	21941	0.00562	0		0.0815112	1696575
00:00:00.396	21951	0.00586	0		0.0849921	1697397
00:00:00.405	21961	0.00552	0		0.0800608	1696247
00:00:00.416	21971	0.00527	0		0.0764349	1695404
00:00:00.425	21981	0.00547	0		0.0793356	1696090
00:00:00.436	21991	0.00526	0		0.0762898	1695382
00:00:00.445	22001	0.00553	0		0.0802059	1696294
00:00:00.455	22011	0.00571	0		0.0828165	1696897
00:00:00.465	22021	0.0054	0		0.0783204	1695836
00:00:00.475	22031	0.00541	0		0.0784654	1695870
00:00:00.485	22041	0.00537	0		0.0778852	1695746
00:00:00.495	22051	0.00532	0		0.0771601	1695568
00:00:00.505	22061	0.00564	0		0.0818013	1696641
00:00:00.515	22071	0.00545	0		0.0790455	1696010
00:00:00.525	22081	0.0053	0		0.07687	1695492
00:00:00.535	22091	0.00539	0		0.0781753	1695793
00:00:00.545	22101	0.00568	0		0.0823814	1696782
00:00:00.555	22111	0.00534	0		0.0774501	1695634
00:00:00.565	22121	0.00558	0		0.080931	1696460
00:00:00.575	22131	0.00507	0		0.0735341	1694723
00:00:00.585	22141	0.00538	0		0.0780303	1695786
00:00:00.595	22151	0.00552	0		0.0800608	1696259
00:00:00.605	22161	0.00541	0		0.0784654	1695885
00:00:00.615	22171	0.00543	0		0.0787555	1695941
00:00:00.624	22181	0.00564	0		0.0818013	1696663
00:00:00.635	22191	0.00559	0		0.0810761	1696477
00:00:00.645	22201	0.00562	0		0.0815112	1696578
00:00:00.655	22211	0.00516	0		0.0748395	1695051
00:00:00.664	22221	0.00551	0		0.0799158	1696215
00:00:00.675	22231	0.00538	0		0.0780303	1695781
00:00:00.685	22241	0.00535	0		0.0775952	1695678
00:00:00.694	22251	0.0053	0		0.07687	1695497
00:00:00.704	22261	0.00528	0		0.0765799	1695428
00:00:00.714	22271	0.00538	0		0.0780303	1695776
00:00:00.724	22281	0.0055	0		0.0797707	1696186
00:00:00.734	22291	0.0055	0		0.0797707	1696174
00:00:00.744	22301	0.00584	0		0.084702	1697323
00:00:00.754	22311	0.00537	0		0.0778852	1695732
00:00:00.764	22321	0.0056	0		0.0812211	1696507
00:00:00.774	22331	0.00534	0		0.0774501	1695646
00:00:00.784	22341	0.00581	0		0.0842669	1697203
00:00:00.794	22351	0.0056	0		0.0812211	1696519
00:00:00.804	22361	0.00531	0		0.077015	1695536
00:00:00.814	22371	0.00551	0		0.0799158	1696201
00:00:00.824	22381	0.00539	0		0.0781753	1695814
00:00:00.834	22391	0.0059	0		0.0855722	1697529
00:00:00.844	22401	0.00541	0		0.0784654	1695877
00:00:00.854	22411	0.00521	0		0.0755646	1695208
00:00:00.864	22421	0.00531	0		0.077015	1695529
00:00:00.874	22431	0.00515	0		0.0746944	1695009
00:00:00.884	22441	0.00544	0		0.0789005	1695983
00:00:00.893	22451	0.00537	0		0.0778852	1695746
00:00:00.903	22461	0.00543	0		0.0787555	1695936
00:00:00.913	22471	0.00532	0		0.0771601	1695582
00:00:00.923	22481	0.00556	0		0.080641	1696377
00:00:00.933	22491	0.00567	0		0.0822364	1696761
00:00:00.943	22501	0.00549	0		0.0796257	1696154
00:00:00.953	22511	0.00523	0		0.0758547	1695259
00:00:00.963	22521	0.00579	0		0.0839768	1697154
00:00:00.973	22531	0.00508	0		0.0736791	1694772
00:00:00.983	22541	0.0055	0		0.0797707	1696178
00:00:00.993	22551	0.00556	0		0.080641	1696384
00:00:01.003	22561	0.00564	0		0.0818013	1696649
00:00:01.013	22571	0.00548	0		0.0794807	1696110
00:00:01.023	22581	0.00546	0		0.0791906	1696049
00:00:01.033	22591	0.00508	0		0.0736791	1694752
00:00:01.043	22601	0.0053	0		0.07687	1695514
00:00:01.053	22611	0.00545	0		0.0790455	1696010
00:00:01.063	22621	0.00536	0		0.0777402	1695702
00:00:01.073	22631	0.00511	0		0.0741143	1694875
00:00:01.083	22641	0.00556	0		0.080641	1696367
00:00:01.093	22651	0.00531	0		0.077015	1695555
00:00:01.103	22661	0.00564	0		0.0818013	1696634
00:00:01.113	22671	0.0055	0		0.0797707	1696186
00:00:01.123	22681	0.00568	0		0.0823814	1696772
00:00:01.133	22691	0.00566	0		0.0820913	1696705
00:00:01.142	22701	0.00534	0		0.0774501	1695639
00:00:01.152	22711	0.00556	0		0.080641	1696372
00:00:01.163	22721	0.00537	0		0.0778852	1695751
00:00:01.172	22731	0.00535	0		0.0775952	1695675
00:00:01.182	22741	0.00542	0		0.0786104	1695919
00:00:01.192	22751	0.00541	0		0.0784654	1695863
00:00:01.202	22761	0.00575	0		0.0833967	1697032
00:00:01.212	22771	0.00536	0		0.0777402	1695720
00:00:01.222	22781	0.0056	0		0.0812211	1696514
00:00:01.232	22791	0.00547	0		0.0793356	1696081
00:00:01.242	22801	0.00555	0		0.0804959	1696357
00:00:01.252	22811	0.00523	0		0.0758547	1695269
00:00:01.262	22821	0.00572	0		0.0829616	1696917
00:00:01.272	22831	0.00549	0		0.0796257	1696139
00:00:01.282	22841	0.00604	0		0.0876028	1697987
00:00:01.292	22851	0.00526	0		0.0762898	1695384
00:00:01.302	22861	0.00564	0		0.0818013	1696649
00:00:01.312	22871	0.00517	0		0.0749845	1695053
00:00:01.322	22881	0.00555	0		0.0804959	1696340
00:00:01.332	22891	0.00527	0		0.0764349	1695399
00:00:01.342	22901	0.00564	0		0.0818013	1696663
00:00:01.352	22911	0.00559	0		0.0810761	1696463
00:00:01.362	22921	0.00567	0		0.0822364	1696759
00:00:01.372	22931	0.00563	0		0.0816562	1696622
00:00:01.382	22941	0.00569	0		0.0825265	1696826
00:00:01.392	22951	0.0056	0		0.0812211	1696512
00:00:01.402	22961	0.00587	0		0.0851371	1697414
00:00:01.412	22971	0.00548	0		0.0794807	1696120
00:00:01.422	22981	0.00563	0		0.0816562	1696629
00:00:01.431	22991	0.00552	0		0.0800608	1696245
00:00:01.441	23001	0.0061	0		0.088473	1698184
00:00:01.453	23011	0.00549	0		0.0796257	1696154
00:00:01.461	23021	0.00573	0		0.0831066	1696961
00:00:01.471	23031	0.00544	0		0.0789005	1695965
00:00:01.481	23041	0.00568	0		0.0823814	1696792
00:00:01.491	23051	0.00572	0		0.0829616	1696912
00:00:01.501	23061	0.00596	0		0.0864425	1697720
00:00:01.511	23071	0.00568	0		0.0823814	1696782
00:00:01.521	23081	0.00584	0		0.084702	1697304
00:00:01.531	23091	0.00573	0		0.0831066	1696936
00:00:01.541	23101	0.00579	0		0.0839768	1697154
00:00:01.551	23111	0.00574	0		0.0832516	1696993
00:00:01.561	23121	0.0055	0		0.0797707	1696191
00:00:01.571	23131	0.00617	0		0.0894883	1698409
00:00:01.581	23141	0.00589	0		0.0854272	1697490
00:00:01.591	23151	0.00566	0		0.0820913	1696712
00:00:01.601	23161	0.00586	0		0.0849921	1697392
00:00:01.611	23171	0.00583	0		0.084557	1697277
00:00:01.621	23181	0.00591	0		0.0857173	1697536
00:00:01.631	23191	0.00584	0		0.084702	1697313
00:00:01.641	23201	0.00597	0		0.0865875	1697759
00:00:01.651	23211	0.00577	0		0.0836868	1697076
00:00:01.660	23221	0.00577	0		0.0836868	1697083
00:00:01.671	23231	0.0054	0		0.0783204	1695850
00:00:01.681	23241	0.00585	0		0.084847	1697335
00:00:01.691	23251	0.00566	0		0.0820913	1696725
00:00:01.701	23261	0.00585	0		0.084847	1697365
00:00:01.710	23271	0.00572	0		0.0829616	1696912
00:00:01.720	23281	0.00567	0		0.0822364	1696749
00:00:01.730	23291	0.00572	0		0.0829616	1696919
00:00:01.740	23301	0.00568	0		0.0823814	1696765
00:00:01.750	23311	0.00569	0		0.0825265	1696806
00:00:01.760	23321	0.00609	0		0.088328	1698149
00:00:01.770	23331	0.00557	0		0.080786	1696418
00:00:01.780	23341	0.00606	0		0.0878928	1698061
00:00:01.790	23351	0.00583	0		0.084557	1697291
00:00:01.800	23361	0.00631	0		0.0915188	1698889
00:00:01.810	23371	0.006	0		0.0870226	1697857
00:00:01.820	23381	0.00603	0		0.0874577	1697972
00:00:01.830	23391	0.00587	0		0.0851371	1697424
00:00:01.840	23401	0.00576	0		0.0835417	1697037
00:00:01.850	23411	0.00593	0		0.0860074	1697610
00:00:01.860	23421	0.00583	0		0.084557	1697286
00:00:01.870	23431	0.00581	0		0.0842669	1697225
00:00:01.880	23441	0.00598	0		0.0867325	1697786
00:00:01.890	23451	0.00568	0		0.0823814	1696772
00:00:01.900	23461	0.00604	0		0.0876028	1697994
00:00:01.910	23471	0.00582	0		0.0844119	1697257
00:00:01.922	23481	0.00586	0		0.0849921	1697377
00:00:01.929	23491	0.00568	0		0.0823814	1696787
00:00:01.940	23501	0.00587	0		0.0851371	1697406
00:00:01.950	23511	0.00623	0		0.0903585	1698615
00:00:01.959	23521	0.0061	0		0.088473	1698191
00:00:01.970	23531	0.00587	0		0.0851371	1697428
00:00:01.979	23541	0.00619	0		0.0897783	1698492
00:00:01.989	23551	0.00608	0		0.0881829	1698125
00:00:01.999	23561	0.00603	0		0.0874577	1697957
00:00:02.009	23571	0.00596	0		0.0864425	1697713
00:00:02.019	23581	0.00581	0		0.0842669	1697215
00:00:02.029	23591	0.00589	0		0.0854272	1697477
00:00:02.039	23601	0.00618	0		0.0896333	1698456
00:00:02.049	23611	0.00627	0		0.0909386	1698749
00:00:02.059	23621	0.00599	0		0.0868776	1697818
00:00:02.069	23631	0.0059	0		0.0855722	1697514
00:00:02.079	23641	0.00621	0		0.0900684	1698553
00:00:02.089	23651	0.00594	0		0.0861524	1697656
00:00:02.099	23661	0.00611	0		0.088618	1698238
00:00:02.109	23671	0.00619	0		0.0897783	1698502
00:00:02.119	23681	0.00622	0		0.0902134	1698590
00:00:02.129	23691	0.00604	0		0.0876028	1697982
00:00:02.139	23701	0.00598	0		0.0867325	1697779
00:00:02.149	23711	0.00594	0		0.0861524	1697639
00:00:02.159	23721	0.00629	0		0.0912287	1698813
00:00:02.169	23731	0.00614	0		0.0890531	1698328
00:00:02.179	23741	0.00625	0		0.0906486	1698686
00:00:02.189	23751	0.00618	0		0.0896333	1698453
00:00:02.199	23761	0.00613	0		0.0889081	1698279
00:00:02.208	23771	0.0061	0		0.088473	1698203
00:00:02.219	23781	0.00631	0		0.0915188	1698891
00:00:02.228	23791	0.00615	0		0.0891982	1698355
00:00:02.239	23801	0.00616	0		0.0893432	1698387
00:00:02.248	23811	0.00585	0		0.084847	1697348
00:00:02.258	23821	0.00624	0		0.0905035	1698673
00:00:02.268	23831	0.00632	0		0.0916638	1698913
00:00:02.278	23841	0.00627	0		0.0909386	1698757
00:00:02.288	23851	0.0063	0		0.0913737	1698877
00:00:02.298	23861	0.00626	0		0.0907936	1698720
00:00:02.308	23871	0.00636	0		0.092244	1699052
00:00:02.318	23881	0.0064	0		0.0928241	1699203
00:00:02.328	23891	0.00622	0		0.0902134	1698585
00:00:02.338	23901	0.00637	0		0.092389	1699108
00:00:02.348	23911	0.00606	0		0.0878928	1698064
00:00:02.358	23921	0.00662	0		0.096015	1699926
00:00:02.368	23931	0.00645	0		0.0935493	1699358
00:00:02.378	23941	0.00651	0		0.0944195	1699554
00:00:02.388	23951	0.00646	0		0.0936944	1699402
00:00:02.398	23961	0.00645	0		0.0935493	1699380
00:00:02.408	23971	0.00614	0		0.0890531	1698340
00:00:02.418	23981	0.00607	0		0.0880379	1698081
00:00:02.427	23991	0.00616	0		0.0893432	1698397
00:00:02.438	24001	0.0064	0		0.0928241	1699196
00:00:02.448	24011	0.00638	0		0.0925341	1699118
00:00:02.457	24021	0.00624	0		0.0905035	1698671
00:00:02.468	24031	0.00608	0		0.0881829	1698113
00:00:02.478	24041	0.0064	0		0.0928241	1699196
00:00:02.487	24051	0.0063	0		0.0913737	1698869
00:00:02.497	24061	0.00633	0		0.0918089	1698973
00:00:02.507	24071	0.00656	0		0.0951447	1699740
00:00:02.517	24081	0.00621	0		0.0900684	1698573
00:00:02.527	24091	0.00646	0		0.0936944	1699397
00:00:02.537	24101	0.00634	0		0.0919539	1698985
00:00:02.547	24111	0.00626	0		0.0907936	1698722
00:00:02.557	24121	0.00623	0		0.0903585	1698622
00:00:02.567	24131	0.00647	0		0.0938394	1699434
00:00:02.577	24141	0.00667	0		0.0967401	1700087
00:00:02.588	24151	0.00654	0		0.0948547	1699666
00:00:02.597	24161	0.00655	0		0.0949997	1699693
00:00:02.607	24171	0.00625	0		0.0906486	1698705
00:00:02.617	24181	0.00643	0		0.0932592	1699304
00:00:02.627	24191	0.00625	0		0.0906486	1698705
00:00:02.637	24201	0.00618	0		0.0896333	1698458
00:00:02.647	24211	0.00657	0		0.0952898	1699769
00:00:02.657	24221	0.00623	0		0.0903585	1698632
00:00:02.667	24231	0.00643	0		0.0932592	1699311
00:00:02.677	24241	0.00621	0		0.0900684	1698546
00:00:02.687	24251	0.00662	0		0.096015	1699936
00:00:02.697	24261	0.00635	0		0.0920989	1699025
00:00:02.707	24271	0.00646	0		0.0936944	1699414
00:00:02.717	24281	0.00648	0		0.0939844	1699465
00:00:02.727	24291	0.00639	0		0.0926791	1699172
00:00:02.738	24301	0.0063	0		0.0913737	1698877
00:00:02.746	24311	0.00661	0		0.0958699	1699894
00:00:02.756	24321	0.00648	0		0.0939844	1699453
00:00:02.767	24331	0.00632	0		0.0916638	1698926
00:00:02.776	24341	0.00655	0		0.0949997	1699705
00:00:02.786	24351	0.0067	0		0.0971753	1700198
00:00:02.796	24361	0.00641	0		0.0929692	1699218
00:00:02.806	24371	0.00662	0		0.096015	1699921
00:00:02.816	24381	0.00646	0		0.0936944	1699385
00:00:02.826	24391	0.00663	0		0.09616	1699958
00:00:02.836	24401	0.00673	0		0.0976104	1700297
00:00:02.846	24411	0.0068	0		0.0986256	1700551
00:00:02.856	24421	0.00674	0		0.0977554	1700321
00:00:02.866	24431	0.00651	0		0.0944195	1699573
00:00:02.876	24441	0.00632	0		0.0916638	1698931
00:00:02.886	24451	0.00676	0		0.0980455	1700407
00:00:02.896	24461	0.0068	0		0.0986256	1700529
00:00:02.906	24471	0.00694	0		0.100656	1700997
00:00:02.916	24481	0.0065	0		0.0942745	1699529
00:00:02.926	24491	0.00661	0		0.0958699	1699914
00:00:02.936	24501	0.00677	0		0.0981905	1700434
00:00:02.946	24511	0.00683	0		0.0990607	1700644
00:00:02.956	24521	0.00649	0		0.0941295	1699495
00:00:02.966	24531	0.0069	0		0.100076	1700872
00:00:02.975	24541	0.00687	0		0.0996409	1700774
00:00:02.986	24551	0.00683	0		0.0990607	1700647
00:00:02.996	24561	0.00667	0		0.0967401	1700117
00:00:03.005	24571	0.00677	0		0.0981905	1700446
00:00:03.016	24581	0.00652	0		0.0945646	1699585
00:00:03.025	24591	0.00696	0		0.100946	1701085
00:00:03.036	24601	0.00668	0		0.0968852	1700134
00:00:03.045	24611	0.00705	0		0.102252	1701378
00:00:03.055	24621	0.00699	0		0.101381	1701177
00:00:03.065	24631	0.00675	0		0.0979005	1700363
00:00:03.075	24641	0.00679	0		0.0984806	1700502
00:00:03.085	24651	0.00681	0		0.0987707	1700576
00:00:03.095	24661	0.00666	0		0.0965951	1700085
00:00:03.105	24671	0.00678	0		0.0983356	1700475
00:00:03.115	24681	0.00677	0		0.0981905	1700429
00:00:03.126	24691	0.00705	0		0.102252	1701375
00:00:03.135	24701	0.00639	0		0.0926791	1699152
00:00:03.145	24711	0.00708	0		0.102687	1701478
00:00:03.155	24721	0.00663	0		0.09616	1699980
00:00:03.165	24731	0.007	0		0.101526	1701206
00:00:03.175	24741	0.00652	0		0.0945646	1699600
00:00:03.185	24751	0.00689	0		0.099931	1700857
00:00:03.195	24761	0.00692	0		0.100366	1700941
00:00:03.205	24771	0.00697	0		0.101091	1701097
00:00:03.215	24781	0.0068	0		0.0986256	1700544
00:00:03.225	24791	0.00677	0		0.0981905	1700422
00:00:03.235	24801	0.00697	0		0.101091	1701093
00:00:03.245	24811	0.00717	0		0.103992	1701767
00:00:03.255	24821	0.00659	0		0.0955798	1699833
00:00:03.265	24831	0.00701	0		0.101671	1701233
00:00:03.275	24841	0.00663	0		0.09616	1699953
00:00:03.285	24851	0.00694	0		0.100656	1700997
00:00:03.295	24861	0.00702	0		0.101816	1701272
00:00:03.305	24871	0.00726	0		0.105297	1702098
00:00:03.315	24881	0.00665	0		0.0964501	1700051
00:00:03.324	24891	0.00706	0		0.102397	1701407
00:00:03.334	24901	0.00691	0		0.100221	1700902
00:00:03.344	24911	0.00717	0		0.103992	1701789
00:00:03.354	24921	0.00716	0		0.103847	1701750
00:00:03.366	24931	0.00702	0		0.101816	1701265
00:00:03.374	24941	0.00676	0		0.0980455	1700392
00:00:03.384	24951	0.007	0		0.101526	1701221
00:00:03.394	24961	0.00678	0		0.0983356	1700488
00:00:03.404	24971	0.00728	0		0.105587	1702156
00:00:03.414	24981	0.00676	0		0.0980455	1700409
00:00:03.424	24991	0.00713	0		0.103412	1701654
00:00:03.434	25001	0.00682	0		0.0989157	1700613
00:00:03.444	25011	0.00702	0		0.101816	1701289
00:00:03.454	25021	0.00713	0		0.103412	1701642
00:00:03.464	25031	0.0069	0		0.100076	1700867
00:00:03.474	25041	0.00713	0		0.103412	1701640
00:00:03.484	25051	0.00715	0		0.103702	1701730
00:00:03.494	25061	0.00683	0		0.0990607	1700642
00:00:03.504	25071	0.00673	0		0.0976104	1700297
00:00:03.514	25081	0.00726	0		0.105297	1702076
00:00:03.523	25091	0.00716	0		0.103847	1701750
00:00:03.534	25101	0.00678	0		0.0983356	1700456
00:00:03.544	25111	0.00722	0		0.104717	1701938
00:00:03.553	25121	0.00714	0		0.103557	1701684
00:00:03.564	25131	0.00735	0		0.106603	1702377
00:00:03.574	25141	0.00714	0		0.103557	1701679
00:00:03.583	25151	0.00701	0		0.101671	1701236
00:00:03.593	25161	0.00688	0		0.0997859	1700818
00:00:03.603	25171	0.00723	0		0.104862	1701970
00:00:03.613	25181	0.00694	0		0.100656	1701012
00:00:03.624	25191	0.0073	0		0.105878	1702222
00:00:03.634	25201	0.00704	0		0.102107	1701346
00:00:03.643	25211	0.00712	0		0.103267	1701613
00:00:03.653	25221	0.00724	0		0.105007	1702007
00:00:03.664	25231	0.00738	0		0.107038	1702495
00:00:03.673	25241	0.00729	0		0.105732	1702176
00:00:03.683	25251	0.00722	0		0.104717	1701953
00:00:03.693	25261	0.00711	0		0.103122	1701578
00:00:03.703	25271	0.00735	0		0.106603	1702374
00:00:03.713	25281	0.00699	0		0.101381	1701172
00:00:03.723	25291	0.00704	0		0.102107	1701331
00:00:03.733	25301	0.00706	0		0.102397	1701422
00:00:03.743	25311	0.00755	0		0.109503	1703063
00:00:03.753	25321	0.0072	0		0.104427	1701882
00:00:03.763	25331	0.0074	0		0.107328	1702564
00:00:03.773	25341	0.00711	0		0.103122	1701578
00:00:03.782	25351	0.00727	0		0.105442	1702120
00:00:03.792	25361	0.00715	0		0.103702	1701718
00:00:03.803	25371	0.0071	0		0.102977	1701532
00:00:03.812	25381	0.0072	0		0.104427	1701880
00:00:03.822	25391	0.00753	0		0.109213	1702990
00:00:03.833	25401	0.00688	0		0.0997859	1700816
00:00:03.842	25411	0.00749	0		0.108633	1702841
00:00:03.852	25421	0.00703	0		0.101962	1701319
00:00:03.862	25431	0.00739	0		0.107183	1702508
00:00:03.873	25441	0.00707	0		0.102542	1701449
00:00:03.883	25451	0.00746	0		0.108198	1702755
00:00:03.892	25461	0.00724	0		0.105007	1702005
00:00:03.902	25471	0.0075	0		0.108778	1702892
00:00:03.912	25481	0.00701	0		0.101671	1701238
00:00:03.923	25491	0.00751	0		0.108923	1702919
00:00:03.932	25501	0.00754	0		0.109358	1703007
00:00:03.942	25511	0.00755	0		0.109503	1703071
00:00:03.952	25521	0.00717	0		0.103992	1701765
00:00:03.962	25531	0.00767	0		0.111244	1703456
00:00:03.972	25541	0.0074	0		0.107328	1702539
00:00:03.982	25551	0.00767	0		0.111244	1703464
00:00:03.992	25561	0.0072	0		0.104427	1701882
00:00:04.004	25571	0.00754	0		0.109358	1703017
00:00:04.012	25581	0.00772	0		0.111969	1703615
00:00:04.022	25591	0.00715	0		0.103702	1701701
00:00:04.032	25601	0.00734	0		0.106458	1702350
00:00:04.042	25611	0.00763	0		0.110664	1703338
00:00:04.052	25621	0.00727	0		0.105442	1702107
00:00:04.062	25631	0.00753	0		0.109213	1702980
00:00:04.072	25641	0.00756	0		0.109648	1703105
00:00:04.082	25651	0.00772	0		0.111969	1703642
00:00:04.091	25661	0.00741	0		0.107473	1702586
00:00:04.102	25671	0.00749	0		0.108633	1702843
00:00:04.112	25681	0.00738	0		0.107038	1702476
00:00:04.122	25691	0.00748	0		0.108488	1702814
00:00:04.132	25701	0.00747	0		0.108343	1702789
00:00:04.141	25711	0.0077	0		0.111679	1703549
00:00:04.151	25721	0.00742	0		0.107618	1702623
00:00:04.161	25731	0.0078	0		0.113129	1703878
00:00:04.171	25741	0.00782	0		0.113419	1703951
00:00:04.181	25751	0.00758	0		0.109939	1703144
00:00:04.191	25761	0.00712	0		0.103267	1701596
00:00:04.201	25771	0.00802	0		0.11632	1704635
00:00:04.211	25781	0.00733	0		0.106313	1702303
00:00:04.221	25791	0.00776	0		0.112549	1703765
00:00:04.231	25801	0.00772	0		0.111969	1703625
00:00:04.241	25811	0.00754	0		0.109358	1703032
00:00:04.251	25821	0.00724	0		0.105007	1702019
00:00:04.261	25831	0.00796	0		0.11545	1704421
00:00:04.271	25841	0.00777	0		0.112694	1703782
00:00:04.281	25851	0.00743	0		0.107763	1702655
00:00:04.291	25861	0.00735	0		0.106603	1702401
00:00:04.301	25871	0.00759	0		0.110084	1703198
00:00:04.311	25881	0.00779	0		0.112984	1703848
00:00:04.320	25891	0.00778	0		0.112839	1703843
00:00:04.330	25901	0.00774	0		0.112259	1703694
00:00:04.341	25911	0.00758	0		0.109939	1703161
00:00:04.351	25921	0.00797	0		0.115595	1704475
00:00:04.361	25931	0.00766	0		0.111099	1703439
00:00:04.370	25941	0.00783	0		0.113565	1703988
00:00:04.381	25951	0.00766	0		0.111099	1703424
00:00:04.390	25961	0.00769	0		0.111534	1703520
00:00:04.400	25971	0.00797	0		0.115595	1704460
00:00:04.410	25981	0.0076	0		0.110229	1703235
00:00:04.420	25991	0.00797	0		0.115595	1704468
00:00:04.431	26001	0.00793	0		0.115015	1704343
00:00:04.440	26011	0.00802	0		0.11632	1704640
00:00:04.450	26021	0.00787	0		0.114145	1704120
00:00:04.460	26031	0.00796	0		0.11545	1704431
00:00:04.470	26041	0.00782	0		0.113419	1703978
00:00:04.480	26051	0.00798	0		0.11574	1704504
00:00:04.490	26061	0.00765	0		0.110954	1703395
00:00:04.500	26071	0.00765	0		0.110954	1703383
00:00:04.510	26081	0.00784	0		0.11371	1704024
00:00:04.520	26091	0.00769	0		0.111534	1703537
00:00:04.530	26101	0.00801	0		0.116175	1704591
00:00:04.540	26111	0.00792	0		0.11487	1704294
00:00:04.550	26121	0.0079	0		0.11458	1704215
00:00:04.559	26131	0.00801	0		0.116175	1704589
00:00:04.570	26141	0.00801	0		0.116175	1704603
00:00:04.580	26151	0.00773	0		0.112114	1703647
00:00:04.589	26161	0.00776	0		0.112549	1703755
00:00:04.600	26171	0.00785	0		0.113855	1704051
00:00:04.610	26181	0.00785	0		0.113855	1704046
00:00:04.620	26191	0.00821	0		0.119076	1705272
00:00:04.630	26201	0.00824	0		0.119511	1705377
00:00:04.640	26211	0.00805	0		0.116755	1704748
00:00:04.649	26221	0.00801	0		0.116175	1704589
00:00:04.659	26231	0.00797	0		0.115595	1704460
00:00:04.669	26241	0.00767	0		0.111244	1703466
00:00:04.680	26251	0.0082	0		0.118931	1705243
00:00:04.690	26261	0.00812	0		0.117771	1704961
00:00:04.699	26271	0.00813	0		0.117916	1705000
00:00:04.709	26281	0.00808	0		0.11719	1704829
00:00:04.719	26291	0.00823	0		0.119366	1705326
00:00:04.730	26301	0.00778	0		0.112839	1703811
00:00:04.739	26311	0.00784	0		0.11371	1704029
00:00:04.749	26321	0.00787	0		0.114145	1704144
00:00:04.759	26331	0.00808	0		0.11719	1704836
00:00:04.769	26341	0.00805	0		0.116755	1704726
00:00:04.779	26351	0.00767	0		0.111244	1703456
00:00:04.789	26361	0.00797	0		0.115595	1704455
00:00:04.799	26371	0.00817	0		0.118496	1705130
00:00:04.809	26381	0.00808	0		0.11719	1704826
00:00:04.819	26391	0.00803	0		0.116465	1704662
00:00:04.829	26401	0.00815	0		0.118206	1705066
00:00:04.839	26411	0.0081	0		0.117481	1704905
00:00:04.849	26421	0.00822	0		0.119221	1705318
00:00:04.859	26431	0.00822	0		0.119221	1705301
00:00:04.869	26441	0.008	0		0.11603	1704558
00:00:04.879	26451	0.00818	0		0.118641	1705157
00:00:04.889	26461	0.00816	0		0.118351	1705103
00:00:04.898	26471	0.00838	0		0.121542	1705831
00:00:04.909	26481	0.0084	0		0.121832	1705915
00:00:04.918	26491	0.0085	0		0.123282	1706233
00:00:04.929	26501	0.00817	0		0.118496	1705145
00:00:04.938	26511	0.00839	0		0.121687	1705870
00:00:04.948	26521	0.00824	0		0.119511	1705367
00:00:04.958	26531	0.00836	0		0.121252	1705782
00:00:04.968	26541	0.00827	0		0.119946	1705468
00:00:04.978	26551	0.00796	0		0.11545	1704443
00:00:04.988	26561	0.00825	0		0.119656	1705392
00:00:04.998	26571	0.00832	0		0.120671	1705650
00:00:05.008	26581	0.00799	0		0.115885	1704522
00:00:05.018	26591	0.00827	0		0.119946	1705456
00:00:05.028	26601	0.00812	0		0.117771	1704983
00:00:05.038	26611	0.00825	0		0.119656	1705407
00:00:05.048	26621	0.00851	0		0.123427	1706284
00:00:05.058	26631	0.00815	0		0.118206	1705061
00:00:05.068	26641	0.00843	0		0.122267	1706020
00:00:05.078	26651	0.00842	0		0.122122	1705971
00:00:05.088	26661	0.0082	0		0.118931	1705233
00:00:05.098	26671	0.00828	0		0.120091	1705509
00:00:05.108	26681	0.00835	0		0.121106	1705750
00:00:05.118	26691	0.00826	0		0.119801	1705436
00:00:05.127	26701	0.00836	0		0.121252	1705780
00:00:05.138	26711	0.00853	0		0.123717	1706333
00:00:05.147	26721	0.00829	0		0.120236	1705522
00:00:05.157	26731	0.00862	0		0.125023	1706642
00:00:05.167	26741	0.00851	0		0.123427	1706277
00:00:05.177	26751	0.00798	0		0.11574	1704487
00:00:05.187	26761	0.0083	0		0.120381	1705578
00:00:05.197	26771	0.00818	0		0.118641	1705169
00:00:05.207	26781	0.00859	0		0.124587	1706532
00:00:05.217	26791	0.00817	0		0.118496	1705123
00:00:05.228	26801	0.00862	0		0.125023	1706654
00:00:05.237	26811	0.00855	0		0.124007	1706424
00:00:05.247	26821	0.00888	0		0.128793	1707529
00:00:05.257	26831	0.00825	0		0.119656	1705421
00:00:05.267	26841	0.00862	0		0.125023	1706652
00:00:05.277	26851	0.00835	0		0.121106	1705738
00:00:05.287	26861	0.00857	0		0.124297	1706475
00:00:05.297	26871	0.00832	0		0.120671	1705655
00:00:05.307	26881	0.00853	0		0.123717	1706353
00:00:05.317	26891	0.00838	0		0.121542	1705846
00:00:05.327	26901	0.00839	0		0.121687	1705885
00:00:05.337	26911	0.00839	0		0.121687	1705863
00:00:05.347	26921	0.00853	0		0.123717	1706338
00:00:05.357	26931	0.00825	0		0.119656	1705394
00:00:05.367	26941	0.00878	0		0.127343	1707177
00:00:05.377	26951	0.0083	0		0.120381	1705568
00:00:05.387	26961	0.00871	0		0.126328	1706964
00:00:05.397	26971	0.00845	0		0.122557	1706091
00:00:05.406	26981	0.00856	0		0.124152	1706453
00:00:05.416	26991	0.00871	0		0.126328	1706959
00:00:05.426	27001	0.00909	0		0.131839	1708223
00:00:05.436	27011	0.00877	0		0.127198	1707145
00:00:05.446	27021	0.0084	0		0.121832	1705910
00:00:05.456	27031	0.00858	0		0.124442	1706524
00:00:05.466	27041	0.00848	0		0.122992	1706184
00:00:05.476	27051	0.00886	0		0.128503	1707466
00:00:05.486	27061	0.0091	0		0.131984	1708253
00:00:05.496	27071	0.00861	0		0.124877	1706603
00:00:05.506	27081	0.00873	0		0.126618	1707020
00:00:05.516	27091	0.00864	0		0.125313	1706718
00:00:05.526	27101	0.00883	0		0.128068	1707353
00:00:05.536	27111	0.00877	0		0.127198	1707147
00:00:05.546	27121	0.00906	0		0.131404	1708125
00:00:05.556	27131	0.00863	0		0.125168	1706693
00:00:05.566	27141	0.00886	0		0.128503	1707453
00:00:05.576	27151	0.00845	0		0.122557	1706081
00:00:05.586	27161	0.00921	0		0.13358	1708618
00:00:05.596	27171	0.00858	0		0.124442	1706517
00:00:05.606	27181	0.00871	0		0.126328	1706934
00:00:05.616	27191	0.0087	0		0.126183	1706900
00:00:05.626	27201	0.00888	0		0.128793	1707505
00:00:05.636	27211	0.00892	0		0.129374	1707644
00:00:05.646	27221	0.00895	0		0.129809	1707752
00:00:05.656	27231	0.00872	0		0.126473	1706966
00:00:05.665	27241	0.00887	0		0.128648	1707483
00:00:05.676	27251	0.00848	0		0.122992	1706164
00:00:05.685	27261	0.0089	0		0.129084	1707596
00:00:05.695	27271	0.00895	0		0.129809	1707755
00:00:05.705	27281	0.0092	0		0.133435	1708576
00:00:05.715	27291	0.00871	0		0.126328	1706947
00:00:05.726	27301	0.00907	0		0.131549	1708167
00:00:05.735	27311	0.00882	0		0.127923	1707307
00:00:05.745	27321	0.00893	0		0.129519	1707671
00:00:05.755	27331	0.00888	0		0.128793	1707512
00:00:05.765	27341	0.00918	0		0.133145	1708534
00:00:05.775	27351	0.00888	0		0.128793	1707515
00:00:05.785	27361	0.00886	0		0.128503	1707439
00:00:05.795	27371	0.00838	0		0.121542	1705834
00:00:05.805	27381	0.00924	0		0.134015	1708713
00:00:05.815	27391	0.00891	0		0.129229	1707608
00:00:05.825	27401	0.00906	0		0.131404	1708123
00:00:05.835	27411	0.0089	0		0.129084	1707571
00:00:05.845	27421	0.00944	0		0.136916	1709405
00:00:05.855	27431	0.00885	0		0.128358	1707412
00:00:05.865	27441	0.0094	0		0.136335	1709270
00:00:05.874	27451	0.0091	0		0.131984	1708258
00:00:05.885	27461	0.00936	0		0.135755	1709135
00:00:05.895	27471	0.00895	0		0.129809	1707752
00:00:05.904	27481	0.00913	0		0.132419	1708370
00:00:05.914	27491	0.00917	0		0.133	1708485
00:00:05.924	27501	0.00935	0		0.13561	1709089
00:00:05.934	27511	0.00876	0		0.127053	1707125
00:00:05.944	27521	0.00934	0		0.135465	1709057
00:00:05.954	27531	0.00874	0		0.126763	1707059
00:00:05.964	27541	0.00917	0		0.133	1708498
00:00:05.974	27551	0.00881	0		0.127778	1707280
00:00:05.984	27561	0.00909	0		0.131839	1708209
00:00:05.994	27571	0.0087	0		0.126183	1706907
00:00:06.004	27581	0.00923	0		0.13387	1708703
00:00:06.014	27591	0.00903	0		0.130969	1708030
00:00:06.024	27601	0.00911	0		0.132129	1708285
00:00:06.034	27611	0.00937	0		0.1359	1709177
00:00:06.044	27621	0.0094	0		0.136335	1709277
00:00:06.054	27631	0.009	0		0.130534	1707937
00:00:06.064	27641	0.00921	0		0.13358	1708625
00:00:06.074	27651	0.00917	0		0.133	1708507
00:00:06.084	27661	0.00915	0		0.13271	1708436
00:00:06.094	27671	0.00925	0		0.13416	1708770
00:00:06.104	27681	0.00926	0		0.134305	1708779
00:00:06.114	27691	0.00922	0		0.133725	1708669
00:00:06.124	27701	0.0094	0		0.136335	1709263
00:00:06.134	27711	0.00892	0		0.129374	1707637
00:00:06.144	27721	0.00936	0		0.135755	1709140
00:00:06.154	27731	0.00893	0		0.129519	1707674
00:00:06.164	27741	0.00942	0		0.136626	1709314
00:00:06.174	27751	0.00931	0		0.13503	1708964
00:00:06.184	27761	0.00938	0		0.136045	1709202
00:00:06.193	27771	0.00906	0		0.131404	1708111
00:00:06.203	27781	0.00938	0		0.136045	1709209
00:00:06.214	27791	0.0092	0		0.133435	1708588
00:00:06.224	27801	0.00933	0		0.13532	1709015
00:00:06.234	27811	0.00918	0		0.133145	1708532
00:00:06.243	27821	0.00915	0		0.13271	1708414
00:00:06.253	27831	0.00943	0		0.136771	1709371
00:00:06.263	27841	0.00967	0		0.140251	1710175
00:00:06.273	27851	0.00946	0		0.137206	1709464
00:00:06.283	27861	0.00921	0		0.13358	1708640
00:00:06.293	27871	0.00921	0		0.13358	1708618
00:00:06.305	27881	0.00941	0		0.13648	1709282
00:00:06.313	27891	0.00937	0		0.1359	1709150
00:00:06.323	27901	0.00961	0		0.139381	1709970
00:00:06.333	27911	0.0095	0		0.137786	1709591
00:00:06.343	27921	0.00975	0		0.141412	1710427
00:00:06.353	27931	0.00967	0		0.140251	1710163
00:00:06.363	27941	0.00941	0		0.13648	1709292
00:00:06.373	27951	0.00959	0		0.139091	1709902
00:00:06.383	27961	0.00949	0		0.137641	1709579
00:00:06.393	27971	0.00936	0		0.135755	1709118
00:00:06.403	27981	0.00978	0		0.141847	1710522
00:00:06.412	27991	0.00918	0		0.133145	1708515
00:00:06.423	28001	0.00948	0		0.137496	1709525
00:00:06.433	28011	0.00943	0		0.136771	1709380
00:00:06.442	28021	0.00949	0		0.137641	1709564
00:00:06.453	28031	0.0094	0		0.136335	1709277
00:00:06.462	28041	0.00969	0		0.140542	1710226
00:00:06.473	28051	0.00949	0		0.137641	1709581
00:00:06.483	28061	0.00986	0		0.143007	1710814
00:00:06.492	28071	0.00968	0		0.140396	1710194
00:00:06.502	28081	0.00973	0		0.141122	1710376
00:00:06.513	28091	0.00975	0		0.141412	1710444
00:00:06.522	28101	0.00983	0		0.142572	1710694
00:00:06.532	28111	0.00971	0		0.140832	1710312
00:00:06.542	28121	0.00947	0		0.137351	1709500
00:00:06.552	28131	0.00931	0		0.13503	1708971
00:00:06.562	28141	0.00973	0		0.141122	1710363
00:00:06.573	28151	0.00968	0		0.140396	1710189
00:00:06.582	28161	0.0098	0		0.142137	1710616
00:00:06.592	28171	0.00977	0		0.141702	1710491
00:00:06.602	28181	0.00964	0		0.139816	1710060
00:00:06.612	28191	0.00974	0		0.141267	1710403
00:00:06.622	28201	0.00959	0		0.139091	1709914
00:00:06.632	28211	0.00995	0		0.144313	1711119
00:00:06.642	28221	0.0099	0		0.143587	1710931
00:00:06.652	28231	0.00982	0		0.142427	1710672
00:00:06.662	28241	0.00973	0		0.141122	1710385
00:00:06.672	28251	0.00976	0		0.141557	1710461
00:00:06.682	28261	0.00971	0		0.140832	1710302
00:00:06.691	28271	0.00968	0		0.140396	1710216
00:00:06.702	28281	0.00957	0		0.138801	1709841
00:00:06.712	28291	0.00976	0		0.141557	1710481
00:00:06.722	28301	0.00963	0		0.139671	1710037
00:00:06.731	28311	0.00968	0		0.140396	1710189
00:00:06.741	28321	0.00981	0		0.142282	1710633
00:00:06.751	28331	0.01025	0		0.148664	1712132
00:00:06.761	28341	0.00957	0		0.138801	1709831
00:00:06.771	28351	0.00974	0		0.141267	1710390
00:00:06.781	28361	0.0098	0		0.142137	1710611
00:00:06.791	28371	0.01006	0		0.145908	1711483
00:00:06.801	28381	0.01001	0		0.145183	1711295
00:00:06.811	28391	0.01004	0		0.145618	1711400
00:00:06.821	28401	0.01011	0		0.146633	1711650
00:00:06.831	28411	0.01002	0		0.145328	1711329
00:00:06.841	28421	0.01012	0		0.146778	1711670
00:00:06.851	28431	0.00982	0		0.142427	1710672
00:00:06.861	28441	0.00997	0		0.144603	1711160
00:00:06.871	28451	0.00985	0		0.142862	1710765
00:00:06.881	28461	0.00987	0		0.143152	1710856
00:00:06.891	28471	0.00981	0		0.142282	1710640
00:00:06.901	28481	0.0102	0		0.147938	1711963
00:00:06.911	28491	0.00994	0		0.144167	1711062
00:00:06.921	28501	0.01008	0		0.146198	1711554
00:00:06.930	28511	0.00997	0		0.144603	1711185
00:00:06.941	28521	0.01026	0		0.148809	1712159
00:00:06.950	28531	0.01016	0		0.147358	1711814
00:00:06.961	28541	0.01026	0		0.148809	1712152
00:00:06.971	28551	0.01012	0		0.146778	1711665
00:00:06.981	28561	0.01025	0		0.148664	1712115
00:00:06.991	28571	0.01018	0		0.147648	1711868
00:00:07.000	28581	0.01027	0		0.148954	1712177
00:00:07.011	28591	0.01017	0		0.147503	1711831
00:00:07.020	28601	0.01007	0		0.146053	1711510
00:00:07.030	28611	0.01015	0		0.147213	1711772
00:00:07.040	28621	0.01032	0		0.149679	1712334
00:00:07.050	28631	0.01037	0		0.150404	1712523
00:00:07.060	28641	0.01014	0		0.147068	1711746
00:00:07.070	28651	0.01021	0		0.148083	1711973
00:00:07.080	28661	0.01047	0		0.151854	1712858
00:00:07.090	28671	0.01021	0		0.148083	1711973
00:00:07.100	28681	0.01018	0		0.147648	1711865
00:00:07.110	28691	0.0102	0		0.147938	1711961
00:00:07.120	28701	0.00996	0		0.144458	1711141
00:00:07.130	28711	0.01007	0		0.146053	1711525
00:00:07.140	28721	0.01024	0		0.148519	1712096
00:00:07.150	28731	0.01021	0		0.148083	1711966
00:00:07.160	28741	0.01011	0		0.146633	1711650
00:00:07.170	28751	0.01038	0		0.150549	1712550
00:00:07.180	28761	0.01026	0		0.148809	1712159
00:00:07.190	28771	0.01037	0		0.150404	1712523
00:00:07.200	28781	0.01037	0		0.150404	1712533
00:00:07.210	28791	0.01	0		0.145038	1711275
00:00:07.220	28801	0.01025	0		0.148664	1712113
00:00:07.229	28811	0.01056	0		0.15316	1713157
00:00:07.239	28821	0.01043	0		0.151274	1712731
00:00:07.249	28831	0.01039	0		0.150694	1712582
00:00:07.260	28841	0.01061	0		0.153885	1713315
00:00:07.270	28851	0.01033	0		0.149824	1712378
00:00:07.280	28861	0.01039	0		0.150694	1712596
00:00:07.289	28871	0.01043	0		0.151274	1712721
00:00:07.299	28881	0.01054	0		0.15287	1713081
00:00:07.309	28891	0.01067	0		0.154755	1713518
00:00:07.319	28901	0.01028	0		0.149099	1712230
00:00:07.329	28911	0.01063	0		0.154175	1713403
00:00:07.339	28921	0.01055	0		0.153015	1713135
00:00:07.349	28931	0.01096	0		0.158961	1714504
00:00:07.359	28941	0.01047	0		0.151854	1712858
00:00:07.369	28951	0.01074	0		0.15577	1713765
00:00:07.379	28961	0.01071	0		0.155335	1713670
00:00:07.389	28971	0.01016	0		0.147358	1711819
00:00:07.399	28981	0.01061	0		0.153885	1713320
00:00:07.409	28991	0.01084	0		0.157221	1714091
00:00:07.419	29001	0.01041	0		0.150984	1712648
00:00:07.429	29011	0.01045	0		0.151564	1712792
00:00:07.439	29021	0.01051	0		0.152435	1712973
00:00:07.449	29031	0.0108	0		0.156641	1713956
00:00:07.458	29041	0.01068	0		0.1549	1713552
00:00:07.469	29051	0.01079	0		0.156496	1713944
00:00:07.479	29061	0.01049	0		0.152145	1712910
00:00:07.488	29071	0.01084	0		0.157221	1714094
00:00:07.499	29081	0.01044	0		0.151419	1712758
00:00:07.508	29091	0.01064	0		0.15432	1713423
00:00:07.519	29101	0.01047	0		0.151854	1712849
00:00:07.529	29111	0.01078	0		0.156351	1713905
00:00:07.539	29121	0.01032	0		0.149679	1712337
00:00:07.548	29131	0.01079	0		0.156496	1713934
00:00:07.558	29141	0.01049	0		0.152145	1712927
00:00:07.568	29151	0.01105	0		0.160267	1714805
00:00:07.578	29161	0.01036	0		0.150259	1712469
00:00:07.588	29171	0.01092	0		0.158381	1714378
00:00:07.598	29181	0.01067	0		0.154755	1713533
00:00:07.608	29191	0.01073	0		0.155625	1713726
00:00:07.618	29201	0.01076	0		0.156061	1713814
00:00:07.628	29211	0.01079	0		0.156496	1713944
00:00:07.638	29221	0.01062	0		0.15403	1713342
00:00:07.648	29231	0.01077	0		0.156206	1713863
00:00:07.658	29241	0.01074	0		0.15577	1713763
00:00:07.668	29251	0.01112	0		0.161282	1715050
00:00:07.678	29261	0.01029	0		0.149244	1712250
00:00:07.688	29271	0.01095	0		0.158816	1714451
00:00:07.698	29281	0.01062	0		0.15403	1713361
00:00:07.708	29291	0.01079	0		0.156496	1713925
00:00:07.718	29301	0.01086	0		0.157511	1714174
00:00:07.728	29311	0.01078	0		0.156351	1713881
00:00:07.738	29321	0.01079	0		0.156496	1713942
00:00:07.747	29331	0.01055	0		0.153015	1713118
00:00:07.758	29341	0.01068	0		0.1549	1713550
00:00:07.768	29351	0.01092	0		0.158381	1714348
00:00:07.778	29361	0.01072	0		0.15548	1713699
00:00:07.788	29371	0.0112	0		0.162442	1715287
00:00:07.797	29381	0.01107	0		0.160557	1714873
00:00:07.809	29391	0.01089	0		0.157946	1714270
00:00:07.817	29401	0.01105	0		0.160267	1714810
00:00:07.828	29411	0.01092	0		0.158381	1714351
00:00:07.837	29421	0.01109	0		0.160847	1714932
00:00:07.848	29431	0.01116	0		0.161862	1715175
00:00:07.857	29441	0.01093	0		0.158526	1714383
00:00:07.868	29451	0.01094	0		0.158671	1714427
00:00:07.877	29461	0.01098	0		0.159251	1714570
00:00:07.887	29471	0.01121	0		0.162587	1715339
00:00:07.897	29481	0.01079	0		0.156496	1713929
00:00:07.907	29491	0.01147	0		0.166358	1716214
00:00:07.917	29501	0.01075	0		0.155916	1713780
00:00:07.927	29511	0.01131	0		0.164038	1715668
00:00:07.937	29521	0.0111	0		0.160992	1714971
00:00:07.947	29531	0.01113	0		0.161427	1715062
00:00:07.957	29541	0.01101	0		0.159687	1714665
00:00:07.967	29551	0.0116	0		0.168244	1716641
00:00:07.977	29561	0.0113	0		0.163893	1715641
00:00:07.987	29571	0.01132	0		0.164183	1715702
00:00:07.997	29581	0.01135	0		0.164618	1715805
00:00:08.007	29591	0.01118	0		0.162152	1715221
00:00:08.018	29601	0.01126	0		0.163312	1715516
00:00:08.027	29611	0.01135	0		0.164618	1715822
00:00:08.037	29621	0.01114	0		0.161572	1715106
00:00:08.047	29631	0.01148	0		0.166503	1716238
00:00:08.056	29641	0.01124	0		0.163022	1715423
00:00:08.066	29651	0.01127	0		0.163457	1715531
00:00:08.077	29661	0.01118	0		0.162152	1715224
00:00:08.087	29671	0.01107	0		0.160557	1714871
00:00:08.096	29681	0.0112	0		0.162442	1715319
00:00:08.106	29691	0.01166	0		0.169114	1716832
00:00:08.117	29701	0.01153	0		0.167228	1716400
00:00:08.127	29711	0.01143	0		0.165778	1716077
00:00:08.136	29721	0.01098	0		0.159251	1714548
00:00:08.146	29731	0.01145	0		0.166068	1716153
00:00:08.156	29741	0.0112	0		0.162442	1715290
00:00:08.166	29751	0.01143	0		0.165778	1716064
00:00:08.176	29761	0.0113	0		0.163893	1715631
00:00:08.186	29771	0.01158	0		0.167954	1716592
00:00:08.196	29781	0.01111	0		0.161137	1715003
00:00:08.206	29791	0.01168	0		0.169404	1716913
00:00:08.216	29801	0.01134	0		0.164473	1715763
00:00:08.226	29811	0.01156	0		0.167664	1716525
00:00:08.236	29821	0.01097	0		0.159106	1714545
00:00:08.246	29831	0.01147	0		0.166358	1716209
00:00:08.256	29841	0.01118	0		0.162152	1715226
00:00:08.266	29851	0.01135	0		0.164618	1715798
00:00:08.275	29861	0.0116	0		0.168244	1716648
00:00:08.286	29871	0.01158	0		0.167954	1716594
00:00:08.296	29881	0.01125	0		0.163167	1715455
00:00:08.305	29891	0.01152	0		0.167083	1716373
00:00:08.316	29901	0.01129	0		0.163748	1715597
00:00:08.326	29911	0.01155	0		0.167519	1716466
00:00:08.335	29921	0.01128	0		0.163603	1715562
00:00:08.345	29931	0.01165	0		0.168969	1716825
00:00:08.355	29941	0.01122	0		0.162732	1715370
00:00:08.365	29951	0.01174	0		0.170274	1717104
00:00:08.376	29961	0.01111	0		0.161137	1715001
00:00:08.386	29971	0.01191	0		0.17274	1717693
00:00:08.395	29981	0.0115	0		0.166793	1716314
00:00:08.405	29991	0.01163	0		0.168679	1716734
00:00:08.415	30001	0.01134	0		0.164473	1715766
00:00:08.425	30011	0.01135	0		0.164618	1715802
00:00:08.435	30021	0.01137	0		0.164908	1715859
00:00:08.445	30031	0.01183	0		0.17158	1717430
00:00:08.455	30041	0.01162	0		0.168534	1716710
00:00:08.465	30051	0.01161	0		0.168389	1716683
00:00:08.475	30061	0.01161	0		0.168389	1716678
00:00:08.485	30071	0.01151	0		0.166938	1716334
00:00:08.495	30081	0.01126	0		0.163312	1715501
00:00:08.505	30091	0.01163	0		0.168679	1716751
00:00:08.515	30101	0.01163	0		0.168679	1716744
00:00:08.524	30111	0.01177	0		0.170709	1717231
00:00:08.535	30121	0.0118	0		0.171144	1717327
00:00:08.545	30131	0.01159	0		0.168099	1716626
00:00:08.554	30141	0.01158	0		0.167954	1716576
00:00:08.564	30151	0.01189	0		0.17245	1717606
00:00:08.574	30161	0.01119	0		0.162297	1715280
00:00:08.584	30171	0.01169	0		0.169549	1716957
00:00:08.594	30181	0.01164	0		0.168824	1716795
00:00:08.604	30191	0.0119	0		0.172595	1717636
00:00:08.614	30201	0.01142	0		0.165633	1716045
00:00:08.625	30211	0.01165	0		0.168969	1716822
00:00:08.634	30221	0.01188	0		0.172305	1717574
00:00:08.644	30231	0.01203	0		0.17448	1718092
00:00:08.654	30241	0.01161	0		0.168389	1716678
00:00:08.664	30251	0.01177	0		0.170709	1717219
00:00:08.674	30261	0.01162	0		0.168534	1716707
00:00:08.684	30271	0.01182	0		0.171435	1717376
00:00:08.695	30281	0.01182	0		0.171435	1717400
00:00:08.704	30291	0.01179	0		0.170999	1717295
00:00:08.714	30301	0.01146	0		0.166213	1716187
00:00:08.724	30311	0.01177	0		0.170709	1717207
00:00:08.734	30321	0.01162	0		0.168534	1716710
00:00:08.744	30331	0.01187	0		0.17216	1717545
00:00:08.754	30341	0.01169	0		0.169549	1716962
00:00:08.764	30351	0.01167	0		0.169259	1716891
00:00:08.774	30361	0.01187	0		0.17216	1717540
00:00:08.784	30371	0.0122	0		0.176946	1718667
00:00:08.794	30381	0.01219	0		0.176801	1718640
00:00:08.804	30391	0.01196	0		0.173465	1717862
00:00:08.814	30401	0.01187	0		0.17216	1717537
00:00:08.824	30411	0.01226	0		0.177816	1718874
00:00:08.833	30421	0.01177	0		0.170709	1717219
00:00:08.843	30431	0.01236	0		0.179267	1719197
00:00:08.853	30441	0.01211	0		0.175641	1718364
00:00:08.863	30451	0.01205	0		0.17477	1718146
00:00:08.873	30461	0.01198	0		0.173755	1717925
00:00:08.884	30471	0.01193	0		0.17303	1717739
00:00:08.894	30481	0.01184	0		0.171725	1717459
00:00:08.903	30491	0.01212	0		0.175786	1718383
00:00:08.914	30501	0.01205	0		0.17477	1718141
00:00:08.923	30511	0.01226	0		0.177816	1718849
00:00:08.933	30521	0.01202	0		0.174335	1718055
00:00:08.943	30531	0.01212	0		0.175786	1718378
00:00:08.953	30541	0.01248	0		0.181007	1719599
00:00:08.963	30551	0.01218	0		0.176656	1718596
00:00:08.973	30561	0.01218	0		0.176656	1718604
00:00:08.983	30571	0.01211	0		0.175641	1718359
00:00:08.993	30581	0.01215	0		0.176221	1718479
00:00:09.003	30591	0.01241	0		0.179992	1719376
00:00:09.013	30601	0.01234	0		0.178977	1719141
00:00:09.023	30611	0.01212	0		0.175786	1718395
00:00:09.033	30621	0.01225	0		0.177671	1718837
00:00:09.043	30631	0.01237	0		0.179412	1719236
00:00:09.053	30641	0.01231	0		0.178541	1719018
00:00:09.063	30651	0.01218	0		0.176656	1718596
00:00:09.073	30661	0.01215	0		0.176221	1718474
00:00:09.083	30671	0.01205	0		0.17477	1718168
00:00:09.093	30681	0.01215	0		0.176221	1718503
00:00:09.103	30691	0.01257	0		0.182312	1719906
00:00:09.113	30701	0.01218	0		0.176656	1718594
00:00:09.123	30711	0.01261	0		0.182893	1720038
00:00:09.133	30721	0.01238	0		0.179557	1719271
00:00:09.142	30731	0.01232	0		0.178686	1719067
00:00:09.152	30741	0.01249	0		0.181152	1719623
00:00:09.162	30751	0.01241	0		0.179992	1719349
00:00:09.172	30761	0.01258	0		0.182457	1719918
00:00:09.183	30771	0.01264	0		0.183328	1720121
00:00:09.192	30781	0.01246	0		0.180717	1719538
00:00:09.202	30791	0.01261	0		0.182893	1720038
00:00:09.212	30801	0.01226	0		0.177816	1718876
00:00:09.222	30811	0.01238	0		0.179557	1719251
00:00:09.232	30821	0.01256	0		0.182167	1719874
00:00:09.242	30831	0.01274	0		0.184778	1720459
00:00:09.252	30841	0.01239	0		0.179702	1719285
00:00:09.262	30851	0.01246	0		0.180717	1719545
00:00:09.272	30861	0.01264	0		0.183328	1720143
00:00:09.282	30871	0.0125	0		0.181297	1719653
00:00:09.292	30881	0.01232	0		0.178686	1719048
00:00:09.302	30891	0.0126	0		0.182747	1719999
00:00:09.312	30901	0.01244	0		0.180427	1719471
00:00:09.322	30911	0.01226	0		0.177816	1718849
00:00:09.332	30921	0.01276	0		0.185068	1720535
00:00:09.342	30931	0.01262	0		0.183038	1720053
00:00:09.352	30941	0.0127	0		0.184198	1720342
00:00:09.362	30951	0.01233	0		0.178831	1719109
00:00:09.372	30961	0.0127	0		0.184198	1720320
00:00:09.382	30971	0.01251	0		0.181442	1719707
00:00:09.391	30981	0.01275	0		0.184923	1720496
00:00:09.402	30991	0.01267	0		0.183763	1720241
00:00:09.411	31001	0.0125	0		0.181297	1719658
00:00:09.422	31011	0.01258	0		0.182457	1719948
00:00:09.432	31021	0.01279	0		0.185503	1720628
00:00:09.441	31031	0.01233	0		0.178831	1719099
00:00:09.451	31041	0.01242	0		0.180137	1719408
00:00:09.461	31051	0.01273	0		0.184633	1720430
00:00:09.472	31061	0.0129	0		0.187099	1720992
00:00:09.481	31071	0.01279	0		0.185503	1720631
00:00:09.491	31081	0.01268	0		0.183908	1720261
00:00:09.501	31091	0.01261	0		0.182893	1720026
00:00:09.511	31101	0.01272	0		0.184488	1720413
00:00:09.521	31111	0.01281	0		0.185793	1720694
00:00:09.531	31121	0.01286	0		0.186518	1720857
00:00:09.541	31131	0.01263	0		0.183183	1720114
00:00:09.551	31141	0.01298	0		0.188259	1721286
00:00:09.561	31151	0.01264	0		0.183328	1720141
00:00:09.571	31161	0.01305	0		0.189274	1721523
00:00:09.581	31171	0.01303	0		0.188984	1721430
00:00:09.590	31181	0.01293	0		0.187534	1721114
00:00:09.601	31191	0.0129	0		0.187099	1721002
00:00:09.611	31201	0.01267	0		0.183763	1720251
00:00:09.621	31211	0.01284	0		0.186228	1720822
00:00:09.631	31221	0.01309	0		0.189854	1721636
00:00:09.640	31231	0.01282	0		0.185938	1720734
00:00:09.651	31241	0.01318	0		0.19116	1721959
00:00:09.660	31251	0.01306	0		0.189419	1721548
00:00:09.670	31261	0.01312	0		0.190289	1721751
00:00:09.681	31271	0.01281	0		0.185793	1720690
00:00:09.690	31281	0.01304	0		0.189129	1721484
00:00:09.700	31291	0.01306	0		0.189419	1721528
00:00:09.710	31301	0.013	0		0.188549	1721330
00:00:09.720	31311	0.01292	0		0.187389	1721063
00:00:09.730	31321	0.01339	0		0.194205	1722658
00:00:09.740	31331	0.0127	0		0.184198	1720322
00:00:09.750	31341	0.01304	0		0.189129	1721484
00:00:09.760	31351	0.01291	0		0.187244	1721033
00:00:09.770	31361	0.01321	0		0.191595	1722057
00:00:09.780	31371	0.01286	0		0.186518	1720857
00:00:09.790	31381	0.01317	0		0.191015	1721913
00:00:09.800	31391	0.01307	0		0.189564	1721580
00:00:09.810	31401	0.01321	0		0.191595	1722057
00:00:09.820	31411	0.01312	0		0.190289	1721748
00:00:09.830	31421	0.01325	0		0.192175	1722173
00:00:09.840	31431	0.01276	0		0.185068	1720521
00:00:09.850	31441	0.01315	0		0.190725	1721844
00:00:09.860	31451	0.01319	0		0.191305	1721986
00:00:09.870	31461	0.01323	0		0.191885	1722112
00:00:09.880	31471	0.01308	0		0.189709	1721614
00:00:09.890	31481	0.01325	0		0.192175	1722171
00:00:09.900	31491	0.01342	0		0.194641	1722744
00:00:09.910	31501	0.01325	0		0.192175	1722193
00:00:09.919	31511	0.01308	0		0.189709	1721616
00:00:09.930	31521	0.01349	0		0.195656	1722987
00:00:09.939	31531	0.01306	0		0.189419	1721538
00:00:09.950	31541	0.01362	0		0.197541	1723416
00:00:09.960	31551	0.01319	0		0.191305	1721996
00:00:09.969	31561	0.01348	0		0.195511	1722945
00:00:09.979	31571	0.01307	0		0.189564	1721592
00:00:09.989	31581	0.01343	0		0.194786	1722800
00:00:09.999	31591	0.01325	0		0.192175	1722193
00:00:10.009	31601	0.01373	0		0.199137	1723788
00:00:10.019	31611	0.01329	0		0.192755	1722305
00:00:10.029	31621	0.01321	0		0.191595	1722050
00:00:10.039	31631	0.01341	0		0.194496	1722712
00:00:10.049	31641	0.0137	0		0.198702	1723680
00:00:10.059	31651	0.01332	0		0.19319	1722420
00:00:10.069	31661	0.01366	0		0.198121	1723572
00:00:10.079	31671	0.01321	0		0.191595	1722042
00:00:10.089	31681	0.0136	0		0.197251	1723340
00:00:10.099	31691	0.01341	0		0.194496	1722724
00:00:10.109	31701	0.01361	0		0.197396	1723396
00:00:10.119	31711	0.01341	0		0.194496	1722732
00:00:10.129	31721	0.01385	0		0.200877	1724197
00:00:10.139	31731	0.01344	0		0.194931	1722810
00:00:10.149	31741	0.01383	0		0.200587	1724138
00:00:10.159	31751	0.0136	0		0.197251	1723340
00:00:10.168	31761	0.01356	0		0.196671	1723208
00:00:10.179	31771	0.01366	0		0.198121	1723565
00:00:10.189	31781	0.01376	0		0.199572	1723906
00:00:10.198	31791	0.0137	0		0.198702	1723678
00:00:10.208	31801	0.01365	0		0.197976	1723516
00:00:10.218	31811	0.01376	0		0.199572	1723893
00:00:10.228	31821	0.01415	0		0.205228	1725187
00:00:10.238	31831	0.01335	0		0.193625	1722514
00:00:10.248	31841	0.01374	0		0.199282	1723812
00:00:10.258	31851	0.01347	0		0.195366	1722923
00:00:10.268	31861	0.01379	0		0.200007	1723986
00:00:10.278	31871	0.01341	0		0.194496	1722727
00:00:10.288	31881	0.01346	0		0.195221	1722876
00:00:10.298	31891	0.01357	0		0.196816	1723239
00:00:10.308	31901	0.01374	0		0.199282	1723825
00:00:10.318	31911	0.01371	0		0.198847	1723717
00:00:10.328	31921	0.01394	0		0.202183	1724511
00:00:10.338	31931	0.01379	0		0.200007	1724006
00:00:10.348	31941	0.0138	0		0.200152	1724035
00:00:10.358	31951	0.01365	0		0.197976	1723528
00:00:10.368	31961	0.01379	0		0.200007	1723991
00:00:10.378	31971	0.01348	0		0.195511	1722945
00:00:10.388	31981	0.01414	0		0.205083	1725155
00:00:10.398	31991	0.01393	0		0.202038	1724470
00:00:10.408	32001	0.01418	0		0.205663	1725303
00:00:10.418	32011	0.01379	0		0.200007	1723996
00:00:10.428	32021	0.0141	0		0.204503	1725040
00:00:10.437	32031	0.0135	0		0.195801	1723009
00:00:10.447	32041	0.01376	0		0.199572	1723891
00:00:10.457	32051	0.01365	0		0.197976	1723526
00:00:10.467	32061	0.01378	0		0.199862	1723952
00:00:10.478	32071	0.014	0		0.203053	1724685
00:00:10.487	32081	0.01407	0		0.204068	1724918
00:00:10.497	32091	0.01379	0		0.200007	1723994
00:00:10.507	32101	0.01409	0		0.204358	1724999
00:00:10.517	32111	0.01382	0		0.200442	1724109
00:00:10.527	32121	0.01392	0		0.201892	1724445
00:00:10.537	32131	0.01385	0		0.200877	1724209
00:00:10.547	32141	0.01391	0		0.201747	1724409
00:00:10.557	32151	0.01402	0		0.203343	1724749
00:00:10.567	32161	0.01439	0		0.208709	1726006
00:00:10.577	32171	0.01377	0		0.199717	1723930
00:00:10.587	32181	0.01449	0		0.21016	1726334
00:00:10.597	32191	0.0141	0		0.204503	1725028
00:00:10.607	32201	0.01394	0		0.202183	1724494
00:00:10.617	32211	0.01396	0		0.202473	1724565
00:00:10.627	32221	0.01433	0		0.207839	1725798
00:00:10.637	32231	0.01418	0		0.205663	1725301
00:00:10.647	32241	0.01425	0		0.206679	1725526
00:00:10.657	32251	0.0141	0		0.204503	1725045
00:00:10.666	32261	0.01403	0		0.203488	1724815
00:00:10.677	32271	0.01401	0		0.203198	1724722
00:00:10.687	32281	0.01386	0		0.201022	1724221
00:00:10.697	32291	0.01422	0		0.206244	1725433
00:00:10.706	32301	0.01429	0		0.207259	1725663
00:00:10.716	32311	0.01406	0		0.203923	1724915
00:00:10.727	32321	0.01462	0		0.212045	1726791
00:00:10.736	32331	0.01402	0		0.203343	1724781
00:00:10.746	32341	0.01437	0		0.208419	1725928
00:00:10.756	32351	0.01408	0		0.204213	1724979
00:00:10.766	32361	0.01425	0		0.206679	1725551
00:00:10.776	32371	0.01425	0		0.206679	1725553
00:00:10.786	32381	0.01407	0		0.204068	1724938
00:00:10.796	32391	0.01416	0		0.205373	1725232
00:00:10.806	32401	0.01429	0		0.207259	1725673
00:00:10.816	32411	0.01463	0		0.21219	1726818
00:00:10.826	32421	0.01432	0		0.207694	1725788
00:00:10.836	32431	0.01437	0		0.208419	1725933
00:00:10.846	32441	0.01466	0		0.212625	1726901
00:00:10.856	32451	0.01457	0		0.21132	1726622
00:00:10.866	32461	0.01438	0		0.208564	1725972
00:00:10.876	32471	0.01448	0		0.210015	1726320
00:00:10.886	32481	0.01447	0		0.20987	1726268
00:00:10.896	32491	0.01413	0		0.204938	1725138
00:00:10.907	32501	0.01444	0		0.209434	1726161
00:00:10.916	32511	0.01438	0		0.208564	1725957
00:00:10.926	32521	0.0141	0		0.204503	1725018
00:00:10.936	32531	0.01417	0		0.205518	1725252
00:00:10.945	32541	0.01439	0		0.208709	1726004
00:00:10.955	32551	0.0143	0		0.207404	1725712
00:00:10.966	32561	0.01472	0		0.213495	1727102
00:00:10.976	32571	0.01455	0		0.21103	1726529
00:00:10.985	32581	0.01439	0		0.208709	1726011
00:00:10.995	32591	0.01423	0		0.206389	1725475
00:00:11.006	32601	0.01464	0		0.212335	1726855
00:00:11.015	32611	0.01439	0		0.208709	1726011
00:00:11.025	32621	0.01431	0		0.207549	1725725
00:00:11.035	32631	0.01475	0		0.213931	1727222
00:00:11.045	32641	0.01461	0		0.2119	1726742
00:00:11.055	32651	0.01442	0		0.209144	1726102
00:00:11.065	32661	0.01481	0		0.214801	1727423
00:00:11.075	32671	0.01449	0		0.21016	1726350
00:00:11.085	32681	0.01478	0		0.214366	1727320
00:00:11.095	32691	0.01429	0		0.207259	1725671
00:00:11.105	32701	0.01471	0		0.21335	1727070
00:00:11.115	32711	0.01466	0		0.212625	1726908
00:00:11.125	32721	0.01477	0		0.214221	1727286
00:00:11.135	32731	0.01445	0		0.209579	1726202
00:00:11.145	32741	0.01476	0		0.214076	1727232
00:00:11.155	32751	0.0146	0		0.211755	1726710
00:00:11.165	32761	0.01477	0		0.214221	1727276
00:00:11.174	32771	0.01473	0		0.213641	1727153
00:00:11.185	32781	0.01483	0		0.215091	1727487
00:00:11.195	32791	0.0147	0		0.213205	1727036
00:00:11.205	32801	0.01467	0		0.21277	1726940
00:00:11.214	32811	0.01468	0		0.212915	1726965
00:00:11.224	32821	0.01456	0		0.211175	1726585
00:00:11.234	32831	0.01498	0		0.217266	1727975
00:00:11.244	32841	0.01482	0		0.214946	1727443
00:00:11.254	32851	0.0148	0		0.214656	1727381
00:00:11.264	32861	0.01491	0		0.216251	1727767
00:00:11.274	32871	0.01493	0		0.216541	1727820
00:00:11.284	32881	0.015	0		0.217557	1728046
00:00:11.294	32891	0.01492	0		0.216396	1727798
00:00:11.304	32901	0.01493	0		0.216541	1727833
00:00:11.314	32911	0.01458	0		0.211465	1726634
00:00:11.324	32921	0.01503	0		0.217992	1728141
00:00:11.334	32931	0.01512	0		0.219297	1728451
00:00:11.344	32941	0.01492	0		0.216396	1727784
00:00:11.354	32951	0.01487	0		0.215671	1727629
00:00:11.366	32961	0.01499	0		0.217412	1728036
00:00:11.374	32971	0.01499	0		0.217412	1728026
00:00:11.384	32981	0.01484	0		0.215236	1727522
00:00:11.394	32991	0.01512	0		0.219297	1728468
00:00:11.404	33001	0.01503	0		0.217992	1728151
00:00:11.414	33011	0.01527	0		0.221473	1728955
00:00:11.424	33021	0.0149	0		0.216106	1727730
00:00:11.434	33031	0.01508	0		0.218717	1728330
00:00:11.444	33041	0.01482	0		0.214946	1727453
00:00:11.453	33051	0.0154	0		0.223358	1729403
00:00:11.463	33061	0.01501	0		0.217702	1728095
00:00:11.473	33071	0.01526	0		0.221328	1728919
00:00:11.483	33081	0.01544	0		0.223938	1729519
00:00:11.493	33091	0.01537	0		0.222923	1729279
00:00:11.503	33101	0.01525	0		0.221182	1728899
00:00:11.513	33111	0.01523	0		0.220892	1728825
00:00:11.523	33121	0.01537	0		0.222923	1729303
00:00:11.533	33131	0.0151	0		0.219007	1728403
00:00:11.543	33141	0.01511	0		0.219152	1728423
00:00:11.553	33151	0.0153	0		0.221908	1729075
00:00:11.563	33161	0.01509	0		0.218862	1728359
00:00:11.573	33171	0.01574	0		0.228289	1730531
00:00:11.583	33181	0.01521	0		0.220602	1728759
00:00:11.593	33191	0.01528	0		0.221618	1728997
00:00:11.603	33201	0.01518	0		0.220167	1728664
00:00:11.613	33211	0.01493	0		0.216541	1727818
00:00:11.623	33221	0.01555	0		0.225534	1729884
00:00:11.633	33231	0.01507	0		0.218572	1728291
00:00:11.643	33241	0.01537	0		0.222923	1729296
00:00:11.653	33251	0.01561	0		0.226404	1730085
00:00:11.663	33261	0.01543	0		0.223793	1729484
00:00:11.673	33271	0.01545	0		0.224083	1729558
00:00:11.683	33281	0.0155	0		0.224808	1729745
00:00:11.693	33291	0.01556	0		0.225679	1729941
00:00:11.703	33301	0.01561	0		0.226404	1730112
00:00:11.712	33311	0.0156	0		0.226259	1730080
00:00:11.723	33321	0.01532	0		0.222198	1729134
00:00:11.732	33331	0.01545	0		0.224083	1729580
00:00:11.742	33341	0.01538	0		0.223068	1729342
00:00:11.752	33351	0.01552	0		0.225099	1729809
00:00:11.762	33361	0.01536	0		0.222778	1729259
00:00:11.772	33371	0.01564	0		0.226839	1730203
00:00:11.783	33381	0.01549	0		0.224663	1729693
00:00:11.792	33391	0.01537	0		0.222923	1729301
00:00:11.802	33401	0.01548	0		0.224518	1729674
00:00:11.812	33411	0.01561	0		0.226404	1730112
00:00:11.822	33421	0.0159	0		0.23061	1731073
00:00:11.832	33431	0.01592	0		0.2309	1731147
00:00:11.842	33441	0.01563	0		0.226694	1730154
00:00:11.852	33451	0.01604	0		0.23264	1731538
00:00:11.862	33461	0.01585	0		0.229885	1730902
00:00:11.872	33471	0.01566	0		0.227129	1730264
00:00:11.882	33481	0.01574	0		0.228289	1730533
00:00:11.892	33491	0.01595	0		0.231335	1731235
00:00:11.902	33501	0.01579	0		0.229015	1730706
00:00:11.912	33511	0.01596	0		0.23148	1731281
00:00:11.922	33521	0.01577	0		0.228724	1730652
00:00:11.932	33531	0.01593	0		0.231045	1731174
00:00:11.942	33541	0.01549	0		0.224663	1729686
00:00:11.952	33551	0.01589	0		0.230465	1731054
00:00:11.962	33561	0.01581	0		0.229305	1730762
00:00:11.972	33571	0.01594	0		0.23119	1731218
00:00:11.982	33581	0.01561	0		0.226404	1730085
00:00:11.992	33591	0.01598	0		0.23177	1731330
00:00:12.001	33601	0.01608	0		0.233221	1731685
00:00:12.012	33611	0.01578	0		0.228869	1730669
00:00:12.021	33621	0.01591	0		0.230755	1731112
00:00:12.032	33631	0.01618	0		0.234671	1732015
00:00:12.042	33641	0.01574	0		0.228289	1730548
00:00:12.051	33651	0.01617	0		0.234526	1731992
00:00:12.061	33661	0.0158	0		0.22916	1730723
00:00:12.072	33671	0.01628	0		0.236121	1732345
00:00:12.081	33681	0.01612	0		0.233801	1731798
00:00:12.092	33691	0.01626	0		0.235831	1732267
00:00:12.101	33701	0.01576	0		0.228579	1730608
00:00:12.111	33711	0.01609	0		0.233366	1731700
00:00:12.121	33721	0.01578	0		0.228869	1730676
00:00:12.131	33731	0.01582	0		0.22945	1730809
00:00:12.141	33741	0.01584	0		0.22974	1730860
00:00:12.151	33751	0.01618	0		0.234671	1732007
00:00:12.161	33761	0.0159	0		0.23061	1731063
00:00:12.171	33771	0.01623	0		0.235396	1732174
00:00:12.181	33781	0.01608	0		0.233221	1731685
00:00:12.191	33791	0.01634	0		0.236992	1732563
00:00:12.201	33801	0.01629	0		0.236266	1732384
00:00:12.211	33811	0.0161	0		0.233511	1731751
00:00:12.221	33821	0.01609	0		0.233366	1731720
00:00:12.231	33831	0.01639	0		0.237717	1732712
00:00:12.241	33841	0.01628	0		0.236121	1732333
00:00:12.251	33851	0.01635	0		0.237137	1732578
00:00:12.260	33861	0.01609	0		0.233366	1731725
00:00:12.271	33871	0.01634	0		0.236992	1732546
00:00:12.281	33881	0.0163	0		0.236411	1732421
00:00:12.290	33891	0.01616	0		0.234381	1731941
00:00:12.300	33901	0.0164	0		0.237862	1732752
00:00:12.311	33911	0.01657	0		0.240327	1733333
00:00:12.321	33921	0.01596	0		0.23148	1731289
00:00:12.331	33931	0.01656	0		0.240182	1733282
00:00:12.341	33941	0.01598	0		0.23177	1731330
00:00:12.350	33951	0.01656	0		0.240182	1733301
00:00:12.360	33961	0.01618	0		0.234671	1732000
00:00:12.370	33971	0.01626	0		0.235831	1732281
00:00:12.380	33981	0.0166	0		0.240763	1733407
00:00:12.390	33991	0.01635	0		0.237137	1732570
00:00:12.401	34001	0.01612	0		0.233801	1731806
00:00:12.410	34011	0.01659	0		0.240618	1733404
00:00:12.420	34021	0.01639	0		0.237717	1732730
00:00:12.430	34031	0.01692	0		0.245404	1734483
00:00:12.440	34041	0.01641	0		0.238007	1732784
00:00:12.450	34051	0.01679	0		0.243518	1734047
00:00:12.460	34061	0.01633	0		0.236847	1732524
00:00:12.470	34071	0.01647	0		0.238877	1733002
00:00:12.480	34081	0.01631	0		0.236557	1732436
00:00:12.490	34091	0.01672	0		0.242503	1733825
00:00:12.500	34101	0.01648	0		0.239022	1733010
00:00:12.510	34111	0.0166	0		0.240763	1733433
00:00:12.520	34121	0.01637	0		0.237427	1732637
00:00:12.529	34131	0.01663	0		0.241198	1733531
00:00:12.540	34141	0.01645	0		0.238587	1732917
00:00:12.549	34151	0.01654	0		0.239892	1733228
00:00:12.560	34161	0.01649	0		0.239167	1733047
00:00:12.570	34171	0.01708	0		0.247724	1735035
00:00:12.580	34181	0.01661	0		0.240908	1733443
00:00:12.590	34191	0.01673	0		0.242648	1733864
00:00:12.599	34201	0.01655	0		0.240037	1733247
00:00:12.609	34211	0.01676	0		0.243083	1733956
00:00:12.620	34221	0.01634	0		0.236992	1732543
00:00:12.629	34231	0.01697	0		0.246129	1734671
00:00:12.639	34241	0.01641	0		0.238007	1732784
00:00:12.649	34251	0.01679	0		0.243518	1734056
00:00:12.659	34261	0.01676	0		0.243083	1733946
00:00:12.669	34271	0.01675	0		0.242938	1733924
00:00:12.679	34281	0.01685	0		0.244389	1734247
00:00:12.689	34291	0.017	0		0.246564	1734762
00:00:12.699	34301	0.017	0		0.246564	1734759
00:00:12.709	34311	0.01703	0		0.246999	1734852
00:00:12.719	34321	0.01671	0		0.242358	1733803
00:00:12.729	34331	0.01685	0		0.244389	1734277
00:00:12.739	34341	0.01693	0		0.245549	1734527
00:00:12.749	34351	0.01688	0		0.244824	1734360
00:00:12.759	34361	0.01669	0		0.242068	1733740
00:00:12.769	34371	0.01733	0		0.25135	1735857
00:00:12.779	34381	0.01706	0		0.247434	1734965
00:00:12.789	34391	0.01697	0		0.246129	1734652
00:00:12.799	34401	0.01677	0		0.243228	1733993
00:00:12.809	34411	0.01713	0		0.24845	1735189
00:00:12.818	34421	0.01705	0		0.247289	1734931
00:00:12.829	34431	0.01728	0		0.250625	1735688
00:00:12.838	34441	0.01691	0		0.245259	1734475
00:00:12.848	34451	0.01693	0		0.245549	1734519
00:00:12.858	34461	0.01675	0		0.242938	1733922
00:00:12.869	34471	0.01722	0		0.249755	1735502
00:00:12.879	34481	0.01697	0		0.246129	1734664
00:00:12.888	34491	0.01714	0		0.248595	1735248
00:00:12.898	34501	0.01689	0		0.244969	1734397
00:00:12.908	34511	0.01736	0		0.251785	1735960
00:00:12.918	34521	0.01697	0		0.246129	1734652
00:00:12.929	34531	0.01715	0		0.24874	1735265
00:00:12.938	34541	0.01676	0		0.243083	1733971
00:00:12.948	34551	0.01717	0		0.24903	1735333
00:00:12.958	34561	0.01691	0		0.245259	1734478
00:00:12.968	34571	0.01747	0		0.253381	1736346
00:00:12.978	34581	0.01692	0		0.245404	1734512
00:00:12.988	34591	0.01732	0		0.251205	1735828
00:00:12.998	34601	0.01692	0		0.245404	1734497
00:00:13.008	34611	0.01724	0		0.250045	1735586
00:00:13.018	34621	0.01717	0		0.24903	1735338
00:00:13.028	34631	0.01723	0		0.2499	1735522
00:00:13.038	34641	0.0174	0		0.252366	1736106
00:00:13.048	34651	0.01761	0		0.255411	1736811
00:00:13.058	34661	0.01724	0		0.250045	1735556
00:00:13.068	34671	0.01742	0		0.252656	1736172
00:00:13.078	34681	0.01723	0		0.2499	1735527
00:00:13.088	34691	0.01738	0		0.252076	1736052
00:00:13.097	34701	0.01699	0		0.246419	1734727
00:00:13.108	34711	0.01734	0		0.251495	1735899
00:00:13.117	34721	0.01735	0		0.25164	1735938
00:00:13.127	34731	0.01753	0		0.254251	1736547
00:00:13.138	34741	0.01735	0		0.25164	1735941
00:00:13.148	34751	0.01751	0		0.253961	1736473
00:00:13.157	34761	0.01738	0		0.252076	1736030
00:00:13.168	34771	0.01749	0		0.253671	1736417
00:00:13.177	34781	0.01739	0		0.252221	1736086
00:00:13.187	34791	0.01742	0		0.252656	1736179
00:00:13.197	34801	0.01727	0		0.25048	1735662
00:00:13.207	34811	0.01754	0		0.254396	1736583
00:00:13.218	34821	0.01738	0		0.252076	1736045
00:00:13.227	34831	0.01765	0		0.255992	1736960
00:00:13.237	34841	0.01732	0		0.251205	1735823
00:00:13.247	34851	0.01759	0		0.255121	1736745
00:00:13.257	34861	0.0176	0		0.255266	1736777
00:00:13.267	34871	0.0176	0		0.255266	1736774
00:00:13.277	34881	0.01768	0		0.256427	1737058
00:00:13.287	34891	0.01775	0		0.257442	1737270
00:00:13.297	34901	0.01742	0		0.252656	1736169
00:00:13.307	34911	0.01812	0		0.262808	1738530
00:00:13.317	34921	0.01768	0		0.256427	1737036
00:00:13.327	34931	0.01779	0		0.258022	1737417
00:00:13.337	34941	0.01775	0		0.257442	1737265
00:00:13.347	34951	0.01771	0		0.256862	1737132
00:00:13.357	34961	0.01786	0		0.259037	1737650
00:00:13.366	34971	0.01789	0		0.259472	1737757
00:00:13.376	34981	0.01771	0		0.256862	1737161
00:00:13.386	34991	0.01774	0		0.257297	1737263
00:00:13.397	35001	0.01772	0		0.257007	1737181
00:00:13.406	35011	0.01802	0		0.261358	1738175
00:00:13.417	35021	0.01786	0		0.259037	1737664
00:00:13.426	35031	0.01778	0		0.257877	1737388
00:00:13.437	35041	0.01771	0		0.256862	1737156
00:00:13.446	35051	0.01809	0		0.262373	1738415
00:00:13.456	35061	0.01777	0		0.257732	1737363
00:00:13.466	35071	0.01788	0		0.259327	1737733
00:00:13.476	35081	0.0176	0		0.255266	1736762
00:00:13.486	35091	0.01811	0		0.262663	1738478
00:00:13.496	35101	0.01788	0		0.259327	1737723
00:00:13.506	35111	0.01817	0		0.263533	1738706
00:00:13.516	35121	0.01777	0		0.257732	1737336
00:00:13.526	35131	0.01816	0		0.263388	1738669
00:00:13.536	35141	0.01759	0		0.255121	1736745
00:00:13.546	35151	0.01811	0		0.262663	1738478
00:00:13.556	35161	0.01781	0		0.258312	1737471
00:00:13.566	35171	0.01797	0		0.260633	1738012
00:00:13.576	35181	0.01807	0		0.262083	1738363
00:00:13.586	35191	0.01793	0		0.260053	1737885
00:00:13.595	35201	0.0179	0		0.259617	1737794
00:00:13.606	35211	0.01833	0		0.265854	1739218
00:00:13.616	35221	0.01813	0		0.262953	1738552
00:00:13.626	35231	0.01815	0		0.263243	1738640
00:00:13.636	35241	0.01808	0		0.262228	1738378
00:00:13.646	35251	0.01818	0		0.263679	1738713
00:00:13.656	35261	0.01804	0		0.261648	1738248
00:00:13.666	35271	0.01826	0		0.264839	1738978
00:00:13.676	35281	0.01784	0		0.258747	1737593
00:00:13.686	35291	0.01853	0		0.268755	1739907
00:00:13.696	35301	0.01795	0		0.260343	1737941
00:00:13.705	35311	0.01809	0		0.262373	1738410
00:00:13.715	35321	0.01815	0		0.263243	1738608
00:00:13.726	35331	0.01821	0		0.264114	1738819
00:00:13.735	35341	0.01832	0		0.265709	1739193
00:00:13.745	35351	0.01825	0		0.264694	1738966
00:00:13.755	35361	0.01854	0		0.2689	1739917
00:00:13.765	35371	0.01832	0		0.265709	1739181
00:00:13.775	35381	0.01846	0		0.26774	1739647
00:00:13.785	35391	0.01805	0		0.261793	1738290
00:00:13.795	35401	0.0184	0		0.266869	1739476
00:00:13.805	35411	0.01867	0		0.270785	1740378
00:00:13.815	35421	0.01818	0		0.263679	1738733
00:00:13.825	35431	0.01839	0		0.266724	1739417
00:00:13.835	35441	0.01832	0		0.265709	1739208
00:00:13.845	35451	0.01826	0		0.264839	1739005
00:00:13.855	35461	0.01817	0		0.263533	1738684
00:00:13.865	35471	0.0186	0		0.26977	1740147
00:00:13.875	35481	0.01843	0		0.267304	1739552
00:00:13.885	35491	0.01817	0		0.263533	1738682
00:00:13.895	35501	0.01861	0		0.269915	1740167
00:00:13.904	35511	0.01854	0		0.2689	1739924
00:00:13.914	35521	0.01825	0		0.264694	1738948
00:00:13.924	35531	0.01859	0		0.269625	1740093
00:00:13.934	35541	0.01858	0		0.26948	1740064
00:00:13.945	35551	0.01846	0		0.26774	1739674
00:00:13.954	35561	0.01826	0		0.264839	1739000
00:00:13.964	35571	0.01833	0		0.265854	1739213
00:00:13.974	35581	0.01885	0		0.273396	1740961
00:00:13.984	35591	0.01859	0		0.269625	1740091
00:00:13.994	35601	0.01875	0		0.271946	1740633
00:00:14.004	35611	0.01843	0		0.267304	1739557
00:00:14.015	35621	0.01844	0		0.26745	1739603
00:00:14.025	35631	0.01828	0		0.265129	1739071
00:00:14.034	35641	0.01884	0		0.273251	1740927
00:00:14.044	35651	0.01879	0		0.272526	1740785
00:00:14.054	35661	0.01864	0		0.27035	1740257
00:00:14.064	35671	0.01834	0		0.265999	1739257
00:00:14.074	35681	0.01886	0		0.273541	1741020
00:00:14.084	35691	0.01897	0		0.275137	1741381
00:00:14.094	35701	0.01879	0		0.272526	1740760
00:00:14.105	35711	0.01867	0		0.270785	1740381
00:00:14.114	35721	0.0186	0		0.26977	1740142
00:00:14.124	35731	0.01895	0		0.274846	1741292
00:00:14.134	35741	0.01874	0		0.271801	1740616
00:00:14.144	35751	0.01895	0		0.274846	1741314
00:00:14.154	35761	0.01902	0		0.275862	1741557
00:00:14.164	35771	0.01881	0		0.272816	1740831
00:00:14.173	35781	0.01879	0		0.272526	1740780
00:00:14.184	35791	0.0189	0		0.274121	1741125
00:00:14.194	35801	0.01877	0		0.272236	1740706
00:00:14.204	35811	0.01874	0		0.271801	1740613
00:00:14.214	35821	0.01878	0		0.272381	1740728
00:00:14.224	35831	0.01898	0		0.275282	1741400
00:00:14.233	35841	0.01913	0		0.277457	1741905
00:00:14.244	35851	0.01884	0		0.273251	1740934
00:00:14.254	35861	0.01884	0		0.273251	1740939
00:00:14.263	35871	0.0186	0		0.26977	1740118
00:00:14.273	35881	0.01908	0		0.276732	1741751
00:00:14.283	35891	0.0191	0		0.277022	1741822
00:00:14.293	35901	0.01922	0		0.278762	1742216
00:00:14.303	35911	0.0189	0		0.274121	1741145
00:00:14.314	35921	0.01893	0		0.274556	1741233
00:00:14.323	35931	0.01876	0		0.272091	1740665
00:00:14.333	35941	0.0191	0		0.277022	1741809
00:00:14.343	35951	0.01897	0		0.275137	1741375
00:00:14.353	35961	0.019	0		0.275572	1741491
00:00:14.363	35971	0.01907	0		0.276587	1741716
00:00:14.373	35981	0.01898	0		0.275282	1741400
00:00:14.383	35991	0.01887	0		0.273686	1741039
00:00:14.393	36001	0.01893	0		0.274556	1741252
00:00:14.403	36011	0.01904	0		0.276152	1741618
00:00:14.413	36021	0.01928	0		0.279633	1742412
00:00:14.423	36031	0.01894	0		0.274701	1741284
00:00:14.433	36041	0.01935	0		0.280648	1742650
00:00:14.443	36051	0.01894	0		0.274701	1741275
00:00:14.453	36061	0.01917	0		0.278037	1742035
00:00:14.463	36071	0.01913	0		0.277457	1741910
00:00:14.472	36081	0.01932	0		0.280213	1742554
00:00:14.482	36091	0.01897	0		0.275137	1741386
00:00:14.493	36101	0.01927	0		0.279488	1742395
00:00:14.502	36111	0.01913	0		0.277457	1741917
00:00:14.512	36121	0.01921	0		0.278617	1742184
00:00:14.523	36131	0.01905	0		0.276297	1741640
00:00:14.532	36141	0.01895	0		0.274846	1741309
00:00:14.542	36151	0.01897	0		0.275137	1741388
00:00:14.552	36161	0.01888	0		0.273831	1741059
00:00:14.562	36171	0.01869	0		0.271075	1740432
00:00:14.573	36181	0.01906	0		0.276442	1741692
00:00:14.582	36191	0.01901	0		0.275717	1741525
00:00:14.592	36201	0.01872	0		0.271511	1740550
00:00:14.602	36211	0.01858	0		0.26948	1740076
00:00:14.612	36221	0.01875	0		0.271946	1740638
00:00:14.622	36231	0.01836	0		0.266289	1739312
00:00:14.632	36241	0.01871	0		0.271366	1740508
00:00:14.642	36251	0.01842	0		0.267159	1739542
00:00:14.652	36261	0.01825	0		0.264694	1738948
00:00:14.662	36271	0.01827	0		0.264984	1739042
00:00:14.672	36281	0.01841	0		0.267014	1739481
00:00:14.682	36291	0.01788	0		0.259327	1737733
00:00:14.692	36301	0.01808	0		0.262228	1738373
00:00:14.701	36311	0.01783	0		0.258602	1737549
00:00:14.712	36321	0.01768	0		0.256427	1737051
00:00:14.722	36331	0.01745	0		0.253091	1736275
00:00:14.731	36341	0.01762	0		0.255556	1736836
00:00:14.741	36351	0.01738	0		0.252076	1736032
00:00:14.752	36361	0.01734	0		0.251495	1735921
00:00:14.762	36371	0.01721	0		0.24961	1735475
00:00:14.772	36381	0.01717	0		0.24903	1735324
00:00:14.782	36391	0.01684	0		0.244243	1734216
00:00:14.792	36401	0.01712	0		0.248305	1735182
00:00:14.801	36411	0.01666	0		0.241633	1733612
00:00:14.811	36421	0.01673	0		0.242648	1733860
00:00:14.821	36431	0.01669	0		0.242068	1733710
00:00:14.832	36441	0.01661	0		0.240908	1733463
00:00:14.841	36451	0.0161	0		0.233511	1731751
00:00:14.851	36461	0.01626	0		0.235831	1732294
00:00:14.861	36471	0.01627	0		0.235976	1732313
00:00:14.871	36481	0.01659	0		0.240618	1733375
00:00:14.882	36491	0.01635	0		0.237137	1732597
00:00:14.891	36501	0.01635	0		0.237137	1732570
00:00:14.901	36511	0.01608	0		0.233221	1731668
00:00:14.911	36521	0.01612	0		0.233801	1731814
00:00:14.921	36531	0.01603	0		0.232495	1731516
00:00:14.931	36541	0.01622	0		0.235251	1732161
00:00:14.941	36551	0.01597	0		0.231625	1731323
00:00:14.951	36561	0.01648	0		0.239022	1733012
00:00:14.961	36571	0.01615	0		0.234236	1731904
00:00:14.971	36581	0.01625	0		0.235686	1732245
00:00:14.981	36591	0.01581	0		0.229305	1730769
00:00:14.991	36601	0.01638	0		0.237572	1732683
00:00:15.000	36611	0.01625	0		0.235686	1732257
00:00:15.010	36621	0.01649	0		0.239167	1733044
00:00:15.021	36631	0.01591	0		0.230755	1731105
00:00:15.030	36641	0.01591	0		0.230755	1731107
00:00:15.041	36651	0.01593	0		0.231045	1731178
00:00:15.051	36661	0.01644	0		0.238442	1732875
00:00:15.060	36671	0.01562	0		0.226549	1730146
00:00:15.071	36681	0.01611	0		0.233656	1731766
00:00:15.081	36691	0.01598	0		0.23177	1731345
00:00:15.090	36701	0.01596	0		0.23148	1731281
00:00:15.100	36711	0.01581	0		0.229305	1730767
00:00:15.110	36721	0.01604	0		0.23264	1731553
00:00:15.121	36731	0.01584	0		0.22974	1730882
00:00:15.130	36741	0.01617	0		0.234526	1731983
00:00:15.140	36751	0.01607	0		0.233076	1731656
00:00:15.150	36761	0.01584	0		0.22974	1730858
00:00:15.160	36771	0.01573	0		0.228144	1730514
00:00:15.170	36781	0.01601	0		0.232205	1731450
00:00:15.180	36791	0.0157	0		0.227709	1730401
00:00:15.190	36801	0.01639	0		0.237717	1732710
00:00:15.200	36811	0.01582	0		0.22945	1730806
00:00:15.210	36821	0.01596	0		0.23148	1731289
00:00:15.220	36831	0.01579	0		0.229015	1730711
00:00:15.230	36841	0.01571	0		0.227854	1730423
00:00:15.240	36851	0.01574	0		0.228289	1730533
00:00:15.250	36861	0.01584	0		0.22974	1730858
00:00:15.260	36871	0.0155	0		0.224808	1729742
00:00:15.270	36881	0.01594	0		0.23119	1731200
00:00:15.280	36891	0.01541	0		0.223503	1729430
00:00:15.290	36901	0.01567	0		0.227274	1730313
00:00:15.300	36911	0.01544	0		0.223938	1729521
00:00:15.309	36921	0.0157	0		0.227709	1730413
00:00:15.320	36931	0.01551	0		0.224953	1729750
00:00:15.329	36941	0.01582	0		0.22945	1730794
00:00:15.339	36951	0.01568	0		0.227419	1730320
00:00:15.349	36961	0.01578	0		0.228869	1730662
00:00:15.359	36971	0.01568	0		0.227419	1730330
00:00:15.369	36981	0.01557	0		0.225824	1729973
00:00:15.379	36991	0.01601	0		0.232205	1731438
00:00:15.389	37001	0.01554	0		0.225389	1729855
00:00:15.399	37011	0.01547	0		0.224373	1729631
00:00:15.409	37021	0.0159	0		0.23061	1731066
00:00:15.419	37031	0.01553	0		0.225244	1729843
00:00:15.429	37041	0.01549	0		0.224663	1729706
00:00:15.439	37051	0.01522	0		0.220747	1728806
00:00:15.449	37061	0.01554	0		0.225389	1729880
00:00:15.459	37071	0.01532	0		0.222198	1729122
00:00:15.469	37081	0.01583	0		0.229595	1730836
00:00:15.479	37091	0.01562	0		0.226549	1730142
00:00:15.489	37101	0.01575	0		0.228434	1730556
00:00:15.499	37111	0.01561	0		0.226404	1730117
00:00:15.509	37121	0.01524	0		0.221037	1728867
00:00:15.519	37131	0.0158	0		0.22916	1730735
00:00:15.528	37141	0.01585	0		0.229885	1730921
00:00:15.538	37151	0.01512	0		0.219297	1728468
00:00:15.549	37161	0.01566	0		0.227129	1730274
00:00:15.558	37171	0.01516	0		0.219877	1728593
00:00:15.569	37181	0.0157	0		0.227709	1730406
00:00:15.579	37191	0.01519	0		0.220312	1728703
00:00:15.588	37201	0.01529	0		0.221763	1729036
00:00:15.598	37211	0.01559	0		0.226114	1730039
00:00:15.608	37221	0.01546	0		0.224228	1729602
00:00:15.618	37231	0.01529	0		0.221763	1729026
00:00:15.628	37241	0.01521	0		0.220602	1728759
00:00:15.638	37251	0.01536	0		0.222778	1729266
00:00:15.648	37261	0.01527	0		0.221473	1728953
00:00:15.658	37271	0.015	0		0.217557	1728051
00:00:15.668	37281	0.01547	0		0.224373	1729619
00:00:15.678	37291	0.01518	0		0.220167	1728654
00:00:15.688	37301	0.0152	0		0.220457	1728725
00:00:15.698	37311	0.01511	0		0.219152	1728435
00:00:15.708	37321	0.01537	0		0.222923	1729305
00:00:15.718	37331	0.01496	0		0.216976	1727918
00:00:15.728	37341	0.01527	0		0.221473	1728972
00:00:15.738	37351	0.01504	0		0.218137	1728188
00:00:15.748	37361	0.01516	0		0.219877	1728600
00:00:15.758	37371	0.01512	0		0.219297	1728446
00:00:15.768	37381	0.01533	0		0.222343	1729154
00:00:15.778	37391	0.01506	0		0.218427	1728266
00:00:15.788	37401	0.01492	0		0.216396	1727789
00:00:15.799	37411	0.01528	0		0.221618	1728994
00:00:15.808	37421	0.01527	0		0.221473	1728955
00:00:15.818	37431	0.01516	0		0.219877	1728598
00:00:15.828	37441	0.01535	0		0.222633	1729225
00:00:15.838	37451	0.01504	0		0.218137	1728200
00:00:15.848	37461	0.01481	0		0.214801	1727425
00:00:15.858	37471	0.01468	0		0.212915	1726967
00:00:15.868	37481	0.015	0		0.217557	1728043
00:00:15.877	37491	0.01519	0		0.220312	1728679
00:00:15.887	37501	0.01521	0		0.220602	1728750
00:00:15.897	37511	0.01525	0		0.221182	1728887
00:00:15.907	37521	0.01517	0		0.220022	1728622
00:00:15.917	37531	0.01477	0		0.214221	1727276
00:00:15.927	37541	0.0153	0		0.221908	1729065
00:00:15.937	37551	0.01502	0		0.217847	1728119
00:00:15.947	37561	0.01488	0		0.215816	1727642
00:00:15.957	37571	0.0151	0		0.219007	1728398
00:00:15.967	37581	0.01489	0		0.215961	1727691
00:00:15.977	37591	0.01486	0		0.215526	1727568
00:00:15.987	37601	0.01487	0		0.215671	1727634
00:00:15.997	37611	0.01503	0		0.217992	1728146
00:00:16.007	37621	0.01495	0		0.216831	1727901
00:00:16.017	37631	0.01475	0		0.213931	1727219
00:00:16.027	37641	0.01496	0		0.216976	1727926
00:00:16.037	37651	0.01484	0		0.215236	1727502
00:00:16.047	37661	0.01481	0		0.214801	1727401
00:00:16.057	37671	0.01484	0		0.215236	1727500
00:00:16.067	37681	0.01492	0		0.216396	1727794
00:00:16.077	37691	0.01498	0		0.217266	1727987
00:00:16.086	37701	0.01487	0		0.215671	1727627
00:00:16.096	37711	0.01491	0		0.216251	1727740
00:00:16.106	37721	0.01487	0		0.215671	1727607
00:00:16.116	37731	0.01455	0		0.21103	1726548
00:00:16.126	37741	0.01474	0		0.213786	1727170
00:00:16.136	37751	0.01489	0		0.215961	1727691
00:00:16.148	37761	0.01505	0		0.218282	1728232
00:00:16.156	37771	0.01491	0		0.216251	1727759
00:00:16.166	37781	0.01451	0		0.21045	1726406
00:00:16.176	37791	0.01474	0		0.213786	1727190
00:00:16.186	37801	0.01468	0		0.212915	1726984
00:00:16.196	37811	0.01462	0		0.212045	1726786
00:00:16.206	37821	0.01472	0		0.213495	1727129
00:00:16.216	37831	0.01481	0		0.214801	1727408
00:00:16.226	37841	0.01451	0		0.21045	1726414
00:00:16.236	37851	0.01468	0		0.212915	1726982
00:00:16.246	37861	0.01492	0		0.216396	1727791
00:00:16.256	37871	0.01467	0		0.21277	1726948
00:00:16.266	37881	0.01492	0		0.216396	1727794
00:00:16.276	37891	0.01505	0		0.218282	1728232
00:00:16.286	37901	0.01469	0		0.21306	1726999
00:00:16.296	37911	0.01447	0		0.20987	1726288
00:00:16.306	37921	0.01468	0		0.212915	1726967
00:00:16.316	37931	0.01477	0		0.214221	1727271
00:00:16.326	37941	0.01469	0		0.21306	1727011
00:00:16.336	37951	0.01822	0		0.264259	1738873
00:00:16.347	37961	0.01473	0		0.213641	1727134
00:00:16.355	37971	0.01447	0		0.20987	1726278
00:00:16.365	37981	0.01445	0		0.209579	1726202
00:00:16.375	37991	0.01511	0		0.219152	1728439
00:00:16.385	38001	0.01458	0		0.211465	1726654
00:00:16.395	38011	0.01475	0		0.213931	1727202
00:00:16.405	38021	0.01483	0		0.215091	1727482
00:00:16.415	38031	0.01466	0		0.212625	1726928
00:00:16.425	38041	0.01431	0		0.207549	1725727
00:00:16.435	38051	0.0146	0		0.211755	1726715
00:00:16.445	38061	0.01419	0		0.205808	1725330
00:00:16.455	38071	0.01468	0		0.212915	1726989
00:00:16.465	38081	0.01457	0		0.21132	1726612
00:00:16.475	38091	0.01473	0		0.213641	1727134
00:00:16.485	38101	0.01458	0		0.211465	1726646
00:00:16.496	38111	0.0148	0		0.214656	1727398
00:00:16.505	38121	0.01458	0		0.211465	1726639
00:00:16.515	38131	0.01488	0		0.215816	1727642
00:00:16.525	38141	0.01424	0		0.206534	1725499
00:00:16.535	38151	0.01464	0		0.212335	1726859
00:00:16.545	38161	0.01458	0		0.211465	1726644
00:00:16.555	38171	0.01475	0		0.213931	1727205
00:00:16.565	38181	0.01456	0		0.211175	1726590
00:00:16.575	38191	0.01457	0		0.21132	1726617
00:00:16.585	38201	0.0146	0		0.211755	1726727
00:00:16.595	38211	0.01436	0		0.208274	1725918
00:00:16.604	38221	0.01476	0		0.214076	1727259
00:00:16.615	38231	0.01445	0		0.209579	1726212
00:00:16.624	38241	0.0143	0		0.207404	1725707
00:00:16.634	38251	0.01467	0		0.21277	1726955
00:00:16.644	38261	0.01393	0		0.202038	1724472
00:00:16.654	38271	0.01445	0		0.209579	1726212
00:00:16.664	38281	0.01467	0		0.21277	1726945
00:00:16.675	38291	0.01445	0		0.209579	1726222
00:00:16.684	38301	0.01451	0		0.21045	1726426
00:00:16.694	38311	0.0144	0		0.208854	1726043
00:00:16.704	38321	0.0146	0		0.211755	1726720
00:00:16.714	38331	0.01456	0		0.211175	1726568
00:00:16.724	38341	0.01441	0		0.208999	1726082
00:00:16.734	38351	0.01482	0		0.214946	1727458
00:00:16.744	38361	0.01457	0		0.21132	1726597
00:00:16.754	38371	0.01467	0		0.21277	1726955
00:00:16.764	38381	0.01449	0		0.21016	1726350
00:00:16.774	38391	0.0148	0		0.214656	1727388
00:00:16.784	38401	0.0143	0		0.207404	1725712
00:00:16.794	38411	0.01462	0		0.212045	1726771
00:00:16.804	38421	0.01451	0		0.21045	1726426
00:00:16.814	38431	0.0145	0		0.210305	1726375
00:00:16.824	38441	0.01456	0		0.211175	1726588
00:00:16.834	38451	0.01444	0		0.209434	1726180
00:00:16.843	38461	0.01439	0		0.208709	1726001
00:00:16.854	38471	0.01463	0		0.21219	1726808
00:00:16.863	38481	0.01435	0		0.208129	1725876
00:00:16.874	38491	0.01469	0		0.21306	1726999
00:00:16.884	38501	0.01469	0		0.21306	1727026
00:00:16.894	38511	0.01467	0		0.21277	1726957
00:00:16.904	38521	0.01425	0		0.206679	1725529
00:00:16.913	38531	0.01459	0		0.21161	1726681
00:00:16.924	38541	0.01448	0		0.210015	1726303
00:00:16.933	38551	0.01464	0		0.212335	1726840
00:00:16.943	38561	0.0147	0		0.213205	1727060
00:00:16.953	38571	0.01458	0		0.211465	1726644
00:00:16.963	38581	0.01464	0		0.212335	1726842
00:00:16.973	38591	0.01465	0		0.21248	1726882
00:00:16.983	38601	0.01434	0		0.207984	1725825
00:00:16.993	38611	0.01494	0		0.216686	1727847
00:00:17.003	38621	0.01461	0		0.2119	1726759
00:00:17.013	38631	0.01476	0		0.214076	1727261
00:00:17.023	38641	0.01457	0		0.21132	1726622
00:00:17.033	38651	0.01445	0		0.209579	1726224
00:00:17.043	38661	0.01424	0		0.206534	1725490
00:00:17.053	38671	0.01487	0		0.215671	1727605
00:00:17.063	38681	0.01464	0		0.212335	1726835
00:00:17.073	38691	0.01485	0		0.215381	1727546
00:00:17.083	38701	0.01445	0		0.209579	1726192
00:00:17.093	38711	0.0149	0		0.216106	1727725
00:00:17.102	38721	0.01448	0		0.210015	1726298
00:00:17.113	38731	0.01484	0		0.215236	1727517
00:00:17.122	38741	0.01452	0		0.210595	1726436
00:00:17.132	38751	0.01502	0		0.217847	1728109
00:00:17.143	38761	0.01433	0		0.207839	1725803
00:00:17.153	38771	0.01459	0		0.21161	1726676
00:00:17.162	38781	0.01426	0		0.206824	1725573
00:00:17.172	38791	0.01471	0		0.21335	1727080
00:00:17.182	38801	0.01436	0		0.208274	1725896
00:00:17.192	38811	0.01438	0		0.208564	1725970
00:00:17.203	38821	0.01454	0		0.210885	1726524
00:00:17.212	38831	0.01488	0		0.215816	1727649
00:00:17.222	38841	0.01449	0		0.21016	1726330
00:00:17.232	38851	0.01462	0		0.212045	1726779
00:00:17.242	38861	0.01431	0		0.207549	1725752
00:00:17.252	38871	0.01479	0		0.214511	1727339
00:00:17.262	38881	0.01433	0		0.207839	1725801
00:00:17.272	38891	0.01479	0		0.214511	1727352
00:00:17.282	38901	0.01452	0		0.210595	1726455
00:00:17.292	38911	0.01472	0		0.213495	1727119
00:00:17.303	38921	0.01449	0		0.21016	1726355
00:00:17.312	38931	0.0151	0		0.219007	1728386
00:00:17.322	38941	0.01438	0		0.208564	1725965
00:00:17.332	38951	0.01469	0		0.21306	1727009
00:00:17.342	38961	0.01455	0		0.21103	1726536
00:00:17.352	38971	0.0147	0		0.213205	1727038
00:00:17.362	38981	0.0146	0		0.211755	1726715
00:00:17.372	38991	0.01475	0		0.213931	1727227
00:00:17.382	39001	0.01454	0		0.210885	1726502
00:00:17.392	39011	0.01461	0		0.2119	1726739
00:00:17.402	39021	0.01475	0		0.213931	1727219
00:00:17.412	39031	0.01473	0		0.213641	1727163
00:00:17.422	39041	0.0146	0		0.211755	1726695
00:00:17.432	39051	0.01476	0		0.214076	1727232
00:00:17.441	39061	0.01465	0		0.21248	1726896
00:00:17.451	39071	0.01433	0		0.207839	1725801
00:00:17.461	39081	0.0147	0		0.213205	1727046
00:00:17.471	39091	0.01474	0		0.213786	1727168
00:00:17.481	39101	0.01434	0		0.207984	1725840
00:00:17.491	39111	0.01492	0		0.216396	1727791
00:00:17.501	39121	0.01458	0		0.211465	1726661
00:00:17.511	39131	0.01469	0		0.21306	1727002
00:00:17.521	39141	0.01443	0		0.209289	1726146
00:00:17.531	39151	0.01467	0		0.21277	1726953
00:00:17.541	39161	0.01465	0		0.21248	1726879
00:00:17.551	39171	0.01512	0		0.219297	1728470
00:00:17.561	39181	0.01466	0		0.212625	1726928
00:00:17.571	39191	0.01473	0		0.213641	1727134
00:00:17.581	39201	0.01455	0		0.21103	1726551
00:00:17.591	39211	0.0146	0		0.211755	1726715
00:00:17.601	39221	0.01447	0		0.20987	1726261
00:00:17.610	39231	0.01478	0		0.214366	1727300
00:00:17.621	39241	0.01452	0		0.210595	1726446
00:00:17.631	39251	0.01463	0		0.21219	1726806
00:00:17.641	39261	0.01438	0		0.208564	1725974
00:00:17.651	39271	0.01483	0		0.215091	1727470
00:00:17.660	39281	0.01468	0		0.212915	1726967
00:00:17.671	39291	0.01447	0		0.20987	1726288
00:00:17.681	39301	0.01456	0		0.211175	1726585
00:00:17.690	39311	0.01477	0		0.214221	1727288
00:00:17.700	39321	0.01462	0		0.212045	1726771
00:00:17.710	39331	0.01517	0		0.220022	1728632
00:00:17.721	39341	0.01489	0		0.215961	1727693
00:00:17.731	39351	0.01466	0		0.212625	1726901
00:00:17.741	39361	0.01454	0		0.210885	1726495
00:00:17.750	39371	0.01464	0		0.212335	1726847
00:00:17.761	39381	0.01457	0		0.21132	1726610
00:00:17.770	39391	0.01476	0		0.214076	1727256
00:00:17.780	39401	0.01448	0		0.210015	1726305
00:00:17.790	39411	0.01488	0		0.215816	1727644
00:00:17.800	39421	0.01476	0		0.214076	1727251
00:00:17.810	39431	0.01485	0		0.215381	1727544
00:00:17.820	39441	0.01459	0		0.21161	1726668
00:00:17.830	39451	0.01483	0		0.215091	1727497
00:00:17.840	39461	0.01447	0		0.20987	1726281
00:00:17.850	39471	0.0147	0		0.213205	1727031
00:00:17.860	39481	0.01452	0		0.210595	1726438
00:00:17.870	39491	0.01498	0		0.217266	1727977
00:00:17.880	39501	0.01457	0		0.21132	1726612
00:00:17.890	39511	0.01459	0		0.21161	1726673
00:00:17.900	39521	0.01486	0		0.215526	1727593
00:00:17.909	39531	0.01482	0		0.214946	1727463
00:00:17.920	39541	0.01474	0		0.213786	1727170
00:00:17.930	39551	0.01464	0		0.212335	1726857
00:00:17.939	39561	0.01478	0		0.214366	1727330
00:00:17.950	39571	0.01495	0		0.216831	1727899
00:00:17.960	39581	0.01445	0		0.209579	1726202
00:00:17.970	39591	0.01487	0		0.215671	1727612
00:00:17.980	39601	0.01469	0		0.21306	1727016
00:00:17.989	39611	0.01512	0		0.219297	1728473
00:00:17.999	39621	0.01467	0		0.21277	1726962
00:00:18.009	39631	0.01494	0		0.216686	1727869
00:00:18.019	39641	0.01484	0		0.215236	1727517
00:00:18.029	39651	0.01495	0		0.216831	1727894
00:00:18.039	39661	0.01496	0		0.216976	1727911
00:00:18.049	39671	0.01496	0		0.216976	1727926
00:00:18.059	39681	0.01492	0		0.216396	1727781
00:00:18.069	39691	0.01503	0		0.217992	1728153
00:00:18.079	39701	0.01481	0		0.214801	1727408
00:00:18.089	39711	0.0149	0		0.216106	1727720
00:00:18.099	39721	0.0149	0		0.216106	1727732
00:00:18.109	39731	0.01476	0		0.214076	1727232
00:00:18.119	39741	0.0148	0		0.214656	1727366
00:00:18.129	39751	0.01503	0		0.217992	1728166
00:00:18.139	39761	0.01512	0		0.219297	1728441
00:00:18.149	39771	0.01486	0		0.215526	1727598
00:00:18.158	39781	0.01494	0		0.216686	1727865
00:00:18.169	39791	0.01501	0		0.217702	1728082
00:00:18.179	39801	0.01497	0		0.217121	1727965
00:00:18.188	39811	0.01497	0		0.217121	1727948
00:00:18.199	39821	0.01505	0		0.218282	1728227
00:00:18.209	39831	0.01484	0		0.215236	1727531
00:00:18.218	39841	0.01482	0		0.214946	1727441
00:00:18.228	39851	0.01478	0		0.214366	1727317
00:00:18.238	39861	0.01475	0		0.213931	1727224
00:00:18.248	39871	0.01496	0		0.216976	1727911
00:00:18.258	39881	0.01472	0		0.213495	1727122
00:00:18.269	39891	0.01518	0		0.220167	1728644
00:00:18.279	39901	0.01482	0		0.214946	1727434
00:00:18.288	39911	0.01483	0		0.215091	1727475
00:00:18.298	39921	0.01487	0		0.215671	1727612
00:00:18.308	39931	0.01494	0		0.216686	1727852
00:00:18.318	39941	0.01522	0		0.220747	1728791
00:00:18.328	39951	0.01514	0		0.219587	1728507
00:00:18.338	39961	0.01512	0		0.219297	1728458
00:00:18.348	39971	0.01505	0		0.218282	1728234
00:00:18.358	39981	0.01519	0		0.220312	1728703
00:00:18.368	39991	0.01497	0		0.217121	1727965
00:00:18.378	40001	0.01506	0		0.218427	1728256
00:00:18.388	40011	0.01519	0		0.220312	1728676
00:00:18.398	40021	0.0151	0		0.219007	1728384
00:00:18.408	40031	0.01531	0		0.222053	1729080
00:00:18.418	40041	0.01491	0		0.216251	1727752
00:00:18.428	40051	0.01499	0		0.217412	1728007
00:00:18.438	40061	0.01518	0		0.220167	1728661
00:00:18.448	40071	0.01512	0		0.219297	1728456
00:00:18.458	40081	0.01508	0		0.218717	1728313
00:00:18.468	40091	0.01507	0		0.218572	1728281
00:00:18.478	40101	0.01539	0		0.223213	1729374
00:00:18.487	40111	0.01518	0		0.220167	1728657
00:00:18.498	40121	0.01487	0		0.215671	1727632
00:00:18.507	40131	0.01543	0		0.223793	1729506
00:00:18.517	40141	0.01518	0		0.220167	1728647
00:00:18.527	40151	0.01532	0		0.222198	1729134
00:00:18.537	40161	0.0152	0		0.220457	1728718
00:00:18.547	40171	0.01521	0		0.220602	1728759
00:00:18.557	40181	0.01522	0		0.220747	1728801
00:00:18.567	40191	0.01499	0		0.217412	1728004
00:00:18.577	40201	0.01505	0		0.218282	1728210
00:00:18.587	40211	0.0151	0		0.219007	1728396
00:00:18.597	40221	0.0151	0		0.219007	1728401
00:00:18.607	40231	0.01513	0		0.219442	1728495
00:00:18.617	40241	0.01558	0		0.225969	1730007
00:00:18.627	40251	0.01507	0		0.218572	1728281
00:00:18.638	40261	0.01542	0		0.223648	1729472
00:00:18.647	40271	0.0151	0		0.219007	1728391
00:00:18.657	40281	0.01507	0		0.218572	1728283
00:00:18.667	40291	0.01523	0		0.220892	1728813
00:00:18.677	40301	0.01522	0		0.220747	1728794
00:00:18.687	40311	0.01506	0		0.218427	1728242
00:00:18.697	40321	0.01518	0		0.220167	1728674
00:00:18.707	40331	0.0154	0		0.223358	1729401
00:00:18.717	40341	0.01546	0		0.224228	1729587
00:00:18.727	40351	0.01513	0		0.219442	1728485
00:00:18.736	40361	0.01518	0		0.220167	1728642
00:00:18.746	40371	0.01541	0		0.223503	1729423
00:00:18.757	40381	0.01554	0		0.225389	1729857
00:00:18.766	40391	0.01513	0		0.219442	1728488
00:00:18.776	40401	0.01513	0		0.219442	1728492
00:00:18.786	40411	0.01505	0		0.218282	1728225
00:00:18.796	40421	0.01507	0		0.218572	1728288
00:00:18.806	40431	0.01525	0		0.221182	1728887
00:00:18.816	40441	0.01558	0		0.225969	1730009
00:00:18.827	40451	0.01501	0		0.217702	1728082
00:00:18.837	40461	0.01528	0		0.221618	1729004
00:00:18.846	40471	0.01554	0		0.225389	1729857
00:00:18.856	40481	0.01541	0		0.223503	1729425
00:00:18.866	40491	0.01522	0		0.220747	1728789
00:00:18.876	40501	0.01549	0		0.224663	1729706
00:00:18.886	40511	0.01544	0		0.223938	1729543
00:00:18.896	40521	0.01534	0		0.222488	1729190
00:00:18.906	40531	0.01524	0		0.221037	1728865
00:00:18.916	40541	0.01551	0		0.224953	1729769
00:00:18.926	40551	0.01513	0		0.219442	1728483
00:00:18.936	40561	0.01529	0		0.221763	1729021
00:00:18.946	40571	0.01532	0		0.222198	1729122
00:00:18.956	40581	0.01552	0		0.225099	1729804
00:00:18.966	40591	0.01516	0		0.219877	1728590
00:00:18.976	40601	0.01515	0		0.219732	1728556
00:00:18.985	40611	0.0152	0		0.220457	1728737
00:00:18.996	40621	0.01516	0		0.219877	1728588
00:00:19.005	40631	0.01534	0		0.222488	1729190
00:00:19.016	40641	0.0153	0		0.221908	1729063
00:00:19.026	40651	0.01509	0		0.218862	1728345
00:00:19.036	40661	0.01552	0		0.225099	1729782
00:00:19.045	40671	0.01559	0		0.226114	1730022
00:00:19.055	40681	0.0155	0		0.224808	1729720
00:00:19.065	40691	0.01554	0		0.225389	1729853
00:00:19.075	40701	0.01568	0		0.227419	1730325
00:00:19.085	40711	0.01532	0		0.222198	1729119
00:00:19.095	40721	0.01554	0		0.225389	1729882
00:00:19.105	40731	0.01529	0		0.221763	1729012
00:00:19.115	40741	0.01541	0		0.223503	1729443
00:00:19.125	40751	0.01538	0		0.223068	1729332
00:00:19.136	40761	0.01564	0		0.226839	1730188
00:00:19.145	40771	0.01549	0		0.224663	1729703
00:00:19.155	40781	0.01542	0		0.223648	1729460
00:00:19.165	40791	0.01553	0		0.225244	1729843
00:00:19.175	40801	0.01548	0		0.224518	1729651
00:00:19.185	40811	0.01525	0		0.221182	1728897
00:00:19.195	40821	0.01546	0		0.224228	1729585
00:00:19.205	40831	0.01549	0		0.224663	1729708
00:00:19.215	40841	0.01557	0		0.225824	1729968
00:00:19.225	40851	0.01527	0		0.221473	1728965
00:00:19.235	40861	0.01538	0		0.223068	1729315
00:00:19.245	40871	0.01572	0		0.227999	1730477
00:00:19.255	40881	0.01571	0		0.227854	1730421
00:00:19.265	40891	0.01528	0		0.221618	1728990
00:00:19.274	40901	0.01566	0		0.227129	1730254
00:00:19.284	40911	0.01594	0		0.23119	1731205
00:00:19.295	40921	0.01576	0		0.228579	1730620
00:00:19.304	40931	0.01542	0		0.223648	1729467
00:00:19.314	40941	0.01568	0		0.227419	1730320
00:00:19.324	40951	0.01549	0		0.224663	1729696
00:00:19.334	40961	0.01566	0		0.227129	1730254
00:00:19.344	40971	0.01515	0		0.219732	1728546
00:00:19.354	40981	0.01558	0		0.225969	1729985
00:00:19.364	40991	0.01542	0		0.223648	1729448
00:00:19.374	41001	0.01549	0		0.224663	1729713
00:00:19.384	41011	0.0153	0		0.221908	1729053
00:00:19.394	41021	0.01525	0		0.221182	1728889
00:00:19.404	41031	0.01539	0		0.223213	1729379
00:00:19.414	41041	0.01571	0		0.227854	1730440
00:00:19.424	41051	0.0154	0		0.223358	1729399
00:00:19.434	41061	0.01567	0		0.227274	1730291
00:00:19.444	41071	0.01539	0		0.223213	1729376
00:00:19.454	41081	0.01582	0		0.22945	1730794
00:00:19.464	41091	0.01587	0		0.230175	1730973
00:00:19.474	41101	0.01567	0		0.227274	1730286
00:00:19.484	41111	0.01557	0		0.225824	1729965
00:00:19.494	41121	0.0159	0		0.23061	1731085
00:00:19.504	41131	0.01559	0		0.226114	1730041
00:00:19.514	41141	0.01579	0		0.229015	1730698
00:00:19.523	41151	0.01572	0		0.227999	1730477
00:00:19.534	41161	0.01575	0		0.228434	1730556
00:00:19.544	41171	0.0156	0		0.226259	1730053
00:00:19.554	41181	0.0159	0		0.23061	1731088
00:00:19.563	41191	0.01559	0		0.226114	1730041
00:00:19.573	41201	0.01581	0		0.229305	1730769
00:00:19.583	41211	0.01575	0		0.228434	1730566
00:00:19.593	41221	0.01572	0		0.227999	1730477
00:00:19.603	41231	0.01561	0		0.226404	1730095
00:00:19.613	41241	0.01611	0		0.233656	1731793
00:00:19.623	41251	0.01573	0		0.228144	1730487
00:00:19.634	41261	0.01601	0		0.232205	1731443
00:00:19.643	41271	0.01555	0		0.225534	1729887
00:00:19.653	41281	0.01614	0		0.234091	1731865
00:00:19.663	41291	0.01578	0		0.228869	1730662
00:00:19.673	41301	0.01588	0		0.23032	1731007
00:00:19.684	41311	0.01594	0		0.23119	1731215
00:00:19.693	41321	0.01601	0		0.232205	1731428
00:00:19.703	41331	0.01589	0		0.230465	1731046
00:00:19.713	41341	0.01585	0		0.229885	1730909
00:00:19.723	41351	0.01572	0		0.227999	1730455
00:00:19.733	41361	0.01592	0		0.2309	1731134
00:00:19.743	41371	0.0156	0		0.226259	1730053
00:00:19.753	41381	0.01615	0		0.234236	1731904
00:00:19.763	41391	0.0154	0		0.223358	1729389
00:00:19.773	41401	0.01595	0		0.231335	1731225
00:00:19.783	41411	0.01548	0		0.224518	1729666
00:00:19.793	41421	0.01615	0		0.234236	1731917
00:00:19.803	41431	0.01588	0		0.23032	1731007
00:00:19.813	41441	0.01592	0		0.2309	1731149
00:00:19.822	41451	0.01575	0		0.228434	1730556
00:00:19.833	41461	0.01601	0		0.232205	1731428
00:00:19.842	41471	0.01571	0		0.227854	1730435
00:00:19.852	41481	0.01586	0		0.23003	1730956
00:00:19.862	41491	0.01584	0		0.22974	1730880
00:00:19.910	41501	0.01639	0		0.237717	1732708
00:00:19.911	41511	0.01591	0		0.230755	1731112
00:00:19.912	41521	0.0158	0		0.22916	1730728
[truncated: 60,223 more rows]
