# Supplementary material for: Continuous Infusion Pressure Measurement in Predefined Interfascial and Intramuscular Tissue Conditions: An Ex Vivo Pilot Study
Source: J Clin Med. 2026 Apr 26;15(9):3301. doi: 10.3390/jcm15093301 (PMC13164366; doi:10.3390/jcm15093301)
Supplement: Supplementary file 1 [file jcm-15-03301-s001.zip › muscle 21.xlsx]

## Sheet: Recording
Timestamp	DeviceTime	Pressure(bar)	ButtonState	Event	Pressure(PSI)	PressureRAW
00:00:00.000	65461	0.00641	1		0.0929692	1699235
00:00:00.001	65471	0.00614	1		0.0890531	1698316
00:00:00.012	65481	0.00637	1		0.092389	1699110
00:00:00.021	65491	0.00641	1		0.0929692	1699228
00:00:00.031	65501	0.00626	1		0.0907936	1698722
00:00:00.041	65511	0.00622	1		0.0902134	1698580
00:00:00.051	65521	0.00624	1		0.0905035	1698656
00:00:00.061	65531	0.00632	1		0.0916638	1698918
00:00:00.071	5	0.0066	1		0.0957249	1699852
00:00:00.081	15	0.00609	1		0.088328	1698149
00:00:00.091	25	0.00657	1		0.0952898	1699767
00:00:00.101	35	0.00585	1		0.084847	1697348
00:00:00.112	45	0.00631	1		0.0915188	1698891
00:00:00.121	55	0.00603	1		0.0874577	1697972
00:00:00.131	65	0.00657	1		0.0952898	1699762
00:00:00.141	75	0.00651	1		0.0944195	1699573
00:00:00.151	85	0.00624	1		0.0905035	1698656
00:00:00.161	95	0.00626	0		0.0907936	1698722
00:00:00.171	105	0.00626	0		0.0907936	1698742
00:00:00.181	115	0.00613	0		0.0889081	1698294
00:00:00.191	125	0.00651	0		0.0944195	1699556
00:00:00.201	135	0.00611	0		0.088618	1698208
00:00:00.211	145	0.00648	0		0.0939844	1699473
00:00:00.221	155	0.006	0		0.0870226	1697867
00:00:00.231	165	0.00675	0		0.0979005	1700373
00:00:00.241	175	0.00599	0		0.0868776	1697810
00:00:00.250	185	0.00646	0		0.0936944	1699404
00:00:00.261	195	0.00616	0		0.0893432	1698382
00:00:00.271	205	0.00605	0		0.0877478	1698037
00:00:00.280	215	0.00636	0		0.092244	1699061
00:00:00.290	225	0.00624	0		0.0905035	1698644
00:00:00.301	235	0.00592	0		0.0858623	1697583
00:00:00.311	245	0.00615	0		0.0891982	1698367
00:00:00.320	255	0.00617	0		0.0894883	1698436
00:00:00.330	265	0.00633	0		0.0918089	1698946
00:00:00.340	275	0.00636	0		0.092244	1699059
00:00:00.350	285	0.00646	0		0.0936944	1699390
00:00:00.360	295	0.00583	0		0.084557	1697299
00:00:00.370	305	0.00617	0		0.0894883	1698436
00:00:00.380	315	0.00641	0		0.0929692	1699221
00:00:00.390	325	0.00621	0		0.0900684	1698546
00:00:00.400	335	0.00576	0		0.0835417	1697042
00:00:00.410	345	0.00616	0		0.0893432	1698399
00:00:00.420	355	0.00609	0		0.088328	1698149
00:00:00.430	365	0.00599	0		0.0868776	1697830
00:00:00.440	375	0.00609	0		0.088328	1698152
00:00:00.450	385	0.00658	0		0.0954348	1699801
00:00:00.460	395	0.006	0		0.0870226	1697864
00:00:00.470	405	0.00615	0		0.0891982	1698365
00:00:00.480	415	0.0062	0		0.0899234	1698512
00:00:00.490	425	0.00621	0		0.0900684	1698558
00:00:00.500	435	0.00624	0		0.0905035	1698669
00:00:00.510	445	0.0061	0		0.088473	1698193
00:00:00.520	455	0.00597	0		0.0865875	1697761
00:00:00.530	465	0.0063	0		0.0913737	1698867
00:00:00.540	475	0.00618	0		0.0896333	1698453
00:00:00.550	485	0.0064	0		0.0928241	1699196
00:00:00.559	495	0.0061	0		0.088473	1698181
00:00:00.569	505	0.00602	0		0.0873127	1697916
00:00:00.579	515	0.00584	0		0.084702	1697311
00:00:00.589	525	0.00606	0		0.0878928	1698064
00:00:00.599	535	0.00589	0		0.0854272	1697485
00:00:00.609	545	0.00612	0		0.0887631	1698274
00:00:00.619	555	0.00631	0		0.0915188	1698899
00:00:00.629	565	0.00631	0		0.0915188	1698906
00:00:00.639	575	0.00609	0		0.088328	1698154
00:00:00.649	585	0.00619	0		0.0897783	1698507
00:00:00.659	595	0.00587	0		0.0851371	1697404
00:00:00.669	605	0.00629	0		0.0912287	1698830
00:00:00.679	615	0.00584	0		0.084702	1697306
00:00:00.689	625	0.00631	0		0.0915188	1698901
00:00:00.699	635	0.00585	0		0.084847	1697355
00:00:00.709	645	0.00638	0		0.0925341	1699120
00:00:00.719	655	0.00599	0		0.0868776	1697810
00:00:00.729	665	0.00615	0		0.0891982	1698370
00:00:00.739	675	0.00623	0		0.0903585	1698637
00:00:00.749	685	0.0061	0		0.088473	1698184
00:00:00.759	695	0.00605	0		0.0877478	1698039
00:00:00.769	705	0.00623	0		0.0903585	1698612
00:00:00.779	715	0.00581	0		0.0842669	1697213
00:00:00.789	725	0.00605	0		0.0877478	1698021
00:00:00.798	735	0.00613	0		0.0889081	1698294
00:00:00.809	745	0.00622	0		0.0902134	1698607
00:00:00.819	755	0.006	0		0.0870226	1697840
00:00:00.829	765	0.00599	0		0.0868776	1697815
00:00:00.838	775	0.00579	0		0.0839768	1697135
00:00:00.849	785	0.00609	0		0.088328	1698145
00:00:00.858	795	0.00613	0		0.0889081	1698301
00:00:00.868	805	0.00624	0		0.0905035	1698664
00:00:00.878	815	0.00628	0		0.0910837	1698793
00:00:00.888	825	0.0059	0		0.0855722	1697517
00:00:00.898	835	0.00625	0		0.0906486	1698703
00:00:00.908	845	0.00629	0		0.0912287	1698842
00:00:00.918	855	0.00614	0		0.0890531	1698338
00:00:00.928	865	0.00604	0		0.0876028	1697984
00:00:00.938	875	0.00605	0		0.0877478	1698021
00:00:00.948	885	0.00599	0		0.0868776	1697810
00:00:00.958	895	0.00604	0		0.0876028	1697982
00:00:00.968	905	0.0065	0		0.0942745	1699517
00:00:00.978	915	0.00566	0		0.0820913	1696725
00:00:00.988	925	0.00615	0		0.0891982	1698370
00:00:00.998	935	0.00611	0		0.088618	1698223
00:00:01.008	945	0.00605	0		0.0877478	1698014
00:00:01.017	955	0.00606	0		0.0878928	1698069
00:00:01.028	965	0.00605	0		0.0877478	1698009
00:00:01.038	975	0.00604	0		0.0876028	1697994
00:00:01.047	985	0.00626	0		0.0907936	1698737
00:00:01.058	995	0.00606	0		0.0878928	1698054
00:00:01.068	1005	0.00632	0		0.0916638	1698939
00:00:01.077	1015	0.00616	0		0.0893432	1698382
00:00:01.087	1025	0.00587	0		0.0851371	1697406
00:00:01.097	1035	0.0063	0		0.0913737	1698867
00:00:01.107	1045	0.00604	0		0.0876028	1697982
00:00:01.118	1055	0.00623	0		0.0903585	1698642
00:00:01.127	1065	0.00615	0		0.0891982	1698367
00:00:01.137	1075	0.00602	0		0.0873127	1697930
00:00:01.147	1085	0.00605	0		0.0877478	1698019
00:00:01.157	1095	0.00604	0		0.0876028	1698001
00:00:01.167	1105	0.00592	0		0.0858623	1697593
00:00:01.177	1115	0.00613	0		0.0889081	1698289
00:00:01.187	1125	0.00575	0		0.0833967	1697000
00:00:01.197	1135	0.00599	0		0.0868776	1697815
00:00:01.207	1145	0.00612	0		0.0887631	1698262
00:00:01.218	1155	0.00603	0		0.0874577	1697972
00:00:01.227	1165	0.0058	0		0.0841219	1697181
00:00:01.237	1175	0.00621	0		0.0900684	1698556
00:00:01.247	1185	0.00601	0		0.0871677	1697901
00:00:01.257	1195	0.00593	0		0.0860074	1697610
00:00:01.267	1205	0.00602	0		0.0873127	1697938
00:00:01.277	1215	0.00592	0		0.0858623	1697602
00:00:01.287	1225	0.00587	0		0.0851371	1697428
00:00:01.296	1235	0.00582	0		0.0844119	1697259
00:00:01.307	1245	0.00594	0		0.0861524	1697646
00:00:01.317	1255	0.00595	0		0.0862974	1697700
00:00:01.327	1265	0.00582	0		0.0844119	1697240
00:00:01.336	1275	0.00608	0		0.0881829	1698110
00:00:01.346	1285	0.00587	0		0.0851371	1697424
00:00:01.357	1295	0.00597	0		0.0865875	1697761
00:00:01.367	1305	0.00604	0		0.0876028	1697994
00:00:01.376	1315	0.00598	0		0.0867325	1697798
00:00:01.386	1325	0.00587	0		0.0851371	1697433
00:00:01.396	1335	0.00591	0		0.0857173	1697556
00:00:01.406	1345	0.00571	0		0.0828165	1696895
00:00:01.417	1355	0.00559	0		0.0810761	1696477
00:00:01.426	1365	0.00545	0		0.0790455	1696012
00:00:01.436	1375	0.00581	0		0.0842669	1697203
00:00:01.446	1385	0.00556	0		0.080641	1696362
00:00:01.456	1395	0.00588	0		0.0852822	1697446
00:00:01.466	1405	0.00588	0		0.0852822	1697436
00:00:01.476	1415	0.00555	0		0.0804959	1696338
00:00:01.486	1425	0.00564	0		0.0818013	1696641
00:00:01.496	1435	0.0057	0		0.0826715	1696858
00:00:01.506	1445	0.00569	0		0.0825265	1696811
00:00:01.516	1455	0.00558	0		0.080931	1696455
00:00:01.526	1465	0.00573	0		0.0831066	1696936
00:00:01.536	1475	0.00581	0		0.0842669	1697225
00:00:01.545	1485	0.00548	0		0.0794807	1696122
00:00:01.556	1495	0.00598	0		0.0867325	1697788
00:00:01.566	1505	0.00561	0		0.0813661	1696556
00:00:01.576	1515	0.00591	0		0.0857173	1697539
00:00:01.585	1525	0.00595	0		0.0862974	1697673
00:00:01.595	1535	0.0058	0		0.0841219	1697198
00:00:01.605	1545	0.00567	0		0.0822364	1696761
00:00:01.616	1555	0.00593	0		0.0860074	1697627
00:00:01.625	1565	0.00577	0		0.0836868	1697073
00:00:01.635	1575	0.00568	0		0.0823814	1696770
00:00:01.646	1585	0.00602	0		0.0873127	1697916
00:00:01.655	1595	0.00595	0		0.0862974	1697688
00:00:01.665	1605	0.00578	0		0.0838318	1697100
00:00:01.676	1615	0.00592	0		0.0858623	1697588
00:00:01.685	1625	0.00568	0		0.0823814	1696770
00:00:01.695	1635	0.00616	0		0.0893432	1698382
00:00:01.705	1645	0.00593	0		0.0860074	1697615
00:00:01.715	1655	0.00626	0		0.0907936	1698737
00:00:01.725	1665	0.00549	0		0.0796257	1696142
00:00:01.735	1675	0.00581	0		0.0842669	1697208
00:00:01.745	1685	0.00583	0		0.084557	1697269
00:00:01.755	1695	0.00575	0		0.0833967	1697017
00:00:01.765	1705	0.00583	0		0.084557	1697274
00:00:01.775	1715	0.00627	0		0.0909386	1698752
00:00:01.785	1725	0.00608	0		0.0881829	1698137
00:00:01.794	1735	0.00616	0		0.0893432	1698382
00:00:01.804	1745	0.00631	0		0.0915188	1698891
00:00:01.814	1755	0.00651	0		0.0944195	1699576
00:00:01.825	1765	0.00594	0		0.0861524	1697654
00:00:01.834	1775	0.00591	0		0.0857173	1697541
00:00:01.844	1785	0.0059	0		0.0855722	1697507
00:00:01.855	1795	0.00642	0		0.0931142	1699250
00:00:01.865	1805	0.00614	0		0.0890531	1698340
00:00:01.874	1815	0.00638	0		0.0925341	1699130
00:00:01.884	1825	0.00588	0		0.0852822	1697438
00:00:01.894	1835	0.00585	0		0.084847	1697355
00:00:01.904	1845	0.00599	0		0.0868776	1697837
00:00:01.914	1855	0.00603	0		0.0874577	1697967
00:00:01.924	1865	0.0061	0		0.088473	1698191
00:00:01.934	1875	0.00653	0		0.0947096	1699644
00:00:01.944	1885	0.00612	0		0.0887631	1698267
00:00:01.955	1895	0.00606	0		0.0878928	1698056
00:00:01.964	1905	0.00577	0		0.0836868	1697088
00:00:01.974	1915	0.00614	0		0.0890531	1698340
00:00:01.984	1925	0.00603	0		0.0874577	1697940
00:00:01.994	1935	0.00628	0		0.0910837	1698786
00:00:02.004	1945	0.00589	0		0.0854272	1697482
00:00:02.014	1955	0.00621	0		0.0900684	1698556
00:00:02.024	1965	0.00614	0		0.0890531	1698333
00:00:02.035	1975	0.00611	0		0.088618	1698225
00:00:02.044	1985	0.00581	0		0.0842669	1697218
00:00:02.054	1995	0.00597	0		0.0865875	1697742
00:00:02.064	2005	0.00591	0		0.0857173	1697536
00:00:02.074	2015	0.00626	0		0.0907936	1698727
00:00:02.084	2025	0.00597	0		0.0865875	1697754
00:00:02.093	2035	0.00627	0		0.0909386	1698762
00:00:02.103	2045	0.00612	0		0.0887631	1698267
00:00:02.114	2055	0.00637	0		0.092389	1699086
00:00:02.123	2065	0.00574	0		0.0832516	1696985
00:00:02.133	2075	0.00657	0		0.0952898	1699759
00:00:02.143	2085	0.00593	0		0.0860074	1697612
00:00:02.153	2095	0.00638	0		0.0925341	1699137
00:00:02.163	2105	0.00605	0		0.0877478	1698037
00:00:02.173	2115	0.00587	0		0.0851371	1697421
00:00:02.183	2125	0.00617	0		0.0894883	1698411
00:00:02.193	2135	0.00644	0		0.0934043	1699319
00:00:02.203	2145	0.00597	0		0.0865875	1697757
00:00:02.213	2155	0.0064	0		0.0928241	1699189
00:00:02.223	2165	0.00586	0		0.0849921	1697375
00:00:02.233	2175	0.00626	0		0.0907936	1698715
00:00:02.243	2185	0.00575	0		0.0833967	1697015
00:00:02.253	2195	0.00634	0		0.0919539	1698995
00:00:02.263	2205	0.00604	0		0.0876028	1698004
00:00:02.273	2215	0.00625	0		0.0906486	1698708
00:00:02.283	2225	0.00573	0		0.0831066	1696956
00:00:02.293	2235	0.00593	0		0.0860074	1697629
00:00:02.303	2245	0.00593	0		0.0860074	1697617
00:00:02.313	2255	0.00616	0		0.0893432	1698404
00:00:02.323	2265	0.00567	0		0.0822364	1696734
00:00:02.333	2275	0.00619	0		0.0897783	1698507
00:00:02.342	2285	0.00617	0		0.0894883	1698431
00:00:02.353	2295	0.00601	0		0.0871677	1697894
00:00:02.362	2305	0.0061	0		0.088473	1698193
00:00:02.372	2315	0.00638	0		0.0925341	1699113
00:00:02.382	2325	0.00606	0		0.0878928	1698071
00:00:02.392	2335	0.00637	0		0.092389	1699086
00:00:02.402	2345	0.00628	0		0.0910837	1698808
00:00:02.412	2355	0.00602	0		0.0873127	1697921
00:00:02.422	2365	0.0059	0		0.0855722	1697524
00:00:02.432	2375	0.00643	0		0.0932592	1699306
00:00:02.442	2385	0.00584	0		0.084702	1697323
00:00:02.452	2395	0.0066	0		0.0957249	1699855
00:00:02.462	2405	0.00594	0		0.0861524	1697666
00:00:02.472	2415	0.00603	0		0.0874577	1697943
00:00:02.482	2425	0.00603	0		0.0874577	1697967
00:00:02.492	2435	0.00627	0		0.0909386	1698752
00:00:02.502	2445	0.00605	0		0.0877478	1698034
00:00:02.512	2455	0.00612	0		0.0887631	1698255
00:00:02.522	2465	0.00599	0		0.0868776	1697815
00:00:02.532	2475	0.00601	0		0.0871677	1697891
00:00:02.542	2485	0.00619	0		0.0897783	1698502
00:00:02.552	2495	0.00633	0		0.0918089	1698961
00:00:02.562	2505	0.00619	0		0.0897783	1698497
00:00:02.572	2515	0.00641	0		0.0929692	1699223
00:00:02.582	2525	0.00613	0		0.0889081	1698284
00:00:02.592	2535	0.00616	0		0.0893432	1698387
00:00:02.602	2545	0.00618	0		0.0896333	1698463
00:00:02.612	2555	0.00643	0		0.0932592	1699287
00:00:02.621	2565	0.00622	0		0.0902134	1698580
00:00:02.632	2575	0.00601	0		0.0871677	1697899
00:00:02.642	2585	0.00585	0		0.084847	1697355
00:00:02.651	2595	0.00625	0		0.0906486	1698698
00:00:02.662	2605	0.00605	0		0.0877478	1698039
00:00:02.672	2615	0.00633	0		0.0918089	1698968
00:00:02.682	2625	0.00584	0		0.084702	1697330
00:00:02.691	2635	0.00624	0		0.0905035	1698659
00:00:02.701	2645	0.00631	0		0.0915188	1698887
00:00:02.712	2655	0.00624	0		0.0905035	1698669
00:00:02.722	2665	0.00617	0		0.0894883	1698431
00:00:02.731	2675	0.00633	0		0.0918089	1698956
00:00:02.741	2685	0.00615	0		0.0891982	1698353
00:00:02.751	2695	0.00609	0		0.088328	1698164
00:00:02.761	2705	0.00636	0		0.092244	1699064
00:00:02.771	2715	0.0063	0		0.0913737	1698857
00:00:02.781	2725	0.00637	0		0.092389	1699108
00:00:02.791	2735	0.00647	0		0.0938394	1699443
00:00:02.801	2745	0.00598	0		0.0867325	1697791
00:00:02.811	2755	0.0063	0		0.0913737	1698847
00:00:02.821	2765	0.00607	0		0.0880379	1698081
00:00:02.831	2775	0.00647	0		0.0938394	1699443
00:00:02.841	2785	0.0062	0		0.0899234	1698517
00:00:02.851	2795	0.00614	0		0.0890531	1698316
00:00:02.861	2805	0.00623	0		0.0903585	1698617
00:00:02.871	2815	0.00604	0		0.0876028	1697979
00:00:02.881	2825	0.00602	0		0.0873127	1697923
00:00:02.891	2835	0.00643	0		0.0932592	1699314
00:00:02.901	2845	0.00633	0		0.0918089	1698978
00:00:02.910	2855	0.00614	0		0.0890531	1698313
00:00:02.920	2865	0.00626	0		0.0907936	1698727
00:00:02.931	2875	0.00624	0		0.0905035	1698659
00:00:02.940	2885	0.00607	0		0.0880379	1698078
00:00:02.950	2895	0.0061	0		0.088473	1698198
00:00:02.960	2905	0.00628	0		0.0910837	1698808
00:00:02.970	2915	0.00645	0		0.0935493	1699358
00:00:02.980	2925	0.00627	0		0.0909386	1698754
00:00:02.990	2935	0.00637	0		0.092389	1699108
00:00:03.000	2945	0.00636	0		0.092244	1699064
00:00:03.010	2955	0.00634	0		0.0919539	1698998
00:00:03.020	2965	0.0061	0		0.088473	1698198
00:00:03.030	2975	0.00615	0		0.0891982	1698343
00:00:03.040	2985	0.00614	0		0.0890531	1698331
00:00:03.050	2995	0.00615	0		0.0891982	1698365
00:00:03.060	3005	0.00633	0		0.0918089	1698963
00:00:03.070	3015	0.00612	0		0.0887631	1698267
00:00:03.080	3025	0.00629	0		0.0912287	1698833
00:00:03.090	3035	0.0066	0		0.0957249	1699860
00:00:03.100	3045	0.00648	0		0.0939844	1699470
00:00:03.110	3055	0.00651	0		0.0944195	1699563
00:00:03.120	3065	0.00609	0		0.088328	1698142
00:00:03.130	3075	0.00623	0		0.0903585	1698622
00:00:03.139	3085	0.00619	0		0.0897783	1698478
00:00:03.150	3095	0.00633	0		0.0918089	1698954
00:00:03.160	3105	0.00606	0		0.0878928	1698047
00:00:03.169	3115	0.00619	0		0.0897783	1698485
00:00:03.180	3125	0.00626	0		0.0907936	1698725
00:00:03.189	3135	0.00609	0		0.088328	1698162
00:00:03.200	3145	0.00611	0		0.088618	1698220
00:00:03.210	3155	0.00616	0		0.0893432	1698380
00:00:03.219	3165	0.00629	0		0.0912287	1698828
00:00:03.229	3175	0.00657	0		0.0952898	1699754
00:00:03.239	3185	0.00633	0		0.0918089	1698959
00:00:03.249	3195	0.00625	0		0.0906486	1698683
00:00:03.259	3205	0.00616	0		0.0893432	1698394
00:00:03.269	3215	0.0063	0		0.0913737	1698874
00:00:03.279	3225	0.00644	0		0.0934043	1699336
00:00:03.289	3235	0.00627	0		0.0909386	1698762
00:00:03.299	3245	0.00626	0		0.0907936	1698718
00:00:03.309	3255	0.00634	0		0.0919539	1699005
00:00:03.319	3265	0.00621	0		0.0900684	1698544
00:00:03.329	3275	0.00627	0		0.0909386	1698762
00:00:03.339	3285	0.00629	0		0.0912287	1698823
00:00:03.349	3295	0.00609	0		0.088328	1698149
00:00:03.359	3305	0.00642	0		0.0931142	1699272
00:00:03.369	3315	0.00585	0		0.084847	1697353
00:00:03.379	3325	0.00612	0		0.0887631	1698265
00:00:03.389	3335	0.00619	0		0.0897783	1698507
00:00:03.399	3345	0.00647	0		0.0938394	1699426
00:00:03.409	3355	0.00611	0		0.088618	1698233
00:00:03.419	3365	0.00625	0		0.0906486	1698691
00:00:03.429	3375	0.00617	0		0.0894883	1698441
00:00:03.439	3385	0.00612	0		0.0887631	1698242
00:00:03.449	3395	0.00643	0		0.0932592	1699304
00:00:03.459	3405	0.00661	0		0.0958699	1699909
00:00:03.468	3415	0.00662	0		0.096015	1699945
00:00:03.478	3425	0.00624	0		0.0905035	1698664
00:00:03.488	3435	0.00624	0		0.0905035	1698656
00:00:03.499	3445	0.00634	0		0.0919539	1698993
00:00:03.509	3455	0.00645	0		0.0935493	1699360
00:00:03.519	3465	0.00631	0		0.0915188	1698901
00:00:03.528	3475	0.00635	0		0.0920989	1699042
00:00:03.538	3485	0.0065	0		0.0942745	1699524
00:00:03.548	3495	0.00638	0		0.0925341	1699140
00:00:03.558	3505	0.00665	0		0.0964501	1700048
00:00:03.568	3515	0.00656	0		0.0951447	1699730
00:00:03.578	3525	0.00677	0		0.0981905	1700448
00:00:03.588	3535	0.00647	0		0.0938394	1699448
00:00:03.598	3545	0.0064	0		0.0928241	1699191
00:00:03.608	3555	0.00644	0		0.0934043	1699333
00:00:03.618	3565	0.0065	0		0.0942745	1699517
00:00:03.628	3575	0.00619	0		0.0897783	1698507
00:00:03.638	3585	0.00646	0		0.0936944	1699387
00:00:03.647	3595	0.00634	0		0.0919539	1698981
00:00:03.658	3605	0.00654	0		0.0948547	1699683
00:00:03.668	3615	0.0065	0		0.0942745	1699532
00:00:03.678	3625	0.00654	0		0.0948547	1699661
00:00:03.688	3635	0.00612	0		0.0887631	1698260
00:00:03.698	3645	0.00654	0		0.0948547	1699679
00:00:03.708	3655	0.00645	0		0.0935493	1699377
00:00:03.717	3665	0.00632	0		0.0916638	1698931
00:00:03.727	3675	0.00636	0		0.092244	1699076
00:00:03.737	3685	0.00651	0		0.0944195	1699578
00:00:03.747	3695	0.00651	0		0.0944195	1699551
00:00:03.757	3705	0.00632	0		0.0916638	1698933
00:00:03.767	3715	0.00679	0		0.0984806	1700507
00:00:03.777	3725	0.00661	0		0.0958699	1699901
00:00:03.787	3735	0.00641	0		0.0929692	1699228
00:00:03.797	3745	0.00669	0		0.0970302	1700156
00:00:03.807	3755	0.0062	0		0.0899234	1698509
00:00:03.817	3765	0.00677	0		0.0981905	1700441
00:00:03.827	3775	0.00658	0		0.0954348	1699801
00:00:03.837	3785	0.00664	0		0.096305	1699992
00:00:03.847	3795	0.00612	0		0.0887631	1698260
00:00:03.857	3805	0.00644	0		0.0934043	1699331
00:00:03.867	3815	0.00634	0		0.0919539	1699010
00:00:03.877	3825	0.00655	0		0.0949997	1699703
00:00:03.887	3835	0.00628	0		0.0910837	1698806
00:00:03.897	3845	0.00659	0		0.0955798	1699843
00:00:03.907	3855	0.00657	0		0.0952898	1699757
00:00:03.916	3865	0.00674	0		0.0977554	1700353
00:00:03.926	3875	0.00632	0		0.0916638	1698939
00:00:03.936	3885	0.00643	0		0.0932592	1699304
00:00:03.946	3895	0.00657	0		0.0952898	1699776
00:00:03.957	3905	0.00645	0		0.0935493	1699370
00:00:03.966	3915	0.00615	0		0.0891982	1698362
00:00:03.976	3925	0.00655	0		0.0949997	1699710
00:00:03.986	3935	0.0063	0		0.0913737	1698874
00:00:03.996	3945	0.00668	0		0.0968852	1700144
00:00:04.007	3955	0.00669	0		0.0970302	1700171
00:00:04.017	3965	0.00666	0		0.0965951	1700053
00:00:04.027	3975	0.00658	0		0.0954348	1699791
00:00:04.036	3985	0.00677	0		0.0981905	1700426
00:00:04.046	3995	0.00621	0		0.0900684	1698546
00:00:04.056	4005	0.00665	0		0.0964501	1700046
00:00:04.066	4015	0.00657	0		0.0952898	1699779
00:00:04.076	4025	0.00658	0		0.0954348	1699799
00:00:04.086	4035	0.00624	0		0.0905035	1698644
00:00:04.096	4045	0.00661	0		0.0958699	1699889
00:00:04.106	4055	0.00643	0		0.0932592	1699299
00:00:04.116	4065	0.00657	0		0.0952898	1699779
00:00:04.126	4075	0.0065	0		0.0942745	1699517
00:00:04.136	4085	0.00675	0		0.0979005	1700375
00:00:04.146	4095	0.00687	0		0.0996409	1700767
00:00:04.156	4105	0.00661	0		0.0958699	1699906
00:00:04.166	4115	0.00646	0		0.0936944	1699402
00:00:04.176	4125	0.00665	0		0.0964501	1700041
00:00:04.185	4135	0.00672	0		0.0974653	1700275
00:00:04.196	4145	0.00655	0		0.0949997	1699701
00:00:04.206	4155	0.00656	0		0.0951447	1699745
00:00:04.216	4165	0.00672	0		0.0974653	1700280
00:00:04.226	4175	0.00602	0		0.0873127	1697935
00:00:04.235	4185	0.00695	0		0.100801	1701041
00:00:04.246	4195	0.00636	0		0.092244	1699057
00:00:04.255	4205	0.00684	0		0.0992058	1700684
00:00:04.265	4215	0.00627	0		0.0909386	1698759
00:00:04.275	4225	0.00677	0		0.0981905	1700422
00:00:04.285	4235	0.00634	0		0.0919539	1698988
00:00:04.295	4245	0.00672	0		0.0974653	1700262
00:00:04.305	4255	0.00665	0		0.0964501	1700019
00:00:04.315	4265	0.00653	0		0.0947096	1699620
00:00:04.325	4275	0.00647	0		0.0938394	1699421
00:00:04.335	4285	0.0069	0		0.100076	1700862
00:00:04.345	4295	0.00623	0		0.0903585	1698629
00:00:04.355	4305	0.00678	0		0.0983356	1700483
00:00:04.365	4315	0.00637	0		0.092389	1699081
00:00:04.375	4325	0.00652	0		0.0945646	1699608
00:00:04.385	4335	0.00627	0		0.0909386	1698774
00:00:04.395	4345	0.00669	0		0.0970302	1700154
00:00:04.405	4355	0.00679	0		0.0984806	1700495
00:00:04.415	4365	0.00685	0		0.0993508	1700698
00:00:04.425	4375	0.00646	0		0.0936944	1699382
00:00:04.434	4385	0.00669	0		0.0970302	1700156
00:00:04.444	4395	0.00662	0		0.096015	1699948
00:00:04.454	4405	0.00681	0		0.0987707	1700561
00:00:04.465	4415	0.00659	0		0.0955798	1699848
00:00:04.474	4425	0.00639	0		0.0926791	1699174
00:00:04.484	4435	0.00673	0		0.0976104	1700302
00:00:04.494	4445	0.00655	0		0.0949997	1699708
00:00:04.504	4455	0.00645	0		0.0935493	1699358
00:00:04.514	4465	0.00675	0		0.0979005	1700373
00:00:04.524	4475	0.00633	0		0.0918089	1698963
00:00:04.534	4485	0.00691	0		0.100221	1700911
00:00:04.544	4495	0.00659	0		0.0955798	1699823
00:00:04.554	4505	0.00689	0		0.099931	1700855
00:00:04.564	4515	0.00665	0		0.0964501	1700041
00:00:04.574	4525	0.00666	0		0.0965951	1700073
00:00:04.584	4535	0.00652	0		0.0945646	1699585
00:00:04.594	4545	0.0069	0		0.100076	1700862
00:00:04.604	4555	0.00655	0		0.0949997	1699708
00:00:04.614	4565	0.00684	0		0.0992058	1700666
00:00:04.624	4575	0.00654	0		0.0948547	1699679
00:00:04.634	4585	0.00676	0		0.0980455	1700392
00:00:04.644	4595	0.00628	0		0.0910837	1698806
00:00:04.654	4605	0.00654	0		0.0948547	1699681
00:00:04.666	4615	0.00663	0		0.09616	1699963
00:00:04.674	4625	0.00691	0		0.100221	1700902
00:00:04.683	4635	0.00613	0		0.0889081	1698296
00:00:04.694	4645	0.0067	0		0.0971753	1700193
00:00:04.704	4655	0.00658	0		0.0954348	1699801
00:00:04.713	4665	0.00692	0		0.100366	1700943
00:00:04.724	4675	0.00637	0		0.092389	1699108
00:00:04.733	4685	0.00655	0		0.0949997	1699713
00:00:04.743	4695	0.00649	0		0.0941295	1699495
00:00:04.753	4705	0.00678	0		0.0983356	1700456
00:00:04.763	4715	0.00646	0		0.0936944	1699407
00:00:04.774	4725	0.00657	0		0.0952898	1699779
00:00:04.783	4735	0.00645	0		0.0935493	1699348
00:00:04.793	4745	0.00685	0		0.0993508	1700718
00:00:04.803	4755	0.00681	0		0.0987707	1700581
00:00:04.813	4765	0.00655	0		0.0949997	1699705
00:00:04.823	4775	0.00638	0		0.0925341	1699125
00:00:04.833	4785	0.00682	0		0.0989157	1700622
00:00:04.843	4795	0.00688	0		0.0997859	1700811
00:00:04.853	4805	0.00675	0		0.0979005	1700355
00:00:04.863	4815	0.00662	0		0.096015	1699928
00:00:04.873	4825	0.0068	0		0.0986256	1700534
00:00:04.883	4835	0.00676	0		0.0980455	1700395
00:00:04.893	4845	0.0069	0		0.100076	1700872
00:00:04.903	4855	0.00656	0		0.0951447	1699742
00:00:04.913	4865	0.00681	0		0.0987707	1700576
00:00:04.923	4875	0.00662	0		0.096015	1699928
00:00:04.933	4885	0.00697	0		0.101091	1701097
00:00:04.943	4895	0.00665	0		0.0964501	1700019
00:00:04.953	4905	0.00691	0		0.100221	1700902
00:00:04.963	4915	0.00659	0		0.0955798	1699823
00:00:04.972	4925	0.00703	0		0.101962	1701319
00:00:04.982	4935	0.00638	0		0.0925341	1699145
00:00:04.992	4945	0.00703	0		0.101962	1701307
00:00:05.002	4955	0.00673	0		0.0976104	1700304
00:00:05.012	4965	0.00671	0		0.0973203	1700253
00:00:05.022	4975	0.00645	0		0.0935493	1699355
00:00:05.033	4985	0.0068	0		0.0986256	1700539
00:00:05.042	4995	0.00671	0		0.0973203	1700239
00:00:05.053	5005	0.00684	0		0.0992058	1700664
00:00:05.062	5015	0.0068	0		0.0986256	1700551
00:00:05.072	5025	0.00664	0		0.096305	1700014
00:00:05.082	5035	0.00654	0		0.0948547	1699664
00:00:05.092	5045	0.00679	0		0.0984806	1700520
00:00:05.102	5055	0.0069	0		0.100076	1700875
00:00:05.112	5065	0.00691	0		0.100221	1700914
00:00:05.122	5075	0.00652	0		0.0945646	1699600
00:00:05.132	5085	0.00705	0		0.102252	1701380
00:00:05.142	5095	0.00667	0		0.0967401	1700095
00:00:05.152	5105	0.00662	0		0.096015	1699926
00:00:05.162	5115	0.00661	0		0.0958699	1699899
00:00:05.172	5125	0.00687	0		0.0996409	1700779
00:00:05.182	5135	0.0065	0		0.0942745	1699546
00:00:05.192	5145	0.00684	0		0.0992058	1700684
00:00:05.201	5155	0.0067	0		0.0971753	1700215
00:00:05.212	5165	0.00695	0		0.100801	1701041
00:00:05.221	5175	0.00679	0		0.0984806	1700495
00:00:05.232	5185	0.00662	0		0.096015	1699926
00:00:05.242	5195	0.00666	0		0.0965951	1700063
00:00:05.251	5205	0.0068	0		0.0986256	1700532
00:00:05.261	5215	0.00684	0		0.0992058	1700664
00:00:05.271	5225	0.00674	0		0.0977554	1700326
00:00:05.281	5235	0.00673	0		0.0976104	1700311
00:00:05.291	5245	0.00707	0		0.102542	1701431
00:00:05.302	5255	0.00687	0		0.0996409	1700782
00:00:05.312	5265	0.00695	0		0.100801	1701046
00:00:05.321	5275	0.00679	0		0.0984806	1700500
00:00:05.331	5285	0.00663	0		0.09616	1699967
00:00:05.341	5295	0.00667	0		0.0967401	1700105
00:00:05.351	5305	0.00672	0		0.0974653	1700284
00:00:05.361	5315	0.00714	0		0.103557	1701674
00:00:05.371	5325	0.00683	0		0.0990607	1700630
00:00:05.381	5335	0.00666	0		0.0965951	1700053
00:00:05.391	5345	0.00697	0		0.101091	1701124
00:00:05.401	5355	0.00685	0		0.0993508	1700713
00:00:05.411	5365	0.00705	0		0.102252	1701392
00:00:05.421	5375	0.0068	0		0.0986256	1700544
00:00:05.431	5385	0.00673	0		0.0976104	1700314
00:00:05.441	5395	0.00675	0		0.0979005	1700365
00:00:05.451	5405	0.00684	0		0.0992058	1700664
00:00:05.461	5415	0.00673	0		0.0976104	1700302
00:00:05.471	5425	0.00709	0		0.102832	1701510
00:00:05.481	5435	0.00682	0		0.0989157	1700600
00:00:05.490	5445	0.00685	0		0.0993508	1700715
00:00:05.500	5455	0.00701	0		0.101671	1701250
00:00:05.510	5465	0.00669	0		0.0970302	1700176
00:00:05.520	5475	0.00678	0		0.0983356	1700478
00:00:05.530	5485	0.00694	0		0.100656	1701012
00:00:05.540	5495	0.00692	0		0.100366	1700941
00:00:05.550	5505	0.00683	0		0.0990607	1700635
00:00:05.560	5515	0.00662	0		0.096015	1699943
00:00:05.570	5525	0.00685	0		0.0993508	1700703
00:00:05.580	5535	0.00697	0		0.101091	1701117
00:00:05.590	5545	0.00698	0		0.101236	1701132
00:00:05.600	5555	0.00684	0		0.0992058	1700662
00:00:05.610	5565	0.00675	0		0.0979005	1700373
00:00:05.620	5575	0.00686	0		0.0994959	1700737
00:00:05.630	5585	0.00714	0		0.103557	1701679
00:00:05.640	5595	0.00687	0		0.0996409	1700779
00:00:05.650	5605	0.0071	0		0.102977	1701556
00:00:05.660	5615	0.00707	0		0.102542	1701454
00:00:05.670	5625	0.00706	0		0.102397	1701402
00:00:05.680	5635	0.00661	0		0.0958699	1699909
00:00:05.690	5645	0.00719	0		0.104282	1701858
00:00:05.700	5655	0.00689	0		0.099931	1700835
00:00:05.710	5665	0.00671	0		0.0973203	1700227
00:00:05.719	5675	0.00712	0		0.103267	1701618
00:00:05.730	5685	0.00679	0		0.0984806	1700497
00:00:05.740	5695	0.0071	0		0.102977	1701539
00:00:05.750	5705	0.00695	0		0.100801	1701048
00:00:05.759	5715	0.007	0		0.101526	1701199
00:00:05.770	5725	0.00683	0		0.0990607	1700625
00:00:05.779	5735	0.00686	0		0.0994959	1700740
00:00:05.789	5745	0.00707	0		0.102542	1701434
00:00:05.799	5755	0.00705	0		0.102252	1701383
00:00:05.810	5765	0.00712	0		0.103267	1701598
00:00:05.819	5775	0.00712	0		0.103267	1701596
00:00:05.829	5785	0.00692	0		0.100366	1700938
00:00:05.839	5795	0.00705	0		0.102252	1701387
00:00:05.849	5805	0.0071	0		0.102977	1701539
00:00:05.859	5815	0.00672	0		0.0974653	1700282
00:00:05.869	5825	0.00708	0		0.102687	1701466
00:00:05.879	5835	0.00709	0		0.102832	1701512
00:00:05.889	5845	0.0067	0		0.0971753	1700190
00:00:05.899	5855	0.00702	0		0.101816	1701292
00:00:05.909	5865	0.00709	0		0.102832	1701503
00:00:05.919	5875	0.00714	0		0.103557	1701669
00:00:05.929	5885	0.00687	0		0.0996409	1700774
00:00:05.939	5895	0.00698	0		0.101236	1701127
00:00:05.949	5905	0.00667	0		0.0967401	1700114
00:00:05.959	5915	0.00688	0		0.0997859	1700823
00:00:05.969	5925	0.00683	0		0.0990607	1700647
00:00:05.979	5935	0.0072	0		0.104427	1701872
00:00:05.988	5945	0.00694	0		0.100656	1701012
00:00:05.998	5955	0.00702	0		0.101816	1701275
00:00:06.009	5965	0.007	0		0.101526	1701218
00:00:06.019	5975	0.00697	0		0.101091	1701107
00:00:06.028	5985	0.0069	0		0.100076	1700862
00:00:06.038	5995	0.00706	0		0.102397	1701409
00:00:06.048	6005	0.00702	0		0.101816	1701265
00:00:06.058	6015	0.00724	0		0.105007	1702029
00:00:06.068	6025	0.007	0		0.101526	1701194
00:00:06.078	6035	0.00702	0		0.101816	1701285
00:00:06.088	6045	0.00734	0		0.106458	1702362
00:00:06.099	6055	0.00726	0		0.105297	1702066
00:00:06.108	6065	0.0072	0		0.104427	1701894
00:00:06.118	6075	0.0071	0		0.102977	1701547
00:00:06.128	6085	0.007	0		0.101526	1701223
00:00:06.138	6095	0.007	0		0.101526	1701196
00:00:06.148	6105	0.0069	0		0.100076	1700887
00:00:06.158	6115	0.00712	0		0.103267	1701598
00:00:06.168	6125	0.00712	0		0.103267	1701605
00:00:06.178	6135	0.0069	0		0.100076	1700867
00:00:06.188	6145	0.00717	0		0.103992	1701774
00:00:06.198	6155	0.00745	0		0.108053	1702728
00:00:06.208	6165	0.00706	0		0.102397	1701414
00:00:06.218	6175	0.0072	0		0.104427	1701889
00:00:06.228	6185	0.00719	0		0.104282	1701845
00:00:06.238	6195	0.00738	0		0.107038	1702498
00:00:06.248	6205	0.00719	0		0.104282	1701848
00:00:06.258	6215	0.0073	0		0.105878	1702215
00:00:06.268	6225	0.00695	0		0.100801	1701031
00:00:06.278	6235	0.00702	0		0.101816	1701263
00:00:06.287	6245	0.00677	0		0.0981905	1700444
00:00:06.297	6255	0.00738	0		0.107038	1702481
00:00:06.307	6265	0.00714	0		0.103557	1701681
00:00:06.318	6275	0.00719	0		0.104282	1701843
00:00:06.327	6285	0.00704	0		0.102107	1701331
00:00:06.337	6295	0.00718	0		0.104137	1701823
00:00:06.347	6305	0.00672	0		0.0974653	1700260
00:00:06.357	6315	0.00728	0		0.105587	1702159
00:00:06.367	6325	0.00693	0		0.100511	1700977
00:00:06.377	6335	0.00694	0		0.100656	1701002
00:00:06.387	6345	0.00683	0		0.0990607	1700639
00:00:06.397	6355	0.00718	0		0.104137	1701806
00:00:06.407	6365	0.00716	0		0.103847	1701733
00:00:06.417	6375	0.00749	0		0.108633	1702848
00:00:06.427	6385	0.00712	0		0.103267	1701615
00:00:06.437	6395	0.00714	0		0.103557	1701671
00:00:06.447	6405	0.00678	0		0.0983356	1700480
00:00:06.457	6415	0.00742	0		0.107618	1702610
00:00:06.467	6425	0.00733	0		0.106313	1702323
00:00:06.477	6435	0.00702	0		0.101816	1701265
00:00:06.487	6445	0.00709	0		0.102832	1701500
00:00:06.497	6455	0.00737	0		0.106893	1702444
00:00:06.506	6465	0.00743	0		0.107763	1702664
00:00:06.517	6475	0.00749	0		0.108633	1702865
00:00:06.527	6485	0.00697	0		0.101091	1701122
00:00:06.536	6495	0.0071	0		0.102977	1701539
00:00:06.547	6505	0.00663	0		0.09616	1699982
00:00:06.556	6515	0.00723	0		0.104862	1701980
00:00:06.566	6525	0.00692	0		0.100366	1700936
00:00:06.576	6535	0.00739	0		0.107183	1702503
00:00:06.586	6545	0.00701	0		0.101671	1701250
00:00:06.596	6555	0.00723	0		0.104862	1701990
00:00:06.606	6565	0.00682	0		0.0989157	1700622
00:00:06.616	6575	0.00713	0		0.103412	1701657
00:00:06.626	6585	0.00706	0		0.102397	1701427
00:00:06.636	6595	0.0072	0		0.104427	1701897
00:00:06.646	6605	0.00685	0		0.0993508	1700718
00:00:06.656	6615	0.00706	0		0.102397	1701402
00:00:06.666	6625	0.00711	0		0.103122	1701583
00:00:06.676	6635	0.00731	0		0.106023	1702245
00:00:06.686	6645	0.00727	0		0.105442	1702129
00:00:06.696	6655	0.00731	0		0.106023	1702237
00:00:06.706	6665	0.007	0		0.101526	1701194
00:00:06.716	6675	0.00747	0		0.108343	1702801
00:00:06.726	6685	0.00715	0		0.103702	1701718
00:00:06.736	6695	0.00744	0		0.107908	1702691
00:00:06.746	6705	0.00714	0		0.103557	1701684
00:00:06.756	6715	0.00733	0		0.106313	1702316
00:00:06.766	6725	0.00699	0		0.101381	1701174
00:00:06.776	6735	0.00747	0		0.108343	1702799
00:00:06.786	6745	0.00707	0		0.102542	1701446
00:00:06.796	6755	0.00751	0		0.108923	1702924
00:00:06.805	6765	0.00743	0		0.107763	1702645
00:00:06.815	6775	0.00731	0		0.106023	1702247
00:00:06.825	6785	0.00704	0		0.102107	1701348
00:00:06.835	6795	0.00753	0		0.109213	1702975
00:00:06.845	6805	0.00717	0		0.103992	1701769
00:00:06.855	6815	0.00731	0		0.106023	1702262
00:00:06.865	6825	0.00744	0		0.107908	1702684
00:00:06.875	6835	0.00734	0		0.106458	1702365
00:00:06.885	6845	0.00747	0		0.108343	1702777
00:00:06.895	6855	0.0072	0		0.104427	1701870
00:00:06.905	6865	0.00725	0		0.105152	1702046
00:00:06.915	6875	0.00742	0		0.107618	1702630
00:00:06.925	6885	0.00731	0		0.106023	1702267
00:00:06.935	6895	0.00759	0		0.110084	1703193
00:00:06.945	6905	0.00739	0		0.107183	1702505
00:00:06.955	6915	0.00737	0		0.106893	1702456
00:00:06.965	6925	0.0072	0		0.104427	1701872
00:00:06.975	6935	0.00785	0		0.113855	1704069
00:00:06.985	6945	0.00702	0		0.101816	1701277
00:00:06.995	6955	0.00766	0		0.111099	1703439
00:00:07.005	6965	0.0072	0		0.104427	1701892
00:00:07.015	6975	0.0073	0		0.105878	1702232
00:00:07.025	6985	0.00742	0		0.107618	1702613
00:00:07.035	6995	0.00731	0		0.106023	1702267
00:00:07.045	7005	0.00716	0		0.103847	1701750
00:00:07.054	7015	0.00759	0		0.110084	1703188
00:00:07.065	7025	0.00717	0		0.103992	1701791
00:00:07.075	7035	0.00748	0		0.108488	1702819
00:00:07.084	7045	0.00712	0		0.103267	1701598
00:00:07.095	7055	0.00768	0		0.111389	1703508
00:00:07.105	7065	0.00745	0		0.108053	1702735
00:00:07.114	7075	0.00749	0		0.108633	1702843
00:00:07.124	7085	0.00702	0		0.101816	1701280
00:00:07.134	7095	0.0071	0		0.102977	1701549
00:00:07.144	7105	0.0071	0		0.102977	1701532
00:00:07.154	7115	0.00724	0		0.105007	1702002
00:00:07.164	7125	0.00714	0		0.103557	1701669
00:00:07.174	7135	0.00715	0		0.103702	1701720
00:00:07.184	7145	0.00713	0		0.103412	1701640
00:00:07.194	7155	0.00743	0		0.107763	1702662
00:00:07.204	7165	0.00709	0		0.102832	1701505
00:00:07.214	7175	0.00718	0		0.104137	1701799
00:00:07.224	7185	0.00745	0		0.108053	1702735
00:00:07.234	7195	0.00719	0		0.104282	1701836
00:00:07.244	7205	0.00767	0		0.111244	1703454
00:00:07.254	7215	0.00734	0		0.106458	1702345
00:00:07.264	7225	0.00729	0		0.105732	1702178
00:00:07.274	7235	0.00769	0		0.111534	1703522
00:00:07.284	7245	0.00714	0		0.103557	1701696
00:00:07.293	7255	0.00728	0		0.105587	1702166
00:00:07.303	7265	0.00748	0		0.108488	1702809
00:00:07.313	7275	0.0076	0		0.110229	1703223
00:00:07.324	7285	0.00711	0		0.103122	1701583
00:00:07.333	7295	0.00761	0		0.110374	1703242
00:00:07.343	7305	0.0075	0		0.108778	1702890
00:00:07.353	7315	0.00739	0		0.107183	1702515
00:00:07.364	7325	0.00722	0		0.104717	1701953
00:00:07.373	7335	0.0074	0		0.107328	1702569
00:00:07.383	7345	0.00739	0		0.107183	1702530
00:00:07.393	7355	0.0078	0		0.113129	1703878
00:00:07.403	7365	0.0072	0		0.104427	1701872
00:00:07.413	7375	0.00781	0		0.113274	1703912
00:00:07.423	7385	0.00741	0		0.107473	1702598
00:00:07.433	7395	0.00742	0		0.107618	1702606
00:00:07.443	7405	0.00734	0		0.106458	1702340
00:00:07.453	7415	0.00753	0		0.109213	1702992
00:00:07.463	7425	0.00737	0		0.106893	1702463
00:00:07.473	7435	0.00742	0		0.107618	1702606
00:00:07.483	7445	0.00725	0		0.105152	1702049
00:00:07.493	7455	0.00759	0		0.110084	1703201
00:00:07.503	7465	0.00731	0		0.106023	1702252
00:00:07.513	7475	0.00757	0		0.109794	1703130
00:00:07.523	7485	0.00712	0		0.103267	1701603
00:00:07.533	7495	0.00765	0		0.110954	1703380
00:00:07.543	7505	0.00736	0		0.106748	1702419
00:00:07.553	7515	0.0074	0		0.107328	1702569
00:00:07.563	7525	0.00759	0		0.110084	1703181
00:00:07.572	7535	0.00761	0		0.110374	1703269
00:00:07.583	7545	0.00755	0		0.109503	1703061
00:00:07.592	7555	0.00733	0		0.106313	1702325
00:00:07.602	7565	0.00752	0		0.109068	1702966
00:00:07.612	7575	0.00777	0		0.112694	1703794
00:00:07.622	7585	0.00729	0		0.105732	1702181
00:00:07.632	7595	0.0077	0		0.111679	1703544
00:00:07.642	7605	0.00753	0		0.109213	1702975
00:00:07.652	7615	0.00775	0		0.112404	1703731
00:00:07.662	7625	0.00791	0		0.114725	1704247
00:00:07.672	7635	0.00739	0		0.107183	1702515
00:00:07.682	7645	0.00781	0		0.113274	1703926
00:00:07.692	7655	0.00744	0		0.107908	1702703
00:00:07.702	7665	0.00726	0		0.105297	1702080
00:00:07.712	7675	0.00772	0		0.111969	1703630
00:00:07.722	7685	0.00731	0		0.106023	1702257
00:00:07.732	7695	0.00756	0		0.109648	1703078
00:00:07.742	7705	0.00781	0		0.113274	1703936
00:00:07.752	7715	0.00734	0		0.106458	1702338
00:00:07.762	7725	0.00766	0		0.111099	1703427
00:00:07.772	7735	0.00746	0		0.108198	1702762
00:00:07.782	7745	0.00751	0		0.108923	1702909
00:00:07.792	7755	0.00758	0		0.109939	1703142
00:00:07.802	7765	0.00746	0		0.108198	1702755
00:00:07.812	7775	0.00746	0		0.108198	1702752
00:00:07.821	7785	0.00733	0		0.106313	1702330
00:00:07.831	7795	0.0077	0		0.111679	1703557
00:00:07.843	7805	0.00751	0		0.108923	1702912
00:00:07.852	7815	0.00743	0		0.107763	1702652
00:00:07.861	7825	0.00752	0		0.109068	1702966
00:00:07.871	7835	0.0075	0		0.108778	1702892
00:00:07.881	7845	0.00763	0		0.110664	1703318
00:00:07.892	7855	0.00764	0		0.110809	1703345
00:00:07.901	7865	0.00745	0		0.108053	1702721
00:00:07.911	7875	0.00734	0		0.106458	1702360
00:00:07.921	7885	0.00777	0		0.112694	1703789
00:00:07.931	7895	0.00746	0		0.108198	1702745
00:00:07.941	7905	0.00774	0		0.112259	1703709
00:00:07.951	7915	0.00771	0		0.111824	1703596
00:00:07.961	7925	0.00733	0		0.106313	1702323
00:00:07.971	7935	0.00757	0		0.109794	1703130
00:00:07.981	7945	0.00766	0		0.111099	1703437
00:00:07.991	7955	0.00741	0		0.107473	1702598
00:00:08.001	7965	0.00768	0		0.111389	1703498
00:00:08.011	7975	0.0075	0		0.108778	1702877
00:00:08.021	7985	0.00792	0		0.11487	1704282
00:00:08.031	7995	0.00778	0		0.112839	1703826
00:00:08.041	8005	0.00763	0		0.110664	1703326
00:00:08.051	8015	0.00771	0		0.111824	1703601
00:00:08.061	8025	0.00791	0		0.114725	1704279
00:00:08.071	8035	0.00749	0		0.108633	1702868
00:00:08.082	8045	0.0076	0		0.110229	1703213
00:00:08.090	8055	0.00756	0		0.109648	1703100
00:00:08.101	8065	0.00749	0		0.108633	1702858
00:00:08.111	8075	0.00744	0		0.107908	1702701
00:00:08.121	8085	0.00767	0		0.111244	1703473
00:00:08.131	8095	0.00747	0		0.108343	1702792
00:00:08.140	8105	0.00769	0		0.111534	1703530
00:00:08.151	8115	0.00765	0		0.110954	1703398
00:00:08.161	8125	0.00763	0		0.110664	1703308
00:00:08.170	8135	0.00769	0		0.111534	1703532
00:00:08.180	8145	0.0075	0		0.108778	1702885
00:00:08.190	8155	0.00771	0		0.111824	1703608
00:00:08.200	8165	0.00794	0		0.11516	1704353
00:00:08.210	8175	0.0079	0		0.11458	1704215
00:00:08.220	8185	0.00749	0		0.108633	1702838
00:00:08.230	8195	0.00775	0		0.112404	1703735
00:00:08.240	8205	0.00789	0		0.114435	1704211
00:00:08.250	8215	0.00764	0		0.110809	1703343
00:00:08.260	8225	0.00792	0		0.11487	1704301
00:00:08.270	8235	0.00763	0		0.110664	1703318
00:00:08.280	8245	0.00775	0		0.112404	1703733
00:00:08.290	8255	0.00756	0		0.109648	1703073
00:00:08.300	8265	0.00783	0		0.113565	1704010
00:00:08.310	8275	0.00757	0		0.109794	1703115
00:00:08.320	8285	0.00788	0		0.11429	1704162
00:00:08.330	8295	0.00775	0		0.112404	1703738
00:00:08.340	8305	0.00779	0		0.112984	1703860
00:00:08.350	8315	0.00797	0		0.115595	1704480
00:00:08.360	8325	0.00779	0		0.112984	1703848
00:00:08.369	8335	0.00762	0		0.110519	1703299
00:00:08.380	8345	0.00771	0		0.111824	1703591
00:00:08.390	8355	0.00783	0		0.113565	1703995
00:00:08.399	8365	0.00822	0		0.119221	1705296
00:00:08.409	8375	0.0076	0		0.110229	1703225
00:00:08.420	8385	0.00832	0		0.120671	1705626
00:00:08.429	8395	0.0081	0		0.117481	1704897
00:00:08.439	8405	0.00797	0		0.115595	1704451
00:00:08.449	8415	0.00793	0		0.115015	1704340
00:00:08.459	8425	0.0083	0		0.120381	1705576
00:00:08.469	8435	0.00777	0		0.112694	1703797
00:00:08.479	8445	0.00814	0		0.118061	1705029
00:00:08.489	8455	0.00766	0		0.111099	1703417
00:00:08.499	8465	0.00798	0		0.11574	1704487
00:00:08.509	8475	0.00777	0		0.112694	1703782
00:00:08.519	8485	0.00802	0		0.11632	1704647
00:00:08.529	8495	0.00782	0		0.113419	1703975
00:00:08.539	8505	0.00812	0		0.117771	1704961
00:00:08.549	8515	0.00787	0		0.114145	1704135
00:00:08.559	8525	0.0083	0		0.120381	1705563
00:00:08.569	8535	0.00763	0		0.110664	1703333
00:00:08.579	8545	0.00796	0		0.11545	1704424
00:00:08.589	8555	0.00754	0		0.109358	1703012
00:00:08.599	8565	0.00787	0		0.114145	1704132
00:00:08.609	8575	0.00765	0		0.110954	1703385
00:00:08.619	8585	0.00801	0		0.116175	1704586
00:00:08.630	8595	0.00784	0		0.11371	1704015
00:00:08.638	8605	0.00789	0		0.114435	1704198
00:00:08.649	8615	0.00818	0		0.118641	1705162
00:00:08.659	8625	0.00789	0		0.114435	1704196
00:00:08.669	8635	0.00779	0		0.112984	1703851
00:00:08.679	8645	0.00803	0		0.116465	1704655
00:00:08.688	8655	0.00763	0		0.110664	1703333
00:00:08.698	8665	0.00814	0		0.118061	1705037
00:00:08.708	8675	0.00789	0		0.114435	1704211
00:00:08.718	8685	0.00827	0		0.119946	1705483
00:00:08.728	8695	0.00776	0		0.112549	1703755
00:00:08.738	8705	0.00801	0		0.116175	1704601
00:00:08.749	8715	0.00776	0		0.112549	1703758
00:00:08.759	8725	0.008	0		0.11603	1704563
00:00:08.768	8735	0.00819	0		0.118786	1705196
00:00:08.778	8745	0.00825	0		0.119656	1705414
00:00:08.788	8755	0.00801	0		0.116175	1704591
00:00:08.798	8765	0.00811	0		0.117626	1704941
00:00:08.808	8775	0.00796	0		0.11545	1704419
00:00:08.818	8785	0.0081	0		0.117481	1704885
00:00:08.828	8795	0.00779	0		0.112984	1703851
00:00:08.838	8805	0.00812	0		0.117771	1704981
00:00:08.848	8815	0.00776	0		0.112549	1703762
00:00:08.858	8825	0.00827	0		0.119946	1705473
00:00:08.868	8835	0.00776	0		0.112549	1703765
00:00:08.878	8845	0.00805	0		0.116755	1704743
00:00:08.888	8855	0.0078	0		0.113129	1703887
00:00:08.898	8865	0.00781	0		0.113274	1703931
00:00:08.908	8875	0.00792	0		0.11487	1704291
00:00:08.918	8885	0.00849	0		0.123137	1706201
00:00:08.928	8895	0.00796	0		0.11545	1704426
00:00:08.938	8905	0.00831	0		0.120526	1705618
00:00:08.948	8915	0.00808	0		0.11719	1704846
00:00:08.957	8925	0.00795	0		0.115305	1704399
00:00:08.968	8935	0.00827	0		0.119946	1705458
00:00:08.977	8945	0.00822	0		0.119221	1705296
00:00:08.987	8955	0.00761	0		0.110374	1703272
00:00:08.997	8965	0.008	0		0.11603	1704571
00:00:09.007	8975	0.00744	0		0.107908	1702679
00:00:09.017	8985	0.00825	0		0.119656	1705392
00:00:09.027	8995	0.00796	0		0.11545	1704446
00:00:09.037	9005	0.00837	0		0.121397	1705804
00:00:09.047	9015	0.00802	0		0.11632	1704623
00:00:09.057	9025	0.00846	0		0.122702	1706110
00:00:09.067	9035	0.00781	0		0.113274	1703929
00:00:09.077	9045	0.00816	0		0.118351	1705091
00:00:09.087	9055	0.00801	0		0.116175	1704606
00:00:09.097	9065	0.00828	0		0.120091	1705495
00:00:09.109	9075	0.00791	0		0.114725	1704272
00:00:09.117	9085	0.00831	0		0.120526	1705598
00:00:09.127	9095	0.00791	0		0.114725	1704274
00:00:09.137	9105	0.00822	0		0.119221	1705314
00:00:09.147	9115	0.00799	0		0.115885	1704531
00:00:09.157	9125	0.00856	0		0.124152	1706441
00:00:09.167	9135	0.00822	0		0.119221	1705314
00:00:09.177	9145	0.00845	0		0.122557	1706088
00:00:09.187	9155	0.00803	0		0.116465	1704667
00:00:09.197	9165	0.00802	0		0.11632	1704638
00:00:09.206	9175	0.00794	0		0.11516	1704348
00:00:09.217	9185	0.0082	0		0.118931	1705247
00:00:09.227	9195	0.0078	0		0.113129	1703902
00:00:09.236	9205	0.00834	0		0.120961	1705704
00:00:09.246	9215	0.00787	0		0.114145	1704130
00:00:09.257	9225	0.0081	0		0.117481	1704902
00:00:09.267	9235	0.00793	0		0.115015	1704321
00:00:09.277	9245	0.00802	0		0.11632	1704647
00:00:09.286	9255	0.00824	0		0.119511	1705363
00:00:09.296	9265	0.00862	0		0.125023	1706654
00:00:09.306	9275	0.00798	0		0.11574	1704500
00:00:09.317	9285	0.00823	0		0.119366	1705343
00:00:09.327	9295	0.00845	0		0.122557	1706069
00:00:09.336	9305	0.0084	0		0.121832	1705917
00:00:09.346	9315	0.00801	0		0.116175	1704598
00:00:09.356	9325	0.00803	0		0.116465	1704650
00:00:09.366	9335	0.00818	0		0.118641	1705176
00:00:09.376	9345	0.0082	0		0.118931	1705221
00:00:09.386	9355	0.00809	0		0.117335	1704856
00:00:09.396	9365	0.00824	0		0.119511	1705367
00:00:09.406	9375	0.00844	0		0.122412	1706047
00:00:09.416	9385	0.00817	0		0.118496	1705132
00:00:09.426	9395	0.00809	0		0.117335	1704868
00:00:09.436	9405	0.00826	0		0.119801	1705436
00:00:09.446	9415	0.00808	0		0.11719	1704831
00:00:09.456	9425	0.00818	0		0.118641	1705162
00:00:09.466	9435	0.00831	0		0.120526	1705590
00:00:09.476	9445	0.00817	0		0.118496	1705132
00:00:09.486	9455	0.00793	0		0.115015	1704345
00:00:09.496	9465	0.0084	0		0.121832	1705905
00:00:09.505	9475	0.00858	0		0.124442	1706515
00:00:09.516	9485	0.00832	0		0.120671	1705645
00:00:09.526	9495	0.00788	0		0.11429	1704166
00:00:09.535	9505	0.00823	0		0.119366	1705321
00:00:09.545	9515	0.00815	0		0.118206	1705074
00:00:09.555	9525	0.0084	0		0.121832	1705917
00:00:09.565	9535	0.00813	0		0.117916	1704998
00:00:09.575	9545	0.00863	0		0.125168	1706674
00:00:09.585	9555	0.00846	0		0.122702	1706120
00:00:09.595	9565	0.0085	0		0.123282	1706235
00:00:09.605	9575	0.00802	0		0.11632	1704628
00:00:09.615	9585	0.0086	0		0.124732	1706581
00:00:09.626	9595	0.00847	0		0.122847	1706142
00:00:09.635	9605	0.00847	0		0.122847	1706130
00:00:09.645	9615	0.00817	0		0.118496	1705123
00:00:09.655	9625	0.00828	0		0.120091	1705509
00:00:09.665	9635	0.00843	0		0.122267	1706008
00:00:09.675	9645	0.00833	0		0.120816	1705657
00:00:09.685	9655	0.0082	0		0.118931	1705247
00:00:09.695	9665	0.00883	0		0.128068	1707343
00:00:09.705	9675	0.00823	0		0.119366	1705336
00:00:09.715	9685	0.00859	0		0.124587	1706541
00:00:09.725	9695	0.00849	0		0.123137	1706194
00:00:09.735	9705	0.00845	0		0.122557	1706084
00:00:09.745	9715	0.00877	0		0.127198	1707155
00:00:09.755	9725	0.00834	0		0.120961	1705697
00:00:09.765	9735	0.0085	0		0.123282	1706260
00:00:09.775	9745	0.00855	0		0.124007	1706426
00:00:09.785	9755	0.00839	0		0.121687	1705868
00:00:09.795	9765	0.00823	0		0.119366	1705348
00:00:09.805	9775	0.0082	0		0.118931	1705235
00:00:09.815	9785	0.00875	0		0.126908	1707069
00:00:09.825	9795	0.00829	0		0.120236	1705539
00:00:09.835	9805	0.00817	0		0.118496	1705120
00:00:09.845	9815	0.00851	0		0.123427	1706262
00:00:09.855	9825	0.00849	0		0.123137	1706211
00:00:09.865	9835	0.00789	0		0.114435	1704186
00:00:09.874	9845	0.00847	0		0.122847	1706135
00:00:09.884	9855	0.00809	0		0.117335	1704875
00:00:09.894	9865	0.00855	0		0.124007	1706404
00:00:09.904	9875	0.00828	0		0.120091	1705500
00:00:09.914	9885	0.00865	0		0.125458	1706736
00:00:09.924	9895	0.00809	0		0.117335	1704863
00:00:09.934	9905	0.00847	0		0.122847	1706157
00:00:09.944	9915	0.00831	0		0.120526	1705613
00:00:09.954	9925	0.0085	0		0.123282	1706238
00:00:09.964	9935	0.00815	0		0.118206	1705074
00:00:09.974	9945	0.00868	0		0.125893	1706836
00:00:09.984	9955	0.00858	0		0.124442	1706502
00:00:09.994	9965	0.00857	0		0.124297	1706473
00:00:10.004	9975	0.00859	0		0.124587	1706544
00:00:10.014	9985	0.00828	0		0.120091	1705509
00:00:10.024	9995	0.00852	0		0.123572	1706314
00:00:10.034	10005	0.00843	0		0.122267	1706020
00:00:10.044	10015	0.00809	0		0.117335	1704865
00:00:10.054	10025	0.00807	0		0.117045	1704790
00:00:10.064	10035	0.00869	0		0.126038	1706885
00:00:10.074	10045	0.00847	0		0.122847	1706159
00:00:10.083	10055	0.00813	0		0.117916	1705010
00:00:10.094	10065	0.00852	0		0.123572	1706321
00:00:10.103	10075	0.00838	0		0.121542	1705836
00:00:10.113	10085	0.00871	0		0.126328	1706964
00:00:10.123	10095	0.00846	0		0.122702	1706120
00:00:10.133	10105	0.00884	0		0.128213	1707380
00:00:10.143	10115	0.0085	0		0.123282	1706228
00:00:10.154	10125	0.00849	0		0.123137	1706208
00:00:10.164	10135	0.00817	0		0.118496	1705135
00:00:10.174	10145	0.0086	0		0.124732	1706588
00:00:10.183	10155	0.00836	0		0.121252	1705758
00:00:10.194	10165	0.0085	0		0.123282	1706243
00:00:10.203	10175	0.00863	0		0.125168	1706671
00:00:10.214	10185	0.00849	0		0.123137	1706206
00:00:10.223	10195	0.00855	0		0.124007	1706421
00:00:10.233	10205	0.00852	0		0.123572	1706297
00:00:10.243	10215	0.00851	0		0.123427	1706284
00:00:10.253	10225	0.00827	0		0.119946	1705468
00:00:10.263	10235	0.00827	0		0.119946	1705485
00:00:10.273	10245	0.00834	0		0.120961	1705709
00:00:10.283	10255	0.0085	0		0.123282	1706252
00:00:10.293	10265	0.0085	0		0.123282	1706243
00:00:10.303	10275	0.00874	0		0.126763	1707040
00:00:10.313	10285	0.00863	0		0.125168	1706674
00:00:10.322	10295	0.00868	0		0.125893	1706853
00:00:10.333	10305	0.00847	0		0.122847	1706157
00:00:10.343	10315	0.00838	0		0.121542	1705856
00:00:10.352	10325	0.00872	0		0.126473	1706993
00:00:10.363	10335	0.00873	0		0.126618	1707025
00:00:10.372	10345	0.00874	0		0.126763	1707044
00:00:10.382	10355	0.00873	0		0.126618	1707025
00:00:10.393	10365	0.00868	0		0.125893	1706861
00:00:10.403	10375	0.00855	0		0.124007	1706399
00:00:10.413	10385	0.00848	0		0.122992	1706186
00:00:10.423	10395	0.00891	0		0.129229	1707605
00:00:10.432	10405	0.00861	0		0.124877	1706617
00:00:10.442	10415	0.00892	0		0.129374	1707664
00:00:10.452	10425	0.00842	0		0.122122	1705959
00:00:10.462	10435	0.00881	0		0.127778	1707267
00:00:10.472	10445	0.00881	0		0.127778	1707292
00:00:10.482	10455	0.00882	0		0.127923	1707316
00:00:10.492	10465	0.00878	0		0.127343	1707179
00:00:10.502	10475	0.0086	0		0.124732	1706581
00:00:10.512	10485	0.00873	0		0.126618	1707010
00:00:10.522	10495	0.00848	0		0.122992	1706169
00:00:10.532	10505	0.00874	0		0.126763	1707040
00:00:10.542	10515	0.00855	0		0.124007	1706412
00:00:10.552	10525	0.00874	0		0.126763	1707044
00:00:10.562	10535	0.00891	0		0.129229	1707625
00:00:10.572	10545	0.00884	0		0.128213	1707373
00:00:10.582	10555	0.00882	0		0.127923	1707319
00:00:10.594	10565	0.00861	0		0.124877	1706600
00:00:10.602	10575	0.00899	0		0.130389	1707876
00:00:10.612	10585	0.00901	0		0.130679	1707939
00:00:10.621	10595	0.00846	0		0.122702	1706120
00:00:10.632	10605	0.00857	0		0.124297	1706485
00:00:10.641	10615	0.00866	0		0.125603	1706765
00:00:10.652	10625	0.00856	0		0.124152	1706429
00:00:10.662	10635	0.00906	0		0.131404	1708128
00:00:10.671	10645	0.00872	0		0.126473	1706976
00:00:10.681	10655	0.00847	0		0.122847	1706142
00:00:10.691	10665	0.00868	0		0.125893	1706846
00:00:10.701	10675	0.00884	0		0.128213	1707368
00:00:10.712	10685	0.00862	0		0.125023	1706654
00:00:10.721	10695	0.00854	0		0.123862	1706375
00:00:10.732	10705	0.00892	0		0.129374	1707642
00:00:10.741	10715	0.00855	0		0.124007	1706407
00:00:10.751	10725	0.00897	0		0.130099	1707816
00:00:10.761	10735	0.00905	0		0.131259	1708072
00:00:10.771	10745	0.00875	0		0.126908	1707096
00:00:10.781	10755	0.00896	0		0.129954	1707782
00:00:10.791	10765	0.00891	0		0.129229	1707605
00:00:10.801	10775	0.00891	0		0.129229	1707603
00:00:10.811	10785	0.00871	0		0.126328	1706964
00:00:10.821	10795	0.00887	0		0.128648	1707490
00:00:10.831	10805	0.00881	0		0.127778	1707292
00:00:10.841	10815	0.00901	0		0.130679	1707971
00:00:10.851	10825	0.0088	0		0.127633	1707243
00:00:10.861	10835	0.00877	0		0.127198	1707164
00:00:10.871	10845	0.00871	0		0.126328	1706937
00:00:10.881	10855	0.00905	0		0.131259	1708099
00:00:10.891	10865	0.00865	0		0.125458	1706730
00:00:10.901	10875	0.00871	0		0.126328	1706937
00:00:10.911	10885	0.00868	0		0.125893	1706839
00:00:10.921	10895	0.00889	0		0.128939	1707551
00:00:10.931	10905	0.009	0		0.130534	1707920
00:00:10.941	10915	0.00906	0		0.131404	1708123
00:00:10.951	10925	0.00884	0		0.128213	1707400
00:00:10.960	10935	0.00925	0		0.13416	1708755
00:00:10.970	10945	0.00884	0		0.128213	1707373
00:00:10.980	10955	0.00898	0		0.130244	1707854
00:00:10.990	10965	0.00845	0		0.122557	1706091
00:00:11.000	10975	0.00902	0		0.130824	1707993
00:00:11.010	10985	0.00864	0		0.125313	1706715
00:00:11.020	10995	0.00908	0		0.131694	1708179
00:00:11.030	11005	0.00882	0		0.127923	1707329
00:00:11.040	11015	0.00881	0		0.127778	1707272
00:00:11.050	11025	0.00868	0		0.125893	1706831
00:00:11.060	11035	0.009	0		0.130534	1707934
00:00:11.070	11045	0.00864	0		0.125313	1706720
00:00:11.080	11055	0.00893	0		0.129519	1707696
00:00:11.090	11065	0.00867	0		0.125748	1706827
00:00:11.100	11075	0.00897	0		0.130099	1707826
00:00:11.110	11085	0.0089	0		0.129084	1707578
00:00:11.120	11095	0.00905	0		0.131259	1708076
00:00:11.130	11105	0.00862	0		0.125023	1706635
00:00:11.140	11115	0.00898	0		0.130244	1707851
00:00:11.150	11125	0.00889	0		0.128939	1707539
00:00:11.160	11135	0.00908	0		0.131694	1708177
00:00:11.170	11145	0.00885	0		0.128358	1707417
00:00:11.180	11155	0.00916	0		0.132855	1708446
00:00:11.191	11165	0.00902	0		0.130824	1707974
00:00:11.200	11175	0.00918	0		0.133145	1708520
00:00:11.210	11185	0.00899	0		0.130389	1707890
00:00:11.220	11195	0.00914	0		0.132564	1708383
00:00:11.230	11205	0.00892	0		0.129374	1707657
00:00:11.239	11215	0.00954	0		0.138366	1709728
00:00:11.249	11225	0.00888	0		0.128793	1707515
00:00:11.259	11235	0.00906	0		0.131404	1708113
00:00:11.269	11245	0.00871	0		0.126328	1706954
00:00:11.279	11255	0.00916	0		0.132855	1708449
00:00:11.289	11265	0.00904	0		0.131114	1708042
00:00:11.299	11275	0.00905	0		0.131259	1708072
00:00:11.309	11285	0.00891	0		0.129229	1707620
00:00:11.319	11295	0.00928	0		0.134595	1708858
00:00:11.330	11305	0.00874	0		0.126763	1707042
00:00:11.339	11315	0.00919	0		0.13329	1708566
00:00:11.349	11325	0.00887	0		0.128648	1707490
00:00:11.359	11335	0.00908	0		0.131694	1708199
00:00:11.369	11345	0.00893	0		0.129519	1707689
00:00:11.379	11355	0.00898	0		0.130244	1707859
00:00:11.389	11365	0.00884	0		0.128213	1707370
00:00:11.399	11375	0.00934	0		0.135465	1709072
00:00:11.409	11385	0.00884	0		0.128213	1707400
00:00:11.419	11395	0.00896	0		0.129954	1707794
00:00:11.429	11405	0.00886	0		0.128503	1707468
00:00:11.439	11415	0.00934	0		0.135465	1709062
00:00:11.449	11425	0.00909	0		0.131839	1708226
00:00:11.459	11435	0.00934	0		0.135465	1709055
00:00:11.469	11445	0.00905	0		0.131259	1708094
00:00:11.479	11455	0.00912	0		0.132274	1708329
00:00:11.488	11465	0.0089	0		0.129084	1707588
00:00:11.499	11475	0.00949	0		0.137641	1709581
00:00:11.509	11485	0.00914	0		0.132564	1708375
00:00:11.519	11495	0.00953	0		0.138221	1709696
00:00:11.529	11505	0.00923	0		0.13387	1708679
00:00:11.538	11515	0.00938	0		0.136045	1709206
00:00:11.548	11525	0.00912	0		0.132274	1708319
00:00:11.558	11535	0.00943	0		0.136771	1709351
00:00:11.568	11545	0.00904	0		0.131114	1708054
00:00:11.578	11555	0.00929	0		0.13474	1708900
00:00:11.588	11565	0.00906	0		0.131404	1708108
00:00:11.598	11575	0.00923	0		0.13387	1708699
00:00:11.608	11585	0.0089	0		0.129084	1707569
00:00:11.619	11595	0.00913	0		0.132419	1708368
00:00:11.628	11605	0.00912	0		0.132274	1708309
00:00:11.638	11615	0.00943	0		0.136771	1709371
00:00:11.648	11625	0.009	0		0.130534	1707934
00:00:11.658	11635	0.00918	0		0.133145	1708537
00:00:11.668	11645	0.00906	0		0.131404	1708113
00:00:11.678	11655	0.00934	0		0.135465	1709059
00:00:11.688	11665	0.0088	0		0.127633	1707258
00:00:11.698	11675	0.00932	0		0.135175	1708988
00:00:11.708	11685	0.00952	0		0.138076	1709650
00:00:11.718	11695	0.00934	0		0.135465	1709050
00:00:11.728	11705	0.00914	0		0.132564	1708397
00:00:11.738	11715	0.00931	0		0.13503	1708949
00:00:11.747	11725	0.00895	0		0.129809	1707764
00:00:11.758	11735	0.0095	0		0.137786	1709588
00:00:11.768	11745	0.00905	0		0.131259	1708101
00:00:11.778	11755	0.00919	0		0.13329	1708571
00:00:11.788	11765	0.00894	0		0.129664	1707715
00:00:11.798	11775	0.00934	0		0.135465	1709050
00:00:11.808	11785	0.00898	0		0.130244	1707839
00:00:11.817	11795	0.00911	0		0.132129	1708302
00:00:11.827	11805	0.00923	0		0.13387	1708679
00:00:11.837	11815	0.00911	0		0.132129	1708277
00:00:11.847	11825	0.00914	0		0.132564	1708385
00:00:11.857	11835	0.00941	0		0.13648	1709292
00:00:11.868	11845	0.00925	0		0.13416	1708750
00:00:11.877	11855	0.00937	0		0.1359	1709172
00:00:11.887	11865	0.00912	0		0.132274	1708309
00:00:11.897	11875	0.00908	0		0.131694	1708196
00:00:11.907	11885	0.00868	0		0.125893	1706849
00:00:11.917	11895	0.00926	0		0.134305	1708792
00:00:11.927	11905	0.00908	0		0.131694	1708201
00:00:11.937	11915	0.00941	0		0.13648	1709297
00:00:11.947	11925	0.00901	0		0.130679	1707966
00:00:11.957	11935	0.00923	0		0.13387	1708684
00:00:11.967	11945	0.00923	0		0.13387	1708708
00:00:11.977	11955	0.00904	0		0.131114	1708057
00:00:11.988	11965	0.00914	0		0.132564	1708400
00:00:11.997	11975	0.00937	0		0.1359	1709177
00:00:12.007	11985	0.00895	0		0.129809	1707769
00:00:12.017	11995	0.00952	0		0.138076	1709669
00:00:12.026	12005	0.00903	0		0.130969	1708020
00:00:12.037	12015	0.00938	0		0.136045	1709189
00:00:12.047	12025	0.00958	0		0.138946	1709853
00:00:12.057	12035	0.00905	0		0.131259	1708072
00:00:12.067	12045	0.00925	0		0.13416	1708752
00:00:12.077	12055	0.00955	0		0.138511	1709765
00:00:12.086	12065	0.00934	0		0.135465	1709069
00:00:12.097	12075	0.00956	0		0.138656	1709806
00:00:12.106	12085	0.00909	0		0.131839	1708228
00:00:12.116	12095	0.00959	0		0.139091	1709904
00:00:12.126	12105	0.00929	0		0.13474	1708898
00:00:12.136	12115	0.00978	0		0.141847	1710545
00:00:12.146	12125	0.00922	0		0.133725	1708650
00:00:12.156	12135	0.00971	0		0.140832	1710309
00:00:12.166	12145	0.00933	0		0.13532	1709020
00:00:12.176	12155	0.00925	0		0.13416	1708765
00:00:12.186	12165	0.00937	0		0.1359	1709162
00:00:12.196	12175	0.0093	0		0.134885	1708937
00:00:12.206	12185	0.00915	0		0.13271	1708417
00:00:12.216	12195	0.00961	0		0.139381	1709975
00:00:12.227	12205	0.00909	0		0.131839	1708211
00:00:12.236	12215	0.00946	0		0.137206	1709471
00:00:12.246	12225	0.00956	0		0.138656	1709816
00:00:12.256	12235	0.00965	0		0.139961	1710091
00:00:12.266	12245	0.00937	0		0.1359	1709148
00:00:12.276	12255	0.00963	0		0.139671	1710019
00:00:12.286	12265	0.00955	0		0.138511	1709750
00:00:12.296	12275	0.00939	0		0.13619	1709228
00:00:12.306	12285	0.00936	0		0.135755	1709131
00:00:12.316	12295	0.00934	0		0.135465	1709074
00:00:12.326	12305	0.00969	0		0.140542	1710246
00:00:12.335	12315	0.00946	0		0.137206	1709478
00:00:12.345	12325	0.0096	0		0.139236	1709926
00:00:12.355	12335	0.00967	0		0.140251	1710165
00:00:12.366	12345	0.00984	0		0.142717	1710733
00:00:12.375	12355	0.00966	0		0.140106	1710121
00:00:12.385	12365	0.00964	0		0.139816	1710077
00:00:12.396	12375	0.00954	0		0.138366	1709740
00:00:12.405	12385	0.0097	0		0.140687	1710256
00:00:12.415	12395	0.00971	0		0.140832	1710309
00:00:12.425	12405	0.00972	0		0.140977	1710331
00:00:12.435	12415	0.00969	0		0.140542	1710241
00:00:12.445	12425	0.00961	0		0.139381	1709983
00:00:12.455	12435	0.00977	0		0.141702	1710493
00:00:12.465	12445	0.00953	0		0.138221	1709696
00:00:12.475	12455	0.00961	0		0.139381	1709980
00:00:12.485	12465	0.00977	0		0.141702	1710488
00:00:12.495	12475	0.00941	0		0.13648	1709292
00:00:12.505	12485	0.00932	0		0.135175	1708981
00:00:12.515	12495	0.00981	0		0.142282	1710630
00:00:12.525	12505	0.0096	0		0.139236	1709948
00:00:12.535	12515	0.00924	0		0.134015	1708713
00:00:12.545	12525	0.00962	0		0.139526	1710000
00:00:12.555	12535	0.00963	0		0.139671	1710019
00:00:12.565	12545	0.00936	0		0.135755	1709118
00:00:12.575	12555	0.00982	0		0.142427	1710662
00:00:12.585	12565	0.00971	0		0.140832	1710307
00:00:12.594	12575	0.00948	0		0.137496	1709537
00:00:12.604	12585	0.00968	0		0.140396	1710194
00:00:12.614	12595	0.00958	0		0.138946	1709880
00:00:12.624	12605	0.00946	0		0.137206	1709454
00:00:12.634	12615	0.0097	0		0.140687	1710278
00:00:12.644	12625	0.00982	0		0.142427	1710684
00:00:12.654	12635	0.00983	0		0.142572	1710716
00:00:12.664	12645	0.00956	0		0.138656	1709784
00:00:12.674	12655	0.00959	0		0.139091	1709907
00:00:12.685	12665	0.00967	0		0.140251	1710155
00:00:12.694	12675	0.00963	0		0.139671	1710029
00:00:12.704	12685	0.00987	0		0.143152	1710836
00:00:12.714	12695	0.0096	0		0.139236	1709922
00:00:12.724	12705	0.00996	0		0.144458	1711128
00:00:12.734	12715	0.0097	0		0.140687	1710265
00:00:12.744	12725	0.00969	0		0.140542	1710226
00:00:12.754	12735	0.00961	0		0.139381	1709968
00:00:12.764	12745	0.00999	0		0.144893	1711246
00:00:12.774	12755	0.00985	0		0.142862	1710762
00:00:12.784	12765	0.00989	0		0.143442	1710892
00:00:12.794	12775	0.00985	0		0.142862	1710777
00:00:12.804	12785	0.00969	0		0.140542	1710251
00:00:12.814	12795	0.00963	0		0.139671	1710034
00:00:12.824	12805	0.00981	0		0.142282	1710623
00:00:12.834	12815	0.00957	0		0.138801	1709826
00:00:12.844	12825	0.0096	0		0.139236	1709941
00:00:12.853	12835	0.0094	0		0.136335	1709277
00:00:12.864	12845	0.00985	0		0.142862	1710765
00:00:12.873	12855	0.00981	0		0.142282	1710640
00:00:12.883	12865	0.00971	0		0.140832	1710287
00:00:12.894	12875	0.00947	0		0.137351	1709513
00:00:12.904	12885	0.00976	0		0.141557	1710478
00:00:12.913	12895	0.00978	0		0.141847	1710522
00:00:12.923	12905	0.01006	0		0.145908	1711469
00:00:12.934	12915	0.00967	0		0.140251	1710182
00:00:12.943	12925	0.00996	0		0.144458	1711136
00:00:12.953	12935	0.0098	0		0.142137	1710603
00:00:12.963	12945	0.0099	0		0.143587	1710927
00:00:12.974	12955	0.00963	0		0.139671	1710049
00:00:12.983	12965	0.01007	0		0.146053	1711518
00:00:12.993	12975	0.0099	0		0.143587	1710949
00:00:13.003	12985	0.01003	0		0.145473	1711376
00:00:13.013	12995	0.00932	0		0.135175	1708981
00:00:13.023	13005	0.0098	0		0.142137	1710598
00:00:13.033	13015	0.00967	0		0.140251	1710160
00:00:13.043	13025	0.00967	0		0.140251	1710175
00:00:13.053	13035	0.00978	0		0.141847	1710530
00:00:13.063	13045	0.01013	0		0.146923	1711701
00:00:13.073	13055	0.00974	0		0.141267	1710388
00:00:13.083	13065	0.00987	0		0.143152	1710836
00:00:13.093	13075	0.00979	0		0.141992	1710574
00:00:13.103	13085	0.01008	0		0.146198	1711547
00:00:13.113	13095	0.00964	0		0.139816	1710072
00:00:13.123	13105	0.00987	0		0.143152	1710834
00:00:13.133	13115	0.00983	0		0.142572	1710701
00:00:13.143	13125	0.01013	0		0.146923	1711719
00:00:13.153	13135	0.00964	0		0.139816	1710077
00:00:13.163	13145	0.01016	0		0.147358	1711814
00:00:13.172	13155	0.00974	0		0.141267	1710403
00:00:13.182	13165	0.01005	0		0.145763	1711432
00:00:13.192	13175	0.00992	0		0.143877	1711002
00:00:13.203	13185	0.00982	0		0.142427	1710672
00:00:13.213	13195	0.00977	0		0.141702	1710520
00:00:13.222	13205	0.00966	0		0.140106	1710121
00:00:13.232	13215	0.01012	0		0.146778	1711672
00:00:13.242	13225	0.01026	0		0.148809	1712145
00:00:13.252	13235	0.01001	0		0.145183	1711322
00:00:13.262	13245	0.01008	0		0.146198	1711532
00:00:13.272	13255	0.00985	0		0.142862	1710775
00:00:13.282	13265	0.0101	0		0.146488	1711623
00:00:13.292	13275	0.01012	0		0.146778	1711665
00:00:13.302	13285	0.00989	0		0.143442	1710909
00:00:13.312	13295	0.00974	0		0.141267	1710412
00:00:13.322	13305	0.00987	0		0.143152	1710836
00:00:13.332	13315	0.00995	0		0.144313	1711116
00:00:13.342	13325	0.00986	0		0.143007	1710809
00:00:13.352	13335	0.01008	0		0.146198	1711559
00:00:13.362	13345	0.01018	0		0.147648	1711888
00:00:13.372	13355	0.01017	0		0.147503	1711856
00:00:13.382	13365	0.01024	0		0.148519	1712083
00:00:13.392	13375	0.00984	0		0.142717	1710740
00:00:13.402	13385	0.01013	0		0.146923	1711714
00:00:13.412	13395	0.00985	0		0.142862	1710765
00:00:13.422	13405	0.00999	0		0.144893	1711246
00:00:13.431	13415	0.00983	0		0.142572	1710704
00:00:13.441	13425	0.0103	0		0.149389	1712290
00:00:13.452	13435	0.00995	0		0.144313	1711097
00:00:13.462	13445	0.01006	0		0.145908	1711483
00:00:13.471	13455	0.01004	0		0.145618	1711417
00:00:13.483	13465	0.00998	0		0.144748	1711202
00:00:13.492	13475	0.00971	0		0.140832	1710307
00:00:13.502	13485	0.00984	0		0.142717	1710750
00:00:13.512	13495	0.01003	0		0.145473	1711390
00:00:13.522	13505	0.01009	0		0.146343	1711586
00:00:13.532	13515	0.00991	0		0.143732	1710978
00:00:13.542	13525	0.01035	0		0.150114	1712437
00:00:13.551	13535	0.01003	0		0.145473	1711368
00:00:13.561	13545	0.01012	0		0.146778	1711677
00:00:13.571	13555	0.01027	0		0.148954	1712196
00:00:13.581	13565	0.01027	0		0.148954	1712177
00:00:13.591	13575	0.00999	0		0.144893	1711229
00:00:13.601	13585	0.01023	0		0.148374	1712061
00:00:13.611	13595	0.00953	0		0.138221	1709684
00:00:13.621	13605	0.01017	0		0.147503	1711848
00:00:13.631	13615	0.01013	0		0.146923	1711699
00:00:13.641	13625	0.01033	0		0.149824	1712383
00:00:13.651	13635	0.00982	0		0.142427	1710667
00:00:13.661	13645	0.01011	0		0.146633	1711655
00:00:13.671	13655	0.01025	0		0.148664	1712103
00:00:13.681	13665	0.01002	0		0.145328	1711346
00:00:13.691	13675	0.00998	0		0.144748	1711212
00:00:13.701	13685	0.0104	0		0.150839	1712623
00:00:13.711	13695	0.01006	0		0.145908	1711474
00:00:13.721	13705	0.01015	0		0.147213	1711768
00:00:13.731	13715	0.00998	0		0.144748	1711221
00:00:13.741	13725	0.01028	0		0.149099	1712218
00:00:13.751	13735	0.01033	0		0.149824	1712395
00:00:13.760	13745	0.0104	0		0.150839	1712623
00:00:13.770	13755	0.01002	0		0.145328	1711346
00:00:13.781	13765	0.01003	0		0.145473	1711366
00:00:13.790	13775	0.01023	0		0.148374	1712052
00:00:13.800	13785	0.01042	0		0.151129	1712699
00:00:13.811	13795	0.01005	0		0.145763	1711459
00:00:13.820	13805	0.01068	0		0.1549	1713565
00:00:13.830	13815	0.01024	0		0.148519	1712071
00:00:13.840	13825	0.01036	0		0.150259	1712491
00:00:13.850	13835	0.01007	0		0.146053	1711523
00:00:13.860	13845	0.01034	0		0.149969	1712422
00:00:13.870	13855	0.01032	0		0.149679	1712356
00:00:13.880	13865	0.0105	0		0.15229	1712946
00:00:13.890	13875	0.01014	0		0.147068	1711741
00:00:13.900	13885	0.01054	0		0.15287	1713103
00:00:13.910	13895	0.01006	0		0.145908	1711474
00:00:13.920	13905	0.01047	0		0.151854	1712841
00:00:13.930	13915	0.01048	0		0.152	1712900
00:00:13.940	13925	0.01046	0		0.151709	1712822
00:00:13.950	13935	0.01002	0		0.145328	1711359
00:00:13.960	13945	0.01033	0		0.149824	1712369
00:00:13.970	13955	0.01027	0		0.148954	1712169
00:00:13.980	13965	0.01056	0		0.15316	1713155
00:00:13.990	13975	0.01027	0		0.148954	1712199
00:00:14.000	13985	0.01043	0		0.151274	1712704
00:00:14.010	13995	0.01024	0		0.148519	1712079
00:00:14.019	14005	0.01069	0		0.155045	1713579
00:00:14.030	14015	0.01038	0		0.150549	1712540
00:00:14.040	14025	0.01057	0		0.153305	1713185
00:00:14.050	14035	0.01024	0		0.148519	1712086
00:00:14.060	14045	0.01043	0		0.151274	1712736
00:00:14.070	14055	0.01026	0		0.148809	1712154
00:00:14.079	14065	0.01044	0		0.151419	1712763
00:00:14.089	14075	0.01031	0		0.149534	1712305
00:00:14.100	14085	0.01052	0		0.15258	1713005
00:00:14.110	14095	0.01023	0		0.148374	1712061
00:00:14.119	14105	0.01021	0		0.148083	1711985
00:00:14.129	14115	0.01007	0		0.146053	1711506
00:00:14.139	14125	0.0106	0		0.15374	1713300
00:00:14.149	14135	0.01041	0		0.150984	1712667
00:00:14.159	14145	0.01066	0		0.15461	1713489
00:00:14.169	14155	0.01054	0		0.15287	1713079
00:00:14.179	14165	0.01019	0		0.147793	1711912
00:00:14.189	14175	0.01025	0		0.148664	1712128
00:00:14.199	14185	0.01061	0		0.153885	1713332
00:00:14.209	14195	0.01023	0		0.148374	1712034
00:00:14.219	14205	0.01034	0		0.149969	1712425
00:00:14.229	14215	0.01016	0		0.147358	1711817
00:00:14.239	14225	0.01032	0		0.149679	1712342
00:00:14.249	14235	0.01027	0		0.148954	1712189
00:00:14.259	14245	0.0103	0		0.149389	1712282
00:00:14.269	14255	0.01058	0		0.15345	1713212
00:00:14.279	14265	0.01043	0		0.151274	1712711
00:00:14.289	14275	0.01036	0		0.150259	1712481
00:00:14.299	14285	0.01041	0		0.150984	1712653
00:00:14.309	14295	0.01057	0		0.153305	1713183
00:00:14.319	14305	0.01072	0		0.15548	1713682
00:00:14.328	14315	0.01057	0		0.153305	1713174
00:00:14.340	14325	0.01071	0		0.155335	1713645
00:00:14.348	14335	0.01015	0		0.147213	1711772
00:00:14.359	14345	0.0108	0		0.156641	1713954
00:00:14.369	14355	0.01027	0		0.148954	1712177
00:00:14.378	14365	0.01077	0		0.156206	1713866
00:00:14.388	14375	0.01046	0		0.151709	1712834
00:00:14.398	14385	0.01064	0		0.15432	1713432
00:00:14.408	14395	0.01081	0		0.156786	1714005
00:00:14.418	14405	0.01065	0		0.154465	1713457
00:00:14.428	14415	0.01041	0		0.150984	1712655
00:00:14.438	14425	0.01053	0		0.152725	1713054
00:00:14.448	14435	0.01055	0		0.153015	1713106
00:00:14.458	14445	0.01085	0		0.157366	1714135
00:00:14.468	14455	0.0104	0		0.150839	1712635
00:00:14.478	14465	0.0107	0		0.15519	1713609
00:00:14.488	14475	0.01061	0		0.153885	1713310
00:00:14.498	14485	0.01021	0		0.148083	1711971
00:00:14.508	14495	0.01049	0		0.152145	1712907
00:00:14.518	14505	0.01069	0		0.155045	1713579
00:00:14.529	14515	0.01059	0		0.153595	1713251
00:00:14.538	14525	0.01055	0		0.153015	1713135
00:00:14.548	14535	0.01053	0		0.152725	1713059
00:00:14.558	14545	0.0104	0		0.150839	1712635
00:00:14.568	14555	0.01055	0		0.153015	1713135
00:00:14.578	14565	0.01047	0		0.151854	1712856
00:00:14.587	14575	0.01043	0		0.151274	1712726
00:00:14.598	14585	0.01071	0		0.155335	1713650
00:00:14.608	14595	0.01043	0		0.151274	1712736
00:00:14.618	14605	0.01091	0		0.158236	1714341
00:00:14.628	14615	0.01046	0		0.151709	1712831
00:00:14.637	14625	0.01046	0		0.151709	1712824
00:00:14.647	14635	0.01068	0		0.1549	1713555
00:00:14.657	14645	0.01051	0		0.152435	1712988
00:00:14.667	14655	0.01045	0		0.151564	1712780
00:00:14.678	14665	0.01074	0		0.15577	1713748
00:00:14.687	14675	0.01075	0		0.155916	1713800
00:00:14.697	14685	0.01055	0		0.153015	1713135
00:00:14.707	14695	0.01084	0		0.157221	1714084
00:00:14.717	14705	0.01079	0		0.156496	1713939
00:00:14.727	14715	0.01047	0		0.151854	1712841
00:00:14.737	14725	0.01085	0		0.157366	1714130
00:00:14.747	14735	0.0106	0		0.15374	1713273
00:00:14.757	14745	0.01044	0		0.151419	1712748
00:00:14.767	14755	0.01071	0		0.155335	1713655
00:00:14.777	14765	0.01098	0		0.159251	1714562
00:00:14.787	14775	0.01019	0		0.147793	1711912
00:00:14.797	14785	0.01065	0		0.154465	1713472
00:00:14.807	14795	0.01081	0		0.156786	1713983
00:00:14.817	14805	0.01072	0		0.15548	1713694
00:00:14.827	14815	0.01082	0		0.156931	1714020
00:00:14.837	14825	0.01068	0		0.1549	1713545
00:00:14.846	14835	0.0108	0		0.156641	1713966
00:00:14.856	14845	0.01075	0		0.155916	1713780
00:00:14.867	14855	0.01075	0		0.155916	1713795
00:00:14.877	14865	0.0106	0		0.15374	1713278
00:00:14.886	14875	0.01054	0		0.15287	1713086
00:00:14.897	14885	0.01077	0		0.156206	1713856
00:00:14.907	14895	0.01094	0		0.158671	1714436
00:00:14.917	14905	0.01092	0		0.158381	1714375
00:00:14.927	14915	0.01089	0		0.157946	1714258
00:00:14.936	14925	0.01065	0		0.154465	1713469
00:00:14.946	14935	0.01056	0		0.15316	1713160
00:00:14.957	14945	0.01095	0		0.158816	1714462
00:00:14.967	14955	0.01086	0		0.157511	1714162
00:00:14.976	14965	0.01056	0		0.15316	1713164
00:00:14.986	14975	0.01075	0		0.155916	1713800
00:00:14.996	14985	0.01106	0		0.160412	1714844
00:00:15.007	14995	0.0109	0		0.158091	1714280
00:00:15.017	15005	0.01067	0		0.154755	1713513
00:00:15.026	15015	0.01063	0		0.154175	1713396
00:00:15.036	15025	0.0111	0		0.160992	1714964
00:00:15.046	15035	0.01082	0		0.156931	1714020
00:00:15.056	15045	0.011	0		0.159541	1714631
00:00:15.066	15055	0.01115	0		0.161717	1715130
00:00:15.076	15065	0.01079	0		0.156496	1713937
00:00:15.086	15075	0.01082	0		0.156931	1714020
00:00:15.096	15085	0.01108	0		0.160702	1714888
00:00:15.106	15095	0.01126	0		0.163312	1715521
00:00:15.116	15105	0.01089	0		0.157946	1714253
00:00:15.126	15115	0.01073	0		0.155625	1713716
00:00:15.136	15125	0.01105	0		0.160267	1714810
00:00:15.146	15135	0.01079	0		0.156496	1713915
00:00:15.156	15145	0.01046	0		0.151709	1712807
00:00:15.166	15155	0.0107	0		0.15519	1713611
00:00:15.176	15165	0.01089	0		0.157946	1714258
00:00:15.186	15175	0.01114	0		0.161572	1715089
00:00:15.196	15185	0.0109	0		0.158091	1714287
00:00:15.205	15195	0.01114	0		0.161572	1715111
00:00:15.216	15205	0.01078	0		0.156351	1713910
00:00:15.225	15215	0.01099	0		0.159396	1714609
00:00:15.235	15225	0.01079	0		0.156496	1713944
00:00:15.245	15235	0.01088	0		0.157801	1714243
00:00:15.255	15245	0.01102	0		0.159832	1714707
00:00:15.265	15255	0.01077	0		0.156206	1713871
00:00:15.276	15265	0.01128	0		0.163603	1715580
00:00:15.285	15275	0.01104	0		0.160122	1714751
00:00:15.295	15285	0.01111	0		0.161137	1715003
00:00:15.305	15295	0.01118	0		0.162152	1715233
00:00:15.315	15305	0.01091	0		0.158236	1714338
00:00:15.325	15315	0.01071	0		0.155335	1713672
00:00:15.336	15325	0.01085	0		0.157366	1714120
00:00:15.345	15335	0.01094	0		0.158671	1714434
00:00:15.355	15345	0.01116	0		0.161862	1715179
00:00:15.366	15355	0.01087	0		0.157656	1714211
00:00:15.375	15365	0.01105	0		0.160267	1714810
00:00:15.385	15375	0.01117	0		0.162007	1715216
00:00:15.395	15385	0.01084	0		0.157221	1714084
00:00:15.405	15395	0.01118	0		0.162152	1715231
00:00:15.415	15405	0.01094	0		0.158671	1714429
00:00:15.425	15415	0.01088	0		0.157801	1714214
00:00:15.434	15425	0.01121	0		0.162587	1715326
00:00:15.445	15435	0.01097	0		0.159106	1714540
00:00:15.454	15445	0.01116	0		0.161862	1715175
00:00:15.465	15455	0.01112	0		0.161282	1715047
00:00:15.474	15465	0.01094	0		0.158671	1714422
00:00:15.484	15475	0.01143	0		0.165778	1716089
00:00:15.494	15485	0.01119	0		0.162297	1715263
00:00:15.504	15495	0.01148	0		0.166503	1716248
00:00:15.514	15505	0.0109	0		0.158091	1714285
00:00:15.525	15515	0.01116	0		0.161862	1715165
00:00:15.534	15525	0.01115	0		0.161717	1715128
00:00:15.544	15535	0.01134	0		0.164473	1715773
00:00:15.554	15545	0.01065	0		0.154465	1713467
00:00:15.564	15555	0.01088	0		0.157801	1714243
00:00:15.574	15565	0.01116	0		0.161862	1715170
00:00:15.584	15575	0.01112	0		0.161282	1715035
00:00:15.594	15585	0.01115	0		0.161717	1715150
00:00:15.604	15595	0.01131	0		0.164038	1715658
00:00:15.614	15605	0.01104	0		0.160122	1714770
00:00:15.625	15615	0.01123	0		0.162877	1715416
00:00:15.634	15625	0.01083	0		0.157076	1714047
00:00:15.644	15635	0.01144	0		0.165923	1716121
00:00:15.654	15645	0.01127	0		0.163457	1715528
00:00:15.665	15655	0.01087	0		0.157656	1714204
00:00:15.674	15665	0.01117	0		0.162007	1715219
00:00:15.684	15675	0.01124	0		0.163022	1715438
00:00:15.694	15685	0.01137	0		0.164908	1715886
00:00:15.704	15695	0.01123	0		0.162877	1715390
00:00:15.714	15705	0.0111	0		0.160992	1714964
00:00:15.723	15715	0.01129	0		0.163748	1715609
00:00:15.734	15725	0.01091	0		0.158236	1714336
00:00:15.743	15735	0.01139	0		0.165198	1715940
00:00:15.753	15745	0.01119	0		0.162297	1715260
00:00:15.763	15755	0.01099	0		0.159396	1714582
00:00:15.773	15765	0.01114	0		0.161572	1715106
00:00:15.783	15775	0.01128	0		0.163603	1715560
00:00:15.793	15785	0.01127	0		0.163457	1715526
00:00:15.803	15795	0.01144	0		0.165923	1716094
00:00:15.813	15805	0.0112	0		0.162442	1715299
00:00:15.823	15815	0.01123	0		0.162877	1715397
00:00:15.833	15825	0.01147	0		0.166358	1716214
00:00:15.843	15835	0.01129	0		0.163748	1715602
00:00:15.853	15845	0.01125	0		0.163167	1715469
00:00:15.863	15855	0.01124	0		0.163022	1715452
00:00:15.873	15865	0.0113	0		0.163893	1715638
00:00:15.884	15875	0.01121	0		0.162587	1715334
00:00:15.894	15885	0.01093	0		0.158526	1714412
00:00:15.904	15895	0.01101	0		0.159687	1714668
00:00:15.913	15905	0.0111	0		0.160992	1714984
00:00:15.923	15915	0.01155	0		0.167519	1716493
00:00:15.933	15925	0.01148	0		0.166503	1716229
00:00:15.943	15935	0.01127	0		0.163457	1715533
00:00:15.952	15945	0.01142	0		0.165633	1716030
00:00:15.963	15955	0.0115	0		0.166793	1716319
00:00:15.972	15965	0.01116	0		0.161862	1715162
00:00:15.983	15975	0.01147	0		0.166358	1716204
00:00:15.992	15985	0.01128	0		0.163603	1715577
00:00:16.003	15995	0.01124	0		0.163022	1715445
00:00:16.012	16005	0.01154	0		0.167374	1716432
00:00:16.023	16015	0.0116	0		0.168244	1716629
00:00:16.032	16025	0.01145	0		0.166068	1716150
00:00:16.042	16035	0.01133	0		0.164328	1715739
00:00:16.052	16045	0.01129	0		0.163748	1715594
00:00:16.062	16055	0.01149	0		0.166648	1716287
00:00:16.072	16065	0.01117	0		0.162007	1715214
00:00:16.082	16075	0.01147	0		0.166358	1716204
00:00:16.092	16085	0.01143	0		0.165778	1716074
00:00:16.102	16095	0.01177	0		0.170709	1717199
00:00:16.112	16105	0.01129	0		0.163748	1715614
00:00:16.122	16115	0.01191	0		0.17274	1717673
00:00:16.132	16125	0.01152	0		0.167083	1716393
00:00:16.142	16135	0.0118	0		0.171144	1717332
00:00:16.152	16145	0.01097	0		0.159106	1714530
00:00:16.162	16155	0.01165	0		0.168969	1716827
00:00:16.172	16165	0.01149	0		0.166648	1716287
00:00:16.182	16175	0.01183	0		0.17158	1717410
00:00:16.192	16185	0.01115	0		0.161717	1715135
00:00:16.202	16195	0.01176	0		0.170564	1717182
00:00:16.212	16205	0.01147	0		0.166358	1716211
00:00:16.222	16215	0.01172	0		0.169984	1717035
00:00:16.231	16225	0.01144	0		0.165923	1716099
00:00:16.243	16235	0.01162	0		0.168534	1716702
00:00:16.252	16245	0.01143	0		0.165778	1716089
00:00:16.262	16255	0.01146	0		0.166213	1716160
00:00:16.271	16265	0.01143	0		0.165778	1716072
00:00:16.281	16275	0.0117	0		0.169694	1716989
00:00:16.291	16285	0.01132	0		0.164183	1715702
00:00:16.301	16295	0.01179	0		0.170999	1717270
00:00:16.311	16305	0.01127	0		0.163457	1715553
00:00:16.321	16315	0.01168	0		0.169404	1716898
00:00:16.331	16325	0.01142	0		0.165633	1716045
00:00:16.341	16335	0.01162	0		0.168534	1716712
00:00:16.351	16345	0.01167	0		0.169259	1716893
00:00:16.361	16355	0.01156	0		0.167664	1716527
00:00:16.371	16365	0.01191	0		0.17274	1717697
00:00:16.381	16375	0.01147	0		0.166358	1716211
00:00:16.391	16385	0.01119	0		0.162297	1715253
00:00:16.401	16395	0.0119	0		0.172595	1717646
00:00:16.411	16405	0.01153	0		0.167228	1716420
00:00:16.421	16415	0.01165	0		0.168969	1716825
00:00:16.431	16425	0.01142	0		0.165633	1716033
00:00:16.441	16435	0.01177	0		0.170709	1717216
00:00:16.451	16445	0.01139	0		0.165198	1715954
00:00:16.461	16455	0.01158	0		0.167954	1716567
00:00:16.471	16465	0.01164	0		0.168824	1716793
00:00:16.481	16475	0.01162	0		0.168534	1716717
00:00:16.491	16485	0.01142	0		0.165633	1716033
00:00:16.500	16495	0.0118	0		0.171144	1717305
00:00:16.510	16505	0.01139	0		0.165198	1715932
00:00:16.521	16515	0.01163	0		0.168679	1716756
00:00:16.531	16525	0.01162	0		0.168534	1716729
00:00:16.541	16535	0.01174	0		0.170274	1717101
00:00:16.550	16545	0.01197	0		0.17361	1717901
00:00:16.561	16555	0.01167	0		0.169259	1716871
00:00:16.571	16565	0.01144	0		0.165923	1716116
00:00:16.580	16575	0.01168	0		0.169404	1716901
00:00:16.590	16585	0.01145	0		0.166068	1716145
00:00:16.600	16595	0.01159	0		0.168099	1716626
00:00:16.610	16605	0.01136	0		0.164763	1715824
00:00:16.621	16615	0.0119	0		0.172595	1717661
00:00:16.630	16625	0.01168	0		0.169404	1716898
00:00:16.640	16635	0.01188	0		0.172305	1717572
00:00:16.650	16645	0.01164	0		0.168824	1716768
00:00:16.660	16655	0.01167	0		0.169259	1716893
00:00:16.670	16665	0.01148	0		0.166503	1716248
00:00:16.680	16675	0.01169	0		0.169549	1716945
00:00:16.690	16685	0.01147	0		0.166358	1716197
00:00:16.700	16695	0.0118	0		0.171144	1717332
00:00:16.710	16705	0.01116	0		0.161862	1715157
00:00:16.720	16715	0.01226	0		0.177816	1718869
00:00:16.730	16725	0.01161	0		0.168389	1716673
00:00:16.740	16735	0.0117	0		0.169694	1716972
00:00:16.750	16745	0.01188	0		0.172305	1717584
00:00:16.760	16755	0.01164	0		0.168824	1716793
00:00:16.769	16765	0.01151	0		0.166938	1716356
00:00:16.780	16775	0.01212	0		0.175786	1718403
00:00:16.789	16785	0.01161	0		0.168389	1716675
00:00:16.799	16795	0.01179	0		0.170999	1717280
00:00:16.809	16805	0.01159	0		0.168099	1716604
00:00:16.819	16815	0.01191	0		0.17274	1717688
00:00:16.829	16825	0.01177	0		0.170709	1717207
00:00:16.839	16835	0.01201	0		0.17419	1718033
00:00:16.849	16845	0.01175	0		0.170419	1717145
00:00:16.859	16855	0.01172	0		0.169984	1717043
00:00:16.869	16865	0.01147	0		0.166358	1716216
00:00:16.880	16875	0.01215	0		0.176221	1718493
00:00:16.889	16885	0.0116	0		0.168244	1716653
00:00:16.899	16895	0.01193	0		0.17303	1717761
00:00:16.910	16905	0.01155	0		0.167519	1716488
00:00:16.919	16915	0.01199	0		0.1739	1717967
00:00:16.929	16925	0.01161	0		0.168389	1716683
00:00:16.939	16935	0.0121	0		0.175496	1718339
00:00:16.949	16945	0.01168	0		0.169404	1716908
00:00:16.959	16955	0.01187	0		0.17216	1717562
00:00:16.969	16965	0.01186	0		0.172015	1717523
00:00:16.979	16975	0.01186	0		0.172015	1717515
00:00:16.989	16985	0.01181	0		0.17129	1717334
00:00:16.999	16995	0.01219	0		0.176801	1718613
00:00:17.009	17005	0.01218	0		0.176656	1718594
00:00:17.018	17015	0.01223	0		0.177381	1718754
00:00:17.029	17025	0.01159	0		0.168099	1716616
00:00:17.038	17035	0.01205	0		0.17477	1718141
00:00:17.048	17045	0.01172	0		0.169984	1717060
00:00:17.058	17055	0.01217	0		0.176511	1718550
00:00:17.069	17065	0.01185	0		0.17187	1717478
00:00:17.078	17075	0.01186	0		0.172015	1717530
00:00:17.088	17085	0.01183	0		0.17158	1717425
00:00:17.098	17095	0.01181	0		0.17129	1717356
00:00:17.108	17105	0.01188	0		0.172305	1717598
00:00:17.118	17115	0.01207	0		0.175061	1718207
00:00:17.128	17125	0.01162	0		0.168534	1716710
00:00:17.138	17135	0.01204	0		0.174625	1718119
00:00:17.148	17145	0.01187	0		0.17216	1717535
00:00:17.158	17155	0.01205	0		0.17477	1718168
00:00:17.168	17165	0.01163	0		0.168679	1716744
00:00:17.178	17175	0.01209	0		0.175351	1718280
00:00:17.188	17185	0.01184	0		0.171725	1717444
00:00:17.198	17195	0.01198	0		0.173755	1717918
00:00:17.208	17205	0.01209	0		0.175351	1718283
00:00:17.218	17215	0.01215	0		0.176221	1718506
00:00:17.228	17225	0.01216	0		0.176366	1718510
00:00:17.238	17235	0.01232	0		0.178686	1719072
00:00:17.248	17245	0.01223	0		0.177381	1718751
00:00:17.258	17255	0.01214	0		0.176076	1718452
00:00:17.268	17265	0.01203	0		0.17448	1718079
00:00:17.278	17275	0.01209	0		0.175351	1718285
00:00:17.288	17285	0.0121	0		0.175496	1718337
00:00:17.298	17295	0.01209	0		0.175351	1718297
00:00:17.308	17305	0.01222	0		0.177236	1718714
00:00:17.317	17315	0.01232	0		0.178686	1719075
00:00:17.327	17325	0.01182	0		0.171435	1717393
00:00:17.338	17335	0.01232	0		0.178686	1719062
00:00:17.347	17345	0.01215	0		0.176221	1718474
00:00:17.357	17355	0.01201	0		0.17419	1718006
00:00:17.367	17365	0.0122	0		0.176946	1718650
00:00:17.377	17375	0.01199	0		0.1739	1717969
00:00:17.387	17385	0.01238	0		0.179557	1719271
00:00:17.397	17395	0.01223	0		0.177381	1718751
00:00:17.407	17405	0.01221	0		0.177091	1718684
00:00:17.417	17415	0.01213	0		0.175931	1718425
00:00:17.427	17425	0.01227	0		0.177961	1718906
00:00:17.437	17435	0.01189	0		0.17245	1717611
00:00:17.447	17445	0.01202	0		0.174335	1718057
00:00:17.457	17455	0.01221	0		0.177091	1718682
00:00:17.467	17465	0.0119	0		0.172595	1717663
00:00:17.477	17475	0.01208	0		0.175206	1718258
00:00:17.487	17485	0.01207	0		0.175061	1718226
00:00:17.497	17495	0.01208	0		0.175206	1718241
00:00:17.507	17505	0.01196	0		0.173465	1717844
00:00:17.517	17515	0.01212	0		0.175786	1718393
00:00:17.527	17525	0.01221	0		0.177091	1718706
00:00:17.537	17535	0.01198	0		0.173755	1717915
00:00:17.547	17545	0.01213	0		0.175931	1718410
00:00:17.557	17555	0.01218	0		0.176656	1718591
00:00:17.567	17565	0.0123	0		0.178396	1718994
00:00:17.577	17575	0.01214	0		0.176076	1718444
00:00:17.587	17585	0.01209	0		0.175351	1718297
00:00:17.596	17595	0.01244	0		0.180427	1719467
00:00:17.606	17605	0.01235	0		0.179122	1719156
00:00:17.616	17615	0.01219	0		0.176801	1718611
00:00:17.626	17625	0.01219	0		0.176801	1718640
00:00:17.636	17635	0.01243	0		0.180282	1719420
00:00:17.646	17645	0.0124	0		0.179847	1719317
00:00:17.656	17655	0.01221	0		0.177091	1718694
00:00:17.666	17665	0.01243	0		0.180282	1719432
00:00:17.676	17675	0.01206	0		0.174915	1718195
00:00:17.686	17685	0.01224	0		0.177526	1718803
00:00:17.696	17695	0.01238	0		0.179557	1719249
00:00:17.706	17705	0.01244	0		0.180427	1719479
00:00:17.716	17715	0.01247	0		0.180862	1719550
00:00:17.726	17725	0.01211	0		0.175641	1718371
00:00:17.738	17735	0.01227	0		0.177961	1718898
00:00:17.746	17745	0.01273	0		0.184633	1720425
00:00:17.756	17755	0.01252	0		0.181587	1719724
00:00:17.766	17765	0.01243	0		0.180282	1719418
00:00:17.776	17775	0.0123	0		0.178396	1719001
00:00:17.786	17785	0.01269	0		0.184053	1720317
00:00:17.796	17795	0.01228	0		0.178106	1718942
00:00:17.806	17805	0.01215	0		0.176221	1718498
00:00:17.816	17815	0.01199	0		0.1739	1717967
00:00:17.826	17825	0.01236	0		0.179267	1719212
00:00:17.835	17835	0.01231	0		0.178541	1719018
00:00:17.845	17845	0.01214	0		0.176076	1718462
00:00:17.857	17855	0.01225	0		0.177671	1718827
00:00:17.866	17865	0.01236	0		0.179267	1719182
00:00:17.876	17875	0.01246	0		0.180717	1719542
00:00:17.885	17885	0.01235	0		0.179122	1719165
00:00:17.895	17895	0.0124	0		0.179847	1719320
00:00:17.905	17905	0.01249	0		0.181152	1719623
00:00:17.915	17915	0.0125	0		0.181297	1719677
00:00:17.925	17925	0.01204	0		0.174625	1718124
00:00:17.935	17935	0.01241	0		0.179992	1719349
00:00:17.945	17945	0.01224	0		0.177526	1718783
00:00:17.955	17955	0.01233	0		0.178831	1719099
00:00:17.965	17965	0.01293	0		0.187534	1721114
00:00:17.975	17975	0.01212	0		0.175786	1718386
00:00:17.985	17985	0.01244	0		0.180427	1719452
00:00:17.995	17995	0.0124	0		0.179847	1719337
00:00:18.005	18005	0.01237	0		0.179412	1719224
00:00:18.016	18015	0.0123	0		0.178396	1718996
00:00:18.025	18025	0.01236	0		0.179267	1719200
00:00:18.035	18035	0.01232	0		0.178686	1719058
00:00:18.045	18045	0.01252	0		0.181587	1719741
00:00:18.055	18055	0.01248	0		0.181007	1719587
00:00:18.065	18065	0.01263	0		0.183183	1720114
00:00:18.075	18075	0.01226	0		0.177816	1718871
00:00:18.085	18085	0.01278	0		0.185358	1720604
00:00:18.095	18095	0.01236	0		0.179267	1719202
00:00:18.105	18105	0.01241	0		0.179992	1719371
00:00:18.114	18115	0.0125	0		0.181297	1719667
00:00:18.124	18125	0.01246	0		0.180717	1719525
00:00:18.134	18135	0.01223	0		0.177381	1718766
00:00:18.144	18145	0.01249	0		0.181152	1719648
00:00:18.155	18155	0.01235	0		0.179122	1719160
00:00:18.164	18165	0.01238	0		0.179557	1719249
00:00:18.174	18175	0.0124	0		0.179847	1719317
00:00:18.184	18185	0.0126	0		0.182747	1720014
00:00:18.194	18195	0.01263	0		0.183183	1720094
00:00:18.204	18205	0.01282	0		0.185938	1720741
00:00:18.214	18215	0.01254	0		0.181877	1719792
00:00:18.224	18225	0.01298	0		0.188259	1721271
00:00:18.234	18235	0.01241	0		0.179992	1719349
00:00:18.244	18245	0.01267	0		0.183763	1720237
00:00:18.254	18255	0.01247	0		0.180862	1719567
00:00:18.264	18265	0.01267	0		0.183763	1720251
00:00:18.274	18275	0.01245	0		0.180572	1719511
00:00:18.284	18285	0.01281	0		0.185793	1720702
00:00:18.294	18295	0.01255	0		0.182022	1719844
00:00:18.304	18305	0.01283	0		0.186083	1720768
00:00:18.314	18315	0.01252	0		0.181587	1719719
00:00:18.324	18325	0.01247	0		0.180862	1719555
00:00:18.334	18335	0.0126	0		0.182747	1719984
00:00:18.344	18345	0.01267	0		0.183763	1720224
00:00:18.354	18355	0.01266	0		0.183618	1720192
00:00:18.364	18365	0.01253	0		0.181732	1719756
00:00:18.374	18375	0.01265	0		0.183473	1720178
00:00:18.383	18385	0.01268	0		0.183908	1720261
00:00:18.394	18395	0.01226	0		0.177816	1718864
00:00:18.403	18405	0.01246	0		0.180717	1719525
00:00:18.413	18415	0.0124	0		0.179847	1719325
00:00:18.423	18425	0.01258	0		0.182457	1719926
00:00:18.433	18435	0.01284	0		0.186228	1720800
00:00:18.443	18445	0.01256	0		0.182167	1719853
00:00:18.454	18455	0.01263	0		0.183183	1720090
00:00:18.463	18465	0.01282	0		0.185938	1720739
00:00:18.473	18475	0.01265	0		0.183473	1720173
00:00:18.483	18485	0.01271	0		0.184343	1720371
00:00:18.493	18495	0.01275	0		0.184923	1720501
00:00:18.503	18505	0.01297	0		0.188114	1721237
00:00:18.513	18515	0.01247	0		0.180862	1719574
00:00:18.523	18525	0.01273	0		0.184633	1720452
00:00:18.533	18535	0.0125	0		0.181297	1719658
00:00:18.543	18545	0.01293	0		0.187534	1721092
00:00:18.553	18555	0.01282	0		0.185938	1720736
00:00:18.563	18565	0.01287	0		0.186664	1720901
00:00:18.573	18575	0.01249	0		0.181152	1719616
00:00:18.583	18585	0.01313	0		0.190435	1721780
00:00:18.592	18595	0.01271	0		0.184343	1720376
00:00:18.603	18605	0.01301	0		0.188694	1721384
00:00:18.612	18615	0.01241	0		0.179992	1719351
00:00:18.622	18625	0.01304	0		0.189129	1721482
00:00:18.633	18635	0.01256	0		0.182167	1719872
00:00:18.642	18645	0.01319	0		0.191305	1721969
00:00:18.653	18655	0.01302	0		0.188839	1721418
00:00:18.662	18665	0.01299	0		0.188404	1721308
00:00:18.672	18675	0.01287	0		0.186664	1720894
00:00:18.682	18685	0.01303	0		0.188984	1721428
00:00:18.692	18695	0.01275	0		0.184923	1720499
00:00:18.702	18705	0.01315	0		0.190725	1721844
00:00:18.712	18715	0.01299	0		0.188404	1721310
00:00:18.722	18725	0.01321	0		0.191595	1722052
00:00:18.732	18735	0.01252	0		0.181587	1719743
00:00:18.742	18745	0.01311	0		0.190144	1721714
00:00:18.752	18755	0.01285	0		0.186373	1720829
00:00:18.762	18765	0.01293	0		0.187534	1721100
00:00:18.772	18775	0.01264	0		0.183328	1720139
00:00:18.782	18785	0.0133	0		0.1929	1722342
00:00:18.792	18795	0.01265	0		0.183473	1720158
00:00:18.802	18805	0.0129	0		0.187099	1721019
00:00:18.812	18815	0.01283	0		0.186083	1720768
00:00:18.822	18825	0.01326	0		0.19232	1722212
00:00:18.832	18835	0.01287	0		0.186664	1720906
00:00:18.842	18845	0.01285	0		0.186373	1720847
00:00:18.852	18855	0.01262	0		0.183038	1720068
00:00:18.862	18865	0.01316	0		0.19087	1721891
00:00:18.872	18875	0.01263	0		0.183183	1720087
00:00:18.882	18885	0.01309	0		0.189854	1721638
00:00:18.892	18895	0.01268	0		0.183908	1720276
00:00:18.902	18905	0.01314	0		0.19058	1721824
00:00:18.912	18915	0.01273	0		0.184633	1720447
00:00:18.922	18925	0.01322	0		0.19174	1722095
00:00:18.931	18935	0.01315	0		0.190725	1721832
00:00:18.941	18945	0.01289	0		0.186954	1720970
00:00:18.951	18955	0.01295	0		0.187824	1721166
00:00:18.962	18965	0.01315	0		0.190725	1721837
00:00:18.971	18975	0.01283	0		0.186083	1720765
00:00:18.981	18985	0.01325	0		0.192175	1722195
00:00:18.991	18995	0.01297	0		0.188114	1721251
00:00:19.001	19005	0.01369	0		0.198557	1723668
00:00:19.011	19015	0.01275	0		0.184923	1720489
00:00:19.021	19025	0.01308	0		0.189709	1721614
00:00:19.031	19035	0.01263	0		0.183183	1720117
00:00:19.041	19045	0.01292	0		0.187389	1721087
00:00:19.051	19055	0.01299	0		0.188404	1721305
00:00:19.061	19065	0.01343	0		0.194786	1722778
00:00:19.071	19075	0.01262	0		0.183038	1720060
00:00:19.081	19085	0.01331	0		0.193045	1722394
00:00:19.091	19095	0.01299	0		0.188404	1721303
00:00:19.101	19105	0.01302	0		0.188839	1721425
00:00:19.111	19115	0.01315	0		0.190725	1721844
00:00:19.121	19125	0.01321	0		0.191595	1722055
00:00:19.131	19135	0.01291	0		0.187244	1721031
00:00:19.140	19145	0.01331	0		0.193045	1722384
00:00:19.151	19155	0.01298	0		0.188259	1721278
00:00:19.161	19165	0.0133	0		0.1929	1722349
00:00:19.170	19175	0.01311	0		0.190144	1721702
00:00:19.181	19185	0.01308	0		0.189709	1721614
00:00:19.191	19195	0.01311	0		0.190144	1721697
00:00:19.200	19205	0.01352	0		0.196091	1723073
00:00:19.211	19215	0.01312	0		0.190289	1721744
00:00:19.221	19225	0.01337	0		0.193915	1722577
00:00:19.231	19235	0.0128	0		0.185648	1720677
00:00:19.240	19245	0.01304	0		0.189129	1721477
00:00:19.250	19255	0.01316	0		0.19087	1721871
00:00:19.260	19265	0.01292	0		0.187389	1721075
00:00:19.270	19275	0.01324	0		0.19203	1722161
00:00:19.280	19285	0.01312	0		0.190289	1721751
00:00:19.290	19295	0.01338	0		0.19406	1722604
00:00:19.300	19305	0.01355	0		0.196526	1723195
00:00:19.310	19315	0.0128	0		0.185648	1720658
00:00:19.320	19325	0.01331	0		0.193045	1722391
00:00:19.330	19335	0.01305	0		0.189274	1721506
00:00:19.340	19345	0.0133	0		0.1929	1722354
00:00:19.351	19355	0.01315	0		0.190725	1721839
00:00:19.360	19365	0.01331	0		0.193045	1722398
00:00:19.370	19375	0.01288	0		0.186809	1720938
00:00:19.380	19385	0.01318	0		0.19116	1721954
00:00:19.390	19395	0.01303	0		0.188984	1721437
00:00:19.400	19405	0.01341	0		0.194496	1722734
00:00:19.410	19415	0.01296	0		0.187969	1721222
00:00:19.420	19425	0.01342	0		0.194641	1722766
00:00:19.430	19435	0.01308	0		0.189709	1721606
00:00:19.440	19445	0.01321	0		0.191595	1722055
00:00:19.449	19455	0.01314	0		0.19058	1721827
00:00:19.460	19465	0.0133	0		0.1929	1722335
00:00:19.469	19475	0.01333	0		0.193335	1722447
00:00:19.479	19485	0.0133	0		0.1929	1722347
00:00:19.489	19495	0.01319	0		0.191305	1721976
00:00:19.500	19505	0.01341	0		0.194496	1722709
00:00:19.509	19515	0.01336	0		0.19377	1722560
00:00:19.519	19525	0.01304	0		0.189129	1721469
00:00:19.529	19535	0.01331	0		0.193045	1722394
00:00:19.539	19545	0.01344	0		0.194931	1722832
00:00:19.549	19555	0.01307	0		0.189564	1721592
00:00:19.559	19565	0.01333	0		0.193335	1722445
00:00:19.569	19575	0.01311	0		0.190144	1721697
00:00:19.579	19585	0.01352	0		0.196091	1723100
00:00:19.589	19595	0.01334	0		0.19348	1722467
00:00:19.599	19605	0.01293	0		0.187534	1721122
00:00:19.609	19615	0.01343	0		0.194786	1722773
00:00:19.619	19625	0.01339	0		0.194205	1722665
00:00:19.629	19635	0.0133	0		0.1929	1722345
00:00:19.639	19645	0.01344	0		0.194931	1722803
00:00:19.649	19655	0.01305	0		0.189274	1721513
00:00:19.659	19665	0.01346	0		0.195221	1722881
00:00:19.669	19675	0.0133	0		0.1929	1722354
00:00:19.679	19685	0.01343	0		0.194786	1722795
00:00:19.689	19695	0.01337	0		0.193915	1722572
00:00:19.699	19705	0.01303	0		0.188984	1721440
00:00:19.708	19715	0.0137	0		0.198702	1723700
00:00:19.718	19725	0.01376	0		0.199572	1723898
00:00:19.728	19735	0.01321	0		0.191595	1722042
00:00:19.739	19745	0.01346	0		0.195221	1722896
00:00:19.748	19755	0.01336	0		0.19377	1722558
00:00:19.759	19765	0.01336	0		0.19377	1722558
00:00:19.768	19775	0.01293	0		0.187534	1721117
00:00:19.779	19785	0.01347	0		0.195366	1722927
00:00:19.788	19795	0.01307	0		0.189564	1721572
00:00:19.798	19805	0.01356	0		0.196671	1723215
00:00:19.808	19815	0.01351	0		0.195946	1723070
00:00:19.818	19825	0.01337	0		0.193915	1722577
00:00:19.828	19835	0.01361	0		0.197396	1723399
00:00:19.838	19845	0.01325	0		0.192175	1722190
00:00:19.848	19855	0.01347	0		0.195366	1722925
00:00:19.858	19865	0.01348	0		0.195511	1722967
00:00:19.868	19875	0.01369	0		0.198557	1723651
00:00:19.878	19885	0.01324	0		0.19203	1722149
00:00:19.888	19895	0.01317	0		0.191015	1721925
00:00:19.898	19905	0.01333	0		0.193335	1722455
[truncated: 62,454 more rows]
