# Supplementary material for: Continuous Infusion Pressure Measurement in Predefined Interfascial and Intramuscular Tissue Conditions: An Ex Vivo Pilot Study
Source: J Clin Med. 2026 Apr 26;15(9):3301. doi: 10.3390/jcm15093301 (PMC13164366; doi:10.3390/jcm15093301)
Supplement: Supplementary file 1 [file jcm-15-03301-s001.zip › muscle 22.xlsx]

## Sheet: Recording
Timestamp	DeviceTime	Pressure(bar)	ButtonState	Event	Pressure(PSI)	PressureRAW
00:00:00.000	47655	0.00726	1		0.105297	1702076
00:00:00.001	47665	0.00762	1		0.110519	1703306
00:00:00.009	47675	0.00766	1		0.111099	1703432
00:00:00.019	47685	0.00741	1		0.107473	1702583
00:00:00.029	47695	0.00745	1		0.108053	1702711
00:00:00.039	47705	0.00729	1		0.105732	1702171
00:00:00.049	47715	0.00737	1		0.106893	1702446
00:00:00.059	47725	0.00787	1		0.114145	1704113
00:00:00.069	47735	0.00732	1		0.106168	1702274
00:00:00.079	47745	0.00745	1		0.108053	1702733
00:00:00.089	47755	0.00758	1		0.109939	1703147
00:00:00.099	47765	0.0075	1		0.108778	1702899
00:00:00.109	47775	0.00768	1		0.111389	1703478
00:00:00.119	47785	0.00745	1		0.108053	1702713
00:00:00.129	47795	0.00749	1		0.108633	1702838
00:00:00.139	47805	0.00751	1		0.108923	1702914
00:00:00.149	47815	0.00763	1		0.110664	1703330
00:00:00.158	47825	0.00764	1		0.110809	1703355
00:00:00.169	47835	0.00739	1		0.107183	1702505
00:00:00.179	47845	0.00762	1		0.110519	1703289
00:00:00.189	47855	0.00738	1		0.107038	1702490
00:00:00.198	47865	0.00722	0		0.104717	1701958
00:00:00.208	47875	0.00735	0		0.106603	1702401
00:00:00.218	47885	0.00747	0		0.108343	1702782
00:00:00.229	47895	0.0072	0		0.104427	1701867
00:00:00.239	47905	0.00737	0		0.106893	1702449
00:00:00.248	47915	0.00728	0		0.105587	1702154
00:00:00.258	47925	0.00753	0		0.109213	1702978
00:00:00.268	47935	0.00755	0		0.109503	1703071
00:00:00.278	47945	0.00747	0		0.108343	1702794
00:00:00.288	47955	0.00738	0		0.107038	1702478
00:00:00.298	47965	0.00754	0		0.109358	1703017
00:00:00.308	47975	0.00743	0		0.107763	1702659
00:00:00.318	47985	0.00755	0		0.109503	1703071
00:00:00.328	47995	0.0076	0		0.110229	1703210
00:00:00.338	48005	0.00732	0		0.106168	1702281
00:00:00.348	48015	0.00734	0		0.106458	1702365
00:00:00.358	48025	0.00734	0		0.106458	1702335
00:00:00.368	48035	0.0075	0		0.108778	1702872
00:00:00.378	48045	0.00744	0		0.107908	1702674
00:00:00.388	48055	0.0071	0		0.102977	1701532
00:00:00.398	48065	0.00726	0		0.105297	1702068
00:00:00.407	48075	0.00728	0		0.105587	1702161
00:00:00.418	48085	0.00748	0		0.108488	1702831
00:00:00.427	48095	0.00752	0		0.109068	1702953
00:00:00.438	48105	0.00744	0		0.107908	1702686
00:00:00.448	48115	0.00743	0		0.107763	1702667
00:00:00.458	48125	0.00747	0		0.108343	1702801
00:00:00.467	48135	0.00752	0		0.109068	1702961
00:00:00.477	48145	0.00739	0		0.107183	1702520
00:00:00.487	48155	0.00752	0		0.109068	1702946
00:00:00.497	48165	0.00736	0		0.106748	1702429
00:00:00.507	48175	0.00727	0		0.105442	1702120
00:00:00.517	48185	0.00718	0		0.104137	1701804
00:00:00.527	48195	0.00711	0		0.103122	1701581
00:00:00.537	48205	0.0072	0		0.104427	1701897
00:00:00.547	48215	0.00781	0		0.113274	1703931
00:00:00.557	48225	0.0076	0		0.110229	1703215
00:00:00.567	48235	0.00747	0		0.108343	1702792
00:00:00.577	48245	0.0076	0		0.110229	1703208
00:00:00.587	48255	0.00715	0		0.103702	1701730
00:00:00.597	48265	0.00723	0		0.104862	1701987
00:00:00.607	48275	0.0076	0		0.110229	1703225
00:00:00.617	48285	0.00727	0		0.105442	1702100
00:00:00.627	48295	0.00783	0		0.113565	1703993
00:00:00.637	48305	0.00731	0		0.106023	1702242
00:00:00.647	48315	0.00738	0		0.107038	1702476
00:00:00.657	48325	0.00729	0		0.105732	1702196
00:00:00.667	48335	0.00717	0		0.103992	1701765
00:00:00.676	48345	0.00719	0		0.104282	1701855
00:00:00.687	48355	0.00727	0		0.105442	1702110
00:00:00.696	48365	0.0075	0		0.108778	1702902
00:00:00.706	48375	0.00736	0		0.106748	1702419
00:00:00.716	48385	0.00729	0		0.105732	1702191
00:00:00.726	48395	0.00748	0		0.108488	1702821
00:00:00.736	48405	0.0071	0		0.102977	1701554
00:00:00.747	48415	0.00726	0		0.105297	1702080
00:00:00.756	48425	0.00743	0		0.107763	1702657
00:00:00.766	48435	0.00778	0		0.112839	1703814
00:00:00.776	48445	0.00732	0		0.106168	1702298
00:00:00.786	48455	0.00739	0		0.107183	1702532
00:00:00.796	48465	0.00732	0		0.106168	1702281
00:00:00.806	48475	0.00765	0		0.110954	1703407
00:00:00.816	48485	0.00744	0		0.107908	1702694
00:00:00.826	48495	0.00745	0		0.108053	1702735
00:00:00.836	48505	0.00733	0		0.106313	1702311
00:00:00.846	48515	0.00735	0		0.106603	1702372
00:00:00.856	48525	0.00737	0		0.106893	1702454
00:00:00.866	48535	0.00722	0		0.104717	1701963
00:00:00.876	48545	0.00733	0		0.106313	1702325
00:00:00.886	48555	0.0073	0		0.105878	1702230
00:00:00.895	48565	0.00782	0		0.113419	1703978
00:00:00.905	48575	0.00748	0		0.108488	1702819
00:00:00.916	48585	0.00713	0		0.103412	1701635
00:00:00.925	48595	0.00758	0		0.109939	1703152
00:00:00.936	48605	0.0075	0		0.108778	1702897
00:00:00.946	48615	0.00727	0		0.105442	1702110
00:00:00.956	48625	0.00715	0		0.103702	1701713
00:00:00.965	48635	0.00763	0		0.110664	1703318
00:00:00.975	48645	0.0075	0		0.108778	1702902
00:00:00.985	48655	0.00729	0		0.105732	1702169
00:00:00.995	48665	0.00728	0		0.105587	1702149
00:00:01.005	48675	0.00771	0		0.111824	1703591
00:00:01.015	48685	0.00723	0		0.104862	1701978
00:00:01.025	48695	0.00758	0		0.109939	1703154
00:00:01.035	48705	0.00734	0		0.106458	1702342
00:00:01.045	48715	0.00744	0		0.107908	1702703
00:00:01.055	48725	0.00727	0		0.105442	1702129
00:00:01.065	48735	0.00763	0		0.110664	1703330
00:00:01.075	48745	0.00729	0		0.105732	1702169
00:00:01.085	48755	0.00771	0		0.111824	1703606
00:00:01.095	48765	0.00705	0		0.102252	1701380
00:00:01.105	48775	0.00764	0		0.110809	1703352
00:00:01.115	48785	0.0073	0		0.105878	1702203
00:00:01.125	48795	0.00765	0		0.110954	1703383
00:00:01.135	48805	0.0072	0		0.104427	1701897
00:00:01.144	48815	0.00732	0		0.106168	1702284
00:00:01.155	48825	0.00727	0		0.105442	1702120
00:00:01.164	48835	0.00741	0		0.107473	1702593
00:00:01.174	48845	0.00735	0		0.106603	1702387
00:00:01.184	48855	0.00761	0		0.110374	1703252
00:00:01.194	48865	0.00721	0		0.104572	1701899
00:00:01.204	48875	0.00749	0		0.108633	1702868
00:00:01.214	48885	0.00744	0		0.107908	1702686
00:00:01.224	48895	0.00751	0		0.108923	1702926
00:00:01.234	48905	0.00732	0		0.106168	1702274
00:00:01.244	48915	0.00752	0		0.109068	1702963
00:00:01.254	48925	0.00741	0		0.107473	1702583
00:00:01.264	48935	0.00798	0		0.11574	1704490
00:00:01.274	48945	0.00737	0		0.106893	1702439
00:00:01.284	48955	0.00749	0		0.108633	1702853
00:00:01.294	48965	0.00743	0		0.107763	1702662
00:00:01.304	48975	0.00757	0		0.109794	1703125
00:00:01.314	48985	0.00728	0		0.105587	1702149
00:00:01.324	48995	0.00761	0		0.110374	1703254
00:00:01.334	49005	0.00703	0		0.101962	1701314
00:00:01.344	49015	0.00768	0		0.111389	1703503
00:00:01.354	49025	0.00735	0		0.106603	1702369
00:00:01.364	49035	0.00777	0		0.112694	1703784
00:00:01.374	49045	0.00728	0		0.105587	1702156
00:00:01.384	49055	0.00763	0		0.110664	1703328
00:00:01.393	49065	0.00756	0		0.109648	1703105
00:00:01.404	49075	0.00755	0		0.109503	1703046
00:00:01.413	49085	0.00702	0		0.101816	1701285
00:00:01.423	49095	0.00769	0		0.111534	1703542
00:00:01.433	49105	0.00752	0		0.109068	1702958
00:00:01.443	49115	0.0076	0		0.110229	1703208
00:00:01.453	49125	0.00725	0		0.105152	1702063
00:00:01.463	49135	0.00758	0		0.109939	1703154
00:00:01.473	49145	0.00753	0		0.109213	1702985
00:00:01.483	49155	0.00769	0		0.111534	1703518
00:00:01.493	49165	0.00756	0		0.109648	1703081
00:00:01.503	49175	0.00755	0		0.109503	1703063
00:00:01.513	49185	0.0073	0		0.105878	1702232
00:00:01.523	49195	0.00748	0		0.108488	1702826
00:00:01.533	49205	0.00739	0		0.107183	1702512
00:00:01.543	49215	0.0072	0		0.104427	1701877
00:00:01.553	49225	0.00732	0		0.106168	1702269
00:00:01.563	49235	0.00746	0		0.108198	1702740
00:00:01.573	49245	0.00748	0		0.108488	1702814
00:00:01.583	49255	0.00739	0		0.107183	1702532
00:00:01.593	49265	0.00741	0		0.107473	1702596
00:00:01.603	49275	0.00741	0		0.107473	1702576
00:00:01.613	49285	0.00734	0		0.106458	1702357
00:00:01.623	49295	0.00773	0		0.112114	1703657
00:00:01.633	49305	0.00748	0		0.108488	1702811
00:00:01.643	49315	0.00766	0		0.111099	1703412
00:00:01.653	49325	0.00727	0		0.105442	1702129
00:00:01.663	49335	0.0077	0		0.111679	1703569
00:00:01.675	49345	0.0071	0		0.102977	1701551
00:00:01.683	49355	0.00752	0		0.109068	1702970
00:00:01.692	49365	0.00748	0		0.108488	1702816
00:00:01.702	49375	0.00768	0		0.111389	1703493
00:00:01.713	49385	0.00754	0		0.109358	1703027
00:00:01.722	49395	0.00759	0		0.110084	1703176
00:00:01.732	49405	0.00747	0		0.108343	1702779
00:00:01.742	49415	0.0076	0		0.110229	1703235
00:00:01.752	49425	0.00724	0		0.105007	1702005
00:00:01.762	49435	0.00751	0		0.108923	1702934
00:00:01.772	49445	0.00722	0		0.104717	1701963
00:00:01.782	49455	0.00791	0		0.114725	1704269
00:00:01.792	49465	0.00736	0		0.106748	1702432
00:00:01.802	49475	0.00763	0		0.110664	1703340
00:00:01.812	49485	0.00733	0		0.106313	1702325
00:00:01.822	49495	0.00783	0		0.113565	1703990
00:00:01.832	49505	0.00737	0		0.106893	1702461
00:00:01.842	49515	0.00762	0		0.110519	1703274
00:00:01.852	49525	0.00734	0		0.106458	1702362
00:00:01.863	49535	0.00746	0		0.108198	1702738
00:00:01.872	49545	0.0075	0		0.108778	1702899
00:00:01.881	49555	0.00765	0		0.110954	1703390
00:00:01.892	49565	0.00756	0		0.109648	1703095
00:00:01.902	49575	0.00749	0		0.108633	1702868
00:00:01.912	49585	0.00747	0		0.108343	1702801
00:00:01.921	49595	0.00757	0		0.109794	1703112
00:00:01.932	49605	0.00747	0		0.108343	1702787
00:00:01.942	49615	0.00734	0		0.106458	1702365
00:00:01.952	49625	0.00759	0		0.110084	1703179
00:00:01.961	49635	0.00774	0		0.112259	1703689
00:00:01.971	49645	0.0075	0		0.108778	1702882
00:00:01.981	49655	0.00799	0		0.115885	1704519
00:00:01.991	49665	0.00765	0		0.110954	1703378
00:00:02.001	49675	0.00746	0		0.108198	1702740
00:00:02.011	49685	0.00742	0		0.107618	1702606
00:00:02.021	49695	0.00752	0		0.109068	1702963
00:00:02.031	49705	0.00765	0		0.110954	1703400
00:00:02.041	49715	0.00794	0		0.11516	1704355
00:00:02.051	49725	0.00744	0		0.107908	1702694
00:00:02.061	49735	0.00773	0		0.112114	1703672
00:00:02.071	49745	0.00758	0		0.109939	1703142
00:00:02.081	49755	0.00795	0		0.115305	1704382
00:00:02.091	49765	0.0074	0		0.107328	1702542
00:00:02.101	49775	0.0078	0		0.113129	1703902
00:00:02.111	49785	0.0075	0		0.108778	1702882
00:00:02.121	49795	0.00754	0		0.109358	1703034
00:00:02.131	49805	0.00743	0		0.107763	1702645
00:00:02.141	49815	0.00772	0		0.111969	1703615
00:00:02.151	49825	0.00741	0		0.107473	1702574
00:00:02.161	49835	0.00763	0		0.110664	1703328
00:00:02.170	49845	0.00723	0		0.104862	1701978
00:00:02.180	49855	0.00752	0		0.109068	1702939
00:00:02.190	49865	0.00744	0		0.107908	1702694
00:00:02.200	49875	0.00754	0		0.109358	1703019
00:00:02.213	49885	0.00749	0		0.108633	1702855
00:00:02.220	49895	0.00764	0		0.110809	1703350
00:00:02.230	49905	0.00751	0		0.108923	1702917
00:00:02.240	49915	0.00751	0		0.108923	1702917
00:00:02.250	49925	0.00734	0		0.106458	1702360
00:00:02.260	49935	0.00755	0		0.109503	1703051
00:00:02.270	49945	0.00762	0		0.110519	1703291
00:00:02.280	49955	0.00758	0		0.109939	1703142
00:00:02.290	49965	0.00732	0		0.106168	1702291
00:00:02.300	49975	0.00756	0		0.109648	1703086
00:00:02.310	49985	0.00727	0		0.105442	1702110
00:00:02.320	49995	0.00745	0		0.108053	1702711
00:00:02.330	50005	0.00767	0		0.111244	1703449
00:00:02.340	50015	0.0075	0		0.108778	1702875
00:00:02.350	50025	0.0075	0		0.108778	1702875
00:00:02.360	50035	0.00761	0		0.110374	1703262
00:00:02.370	50045	0.00778	0		0.112839	1703814
00:00:02.379	50055	0.0076	0		0.110229	1703228
00:00:02.390	50065	0.00771	0		0.111824	1703581
00:00:02.400	50075	0.00761	0		0.110374	1703262
00:00:02.409	50085	0.00773	0		0.112114	1703660
00:00:02.420	50095	0.00775	0		0.112404	1703716
00:00:02.430	50105	0.00727	0		0.105442	1702100
00:00:02.439	50115	0.00775	0		0.112404	1703711
00:00:02.450	50125	0.00777	0		0.112694	1703804
00:00:02.459	50135	0.00754	0		0.109358	1703034
00:00:02.469	50145	0.0076	0		0.110229	1703237
00:00:02.479	50155	0.00746	0		0.108198	1702757
00:00:02.489	50165	0.00781	0		0.113274	1703917
00:00:02.499	50175	0.0074	0		0.107328	1702549
00:00:02.510	50185	0.00759	0		0.110084	1703196
00:00:02.519	50195	0.00778	0		0.112839	1703831
00:00:02.529	50205	0.00762	0		0.110519	1703274
00:00:02.539	50215	0.00773	0		0.112114	1703667
00:00:02.549	50225	0.00743	0		0.107763	1702669
00:00:02.559	50235	0.00781	0		0.113274	1703939
00:00:02.569	50245	0.00762	0		0.110519	1703284
00:00:02.579	50255	0.00769	0		0.111534	1703542
00:00:02.589	50265	0.0077	0		0.111679	1703562
00:00:02.599	50275	0.00739	0		0.107183	1702532
00:00:02.608	50285	0.00777	0		0.112694	1703780
00:00:02.619	50295	0.00788	0		0.11429	1704176
00:00:02.629	50305	0.00746	0		0.108198	1702740
00:00:02.638	50315	0.00769	0		0.111534	1703537
00:00:02.648	50325	0.0077	0		0.111679	1703557
00:00:02.658	50335	0.00775	0		0.112404	1703726
00:00:02.668	50345	0.00746	0		0.108198	1702743
00:00:02.678	50355	0.00797	0		0.115595	1704480
00:00:02.689	50365	0.00775	0		0.112404	1703726
00:00:02.699	50375	0.00783	0		0.113565	1704005
00:00:02.708	50385	0.00761	0		0.110374	1703259
00:00:02.719	50395	0.0078	0		0.113129	1703892
00:00:02.728	50405	0.00766	0		0.111099	1703417
00:00:02.738	50415	0.00765	0		0.110954	1703388
00:00:02.748	50425	0.00753	0		0.109213	1702983
00:00:02.758	50435	0.00765	0		0.110954	1703378
00:00:02.768	50445	0.00761	0		0.110374	1703267
00:00:02.778	50455	0.00764	0		0.110809	1703372
00:00:02.788	50465	0.00764	0		0.110809	1703367
00:00:02.798	50475	0.00798	0		0.11574	1704487
00:00:02.808	50485	0.00775	0		0.112404	1703713
00:00:02.818	50495	0.00752	0		0.109068	1702956
00:00:02.828	50505	0.00804	0		0.11661	1704716
00:00:02.838	50515	0.00782	0		0.113419	1703958
00:00:02.848	50525	0.00778	0		0.112839	1703843
00:00:02.858	50535	0.00735	0		0.106603	1702401
00:00:02.868	50545	0.00796	0		0.11545	1704433
00:00:02.878	50555	0.00774	0		0.112259	1703682
00:00:02.888	50565	0.00791	0		0.114725	1704260
00:00:02.897	50575	0.00791	0		0.114725	1704250
00:00:02.908	50585	0.00792	0		0.11487	1704286
00:00:02.917	50595	0.00751	0		0.108923	1702926
00:00:02.927	50605	0.00755	0		0.109503	1703039
00:00:02.938	50615	0.00765	0		0.110954	1703393
00:00:02.947	50625	0.0076	0		0.110229	1703210
00:00:02.958	50635	0.00741	0		0.107473	1702598
00:00:02.968	50645	0.00789	0		0.114435	1704184
00:00:02.978	50655	0.00767	0		0.111244	1703456
00:00:02.988	50665	0.0078	0		0.113129	1703895
00:00:02.997	50675	0.00769	0		0.111534	1703510
00:00:03.007	50685	0.00772	0		0.111969	1703611
00:00:03.017	50695	0.00772	0		0.111969	1703615
00:00:03.027	50705	0.00753	0		0.109213	1702980
00:00:03.037	50715	0.00768	0		0.111389	1703500
00:00:03.047	50725	0.00789	0		0.114435	1704206
00:00:03.057	50735	0.00784	0		0.11371	1704017
00:00:03.067	50745	0.00778	0		0.112839	1703831
00:00:03.077	50755	0.00767	0		0.111244	1703454
00:00:03.087	50765	0.00788	0		0.11429	1704176
00:00:03.097	50775	0.00758	0		0.109939	1703159
00:00:03.107	50785	0.00778	0		0.112839	1703836
00:00:03.117	50795	0.00782	0		0.113419	1703963
00:00:03.126	50805	0.0077	0		0.111679	1703564
00:00:03.136	50815	0.00763	0		0.110664	1703311
00:00:03.147	50825	0.00785	0		0.113855	1704056
00:00:03.157	50835	0.00742	0		0.107618	1702613
00:00:03.166	50845	0.00809	0		0.117335	1704861
00:00:03.176	50855	0.00783	0		0.113565	1704010
00:00:03.186	50865	0.00773	0		0.112114	1703662
00:00:03.196	50875	0.00787	0		0.114145	1704117
00:00:03.207	50885	0.00805	0		0.116755	1704745
00:00:03.217	50895	0.00787	0		0.114145	1704130
00:00:03.226	50905	0.00766	0		0.111099	1703432
00:00:03.236	50915	0.00806	0		0.1169	1704772
00:00:03.246	50925	0.00763	0		0.110664	1703321
00:00:03.256	50935	0.00804	0		0.11661	1704716
00:00:03.266	50945	0.0082	0		0.118931	1705225
00:00:03.276	50955	0.00774	0		0.112259	1703704
00:00:03.286	50965	0.00774	0		0.112259	1703704
00:00:03.296	50975	0.0077	0		0.111679	1703566
00:00:03.306	50985	0.00817	0		0.118496	1705149
00:00:03.316	50995	0.00759	0		0.110084	1703188
00:00:03.326	51005	0.0079	0		0.11458	1704240
00:00:03.336	51015	0.00769	0		0.111534	1703535
00:00:03.346	51025	0.00799	0		0.115885	1704522
00:00:03.356	51035	0.00784	0		0.11371	1704020
00:00:03.367	51045	0.00794	0		0.11516	1704380
00:00:03.376	51055	0.00793	0		0.115015	1704316
00:00:03.386	51065	0.00785	0		0.113855	1704073
00:00:03.396	51075	0.00753	0		0.109213	1702990
00:00:03.406	51085	0.00757	0		0.109794	1703127
00:00:03.415	51095	0.00772	0		0.111969	1703613
00:00:03.425	51105	0.00789	0		0.114435	1704191
00:00:03.435	51115	0.00777	0		0.112694	1703792
00:00:03.445	51125	0.00772	0		0.111969	1703635
00:00:03.455	51135	0.00797	0		0.115595	1704473
00:00:03.465	51145	0.00777	0		0.112694	1703782
00:00:03.475	51155	0.00787	0		0.114145	1704144
00:00:03.485	51165	0.00801	0		0.116175	1704594
00:00:03.495	51175	0.00789	0		0.114435	1704208
00:00:03.505	51185	0.00803	0		0.116465	1704660
00:00:03.515	51195	0.00768	0		0.111389	1703488
00:00:03.525	51205	0.00796	0		0.11545	1704424
00:00:03.535	51215	0.00769	0		0.111534	1703532
00:00:03.545	51225	0.00785	0		0.113855	1704076
00:00:03.555	51235	0.00764	0		0.110809	1703370
00:00:03.565	51245	0.00801	0		0.116175	1704584
00:00:03.575	51255	0.00776	0		0.112549	1703755
00:00:03.584	51265	0.00775	0		0.112404	1703738
00:00:03.595	51275	0.0077	0		0.111679	1703549
00:00:03.605	51285	0.00801	0		0.116175	1704613
00:00:03.615	51295	0.00765	0		0.110954	1703398
00:00:03.624	51305	0.00798	0		0.11574	1704495
00:00:03.634	51315	0.0077	0		0.111679	1703559
00:00:03.645	51325	0.00796	0		0.11545	1704421
00:00:03.654	51335	0.00739	0		0.107183	1702510
00:00:03.664	51345	0.00813	0		0.117916	1705012
00:00:03.674	51355	0.00779	0		0.112984	1703870
00:00:03.684	51365	0.00791	0		0.114725	1704269
00:00:03.694	51375	0.00799	0		0.115885	1704526
00:00:03.704	51385	0.00804	0		0.11661	1704684
00:00:03.714	51395	0.00765	0		0.110954	1703407
00:00:03.724	51405	0.00816	0		0.118351	1705108
00:00:03.734	51415	0.00791	0		0.114725	1704279
00:00:03.744	51425	0.0081	0		0.117481	1704890
00:00:03.754	51435	0.00773	0		0.112114	1703672
00:00:03.764	51445	0.00814	0		0.118061	1705037
00:00:03.774	51455	0.00786	0		0.114	1704105
00:00:03.784	51465	0.00813	0		0.117916	1705005
00:00:03.794	51475	0.00788	0		0.11429	1704162
00:00:03.804	51485	0.00823	0		0.119366	1705326
00:00:03.814	51495	0.00759	0		0.110084	1703206
00:00:03.824	51505	0.00809	0		0.117335	1704861
00:00:03.834	51515	0.00775	0		0.112404	1703728
00:00:03.844	51525	0.008	0		0.11603	1704549
00:00:03.853	51535	0.00786	0		0.114	1704088
00:00:03.864	51545	0.00822	0		0.119221	1705299
00:00:03.874	51555	0.00778	0		0.112839	1703838
00:00:03.883	51565	0.00795	0		0.115305	1704384
00:00:03.895	51575	0.00799	0		0.115885	1704541
00:00:03.903	51585	0.00816	0		0.118351	1705088
00:00:03.913	51595	0.00788	0		0.11429	1704171
00:00:03.923	51605	0.00805	0		0.116755	1704718
00:00:03.933	51615	0.00758	0		0.109939	1703164
00:00:03.943	51625	0.00796	0		0.11545	1704431
00:00:03.953	51635	0.00763	0		0.110664	1703311
00:00:03.963	51645	0.00812	0		0.117771	1704978
00:00:03.973	51655	0.00791	0		0.114725	1704269
00:00:03.983	51665	0.00794	0		0.11516	1704380
00:00:03.993	51675	0.00804	0		0.11661	1704684
00:00:04.003	51685	0.008	0		0.11603	1704558
00:00:04.013	51695	0.00814	0		0.118061	1705047
00:00:04.023	51705	0.00824	0		0.119511	1705382
00:00:04.033	51715	0.00801	0		0.116175	1704606
00:00:04.043	51725	0.00801	0		0.116175	1704601
00:00:04.053	51735	0.00792	0		0.11487	1704299
00:00:04.063	51745	0.00818	0		0.118641	1705157
00:00:04.073	51755	0.00784	0		0.11371	1704020
00:00:04.083	51765	0.00802	0		0.11632	1704621
00:00:04.092	51775	0.00792	0		0.11487	1704309
00:00:04.103	51785	0.00792	0		0.11487	1704289
00:00:04.112	51795	0.008	0		0.11603	1704551
00:00:04.122	51805	0.00806	0		0.1169	1704755
00:00:04.132	51815	0.00798	0		0.11574	1704497
00:00:04.142	51825	0.00813	0		0.117916	1704993
00:00:04.152	51835	0.00786	0		0.114	1704110
00:00:04.162	51845	0.00769	0		0.111534	1703527
00:00:04.172	51855	0.00786	0		0.114	1704088
00:00:04.182	51865	0.00782	0		0.113419	1703973
00:00:04.192	51875	0.00798	0		0.11574	1704512
00:00:04.202	51885	0.00818	0		0.118641	1705157
00:00:04.212	51895	0.00779	0		0.112984	1703868
00:00:04.222	51905	0.00814	0		0.118061	1705032
00:00:04.232	51915	0.00826	0		0.119801	1705431
00:00:04.242	51925	0.00822	0		0.119221	1705299
00:00:04.252	51935	0.00795	0		0.115305	1704384
00:00:04.262	51945	0.00824	0		0.119511	1705370
00:00:04.272	51955	0.00794	0		0.11516	1704375
00:00:04.282	51965	0.00778	0		0.112839	1703841
00:00:04.292	51975	0.00836	0		0.121252	1705785
00:00:04.302	51985	0.00802	0		0.11632	1704638
00:00:04.312	51995	0.00786	0		0.114	1704098
00:00:04.322	52005	0.0081	0		0.117481	1704907
00:00:04.332	52015	0.00767	0		0.111244	1703464
00:00:04.342	52025	0.00845	0		0.122557	1706064
00:00:04.351	52035	0.00771	0		0.111824	1703608
00:00:04.361	52045	0.00787	0		0.114145	1704113
00:00:04.372	52055	0.0077	0		0.111679	1703562
00:00:04.382	52065	0.00801	0		0.116175	1704586
00:00:04.391	52075	0.0079	0		0.11458	1704220
00:00:04.402	52085	0.00796	0		0.11545	1704433
00:00:04.411	52095	0.00785	0		0.113855	1704061
00:00:04.421	52105	0.00792	0		0.11487	1704304
00:00:04.431	52115	0.0078	0		0.113129	1703897
00:00:04.441	52125	0.00784	0		0.11371	1704044
00:00:04.451	52135	0.00739	0		0.107183	1702522
00:00:04.461	52145	0.00781	0		0.113274	1703922
00:00:04.471	52155	0.00772	0		0.111969	1703638
00:00:04.481	52165	0.00808	0		0.11719	1704831
00:00:04.491	52175	0.00778	0		0.112839	1703824
00:00:04.501	52185	0.00765	0		0.110954	1703395
00:00:04.511	52195	0.00781	0		0.113274	1703914
00:00:04.521	52205	0.00798	0		0.11574	1704502
00:00:04.531	52215	0.00762	0		0.110519	1703279
00:00:04.541	52225	0.00813	0		0.117916	1705007
00:00:04.551	52235	0.00782	0		0.113419	1703963
00:00:04.561	52245	0.00788	0		0.11429	1704149
00:00:04.571	52255	0.00783	0		0.113565	1704000
00:00:04.580	52265	0.0081	0		0.117481	1704914
00:00:04.591	52275	0.00751	0		0.108923	1702931
00:00:04.601	52285	0.00785	0		0.113855	1704046
00:00:04.610	52295	0.00792	0		0.11487	1704309
00:00:04.621	52305	0.00779	0		0.112984	1703855
00:00:04.630	52315	0.00773	0		0.112114	1703652
00:00:04.641	52325	0.00783	0		0.113565	1703995
00:00:04.650	52335	0.00779	0		0.112984	1703870
00:00:04.660	52345	0.00817	0		0.118496	1705142
00:00:04.670	52355	0.00754	0		0.109358	1703019
00:00:04.680	52365	0.00772	0		0.111969	1703633
00:00:04.691	52375	0.00768	0		0.111389	1703478
00:00:04.700	52385	0.00752	0		0.109068	1702943
00:00:04.710	52395	0.00795	0		0.115305	1704409
00:00:04.720	52405	0.00772	0		0.111969	1703640
00:00:04.730	52415	0.00779	0		0.112984	1703846
00:00:04.740	52425	0.0079	0		0.11458	1704245
00:00:04.750	52435	0.0076	0		0.110229	1703237
00:00:04.760	52445	0.00808	0		0.11719	1704843
00:00:04.770	52455	0.00767	0		0.111244	1703459
00:00:04.780	52465	0.00772	0		0.111969	1703611
00:00:04.790	52475	0.00773	0		0.112114	1703657
00:00:04.800	52485	0.00793	0		0.115015	1704345
00:00:04.810	52495	0.00783	0		0.113565	1703985
00:00:04.820	52505	0.00782	0		0.113419	1703946
00:00:04.830	52515	0.00751	0		0.108923	1702926
00:00:04.840	52525	0.00794	0		0.11516	1704360
00:00:04.850	52535	0.00774	0		0.112259	1703686
00:00:04.859	52545	0.00762	0		0.110519	1703294
00:00:04.870	52555	0.00783	0		0.113565	1703980
00:00:04.880	52565	0.00779	0		0.112984	1703868
00:00:04.890	52575	0.00758	0		0.109939	1703152
00:00:04.899	52585	0.00798	0		0.11574	1704500
00:00:04.909	52595	0.00755	0		0.109503	1703063
00:00:04.919	52605	0.00789	0		0.114435	1704201
00:00:04.929	52615	0.00796	0		0.11545	1704419
00:00:04.939	52625	0.00795	0		0.115305	1704394
00:00:04.950	52635	0.00764	0		0.110809	1703357
00:00:04.959	52645	0.00804	0		0.11661	1704701
00:00:04.969	52655	0.00786	0		0.114	1704098
00:00:04.979	52665	0.00788	0		0.11429	1704162
00:00:04.989	52675	0.00781	0		0.113274	1703929
00:00:04.999	52685	0.00789	0		0.114435	1704208
00:00:05.009	52695	0.00781	0		0.113274	1703924
00:00:05.020	52705	0.00803	0		0.116465	1704674
00:00:05.029	52715	0.0079	0		0.11458	1704237
00:00:05.039	52725	0.00768	0		0.111389	1703503
00:00:05.049	52735	0.00779	0		0.112984	1703855
00:00:05.058	52745	0.00752	0		0.109068	1702941
00:00:05.068	52755	0.00768	0		0.111389	1703478
00:00:05.079	52765	0.00771	0		0.111824	1703606
00:00:05.089	52775	0.00797	0		0.115595	1704465
00:00:05.099	52785	0.00802	0		0.11632	1704623
00:00:05.108	52795	0.00783	0		0.113565	1703983
00:00:05.119	52805	0.00802	0		0.11632	1704638
00:00:05.129	52815	0.00748	0		0.108488	1702806
00:00:05.139	52825	0.00778	0		0.112839	1703841
00:00:05.149	52835	0.00752	0		0.109068	1702943
00:00:05.158	52845	0.00774	0		0.112259	1703699
00:00:05.168	52855	0.00781	0		0.113274	1703919
00:00:05.178	52865	0.00764	0		0.110809	1703367
00:00:05.188	52875	0.00767	0		0.111244	1703451
00:00:05.199	52885	0.00778	0		0.112839	1703811
00:00:05.208	52895	0.00783	0		0.113565	1704000
00:00:05.218	52905	0.00754	0		0.109358	1703034
00:00:05.228	52915	0.00793	0		0.115015	1704318
00:00:05.238	52925	0.00773	0		0.112114	1703655
00:00:05.248	52935	0.00771	0		0.111824	1703589
00:00:05.258	52945	0.00736	0		0.106748	1702404
00:00:05.268	52955	0.00772	0		0.111969	1703613
00:00:05.278	52965	0.00753	0		0.109213	1702988
00:00:05.288	52975	0.00762	0		0.110519	1703296
00:00:05.298	52985	0.0076	0		0.110229	1703218
00:00:05.308	52995	0.00767	0		0.111244	1703464
00:00:05.318	53005	0.00761	0		0.110374	1703262
00:00:05.327	53015	0.00769	0		0.111534	1703530
00:00:05.338	53025	0.00785	0		0.113855	1704076
00:00:05.348	53035	0.0077	0		0.111679	1703571
00:00:05.357	53045	0.00749	0		0.108633	1702870
00:00:05.367	53055	0.00765	0		0.110954	1703390
00:00:05.378	53065	0.00798	0		0.11574	1704485
00:00:05.387	53075	0.00785	0		0.113855	1704061
00:00:05.398	53085	0.00749	0		0.108633	1702853
00:00:05.407	53095	0.00758	0		0.109939	1703147
00:00:05.417	53105	0.00775	0		0.112404	1703743
00:00:05.427	53115	0.00759	0		0.110084	1703181
00:00:05.437	53125	0.00772	0		0.111969	1703628
00:00:05.447	53135	0.00753	0		0.109213	1702985
00:00:05.457	53145	0.00779	0		0.112984	1703848
00:00:05.468	53155	0.00755	0		0.109503	1703041
00:00:05.477	53165	0.00746	0		0.108198	1702740
00:00:05.487	53175	0.00767	0		0.111244	1703454
00:00:05.497	53185	0.00774	0		0.112259	1703691
00:00:05.507	53195	0.00765	0		0.110954	1703398
00:00:05.517	53205	0.00762	0		0.110519	1703299
00:00:05.527	53215	0.00769	0		0.111534	1703537
00:00:05.537	53225	0.00756	0		0.109648	1703103
00:00:05.546	53235	0.00783	0		0.113565	1704010
00:00:05.557	53245	0.00782	0		0.113419	1703973
00:00:05.567	53255	0.00778	0		0.112839	1703819
00:00:05.576	53265	0.00795	0		0.115305	1704387
00:00:05.587	53275	0.00755	0		0.109503	1703061
00:00:05.597	53285	0.00762	0		0.110519	1703289
00:00:05.606	53295	0.00782	0		0.113419	1703973
00:00:05.617	53305	0.00744	0		0.107908	1702699
00:00:05.626	53315	0.00769	0		0.111534	1703530
00:00:05.636	53325	0.00757	0		0.109794	1703108
00:00:05.646	53335	0.00789	0		0.114435	1704184
00:00:05.656	53345	0.00765	0		0.110954	1703398
00:00:05.666	53355	0.00797	0		0.115595	1704458
00:00:05.676	53365	0.00767	0		0.111244	1703454
00:00:05.686	53375	0.00815	0		0.118206	1705081
00:00:05.696	53385	0.00773	0		0.112114	1703669
00:00:05.706	53395	0.0078	0		0.113129	1703902
00:00:05.716	53405	0.00739	0		0.107183	1702522
00:00:05.726	53415	0.00743	0		0.107763	1702637
00:00:05.736	53425	0.00744	0		0.107908	1702679
00:00:05.746	53435	0.00808	0		0.11719	1704838
00:00:05.756	53445	0.00777	0		0.112694	1703784
00:00:05.766	53455	0.00789	0		0.114435	1704211
00:00:05.776	53465	0.0072	0		0.104427	1701880
00:00:05.786	53475	0.00775	0		0.112404	1703740
00:00:05.796	53485	0.0074	0		0.107328	1702547
00:00:05.806	53495	0.00778	0		0.112839	1703843
00:00:05.815	53505	0.00775	0		0.112404	1703740
00:00:05.825	53515	0.00782	0		0.113419	1703963
00:00:05.836	53525	0.00782	0		0.113419	1703956
00:00:05.845	53535	0.00759	0		0.110084	1703174
00:00:05.856	53545	0.00766	0		0.111099	1703434
00:00:05.865	53555	0.00786	0		0.114	1704081
00:00:05.875	53565	0.00785	0		0.113855	1704076
00:00:05.886	53575	0.00805	0		0.116755	1704731
00:00:05.896	53585	0.00755	0		0.109503	1703039
00:00:05.905	53595	0.00782	0		0.113419	1703978
00:00:05.915	53605	0.00818	0		0.118641	1705181
00:00:05.925	53615	0.0078	0		0.113129	1703904
00:00:05.935	53625	0.00758	0		0.109939	1703161
00:00:05.945	53635	0.00772	0		0.111969	1703613
00:00:05.955	53645	0.00746	0		0.108198	1702757
00:00:05.965	53655	0.00793	0		0.115015	1704343
00:00:05.975	53665	0.00794	0		0.11516	1704367
00:00:05.985	53675	0.00783	0		0.113565	1703980
00:00:05.995	53685	0.00772	0		0.111969	1703623
00:00:06.005	53695	0.00776	0		0.112549	1703758
00:00:06.015	53705	0.00759	0		0.110084	1703183
00:00:06.025	53715	0.00792	0		0.11487	1704291
00:00:06.035	53725	0.00781	0		0.113274	1703912
00:00:06.045	53735	0.00767	0		0.111244	1703451
00:00:06.055	53745	0.00764	0		0.110809	1703362
00:00:06.065	53755	0.00804	0		0.11661	1704704
00:00:06.075	53765	0.00804	0		0.11661	1704716
00:00:06.084	53775	0.00737	0		0.106893	1702437
00:00:06.094	53785	0.00762	0		0.110519	1703296
00:00:06.104	53795	0.00746	0		0.108198	1702755
00:00:06.114	53805	0.00747	0		0.108343	1702801
00:00:06.125	53815	0.00797	0		0.115595	1704480
00:00:06.134	53825	0.00785	0		0.113855	1704061
00:00:06.145	53835	0.00768	0		0.111389	1703491
00:00:06.155	53845	0.00779	0		0.112984	1703865
00:00:06.166	53855	0.00784	0		0.11371	1704027
00:00:06.174	53865	0.00765	0		0.110954	1703385
00:00:06.184	53875	0.00778	0		0.112839	1703814
00:00:06.194	53885	0.00782	0		0.113419	1703968
00:00:06.204	53895	0.00804	0		0.11661	1704701
00:00:06.214	53905	0.00756	0		0.109648	1703088
00:00:06.224	53915	0.008	0		0.11603	1704573
00:00:06.234	53925	0.00762	0		0.110519	1703284
00:00:06.244	53935	0.00771	0		0.111824	1703603
00:00:06.254	53945	0.0078	0		0.113129	1703895
00:00:06.264	53955	0.00795	0		0.115305	1704389
00:00:06.274	53965	0.00777	0		0.112694	1703809
00:00:06.284	53975	0.00784	0		0.11371	1704017
00:00:06.293	53985	0.00797	0		0.115595	1704468
00:00:06.303	53995	0.00795	0		0.115305	1704411
00:00:06.313	54005	0.00768	0		0.111389	1703491
00:00:06.324	54015	0.00803	0		0.116465	1704674
00:00:06.334	54025	0.00771	0		0.111824	1703586
00:00:06.343	54035	0.00803	0		0.116465	1704657
00:00:06.353	54045	0.00796	0		0.11545	1704446
00:00:06.363	54055	0.0081	0		0.117481	1704902
00:00:06.373	54065	0.00812	0		0.117771	1704954
00:00:06.383	54075	0.00807	0		0.117045	1704804
00:00:06.393	54085	0.00751	0		0.108923	1702936
00:00:06.403	54095	0.00815	0		0.118206	1705076
00:00:06.414	54105	0.00772	0		0.111969	1703642
00:00:06.423	54115	0.0082	0		0.118931	1705245
00:00:06.433	54125	0.00762	0		0.110519	1703299
00:00:06.443	54135	0.00792	0		0.11487	1704294
00:00:06.453	54145	0.00763	0		0.110664	1703308
00:00:06.463	54155	0.00806	0		0.1169	1704758
00:00:06.473	54165	0.00794	0		0.11516	1704370
00:00:06.483	54175	0.00773	0		0.112114	1703657
00:00:06.493	54185	0.00785	0		0.113855	1704073
00:00:06.503	54195	0.00789	0		0.114435	1704193
00:00:06.513	54205	0.00769	0		0.111534	1703537
00:00:06.523	54215	0.00805	0		0.116755	1704728
00:00:06.533	54225	0.00758	0		0.109939	1703171
00:00:06.542	54235	0.00809	0		0.117335	1704880
00:00:06.553	54245	0.00786	0		0.114	1704095
00:00:06.563	54255	0.00806	0		0.1169	1704767
00:00:06.572	54265	0.00777	0		0.112694	1703809
00:00:06.582	54275	0.00782	0		0.113419	1703961
00:00:06.592	54285	0.00748	0		0.108488	1702814
00:00:06.602	54295	0.00796	0		0.11545	1704416
00:00:06.612	54305	0.00779	0		0.112984	1703855
00:00:06.622	54315	0.00768	0		0.111389	1703508
00:00:06.633	54325	0.00787	0		0.114145	1704127
00:00:06.642	54335	0.00805	0		0.116755	1704718
00:00:06.652	54345	0.0078	0		0.113129	1703900
00:00:06.662	54355	0.00791	0		0.114725	1704269
00:00:06.672	54365	0.00773	0		0.112114	1703664
00:00:06.682	54375	0.00819	0		0.118786	1705208
00:00:06.692	54385	0.00761	0		0.110374	1703247
00:00:06.702	54395	0.00793	0		0.115015	1704340
00:00:06.714	54405	0.00789	0		0.114435	1704206
00:00:06.722	54415	0.00788	0		0.11429	1704176
00:00:06.732	54425	0.00804	0		0.11661	1704684
00:00:06.742	54435	0.00826	0		0.119801	1705424
00:00:06.752	54445	0.00777	0		0.112694	1703780
00:00:06.762	54455	0.00806	0		0.1169	1704753
00:00:06.772	54465	0.00773	0		0.112114	1703667
00:00:06.781	54475	0.00774	0		0.112259	1703694
00:00:06.792	54485	0.00777	0		0.112694	1703784
00:00:06.802	54495	0.00783	0		0.113565	1703988
00:00:06.812	54505	0.00767	0		0.111244	1703464
00:00:06.821	54515	0.00804	0		0.11661	1704696
00:00:06.832	54525	0.00759	0		0.110084	1703203
00:00:06.842	54535	0.00801	0		0.116175	1704594
00:00:06.852	54545	0.00783	0		0.113565	1703990
00:00:06.861	54555	0.00794	0		0.11516	1704365
00:00:06.872	54565	0.00756	0		0.109648	1703086
00:00:06.882	54575	0.00803	0		0.116465	1704650
00:00:06.891	54585	0.00814	0		0.118061	1705049
00:00:06.901	54595	0.008	0		0.11603	1704566
00:00:06.911	54605	0.00781	0		0.113274	1703944
00:00:06.921	54615	0.00768	0		0.111389	1703495
00:00:06.931	54625	0.00796	0		0.11545	1704443
00:00:06.941	54635	0.00791	0		0.114725	1704262
00:00:06.951	54645	0.00784	0		0.11371	1704015
00:00:06.961	54655	0.00793	0		0.115015	1704338
00:00:06.971	54665	0.00776	0		0.112549	1703777
00:00:06.981	54675	0.00818	0		0.118641	1705186
00:00:06.991	54685	0.00765	0		0.110954	1703400
00:00:07.001	54695	0.00786	0		0.114	1704088
00:00:07.011	54705	0.00801	0		0.116175	1704606
00:00:07.021	54715	0.00783	0		0.113565	1704002
00:00:07.031	54725	0.00775	0		0.112404	1703721
00:00:07.041	54735	0.00817	0		0.118496	1705130
00:00:07.051	54745	0.0078	0		0.113129	1703882
00:00:07.060	54755	0.00811	0		0.117626	1704919
00:00:07.071	54765	0.00786	0		0.114	1704105
00:00:07.080	54775	0.00803	0		0.116465	1704674
00:00:07.090	54785	0.00782	0		0.113419	1703975
00:00:07.100	54795	0.00793	0		0.115015	1704340
00:00:07.110	54805	0.00812	0		0.117771	1704983
00:00:07.120	54815	0.00798	0		0.11574	1704500
00:00:07.130	54825	0.00815	0		0.118206	1705074
00:00:07.140	54835	0.00816	0		0.118351	1705108
00:00:07.150	54845	0.00773	0		0.112114	1703647
00:00:07.160	54855	0.00805	0		0.116755	1704745
00:00:07.170	54865	0.00792	0		0.11487	1704296
00:00:07.180	54875	0.00825	0		0.119656	1705392
00:00:07.190	54885	0.00801	0		0.116175	1704603
00:00:07.200	54895	0.00787	0		0.114145	1704144
00:00:07.210	54905	0.00777	0		0.112694	1703799
00:00:07.220	54915	0.00811	0		0.117626	1704944
00:00:07.230	54925	0.0081	0		0.117481	1704909
00:00:07.240	54935	0.0083	0		0.120381	1705573
00:00:07.250	54945	0.00806	0		0.1169	1704770
00:00:07.260	54955	0.00775	0		0.112404	1703728
00:00:07.269	54965	0.00809	0		0.117335	1704870
00:00:07.279	54975	0.00797	0		0.115595	1704460
00:00:07.289	54985	0.00807	0		0.117045	1704797
00:00:07.300	54995	0.008	0		0.11603	1704568
00:00:07.309	55005	0.00802	0		0.11632	1704630
00:00:07.319	55015	0.0079	0		0.11458	1704220
00:00:07.329	55025	0.00792	0		0.11487	1704301
00:00:07.340	55035	0.00807	0		0.117045	1704807
00:00:07.349	55045	0.0079	0		0.11458	1704233
00:00:07.359	55055	0.00829	0		0.120236	1705529
00:00:07.369	55065	0.0077	0		0.111679	1703554
00:00:07.380	55075	0.00799	0		0.115885	1704529
00:00:07.389	55085	0.00805	0		0.116755	1704726
00:00:07.399	55095	0.00811	0		0.117626	1704951
00:00:07.409	55105	0.00787	0		0.114145	1704142
00:00:07.419	55115	0.00801	0		0.116175	1704586
00:00:07.429	55125	0.00782	0		0.113419	1703966
00:00:07.439	55135	0.00797	0		0.115595	1704465
00:00:07.449	55145	0.00795	0		0.115305	1704402
00:00:07.459	55155	0.00826	0		0.119801	1705426
00:00:07.469	55165	0.00775	0		0.112404	1703711
00:00:07.479	55175	0.00821	0		0.119076	1705260
00:00:07.489	55185	0.00782	0		0.113419	1703968
00:00:07.499	55195	0.0082	0		0.118931	1705247
00:00:07.508	55205	0.00775	0		0.112404	1703713
00:00:07.519	55215	0.00815	0		0.118206	1705069
00:00:07.529	55225	0.00796	0		0.11545	1704433
00:00:07.538	55235	0.00833	0		0.120816	1705689
00:00:07.548	55245	0.00813	0		0.117916	1705015
00:00:07.558	55255	0.00769	0		0.111534	1703540
00:00:07.569	55265	0.00832	0		0.120671	1705643
00:00:07.578	55275	0.00815	0		0.118206	1705059
00:00:07.588	55285	0.00798	0		0.11574	1704487
00:00:07.598	55295	0.00812	0		0.117771	1704983
00:00:07.608	55305	0.00812	0		0.117771	1704978
00:00:07.618	55315	0.00817	0		0.118496	1705152
00:00:07.628	55325	0.00797	0		0.115595	1704453
00:00:07.638	55335	0.00816	0		0.118351	1705101
00:00:07.649	55345	0.00791	0		0.114725	1704262
00:00:07.658	55355	0.00795	0		0.115305	1704392
00:00:07.668	55365	0.00787	0		0.114145	1704137
00:00:07.678	55375	0.00843	0		0.122267	1706003
00:00:07.688	55385	0.00822	0		0.119221	1705289
00:00:07.698	55395	0.00824	0		0.119511	1705370
00:00:07.708	55405	0.00797	0		0.115595	1704473
00:00:07.718	55415	0.00811	0		0.117626	1704951
00:00:07.728	55425	0.00791	0		0.114725	1704260
00:00:07.738	55435	0.00782	0		0.113419	1703949
00:00:07.748	55445	0.00824	0		0.119511	1705382
00:00:07.757	55455	0.00816	0		0.118351	1705098
00:00:07.767	55465	0.00785	0		0.113855	1704076
00:00:07.777	55475	0.00855	0		0.124007	1706412
00:00:07.788	55485	0.00802	0		0.11632	1704628
00:00:07.798	55495	0.00804	0		0.11661	1704692
00:00:07.807	55505	0.008	0		0.11603	1704549
00:00:07.817	55515	0.00828	0		0.120091	1705512
00:00:07.827	55525	0.00814	0		0.118061	1705022
00:00:07.838	55535	0.00823	0		0.119366	1705338
00:00:07.847	55545	0.00797	0		0.115595	1704468
00:00:07.857	55555	0.00797	0		0.115595	1704475
00:00:07.867	55565	0.00848	0		0.122992	1706162
00:00:07.877	55575	0.00827	0		0.119946	1705483
00:00:07.887	55585	0.00814	0		0.118061	1705025
00:00:07.897	55595	0.0081	0		0.117481	1704897
00:00:07.907	55605	0.00818	0		0.118641	1705176
00:00:07.917	55615	0.00809	0		0.117335	1704853
00:00:07.927	55625	0.00831	0		0.120526	1705618
00:00:07.939	55635	0.00786	0		0.114	1704088
00:00:07.947	55645	0.00814	0		0.118061	1705037
00:00:07.957	55655	0.00835	0		0.121106	1705731
00:00:07.967	55665	0.00813	0		0.117916	1705010
00:00:07.977	55675	0.00812	0		0.117771	1704968
00:00:07.987	55685	0.00838	0		0.121542	1705851
00:00:07.997	55695	0.00819	0		0.118786	1705196
00:00:08.007	55705	0.00776	0		0.112549	1703758
00:00:08.017	55715	0.00835	0		0.121106	1705736
00:00:08.027	55725	0.00852	0		0.123572	1706299
00:00:08.037	55735	0.00825	0		0.119656	1705402
00:00:08.046	55745	0.00835	0		0.121106	1705750
00:00:08.057	55755	0.00818	0		0.118641	1705157
00:00:08.067	55765	0.00807	0		0.117045	1704787
00:00:08.076	55775	0.0085	0		0.123282	1706257
00:00:08.086	55785	0.00807	0		0.117045	1704785
00:00:08.096	55795	0.00846	0		0.122702	1706113
00:00:08.106	55805	0.00825	0		0.119656	1705421
00:00:08.116	55815	0.00814	0		0.118061	1705044
00:00:08.126	55825	0.00817	0		0.118496	1705132
00:00:08.136	55835	0.0079	0		0.11458	1704235
00:00:08.146	55845	0.00832	0		0.120671	1705648
00:00:08.156	55855	0.00813	0		0.117916	1705017
00:00:08.166	55865	0.00808	0		0.11719	1704826
00:00:08.176	55875	0.00818	0		0.118641	1705174
00:00:08.186	55885	0.00827	0		0.119946	1705475
00:00:08.197	55895	0.00823	0		0.119366	1705326
00:00:08.206	55905	0.00796	0		0.11545	1704441
00:00:08.216	55915	0.0083	0		0.120381	1705580
00:00:08.226	55925	0.0084	0		0.121832	1705910
00:00:08.236	55935	0.00832	0		0.120671	1705648
00:00:08.246	55945	0.00801	0		0.116175	1704601
00:00:08.256	55955	0.00814	0		0.118061	1705029
00:00:08.266	55965	0.00825	0		0.119656	1705394
00:00:08.275	55975	0.00802	0		0.11632	1704640
00:00:08.285	55985	0.00835	0		0.121106	1705753
00:00:08.296	55995	0.00807	0		0.117045	1704816
00:00:08.305	56005	0.00827	0		0.119946	1705487
00:00:08.315	56015	0.00829	0		0.120236	1705549
00:00:08.326	56025	0.00849	0		0.123137	1706221
00:00:08.335	56035	0.00816	0		0.118351	1705091
00:00:08.345	56045	0.00818	0		0.118641	1705169
00:00:08.355	56055	0.0084	0		0.121832	1705919
00:00:08.365	56065	0.00842	0		0.122122	1705959
00:00:08.375	56075	0.00819	0		0.118786	1705198
00:00:08.386	56085	0.00831	0		0.120526	1705613
00:00:08.395	56095	0.00822	0		0.119221	1705296
00:00:08.405	56105	0.00836	0		0.121252	1705785
00:00:08.415	56115	0.00824	0		0.119511	1705385
00:00:08.425	56125	0.00833	0		0.120816	1705679
00:00:08.435	56135	0.00825	0		0.119656	1705407
00:00:08.445	56145	0.0084	0		0.121832	1705924
00:00:08.455	56155	0.00797	0		0.115595	1704465
00:00:08.465	56165	0.00825	0		0.119656	1705399
00:00:08.475	56175	0.00818	0		0.118641	1705184
00:00:08.485	56185	0.00821	0		0.119076	1705255
00:00:08.494	56195	0.00839	0		0.121687	1705858
00:00:08.505	56205	0.00813	0		0.117916	1705017
00:00:08.515	56215	0.00859	0		0.124587	1706534
00:00:08.524	56225	0.00831	0		0.120526	1705621
00:00:08.535	56235	0.00829	0		0.120236	1705544
00:00:08.545	56245	0.0083	0		0.120381	1705585
00:00:08.554	56255	0.00813	0		0.117916	1705010
00:00:08.565	56265	0.00851	0		0.123427	1706265
00:00:08.574	56275	0.00807	0		0.117045	1704799
00:00:08.584	56285	0.00844	0		0.122412	1706044
00:00:08.594	56295	0.00832	0		0.120671	1705633
00:00:08.604	56305	0.00873	0		0.126618	1707018
00:00:08.614	56315	0.00822	0		0.119221	1705318
00:00:08.624	56325	0.00855	0		0.124007	1706404
00:00:08.634	56335	0.00817	0		0.118496	1705127
00:00:08.644	56345	0.00813	0		0.117916	1704990
00:00:08.654	56355	0.00831	0		0.120526	1705618
00:00:08.664	56365	0.00838	0		0.121542	1705848
00:00:08.674	56375	0.00836	0		0.121252	1705773
00:00:08.684	56385	0.00851	0		0.123427	1706287
00:00:08.694	56395	0.00807	0		0.117045	1704802
00:00:08.704	56405	0.00856	0		0.124152	1706451
00:00:08.714	56415	0.00861	0		0.124877	1706617
00:00:08.723	56425	0.00837	0		0.121397	1705795
00:00:08.734	56435	0.00859	0		0.124587	1706534
00:00:08.743	56445	0.00852	0		0.123572	1706309
00:00:08.753	56455	0.00836	0		0.121252	1705782
00:00:08.763	56465	0.00824	0		0.119511	1705370
00:00:08.773	56475	0.00823	0		0.119366	1705353
00:00:08.783	56485	0.0086	0		0.124732	1706564
00:00:08.793	56495	0.00842	0		0.122122	1705964
00:00:08.803	56505	0.00805	0		0.116755	1704718
00:00:08.813	56515	0.00844	0		0.122412	1706052
00:00:08.823	56525	0.00859	0		0.124587	1706544
00:00:08.833	56535	0.0085	0		0.123282	1706245
00:00:08.843	56545	0.00853	0		0.123717	1706346
00:00:08.853	56555	0.00855	0		0.124007	1706412
00:00:08.863	56565	0.00836	0		0.121252	1705785
00:00:08.873	56575	0.00846	0		0.122702	1706093
00:00:08.883	56585	0.00865	0		0.125458	1706760
00:00:08.893	56595	0.00829	0		0.120236	1705541
00:00:08.903	56605	0.00865	0		0.125458	1706746
00:00:08.913	56615	0.00813	0		0.117916	1704993
00:00:08.923	56625	0.00847	0		0.122847	1706140
00:00:08.933	56635	0.00812	0		0.117771	1704963
00:00:08.943	56645	0.00878	0		0.127343	1707174
00:00:08.953	56655	0.00833	0		0.120816	1705657
00:00:08.963	56665	0.00864	0		0.125313	1706698
00:00:08.973	56675	0.00814	0		0.118061	1705052
00:00:08.983	56685	0.00865	0		0.125458	1706730
00:00:08.992	56695	0.00826	0		0.119801	1705453
00:00:09.002	56705	0.00819	0		0.118786	1705203
00:00:09.013	56715	0.00852	0		0.123572	1706299
00:00:09.023	56725	0.0085	0		0.123282	1706243
00:00:09.033	56735	0.00813	0		0.117916	1705003
00:00:09.042	56745	0.0085	0		0.123282	1706240
00:00:09.052	56755	0.00818	0		0.118641	1705181
00:00:09.063	56765	0.00866	0		0.125603	1706790
00:00:09.073	56775	0.00856	0		0.124152	1706451
00:00:09.082	56785	0.00872	0		0.126473	1706981
00:00:09.093	56795	0.00841	0		0.121977	1705951
00:00:09.103	56805	0.00846	0		0.122702	1706106
00:00:09.112	56815	0.00836	0		0.121252	1705787
00:00:09.122	56825	0.00846	0		0.122702	1706098
00:00:09.132	56835	0.0087	0		0.126183	1706920
00:00:09.142	56845	0.00853	0		0.123717	1706355
00:00:09.152	56855	0.00848	0		0.122992	1706169
00:00:09.162	56865	0.00868	0		0.125893	1706853
00:00:09.172	56875	0.00848	0		0.122992	1706191
00:00:09.182	56885	0.00868	0		0.125893	1706834
00:00:09.192	56895	0.00841	0		0.121977	1705956
00:00:09.202	56905	0.00866	0		0.125603	1706792
00:00:09.212	56915	0.00841	0		0.121977	1705954
00:00:09.222	56925	0.00868	0		0.125893	1706839
00:00:09.232	56935	0.00845	0		0.122557	1706079
00:00:09.241	56945	0.00825	0		0.119656	1705414
00:00:09.252	56955	0.00845	0		0.122557	1706079
00:00:09.262	56965	0.00859	0		0.124587	1706534
00:00:09.271	56975	0.00853	0		0.123717	1706346
00:00:09.282	56985	0.00866	0		0.125603	1706773
00:00:09.291	56995	0.00861	0		0.124877	1706612
00:00:09.301	57005	0.00894	0		0.129664	1707728
00:00:09.311	57015	0.00869	0		0.126038	1706888
00:00:09.321	57025	0.00875	0		0.126908	1707091
00:00:09.331	57035	0.00851	0		0.123427	1706287
00:00:09.341	57045	0.00867	0		0.125748	1706802
00:00:09.352	57055	0.00844	0		0.122412	1706027
00:00:09.361	57065	0.00872	0		0.126473	1706998
00:00:09.371	57075	0.00858	0		0.124442	1706505
00:00:09.381	57085	0.00886	0		0.128503	1707451
00:00:09.391	57095	0.00842	0		0.122122	1705990
00:00:09.401	57105	0.009	0		0.130534	1707917
00:00:09.411	57115	0.00862	0		0.125023	1706635
00:00:09.421	57125	0.00877	0		0.127198	1707133
00:00:09.431	57135	0.00888	0		0.128793	1707517
00:00:09.441	57145	0.00884	0		0.128213	1707395
00:00:09.451	57155	0.00835	0		0.121106	1705753
00:00:09.461	57165	0.0087	0		0.126183	1706929
00:00:09.470	57175	0.00858	0		0.124442	1706527
00:00:09.481	57185	0.00846	0		0.122702	1706113
00:00:09.491	57195	0.00855	0		0.124007	1706397
00:00:09.503	57205	0.00865	0		0.125458	1706732
00:00:09.511	57215	0.00823	0		0.119366	1705331
00:00:09.520	57225	0.00901	0		0.130679	1707966
00:00:09.531	57235	0.00862	0		0.125023	1706649
00:00:09.540	57245	0.00854	0		0.123862	1706363
00:00:09.550	57255	0.00848	0		0.122992	1706179
00:00:09.560	57265	0.00896	0		0.129954	1707784
00:00:09.570	57275	0.00831	0		0.120526	1705611
00:00:09.580	57285	0.00869	0		0.126038	1706885
00:00:09.590	57295	0.0084	0		0.121832	1705893
00:00:09.600	57305	0.00872	0		0.126473	1706983
00:00:09.610	57315	0.00836	0		0.121252	1705763
00:00:09.620	57325	0.00895	0		0.129809	1707742
00:00:09.630	57335	0.00888	0		0.128793	1707534
00:00:09.640	57345	0.0087	0		0.126183	1706915
00:00:09.650	57355	0.00862	0		0.125023	1706649
00:00:09.660	57365	0.00871	0		0.126328	1706937
00:00:09.670	57375	0.00878	0		0.127343	1707189
00:00:09.680	57385	0.00897	0		0.130099	1707821
00:00:09.690	57395	0.00854	0		0.123862	1706365
00:00:09.700	57405	0.00882	0		0.127923	1707333
00:00:09.709	57415	0.00854	0		0.123862	1706392
00:00:09.720	57425	0.00865	0		0.125458	1706748
00:00:09.730	57435	0.00836	0		0.121252	1705782
00:00:09.740	57445	0.00892	0		0.129374	1707654
00:00:09.750	57455	0.00834	0		0.120961	1705706
00:00:09.759	57465	0.00872	0		0.126473	1706986
00:00:09.769	57475	0.00873	0		0.126618	1707000
00:00:09.780	57485	0.00876	0		0.127053	1707116
00:00:09.790	57495	0.00894	0		0.129664	1707730
00:00:09.799	57505	0.00875	0		0.126908	1707081
00:00:09.812	57515	0.00906	0		0.131404	1708123
00:00:09.819	57525	0.00881	0		0.127778	1707299
00:00:09.830	57535	0.00893	0		0.129519	1707689
00:00:09.839	57545	0.0092	0		0.133435	1708603
00:00:09.850	57555	0.00852	0		0.123572	1706301
00:00:09.859	57565	0.00899	0		0.130389	1707873
00:00:09.869	57575	0.00846	0		0.122702	1706120
00:00:09.879	57585	0.00884	0		0.128213	1707397
00:00:09.889	57595	0.00836	0		0.121252	1705782
00:00:09.899	57605	0.00881	0		0.127778	1707270
00:00:09.909	57615	0.00862	0		0.125023	1706647
00:00:09.919	57625	0.00885	0		0.128358	1707431
00:00:09.929	57635	0.0087	0		0.126183	1706905
00:00:09.939	57645	0.00877	0		0.127198	1707155
00:00:09.949	57655	0.00861	0		0.124877	1706603
00:00:09.959	57665	0.00866	0		0.125603	1706770
00:00:09.969	57675	0.00847	0		0.122847	1706142
00:00:09.979	57685	0.00888	0		0.128793	1707532
00:00:09.988	57695	0.00846	0		0.122702	1706098
00:00:09.999	57705	0.00878	0		0.127343	1707184
00:00:10.008	57715	0.00863	0		0.125168	1706666
00:00:10.018	57725	0.00866	0		0.125603	1706765
00:00:10.028	57735	0.00848	0		0.122992	1706191
00:00:10.038	57745	0.00885	0		0.128358	1707424
00:00:10.049	57755	0.00853	0		0.123717	1706346
00:00:10.058	57765	0.0089	0		0.129084	1707581
00:00:10.068	57775	0.00877	0		0.127198	1707140
00:00:10.078	57785	0.00873	0		0.126618	1707005
00:00:10.088	57795	0.00852	0		0.123572	1706304
00:00:10.098	57805	0.00869	0		0.126038	1706866
00:00:10.108	57815	0.00896	0		0.129954	1707799
00:00:10.118	57825	0.00894	0		0.129664	1707723
00:00:10.128	57835	0.00893	0		0.129519	1707698
00:00:10.138	57845	0.00848	0		0.122992	1706186
00:00:10.148	57855	0.00879	0		0.127488	1707218
00:00:10.158	57865	0.00899	0		0.130389	1707893
00:00:10.168	57875	0.00861	0		0.124877	1706622
00:00:10.178	57885	0.0088	0		0.127633	1707260
00:00:10.188	57895	0.00881	0		0.127778	1707272
00:00:10.198	57905	0.0089	0		0.129084	1707576
00:00:10.208	57915	0.00871	0		0.126328	1706944
00:00:10.218	57925	0.00895	0		0.129809	1707747
00:00:10.228	57935	0.00887	0		0.128648	1707473
00:00:10.237	57945	0.00905	0		0.131259	1708084
00:00:10.248	57955	0.00892	0		0.129374	1707652
00:00:10.257	57965	0.00897	0		0.130099	1707816
00:00:10.267	57975	0.00857	0		0.124297	1706475
00:00:10.278	57985	0.00918	0		0.133145	1708530
00:00:10.287	57995	0.00895	0		0.129809	1707740
00:00:10.297	58005	0.00894	0		0.129664	1707725
00:00:10.307	58015	0.00886	0		0.128503	1707466
00:00:10.317	58025	0.00871	0		0.126328	1706939
00:00:10.328	58035	0.00921	0		0.13358	1708642
00:00:10.337	58045	0.00887	0		0.128648	1707480
00:00:10.347	58055	0.00892	0		0.129374	1707647
00:00:10.357	58065	0.00868	0		0.125893	1706844
00:00:10.367	58075	0.00867	0		0.125748	1706805
00:00:10.377	58085	0.00871	0		0.126328	1706932
00:00:10.387	58095	0.00869	0		0.126038	1706890
00:00:10.397	58105	0.00869	0		0.126038	1706878
00:00:10.407	58115	0.00887	0		0.128648	1707480
00:00:10.417	58125	0.00894	0		0.129664	1707715
00:00:10.427	58135	0.009	0		0.130534	1707934
00:00:10.437	58145	0.00884	0		0.128213	1707375
00:00:10.447	58155	0.00897	0		0.130099	1707811
00:00:10.457	58165	0.00865	0		0.125458	1706741
00:00:10.467	58175	0.00886	0		0.128503	1707466
00:00:10.477	58185	0.00918	0		0.133145	1708512
00:00:10.487	58195	0.00895	0		0.129809	1707747
00:00:10.497	58205	0.00922	0		0.133725	1708645
00:00:10.506	58215	0.00869	0		0.126038	1706876
00:00:10.517	58225	0.00899	0		0.130389	1707888
00:00:10.527	58235	0.0088	0		0.127633	1707258
00:00:10.536	58245	0.00889	0		0.128939	1707566
00:00:10.547	58255	0.00849	0		0.123137	1706206
00:00:10.557	58265	0.00884	0		0.128213	1707395
00:00:10.566	58275	0.00877	0		0.127198	1707138
00:00:10.576	58285	0.00876	0		0.127053	1707125
00:00:10.586	58295	0.00872	0		0.126473	1706971
00:00:10.596	58305	0.00876	0		0.127053	1707125
00:00:10.606	58315	0.009	0		0.130534	1707925
00:00:10.616	58325	0.00901	0		0.130679	1707947
00:00:10.626	58335	0.00919	0		0.13329	1708571
00:00:10.636	58345	0.00881	0		0.127778	1707299
00:00:10.646	58355	0.00898	0		0.130244	1707854
00:00:10.656	58365	0.00876	0		0.127053	1707101
00:00:10.666	58375	0.00901	0		0.130679	1707944
00:00:10.676	58385	0.00895	0		0.129809	1707738
00:00:10.686	58395	0.00912	0		0.132274	1708334
00:00:10.696	58405	0.00889	0		0.128939	1707556
00:00:10.706	58415	0.00915	0		0.13271	1708432
00:00:10.716	58425	0.00874	0		0.126763	1707037
00:00:10.726	58435	0.00906	0		0.131404	1708108
00:00:10.737	58445	0.00901	0		0.130679	1707949
00:00:10.745	58455	0.00907	0		0.131549	1708162
00:00:10.756	58465	0.00892	0		0.129374	1707652
00:00:10.766	58475	0.00907	0		0.131549	1708157
00:00:10.775	58485	0.00866	0		0.125603	1706782
00:00:10.785	58495	0.00921	0		0.13358	1708613
00:00:10.796	58505	0.00898	0		0.130244	1707844
00:00:10.806	58515	0.00871	0		0.126328	1706937
00:00:10.815	58525	0.0092	0		0.133435	1708583
00:00:10.825	58535	0.00899	0		0.130389	1707898
00:00:10.835	58545	0.00869	0		0.126038	1706873
00:00:10.845	58555	0.009	0		0.130534	1707937
00:00:10.855	58565	0.00895	0		0.129809	1707757
00:00:10.865	58575	0.00891	0		0.129229	1707615
00:00:10.875	58585	0.0089	0		0.129084	1707581
00:00:10.885	58595	0.0089	0		0.129084	1707583
00:00:10.895	58605	0.00919	0		0.13329	1708552
00:00:10.905	58615	0.00911	0		0.132129	1708294
00:00:10.915	58625	0.00871	0		0.126328	1706951
00:00:10.925	58635	0.00912	0		0.132274	1708307
00:00:10.935	58645	0.00907	0		0.131549	1708165
00:00:10.945	58655	0.00896	0		0.129954	1707772
00:00:10.955	58665	0.00918	0		0.133145	1708515
00:00:10.965	58675	0.00885	0		0.128358	1707427
00:00:10.975	58685	0.00913	0		0.132419	1708343
00:00:10.985	58695	0.00893	0		0.129519	1707696
00:00:10.994	58705	0.00916	0		0.132855	1708454
00:00:11.005	58715	0.009	0		0.130534	1707932
00:00:11.015	58725	0.00924	0		0.134015	1708716
00:00:11.025	58735	0.00928	0		0.134595	1708858
00:00:11.035	58745	0.00915	0		0.13271	1708414
00:00:11.044	58755	0.0093	0		0.134885	1708920
00:00:11.054	58765	0.00909	0		0.131839	1708236
00:00:11.064	58775	0.00929	0		0.13474	1708895
00:00:11.074	58785	0.00902	0		0.130824	1707976
00:00:11.084	58795	0.00952	0		0.138076	1709669
00:00:11.094	58805	0.00892	0		0.129374	1707640
00:00:11.104	58815	0.00949	0		0.137641	1709559
00:00:11.114	58825	0.00938	0		0.136045	1709211
00:00:11.124	58835	0.00893	0		0.129519	1707674
00:00:11.134	58845	0.0092	0		0.133435	1708583
00:00:11.144	58855	0.00914	0		0.132564	1708407
00:00:11.154	58865	0.00911	0		0.132129	1708290
00:00:11.164	58875	0.00937	0		0.1359	1709177
00:00:11.174	58885	0.00915	0		0.13271	1708414
00:00:11.184	58895	0.00924	0		0.134015	1708743
00:00:11.194	58905	0.00903	0		0.130969	1708028
00:00:11.204	58915	0.00919	0		0.13329	1708552
00:00:11.214	58925	0.00906	0		0.131404	1708121
00:00:11.223	58935	0.00947	0		0.137351	1709508
00:00:11.234	58945	0.0091	0		0.131984	1708250
00:00:11.244	58955	0.00913	0		0.132419	1708368
00:00:11.253	58965	0.00895	0		0.129809	1707762
00:00:11.264	58975	0.00942	0		0.136626	1709329
00:00:11.273	58985	0.00926	0		0.134305	1708777
00:00:11.283	58995	0.00913	0		0.132419	1708353
00:00:11.293	59005	0.00911	0		0.132129	1708304
00:00:11.303	59015	0.00952	0		0.138076	1709677
00:00:11.313	59025	0.00915	0		0.13271	1708419
00:00:11.323	59035	0.00929	0		0.13474	1708908
00:00:11.333	59045	0.00934	0		0.135465	1709064
00:00:11.343	59055	0.00924	0		0.134015	1708721
00:00:11.353	59065	0.00907	0		0.131549	1708150
00:00:11.363	59075	0.00926	0		0.134305	1708801
00:00:11.373	59085	0.00907	0		0.131549	1708165
00:00:11.383	59095	0.0096	0		0.139236	1709922
00:00:11.393	59105	0.00906	0		0.131404	1708106
00:00:11.403	59115	0.00956	0		0.138656	1709816
00:00:11.413	59125	0.00902	0		0.130824	1707986
00:00:11.423	59135	0.00925	0		0.13416	1708745
00:00:11.433	59145	0.00891	0		0.129229	1707635
00:00:11.443	59155	0.00934	0		0.135465	1709059
00:00:11.453	59165	0.00904	0		0.131114	1708042
00:00:11.463	59175	0.00941	0		0.13648	1709307
00:00:11.472	59185	0.00943	0		0.136771	1709348
00:00:11.482	59195	0.00954	0		0.138366	1709728
00:00:11.492	59205	0.00914	0		0.132564	1708400
00:00:11.502	59215	0.00926	0		0.134305	1708779
00:00:11.512	59225	0.00923	0		0.13387	1708676
00:00:11.522	59235	0.00977	0		0.141702	1710491
00:00:11.532	59245	0.0092	0		0.133435	1708586
00:00:11.542	59255	0.00952	0		0.138076	1709652
00:00:11.552	59265	0.00933	0		0.13532	1709045
00:00:11.562	59275	0.0092	0		0.133435	1708588
00:00:11.572	59285	0.00915	0		0.13271	1708424
00:00:11.582	59295	0.00935	0		0.13561	1709084
00:00:11.592	59305	0.00905	0		0.131259	1708076
00:00:11.602	59315	0.00923	0		0.13387	1708703
00:00:11.612	59325	0.00915	0		0.13271	1708436
00:00:11.622	59335	0.00945	0		0.137061	1709434
00:00:11.632	59345	0.00892	0		0.129374	1707649
00:00:11.642	59355	0.0096	0		0.139236	1709934
00:00:11.652	59365	0.00944	0		0.136916	1709393
00:00:11.662	59375	0.00928	0		0.134595	1708858
00:00:11.672	59385	0.00946	0		0.137206	1709464
00:00:11.682	59395	0.00935	0		0.13561	1709096
00:00:11.692	59405	0.00906	0		0.131404	1708111
00:00:11.701	59415	0.00949	0		0.137641	1709562
00:00:11.711	59425	0.00908	0		0.131694	1708192
00:00:11.721	59435	0.00947	0		0.137351	1709483
00:00:11.731	59445	0.00929	0		0.13474	1708903
00:00:11.741	59455	0.0096	0		0.139236	1709939
00:00:11.751	59465	0.00928	0		0.134595	1708858
00:00:11.761	59475	0.00932	0		0.135175	1709006
00:00:11.771	59485	0.00936	0		0.135755	1709143
00:00:11.781	59495	0.00943	0		0.136771	1709371
00:00:11.791	59505	0.00943	0		0.136771	1709378
00:00:11.801	59515	0.00957	0		0.138801	1709828
00:00:11.811	59525	0.00937	0		0.1359	1709165
00:00:11.821	59535	0.00951	0		0.137931	1709625
00:00:11.831	59545	0.0092	0		0.133435	1708603
00:00:11.841	59555	0.00965	0		0.139961	1710118
00:00:11.851	59565	0.00939	0		0.13619	1709216
00:00:11.861	59575	0.0094	0		0.136335	1709275
00:00:11.871	59585	0.00923	0		0.13387	1708681
00:00:11.881	59595	0.00966	0		0.140106	1710126
00:00:11.891	59605	0.00915	0		0.13271	1708412
00:00:11.901	59615	0.00937	0		0.1359	1709165
00:00:11.911	59625	0.00928	0		0.134595	1708848
00:00:11.921	59635	0.00955	0		0.138511	1709757
00:00:11.931	59645	0.00956	0		0.138656	1709792
00:00:11.941	59655	0.00962	0		0.139526	1710005
00:00:11.951	59665	0.0095	0		0.137786	1709586
00:00:11.961	59675	0.00953	0		0.138221	1709706
00:00:11.970	59685	0.00926	0		0.134305	1708794
00:00:11.980	59695	0.00934	0		0.135465	1709059
00:00:11.991	59705	0.00934	0		0.135465	1709069
00:00:12.000	59715	0.00931	0		0.13503	1708966
00:00:12.010	59725	0.0093	0		0.134885	1708913
00:00:12.021	59735	0.0094	0		0.136335	1709275
00:00:12.030	59745	0.00947	0		0.137351	1709483
00:00:12.041	59755	0.0097	0		0.140687	1710278
00:00:12.050	59765	0.00959	0		0.139091	1709890
00:00:12.060	59775	0.00963	0		0.139671	1710027
00:00:12.070	59785	0.00936	0		0.135755	1709128
00:00:12.080	59795	0.00933	0		0.13532	1709030
00:00:12.090	59805	0.00956	0		0.138656	1709787
00:00:12.100	59815	0.00973	0		0.141122	1710373
00:00:12.110	59825	0.00908	0		0.131694	1708187
00:00:12.120	59835	0.00948	0		0.137496	1709547
00:00:12.130	59845	0.00943	0		0.136771	1709368
00:00:12.140	59855	0.00937	0		0.1359	1709160
00:00:12.150	59865	0.00952	0		0.138076	1709657
00:00:12.160	59875	0.00962	0		0.139526	1710007
00:00:12.171	59885	0.00941	0		0.13648	1709285
00:00:12.179	59895	0.00969	0		0.140542	1710246
00:00:12.190	59905	0.00908	0		0.131694	1708204
00:00:12.200	59915	0.00946	0		0.137206	1709466
00:00:12.210	59925	0.00965	0		0.139961	1710111
00:00:12.219	59935	0.00932	0		0.135175	1709001
00:00:12.229	59945	0.00941	0		0.13648	1709299
00:00:12.240	59955	0.00951	0		0.137931	1709637
00:00:12.249	59965	0.00942	0		0.136626	1709341
00:00:12.259	59975	0.00972	0		0.140977	1710331
00:00:12.269	59985	0.00947	0		0.137351	1709510
00:00:12.279	59995	0.00995	0		0.144313	1711101
00:00:12.289	60005	0.0095	0		0.137786	1709586
00:00:12.299	60015	0.0098	0		0.142137	1710613
00:00:12.309	60025	0.00923	0		0.13387	1708699
00:00:12.319	60035	0.00961	0		0.139381	1709961
00:00:12.329	60045	0.00923	0		0.13387	1708701
00:00:12.339	60055	0.00981	0		0.142282	1710628
00:00:12.349	60065	0.00956	0		0.138656	1709789
00:00:12.359	60075	0.00947	0		0.137351	1709500
00:00:12.369	60085	0.00935	0		0.13561	1709086
00:00:12.379	60095	0.00965	0		0.139961	1710101
00:00:12.389	60105	0.00933	0		0.13532	1709035
00:00:12.399	60115	0.00969	0		0.140542	1710251
00:00:12.409	60125	0.00962	0		0.139526	1710005
00:00:12.419	60135	0.00981	0		0.142282	1710623
00:00:12.429	60145	0.0094	0		0.136335	1709258
00:00:12.439	60155	0.00984	0		0.142717	1710755
00:00:12.449	60165	0.00933	0		0.13532	1709030
00:00:12.459	60175	0.00954	0		0.138366	1709723
00:00:12.469	60185	0.00941	0		0.13648	1709299
00:00:12.479	60195	0.00963	0		0.139671	1710042
00:00:12.489	60205	0.00945	0		0.137061	1709427
00:00:12.499	60215	0.00956	0		0.138656	1709794
00:00:12.508	60225	0.00948	0		0.137496	1709542
00:00:12.518	60235	0.00969	0		0.140542	1710238
00:00:12.528	60245	0.00959	0		0.139091	1709912
00:00:12.539	60255	0.00974	0		0.141267	1710403
00:00:12.548	60265	0.00974	0		0.141267	1710393
00:00:12.558	60275	0.00998	0		0.144748	1711199
00:00:12.568	60285	0.00931	0		0.13503	1708949
00:00:12.578	60295	0.00987	0		0.143152	1710848
00:00:12.588	60305	0.00954	0		0.138366	1709740
00:00:12.598	60315	0.00983	0		0.142572	1710711
00:00:12.608	60325	0.00936	0		0.135755	1709140
00:00:12.618	60335	0.00996	0		0.144458	1711158
00:00:12.628	60345	0.00941	0		0.13648	1709295
00:00:12.638	60355	0.00987	0		0.143152	1710851
00:00:12.648	60365	0.00966	0		0.140106	1710145
00:00:12.657	60375	0.00982	0		0.142427	1710689
00:00:12.668	60385	0.00949	0		0.137641	1709562
00:00:12.678	60395	0.0096	0		0.139236	1709941
00:00:12.687	60405	0.0095	0		0.137786	1709611
00:00:12.697	60415	0.00979	0		0.141992	1710567
00:00:12.708	60425	0.00946	0		0.137206	1709471
00:00:12.718	60435	0.00963	0		0.139671	1710027
00:00:12.727	60445	0.00953	0		0.138221	1709713
00:00:12.737	60455	0.0096	0		0.139236	1709946
00:00:12.748	60465	0.00953	0		0.138221	1709708
00:00:12.757	60475	0.0099	0		0.143587	1710954
00:00:12.767	60485	0.00952	0		0.138076	1709664
00:00:12.777	60495	0.00941	0		0.13648	1709302
00:00:12.787	60505	0.00965	0		0.139961	1710101
00:00:12.797	60515	0.00954	0		0.138366	1709723
00:00:12.807	60525	0.00988	0		0.143297	1710875
00:00:12.817	60535	0.00982	0		0.142427	1710679
00:00:12.827	60545	0.00953	0		0.138221	1709708
00:00:12.837	60555	0.00959	0		0.139091	1709904
00:00:12.847	60565	0.00965	0		0.139961	1710109
00:00:12.857	60575	0.00991	0		0.143732	1710968
00:00:12.867	60585	0.00955	0		0.138511	1709750
00:00:12.877	60595	0.01002	0		0.145328	1711332
00:00:12.887	60605	0.00984	0		0.142717	1710736
00:00:12.897	60615	0.00975	0		0.141412	1710427
00:00:12.907	60625	0.00999	0		0.144893	1711239
00:00:12.917	60635	0.00958	0		0.138946	1709863
00:00:12.926	60645	0.00977	0		0.141702	1710496
00:00:12.937	60655	0.00973	0		0.141122	1710366
00:00:12.947	60665	0.00952	0		0.138076	1709662
00:00:12.957	60675	0.01001	0		0.145183	1711295
00:00:12.966	60685	0.00969	0		0.140542	1710226
00:00:12.976	60695	0.01002	0		0.145328	1711341
00:00:12.987	60705	0.0099	0		0.143587	1710941
00:00:12.996	60715	0.00982	0		0.142427	1710657
00:00:13.006	60725	0.00948	0		0.137496	1709520
00:00:13.017	60735	0.00973	0		0.141122	1710358
00:00:13.026	60745	0.00982	0		0.142427	1710679
00:00:13.036	60755	0.00983	0		0.142572	1710691
00:00:13.046	60765	0.00979	0		0.141992	1710586
00:00:13.056	60775	0.00983	0		0.142572	1710699
00:00:13.066	60785	0.00967	0		0.140251	1710165
00:00:13.076	60795	0.00977	0		0.141702	1710491
00:00:13.086	60805	0.00991	0		0.143732	1710988
00:00:13.096	60815	0.00995	0		0.144313	1711099
00:00:13.106	60825	0.00989	0		0.143442	1710912
00:00:13.116	60835	0.00961	0		0.139381	1709961
00:00:13.126	60845	0.00962	0		0.139526	1710000
00:00:13.136	60855	0.00972	0		0.140977	1710322
00:00:13.146	60865	0.01007	0		0.146053	1711525
00:00:13.156	60875	0.00971	0		0.140832	1710317
00:00:13.166	60885	0.00963	0		0.139671	1710024
00:00:13.176	60895	0.01002	0		0.145328	1711359
00:00:13.186	60905	0.0099	0		0.143587	1710949
00:00:13.196	60915	0.01002	0		0.145328	1711344
00:00:13.206	60925	0.01	0		0.145038	1711273
00:00:13.216	60935	0.00955	0		0.138511	1709750
00:00:13.225	60945	0.00986	0		0.143007	1710819
00:00:13.235	60955	0.00961	0		0.139381	1709956
00:00:13.245	60965	0.00999	0		0.144893	1711229
00:00:13.255	60975	0.01024	0		0.148519	1712083
00:00:13.265	60985	0.00987	0		0.143152	1710841
00:00:13.275	60995	0.01001	0		0.145183	1711307
00:00:13.285	61005	0.01003	0		0.145473	1711383
00:00:13.295	61015	0.00988	0		0.143297	1710875
00:00:13.305	61025	0.00993	0		0.144022	1711027
00:00:13.315	61035	0.00987	0		0.143152	1710838
00:00:13.325	61045	0.01016	0		0.147358	1711817
00:00:13.335	61055	0.00975	0		0.141412	1710451
00:00:13.345	61065	0.00984	0		0.142717	1710723
00:00:13.355	61075	0.00952	0		0.138076	1709682
00:00:13.365	61085	0.01027	0		0.148954	1712181
00:00:13.375	61095	0.00986	0		0.143007	1710814
00:00:13.385	61105	0.00975	0		0.141412	1710454
00:00:13.395	61115	0.00995	0		0.144313	1711104
00:00:13.405	61125	0.00982	0		0.142427	1710672
00:00:13.415	61135	0.00963	0		0.139671	1710029
00:00:13.424	61145	0.00997	0		0.144603	1711165
00:00:13.434	61155	0.00968	0		0.140396	1710187
00:00:13.444	61165	0.01001	0		0.145183	1711300
00:00:13.454	61175	0.00986	0		0.143007	1710809
00:00:13.464	61185	0.01006	0		0.145908	1711466
00:00:13.474	61195	0.01002	0		0.145328	1711327
00:00:13.484	61205	0.01038	0		0.150549	1712557
00:00:13.494	61215	0.00986	0		0.143007	1710811
00:00:13.504	61225	0.01018	0		0.147648	1711892
00:00:13.514	61235	0.00975	0		0.141412	1710449
00:00:13.524	61245	0.00992	0		0.143877	1711000
00:00:13.534	61255	0.00995	0		0.144313	1711119
00:00:13.544	61265	0.00971	0		0.140832	1710314
00:00:13.554	61275	0.00955	0		0.138511	1709753
00:00:13.564	61285	0.01018	0		0.147648	1711868
00:00:13.574	61295	0.01007	0		0.146053	1711510
00:00:13.584	61305	0.01031	0		0.149534	1712312
00:00:13.594	61315	0.00987	0		0.143152	1710851
00:00:13.604	61325	0.00976	0		0.141557	1710466
00:00:13.614	61335	0.01026	0		0.148809	1712150
00:00:13.624	61345	0.00987	0		0.143152	1710824
00:00:13.634	61355	0.01009	0		0.146343	1711567
00:00:13.644	61365	0.01007	0		0.146053	1711508
00:00:13.654	61375	0.01001	0		0.145183	1711307
00:00:13.664	61385	0.0101	0		0.146488	1711603
00:00:13.673	61395	0.00967	0		0.140251	1710153
00:00:13.683	61405	0.00999	0		0.144893	1711234
00:00:13.694	61415	0.01008	0		0.146198	1711542
00:00:13.704	61425	0.01009	0		0.146343	1711574
00:00:13.714	61435	0.00968	0		0.140396	1710197
00:00:13.723	61445	0.01032	0		0.149679	1712346
00:00:13.733	61455	0.00981	0		0.142282	1710640
00:00:13.743	61465	0.01033	0		0.149824	1712383
00:00:13.753	61475	0.01011	0		0.146633	1711655
00:00:13.763	61485	0.01015	0		0.147213	1711768
00:00:13.773	61495	0.00985	0		0.142862	1710767
00:00:13.783	61505	0.0101	0		0.146488	1711621
00:00:13.793	61515	0.00992	0		0.143877	1711007
00:00:13.803	61525	0.0104	0		0.150839	1712606
00:00:13.813	61535	0.00985	0		0.142862	1710767
00:00:13.823	61545	0.01003	0		0.145473	1711363
00:00:13.833	61555	0.00992	0		0.143877	1711005
00:00:13.843	61565	0.0104	0		0.150839	1712623
00:00:13.853	61575	0.01004	0		0.145618	1711425
00:00:13.863	61585	0.01001	0		0.145183	1711322
00:00:13.872	61595	0.00994	0		0.144167	1711065
00:00:13.883	61605	0.01022	0		0.148229	1712010
00:00:13.892	61615	0.00987	0		0.143152	1710826
00:00:13.903	61625	0.0101	0		0.146488	1711626
00:00:13.913	61635	0.00955	0		0.138511	1709777
00:00:13.922	61645	0.01011	0		0.146633	1711645
00:00:13.932	61655	0.01027	0		0.148954	1712172
00:00:13.942	61665	0.01048	0		0.152	1712875
00:00:13.952	61675	0.01007	0		0.146053	1711496
00:00:13.962	61685	0.01021	0		0.148083	1711981
00:00:13.972	61695	0.00995	0		0.144313	1711111
00:00:13.982	61705	0.01022	0		0.148229	1712020
00:00:13.993	61715	0.01023	0		0.148374	1712059
00:00:14.002	61725	0.01061	0		0.153885	1713329
00:00:14.012	61735	0.00969	0		0.140542	1710251
00:00:14.022	61745	0.0102	0		0.147938	1711934
00:00:14.032	61755	0.01024	0		0.148519	1712093
00:00:14.042	61765	0.01025	0		0.148664	1712105
00:00:14.053	61775	0.01039	0		0.150694	1712572
00:00:14.062	61785	0.01026	0		0.148809	1712157
00:00:14.072	61795	0.00994	0		0.144167	1711070
00:00:14.082	61805	0.01068	0		0.1549	1713560
00:00:14.092	61815	0.01013	0		0.146923	1711699
00:00:14.101	61825	0.01016	0		0.147358	1711814
00:00:14.112	61835	0.01023	0		0.148374	1712032
00:00:14.122	61845	0.01009	0		0.146343	1711579
00:00:14.132	61855	0.01012	0		0.146778	1711670
00:00:14.141	61865	0.01046	0		0.151709	1712809
00:00:14.152	61875	0.01022	0		0.148229	1712008
00:00:14.161	61885	0.01028	0		0.149099	1712208
00:00:14.172	61895	0.01015	0		0.147213	1711780
00:00:14.182	61905	0.01028	0		0.149099	1712208
00:00:14.192	61915	0.0101	0		0.146488	1711596
00:00:14.201	61925	0.01049	0		0.152145	1712929
00:00:14.212	61935	0.01009	0		0.146343	1711572
00:00:14.222	61945	0.01028	0		0.149099	1712213
00:00:14.231	61955	0.01056	0		0.15316	1713142
00:00:14.241	61965	0.01034	0		0.149969	1712415
00:00:14.251	61975	0.01003	0		0.145473	1711363
00:00:14.261	61985	0.0104	0		0.150839	1712628
00:00:14.271	61995	0.00995	0		0.144313	1711119
00:00:14.281	62005	0.0101	0		0.146488	1711618
00:00:14.291	62015	0.01025	0		0.148664	1712103
00:00:14.301	62025	0.01043	0		0.151274	1712706
00:00:14.311	62035	0.00997	0		0.144603	1711192
00:00:14.321	62045	0.01033	0		0.149824	1712393
00:00:14.331	62055	0.01011	0		0.146633	1711662
00:00:14.341	62065	0.0105	0		0.15229	1712964
00:00:14.351	62075	0.01034	0		0.149969	1712415
00:00:14.360	62085	0.01051	0		0.152435	1712978
00:00:14.370	62095	0.01017	0		0.147503	1711843
00:00:14.381	62105	0.01029	0		0.149244	1712255
00:00:14.390	62115	0.01022	0		0.148229	1712017
00:00:14.401	62125	0.01017	0		0.147503	1711839
00:00:14.410	62135	0.01037	0		0.150404	1712515
00:00:14.420	62145	0.01061	0		0.153885	1713312
00:00:14.430	62155	0.0103	0		0.149389	1712272
00:00:14.440	62165	0.01054	0		0.15287	1713096
00:00:14.450	62175	0.0101	0		0.146488	1711613
00:00:14.460	62185	0.01032	0		0.149679	1712349
00:00:14.471	62195	0.01024	0		0.148519	1712066
00:00:14.480	62205	0.01038	0		0.150549	1712552
00:00:14.490	62215	0.01038	0		0.150549	1712537
00:00:14.500	62225	0.01028	0		0.149099	1712218
00:00:14.510	62235	0.01001	0		0.145183	1711297
00:00:14.520	62245	0.01061	0		0.153885	1713312
00:00:14.530	62255	0.01014	0		0.147068	1711733
00:00:14.540	62265	0.01066	0		0.15461	1713479
00:00:14.550	62275	0.01024	0		0.148519	1712066
00:00:14.560	62285	0.01062	0		0.15403	1713342
00:00:14.570	62295	0.01025	0		0.148664	1712110
00:00:14.580	62305	0.01026	0		0.148809	1712159
00:00:14.589	62315	0.01035	0		0.150114	1712464
00:00:14.600	62325	0.01067	0		0.154755	1713535
00:00:14.610	62335	0.01005	0		0.145763	1711439
00:00:14.619	62345	0.01	0		0.145038	1711275
00:00:14.629	62355	0.01048	0		0.152	1712890
00:00:14.640	62365	0.01038	0		0.150549	1712542
00:00:14.649	62375	0.01022	0		0.148229	1712012
00:00:14.659	62385	0.01065	0		0.154465	1713449
00:00:14.669	62395	0.01053	0		0.152725	1713042
00:00:14.679	62405	0.01029	0		0.149244	1712265
00:00:14.689	62415	0.0103	0		0.149389	1712272
00:00:14.699	62425	0.01044	0		0.151419	1712765
00:00:14.709	62435	0.01042	0		0.151129	1712675
00:00:14.719	62445	0.01036	0		0.150259	1712471
00:00:14.729	62455	0.01037	0		0.150404	1712530
00:00:14.739	62465	0.01054	0		0.15287	1713081
00:00:14.749	62475	0.01034	0		0.149969	1712403
00:00:14.759	62485	0.01039	0		0.150694	1712596
00:00:14.769	62495	0.01046	0		0.151709	1712809
00:00:14.779	62505	0.01058	0		0.15345	1713217
00:00:14.789	62515	0.01033	0		0.149824	1712371
00:00:14.799	62525	0.01059	0		0.153595	1713256
00:00:14.809	62535	0.01029	0		0.149244	1712235
00:00:14.819	62545	0.01079	0		0.156496	1713942
00:00:14.829	62555	0.0103	0		0.149389	1712290
00:00:14.838	62565	0.01069	0		0.155045	1713589
00:00:14.849	62575	0.01054	0		0.15287	1713093
00:00:14.858	62585	0.01033	0		0.149824	1712376
00:00:14.868	62595	0.01037	0		0.150404	1712528
00:00:14.878	62605	0.01059	0		0.153595	1713249
00:00:14.889	62615	0.01023	0		0.148374	1712057
00:00:14.898	62625	0.01057	0		0.153305	1713195
00:00:14.908	62635	0.00997	0		0.144603	1711165
00:00:14.918	62645	0.01063	0		0.154175	1713393
00:00:14.928	62655	0.01004	0		0.145618	1711420
00:00:14.938	62665	0.01045	0		0.151564	1712777
00:00:14.948	62675	0.01028	0		0.149099	1712225
00:00:14.958	62685	0.01034	0		0.149969	1712430
00:00:14.968	62695	0.01043	0		0.151274	1712724
00:00:14.978	62705	0.01074	0		0.15577	1713756
00:00:14.988	62715	0.0104	0		0.150839	1712621
00:00:14.998	62725	0.0102	0		0.147938	1711932
00:00:15.008	62735	0.01037	0		0.150404	1712528
00:00:15.018	62745	0.01045	0		0.151564	1712800
00:00:15.028	62755	0.01052	0		0.15258	1713027
00:00:15.038	62765	0.01028	0		0.149099	1712203
00:00:15.048	62775	0.01067	0		0.154755	1713521
00:00:15.058	62785	0.01052	0		0.15258	1713008
00:00:15.068	62795	0.01028	0		0.149099	1712228
00:00:15.078	62805	0.01071	0		0.155335	1713675
00:00:15.088	62815	0.01022	0		0.148229	1712010
00:00:15.098	62825	0.01073	0		0.155625	1713726
00:00:15.107	62835	0.01035	0		0.150114	1712452
00:00:15.117	62845	0.01058	0		0.15345	1713217
00:00:15.127	62855	0.01011	0		0.146633	1711635
00:00:15.138	62865	0.01034	0		0.149969	1712427
00:00:15.148	62875	0.01055	0		0.153015	1713108
00:00:15.157	62885	0.0109	0		0.158091	1714299
00:00:15.167	62895	0.01055	0		0.153015	1713111
00:00:15.177	62905	0.01048	0		0.152	1712895
00:00:15.187	62915	0.01062	0		0.15403	1713349
00:00:15.197	62925	0.01074	0		0.15577	1713765
00:00:15.207	62935	0.01059	0		0.153595	1713263
00:00:15.217	62945	0.01071	0		0.155335	1713655
00:00:15.227	62955	0.01063	0		0.154175	1713398
00:00:15.237	62965	0.01061	0		0.153885	1713339
00:00:15.247	62975	0.01066	0		0.15461	1713481
00:00:15.257	62985	0.01045	0		0.151564	1712800
00:00:15.267	62995	0.01036	0		0.150259	1712471
00:00:15.277	63005	0.01076	0		0.156061	1713836
00:00:15.287	63015	0.01065	0		0.154465	1713452
00:00:15.297	63025	0.01058	0		0.15345	1713212
00:00:15.307	63035	0.01055	0		0.153015	1713113
00:00:15.316	63045	0.01065	0		0.154465	1713449
00:00:15.327	63055	0.01075	0		0.155916	1713783
00:00:15.337	63065	0.01069	0		0.155045	1713606
00:00:15.347	63075	0.01035	0		0.150114	1712452
00:00:15.357	63085	0.01048	0		0.152	1712875
00:00:15.366	63095	0.01054	0		0.15287	1713103
00:00:15.376	63105	0.01092	0		0.158381	1714351
00:00:15.386	63115	0.01086	0		0.157511	1714152
00:00:15.396	63125	0.01082	0		0.156931	1714015
00:00:15.406	63135	0.01072	0		0.15548	1713702
00:00:15.416	63145	0.01057	0		0.153305	1713180
00:00:15.426	63155	0.01109	0		0.160847	1714930
00:00:15.436	63165	0.01083	0		0.157076	1714054
00:00:15.446	63175	0.01105	0		0.160267	1714792
00:00:15.456	63185	0.011	0		0.159541	1714626
00:00:15.466	63195	0.01073	0		0.155625	1713721
00:00:15.476	63205	0.01064	0		0.15432	1713408
00:00:15.486	63215	0.0107	0		0.15519	1713609
00:00:15.496	63225	0.01061	0		0.153885	1713320
00:00:15.506	63235	0.01068	0		0.1549	1713567
00:00:15.516	63245	0.01087	0		0.157656	1714179
00:00:15.526	63255	0.01055	0		0.153015	1713106
00:00:15.536	63265	0.0105	0		0.15229	1712946
00:00:15.546	63275	0.01043	0		0.151274	1712726
00:00:15.556	63285	0.01061	0		0.153885	1713312
00:00:15.566	63295	0.01049	0		0.152145	1712907
00:00:15.575	63305	0.01079	0		0.156496	1713942
00:00:15.586	63315	0.01077	0		0.156206	1713873
00:00:15.596	63325	0.01066	0		0.15461	1713484
00:00:15.606	63335	0.01076	0		0.156061	1713827
00:00:15.615	63345	0.0107	0		0.15519	1713633
00:00:15.625	63355	0.01076	0		0.156061	1713827
00:00:15.635	63365	0.01053	0		0.152725	1713047
00:00:15.645	63375	0.01107	0		0.160557	1714859
00:00:15.655	63385	0.01089	0		0.157946	1714265
00:00:15.667	63395	0.01071	0		0.155335	1713653
00:00:15.675	63405	0.01079	0		0.156496	1713944
00:00:15.685	63415	0.01084	0		0.157221	1714081
00:00:15.695	63425	0.01085	0		0.157366	1714130
00:00:15.705	63435	0.01082	0		0.156931	1714013
00:00:15.715	63445	0.0108	0		0.156641	1713974
00:00:15.725	63455	0.011	0		0.159541	1714616
00:00:15.735	63465	0.01077	0		0.156206	1713863
00:00:15.745	63475	0.01085	0		0.157366	1714138
00:00:15.755	63485	0.01096	0		0.158961	1714481
00:00:15.765	63495	0.01088	0		0.157801	1714233
00:00:15.775	63505	0.01074	0		0.15577	1713758
00:00:15.785	63515	0.01093	0		0.158526	1714407
00:00:15.795	63525	0.01078	0		0.156351	1713900
00:00:15.805	63535	0.01059	0		0.153595	1713246
00:00:15.815	63545	0.01087	0		0.157656	1714209
00:00:15.824	63555	0.01084	0		0.157221	1714089
00:00:15.834	63565	0.01085	0		0.157366	1714125
00:00:15.845	63575	0.01112	0		0.161282	1715045
00:00:15.854	63585	0.01084	0		0.157221	1714101
00:00:15.865	63595	0.01062	0		0.15403	1713356
00:00:15.874	63605	0.01078	0		0.156351	1713881
00:00:15.884	63615	0.01109	0		0.160847	1714932
00:00:15.894	63625	0.01093	0		0.158526	1714390
00:00:15.904	63635	0.01103	0		0.159977	1714726
00:00:15.914	63645	0.01076	0		0.156061	1713827
00:00:15.924	63655	0.01124	0		0.163022	1715425
00:00:15.934	63665	0.01097	0		0.159106	1714521
00:00:15.944	63675	0.01099	0		0.159396	1714587
00:00:15.954	63685	0.01088	0		0.157801	1714228
00:00:15.964	63695	0.01091	0		0.158236	1714341
00:00:15.974	63705	0.01064	0		0.15432	1713410
00:00:15.984	63715	0.01125	0		0.163167	1715457
00:00:15.994	63725	0.01099	0		0.159396	1714606
00:00:16.004	63735	0.01088	0		0.157801	1714238
00:00:16.014	63745	0.01117	0		0.162007	1715211
00:00:16.024	63755	0.01093	0		0.158526	1714390
00:00:16.034	63765	0.01105	0		0.160267	1714802
00:00:16.044	63775	0.01109	0		0.160847	1714947
00:00:16.053	63785	0.01061	0		0.153885	1713329
00:00:16.063	63795	0.01091	0		0.158236	1714326
00:00:16.073	63805	0.01078	0		0.156351	1713883
00:00:16.083	63815	0.01125	0		0.163167	1715484
00:00:16.093	63825	0.01111	0		0.161137	1715013
00:00:16.104	63835	0.01084	0		0.157221	1714108
00:00:16.113	63845	0.01086	0		0.157511	1714160
00:00:16.123	63855	0.01098	0		0.159251	1714577
00:00:16.133	63865	0.01076	0		0.156061	1713827
00:00:16.143	63875	0.01084	0		0.157221	1714106
00:00:16.154	63885	0.01071	0		0.155335	1713650
00:00:16.163	63895	0.01124	0		0.163022	1715452
00:00:16.173	63905	0.01079	0		0.156496	1713922
00:00:16.183	63915	0.01122	0		0.162732	1715373
00:00:16.193	63925	0.01101	0		0.159687	1714670
00:00:16.203	63935	0.0111	0		0.160992	1714976
00:00:16.213	63945	0.01069	0		0.155045	1713599
00:00:16.223	63955	0.01121	0		0.162587	1715343
00:00:16.233	63965	0.01056	0		0.15316	1713142
00:00:16.243	63975	0.01124	0		0.163022	1715425
00:00:16.253	63985	0.01094	0		0.158671	1714446
00:00:16.263	63995	0.01136	0		0.164763	1715824
00:00:16.273	64005	0.01093	0		0.158526	1714402
00:00:16.283	64015	0.01121	0		0.162587	1715351
00:00:16.293	64025	0.0108	0		0.156641	1713949
00:00:16.303	64035	0.01108	0		0.160702	1714917
00:00:16.313	64045	0.01073	0		0.155625	1713741
00:00:16.324	64055	0.01094	0		0.158671	1714444
00:00:16.333	64065	0.01079	0		0.156496	1713937
00:00:16.343	64075	0.01128	0		0.163603	1715587
00:00:16.352	64085	0.0109	0		0.158091	1714280
00:00:16.363	64095	0.01081	0		0.156786	1713993
00:00:16.373	64105	0.01049	0		0.152145	1712927
00:00:16.383	64115	0.01107	0		0.160557	1714859
00:00:16.392	64125	0.01115	0		0.161717	1715126
00:00:16.402	64135	0.01113	0		0.161427	1715081
00:00:16.413	64145	0.01083	0		0.157076	1714072
00:00:16.422	64155	0.01118	0		0.162152	1715250
00:00:16.432	64165	0.01098	0		0.159251	1714553
00:00:16.442	64175	0.01117	0		0.162007	1715206
00:00:16.452	64185	0.01077	0		0.156206	1713868
00:00:16.462	64195	0.01108	0		0.160702	1714890
00:00:16.472	64205	0.01081	0		0.156786	1714008
00:00:16.482	64215	0.01105	0		0.160267	1714805
00:00:16.492	64225	0.01076	0		0.156061	1713812
00:00:16.502	64235	0.0111	0		0.160992	1714959
00:00:16.512	64245	0.01088	0		0.157801	1714231
00:00:16.522	64255	0.01138	0		0.165053	1715900
00:00:16.532	64265	0.01077	0		0.156206	1713861
00:00:16.541	64275	0.0112	0		0.162442	1715292
00:00:16.552	64285	0.01091	0		0.158236	1714338
00:00:16.561	64295	0.01129	0		0.163748	1715619
00:00:16.572	64305	0.01107	0		0.160557	1714871
00:00:16.581	64315	0.01117	0		0.162007	1715214
00:00:16.591	64325	0.01101	0		0.159687	1714682
00:00:16.602	64335	0.01162	0		0.168534	1716700
00:00:16.611	64345	0.01095	0		0.158816	1714449
00:00:16.622	64355	0.01126	0		0.163312	1715499
00:00:16.631	64365	0.0107	0		0.15519	1713621
00:00:16.641	64375	0.01127	0		0.163457	1715526
00:00:16.651	64385	0.01083	0		0.157076	1714062
00:00:16.661	64395	0.01125	0		0.163167	1715472
00:00:16.671	64405	0.01138	0		0.165053	1715910
00:00:16.681	64415	0.01151	0		0.166938	1716341
00:00:16.691	64425	0.01108	0		0.160702	1714915
00:00:16.701	64435	0.01103	0		0.159977	1714748
00:00:16.711	64445	0.01089	0		0.157946	1714260
00:00:16.721	64455	0.01135	0		0.164618	1715807
00:00:16.731	64465	0.01108	0		0.160702	1714915
00:00:16.741	64475	0.01129	0		0.163748	1715594
00:00:16.750	64485	0.01099	0		0.159396	1714597
00:00:16.761	64495	0.01137	0		0.164908	1715876
00:00:16.771	64505	0.01099	0		0.159396	1714587
00:00:16.781	64515	0.01117	0		0.162007	1715201
00:00:16.790	64525	0.01116	0		0.161862	1715165
00:00:16.801	64535	0.01107	0		0.160557	1714878
00:00:16.811	64545	0.01135	0		0.164618	1715805
00:00:16.821	64555	0.0111	0		0.160992	1714969
00:00:16.831	64565	0.0113	0		0.163893	1715648
00:00:16.841	64575	0.0113	0		0.163893	1715629
00:00:16.850	64585	0.0109	0		0.158091	1714304
00:00:16.860	64595	0.01151	0		0.166938	1716327
00:00:16.871	64605	0.01122	0		0.162732	1715368
00:00:16.880	64615	0.0113	0		0.163893	1715631
00:00:16.890	64625	0.01114	0		0.161572	1715104
00:00:16.900	64635	0.01124	0		0.163022	1715425
00:00:16.910	64645	0.01098	0		0.159251	1714579
00:00:16.920	64655	0.01119	0		0.162297	1715280
00:00:16.930	64665	0.01083	0		0.157076	1714052
00:00:16.940	64675	0.01138	0		0.165053	1715918
00:00:16.950	64685	0.01115	0		0.161717	1715148
00:00:16.962	64695	0.0111	0		0.160992	1714961
00:00:16.970	64705	0.01079	0		0.156496	1713932
00:00:16.980	64715	0.01131	0		0.164038	1715678
00:00:16.990	64725	0.01152	0		0.167083	1716363
00:00:17.000	64735	0.01123	0		0.162877	1715420
00:00:17.010	64745	0.01134	0		0.164473	1715783
00:00:17.020	64755	0.0115	0		0.166793	1716297
00:00:17.030	64765	0.01102	0		0.159832	1714712
00:00:17.040	64775	0.01115	0		0.161717	1715143
00:00:17.050	64785	0.01131	0		0.164038	1715658
00:00:17.060	64795	0.01145	0		0.166068	1716148
00:00:17.070	64805	0.01144	0		0.165923	1716116
00:00:17.080	64815	0.01129	0		0.163748	1715589
00:00:17.090	64825	0.01103	0		0.159977	1714724
00:00:17.100	64835	0.01113	0		0.161427	1715084
00:00:17.109	64845	0.0111	0		0.160992	1714964
00:00:17.119	64855	0.01157	0		0.167809	1716552
00:00:17.129	64865	0.0113	0		0.163893	1715641
00:00:17.139	64875	0.01128	0		0.163603	1715580
00:00:17.149	64885	0.01115	0		0.161717	1715133
00:00:17.159	64895	0.01139	0		0.165198	1715942
00:00:17.169	64905	0.01142	0		0.165633	1716025
00:00:17.179	64915	0.01109	0		0.160847	1714942
00:00:17.189	64925	0.01126	0		0.163312	1715489
00:00:17.200	64935	0.01149	0		0.166648	1716278
00:00:17.209	64945	0.01122	0		0.162732	1715366
00:00:17.219	64955	0.01126	0		0.163312	1715496
00:00:17.229	64965	0.01124	0		0.163022	1715450
00:00:17.239	64975	0.01173	0		0.170129	1717092
00:00:17.249	64985	0.01136	0		0.164763	1715856
00:00:17.260	64995	0.01184	0		0.171725	1717434
00:00:17.269	65005	0.011	0		0.159541	1714638
00:00:17.279	65015	0.01145	0		0.166068	1716148
00:00:17.289	65025	0.01102	0		0.159832	1714685
00:00:17.299	65035	0.01166	0		0.169114	1716837
00:00:17.309	65045	0.01119	0		0.162297	1715282
00:00:17.319	65055	0.01134	0		0.164473	1715763
00:00:17.329	65065	0.01124	0		0.163022	1715447
00:00:17.339	65075	0.01139	0		0.165198	1715935
00:00:17.349	65085	0.01139	0		0.165198	1715952
00:00:17.358	65095	0.01132	0		0.164183	1715704
00:00:17.369	65105	0.01124	0		0.163022	1715428
00:00:17.378	65115	0.01135	0		0.164618	1715790
00:00:17.389	65125	0.01143	0		0.165778	1716062
00:00:17.398	65135	0.01145	0		0.166068	1716135
00:00:17.408	65145	0.01135	0		0.164618	1715820
00:00:17.418	65155	0.0116	0		0.168244	1716636
00:00:17.428	65165	0.01127	0		0.163457	1715531
00:00:17.438	65175	0.01128	0		0.163603	1715587
00:00:17.448	65185	0.01145	0		0.166068	1716145
00:00:17.458	65195	0.01144	0		0.165923	1716121
00:00:17.468	65205	0.01129	0		0.163748	1715589
00:00:17.478	65215	0.01145	0		0.166068	1716126
00:00:17.488	65225	0.01127	0		0.163457	1715540
00:00:17.498	65235	0.01138	0		0.165053	1715908
00:00:17.508	65245	0.01121	0		0.162587	1715343
00:00:17.518	65255	0.01148	0		0.166503	1716246
00:00:17.528	65265	0.01116	0		0.161862	1715184
00:00:17.538	65275	0.01126	0		0.163312	1715499
00:00:17.547	65285	0.0111	0		0.160992	1714979
00:00:17.558	65295	0.01168	0		0.169404	1716903
00:00:17.568	65305	0.01107	0		0.160557	1714873
00:00:17.577	65315	0.01182	0		0.171435	1717388
00:00:17.588	65325	0.01134	0		0.164473	1715785
00:00:17.597	65335	0.01135	0		0.164618	1715812
00:00:17.607	65345	0.01159	0		0.168099	1716599
00:00:17.617	65355	0.01128	0		0.163603	1715575
00:00:17.627	65365	0.01133	0		0.164328	1715753
00:00:17.637	65375	0.01171	0		0.169839	1717021
00:00:17.647	65385	0.01137	0		0.164908	1715861
00:00:17.658	65395	0.01182	0		0.171435	1717376
00:00:17.668	65405	0.01141	0		0.165488	1716016
00:00:17.677	65415	0.01177	0		0.170709	1717209
00:00:17.688	65425	0.01131	0		0.164038	1715685
00:00:17.697	65435	0.01131	0		0.164038	1715660
00:00:17.707	65445	0.01145	0		0.166068	1716135
00:00:17.717	65455	0.01175	0		0.170419	1717141
00:00:17.727	65465	0.01116	0		0.161862	1715157
00:00:17.737	65475	0.01166	0		0.169114	1716856
00:00:17.747	65485	0.01161	0		0.168389	1716688
00:00:17.757	65495	0.01165	0		0.168969	1716805
00:00:17.767	65505	0.01164	0		0.168824	1716788
00:00:17.777	65515	0.0119	0		0.172595	1717651
00:00:17.787	65525	0.0116	0		0.168244	1716636
00:00:17.797	65535	0.01134	0		0.164473	1715773
00:00:17.807	9	0.01143	0		0.165778	1716074
00:00:17.817	19	0.01157	0		0.167809	1716532
00:00:17.826	29	0.01126	0		0.163312	1715511
00:00:17.837	39	0.01183	0		0.17158	1717417
00:00:17.846	49	0.01139	0		0.165198	1715937
00:00:17.856	59	0.01162	0		0.168534	1716710
00:00:17.867	69	0.0114	0		0.165343	1715981
00:00:17.876	79	0.01167	0		0.169259	1716896
00:00:17.887	89	0.01134	0		0.164473	1715771
00:00:17.896	99	0.01182	0		0.171435	1717376
00:00:17.906	109	0.01124	0		0.163022	1715452
00:00:17.916	119	0.01162	0		0.168534	1716727
00:00:17.927	129	0.01168	0		0.169404	1716903
00:00:17.936	139	0.0118	0		0.171144	1717329
00:00:17.946	149	0.01153	0		0.167228	1716407
00:00:17.956	159	0.01167	0		0.169259	1716893
00:00:17.966	169	0.01153	0		0.167228	1716412
00:00:17.976	179	0.01174	0		0.170274	1717114
00:00:17.986	189	0.01171	0		0.169839	1717011
00:00:17.996	199	0.01154	0		0.167374	1716456
00:00:18.006	209	0.01167	0		0.169259	1716864
00:00:18.016	219	0.01147	0		0.166358	1716207
00:00:18.026	229	0.01137	0		0.164908	1715876
00:00:18.036	239	0.01161	0		0.168389	1716668
00:00:18.046	249	0.01171	0		0.169839	1717023
00:00:18.056	259	0.01182	0		0.171435	1717376
00:00:18.066	269	0.01185	0		0.17187	1717469
00:00:18.075	279	0.01197	0		0.17361	1717876
00:00:18.086	289	0.01161	0		0.168389	1716663
00:00:18.096	299	0.01163	0		0.168679	1716744
00:00:18.106	309	0.01157	0		0.167809	1716559
00:00:18.115	319	0.01152	0		0.167083	1716385
00:00:18.126	329	0.01162	0		0.168534	1716705
00:00:18.136	339	0.01192	0		0.172885	1717722
00:00:18.145	349	0.01164	0		0.168824	1716763
00:00:18.155	359	0.01159	0		0.168099	1716604
00:00:18.165	369	0.01168	0		0.169404	1716930
00:00:18.175	379	0.01158	0		0.167954	1716589
00:00:18.185	389	0.01201	0		0.17419	1718016
00:00:18.195	399	0.01193	0		0.17303	1717737
00:00:18.205	409	0.01167	0		0.169259	1716883
00:00:18.215	419	0.01179	0		0.170999	1717270
00:00:18.225	429	0.01156	0		0.167664	1716495
00:00:18.235	439	0.01146	0		0.166213	1716182
00:00:18.245	449	0.01179	0		0.170999	1717283
00:00:18.255	459	0.01184	0		0.171725	1717452
00:00:18.265	469	0.01186	0		0.172015	1717532
00:00:18.275	479	0.01155	0		0.167519	1716473
00:00:18.285	489	0.01204	0		0.174625	1718111
00:00:18.295	499	0.01172	0		0.169984	1717050
00:00:18.305	509	0.01149	0		0.166648	1716278
00:00:18.315	519	0.01161	0		0.168389	1716688
00:00:18.324	529	0.01153	0		0.167228	1716424
00:00:18.335	539	0.01152	0		0.167083	1716380
00:00:18.345	549	0.01149	0		0.166648	1716287
00:00:18.355	559	0.01181	0		0.17129	1717356
00:00:18.364	569	0.01183	0		0.17158	1717417
00:00:18.374	579	0.01167	0		0.169259	1716871
00:00:18.384	589	0.01203	0		0.17448	1718104
00:00:18.394	599	0.01176	0		0.170564	1717185
00:00:18.405	609	0.01182	0		0.171435	1717381
00:00:18.414	619	0.01175	0		0.170419	1717155
00:00:18.424	629	0.01172	0		0.169984	1717062
00:00:18.434	639	0.01182	0		0.171435	1717378
00:00:18.444	649	0.01192	0		0.172885	1717717
00:00:18.454	659	0.01176	0		0.170564	1717190
00:00:18.464	669	0.01199	0		0.1739	1717942
00:00:18.474	679	0.01171	0		0.169839	1717013
00:00:18.484	689	0.01203	0		0.17448	1718102
00:00:18.495	699	0.01165	0		0.168969	1716825
00:00:18.504	709	0.01185	0		0.17187	1717471
00:00:18.514	719	0.0118	0		0.171144	1717329
00:00:18.524	729	0.01192	0		0.172885	1717707
00:00:18.534	739	0.01172	0		0.169984	1717040
00:00:18.544	749	0.01191	0		0.17274	1717678
00:00:18.554	759	0.01185	0		0.17187	1717469
00:00:18.564	769	0.01173	0		0.170129	1717084
00:00:18.574	779	0.01183	0		0.17158	1717412
00:00:18.584	789	0.01178	0		0.170854	1717234
00:00:18.594	799	0.01147	0		0.166358	1716219
00:00:18.604	809	0.0116	0		0.168244	1716634
00:00:18.613	819	0.01191	0		0.17274	1717690
00:00:18.623	829	0.01192	0		0.172885	1717707
00:00:18.634	839	0.01186	0		0.172015	1717523
00:00:18.643	849	0.01185	0		0.17187	1717486
00:00:18.653	859	0.0119	0		0.172595	1717656
00:00:18.663	869	0.01161	0		0.168389	1716668
00:00:18.673	879	0.01173	0		0.170129	1717084
00:00:18.683	889	0.0118	0		0.171144	1717305
00:00:18.693	899	0.01188	0		0.172305	1717579
00:00:18.703	909	0.01191	0		0.17274	1717695
00:00:18.713	919	0.01164	0		0.168824	1716778
00:00:18.723	929	0.01177	0		0.170709	1717202
00:00:18.733	939	0.01178	0		0.170854	1717265
00:00:18.743	949	0.01196	0		0.173465	1717862
00:00:18.753	959	0.01213	0		0.175931	1718432
00:00:18.763	969	0.01203	0		0.17448	1718094
00:00:18.773	979	0.01212	0		0.175786	1718381
00:00:18.783	989	0.012	0		0.174045	1717977
00:00:18.793	999	0.0121	0		0.175496	1718322
00:00:18.803	1009	0.01217	0		0.176511	1718569
00:00:18.813	1019	0.01179	0		0.170999	1717297
00:00:18.823	1029	0.01209	0		0.175351	1718293
00:00:18.833	1039	0.01187	0		0.17216	1717552
00:00:18.843	1049	0.01188	0		0.172305	1717598
00:00:18.853	1059	0.01202	0		0.174335	1718048
00:00:18.863	1069	0.01193	0		0.17303	1717742
00:00:18.872	1079	0.01219	0		0.176801	1718638
00:00:18.883	1089	0.01192	0		0.172885	1717729
00:00:18.893	1099	0.01192	0		0.172885	1717719
00:00:18.903	1109	0.01181	0		0.17129	1717361
00:00:18.913	1119	0.01188	0		0.172305	1717601
00:00:18.923	1129	0.01185	0		0.17187	1717469
00:00:18.932	1139	0.01197	0		0.17361	1717901
00:00:18.942	1149	0.01191	0		0.17274	1717695
00:00:18.952	1159	0.012	0		0.174045	1717986
00:00:18.962	1169	0.0123	0		0.178396	1718982
00:00:18.972	1179	0.01201	0		0.17419	1718006
00:00:18.982	1189	0.01225	0		0.177671	1718815
00:00:18.992	1199	0.01201	0		0.17419	1718016
00:00:19.002	1209	0.01173	0		0.170129	1717070
00:00:19.012	1219	0.01176	0		0.170564	1717197
00:00:19.022	1229	0.01228	0		0.178106	1718913
00:00:19.032	1239	0.0121	0		0.175496	1718307
00:00:19.042	1249	0.01181	0		0.17129	1717363
00:00:19.052	1259	0.01207	0		0.175061	1718231
00:00:19.062	1269	0.01216	0		0.176366	1718508
00:00:19.072	1279	0.01162	0		0.168534	1716697
00:00:19.082	1289	0.01225	0		0.177671	1718820
00:00:19.092	1299	0.01229	0		0.178251	1718977
00:00:19.102	1309	0.01231	0		0.178541	1719033
00:00:19.111	1319	0.01198	0		0.173755	1717923
00:00:19.121	1329	0.0124	0		0.179847	1719344
00:00:19.131	1339	0.01182	0		0.171435	1717390
00:00:19.142	1349	0.01217	0		0.176511	1718567
00:00:19.151	1359	0.01223	0		0.177381	1718771
00:00:19.161	1369	0.01231	0		0.178541	1719038
00:00:19.171	1379	0.01195	0		0.17332	1717820
00:00:19.181	1389	0.01225	0		0.177671	1718823
00:00:19.191	1399	0.01189	0		0.17245	1717630
00:00:19.201	1409	0.01207	0		0.175061	1718212
00:00:19.211	1419	0.0121	0		0.175496	1718337
00:00:19.221	1429	0.01203	0		0.17448	1718094
00:00:19.231	1439	0.01185	0		0.17187	1717491
00:00:19.241	1449	0.01219	0		0.176801	1718623
00:00:19.251	1459	0.01194	0		0.173175	1717776
00:00:19.261	1469	0.01234	0		0.178977	1719116
00:00:19.271	1479	0.01187	0		0.17216	1717552
00:00:19.281	1489	0.01197	0		0.17361	1717888
00:00:19.291	1499	0.0121	0		0.175496	1718319
00:00:19.301	1509	0.01225	0		0.177671	1718840
00:00:19.311	1519	0.01186	0		0.172015	1717532
00:00:19.321	1529	0.01222	0		0.177236	1718722
00:00:19.331	1539	0.01185	0		0.17187	1717476
00:00:19.341	1549	0.01245	0		0.180572	1719484
00:00:19.351	1559	0.01222	0		0.177236	1718727
00:00:19.361	1569	0.0122	0		0.176946	1718650
00:00:19.372	1579	0.01196	0		0.173465	1717849
00:00:19.381	1589	0.01202	0		0.174335	1718053
00:00:19.390	1599	0.01179	0		0.170999	1717280
00:00:19.401	1609	0.012	0		0.174045	1717972
00:00:19.410	1619	0.01225	0		0.177671	1718842
00:00:19.420	1629	0.01222	0		0.177236	1718716
00:00:19.430	1639	0.01194	0		0.173175	1717781
00:00:19.440	1649	0.01236	0		0.179267	1719197
00:00:19.450	1659	0.01218	0		0.176656	1718599
00:00:19.460	1669	0.01214	0		0.176076	1718466
00:00:19.470	1679	0.01227	0		0.177961	1718894
00:00:19.480	1689	0.01229	0		0.178251	1718957
00:00:19.490	1699	0.01255	0		0.182022	1719836
00:00:19.500	1709	0.012	0		0.174045	1717999
00:00:19.510	1719	0.01224	0		0.177526	1718783
00:00:19.520	1729	0.0125	0		0.181297	1719680
00:00:19.530	1739	0.01202	0		0.174335	1718050
00:00:19.540	1749	0.01269	0		0.184053	1720312
00:00:19.550	1759	0.0121	0		0.175496	1718337
00:00:19.560	1769	0.0126	0		0.182747	1719999
00:00:19.570	1779	0.01239	0		0.179702	1719293
00:00:19.579	1789	0.01248	0		0.181007	1719601
00:00:19.590	1799	0.01195	0		0.17332	1717825
00:00:19.600	1809	0.01227	0		0.177961	1718898
00:00:19.610	1819	0.01202	0		0.174335	1718070
00:00:19.619	1829	0.01227	0		0.177961	1718891
00:00:19.630	1839	0.01198	0		0.173755	1717908
00:00:19.640	1849	0.01224	0		0.177526	1718803
00:00:19.649	1859	0.01203	0		0.17448	1718087
00:00:19.659	1869	0.01277	0		0.185213	1720560
00:00:19.669	1879	0.01233	0		0.178831	1719094
00:00:19.679	1889	0.01242	0		0.180137	1719396
00:00:19.689	1899	0.01228	0		0.178106	1718933
00:00:19.699	1909	0.01228	0		0.178106	1718918
00:00:19.709	1919	0.01231	0		0.178541	1719011
00:00:19.720	1929	0.01243	0		0.180282	1719415
00:00:19.729	1939	0.01215	0		0.176221	1718486
00:00:19.739	1949	0.01274	0		0.184778	1720474
00:00:19.749	1959	0.01224	0		0.177526	1718798
00:00:19.759	1969	0.01238	0		0.179557	1719261
00:00:19.769	1979	0.01202	0		0.174335	1718053
00:00:19.779	1989	0.01215	0		0.176221	1718474
00:00:19.789	1999	0.01237	0		0.179412	1719231
00:00:19.799	2009	0.01256	0		0.182167	1719862
00:00:19.809	2019	0.01227	0		0.177961	1718908
00:00:19.819	2029	0.0124	0		0.179847	1719342
00:00:19.829	2039	0.01214	0		0.176076	1718459
00:00:19.839	2049	0.01223	0		0.177381	1718771
00:00:19.849	2059	0.01196	0		0.173465	1717857
00:00:19.858	2069	0.01228	0		0.178106	1718923
00:00:19.869	2079	0.01213	0		0.175931	1718417
00:00:19.878	2089	0.01242	0		0.180137	1719410
00:00:19.888	2099	0.01232	0		0.178686	1719048
[truncated: 61,101 more rows]
