# Supplementary material for: Continuous Infusion Pressure Measurement in Predefined Interfascial and Intramuscular Tissue Conditions: An Ex Vivo Pilot Study
Source: J Clin Med. 2026 Apr 26;15(9):3301. doi: 10.3390/jcm15093301 (PMC13164366; doi:10.3390/jcm15093301)
Supplement: Supplementary file 1 [file jcm-15-03301-s001.zip › muscle 23.xlsx]

## Sheet: Recording
Timestamp	DeviceTime	Pressure(bar)	ButtonState	Event	Pressure(PSI)	PressureRAW
00:00:00.000	7599	0.00703	1		0.101962	1701309
00:00:00.002	7609	0.00762	1		0.110519	1703279
00:00:00.002	7619	0.00784	1		0.11371	1704032
00:00:00.004	7629	0.00761	1		0.110374	1703257
00:00:00.014	7639	0.00759	1		0.110084	1703174
00:00:00.024	7649	0.00752	1		0.109068	1702956
00:00:00.034	7659	0.00732	1		0.106168	1702274
00:00:00.044	7669	0.0077	1		0.111679	1703547
00:00:00.054	7679	0.00731	1		0.106023	1702264
00:00:00.064	7689	0.00762	1		0.110519	1703284
00:00:00.074	7699	0.00756	1		0.109648	1703098
00:00:00.084	7709	0.00759	1		0.110084	1703186
00:00:00.094	7719	0.00762	1		0.110519	1703306
00:00:00.104	7729	0.00764	1		0.110809	1703348
00:00:00.114	7739	0.00729	1		0.105732	1702171
00:00:00.124	7749	0.00772	1		0.111969	1703640
00:00:00.134	7759	0.00749	1		0.108633	1702858
00:00:00.144	7769	0.00763	1		0.110664	1703338
00:00:00.154	7779	0.00728	1		0.105587	1702164
00:00:00.164	7789	0.00765	1		0.110954	1703390
00:00:00.174	7799	0.00757	0		0.109794	1703120
00:00:00.184	7809	0.00777	0		0.112694	1703806
00:00:00.194	7819	0.00747	0		0.108343	1702792
00:00:00.204	7829	0.00741	0		0.107473	1702574
00:00:00.215	7839	0.00764	0		0.110809	1703348
00:00:00.224	7849	0.00733	0		0.106313	1702328
00:00:00.234	7859	0.00732	0		0.106168	1702269
00:00:00.244	7869	0.00723	0		0.104862	1701987
00:00:00.254	7879	0.00762	0		0.110519	1703279
00:00:00.264	7889	0.00736	0		0.106748	1702409
00:00:00.273	7899	0.0073	0		0.105878	1702218
00:00:00.284	7909	0.00778	0		0.112839	1703829
00:00:00.293	7919	0.0076	0		0.110229	1703220
00:00:00.303	7929	0.00747	0		0.108343	1702799
00:00:00.314	7939	0.00753	0		0.109213	1703000
00:00:00.324	7949	0.00747	0		0.108343	1702772
00:00:00.333	7959	0.00751	0		0.108923	1702936
00:00:00.343	7969	0.00763	0		0.110664	1703313
00:00:00.353	7979	0.00728	0		0.105587	1702139
00:00:00.363	7989	0.00767	0		0.111244	1703464
00:00:00.373	7999	0.00737	0		0.106893	1702459
00:00:00.383	8009	0.00763	0		0.110664	1703311
00:00:00.393	8019	0.00754	0		0.109358	1703014
00:00:00.403	8029	0.00717	0		0.103992	1701782
00:00:00.413	8039	0.0073	0		0.105878	1702227
00:00:00.423	8049	0.00734	0		0.106458	1702342
00:00:00.433	8059	0.00754	0		0.109358	1703010
00:00:00.443	8069	0.0073	0		0.105878	1702230
00:00:00.453	8079	0.00734	0		0.106458	1702338
00:00:00.463	8089	0.00715	0		0.103702	1701718
00:00:00.473	8099	0.00744	0		0.107908	1702681
00:00:00.483	8109	0.00742	0		0.107618	1702608
00:00:00.493	8119	0.00698	0		0.101236	1701132
00:00:00.503	8129	0.0075	0		0.108778	1702882
00:00:00.513	8139	0.00758	0		0.109939	1703159
00:00:00.522	8149	0.0074	0		0.107328	1702552
00:00:00.532	8159	0.00733	0		0.106313	1702316
00:00:00.543	8169	0.00746	0		0.108198	1702765
00:00:00.553	8179	0.00752	0		0.109068	1702961
00:00:00.563	8189	0.00755	0		0.109503	1703068
00:00:00.572	8199	0.00724	0		0.105007	1702022
00:00:00.582	8209	0.0073	0		0.105878	1702203
00:00:00.592	8219	0.00718	0		0.104137	1701799
00:00:00.602	8229	0.00738	0		0.107038	1702488
00:00:00.613	8239	0.00742	0		0.107618	1702632
00:00:00.622	8249	0.00724	0		0.105007	1702017
00:00:00.632	8259	0.00729	0		0.105732	1702193
00:00:00.643	8269	0.00713	0		0.103412	1701640
00:00:00.652	8279	0.00722	0		0.104717	1701938
00:00:00.662	8289	0.00703	0		0.101962	1701316
00:00:00.672	8299	0.0074	0		0.107328	1702547
00:00:00.682	8309	0.0074	0		0.107328	1702552
00:00:00.692	8319	0.00732	0		0.106168	1702269
00:00:00.702	8329	0.00747	0		0.108343	1702787
00:00:00.712	8339	0.0074	0		0.107328	1702566
00:00:00.722	8349	0.0073	0		0.105878	1702205
00:00:00.732	8359	0.00738	0		0.107038	1702493
00:00:00.742	8369	0.00699	0		0.101381	1701187
00:00:00.752	8379	0.00739	0		0.107183	1702522
00:00:00.762	8389	0.00724	0		0.105007	1702024
00:00:00.771	8399	0.00755	0		0.109503	1703059
00:00:00.782	8409	0.00708	0		0.102687	1701480
00:00:00.792	8419	0.00732	0		0.106168	1702271
00:00:00.802	8429	0.00722	0		0.104717	1701953
00:00:00.812	8439	0.00757	0		0.109794	1703130
00:00:00.821	8449	0.00724	0		0.105007	1702031
00:00:00.832	8459	0.00737	0		0.106893	1702468
00:00:00.842	8469	0.00749	0		0.108633	1702868
00:00:00.851	8479	0.00717	0		0.103992	1701789
00:00:00.862	8489	0.00701	0		0.101671	1701240
00:00:00.871	8499	0.00698	0		0.101236	1701157
00:00:00.881	8509	0.00714	0		0.103557	1701676
00:00:00.891	8519	0.00729	0		0.105732	1702174
00:00:00.901	8529	0.00707	0		0.102542	1701451
00:00:00.911	8539	0.00748	0		0.108488	1702811
00:00:00.921	8549	0.00739	0		0.107183	1702520
00:00:00.933	8559	0.0075	0		0.108778	1702894
00:00:00.941	8569	0.00728	0		0.105587	1702154
00:00:00.951	8579	0.0075	0		0.108778	1702887
00:00:00.961	8589	0.00728	0		0.105587	1702156
00:00:00.971	8599	0.00732	0		0.106168	1702286
00:00:00.981	8609	0.00736	0		0.106748	1702406
00:00:00.991	8619	0.00737	0		0.106893	1702466
00:00:01.001	8629	0.00734	0		0.106458	1702335
00:00:01.011	8639	0.0074	0		0.107328	1702542
00:00:01.021	8649	0.00733	0		0.106313	1702318
00:00:01.031	8659	0.00744	0		0.107908	1702686
00:00:01.041	8669	0.00738	0		0.107038	1702490
00:00:01.051	8679	0.0077	0		0.111679	1703566
00:00:01.061	8689	0.00709	0		0.102832	1701525
00:00:01.070	8699	0.00753	0		0.109213	1702975
00:00:01.081	8709	0.00704	0		0.102107	1701353
00:00:01.091	8719	0.00749	0		0.108633	1702868
00:00:01.100	8729	0.00697	0		0.101091	1701093
00:00:01.111	8739	0.00768	0		0.111389	1703495
00:00:01.120	8749	0.00713	0		0.103412	1701640
00:00:01.130	8759	0.00744	0		0.107908	1702689
00:00:01.140	8769	0.00736	0		0.106748	1702409
00:00:01.151	8779	0.00736	0		0.106748	1702432
00:00:01.160	8789	0.00711	0		0.103122	1701586
00:00:01.170	8799	0.00728	0		0.105587	1702147
00:00:01.180	8809	0.00717	0		0.103992	1701765
00:00:01.190	8819	0.00739	0		0.107183	1702508
00:00:01.200	8829	0.00729	0		0.105732	1702188
00:00:01.210	8839	0.00745	0		0.108053	1702706
00:00:01.220	8849	0.00721	0		0.104572	1701929
00:00:01.230	8859	0.00742	0		0.107618	1702603
00:00:01.240	8869	0.00716	0		0.103847	1701735
00:00:01.250	8879	0.00761	0		0.110374	1703252
00:00:01.260	8889	0.00733	0		0.106313	1702325
00:00:01.270	8899	0.00744	0		0.107908	1702694
00:00:01.280	8909	0.00731	0		0.106023	1702264
00:00:01.290	8919	0.01173	0		0.170129	1717079
00:00:01.300	8929	0.00695	0		0.100801	1701056
00:00:01.310	8939	0.00771	0		0.111824	1703586
00:00:01.319	8949	0.00703	0		0.101962	1701297
00:00:01.329	8959	0.00739	0		0.107183	1702520
00:00:01.339	8969	0.00719	0		0.104282	1701863
00:00:01.349	8979	0.00743	0		0.107763	1702659
00:00:01.359	8989	0.00725	0		0.105152	1702034
00:00:01.369	8999	0.00765	0		0.110954	1703402
00:00:01.379	9009	0.00717	0		0.103992	1701767
00:00:01.389	9019	0.00768	0		0.111389	1703481
00:00:01.399	9029	0.0073	0		0.105878	1702213
00:00:01.409	9039	0.00711	0		0.103122	1701569
00:00:01.419	9049	0.00738	0		0.107038	1702481
00:00:01.429	9059	0.00723	0		0.104862	1701990
00:00:01.439	9069	0.00715	0		0.103702	1701706
00:00:01.449	9079	0.00727	0		0.105442	1702105
00:00:01.459	9089	0.00704	0		0.102107	1701356
00:00:01.469	9099	0.00745	0		0.108053	1702733
00:00:01.479	9109	0.007	0		0.101526	1701214
00:00:01.489	9119	0.00748	0		0.108488	1702804
00:00:01.499	9129	0.00715	0		0.103702	1701716
00:00:01.509	9139	0.00749	0		0.108633	1702868
00:00:01.519	9149	0.00716	0		0.103847	1701738
00:00:01.529	9159	0.00725	0		0.105152	1702046
00:00:01.539	9169	0.00738	0		0.107038	1702488
00:00:01.549	9179	0.00704	0		0.102107	1701351
00:00:01.559	9189	0.00705	0		0.102252	1701365
00:00:01.568	9199	0.00732	0		0.106168	1702271
00:00:01.578	9209	0.00716	0		0.103847	1701762
00:00:01.589	9219	0.00734	0		0.106458	1702347
00:00:01.598	9229	0.00689	0		0.099931	1700833
00:00:01.609	9239	0.00739	0		0.107183	1702532
00:00:01.619	9249	0.00717	0		0.103992	1701767
00:00:01.628	9259	0.00727	0		0.105442	1702100
00:00:01.638	9269	0.00724	0		0.105007	1702024
00:00:01.648	9279	0.00729	0		0.105732	1702176
00:00:01.658	9289	0.00725	0		0.105152	1702056
00:00:01.668	9299	0.00722	0		0.104717	1701960
00:00:01.678	9309	0.00699	0		0.101381	1701169
00:00:01.688	9319	0.00765	0		0.110954	1703388
00:00:01.698	9329	0.00715	0		0.103702	1701711
00:00:01.708	9339	0.00747	0		0.108343	1702801
00:00:01.718	9349	0.00705	0		0.102252	1701392
00:00:01.728	9359	0.00751	0		0.108923	1702912
00:00:01.738	9369	0.00732	0		0.106168	1702286
00:00:01.748	9379	0.00732	0		0.106168	1702284
00:00:01.758	9389	0.00707	0		0.102542	1701441
00:00:01.768	9399	0.00745	0		0.108053	1702716
00:00:01.778	9409	0.00715	0		0.103702	1701698
00:00:01.788	9419	0.00743	0		0.107763	1702659
00:00:01.798	9429	0.00697	0		0.101091	1701107
00:00:01.808	9439	0.00762	0		0.110519	1703303
00:00:01.818	9449	0.00728	0		0.105587	1702156
00:00:01.828	9459	0.00736	0		0.106748	1702429
00:00:01.838	9469	0.00736	0		0.106748	1702422
00:00:01.848	9479	0.00755	0		0.109503	1703039
00:00:01.857	9489	0.00714	0		0.103557	1701694
00:00:01.867	9499	0.00719	0		0.104282	1701860
00:00:01.878	9509	0.00719	0		0.104282	1701836
00:00:01.887	9519	0.00749	0		0.108633	1702838
00:00:01.897	9529	0.00729	0		0.105732	1702178
00:00:01.908	9539	0.0075	0		0.108778	1702892
00:00:01.917	9549	0.00724	0		0.105007	1702009
00:00:01.927	9559	0.00737	0		0.106893	1702451
00:00:01.937	9569	0.00724	0		0.105007	1702017
00:00:01.947	9579	0.00733	0		0.106313	1702333
00:00:01.957	9589	0.00739	0		0.107183	1702515
00:00:01.968	9599	0.00744	0		0.107908	1702679
00:00:01.977	9609	0.0073	0		0.105878	1702222
00:00:01.987	9619	0.00768	0		0.111389	1703476
00:00:01.997	9629	0.00758	0		0.109939	1703171
00:00:02.007	9639	0.00752	0		0.109068	1702966
00:00:02.017	9649	0.00738	0		0.107038	1702478
00:00:02.027	9659	0.00743	0		0.107763	1702664
00:00:02.037	9669	0.00717	0		0.103992	1701777
00:00:02.047	9679	0.00736	0		0.106748	1702422
00:00:02.057	9689	0.00717	0		0.103992	1701789
00:00:02.067	9699	0.0075	0		0.108778	1702899
00:00:02.077	9709	0.00761	0		0.110374	1703259
00:00:02.087	9719	0.00765	0		0.110954	1703393
00:00:02.097	9729	0.00749	0		0.108633	1702863
00:00:02.107	9739	0.00751	0		0.108923	1702931
00:00:02.116	9749	0.00755	0		0.109503	1703056
00:00:02.127	9759	0.00769	0		0.111534	1703540
00:00:02.136	9769	0.00746	0		0.108198	1702748
00:00:02.146	9779	0.00758	0		0.109939	1703152
00:00:02.156	9789	0.00777	0		0.112694	1703804
00:00:02.166	9799	0.00764	0		0.110809	1703362
00:00:02.176	9809	0.0075	0		0.108778	1702897
00:00:02.186	9819	0.00751	0		0.108923	1702912
00:00:02.196	9829	0.00728	0		0.105587	1702166
00:00:02.206	9839	0.00768	0		0.111389	1703491
00:00:02.216	9849	0.00761	0		0.110374	1703245
00:00:02.226	9859	0.00742	0		0.107618	1702632
00:00:02.236	9869	0.00746	0		0.108198	1702738
00:00:02.246	9879	0.00765	0		0.110954	1703385
00:00:02.256	9889	0.00747	0		0.108343	1702797
00:00:02.266	9899	0.0076	0		0.110229	1703208
00:00:02.276	9909	0.00762	0		0.110519	1703289
00:00:02.286	9919	0.00779	0		0.112984	1703870
00:00:02.296	9929	0.00751	0		0.108923	1702929
00:00:02.306	9939	0.0078	0		0.113129	1703892
00:00:02.316	9949	0.00762	0		0.110519	1703289
00:00:02.326	9959	0.0079	0		0.11458	1704228
00:00:02.336	9969	0.00755	0		0.109503	1703071
00:00:02.346	9979	0.00755	0		0.109503	1703041
00:00:02.356	9989	0.00744	0		0.107908	1702679
00:00:02.366	9999	0.00776	0		0.112549	1703758
00:00:02.375	10009	0.0075	0		0.108778	1702882
00:00:02.386	10019	0.00746	0		0.108198	1702740
00:00:02.395	10029	0.00784	0		0.11371	1704029
00:00:02.405	10039	0.00754	0		0.109358	1703022
00:00:02.416	10049	0.00768	0		0.111389	1703483
00:00:02.426	10059	0.0076	0		0.110229	1703237
00:00:02.435	10069	0.00746	0		0.108198	1702743
00:00:02.445	10079	0.0078	0		0.113129	1703897
00:00:02.455	10089	0.00759	0		0.110084	1703176
00:00:02.465	10099	0.00774	0		0.112259	1703709
00:00:02.476	10109	0.00768	0		0.111389	1703505
00:00:02.485	10119	0.00765	0		0.110954	1703395
00:00:02.495	10129	0.00767	0		0.111244	1703471
00:00:02.505	10139	0.00772	0		0.111969	1703633
00:00:02.515	10149	0.00773	0		0.112114	1703657
00:00:02.525	10159	0.00751	0		0.108923	1702929
00:00:02.535	10169	0.00757	0		0.109794	1703122
00:00:02.545	10179	0.00762	0		0.110519	1703303
00:00:02.555	10189	0.00754	0		0.109358	1703012
00:00:02.565	10199	0.00791	0		0.114725	1704255
00:00:02.575	10209	0.00774	0		0.112259	1703706
00:00:02.585	10219	0.00789	0		0.114435	1704206
00:00:02.595	10229	0.00781	0		0.113274	1703941
00:00:02.605	10239	0.00768	0		0.111389	1703491
00:00:02.615	10249	0.00786	0		0.114	1704105
00:00:02.625	10259	0.00775	0		0.112404	1703740
00:00:02.635	10269	0.00768	0		0.111389	1703495
00:00:02.645	10279	0.00777	0		0.112694	1703789
00:00:02.655	10289	0.00775	0		0.112404	1703731
00:00:02.665	10299	0.00756	0		0.109648	1703076
00:00:02.675	10309	0.00781	0		0.113274	1703931
00:00:02.684	10319	0.00762	0		0.110519	1703284
00:00:02.694	10329	0.00772	0		0.111969	1703628
00:00:02.704	10339	0.00767	0		0.111244	1703464
00:00:02.714	10349	0.00775	0		0.112404	1703728
00:00:02.724	10359	0.00777	0		0.112694	1703799
00:00:02.735	10369	0.00749	0		0.108633	1702855
00:00:02.744	10379	0.00757	0		0.109794	1703134
00:00:02.754	10389	0.00775	0		0.112404	1703716
00:00:02.764	10399	0.00764	0		0.110809	1703370
00:00:02.774	10409	0.00784	0		0.11371	1704042
00:00:02.784	10419	0.00787	0		0.114145	1704120
00:00:02.794	10429	0.00817	0		0.118496	1705130
00:00:02.804	10439	0.00768	0		0.111389	1703508
00:00:02.814	10449	0.00771	0		0.111824	1703596
00:00:02.824	10459	0.00758	0		0.109939	1703159
00:00:02.834	10469	0.00777	0		0.112694	1703804
00:00:02.844	10479	0.00793	0		0.115015	1704343
00:00:02.853	10489	0.00761	0		0.110374	1703267
00:00:02.863	10499	0.00758	0		0.109939	1703166
00:00:02.873	10509	0.00805	0		0.116755	1704723
00:00:02.883	10519	0.00774	0		0.112259	1703694
00:00:02.893	10529	0.00763	0		0.110664	1703326
00:00:02.903	10539	0.0079	0		0.11458	1704215
00:00:02.913	10549	0.00814	0		0.118061	1705022
00:00:02.923	10559	0.00783	0		0.113565	1703990
00:00:02.933	10569	0.00758	0		0.109939	1703161
00:00:02.943	10579	0.00779	0		0.112984	1703858
00:00:02.953	10589	0.00795	0		0.115305	1704406
00:00:02.963	10599	0.00775	0		0.112404	1703713
00:00:02.973	10609	0.00769	0		0.111534	1703527
00:00:02.983	10619	0.00759	0		0.110084	1703183
00:00:02.993	10629	0.00733	0		0.106313	1702316
00:00:03.003	10639	0.00806	0		0.1169	1704775
00:00:03.013	10649	0.00786	0		0.114	1704086
00:00:03.023	10659	0.00773	0		0.112114	1703674
00:00:03.033	10669	0.00772	0		0.111969	1703633
00:00:03.043	10679	0.00792	0		0.11487	1704309
00:00:03.053	10689	0.0078	0		0.113129	1703897
00:00:03.063	10699	0.0077	0		0.111679	1703547
00:00:03.073	10709	0.00787	0		0.114145	1704135
00:00:03.083	10719	0.00811	0		0.117626	1704939
00:00:03.093	10729	0.00784	0		0.11371	1704012
00:00:03.103	10739	0.00769	0		0.111534	1703535
00:00:03.113	10749	0.00806	0		0.1169	1704765
00:00:03.123	10759	0.00766	0		0.111099	1703415
00:00:03.132	10769	0.00806	0		0.1169	1704765
00:00:03.142	10779	0.00777	0		0.112694	1703780
00:00:03.152	10789	0.00799	0		0.115885	1704541
00:00:03.162	10799	0.00776	0		0.112549	1703760
00:00:03.172	10809	0.00781	0		0.113274	1703944
00:00:03.182	10819	0.00796	0		0.11545	1704436
00:00:03.192	10829	0.00817	0		0.118496	1705120
00:00:03.202	10839	0.00781	0		0.113274	1703922
00:00:03.212	10849	0.00796	0		0.11545	1704433
00:00:03.222	10859	0.0076	0		0.110229	1703210
00:00:03.232	10869	0.00798	0		0.11574	1704504
00:00:03.242	10879	0.00781	0		0.113274	1703926
00:00:03.252	10889	0.00789	0		0.114435	1704196
00:00:03.262	10899	0.00767	0		0.111244	1703461
00:00:03.272	10909	0.00784	0		0.11371	1704015
00:00:03.282	10919	0.00809	0		0.117335	1704853
00:00:03.292	10929	0.0078	0		0.113129	1703882
00:00:03.302	10939	0.00789	0		0.114435	1704201
00:00:03.312	10949	0.008	0		0.11603	1704556
00:00:03.322	10959	0.00789	0		0.114435	1704213
00:00:03.332	10969	0.00784	0		0.11371	1704017
00:00:03.342	10979	0.00771	0		0.111824	1703608
00:00:03.352	10989	0.00811	0		0.117626	1704919
00:00:03.362	10999	0.00809	0		0.117335	1704853
00:00:03.372	11009	0.00801	0		0.116175	1704611
00:00:03.382	11019	0.00812	0		0.117771	1704973
00:00:03.392	11029	0.00803	0		0.116465	1704655
00:00:03.401	11039	0.00777	0		0.112694	1703809
00:00:03.411	11049	0.00836	0		0.121252	1705765
00:00:03.421	11059	0.00766	0		0.111099	1703439
00:00:03.431	11069	0.00809	0		0.117335	1704875
00:00:03.441	11079	0.00806	0		0.1169	1704777
00:00:03.451	11089	0.00826	0		0.119801	1705431
00:00:03.461	11099	0.00772	0		0.111969	1703628
00:00:03.471	11109	0.00771	0		0.111824	1703593
00:00:03.481	11119	0.00788	0		0.11429	1704162
00:00:03.491	11129	0.0081	0		0.117481	1704890
00:00:03.501	11139	0.008	0		0.11603	1704568
00:00:03.511	11149	0.00802	0		0.11632	1704616
00:00:03.521	11159	0.00802	0		0.11632	1704640
00:00:03.531	11169	0.00796	0		0.11545	1704426
00:00:03.541	11179	0.00783	0		0.113565	1704000
00:00:03.551	11189	0.00795	0		0.115305	1704409
00:00:03.561	11199	0.00793	0		0.115015	1704323
00:00:03.571	11209	0.00821	0		0.119076	1705265
00:00:03.581	11219	0.00787	0		0.114145	1704122
00:00:03.591	11229	0.0082	0		0.118931	1705235
00:00:03.601	11239	0.00801	0		0.116175	1704601
00:00:03.611	11249	0.00814	0		0.118061	1705049
00:00:03.621	11259	0.00801	0		0.116175	1704594
00:00:03.631	11269	0.00808	0		0.11719	1704829
00:00:03.641	11279	0.00782	0		0.113419	1703973
00:00:03.650	11289	0.00801	0		0.116175	1704589
00:00:03.660	11299	0.00801	0		0.116175	1704584
00:00:03.670	11309	0.00817	0		0.118496	1705130
00:00:03.680	11319	0.00767	0		0.111244	1703473
00:00:03.690	11329	0.00838	0		0.121542	1705844
00:00:03.700	11339	0.00827	0		0.119946	1705478
00:00:03.710	11349	0.00829	0		0.120236	1705529
00:00:03.720	11359	0.00799	0		0.115885	1704536
00:00:03.730	11369	0.00826	0		0.119801	1705446
00:00:03.740	11379	0.00763	0		0.110664	1703326
00:00:03.750	11389	0.00798	0		0.11574	1704500
00:00:03.760	11399	0.00793	0		0.115015	1704321
00:00:03.770	11409	0.0081	0		0.117481	1704914
00:00:03.780	11419	0.00815	0		0.118206	1705078
00:00:03.790	11429	0.00828	0		0.120091	1705500
00:00:03.800	11439	0.00801	0		0.116175	1704586
00:00:03.810	11449	0.00808	0		0.11719	1704836
00:00:03.820	11459	0.00775	0		0.112404	1703713
00:00:03.830	11469	0.00789	0		0.114435	1704184
00:00:03.840	11479	0.00754	0		0.109358	1703037
00:00:03.850	11489	0.00809	0		0.117335	1704858
00:00:03.860	11499	0.00783	0		0.113565	1703993
00:00:03.870	11509	0.00806	0		0.1169	1704760
00:00:03.880	11519	0.00789	0		0.114435	1704184
00:00:03.890	11529	0.00813	0		0.117916	1704993
00:00:03.900	11539	0.00795	0		0.115305	1704384
00:00:03.910	11549	0.00798	0		0.11574	1704509
00:00:03.920	11559	0.00776	0		0.112549	1703772
00:00:03.929	11569	0.00839	0		0.121687	1705858
00:00:03.939	11579	0.00804	0		0.11661	1704694
00:00:03.949	11589	0.00818	0		0.118641	1705172
00:00:03.959	11599	0.00803	0		0.116465	1704672
00:00:03.969	11609	0.00824	0		0.119511	1705372
00:00:03.979	11619	0.00779	0		0.112984	1703853
00:00:03.989	11629	0.00811	0		0.117626	1704936
00:00:03.999	11639	0.00773	0		0.112114	1703645
00:00:04.009	11649	0.00818	0		0.118641	1705176
00:00:04.019	11659	0.00809	0		0.117335	1704851
00:00:04.029	11669	0.00796	0		0.11545	1704421
00:00:04.039	11679	0.00798	0		0.11574	1704497
00:00:04.049	11689	0.0085	0		0.123282	1706228
00:00:04.059	11699	0.00792	0		0.11487	1704289
00:00:04.069	11709	0.00848	0		0.122992	1706181
00:00:04.079	11719	0.00803	0		0.116465	1704657
00:00:04.089	11729	0.00831	0		0.120526	1705621
00:00:04.099	11739	0.00779	0		0.112984	1703855
00:00:04.109	11749	0.00801	0		0.116175	1704589
00:00:04.119	11759	0.0081	0		0.117481	1704907
00:00:04.129	11769	0.00819	0		0.118786	1705196
00:00:04.139	11779	0.00816	0		0.118351	1705088
00:00:04.149	11789	0.00813	0		0.117916	1704990
00:00:04.159	11799	0.00792	0		0.11487	1704304
00:00:04.169	11809	0.00796	0		0.11545	1704421
00:00:04.178	11819	0.00815	0		0.118206	1705054
00:00:04.189	11829	0.00808	0		0.11719	1704846
00:00:04.198	11839	0.0079	0		0.11458	1704233
00:00:04.209	11849	0.00791	0		0.114725	1704247
00:00:04.218	11859	0.00819	0		0.118786	1705211
00:00:04.228	11869	0.00828	0		0.120091	1705492
00:00:04.238	11879	0.00798	0		0.11574	1704485
00:00:04.248	11889	0.00814	0		0.118061	1705052
00:00:04.258	11899	0.00793	0		0.115015	1704338
00:00:04.268	11909	0.00804	0		0.11661	1704714
00:00:04.278	11919	0.00809	0		0.117335	1704861
00:00:04.288	11929	0.00796	0		0.11545	1704424
00:00:04.298	11939	0.00805	0		0.116755	1704743
00:00:04.308	11949	0.00816	0		0.118351	1705108
00:00:04.318	11959	0.0079	0		0.11458	1704230
00:00:04.328	11969	0.00793	0		0.115015	1704321
00:00:04.338	11979	0.00805	0		0.116755	1704743
00:00:04.348	11989	0.00818	0		0.118641	1705154
00:00:04.358	11999	0.00825	0		0.119656	1705412
00:00:04.368	12009	0.00825	0		0.119656	1705404
00:00:04.378	12019	0.00811	0		0.117626	1704932
00:00:04.388	12029	0.00824	0		0.119511	1705355
00:00:04.398	12039	0.00821	0		0.119076	1705272
00:00:04.408	12049	0.00822	0		0.119221	1705309
00:00:04.418	12059	0.00842	0		0.122122	1705981
00:00:04.428	12069	0.00805	0		0.116755	1704718
00:00:04.437	12079	0.00793	0		0.115015	1704331
00:00:04.447	12089	0.00823	0		0.119366	1705331
00:00:04.458	12099	0.0084	0		0.121832	1705905
00:00:04.468	12109	0.00812	0		0.117771	1704981
00:00:04.478	12119	0.00809	0		0.117335	1704875
00:00:04.487	12129	0.00809	0		0.117335	1704851
00:00:04.497	12139	0.00792	0		0.11487	1704309
00:00:04.508	12149	0.0082	0		0.118931	1705243
00:00:04.517	12159	0.0081	0		0.117481	1704912
00:00:04.527	12169	0.0087	0		0.126183	1706898
00:00:04.537	12179	0.00817	0		0.118496	1705149
00:00:04.547	12189	0.00828	0		0.120091	1705497
00:00:04.557	12199	0.00829	0		0.120236	1705532
00:00:04.567	12209	0.00843	0		0.122267	1705993
00:00:04.577	12219	0.00801	0		0.116175	1704598
00:00:04.587	12229	0.0083	0		0.120381	1705585
00:00:04.597	12239	0.00816	0		0.118351	1705088
00:00:04.607	12249	0.0082	0		0.118931	1705245
00:00:04.617	12259	0.00844	0		0.122412	1706030
00:00:04.627	12269	0.00807	0		0.117045	1704787
00:00:04.637	12279	0.00802	0		0.11632	1704638
00:00:04.647	12289	0.00855	0		0.124007	1706412
00:00:04.657	12299	0.00809	0		0.117335	1704868
00:00:04.667	12309	0.0081	0		0.117481	1704885
00:00:04.677	12319	0.00796	0		0.11545	1704419
00:00:04.687	12329	0.00853	0		0.123717	1706331
00:00:04.697	12339	0.00811	0		0.117626	1704939
00:00:04.707	12349	0.00852	0		0.123572	1706326
00:00:04.716	12359	0.00837	0		0.121397	1705812
00:00:04.726	12369	0.00814	0		0.118061	1705044
00:00:04.736	12379	0.0081	0		0.117481	1704909
00:00:04.746	12389	0.00838	0		0.121542	1705851
00:00:04.757	12399	0.00824	0		0.119511	1705370
00:00:04.766	12409	0.00837	0		0.121397	1705795
00:00:04.776	12419	0.00838	0		0.121542	1705844
00:00:04.786	12429	0.0081	0		0.117481	1704890
00:00:04.796	12439	0.00824	0		0.119511	1705367
00:00:04.807	12449	0.00829	0		0.120236	1705539
00:00:04.816	12459	0.0082	0		0.118931	1705240
00:00:04.827	12469	0.00812	0		0.117771	1704976
00:00:04.836	12479	0.00812	0		0.117771	1704954
00:00:04.846	12489	0.00836	0		0.121252	1705758
00:00:04.856	12499	0.00805	0		0.116755	1704741
00:00:04.866	12509	0.00873	0		0.126618	1707022
00:00:04.876	12519	0.00834	0		0.120961	1705711
00:00:04.886	12529	0.0084	0		0.121832	1705912
00:00:04.896	12539	0.00842	0		0.122122	1705964
00:00:04.906	12549	0.00818	0		0.118641	1705184
00:00:04.916	12559	0.00789	0		0.114435	1704206
00:00:04.926	12569	0.00825	0		0.119656	1705397
00:00:04.936	12579	0.00825	0		0.119656	1705419
00:00:04.946	12589	0.00856	0		0.124152	1706458
00:00:04.956	12599	0.00821	0		0.119076	1705267
00:00:04.966	12609	0.00822	0		0.119221	1705296
00:00:04.976	12619	0.00824	0		0.119511	1705377
00:00:04.986	12629	0.00844	0		0.122412	1706047
00:00:04.995	12639	0.00844	0		0.122412	1706037
00:00:05.006	12649	0.00824	0		0.119511	1705385
00:00:05.016	12659	0.00839	0		0.121687	1705866
00:00:05.025	12669	0.0084	0		0.121832	1705924
00:00:05.035	12679	0.00813	0		0.117916	1704985
00:00:05.046	12689	0.00828	0		0.120091	1705500
00:00:05.055	12699	0.00819	0		0.118786	1705194
00:00:05.065	12709	0.00865	0		0.125458	1706738
00:00:05.075	12719	0.00801	0		0.116175	1704591
00:00:05.085	12729	0.00834	0		0.120961	1705704
00:00:05.095	12739	0.00828	0		0.120091	1705507
00:00:05.105	12749	0.00833	0		0.120816	1705660
00:00:05.115	12759	0.00839	0		0.121687	1705878
00:00:05.125	12769	0.00821	0		0.119076	1705282
00:00:05.135	12779	0.00834	0		0.120961	1705714
00:00:05.145	12789	0.00847	0		0.122847	1706150
00:00:05.155	12799	0.00831	0		0.120526	1705618
00:00:05.165	12809	0.00846	0		0.122702	1706110
00:00:05.175	12819	0.00846	0		0.122702	1706106
00:00:05.185	12829	0.00826	0		0.119801	1705436
00:00:05.195	12839	0.00874	0		0.126763	1707062
00:00:05.205	12849	0.00852	0		0.123572	1706314
00:00:05.215	12859	0.00858	0		0.124442	1706507
00:00:05.225	12869	0.00838	0		0.121542	1705851
00:00:05.235	12879	0.00822	0		0.119221	1705294
00:00:05.244	12889	0.0083	0		0.120381	1705568
00:00:05.254	12899	0.00848	0		0.122992	1706186
00:00:05.265	12909	0.00838	0		0.121542	1705846
00:00:05.277	12919	0.00828	0		0.120091	1705500
00:00:05.284	12929	0.00855	0		0.124007	1706409
00:00:05.294	12939	0.00853	0		0.123717	1706355
00:00:05.305	12949	0.00841	0		0.121977	1705941
00:00:05.315	12959	0.00857	0		0.124297	1706483
00:00:05.325	12969	0.00839	0		0.121687	1705863
00:00:05.334	12979	0.00851	0		0.123427	1706272
00:00:05.344	12989	0.00855	0		0.124007	1706402
00:00:05.354	12999	0.00863	0		0.125168	1706664
00:00:05.365	13009	0.0084	0		0.121832	1705893
00:00:05.374	13019	0.00867	0		0.125748	1706805
00:00:05.384	13029	0.00858	0		0.124442	1706517
00:00:05.394	13039	0.00856	0		0.124152	1706444
00:00:05.404	13049	0.00851	0		0.123427	1706275
00:00:05.414	13059	0.00852	0		0.123572	1706321
00:00:05.424	13069	0.00833	0		0.120816	1705675
00:00:05.434	13079	0.00863	0		0.125168	1706679
00:00:05.444	13089	0.00852	0		0.123572	1706326
00:00:05.454	13099	0.00868	0		0.125893	1706856
00:00:05.464	13109	0.00819	0		0.118786	1705203
00:00:05.474	13119	0.00863	0		0.125168	1706664
00:00:05.484	13129	0.00838	0		0.121542	1705844
00:00:05.494	13139	0.00885	0		0.128358	1707427
00:00:05.504	13149	0.0084	0		0.121832	1705924
00:00:05.514	13159	0.00851	0		0.123427	1706270
00:00:05.524	13169	0.00847	0		0.122847	1706155
00:00:05.534	13179	0.00866	0		0.125603	1706795
00:00:05.544	13189	0.00853	0		0.123717	1706331
00:00:05.553	13199	0.00862	0		0.125023	1706632
00:00:05.564	13209	0.00838	0		0.121542	1705848
00:00:05.574	13219	0.00875	0		0.126908	1707069
00:00:05.583	13229	0.00843	0		0.122267	1705995
00:00:05.593	13239	0.00843	0		0.122267	1706003
00:00:05.603	13249	0.00855	0		0.124007	1706409
00:00:05.613	13259	0.00853	0		0.123717	1706346
00:00:05.623	13269	0.00846	0		0.122702	1706115
00:00:05.633	13279	0.00836	0		0.121252	1705777
00:00:05.643	13289	0.0086	0		0.124732	1706576
00:00:05.653	13299	0.00855	0		0.124007	1706417
00:00:05.663	13309	0.00855	0		0.124007	1706402
00:00:05.673	13319	0.00867	0		0.125748	1706819
00:00:05.683	13329	0.00821	0		0.119076	1705255
00:00:05.693	13339	0.0086	0		0.124732	1706573
00:00:05.703	13349	0.00841	0		0.121977	1705929
00:00:05.713	13359	0.00885	0		0.128358	1707417
00:00:05.723	13369	0.00853	0		0.123717	1706341
00:00:05.733	13379	0.00875	0		0.126908	1707086
00:00:05.743	13389	0.00868	0		0.125893	1706858
00:00:05.753	13399	0.00854	0		0.123862	1706382
00:00:05.763	13409	0.00886	0		0.128503	1707458
00:00:05.773	13419	0.00887	0		0.128648	1707488
00:00:05.783	13429	0.00854	0		0.123862	1706390
00:00:05.793	13439	0.0087	0		0.126183	1706927
00:00:05.802	13449	0.00872	0		0.126473	1706971
00:00:05.813	13459	0.00883	0		0.128068	1707343
00:00:05.823	13469	0.00839	0		0.121687	1705880
00:00:05.832	13479	0.00867	0		0.125748	1706805
00:00:05.843	13489	0.00861	0		0.124877	1706608
00:00:05.852	13499	0.00876	0		0.127053	1707118
00:00:05.862	13509	0.00832	0		0.120671	1705645
00:00:05.872	13519	0.00873	0		0.126618	1707027
00:00:05.882	13529	0.00877	0		0.127198	1707160
00:00:05.892	13539	0.00874	0		0.126763	1707054
00:00:05.902	13549	0.00859	0		0.124587	1706549
00:00:05.912	13559	0.0088	0		0.127633	1707255
00:00:05.922	13569	0.00871	0		0.126328	1706942
00:00:05.932	13579	0.00855	0		0.124007	1706417
00:00:05.942	13589	0.00875	0		0.126908	1707098
00:00:05.952	13599	0.00882	0		0.127923	1707314
00:00:05.962	13609	0.00853	0		0.123717	1706346
00:00:05.972	13619	0.00873	0		0.126618	1707003
00:00:05.982	13629	0.00845	0		0.122557	1706084
00:00:05.992	13639	0.00907	0		0.131549	1708145
00:00:06.002	13649	0.00866	0		0.125603	1706785
00:00:06.012	13659	0.00864	0		0.125313	1706708
00:00:06.022	13669	0.00855	0		0.124007	1706426
00:00:06.032	13679	0.00849	0		0.123137	1706204
00:00:06.041	13689	0.00852	0		0.123572	1706316
00:00:06.052	13699	0.00868	0		0.125893	1706836
00:00:06.062	13709	0.00877	0		0.127198	1707133
00:00:06.072	13719	0.00876	0		0.127053	1707128
00:00:06.082	13729	0.0084	0		0.121832	1705900
00:00:06.092	13739	0.0089	0		0.129084	1707596
00:00:06.101	13749	0.00858	0		0.124442	1706500
00:00:06.112	13759	0.00884	0		0.128213	1707392
00:00:06.121	13769	0.00855	0		0.124007	1706399
00:00:06.131	13779	0.00865	0		0.125458	1706751
00:00:06.141	13789	0.00848	0		0.122992	1706169
00:00:06.152	13799	0.00883	0		0.128068	1707365
00:00:06.162	13809	0.0085	0		0.123282	1706252
00:00:06.171	13819	0.0086	0		0.124732	1706586
00:00:06.181	13829	0.00858	0		0.124442	1706517
00:00:06.191	13839	0.00905	0		0.131259	1708103
00:00:06.201	13849	0.0084	0		0.121832	1705919
00:00:06.211	13859	0.00878	0		0.127343	1707169
00:00:06.221	13869	0.00848	0		0.122992	1706184
00:00:06.231	13879	0.00888	0		0.128793	1707522
00:00:06.241	13889	0.00837	0		0.121397	1705795
00:00:06.251	13899	0.00878	0		0.127343	1707194
00:00:06.261	13909	0.00863	0		0.125168	1706664
00:00:06.272	13919	0.00895	0		0.129809	1707760
00:00:06.281	13929	0.00848	0		0.122992	1706191
00:00:06.291	13939	0.00899	0		0.130389	1707876
00:00:06.301	13949	0.00819	0		0.118786	1705191
00:00:06.311	13959	0.0091	0		0.131984	1708253
00:00:06.321	13969	0.00842	0		0.122122	1705971
00:00:06.331	13979	0.00882	0		0.127923	1707319
00:00:06.341	13989	0.00851	0		0.123427	1706275
00:00:06.351	13999	0.00873	0		0.126618	1707025
00:00:06.361	14009	0.0086	0		0.124732	1706578
00:00:06.370	14019	0.00884	0		0.128213	1707397
00:00:06.380	14029	0.00854	0		0.123862	1706372
00:00:06.390	14039	0.00874	0		0.126763	1707049
00:00:06.400	14049	0.00855	0		0.124007	1706419
00:00:06.410	14059	0.00863	0		0.125168	1706674
00:00:06.420	14069	0.00854	0		0.123862	1706370
00:00:06.430	14079	0.00877	0		0.127198	1707133
00:00:06.440	14089	0.00851	0		0.123427	1706270
00:00:06.450	14099	0.00852	0		0.123572	1706311
00:00:06.461	14109	0.00842	0		0.122122	1705983
00:00:06.470	14119	0.00876	0		0.127053	1707113
00:00:06.480	14129	0.00858	0		0.124442	1706519
00:00:06.490	14139	0.00886	0		0.128503	1707446
00:00:06.500	14149	0.00833	0		0.120816	1705665
00:00:06.510	14159	0.00859	0		0.124587	1706559
00:00:06.520	14169	0.00865	0		0.125458	1706743
00:00:06.530	14179	0.00871	0		0.126328	1706961
00:00:06.540	14189	0.00828	0		0.120091	1705502
00:00:06.550	14199	0.00865	0		0.125458	1706753
00:00:06.560	14209	0.00827	0		0.119946	1705463
00:00:06.570	14219	0.00876	0		0.127053	1707118
00:00:06.580	14229	0.00857	0		0.124297	1706488
00:00:06.590	14239	0.00843	0		0.122267	1706003
00:00:06.600	14249	0.00855	0		0.124007	1706397
00:00:06.610	14259	0.00874	0		0.126763	1707040
00:00:06.619	14269	0.00827	0		0.119946	1705458
00:00:06.630	14279	0.0086	0		0.124732	1706586
00:00:06.639	14289	0.00872	0		0.126473	1706998
00:00:06.650	14299	0.00848	0		0.122992	1706174
00:00:06.659	14309	0.00823	0		0.119366	1705328
00:00:06.669	14319	0.00879	0		0.127488	1707211
00:00:06.679	14329	0.00842	0		0.122122	1705981
00:00:06.690	14339	0.00866	0		0.125603	1706765
00:00:06.699	14349	0.00847	0		0.122847	1706152
00:00:06.709	14359	0.00834	0		0.120961	1705719
00:00:06.719	14369	0.00838	0		0.121542	1705846
00:00:06.729	14379	0.00839	0		0.121687	1705890
00:00:06.739	14389	0.00833	0		0.120816	1705675
00:00:06.749	14399	0.0085	0		0.123282	1706245
00:00:06.759	14409	0.00852	0		0.123572	1706301
00:00:06.769	14419	0.00848	0		0.122992	1706184
00:00:06.779	14429	0.00855	0		0.124007	1706419
00:00:06.789	14439	0.00845	0		0.122557	1706084
00:00:06.799	14449	0.00818	0		0.118641	1705179
00:00:06.809	14459	0.0084	0		0.121832	1705897
00:00:06.819	14469	0.00877	0		0.127198	1707164
00:00:06.829	14479	0.00836	0		0.121252	1705780
00:00:06.839	14489	0.00836	0		0.121252	1705782
00:00:06.849	14499	0.00876	0		0.127053	1707108
00:00:06.859	14509	0.00835	0		0.121106	1705743
00:00:06.869	14519	0.00857	0		0.124297	1706480
00:00:06.879	14529	0.00817	0		0.118496	1705135
00:00:06.889	14539	0.00857	0		0.124297	1706480
00:00:06.898	14549	0.00879	0		0.127488	1707221
00:00:06.908	14559	0.00839	0		0.121687	1705890
00:00:06.919	14569	0.00817	0		0.118496	1705149
00:00:06.929	14579	0.00886	0		0.128503	1707466
00:00:06.938	14589	0.00837	0		0.121397	1705797
00:00:06.949	14599	0.0087	0		0.126183	1706922
00:00:06.958	14609	0.0085	0		0.123282	1706243
00:00:06.969	14619	0.00869	0		0.126038	1706876
00:00:06.979	14629	0.00842	0		0.122122	1705968
00:00:06.988	14639	0.00852	0		0.123572	1706319
00:00:06.998	14649	0.00836	0		0.121252	1705760
00:00:07.008	14659	0.00876	0		0.127053	1707111
00:00:07.018	14669	0.00837	0		0.121397	1705797
00:00:07.028	14679	0.00871	0		0.126328	1706947
00:00:07.038	14689	0.00842	0		0.122122	1705971
00:00:07.048	14699	0.00852	0		0.123572	1706299
00:00:07.058	14709	0.00851	0		0.123427	1706262
00:00:07.068	14719	0.00847	0		0.122847	1706147
00:00:07.078	14729	0.0087	0		0.126183	1706898
00:00:07.088	14739	0.00872	0		0.126473	1706969
00:00:07.098	14749	0.00868	0		0.125893	1706844
00:00:07.108	14759	0.00826	0		0.119801	1705446
00:00:07.118	14769	0.00857	0		0.124297	1706475
00:00:07.128	14779	0.00852	0		0.123572	1706299
00:00:07.137	14789	0.00868	0		0.125893	1706849
00:00:07.148	14799	0.00846	0		0.122702	1706110
00:00:07.158	14809	0.00867	0		0.125748	1706797
00:00:07.167	14819	0.00865	0		0.125458	1706736
00:00:07.178	14829	0.00865	0		0.125458	1706753
00:00:07.187	14839	0.00878	0		0.127343	1707182
00:00:07.197	14849	0.00838	0		0.121542	1705836
00:00:07.208	14859	0.00875	0		0.126908	1707071
00:00:07.217	14869	0.00856	0		0.124152	1706446
00:00:07.227	14879	0.00858	0		0.124442	1706524
00:00:07.237	14889	0.00852	0		0.123572	1706316
00:00:07.247	14899	0.0085	0		0.123282	1706243
00:00:07.257	14909	0.00854	0		0.123862	1706375
00:00:07.267	14919	0.00874	0		0.126763	1707042
00:00:07.277	14929	0.00831	0		0.120526	1705606
00:00:07.287	14939	0.00867	0		0.125748	1706812
00:00:07.297	14949	0.00857	0		0.124297	1706490
00:00:07.307	14959	0.00848	0		0.122992	1706162
00:00:07.317	14969	0.0086	0		0.124732	1706581
00:00:07.327	14979	0.00864	0		0.125313	1706723
00:00:07.337	14989	0.0084	0		0.121832	1705919
00:00:07.347	14999	0.00872	0		0.126473	1706998
00:00:07.357	15009	0.00836	0		0.121252	1705760
00:00:07.367	15019	0.00874	0		0.126763	1707042
00:00:07.377	15029	0.00879	0		0.127488	1707218
00:00:07.387	15039	0.00847	0		0.122847	1706130
00:00:07.397	15049	0.00837	0		0.121397	1705792
00:00:07.407	15059	0.00849	0		0.123137	1706201
00:00:07.417	15069	0.0085	0		0.123282	1706255
00:00:07.426	15079	0.00867	0		0.125748	1706814
00:00:07.437	15089	0.00878	0		0.127343	1707187
00:00:07.447	15099	0.00873	0		0.126618	1707020
00:00:07.457	15109	0.00849	0		0.123137	1706223
00:00:07.466	15119	0.00875	0		0.126908	1707096
00:00:07.477	15129	0.00862	0		0.125023	1706647
00:00:07.488	15139	0.00876	0		0.127053	1707120
00:00:07.496	15149	0.00876	0		0.127053	1707101
00:00:07.507	15159	0.00876	0		0.127053	1707108
00:00:07.517	15169	0.00866	0		0.125603	1706778
00:00:07.526	15179	0.00866	0		0.125603	1706773
00:00:07.536	15189	0.0087	0		0.126183	1706915
00:00:07.546	15199	0.00838	0		0.121542	1705831
00:00:07.556	15209	0.0086	0		0.124732	1706576
00:00:07.566	15219	0.00871	0		0.126328	1706956
00:00:07.576	15229	0.00904	0		0.131114	1708040
00:00:07.586	15239	0.00851	0		0.123427	1706262
00:00:07.596	15249	0.00876	0		0.127053	1707103
00:00:07.606	15259	0.00864	0		0.125313	1706708
00:00:07.616	15269	0.00869	0		0.126038	1706890
00:00:07.626	15279	0.00852	0		0.123572	1706326
00:00:07.636	15289	0.00856	0		0.124152	1706436
00:00:07.646	15299	0.00869	0		0.126038	1706885
00:00:07.656	15309	0.00875	0		0.126908	1707084
00:00:07.666	15319	0.00857	0		0.124297	1706488
00:00:07.676	15329	0.00884	0		0.128213	1707382
00:00:07.686	15339	0.00847	0		0.122847	1706128
00:00:07.696	15349	0.00853	0		0.123717	1706328
00:00:07.706	15359	0.0089	0		0.129084	1707581
00:00:07.716	15369	0.00841	0		0.121977	1705954
00:00:07.726	15379	0.00883	0		0.128068	1707351
00:00:07.735	15389	0.00898	0		0.130244	1707861
00:00:07.745	15399	0.00856	0		0.124152	1706429
00:00:07.755	15409	0.00851	0		0.123427	1706275
00:00:07.766	15419	0.0086	0		0.124732	1706595
00:00:07.775	15429	0.00875	0		0.126908	1707089
00:00:07.785	15439	0.00893	0		0.129519	1707679
00:00:07.795	15449	0.00871	0		0.126328	1706959
00:00:07.805	15459	0.00853	0		0.123717	1706353
00:00:07.815	15469	0.00878	0		0.127343	1707179
00:00:07.825	15479	0.00886	0		0.128503	1707444
00:00:07.835	15489	0.00878	0		0.127343	1707196
00:00:07.845	15499	0.00858	0		0.124442	1706502
00:00:07.855	15509	0.00878	0		0.127343	1707196
00:00:07.866	15519	0.00866	0		0.125603	1706790
00:00:07.875	15529	0.00872	0		0.126473	1706976
00:00:07.885	15539	0.0084	0		0.121832	1705922
00:00:07.895	15549	0.0089	0		0.129084	1707596
00:00:07.905	15559	0.00866	0		0.125603	1706778
00:00:07.915	15569	0.00849	0		0.123137	1706226
00:00:07.925	15579	0.00865	0		0.125458	1706738
00:00:07.935	15589	0.00875	0		0.126908	1707093
00:00:07.945	15599	0.00844	0		0.122412	1706057
00:00:07.955	15609	0.00878	0		0.127343	1707169
00:00:07.965	15619	0.00882	0		0.127923	1707319
00:00:07.975	15629	0.00891	0		0.129229	1707615
00:00:07.984	15639	0.00843	0		0.122267	1706025
00:00:07.995	15649	0.00864	0		0.125313	1706708
00:00:08.005	15659	0.00867	0		0.125748	1706829
00:00:08.014	15669	0.00859	0		0.124587	1706561
00:00:08.025	15679	0.00835	0		0.121106	1705748
00:00:08.035	15689	0.00883	0		0.128068	1707336
00:00:08.045	15699	0.00871	0		0.126328	1706932
00:00:08.054	15709	0.00924	0		0.134015	1708713
00:00:08.064	15719	0.00872	0		0.126473	1706988
00:00:08.074	15729	0.00884	0		0.128213	1707385
00:00:08.084	15739	0.00886	0		0.128503	1707468
00:00:08.094	15749	0.00894	0		0.129664	1707715
00:00:08.104	15759	0.00897	0		0.130099	1707811
00:00:08.114	15769	0.00861	0		0.124877	1706605
00:00:08.124	15779	0.00868	0		0.125893	1706836
00:00:08.135	15789	0.00882	0		0.127923	1707321
00:00:08.144	15799	0.00877	0		0.127198	1707160
00:00:08.154	15809	0.00884	0		0.128213	1707392
00:00:08.164	15819	0.00863	0		0.125168	1706679
00:00:08.174	15829	0.00869	0		0.126038	1706876
00:00:08.184	15839	0.00868	0		0.125893	1706844
00:00:08.194	15849	0.00904	0		0.131114	1708045
00:00:08.204	15859	0.00894	0		0.129664	1707723
00:00:08.214	15869	0.00867	0		0.125748	1706805
00:00:08.224	15879	0.00886	0		0.128503	1707449
00:00:08.233	15889	0.00913	0		0.132419	1708370
00:00:08.244	15899	0.00895	0		0.129809	1707752
00:00:08.254	15909	0.00898	0		0.130244	1707861
00:00:08.263	15919	0.00874	0		0.126763	1707064
00:00:08.274	15929	0.00924	0		0.134015	1708733
00:00:08.283	15939	0.00849	0		0.123137	1706204
00:00:08.294	15949	0.00906	0		0.131404	1708106
00:00:08.303	15959	0.00852	0		0.123572	1706306
00:00:08.313	15969	0.00891	0		0.129229	1707632
00:00:08.323	15979	0.00855	0		0.124007	1706419
00:00:08.333	15989	0.00902	0		0.130824	1707979
00:00:08.343	15999	0.00889	0		0.128939	1707566
00:00:08.353	16009	0.00896	0		0.129954	1707799
00:00:08.364	16019	0.00848	0		0.122992	1706191
00:00:08.373	16029	0.00863	0		0.125168	1706691
00:00:08.383	16039	0.00859	0		0.124587	1706546
00:00:08.393	16049	0.0092	0		0.133435	1708591
00:00:08.403	16059	0.00838	0		0.121542	1705846
00:00:08.413	16069	0.00881	0		0.127778	1707289
00:00:08.423	16079	0.00859	0		0.124587	1706561
00:00:08.433	16089	0.00903	0		0.130969	1708018
00:00:08.443	16099	0.00869	0		0.126038	1706868
00:00:08.453	16109	0.00907	0		0.131549	1708160
00:00:08.463	16119	0.00883	0		0.128068	1707338
00:00:08.473	16129	0.00917	0		0.133	1708478
00:00:08.483	16139	0.0089	0		0.129084	1707581
00:00:08.493	16149	0.00898	0		0.130244	1707856
00:00:08.503	16159	0.00884	0		0.128213	1707382
00:00:08.513	16169	0.00937	0		0.1359	1709150
00:00:08.523	16179	0.00887	0		0.128648	1707471
00:00:08.533	16189	0.00906	0		0.131404	1708113
00:00:08.542	16199	0.00852	0		0.123572	1706319
00:00:08.552	16209	0.00878	0		0.127343	1707196
00:00:08.563	16219	0.00901	0		0.130679	1707966
00:00:08.573	16229	0.00903	0		0.130969	1708008
00:00:08.582	16239	0.00898	0		0.130244	1707856
00:00:08.592	16249	0.00902	0		0.130824	1707993
00:00:08.602	16259	0.0089	0		0.129084	1707578
00:00:08.613	16269	0.00914	0		0.132564	1708380
00:00:08.622	16279	0.00888	0		0.128793	1707517
00:00:08.632	16289	0.00925	0		0.13416	1708760
00:00:08.642	16299	0.00894	0		0.129664	1707730
00:00:08.652	16309	0.00896	0		0.129954	1707774
00:00:08.662	16319	0.00888	0		0.128793	1707522
00:00:08.672	16329	0.00913	0		0.132419	1708351
00:00:08.682	16339	0.00937	0		0.1359	1709165
00:00:08.692	16349	0.00922	0		0.133725	1708674
00:00:08.702	16359	0.00869	0		0.126038	1706888
00:00:08.712	16369	0.00924	0		0.134015	1708730
00:00:08.722	16379	0.00922	0		0.133725	1708674
00:00:08.732	16389	0.00889	0		0.128939	1707547
00:00:08.742	16399	0.00879	0		0.127488	1707223
00:00:08.752	16409	0.00894	0		0.129664	1707733
00:00:08.762	16419	0.00889	0		0.128939	1707559
00:00:08.771	16429	0.00893	0		0.129519	1707676
00:00:08.781	16439	0.00907	0		0.131549	1708145
00:00:08.791	16449	0.0094	0		0.136335	1709270
00:00:08.802	16459	0.00881	0		0.127778	1707272
00:00:08.812	16469	0.00913	0		0.132419	1708363
00:00:08.821	16479	0.00904	0		0.131114	1708042
00:00:08.831	16489	0.00873	0		0.126618	1707003
00:00:08.841	16499	0.00875	0		0.126908	1707076
00:00:08.851	16509	0.00894	0		0.129664	1707735
00:00:08.861	16519	0.00891	0		0.129229	1707632
00:00:08.871	16529	0.00921	0		0.13358	1708623
00:00:08.881	16539	0.00919	0		0.13329	1708547
00:00:08.891	16549	0.00949	0		0.137641	1709559
00:00:08.901	16559	0.009	0		0.130534	1707925
00:00:08.912	16569	0.00914	0		0.132564	1708407
00:00:08.921	16579	0.00918	0		0.133145	1708510
00:00:08.931	16589	0.00928	0		0.134595	1708845
00:00:08.941	16599	0.00879	0		0.127488	1707209
00:00:08.951	16609	0.00908	0		0.131694	1708179
00:00:08.961	16619	0.00881	0		0.127778	1707272
00:00:08.971	16629	0.00922	0		0.133725	1708645
00:00:08.981	16639	0.009	0		0.130534	1707932
00:00:08.991	16649	0.00968	0		0.140396	1710219
00:00:09.001	16659	0.00911	0		0.132129	1708287
00:00:09.011	16669	0.00911	0		0.132129	1708292
00:00:09.020	16679	0.00892	0		0.129374	1707647
00:00:09.031	16689	0.00954	0		0.138366	1709721
00:00:09.041	16699	0.00885	0		0.128358	1707402
00:00:09.051	16709	0.00909	0		0.131839	1708219
00:00:09.061	16719	0.009	0		0.130534	1707917
00:00:09.070	16729	0.00926	0		0.134305	1708794
00:00:09.081	16739	0.00913	0		0.132419	1708356
00:00:09.091	16749	0.00892	0		0.129374	1707649
00:00:09.100	16759	0.00928	0		0.134595	1708865
00:00:09.111	16769	0.0093	0		0.134885	1708932
00:00:09.120	16779	0.00919	0		0.13329	1708549
00:00:09.130	16789	0.0093	0		0.134885	1708917
00:00:09.140	16799	0.00919	0		0.13329	1708552
00:00:09.151	16809	0.0092	0		0.133435	1708596
00:00:09.161	16819	0.00884	0		0.128213	1707385
00:00:09.170	16829	0.00906	0		0.131404	1708135
00:00:09.180	16839	0.00896	0		0.129954	1707789
00:00:09.190	16849	0.00947	0		0.137351	1709508
00:00:09.200	16859	0.00927	0		0.13445	1708811
00:00:09.210	16869	0.00927	0		0.13445	1708811
00:00:09.220	16879	0.00923	0		0.13387	1708681
00:00:09.230	16889	0.00946	0		0.137206	1709459
00:00:09.240	16899	0.00878	0		0.127343	1707184
00:00:09.250	16909	0.00921	0		0.13358	1708613
00:00:09.260	16919	0.00907	0		0.131549	1708145
00:00:09.270	16929	0.00915	0		0.13271	1708417
00:00:09.280	16939	0.00929	0		0.13474	1708908
00:00:09.290	16949	0.00902	0		0.130824	1708001
00:00:09.299	16959	0.0092	0		0.133435	1708601
00:00:09.310	16969	0.00933	0		0.13532	1709013
00:00:09.319	16979	0.00934	0		0.135465	1709062
00:00:09.330	16989	0.00952	0		0.138076	1709659
00:00:09.340	16999	0.00939	0		0.13619	1709243
00:00:09.350	17009	0.00952	0		0.138076	1709657
00:00:09.360	17019	0.00896	0		0.129954	1707801
00:00:09.369	17029	0.00941	0		0.13648	1709285
00:00:09.380	17039	0.00933	0		0.13532	1709033
00:00:09.389	17049	0.00894	0		0.129664	1707728
00:00:09.399	17059	0.00934	0		0.135465	1709074
00:00:09.410	17069	0.00907	0		0.131549	1708155
00:00:09.419	17079	0.00944	0		0.136916	1709400
00:00:09.429	17089	0.00947	0		0.137351	1709508
00:00:09.439	17099	0.00899	0		0.130389	1707873
00:00:09.449	17109	0.00918	0		0.133145	1708527
00:00:09.459	17119	0.00922	0		0.133725	1708645
00:00:09.469	17129	0.00952	0		0.138076	1709662
00:00:09.479	17139	0.00891	0		0.129229	1707613
00:00:09.489	17149	0.00941	0		0.13648	1709280
00:00:09.499	17159	0.00912	0		0.132274	1708326
00:00:09.509	17169	0.00967	0		0.140251	1710175
00:00:09.519	17179	0.00916	0		0.132855	1708454
00:00:09.529	17189	0.00907	0		0.131549	1708150
00:00:09.539	17199	0.00956	0		0.138656	1709784
00:00:09.549	17209	0.00964	0		0.139816	1710069
00:00:09.559	17219	0.00888	0		0.128793	1707510
00:00:09.569	17229	0.00935	0		0.13561	1709111
00:00:09.578	17239	0.00936	0		0.135755	1709133
00:00:09.589	17249	0.0097	0		0.140687	1710256
00:00:09.598	17259	0.00934	0		0.135465	1709052
00:00:09.609	17269	0.00917	0		0.133	1708490
00:00:09.618	17279	0.00941	0		0.13648	1709290
00:00:09.629	17289	0.00924	0		0.134015	1708730
00:00:09.638	17299	0.00903	0		0.130969	1708028
00:00:09.649	17309	0.00929	0		0.13474	1708895
00:00:09.658	17319	0.00942	0		0.136626	1709326
00:00:09.668	17329	0.00938	0		0.136045	1709187
00:00:09.679	17339	0.00947	0		0.137351	1709510
00:00:09.688	17349	0.00943	0		0.136771	1709375
00:00:09.698	17359	0.00935	0		0.13561	1709079
00:00:09.708	17369	0.00941	0		0.13648	1709297
00:00:09.718	17379	0.00917	0		0.133	1708478
00:00:09.728	17389	0.00939	0		0.13619	1709216
00:00:09.738	17399	0.00951	0		0.137931	1709635
00:00:09.748	17409	0.00957	0		0.138801	1709819
00:00:09.758	17419	0.00936	0		0.135755	1709131
00:00:09.769	17429	0.00935	0		0.13561	1709082
00:00:09.778	17439	0.00907	0		0.131549	1708145
00:00:09.788	17449	0.00966	0		0.140106	1710145
00:00:09.798	17459	0.00917	0		0.133	1708483
00:00:09.808	17469	0.00936	0		0.135755	1709128
00:00:09.818	17479	0.00948	0		0.137496	1709525
00:00:09.828	17489	0.00947	0		0.137351	1709488
00:00:09.837	17499	0.00948	0		0.137496	1709522
00:00:09.847	17509	0.00946	0		0.137206	1709449
00:00:09.857	17519	0.00941	0		0.13648	1709307
00:00:09.867	17529	0.00919	0		0.13329	1708542
00:00:09.877	17539	0.00957	0		0.138801	1709843
00:00:09.887	17549	0.00937	0		0.1359	1709148
00:00:09.898	17559	0.00956	0		0.138656	1709792
00:00:09.907	17569	0.00937	0		0.1359	1709148
00:00:09.918	17579	0.00933	0		0.13532	1709015
00:00:09.927	17589	0.00953	0		0.138221	1709706
00:00:09.937	17599	0.00962	0		0.139526	1709997
00:00:09.947	17609	0.00968	0		0.140396	1710219
00:00:09.957	17619	0.00945	0		0.137061	1709419
00:00:09.967	17629	0.00942	0		0.136626	1709324
00:00:09.978	17639	0.00962	0		0.139526	1710005
00:00:09.987	17649	0.0097	0		0.140687	1710283
00:00:09.997	17659	0.00975	0		0.141412	1710449
00:00:10.007	17669	0.00975	0		0.141412	1710439
00:00:10.017	17679	0.00958	0		0.138946	1709870
00:00:10.028	17689	0.00951	0		0.137931	1709623
00:00:10.037	17699	0.0099	0		0.143587	1710954
00:00:10.047	17709	0.00959	0		0.139091	1709899
00:00:10.057	17719	0.00954	0		0.138366	1709726
00:00:10.067	17729	0.00938	0		0.136045	1709202
00:00:10.077	17739	0.00973	0		0.141122	1710378
00:00:10.087	17749	0.00965	0		0.139961	1710109
00:00:10.097	17759	0.00959	0		0.139091	1709887
00:00:10.107	17769	0.00965	0		0.139961	1710116
00:00:10.117	17779	0.0094	0		0.136335	1709265
00:00:10.127	17789	0.00939	0		0.13619	1709231
00:00:10.136	17799	0.00958	0		0.138946	1709865
00:00:10.147	17809	0.00943	0		0.136771	1709353
00:00:10.157	17819	0.00984	0		0.142717	1710728
00:00:10.166	17829	0.00931	0		0.13503	1708947
00:00:10.176	17839	0.00947	0		0.137351	1709500
00:00:10.186	17849	0.00963	0		0.139671	1710029
00:00:10.196	17859	0.00972	0		0.140977	1710334
00:00:10.206	17869	0.00957	0		0.138801	1709843
00:00:10.216	17879	0.00986	0		0.143007	1710807
00:00:10.226	17889	0.00958	0		0.138946	1709865
00:00:10.236	17899	0.00982	0		0.142427	1710667
00:00:10.246	17909	0.00965	0		0.139961	1710096
00:00:10.256	17919	0.00981	0		0.142282	1710655
00:00:10.268	17929	0.00966	0		0.140106	1710150
00:00:10.276	17939	0.00949	0		0.137641	1709557
00:00:10.286	17949	0.00942	0		0.136626	1709317
00:00:10.296	17959	0.0097	0		0.140687	1710275
00:00:10.306	17969	0.00972	0		0.140977	1710346
00:00:10.316	17979	0.00961	0		0.139381	1709978
00:00:10.326	17989	0.00974	0		0.141267	1710390
00:00:10.336	17999	0.00981	0		0.142282	1710638
00:00:10.346	18009	0.00964	0		0.139816	1710054
00:00:10.356	18019	0.00962	0		0.139526	1710005
00:00:10.366	18029	0.00971	0		0.140832	1710305
00:00:10.376	18039	0.00972	0		0.140977	1710329
00:00:10.386	18049	0.00943	0		0.136771	1709380
00:00:10.396	18059	0.00979	0		0.141992	1710581
00:00:10.405	18069	0.00994	0		0.144167	1711070
00:00:10.415	18079	0.00974	0		0.141267	1710420
00:00:10.426	18089	0.00977	0		0.141702	1710508
00:00:10.435	18099	0.00982	0		0.142427	1710667
00:00:10.445	18109	0.00955	0		0.138511	1709775
00:00:10.456	18119	0.00969	0		0.140542	1710229
00:00:10.466	18129	0.00966	0		0.140106	1710148
00:00:10.475	18139	0.00967	0		0.140251	1710175
00:00:10.485	18149	0.00968	0		0.140396	1710189
00:00:10.495	18159	0.00983	0		0.142572	1710718
00:00:10.505	18169	0.00962	0		0.139526	1710005
00:00:10.515	18179	0.00969	0		0.140542	1710229
00:00:10.525	18189	0.00961	0		0.139381	1709953
00:00:10.535	18199	0.01006	0		0.145908	1711486
00:00:10.545	18209	0.00959	0		0.139091	1709909
00:00:10.555	18219	0.00975	0		0.141412	1710422
00:00:10.565	18229	0.00977	0		0.141702	1710505
00:00:10.575	18239	0.00982	0		0.142427	1710677
00:00:10.585	18249	0.00989	0		0.143442	1710914
00:00:10.595	18259	0.00994	0		0.144167	1711075
00:00:10.605	18269	0.0099	0		0.143587	1710927
00:00:10.615	18279	0.00986	0		0.143007	1710794
00:00:10.625	18289	0.0096	0		0.139236	1709946
00:00:10.635	18299	0.00972	0		0.140977	1710331
00:00:10.644	18309	0.00964	0		0.139816	1710084
00:00:10.654	18319	0.00978	0		0.141847	1710552
00:00:10.665	18329	0.00976	0		0.141557	1710469
00:00:10.675	18339	0.0102	0		0.147938	1711937
00:00:10.685	18349	0.01024	0		0.148519	1712093
00:00:10.694	18359	0.00993	0		0.144022	1711030
00:00:10.705	18369	0.00956	0		0.138656	1709784
00:00:10.715	18379	0.00977	0		0.141702	1710493
00:00:10.724	18389	0.00951	0		0.137931	1709625
00:00:10.734	18399	0.00997	0		0.144603	1711182
00:00:10.744	18409	0.00978	0		0.141847	1710537
00:00:10.754	18419	0.00994	0		0.144167	1711084
00:00:10.765	18429	0.00963	0		0.139671	1710042
00:00:10.774	18439	0.01011	0		0.146633	1711662
00:00:10.785	18449	0.0099	0		0.143587	1710944
00:00:10.794	18459	0.01016	0		0.147358	1711817
00:00:10.804	18469	0.00988	0		0.143297	1710863
00:00:10.814	18479	0.01011	0		0.146633	1711662
00:00:10.824	18489	0.0096	0		0.139236	1709926
00:00:10.834	18499	0.00999	0		0.144893	1711243
00:00:10.844	18509	0.0098	0		0.142137	1710601
00:00:10.854	18519	0.00997	0		0.144603	1711170
00:00:10.864	18529	0.00991	0		0.143732	1710978
00:00:10.874	18539	0.00964	0		0.139816	1710069
00:00:10.886	18549	0.0097	0		0.140687	1710273
00:00:10.894	18559	0.01024	0		0.148519	1712081
00:00:10.903	18569	0.00983	0		0.142572	1710699
00:00:10.914	18579	0.01021	0		0.148083	1711995
00:00:10.923	18589	0.01007	0		0.146053	1711520
00:00:10.933	18599	0.01001	0		0.145183	1711324
00:00:10.943	18609	0.00981	0		0.142282	1710647
00:00:10.953	18619	0.01028	0		0.149099	1712216
00:00:10.963	18629	0.00974	0		0.141267	1710412
00:00:10.973	18639	0.01011	0		0.146633	1711655
00:00:10.983	18649	0.00961	0		0.139381	1709956
00:00:10.993	18659	0.00995	0		0.144313	1711099
00:00:11.003	18669	0.00986	0		0.143007	1710799
00:00:11.013	18679	0.01013	0		0.146923	1711701
00:00:11.023	18689	0.00984	0		0.142717	1710743
00:00:11.033	18699	0.01024	0		0.148519	1712093
00:00:11.043	18709	0.00985	0		0.142862	1710765
00:00:11.053	18719	0.01055	0		0.153015	1713108
00:00:11.063	18729	0.01015	0		0.147213	1711775
00:00:11.073	18739	0.01047	0		0.151854	1712841
00:00:11.083	18749	0.00993	0		0.144022	1711027
00:00:11.093	18759	0.01032	0		0.149679	1712337
00:00:11.103	18769	0.00984	0		0.142717	1710740
00:00:11.113	18779	0.01022	0		0.148229	1712017
00:00:11.123	18789	0.01009	0		0.146343	1711567
00:00:11.133	18799	0.01009	0		0.146343	1711579
00:00:11.143	18809	0.00978	0		0.141847	1710545
00:00:11.152	18819	0.01042	0		0.151129	1712689
00:00:11.162	18829	0.00979	0		0.141992	1710576
00:00:11.172	18839	0.01	0		0.145038	1711283
00:00:11.184	18849	0.00996	0		0.144458	1711158
00:00:11.192	18859	0.01044	0		0.151419	1712763
00:00:11.202	18869	0.01019	0		0.147793	1711924
00:00:11.212	18879	0.00997	0		0.144603	1711165
00:00:11.222	18889	0.01001	0		0.145183	1711307
00:00:11.232	18899	0.01034	0		0.149969	1712432
00:00:11.242	18909	0.00973	0		0.141122	1710366
00:00:11.252	18919	0.01009	0		0.146343	1711579
00:00:11.262	18929	0.01006	0		0.145908	1711483
00:00:11.272	18939	0.01037	0		0.150404	1712518
00:00:11.282	18949	0.00984	0		0.142717	1710743
00:00:11.292	18959	0.01036	0		0.150259	1712493
00:00:11.302	18969	0.0096	0		0.139236	1709939
00:00:11.312	18979	0.01018	0		0.147648	1711873
00:00:11.322	18989	0.00984	0		0.142717	1710753
00:00:11.332	18999	0.01004	0		0.145618	1711425
00:00:11.342	19009	0.01016	0		0.147358	1711797
00:00:11.352	19019	0.0104	0		0.150839	1712604
00:00:11.362	19029	0.01018	0		0.147648	1711875
00:00:11.372	19039	0.01012	0		0.146778	1711687
00:00:11.382	19049	0.01044	0		0.151419	1712738
00:00:11.392	19059	0.01029	0		0.149244	1712265
00:00:11.402	19069	0.01005	0		0.145763	1711449
00:00:11.412	19079	0.0104	0		0.150839	1712633
00:00:11.422	19089	0.01047	0		0.151854	1712839
00:00:11.431	19099	0.01003	0		0.145473	1711363
00:00:11.441	19109	0.00991	0		0.143732	1710958
00:00:11.451	19119	0.01034	0		0.149969	1712413
00:00:11.461	19129	0.00998	0		0.144748	1711221
00:00:11.471	19139	0.01046	0		0.151709	1712807
00:00:11.481	19149	0.00995	0		0.144313	1711121
00:00:11.491	19159	0.01045	0		0.151564	1712790
00:00:11.501	19169	0.01011	0		0.146633	1711640
00:00:11.511	19179	0.01001	0		0.145183	1711305
00:00:11.521	19189	0.01024	0		0.148519	1712071
00:00:11.531	19199	0.01029	0		0.149244	1712255
00:00:11.541	19209	0.01028	0		0.149099	1712230
00:00:11.551	19219	0.01029	0		0.149244	1712250
00:00:11.561	19229	0.01054	0		0.15287	1713081
00:00:11.571	19239	0.01038	0		0.150549	1712547
00:00:11.581	19249	0.01029	0		0.149244	1712262
00:00:11.591	19259	0.01023	0		0.148374	1712054
00:00:11.601	19269	0.0101	0		0.146488	1711611
00:00:11.611	19279	0.0102	0		0.147938	1711946
00:00:11.621	19289	0.01018	0		0.147648	1711878
00:00:11.631	19299	0.01006	0		0.145908	1711461
00:00:11.641	19309	0.01014	0		0.147068	1711731
00:00:11.651	19319	0.01049	0		0.152145	1712907
00:00:11.661	19329	0.0101	0		0.146488	1711603
00:00:11.670	19339	0.01035	0		0.150114	1712435
00:00:11.681	19349	0.00982	0		0.142427	1710665
00:00:11.690	19359	0.01041	0		0.150984	1712643
00:00:11.701	19369	0.01032	0		0.149679	1712342
00:00:11.711	19379	0.01026	0		0.148809	1712137
00:00:11.720	19389	0.01033	0		0.149824	1712383
00:00:11.730	19399	0.01028	0		0.149099	1712223
00:00:11.740	19409	0.00989	0		0.143442	1710905
00:00:11.750	19419	0.01038	0		0.150549	1712542
00:00:11.760	19429	0.01023	0		0.148374	1712052
00:00:11.770	19439	0.01042	0		0.151129	1712692
00:00:11.780	19449	0.01049	0		0.152145	1712910
00:00:11.790	19459	0.01032	0		0.149679	1712359
00:00:11.800	19469	0.0099	0		0.143587	1710946
00:00:11.810	19479	0.01076	0		0.156061	1713829
00:00:11.820	19489	0.01011	0		0.146633	1711657
00:00:11.830	19499	0.01041	0		0.150984	1712655
00:00:11.840	19509	0.01033	0		0.149824	1712376
00:00:11.850	19519	0.01057	0		0.153305	1713183
00:00:11.860	19529	0.01048	0		0.152	1712895
00:00:11.870	19539	0.01046	0		0.151709	1712834
00:00:11.880	19549	0.00994	0		0.144167	1711065
00:00:11.890	19559	0.01083	0		0.157076	1714076
00:00:11.900	19569	0.01041	0		0.150984	1712643
00:00:11.910	19579	0.01041	0		0.150984	1712655
00:00:11.920	19589	0.01051	0		0.152435	1712983
00:00:11.930	19599	0.01054	0		0.15287	1713096
00:00:11.940	19609	0.01045	0		0.151564	1712777
00:00:11.949	19619	0.01043	0		0.151274	1712704
00:00:11.959	19629	0.01036	0		0.150259	1712479
00:00:11.969	19639	0.01036	0		0.150259	1712471
00:00:11.979	19649	0.01039	0		0.150694	1712582
00:00:11.989	19659	0.01056	0		0.15316	1713167
00:00:11.999	19669	0.01071	0		0.155335	1713665
00:00:12.010	19679	0.01067	0		0.154755	1713508
00:00:12.019	19689	0.01071	0		0.155335	1713645
00:00:12.029	19699	0.0105	0		0.15229	1712944
00:00:12.039	19709	0.01032	0		0.149679	1712351
00:00:12.049	19719	0.01066	0		0.15461	1713479
00:00:12.059	19729	0.01014	0		0.147068	1711750
00:00:12.069	19739	0.01043	0		0.151274	1712736
00:00:12.079	19749	0.01031	0		0.149534	1712327
00:00:12.090	19759	0.01057	0		0.153305	1713187
00:00:12.099	19769	0.01057	0		0.153305	1713192
00:00:12.110	19779	0.01048	0		0.152	1712897
00:00:12.119	19789	0.01038	0		0.150549	1712547
00:00:12.129	19799	0.01072	0		0.15548	1713704
00:00:12.139	19809	0.01009	0		0.146343	1711569
00:00:12.149	19819	0.01071	0		0.155335	1713645
00:00:12.159	19829	0.01048	0		0.152	1712883
00:00:12.169	19839	0.01066	0		0.15461	1713486
00:00:12.179	19849	0.01047	0		0.151854	1712853
00:00:12.190	19859	0.01081	0		0.156786	1714010
00:00:12.199	19869	0.01054	0		0.15287	1713091
00:00:12.209	19879	0.01049	0		0.152145	1712932
00:00:12.219	19889	0.01025	0		0.148664	1712105
00:00:12.229	19899	0.01077	0		0.156206	1713871
00:00:12.239	19909	0.01058	0		0.15345	1713229
00:00:12.249	19919	0.01076	0		0.156061	1713834
00:00:12.259	19929	0.01048	0		0.152	1712893
00:00:12.268	19939	0.01065	0		0.154465	1713445
00:00:12.279	19949	0.0106	0		0.15374	1713281
00:00:12.288	19959	0.01069	0		0.155045	1713577
00:00:12.299	19969	0.01058	0		0.15345	1713207
00:00:12.308	19979	0.01064	0		0.15432	1713410
00:00:12.318	19989	0.01091	0		0.158236	1714319
00:00:12.328	19999	0.01084	0		0.157221	1714091
00:00:12.338	20009	0.01032	0		0.149679	1712344
00:00:12.348	20019	0.01046	0		0.151709	1712812
00:00:12.359	20029	0.01047	0		0.151854	1712856
00:00:12.368	20039	0.01098	0		0.159251	1714553
00:00:12.378	20049	0.01063	0		0.154175	1713383
00:00:12.388	20059	0.01065	0		0.154465	1713464
00:00:12.398	20069	0.01061	0		0.153885	1713322
00:00:12.408	20079	0.01062	0		0.15403	1713344
00:00:12.418	20089	0.01038	0		0.150549	1712545
00:00:12.428	20099	0.01072	0		0.15548	1713699
00:00:12.438	20109	0.01059	0		0.153595	1713251
00:00:12.448	20119	0.01061	0		0.153885	1713312
00:00:12.458	20129	0.0108	0		0.156641	1713954
00:00:12.468	20139	0.01097	0		0.159106	1714538
00:00:12.478	20149	0.01084	0		0.157221	1714089
00:00:12.487	20159	0.01081	0		0.156786	1713981
00:00:12.498	20169	0.01061	0		0.153885	1713339
00:00:12.508	20179	0.01072	0		0.15548	1713697
00:00:12.518	20189	0.01088	0		0.157801	1714236
00:00:12.528	20199	0.01076	0		0.156061	1713839
00:00:12.538	20209	0.01094	0		0.158671	1714417
00:00:12.547	20219	0.0108	0		0.156641	1713947
00:00:12.557	20229	0.01071	0		0.155335	1713645
00:00:12.567	20239	0.01073	0		0.155625	1713716
00:00:12.577	20249	0.01054	0		0.15287	1713074
00:00:12.587	20259	0.01067	0		0.154755	1713538
00:00:12.597	20269	0.01079	0		0.156496	1713925
00:00:12.607	20279	0.01077	0		0.156206	1713858
00:00:12.617	20289	0.01097	0		0.159106	1714523
00:00:12.627	20299	0.01079	0		0.156496	1713922
00:00:12.637	20309	0.01125	0		0.163167	1715472
00:00:12.647	20319	0.01065	0		0.154465	1713459
00:00:12.657	20329	0.01072	0		0.15548	1713682
00:00:12.667	20339	0.0108	0		0.156641	1713954
00:00:12.677	20349	0.01075	0		0.155916	1713805
00:00:12.687	20359	0.01055	0		0.153015	1713128
00:00:12.697	20369	0.01108	0		0.160702	1714900
00:00:12.707	20379	0.0107	0		0.15519	1713609
00:00:12.717	20389	0.01089	0		0.157946	1714277
00:00:12.727	20399	0.01106	0		0.160412	1714844
00:00:12.737	20409	0.01059	0		0.153595	1713266
00:00:12.747	20419	0.01099	0		0.159396	1714587
00:00:12.757	20429	0.01055	0		0.153015	1713135
00:00:12.767	20439	0.01077	0		0.156206	1713868
00:00:12.777	20449	0.01109	0		0.160847	1714944
00:00:12.787	20459	0.01084	0		0.157221	1714111
00:00:12.796	20469	0.01093	0		0.158526	1714409
00:00:12.807	20479	0.01118	0		0.162152	1715250
00:00:12.817	20489	0.01096	0		0.158961	1714496
00:00:12.826	20499	0.01073	0		0.155625	1713721
00:00:12.838	20509	0.01096	0		0.158961	1714513
00:00:12.846	20519	0.01086	0		0.157511	1714152
00:00:12.857	20529	0.01085	0		0.157366	1714125
00:00:12.866	20539	0.01053	0		0.152725	1713066
00:00:12.876	20549	0.01081	0		0.156786	1713978
00:00:12.886	20559	0.01083	0		0.157076	1714047
00:00:12.896	20569	0.01106	0		0.160412	1714817
00:00:12.906	20579	0.01102	0		0.159832	1714690
00:00:12.917	20589	0.01104	0		0.160122	1714770
00:00:12.926	20599	0.01091	0		0.158236	1714319
00:00:12.936	20609	0.01065	0		0.154465	1713454
00:00:12.946	20619	0.01099	0		0.159396	1714609
00:00:12.956	20629	0.01085	0		0.157366	1714128
00:00:12.966	20639	0.01108	0		0.160702	1714903
00:00:12.976	20649	0.0108	0		0.156641	1713966
00:00:12.986	20659	0.01085	0		0.157366	1714140
00:00:12.996	20669	0.01099	0		0.159396	1714611
00:00:13.006	20679	0.01119	0		0.162297	1715255
00:00:13.015	20689	0.01109	0		0.160847	1714920
00:00:13.025	20699	0.01099	0		0.159396	1714614
00:00:13.035	20709	0.01092	0		0.158381	1714360
00:00:13.046	20719	0.0108	0		0.156641	1713947
00:00:13.056	20729	0.01109	0		0.160847	1714935
00:00:13.066	20739	0.01102	0		0.159832	1714709
00:00:13.075	20749	0.01084	0		0.157221	1714091
00:00:13.085	20759	0.01082	0		0.156931	1714013
00:00:13.095	20769	0.01081	0		0.156786	1714010
00:00:13.106	20779	0.0109	0		0.158091	1714304
00:00:13.116	20789	0.01107	0		0.160557	1714861
00:00:13.125	20799	0.01076	0		0.156061	1713839
00:00:13.135	20809	0.01128	0		0.163603	1715584
00:00:13.145	20819	0.01105	0		0.160267	1714788
00:00:13.155	20829	0.01118	0		0.162152	1715221
00:00:13.165	20839	0.01076	0		0.156061	1713841
00:00:13.175	20849	0.01099	0		0.159396	1714599
00:00:13.185	20859	0.01088	0		0.157801	1714223
00:00:13.195	20869	0.01124	0		0.163022	1715452
00:00:13.205	20879	0.01097	0		0.159106	1714545
00:00:13.215	20889	0.01127	0		0.163457	1715540
00:00:13.225	20899	0.01109	0		0.160847	1714930
00:00:13.235	20909	0.01126	0		0.163312	1715511
00:00:13.245	20919	0.01091	0		0.158236	1714329
00:00:13.255	20929	0.01101	0		0.159687	1714665
00:00:13.265	20939	0.01114	0		0.161572	1715099
00:00:13.275	20949	0.01155	0		0.167519	1716466
00:00:13.285	20959	0.01108	0		0.160702	1714886
00:00:13.295	20969	0.01105	0		0.160267	1714792
00:00:13.305	20979	0.01093	0		0.158526	1714409
00:00:13.314	20989	0.01106	0		0.160412	1714849
00:00:13.324	20999	0.01114	0		0.161572	1715113
00:00:13.334	21009	0.0114	0		0.165343	1715976
00:00:13.344	21019	0.01112	0		0.161282	1715030
00:00:13.354	21029	0.01136	0		0.164763	1715829
00:00:13.364	21039	0.01103	0		0.159977	1714744
00:00:13.374	21049	0.0113	0		0.163893	1715643
00:00:13.384	21059	0.01075	0		0.155916	1713792
00:00:13.394	21069	0.01121	0		0.162587	1715339
00:00:13.405	21079	0.01108	0		0.160702	1714893
00:00:13.414	21089	0.01141	0		0.165488	1716006
00:00:13.424	21099	0.01121	0		0.162587	1715321
00:00:13.434	21109	0.01139	0		0.165198	1715937
00:00:13.444	21119	0.01125	0		0.163167	1715460
00:00:13.454	21129	0.01128	0		0.163603	1715570
00:00:13.464	21139	0.01084	0		0.157221	1714101
00:00:13.474	21149	0.0115	0		0.166793	1716314
00:00:13.484	21159	0.01082	0		0.156931	1714018
00:00:13.494	21169	0.0118	0		0.171144	1717329
00:00:13.504	21179	0.01137	0		0.164908	1715873
00:00:13.514	21189	0.01114	0		0.161572	1715113
00:00:13.524	21199	0.01106	0		0.160412	1714841
00:00:13.534	21209	0.01118	0		0.162152	1715224
00:00:13.544	21219	0.01108	0		0.160702	1714900
00:00:13.553	21229	0.01135	0		0.164618	1715790
00:00:13.564	21239	0.01123	0		0.162877	1715388
00:00:13.574	21249	0.01118	0		0.162152	1715221
00:00:13.583	21259	0.01128	0		0.163603	1715560
00:00:13.593	21269	0.01122	0		0.162732	1715358
00:00:13.603	21279	0.01091	0		0.158236	1714341
00:00:13.613	21289	0.01147	0		0.166358	1716207
00:00:13.623	21299	0.01108	0		0.160702	1714888
00:00:13.633	21309	0.01116	0		0.161862	1715165
00:00:13.643	21319	0.0114	0		0.165343	1715962
00:00:13.653	21329	0.01129	0		0.163748	1715607
00:00:13.663	21339	0.0113	0		0.163893	1715646
00:00:13.673	21349	0.01189	0		0.17245	1717625
00:00:13.683	21359	0.01112	0		0.161282	1715025
00:00:13.693	21369	0.01121	0		0.162587	1715339
00:00:13.703	21379	0.01147	0		0.166358	1716199
00:00:13.713	21389	0.01163	0		0.168679	1716741
00:00:13.723	21399	0.01103	0		0.159977	1714739
00:00:13.733	21409	0.01117	0		0.162007	1715209
00:00:13.743	21419	0.01114	0		0.161572	1715104
00:00:13.753	21429	0.01141	0		0.165488	1715991
00:00:13.763	21439	0.01112	0		0.161282	1715035
00:00:13.773	21449	0.01123	0		0.162877	1715400
00:00:13.783	21459	0.01123	0		0.162877	1715416
00:00:13.793	21469	0.01152	0		0.167083	1716385
00:00:13.803	21479	0.01103	0		0.159977	1714734
00:00:13.813	21489	0.01131	0		0.164038	1715658
00:00:13.823	21499	0.01127	0		0.163457	1715543
00:00:13.832	21509	0.01128	0		0.163603	1715567
00:00:13.843	21519	0.01109	0		0.160847	1714922
00:00:13.852	21529	0.01145	0		0.166068	1716150
00:00:13.863	21539	0.01138	0		0.165053	1715922
00:00:13.875	21549	0.01144	0		0.165923	1716106
00:00:13.882	21559	0.01123	0		0.162877	1715400
00:00:13.892	21569	0.01121	0		0.162587	1715326
00:00:13.902	21579	0.01134	0		0.164473	1715780
00:00:13.912	21589	0.01126	0		0.163312	1715491
00:00:13.922	21599	0.01134	0		0.164473	1715763
00:00:13.932	21609	0.01165	0		0.168969	1716820
00:00:13.942	21619	0.01115	0		0.161717	1715140
00:00:13.952	21629	0.01163	0		0.168679	1716761
00:00:13.962	21639	0.01153	0		0.167228	1716395
00:00:13.972	21649	0.01157	0		0.167809	1716554
00:00:13.982	21659	0.01121	0		0.162587	1715336
00:00:13.992	21669	0.01144	0		0.165923	1716096
00:00:14.002	21679	0.01137	0		0.164908	1715871
00:00:14.012	21689	0.01168	0		0.169404	1716910
00:00:14.022	21699	0.0116	0		0.168244	1716646
00:00:14.031	21709	0.01152	0		0.167083	1716378
00:00:14.042	21719	0.01149	0		0.166648	1716287
00:00:14.052	21729	0.01147	0		0.166358	1716211
00:00:14.062	21739	0.01123	0		0.162877	1715411
00:00:14.071	21749	0.0116	0		0.168244	1716658
00:00:14.081	21759	0.01138	0		0.165053	1715900
00:00:14.092	21769	0.01144	0		0.165923	1716099
00:00:14.101	21779	0.01144	0		0.165923	1716094
00:00:14.112	21789	0.01134	0		0.164473	1715771
00:00:14.121	21799	0.01159	0		0.168099	1716616
00:00:14.132	21809	0.01156	0		0.167664	1716498
00:00:14.141	21819	0.01171	0		0.169839	1717003
00:00:14.151	21829	0.01179	0		0.170999	1717273
00:00:14.161	21839	0.01141	0		0.165488	1716018
00:00:14.171	21849	0.01167	0		0.169259	1716886
00:00:14.181	21859	0.01116	0		0.161862	1715160
00:00:14.191	21869	0.01195	0		0.17332	1717835
00:00:14.201	21879	0.01156	0		0.167664	1716510
00:00:14.211	21889	0.01168	0		0.169404	1716903
00:00:14.221	21899	0.01127	0		0.163457	1715543
00:00:14.231	21909	0.01175	0		0.170419	1717136
00:00:14.241	21919	0.01123	0		0.162877	1715408
00:00:14.251	21929	0.01153	0		0.167228	1716412
00:00:14.261	21939	0.01174	0		0.170274	1717119
00:00:14.271	21949	0.01177	0		0.170709	1717226
00:00:14.281	21959	0.01127	0		0.163457	1715543
00:00:14.291	21969	0.01177	0		0.170709	1717199
00:00:14.301	21979	0.01151	0		0.166938	1716353
00:00:14.311	21989	0.01143	0		0.165778	1716062
00:00:14.321	21999	0.01141	0		0.165488	1716001
00:00:14.330	22009	0.01154	0		0.167374	1716442
00:00:14.340	22019	0.0117	0		0.169694	1716994
00:00:14.350	22029	0.01169	0		0.169549	1716952
00:00:14.361	22039	0.01163	0		0.168679	1716761
00:00:14.371	22049	0.0116	0		0.168244	1716653
00:00:14.380	22059	0.01147	0		0.166358	1716197
00:00:14.390	22069	0.01177	0		0.170709	1717202
00:00:14.401	22079	0.01131	0		0.164038	1715687
00:00:14.411	22089	0.01195	0		0.17332	1717808
00:00:14.421	22099	0.01154	0		0.167374	1716429
00:00:14.430	22109	0.0118	0		0.171144	1717302
00:00:14.440	22119	0.01174	0		0.170274	1717109
00:00:14.450	22129	0.01185	0		0.17187	1717471
00:00:14.461	22139	0.01161	0		0.168389	1716680
00:00:14.470	22149	0.01195	0		0.17332	1717817
00:00:14.480	22159	0.01162	0		0.168534	1716712
00:00:14.490	22169	0.01164	0		0.168824	1716771
00:00:14.500	22179	0.01182	0		0.171435	1717393
00:00:14.510	22189	0.01184	0		0.171725	1717439
00:00:14.520	22199	0.01163	0		0.168679	1716761
00:00:14.530	22209	0.01214	0		0.176076	1718459
00:00:14.540	22219	0.01167	0		0.169259	1716886
00:00:14.550	22229	0.01179	0		0.170999	1717285
00:00:14.560	22239	0.01182	0		0.171435	1717398
00:00:14.570	22249	0.01166	0		0.169114	1716834
00:00:14.579	22259	0.01167	0		0.169259	1716883
00:00:14.590	22269	0.01194	0		0.173175	1717781
00:00:14.599	22279	0.01172	0		0.169984	1717050
00:00:14.610	22289	0.01191	0		0.17274	1717702
00:00:14.619	22299	0.01185	0		0.17187	1717488
00:00:14.629	22309	0.01161	0		0.168389	1716683
00:00:14.639	22319	0.01162	0		0.168534	1716710
00:00:14.649	22329	0.01206	0		0.174915	1718177
00:00:14.660	22339	0.0117	0		0.169694	1716989
00:00:14.669	22349	0.0117	0		0.169694	1716972
00:00:14.679	22359	0.01149	0		0.166648	1716273
00:00:14.689	22369	0.012	0		0.174045	1717972
00:00:14.699	22379	0.01164	0		0.168824	1716768
00:00:14.709	22389	0.01169	0		0.169549	1716952
00:00:14.719	22399	0.01174	0		0.170274	1717121
00:00:14.729	22409	0.01213	0		0.175931	1718437
00:00:14.739	22419	0.01192	0		0.172885	1717710
00:00:14.749	22429	0.01226	0		0.177816	1718847
00:00:14.759	22439	0.01183	0		0.17158	1717415
00:00:14.769	22449	0.01222	0		0.177236	1718709
00:00:14.779	22459	0.0118	0		0.171144	1717305
00:00:14.789	22469	0.01181	0		0.17129	1717341
00:00:14.799	22479	0.01177	0		0.170709	1717216
00:00:14.809	22489	0.01196	0		0.173465	1717859
00:00:14.819	22499	0.01175	0		0.170419	1717163
00:00:14.829	22509	0.01175	0		0.170419	1717163
00:00:14.838	22519	0.01219	0		0.176801	1718613
00:00:14.848	22529	0.0119	0		0.172595	1717663
00:00:14.859	22539	0.01179	0		0.170999	1717292
00:00:14.868	22549	0.01175	0		0.170419	1717136
00:00:14.879	22559	0.01184	0		0.171725	1717434
00:00:14.889	22569	0.01213	0		0.175931	1718415
00:00:14.898	22579	0.01192	0		0.172885	1717707
00:00:14.909	22589	0.01189	0		0.17245	1717608
00:00:14.918	22599	0.01212	0		0.175786	1718395
00:00:14.928	22609	0.01176	0		0.170564	1717185
00:00:14.938	22619	0.01183	0		0.17158	1717422
00:00:14.949	22629	0.01172	0		0.169984	1717040
00:00:14.958	22639	0.01218	0		0.176656	1718608
00:00:14.968	22649	0.01216	0		0.176366	1718513
00:00:14.979	22659	0.01209	0		0.175351	1718302
00:00:14.988	22669	0.01221	0		0.177091	1718687
00:00:14.998	22679	0.01195	0		0.17332	1717822
00:00:15.008	22689	0.01204	0		0.174625	1718116
00:00:15.018	22699	0.01211	0		0.175641	1718351
00:00:15.028	22709	0.01218	0		0.176656	1718594
00:00:15.038	22719	0.01202	0		0.174335	1718057
00:00:15.048	22729	0.01207	0		0.175061	1718222
00:00:15.058	22739	0.01197	0		0.17361	1717891
00:00:15.068	22749	0.01223	0		0.177381	1718759
00:00:15.078	22759	0.01221	0		0.177091	1718692
00:00:15.088	22769	0.01189	0		0.17245	1717603
00:00:15.098	22779	0.0123	0		0.178396	1718989
00:00:15.108	22789	0.01215	0		0.176221	1718481
00:00:15.118	22799	0.01209	0		0.175351	1718273
00:00:15.127	22809	0.01187	0		0.17216	1717562
00:00:15.137	22819	0.01227	0		0.177961	1718886
00:00:15.148	22829	0.0121	0		0.175496	1718317
00:00:15.158	22839	0.01213	0		0.175931	1718408
00:00:15.167	22849	0.01206	0		0.174915	1718182
00:00:15.177	22859	0.01217	0		0.176511	1718555
00:00:15.187	22869	0.01208	0		0.175206	1718253
00:00:15.197	22879	0.01236	0		0.179267	1719197
00:00:15.208	22889	0.01205	0		0.17477	1718143
00:00:15.217	22899	0.01239	0		0.179702	1719310
00:00:15.227	22909	0.01219	0		0.176801	1718638
00:00:15.237	22919	0.01231	0		0.178541	1719028
00:00:15.247	22929	0.01221	0		0.177091	1718677
00:00:15.257	22939	0.01212	0		0.175786	1718376
00:00:15.267	22949	0.01187	0		0.17216	1717547
00:00:15.277	22959	0.0124	0		0.179847	1719342
00:00:15.287	22969	0.01216	0		0.176366	1718510
00:00:15.297	22979	0.01248	0		0.181007	1719609
00:00:15.307	22989	0.01218	0		0.176656	1718577
00:00:15.317	22999	0.0122	0		0.176946	1718667
00:00:15.327	23009	0.01215	0		0.176221	1718506
00:00:15.336	23019	0.01218	0		0.176656	1718584
00:00:15.347	23029	0.01242	0		0.180137	1719386
00:00:15.356	23039	0.01222	0		0.177236	1718711
00:00:15.367	23049	0.01209	0		0.175351	1718283
00:00:15.377	23059	0.01229	0		0.178251	1718977
00:00:15.387	23069	0.01232	0		0.178686	1719058
00:00:15.396	23079	0.01217	0		0.176511	1718545
00:00:15.407	23089	0.01246	0		0.180717	1719528
00:00:15.417	23099	0.01203	0		0.17448	1718097
00:00:15.426	23109	0.01254	0		0.181877	1719800
00:00:15.436	23119	0.01246	0		0.180717	1719540
00:00:15.446	23129	0.01211	0		0.175641	1718366
00:00:15.456	23139	0.01229	0		0.178251	1718972
00:00:15.467	23149	0.0123	0		0.178396	1718989
00:00:15.476	23159	0.01234	0		0.178977	1719134
00:00:15.486	23169	0.0121	0		0.175496	1718317
00:00:15.497	23179	0.01247	0		0.180862	1719562
00:00:15.506	23189	0.01223	0		0.177381	1718761
00:00:15.516	23199	0.01268	0		0.183908	1720281
00:00:15.526	23209	0.01203	0		0.17448	1718079
00:00:15.536	23219	0.01243	0		0.180282	1719430
00:00:15.546	23229	0.01209	0		0.175351	1718275
00:00:15.556	23239	0.01247	0		0.180862	1719552
00:00:15.566	23249	0.01193	0		0.17303	1717746
00:00:15.576	23259	0.01239	0		0.179702	1719280
00:00:15.586	23269	0.01234	0		0.178977	1719121
00:00:15.596	23279	0.01255	0		0.182022	1719819
00:00:15.606	23289	0.01212	0		0.175786	1718376
00:00:15.615	23299	0.01252	0		0.181587	1719716
00:00:15.626	23309	0.01194	0		0.173175	1717793
00:00:15.636	23319	0.0125	0		0.181297	1719672
00:00:15.645	23329	0.0123	0		0.178396	1718987
00:00:15.655	23339	0.01255	0		0.182022	1719839
00:00:15.665	23349	0.01234	0		0.178977	1719121
00:00:15.676	23359	0.01186	0		0.172015	1717508
00:00:15.685	23369	0.01211	0		0.175641	1718354
00:00:15.695	23379	0.01256	0		0.182167	1719853
00:00:15.705	23389	0.01233	0		0.178831	1719089
00:00:15.715	23399	0.01283	0		0.186083	1720778
00:00:15.725	23409	0.01223	0		0.177381	1718754
00:00:15.735	23419	0.01218	0		0.176656	1718601
00:00:15.745	23429	0.01207	0		0.175061	1718231
00:00:15.755	23439	0.01266	0		0.183618	1720200
00:00:15.765	23449	0.01219	0		0.176801	1718623
00:00:15.775	23459	0.01267	0		0.183763	1720241
00:00:15.785	23469	0.0126	0		0.182747	1719994
00:00:15.795	23479	0.01278	0		0.185358	1720594
00:00:15.805	23489	0.0124	0		0.179847	1719344
00:00:15.815	23499	0.0126	0		0.182747	1720011
00:00:15.825	23509	0.01256	0		0.182167	1719879
00:00:15.835	23519	0.01272	0		0.184488	1720413
00:00:15.845	23529	0.01225	0		0.177671	1718825
00:00:15.855	23539	0.0125	0		0.181297	1719677
00:00:15.865	23549	0.01245	0		0.180572	1719511
00:00:15.875	23559	0.01245	0		0.180572	1719506
00:00:15.884	23569	0.01228	0		0.178106	1718942
00:00:15.895	23579	0.01242	0		0.180137	1719408
00:00:15.905	23589	0.01238	0		0.179557	1719251
00:00:15.914	23599	0.01249	0		0.181152	1719616
00:00:15.924	23609	0.01259	0		0.182602	1719960
00:00:15.934	23619	0.01266	0		0.183618	1720210
00:00:15.944	23629	0.01261	0		0.182893	1720031
00:00:15.954	23639	0.01282	0		0.185938	1720734
00:00:15.965	23649	0.01219	0		0.176801	1718640
00:00:15.974	23659	0.01246	0		0.180717	1719523
00:00:15.984	23669	0.0125	0		0.181297	1719662
00:00:15.994	23679	0.01266	0		0.183618	1720212
00:00:16.004	23689	0.01238	0		0.179557	1719266
00:00:16.015	23699	0.01312	0		0.190289	1721736
00:00:16.024	23709	0.0124	0		0.179847	1719322
00:00:16.034	23719	0.01277	0		0.185213	1720557
00:00:16.044	23729	0.01261	0		0.182893	1720031
00:00:16.054	23739	0.01272	0		0.184488	1720418
00:00:16.064	23749	0.0123	0		0.178396	1718991
00:00:16.074	23759	0.01271	0		0.184343	1720361
00:00:16.084	23769	0.01253	0		0.181732	1719765
00:00:16.094	23779	0.01264	0		0.183328	1720124
00:00:16.104	23789	0.01241	0		0.179992	1719364
00:00:16.114	23799	0.01288	0		0.186809	1720955
00:00:16.124	23809	0.01251	0		0.181442	1719704
00:00:16.134	23819	0.0127	0		0.184198	1720325
00:00:16.144	23829	0.0122	0		0.176946	1718665
00:00:16.153	23839	0.01255	0		0.182022	1719834
00:00:16.164	23849	0.01263	0		0.183183	1720085
00:00:16.174	23859	0.01275	0		0.184923	1720518
00:00:16.183	23869	0.01244	0		0.180427	1719452
00:00:16.194	23879	0.01284	0		0.186228	1720817
00:00:16.203	23889	0.01266	0		0.183618	1720190
00:00:16.214	23899	0.01286	0		0.186518	1720864
00:00:16.223	23909	0.01256	0		0.182167	1719867
00:00:16.233	23919	0.01276	0		0.185068	1720545
00:00:16.243	23929	0.01263	0		0.183183	1720094
00:00:16.253	23939	0.01269	0		0.184053	1720298
00:00:16.263	23949	0.01241	0		0.179992	1719359
00:00:16.273	23959	0.01282	0		0.185938	1720726
00:00:16.283	23969	0.01262	0		0.183038	1720068
00:00:16.293	23979	0.01274	0		0.184778	1720472
00:00:16.303	23989	0.01258	0		0.182457	1719918
00:00:16.313	23999	0.01293	0		0.187534	1721124
00:00:16.323	24009	0.01289	0		0.186954	1720962
00:00:16.333	24019	0.01289	0		0.186954	1720962
00:00:16.343	24029	0.01273	0		0.184633	1720440
00:00:16.353	24039	0.01294	0		0.187679	1721146
00:00:16.363	24049	0.01268	0		0.183908	1720278
00:00:16.373	24059	0.01263	0		0.183183	1720085
00:00:16.383	24069	0.01273	0		0.184633	1720437
00:00:16.392	24079	0.01291	0		0.187244	1721031
00:00:16.403	24089	0.01238	0		0.179557	1719256
00:00:16.413	24099	0.01283	0		0.186083	1720758
00:00:16.423	24109	0.0125	0		0.181297	1719670
00:00:16.432	24119	0.01286	0		0.186518	1720874
00:00:16.442	24129	0.01305	0		0.189274	1721506
00:00:16.453	24139	0.01322	0		0.19174	1722069
00:00:16.463	24149	0.01254	0		0.181877	1719814
00:00:16.473	24159	0.01296	0		0.187969	1721200
00:00:16.482	24169	0.0127	0		0.184198	1720352
00:00:16.492	24179	0.01294	0		0.187679	1721151
00:00:16.502	24189	0.01263	0		0.183183	1720114
00:00:16.513	24199	0.0128	0		0.185648	1720675
00:00:16.522	24209	0.01273	0		0.184633	1720445
00:00:16.532	24219	0.01302	0		0.188839	1721418
00:00:16.542	24229	0.01261	0		0.182893	1720023
00:00:16.552	24239	0.01305	0		0.189274	1721511
00:00:16.562	24249	0.01259	0		0.182602	1719970
00:00:16.572	24259	0.0131	0		0.189999	1721690
00:00:16.582	24269	0.01289	0		0.186954	1720960
00:00:16.592	24279	0.01329	0		0.192755	1722305
00:00:16.602	24289	0.01291	0		0.187244	1721041
00:00:16.612	24299	0.013	0		0.188549	1721352
00:00:16.622	24309	0.01332	0		0.19319	1722411
00:00:16.632	24319	0.01304	0		0.189129	1721474
00:00:16.642	24329	0.01312	0		0.190289	1721729
00:00:16.652	24339	0.013	0		0.188549	1721357
00:00:16.662	24349	0.01298	0		0.188259	1721259
00:00:16.672	24359	0.01312	0		0.190289	1721748
00:00:16.681	24369	0.0127	0		0.184198	1720344
00:00:16.692	24379	0.01305	0		0.189274	1721496
00:00:16.702	24389	0.01292	0		0.187389	1721077
00:00:16.712	24399	0.01313	0		0.190435	1721768
00:00:16.722	24409	0.01278	0		0.185358	1720597
00:00:16.732	24419	0.01306	0		0.189419	1721548
00:00:16.741	24429	0.01268	0		0.183908	1720256
00:00:16.751	24439	0.01324	0		0.19203	1722161
00:00:16.762	24449	0.01276	0		0.185068	1720535
00:00:16.771	24459	0.013	0		0.188549	1721357
00:00:16.781	24469	0.01264	0		0.183328	1720136
00:00:16.791	24479	0.01298	0		0.188259	1721273
00:00:16.801	24489	0.01298	0		0.188259	1721281
00:00:16.811	24499	0.01315	0		0.190725	1721854
00:00:16.821	24509	0.01306	0		0.189419	1721528
00:00:16.831	24519	0.01318	0		0.19116	1721942
00:00:16.841	24529	0.01323	0		0.191885	1722112
00:00:16.851	24539	0.01324	0		0.19203	1722156
00:00:16.861	24549	0.01302	0		0.188839	1721406
00:00:16.871	24559	0.0135	0		0.195801	1723019
00:00:16.881	24569	0.0131	0		0.189999	1721675
00:00:16.891	24579	0.01329	0		0.192755	1722320
00:00:16.901	24589	0.01334	0		0.19348	1722499
00:00:16.910	24599	0.01314	0		0.19058	1721822
00:00:16.920	24609	0.01335	0		0.193625	1722528
00:00:16.930	24619	0.01309	0		0.189854	1721643
00:00:16.940	24629	0.01314	0		0.19058	1721827
00:00:16.950	24639	0.01308	0		0.189709	1721602
00:00:16.960	24649	0.01321	0		0.191595	1722055
00:00:16.970	24659	0.01303	0		0.188984	1721428
00:00:16.980	24669	0.01308	0		0.189709	1721614
00:00:16.990	24679	0.01309	0		0.189854	1721631
00:00:17.000	24689	0.01294	0		0.187679	1721136
00:00:17.010	24699	0.01325	0		0.192175	1722183
00:00:17.020	24709	0.01323	0		0.191885	1722122
00:00:17.030	24719	0.01318	0		0.19116	1721947
00:00:17.040	24729	0.01318	0		0.19116	1721932
00:00:17.050	24739	0.0135	0		0.195801	1723029
00:00:17.060	24749	0.01315	0		0.190725	1721839
00:00:17.070	24759	0.01318	0		0.19116	1721944
00:00:17.080	24769	0.01322	0		0.19174	1722077
00:00:17.090	24779	0.01335	0		0.193625	1722531
00:00:17.100	24789	0.01311	0		0.190144	1721722
00:00:17.110	24799	0.01294	0		0.187679	1721134
00:00:17.120	24809	0.01328	0		0.19261	1722293
00:00:17.130	24819	0.01325	0		0.192175	1722166
00:00:17.140	24829	0.0134	0		0.194351	1722680
00:00:17.150	24839	0.01333	0		0.193335	1722455
00:00:17.160	24849	0.01317	0		0.191015	1721913
00:00:17.170	24859	0.01343	0		0.194786	1722798
00:00:17.180	24869	0.01327	0		0.192465	1722264
00:00:17.189	24879	0.01327	0		0.192465	1722256
00:00:17.199	24889	0.01312	0		0.190289	1721751
00:00:17.209	24899	0.01321	0		0.191595	1722060
00:00:17.219	24909	0.01335	0		0.193625	1722504
00:00:17.230	24919	0.01336	0		0.19377	1722553
00:00:17.239	24929	0.01311	0		0.190144	1721707
00:00:17.249	24939	0.01337	0		0.193915	1722597
00:00:17.259	24949	0.01308	0		0.189709	1721619
00:00:17.269	24959	0.01313	0		0.190435	1721788
00:00:17.279	24969	0.01336	0		0.19377	1722555
00:00:17.289	24979	0.01357	0		0.196816	1723269
00:00:17.299	24989	0.01338	0		0.19406	1722634
00:00:17.309	24999	0.01355	0		0.196526	1723198
00:00:17.319	25009	0.01337	0		0.193915	1722592
00:00:17.329	25019	0.01329	0		0.192755	1722318
00:00:17.339	25029	0.01307	0		0.189564	1721577
00:00:17.349	25039	0.0134	0		0.194351	1722685
00:00:17.359	25049	0.01354	0		0.196381	1723144
00:00:17.369	25059	0.01369	0		0.198557	1723673
00:00:17.379	25069	0.01348	0		0.195511	1722945
00:00:17.389	25079	0.01326	0		0.19232	1722220
00:00:17.399	25089	0.01354	0		0.196381	1723164
00:00:17.409	25099	0.01324	0		0.19203	1722132
00:00:17.419	25109	0.0137	0		0.198702	1723688
00:00:17.429	25119	0.01319	0		0.191305	1721984
00:00:17.438	25129	0.01361	0		0.197396	1723389
00:00:17.448	25139	0.01335	0		0.193625	1722514
00:00:17.459	25149	0.0133	0		0.1929	1722362
00:00:17.468	25159	0.01339	0		0.194205	1722643
00:00:17.478	25169	0.01359	0		0.197106	1723323
00:00:17.488	25179	0.01357	0		0.196816	1723266
00:00:17.499	25189	0.01354	0		0.196381	1723164
00:00:17.508	25199	0.01349	0		0.195656	1722980
00:00:17.518	25209	0.01358	0		0.196961	1723293
00:00:17.528	25219	0.01327	0		0.192465	1722261
00:00:17.538	25229	0.01347	0		0.195366	1722918
00:00:17.548	25239	0.01336	0		0.19377	1722543
00:00:17.558	25249	0.01357	0		0.196816	1723242
00:00:17.568	25259	0.01335	0		0.193625	1722504
00:00:17.578	25269	0.01339	0		0.194205	1722641
00:00:17.588	25279	0.01341	0		0.194496	1722722
00:00:17.598	25289	0.01372	0		0.198992	1723744
00:00:17.608	25299	0.01318	0		0.19116	1721942
00:00:17.618	25309	0.01372	0		0.198992	1723754
00:00:17.628	25319	0.01335	0		0.193625	1722531
00:00:17.638	25329	0.01356	0		0.196671	1723232
00:00:17.648	25339	0.01368	0		0.198412	1723609
00:00:17.658	25349	0.01354	0		0.196381	1723151
00:00:17.668	25359	0.01362	0		0.197541	1723421
00:00:17.678	25369	0.0136	0		0.197251	1723369
00:00:17.688	25379	0.01335	0		0.193625	1722514
00:00:17.698	25389	0.01359	0		0.197106	1723315
00:00:17.708	25399	0.01353	0		0.196236	1723132
00:00:17.718	25409	0.0138	0		0.200152	1724013
00:00:17.728	25419	0.01352	0		0.196091	1723097
00:00:17.738	25429	0.01385	0		0.200877	1724192
00:00:17.748	25439	0.01377	0		0.199717	1723918
00:00:17.758	25449	0.01319	0		0.191305	1721974
00:00:17.767	25459	0.01349	0		0.195656	1722976
00:00:17.778	25469	0.01354	0		0.196381	1723151
00:00:17.788	25479	0.01318	0		0.19116	1721937
00:00:17.797	25489	0.01355	0		0.196526	1723203
00:00:17.808	25499	0.01342	0		0.194641	1722758
00:00:17.817	25509	0.01359	0		0.197106	1723332
00:00:17.827	25519	0.01367	0		0.198267	1723597
00:00:17.837	25529	0.01354	0		0.196381	1723154
00:00:17.847	25539	0.01363	0		0.197686	1723455
00:00:17.858	25549	0.01352	0		0.196091	1723097
00:00:17.867	25559	0.01374	0		0.199282	1723825
00:00:17.877	25569	0.01331	0		0.193045	1722384
00:00:17.887	25579	0.01361	0		0.197396	1723389
00:00:17.897	25589	0.01398	0		0.202763	1724639
00:00:17.907	25599	0.01373	0		0.199137	1723800
00:00:17.917	25609	0.01342	0		0.194641	1722749
00:00:17.927	25619	0.01366	0		0.198121	1723570
00:00:17.937	25629	0.01367	0		0.198267	1723577
00:00:17.947	25639	0.01373	0		0.199137	1723788
00:00:17.957	25649	0.01371	0		0.198847	1723719
00:00:17.967	25659	0.01357	0		0.196816	1723266
00:00:17.977	25669	0.01379	0		0.200007	1723981
00:00:17.987	25679	0.01345	0		0.195076	1722859
00:00:17.997	25689	0.0139	0		0.201602	1724374
00:00:18.007	25699	0.0138	0		0.200152	1724018
00:00:18.017	25709	0.0133	0		0.1929	1722364
00:00:18.027	25719	0.01368	0		0.198412	1723629
00:00:18.037	25729	0.01388	0		0.201312	1724306
00:00:18.047	25739	0.01382	0		0.200442	1724089
00:00:18.056	25749	0.01374	0		0.199282	1723827
00:00:18.066	25759	0.01361	0		0.197396	1723391
00:00:18.076	25769	0.0139	0		0.201602	1724367
00:00:18.086	25779	0.01359	0		0.197106	1723325
00:00:18.096	25789	0.01392	0		0.201892	1724416
00:00:18.106	25799	0.01387	0		0.201167	1724271
00:00:18.116	25809	0.01399	0		0.202908	1724680
00:00:18.126	25819	0.01394	0		0.202183	1724507
00:00:18.136	25829	0.01387	0		0.201167	1724269
00:00:18.146	25839	0.0135	0		0.195801	1723019
00:00:18.156	25849	0.01394	0		0.202183	1724489
00:00:18.166	25859	0.01388	0		0.201312	1724286
00:00:18.176	25869	0.01418	0		0.205663	1725291
00:00:18.186	25879	0.01351	0		0.195946	1723041
00:00:18.196	25889	0.01399	0		0.202908	1724649
00:00:18.206	25899	0.01396	0		0.202473	1724551
00:00:18.216	25909	0.01409	0		0.204358	1725009
00:00:18.226	25919	0.01376	0		0.199572	1723893
00:00:18.236	25929	0.01419	0		0.205808	1725333
00:00:18.246	25939	0.01362	0		0.197541	1723428
00:00:18.256	25949	0.01411	0		0.204648	1725067
00:00:18.266	25959	0.01365	0		0.197976	1723509
00:00:18.276	25969	0.01414	0		0.205083	1725160
00:00:18.285	25979	0.01389	0		0.201457	1724320
00:00:18.295	25989	0.01425	0		0.206679	1725539
00:00:18.306	25999	0.01373	0		0.199137	1723798
00:00:18.316	26009	0.01421	0		0.206099	1725404
00:00:18.326	26019	0.01361	0		0.197396	1723386
00:00:18.335	26029	0.01408	0		0.204213	1724952
00:00:18.345	26039	0.01386	0		0.201022	1724214
00:00:18.355	26049	0.01459	0		0.21161	1726688
00:00:18.365	26059	0.01406	0		0.203923	1724893
00:00:18.376	26069	0.0141	0		0.204503	1725033
00:00:18.385	26079	0.01383	0		0.200587	1724123
00:00:18.395	26089	0.01414	0		0.205083	1725155
00:00:18.405	26099	0.01373	0		0.199137	1723790
00:00:18.416	26109	0.01423	0		0.206389	1725463
00:00:18.425	26119	0.01357	0		0.196816	1723271
00:00:18.435	26129	0.01387	0		0.201167	1724271
00:00:18.445	26139	0.01409	0		0.204358	1725004
00:00:18.455	26149	0.01407	0		0.204068	1724938
00:00:18.465	26159	0.01382	0		0.200442	1724106
00:00:18.475	26169	0.01442	0		0.209144	1726097
00:00:18.485	26179	0.01389	0		0.201457	1724333
00:00:18.495	26189	0.01423	0		0.206389	1725465
00:00:18.505	26199	0.01399	0		0.202908	1724675
00:00:18.515	26209	0.01418	0		0.205663	1725286
00:00:18.525	26219	0.01404	0		0.203633	1724842
00:00:18.534	26229	0.01406	0		0.203923	1724891
00:00:18.544	26239	0.01379	0		0.200007	1723981
00:00:18.554	26249	0.01435	0		0.208129	1725886
00:00:18.565	26259	0.01408	0		0.204213	1724969
00:00:18.574	26269	0.01411	0		0.204648	1725075
00:00:18.584	26279	0.01414	0		0.205083	1725165
00:00:18.594	26289	0.01391	0		0.201747	1724382
00:00:18.604	26299	0.01386	0		0.201022	1724217
00:00:18.615	26309	0.01447	0		0.20987	1726273
00:00:18.624	26319	0.01404	0		0.203633	1724825
00:00:18.634	26329	0.01416	0		0.205373	1725235
00:00:18.644	26339	0.014	0		0.203053	1724693
00:00:18.654	26349	0.01408	0		0.204213	1724962
00:00:18.664	26359	0.01418	0		0.205663	1725291
00:00:18.674	26369	0.0144	0		0.208854	1726048
00:00:18.684	26379	0.01411	0		0.204648	1725060
00:00:18.694	26389	0.01421	0		0.206099	1725392
00:00:18.704	26399	0.0141	0		0.204503	1725026
00:00:18.714	26409	0.01434	0		0.207984	1725830
00:00:18.725	26419	0.014	0		0.203053	1724683
00:00:18.734	26429	0.01428	0		0.207114	1725651
00:00:18.744	26439	0.01411	0		0.204648	1725072
00:00:18.754	26449	0.01415	0		0.205228	1725213
00:00:18.764	26459	0.01378	0		0.199862	1723967
00:00:18.774	26469	0.01423	0		0.206389	1725485
00:00:18.784	26479	0.01404	0		0.203633	1724818
00:00:18.794	26489	0.01425	0		0.206679	1725541
00:00:18.804	26499	0.01392	0		0.201892	1724440
00:00:18.814	26509	0.01435	0		0.208129	1725876
00:00:18.824	26519	0.01392	0		0.201892	1724443
00:00:18.833	26529	0.01437	0		0.208419	1725940
00:00:18.843	26539	0.0143	0		0.207404	1725720
00:00:18.853	26549	0.01451	0		0.21045	1726399
00:00:18.864	26559	0.01411	0		0.204648	1725067
00:00:18.874	26569	0.01433	0		0.207839	1725805
00:00:18.883	26579	0.01418	0		0.205663	1725313
00:00:18.894	26589	0.01415	0		0.205228	1725202
00:00:18.903	26599	0.01445	0		0.209579	1726207
00:00:18.913	26609	0.01423	0		0.206389	1725465
00:00:18.923	26619	0.01411	0		0.204648	1725067
00:00:18.933	26629	0.01445	0		0.209579	1726200
00:00:18.943	26639	0.01409	0		0.204358	1724987
00:00:18.953	26649	0.01439	0		0.208709	1726014
00:00:18.963	26659	0.01406	0		0.203923	1724898
00:00:18.973	26669	0.01418	0		0.205663	1725308
00:00:18.983	26679	0.01456	0		0.211175	1726568
00:00:18.993	26689	0.01439	0		0.208709	1726006
00:00:19.003	26699	0.01421	0		0.206099	1725406
00:00:19.013	26709	0.01469	0		0.21306	1727021
00:00:19.023	26719	0.01436	0		0.208274	1725916
00:00:19.033	26729	0.01446	0		0.209725	1726251
00:00:19.043	26739	0.0144	0		0.208854	1726041
00:00:19.052	26749	0.01448	0		0.210015	1726303
00:00:19.063	26759	0.01424	0		0.206534	1725509
00:00:19.073	26769	0.01456	0		0.211175	1726570
00:00:19.083	26779	0.01419	0		0.205808	1725333
00:00:19.093	26789	0.01403	0		0.203488	1724783
00:00:19.103	26799	0.01408	0		0.204213	1724972
00:00:19.113	26809	0.0146	0		0.211755	1726722
00:00:19.123	26819	0.01401	0		0.203198	1724742
00:00:19.132	26829	0.01426	0		0.206824	1725561
00:00:19.142	26839	0.01436	0		0.208274	1725896
00:00:19.152	26849	0.01467	0		0.21277	1726938
00:00:19.163	26859	0.01417	0		0.205518	1725257
00:00:19.172	26869	0.01432	0		0.207694	1725783
00:00:19.182	26879	0.0146	0		0.211755	1726727
00:00:19.192	26889	0.01464	0		0.212335	1726845
00:00:19.202	26899	0.0142	0		0.205954	1725365
00:00:19.213	26909	0.01452	0		0.210595	1726455
00:00:19.222	26919	0.01444	0		0.209434	1726161
00:00:19.232	26929	0.01431	0		0.207549	1725734
00:00:19.242	26939	0.01447	0		0.20987	1726261
00:00:19.252	26949	0.01463	0		0.21219	1726803
00:00:19.262	26959	0.01452	0		0.210595	1726428
00:00:19.272	26969	0.01478	0		0.214366	1727325
00:00:19.282	26979	0.01436	0		0.208274	1725921
00:00:19.292	26989	0.01449	0		0.21016	1726334
00:00:19.302	26999	0.01443	0		0.209289	1726141
00:00:19.312	27009	0.01448	0		0.210015	1726315
00:00:19.322	27019	0.0143	0		0.207404	1725720
00:00:19.331	27029	0.01458	0		0.211465	1726637
00:00:19.342	27039	0.01434	0		0.207984	1725835
00:00:19.351	27049	0.01465	0		0.21248	1726872
00:00:19.362	27059	0.0146	0		0.211755	1726708
00:00:19.372	27069	0.01444	0		0.209434	1726161
00:00:19.381	27079	0.01429	0		0.207259	1725678
00:00:19.392	27089	0.01486	0		0.215526	1727576
00:00:19.401	27099	0.01442	0		0.209144	1726119
00:00:19.411	27109	0.01462	0		0.212045	1726762
00:00:19.421	27119	0.01453	0		0.21074	1726487
00:00:19.431	27129	0.01471	0		0.21335	1727080
00:00:19.441	27139	0.01464	0		0.212335	1726833
00:00:19.451	27149	0.01448	0		0.210015	1726315
00:00:19.461	27159	0.01475	0		0.213931	1727212
00:00:19.473	27169	0.0146	0		0.211755	1726708
00:00:19.481	27179	0.01446	0		0.209725	1726236
00:00:19.491	27189	0.01491	0		0.216251	1727757
00:00:19.501	27199	0.01491	0		0.216251	1727764
00:00:19.511	27209	0.01456	0		0.211175	1726575
00:00:19.521	27219	0.01471	0		0.21335	1727090
00:00:19.531	27229	0.0147	0		0.213205	1727053
00:00:19.541	27239	0.01468	0		0.212915	1726992
00:00:19.551	27249	0.01457	0		0.21132	1726624
00:00:19.561	27259	0.01455	0		0.21103	1726539
00:00:19.571	27269	0.01461	0		0.2119	1726739
00:00:19.581	27279	0.01466	0		0.212625	1726916
00:00:19.591	27289	0.01474	0		0.213786	1727197
00:00:19.601	27299	0.01466	0		0.212625	1726921
00:00:19.611	27309	0.01471	0		0.21335	1727080
00:00:19.621	27319	0.01486	0		0.215526	1727573
00:00:19.631	27329	0.01448	0		0.210015	1726325
00:00:19.641	27339	0.01459	0		0.21161	1726693
00:00:19.651	27349	0.01467	0		0.21277	1726935
00:00:19.661	27359	0.01466	0		0.212625	1726906
00:00:19.671	27369	0.01538	0		0.223068	1729323
00:00:19.680	27379	0.01455	0		0.21103	1726548
00:00:19.690	27389	0.01468	0		0.212915	1726967
00:00:19.700	27399	0.01485	0		0.215381	1727544
00:00:19.710	27409	0.01489	0		0.215961	1727676
00:00:19.720	27419	0.01468	0		0.212915	1726975
00:00:19.730	27429	0.0148	0		0.214656	1727391
00:00:19.740	27439	0.01475	0		0.213931	1727212
00:00:19.751	27449	0.0147	0		0.213205	1727048
00:00:19.761	27459	0.01474	0		0.213786	1727183
00:00:19.770	27469	0.0149	0		0.216106	1727713
00:00:19.780	27479	0.0145	0		0.210305	1726382
00:00:19.790	27489	0.0147	0		0.213205	1727036
00:00:19.800	27499	0.01484	0		0.215236	1727500
00:00:19.810	27509	0.01461	0		0.2119	1726737
00:00:19.820	27519	0.01464	0		0.212335	1726833
00:00:19.830	27529	0.01508	0		0.218717	1728325
00:00:19.840	27539	0.0148	0		0.214656	1727379
00:00:19.850	27549	0.01483	0		0.215091	1727482
00:00:19.860	27559	0.01477	0		0.214221	1727271
00:00:19.870	27569	0.01469	0		0.21306	1727014
00:00:19.880	27579	0.01457	0		0.21132	1726597
[truncated: 59,140 more rows]
