# Supplementary material for: Continuous Infusion Pressure Measurement in Predefined Interfascial and Intramuscular Tissue Conditions: An Ex Vivo Pilot Study
Source: J Clin Med. 2026 Apr 26;15(9):3301. doi: 10.3390/jcm15093301 (PMC13164366; doi:10.3390/jcm15093301)
Supplement: Supplementary file 1 [file jcm-15-03301-s001.zip › muscle 24.xlsx]

## Sheet: Recording
Timestamp	DeviceTime	Pressure(bar)	ButtonState	Event	Pressure(PSI)	PressureRAW
00:00:00.000	57549	0.00494	1		0.0716486	1694288
00:00:00.001	57559	0.00527	1		0.0764349	1695399
00:00:00.010	57569	0.00518	1		0.0751295	1695110
00:00:00.020	57579	0.00542	1		0.0786104	1695904
00:00:00.030	57589	0.00536	1		0.0777402	1695710
00:00:00.040	57599	0.00529	1		0.0767249	1695482
00:00:00.050	57609	0.00501	1		0.0726639	1694543
00:00:00.060	57619	0.00511	1		0.0741143	1694865
00:00:00.070	57629	0.00526	1		0.0762898	1695377
00:00:00.080	57639	0.00539	1		0.0781753	1695821
00:00:00.090	57649	0.00553	1		0.0802059	1696264
00:00:00.100	57659	0.00546	1		0.0791906	1696044
00:00:00.110	57669	0.00545	1		0.0790455	1696010
00:00:00.120	57679	0.0053	1		0.07687	1695506
00:00:00.130	57689	0.00538	1		0.0780303	1695766
00:00:00.140	57699	0.00528	1		0.0765799	1695445
00:00:00.150	57709	0.00493	1		0.0715036	1694271
00:00:00.160	57719	0.00505	1		0.073244	1694681
00:00:00.170	57729	0.00529	0		0.0767249	1695458
00:00:00.180	57739	0.00549	0		0.0796257	1696127
00:00:00.190	57749	0.00505	0		0.073244	1694667
00:00:00.200	57759	0.00493	0		0.0715036	1694259
00:00:00.210	57769	0.00515	0		0.0746944	1695014
00:00:00.222	57779	0.00508	0		0.0736791	1694779
00:00:00.230	57789	0.00495	0		0.0717937	1694323
00:00:00.240	57799	0.00518	0		0.0751295	1695090
00:00:00.250	57809	0.00522	0		0.0757097	1695222
00:00:00.260	57819	0.00514	0		0.0745494	1694970
00:00:00.269	57829	0.00493	0		0.0715036	1694252
00:00:00.280	57839	0.00551	0		0.0799158	1696208
00:00:00.289	57849	0.00516	0		0.0748395	1695051
00:00:00.299	57859	0.00534	0		0.0774501	1695631
00:00:00.309	57869	0.00522	0		0.0757097	1695222
00:00:00.319	57879	0.00551	0		0.0799158	1696225
00:00:00.329	57889	0.0051	0		0.0739692	1694838
00:00:00.339	57899	0.00518	0		0.0751295	1695102
00:00:00.349	57909	0.00519	0		0.0752746	1695127
00:00:00.359	57919	0.00547	0		0.0793356	1696063
00:00:00.369	57929	0.00495	0		0.0717937	1694332
00:00:00.379	57939	0.00513	0		0.0744043	1694938
00:00:00.389	57949	0.00519	0		0.0752746	1695144
00:00:00.399	57959	0.00509	0		0.0738242	1694799
00:00:00.409	57969	0.00487	0		0.0706334	1694073
00:00:00.419	57979	0.00519	0		0.0752746	1695151
00:00:00.429	57989	0.00535	0		0.0775952	1695690
00:00:00.439	57999	0.00504	0		0.073099	1694649
00:00:00.449	58009	0.0049	0		0.0710685	1694149
00:00:00.459	58019	0.00499	0		0.0723738	1694467
00:00:00.469	58029	0.00517	0		0.0749845	1695071
00:00:00.479	58039	0.00518	0		0.0751295	1695102
00:00:00.488	58049	0.00539	0		0.0781753	1695793
00:00:00.498	58059	0.00532	0		0.0771601	1695582
00:00:00.509	58069	0.00527	0		0.0764349	1695399
00:00:00.518	58079	0.00506	0		0.0733891	1694686
00:00:00.528	58089	0.00532	0		0.0771601	1695578
00:00:00.538	58099	0.00523	0		0.0758547	1695274
00:00:00.548	58109	0.00516	0		0.0748395	1695036
00:00:00.558	58119	0.00543	0		0.0787555	1695929
00:00:00.568	58129	0.00524	0		0.0759998	1695315
00:00:00.578	58139	0.00488	0		0.0707784	1694095
00:00:00.588	58149	0.00521	0		0.0755646	1695205
00:00:00.598	58159	0.00503	0		0.072954	1694603
00:00:00.608	58169	0.00506	0		0.0733891	1694715
00:00:00.618	58179	0.00514	0		0.0745494	1694960
00:00:00.628	58189	0.00486	0		0.0704883	1694034
00:00:00.639	58199	0.0053	0		0.07687	1695492
00:00:00.649	58209	0.00542	0		0.0786104	1695899
00:00:00.658	58219	0.00518	0		0.0751295	1695117
00:00:00.668	58229	0.00502	0		0.0728089	1694553
00:00:00.678	58239	0.00531	0		0.077015	1695553
00:00:00.688	58249	0.00497	0		0.0720837	1694396
00:00:00.698	58259	0.00505	0		0.073244	1694654
00:00:00.708	58269	0.00497	0		0.0720837	1694391
00:00:00.718	58279	0.0052	0		0.0754196	1695154
00:00:00.728	58289	0.00519	0		0.0752746	1695146
00:00:00.738	58299	0.00496	0		0.0719387	1694372
00:00:00.748	58309	0.00542	0		0.0786104	1695892
00:00:00.758	58319	0.00511	0		0.0741143	1694870
00:00:00.768	58329	0.00533	0		0.0773051	1695617
00:00:00.777	58339	0.00524	0		0.0759998	1695301
00:00:00.788	58349	0.00507	0		0.0735341	1694735
00:00:00.798	58359	0.00493	0		0.0715036	1694261
00:00:00.807	58369	0.0052	0		0.0754196	1695178
00:00:00.818	58379	0.00516	0		0.0748395	1695034
00:00:00.827	58389	0.00507	0		0.0735341	1694733
00:00:00.837	58399	0.00511	0		0.0741143	1694880
00:00:00.848	58409	0.00502	0		0.0728089	1694568
00:00:00.857	58419	0.00522	0		0.0757097	1695252
00:00:00.867	58429	0.00493	0		0.0715036	1694259
00:00:00.877	58439	0.00507	0		0.0735341	1694728
00:00:00.887	58449	0.00522	0		0.0757097	1695247
00:00:00.897	58459	0.00525	0		0.0761448	1695328
00:00:00.907	58469	0.00504	0		0.073099	1694622
00:00:00.917	58479	0.00507	0		0.0735341	1694730
00:00:00.927	58489	0.00521	0		0.0755646	1695220
00:00:00.937	58499	0.00504	0		0.073099	1694622
00:00:00.947	58509	0.00515	0		0.0746944	1695014
00:00:00.957	58519	0.00532	0		0.0771601	1695585
00:00:00.967	58529	0.00525	0		0.0761448	1695350
00:00:00.977	58539	0.00517	0		0.0749845	1695083
00:00:00.987	58549	0.0052	0		0.0754196	1695159
00:00:00.997	58559	0.00515	0		0.0746944	1695017
00:00:01.007	58569	0.00498	0		0.0722288	1694428
00:00:01.017	58579	0.00511	0		0.0741143	1694884
00:00:01.028	58589	0.00493	0		0.0715036	1694249
00:00:01.036	58599	0.00528	0		0.0765799	1695440
00:00:01.047	58609	0.0054	0		0.0783204	1695833
00:00:01.056	58619	0.00505	0		0.073244	1694667
00:00:01.066	58629	0.00491	0		0.0712135	1694210
00:00:01.077	58639	0.00505	0		0.073244	1694679
00:00:01.086	58649	0.00515	0		0.0746944	1694995
00:00:01.096	58659	0.00496	0		0.0719387	1694367
00:00:01.106	58669	0.00498	0		0.0722288	1694443
00:00:01.116	58679	0.0051	0		0.0739692	1694838
00:00:01.126	58689	0.00521	0		0.0755646	1695203
00:00:01.136	58699	0.00538	0		0.0780303	1695766
00:00:01.147	58709	0.00507	0		0.0735341	1694720
00:00:01.156	58719	0.00513	0		0.0744043	1694936
00:00:01.166	58729	0.00525	0		0.0761448	1695325
00:00:01.176	58739	0.00476	0		0.0690379	1693683
00:00:01.186	58749	0.00497	0		0.0720837	1694394
00:00:01.196	58759	0.00525	0		0.0761448	1695342
00:00:01.206	58769	0.00507	0		0.0735341	1694750
00:00:01.217	58779	0.00526	0		0.0762898	1695360
00:00:01.226	58789	0.005	0		0.0725188	1694489
00:00:01.236	58799	0.00496	0		0.0719387	1694352
00:00:01.246	58809	0.00521	0		0.0755646	1695193
00:00:01.256	58819	0.00516	0		0.0748395	1695051
00:00:01.266	58829	0.00519	0		0.0752746	1695129
00:00:01.276	58839	0.00539	0		0.0781753	1695803
00:00:01.286	58849	0.00524	0		0.0759998	1695306
00:00:01.296	58859	0.0052	0		0.0754196	1695156
00:00:01.306	58869	0.00516	0		0.0748395	1695051
00:00:01.315	58879	0.00498	0		0.0722288	1694443
00:00:01.325	58889	0.00512	0		0.0742593	1694916
00:00:01.335	58899	0.00521	0		0.0755646	1695191
00:00:01.346	58909	0.00484	0		0.0701982	1693963
00:00:01.355	58919	0.00504	0		0.073099	1694632
00:00:01.365	58929	0.00529	0		0.0767249	1695470
00:00:01.375	58939	0.0051	0		0.0739692	1694843
00:00:01.385	58949	0.00522	0		0.0757097	1695235
00:00:01.395	58959	0.00509	0		0.0738242	1694809
00:00:01.405	58969	0.00532	0		0.0771601	1695563
00:00:01.415	58979	0.00495	0		0.0717937	1694342
00:00:01.425	58989	0.00512	0		0.0742593	1694889
00:00:01.435	58999	0.00501	0		0.0726639	1694533
00:00:01.445	59009	0.00519	0		0.0752746	1695122
00:00:01.455	59019	0.0052	0		0.0754196	1695178
00:00:01.466	59029	0.00537	0		0.0778852	1695737
00:00:01.475	59039	0.00482	0		0.0699082	1693879
00:00:01.485	59049	0.00556	0		0.080641	1696387
00:00:01.495	59059	0.005	0		0.0725188	1694511
00:00:01.505	59069	0.0052	0		0.0754196	1695164
00:00:01.515	59079	0.00493	0		0.0715036	1694276
00:00:01.525	59089	0.00506	0		0.0733891	1694703
00:00:01.535	59099	0.00528	0		0.0765799	1695438
00:00:01.545	59109	0.00516	0		0.0748395	1695036
00:00:01.555	59119	0.00495	0		0.0717937	1694323
00:00:01.565	59129	0.00505	0		0.073244	1694674
00:00:01.575	59139	0.00498	0		0.0722288	1694435
00:00:01.585	59149	0.00535	0		0.0775952	1695673
00:00:01.595	59159	0.00506	0		0.0733891	1694684
00:00:01.604	59169	0.00533	0		0.0773051	1695597
00:00:01.614	59179	0.00519	0		0.0752746	1695142
00:00:01.625	59189	0.00534	0		0.0774501	1695641
00:00:01.634	59199	0.00497	0		0.0720837	1694386
00:00:01.645	59209	0.00495	0		0.0717937	1694328
00:00:01.654	59219	0.00515	0		0.0746944	1695000
00:00:01.664	59229	0.00535	0		0.0775952	1695666
00:00:01.674	59239	0.00523	0		0.0758547	1695271
00:00:01.684	59249	0.00513	0		0.0744043	1694946
00:00:01.694	59259	0.00489	0		0.0709234	1694146
00:00:01.704	59269	0.00547	0		0.0793356	1696076
00:00:01.714	59279	0.00477	0		0.069183	1693720
00:00:01.724	59289	0.00533	0		0.0773051	1695595
00:00:01.734	59299	0.00493	0		0.0715036	1694257
00:00:01.744	59309	0.00515	0		0.0746944	1695002
00:00:01.754	59319	0.00524	0		0.0759998	1695296
00:00:01.764	59329	0.00528	0		0.0765799	1695438
00:00:01.774	59339	0.00501	0		0.0726639	1694541
00:00:01.784	59349	0.0053	0		0.07687	1695494
00:00:01.794	59359	0.00517	0		0.0749845	1695063
00:00:01.804	59369	0.00528	0		0.0765799	1695450
00:00:01.814	59379	0.00546	0		0.0791906	1696046
00:00:01.824	59389	0.0053	0		0.07687	1695504
00:00:01.834	59399	0.00491	0		0.0712135	1694181
00:00:01.844	59409	0.00526	0		0.0762898	1695367
00:00:01.854	59419	0.00486	0		0.0704883	1694026
00:00:01.864	59429	0.00521	0		0.0755646	1695193
00:00:01.874	59439	0.00502	0		0.0728089	1694575
00:00:01.883	59449	0.0052	0		0.0754196	1695171
00:00:01.894	59459	0.00505	0		0.073244	1694659
00:00:01.903	59469	0.00522	0		0.0757097	1695254
00:00:01.913	59479	0.00487	0		0.0706334	1694078
00:00:01.923	59489	0.00543	0		0.0787555	1695929
00:00:01.933	59499	0.00497	0		0.0720837	1694403
00:00:01.943	59509	0.00504	0		0.073099	1694620
00:00:01.953	59519	0.00512	0		0.0742593	1694914
00:00:01.963	59529	0.00553	0		0.0802059	1696262
00:00:01.973	59539	0.00518	0		0.0751295	1695110
00:00:01.983	59549	0.0053	0		0.07687	1695519
00:00:01.993	59559	0.00505	0		0.073244	1694674
00:00:02.003	59569	0.00522	0		0.0757097	1695242
00:00:02.013	59579	0.00495	0		0.0717937	1694328
00:00:02.023	59589	0.0053	0		0.07687	1695499
00:00:02.033	59599	0.00513	0		0.0744043	1694938
00:00:02.043	59609	0.00514	0		0.0745494	1694980
00:00:02.053	59619	0.00492	0		0.0713586	1694227
00:00:02.063	59629	0.00514	0		0.0745494	1694965
00:00:02.074	59639	0.00511	0		0.0741143	1694865
00:00:02.083	59649	0.00525	0		0.0761448	1695340
00:00:02.093	59659	0.00515	0		0.0746944	1694995
00:00:02.103	59669	0.00529	0		0.0767249	1695475
00:00:02.113	59679	0.00505	0		0.073244	1694681
00:00:02.122	59689	0.00533	0		0.0773051	1695619
00:00:02.133	59699	0.00515	0		0.0746944	1695012
00:00:02.143	59709	0.00508	0		0.0736791	1694779
00:00:02.152	59719	0.00471	0		0.0683128	1693528
00:00:02.162	59729	0.00531	0		0.077015	1695524
00:00:02.173	59739	0.00518	0		0.0751295	1695098
00:00:02.182	59749	0.00519	0		0.0752746	1695139
00:00:02.192	59759	0.00494	0		0.0716486	1694283
00:00:02.202	59769	0.00535	0		0.0775952	1695690
00:00:02.212	59779	0.00514	0		0.0745494	1694968
00:00:02.223	59789	0.00525	0		0.0761448	1695323
00:00:02.232	59799	0.00495	0		0.0717937	1694347
00:00:02.242	59809	0.00531	0		0.077015	1695531
00:00:02.252	59819	0.00485	0		0.0703433	1693985
00:00:02.262	59829	0.00516	0		0.0748395	1695039
00:00:02.272	59839	0.00503	0		0.072954	1694605
00:00:02.282	59849	0.00513	0		0.0744043	1694938
00:00:02.292	59859	0.00495	0		0.0717937	1694328
00:00:02.302	59869	0.00527	0		0.0764349	1695391
00:00:02.312	59879	0.00488	0		0.0707784	1694110
00:00:02.323	59889	0.00512	0		0.0742593	1694914
00:00:02.332	59899	0.00501	0		0.0726639	1694521
00:00:02.342	59909	0.00519	0		0.0752746	1695124
00:00:02.351	59919	0.00488	0		0.0707784	1694095
00:00:02.362	59929	0.00514	0		0.0745494	1694965
00:00:02.372	59939	0.00519	0		0.0752746	1695151
00:00:02.381	59949	0.00489	0		0.0709234	1694115
00:00:02.392	59959	0.0049	0		0.0710685	1694166
00:00:02.401	59969	0.0052	0		0.0754196	1695186
00:00:02.412	59979	0.00516	0		0.0748395	1695026
00:00:02.422	59989	0.00502	0		0.0728089	1694572
00:00:02.432	59999	0.00486	0		0.0704883	1694024
00:00:02.442	60009	0.00507	0		0.0735341	1694750
00:00:02.451	60019	0.00482	0		0.0699082	1693884
00:00:02.462	60029	0.00526	0		0.0762898	1695374
00:00:02.471	60039	0.00532	0		0.0771601	1695565
00:00:02.481	60049	0.00486	0		0.0704883	1694043
00:00:02.491	60059	0.00503	0		0.072954	1694605
00:00:02.501	60069	0.00495	0		0.0717937	1694340
00:00:02.511	60079	0.0046	0		0.0667173	1693141
00:00:02.521	60089	0.00496	0		0.0719387	1694369
00:00:02.531	60099	0.00508	0		0.0736791	1694757
00:00:02.541	60109	0.00512	0		0.0742593	1694894
00:00:02.551	60119	0.00521	0		0.0755646	1695208
00:00:02.561	60129	0.00504	0		0.073099	1694642
00:00:02.571	60139	0.00494	0		0.0716486	1694298
00:00:02.581	60149	0.00529	0		0.0767249	1695465
00:00:02.591	60159	0.00504	0		0.073099	1694630
00:00:02.601	60169	0.00507	0		0.0735341	1694740
00:00:02.611	60179	0.00512	0		0.0742593	1694892
00:00:02.621	60189	0.00496	0		0.0719387	1694374
00:00:02.631	60199	0.00497	0		0.0720837	1694396
00:00:02.641	60209	0.00495	0		0.0717937	1694325
00:00:02.650	60219	0.00508	0		0.0736791	1694774
00:00:02.660	60229	0.00484	0		0.0701982	1693975
00:00:02.670	60239	0.00521	0		0.0755646	1695203
00:00:02.680	60249	0.00523	0		0.0758547	1695286
00:00:02.690	60259	0.00509	0		0.0738242	1694791
00:00:02.700	60269	0.00522	0		0.0757097	1695227
00:00:02.710	60279	0.00516	0		0.0748395	1695049
00:00:02.721	60289	0.00534	0		0.0774501	1695624
00:00:02.730	60299	0.0051	0		0.0739692	1694821
00:00:02.740	60309	0.00527	0		0.0764349	1695421
00:00:02.750	60319	0.00511	0		0.0741143	1694884
00:00:02.761	60329	0.00538	0		0.0780303	1695781
00:00:02.770	60339	0.00532	0		0.0771601	1695575
00:00:02.780	60349	0.00546	0		0.0791906	1696054
00:00:02.790	60359	0.00519	0		0.0752746	1695142
00:00:02.800	60369	0.00536	0		0.0777402	1695707
00:00:02.810	60379	0.00545	0		0.0790455	1696010
00:00:02.820	60389	0.00573	0		0.0831066	1696963
00:00:02.830	60399	0.00526	0		0.0762898	1695379
00:00:02.840	60409	0.00552	0		0.0800608	1696250
00:00:02.850	60419	0.00543	0		0.0787555	1695941
00:00:02.860	60429	0.00588	0		0.0852822	1697443
00:00:02.870	60439	0.00531	0		0.077015	1695531
00:00:02.880	60449	0.0055	0		0.0797707	1696164
00:00:02.890	60459	0.00545	0		0.0790455	1696024
00:00:02.900	60469	0.00562	0		0.0815112	1696578
00:00:02.910	60479	0.00561	0		0.0813661	1696536
00:00:02.920	60489	0.00555	0		0.0804959	1696328
00:00:02.929	60499	0.00546	0		0.0791906	1696049
00:00:02.940	60509	0.00562	0		0.0815112	1696565
00:00:02.950	60519	0.00558	0		0.080931	1696433
00:00:02.960	60529	0.00572	0		0.0829616	1696924
00:00:02.969	60539	0.00567	0		0.0822364	1696742
00:00:02.979	60549	0.00547	0		0.0793356	1696081
00:00:02.989	60559	0.00545	0		0.0790455	1696022
00:00:03.000	60569	0.00559	0		0.0810761	1696475
00:00:03.009	60579	0.00556	0		0.080641	1696365
00:00:03.019	60589	0.00532	0		0.0771601	1695578
00:00:03.029	60599	0.00558	0		0.080931	1696433
00:00:03.039	60609	0.0056	0		0.0812211	1696507
00:00:03.049	60619	0.00531	0		0.077015	1695543
00:00:03.059	60629	0.00575	0		0.0833967	1697002
00:00:03.069	60639	0.00574	0		0.0832516	1696975
00:00:03.079	60649	0.00557	0		0.080786	1696416
00:00:03.089	60659	0.00568	0		0.0823814	1696779
00:00:03.099	60669	0.00535	0		0.0775952	1695678
00:00:03.109	60679	0.0054	0		0.0783204	1695845
00:00:03.119	60689	0.00567	0		0.0822364	1696742
00:00:03.129	60699	0.00539	0		0.0781753	1695795
00:00:03.139	60709	0.00564	0		0.0818013	1696636
00:00:03.149	60719	0.00545	0		0.0790455	1696019
00:00:03.159	60729	0.00566	0		0.0820913	1696703
00:00:03.169	60739	0.00564	0		0.0818013	1696661
00:00:03.179	60749	0.00565	0		0.0819463	1696683
00:00:03.188	60759	0.00524	0		0.0759998	1695318
00:00:03.199	60769	0.00602	0		0.0873127	1697911
00:00:03.209	60779	0.00564	0		0.0818013	1696663
00:00:03.218	60789	0.00549	0		0.0796257	1696137
00:00:03.228	60799	0.00565	0		0.0819463	1696683
00:00:03.238	60809	0.00542	0		0.0786104	1695904
00:00:03.249	60819	0.00541	0		0.0784654	1695890
00:00:03.258	60829	0.0053	0		0.07687	1695492
00:00:03.268	60839	0.00563	0		0.0816562	1696605
00:00:03.278	60849	0.00567	0		0.0822364	1696761
00:00:03.288	60859	0.00556	0		0.080641	1696379
00:00:03.298	60869	0.00586	0		0.0849921	1697397
00:00:03.308	60879	0.00562	0		0.0815112	1696587
00:00:03.318	60889	0.00545	0		0.0790455	1696002
00:00:03.328	60899	0.00539	0		0.0781753	1695793
00:00:03.338	60909	0.0055	0		0.0797707	1696166
00:00:03.348	60919	0.00561	0		0.0813661	1696541
00:00:03.358	60929	0.00577	0		0.0836868	1697090
00:00:03.368	60939	0.00579	0		0.0839768	1697147
00:00:03.378	60949	0.00533	0		0.0773051	1695597
00:00:03.388	60959	0.00563	0		0.0816562	1696600
00:00:03.398	60969	0.00544	0		0.0789005	1695975
00:00:03.408	60979	0.00539	0		0.0781753	1695814
00:00:03.418	60989	0.0058	0		0.0841219	1697196
00:00:03.428	60999	0.00543	0		0.0787555	1695943
00:00:03.437	61009	0.00553	0		0.0802059	1696281
00:00:03.448	61019	0.00589	0		0.0854272	1697487
00:00:03.458	61029	0.00532	0		0.0771601	1695585
00:00:03.467	61039	0.00566	0		0.0820913	1696707
00:00:03.478	61049	0.00533	0		0.0773051	1695602
00:00:03.488	61059	0.00581	0		0.0842669	1697215
00:00:03.498	61069	0.00548	0		0.0794807	1696110
00:00:03.507	61079	0.00573	0		0.0831066	1696948
00:00:03.517	61089	0.00572	0		0.0829616	1696914
00:00:03.527	61099	0.00575	0		0.0833967	1697019
00:00:03.537	61109	0.00578	0		0.0838318	1697117
00:00:03.547	61119	0.00564	0		0.0818013	1696632
00:00:03.557	61129	0.00554	0		0.0803509	1696306
00:00:03.567	61139	0.00599	0		0.0868776	1697808
00:00:03.577	61149	0.0055	0		0.0797707	1696174
00:00:03.587	61159	0.00566	0		0.0820913	1696712
00:00:03.597	61169	0.00514	0		0.0745494	1694970
00:00:03.607	61179	0.00585	0		0.084847	1697343
00:00:03.617	61189	0.00578	0		0.0838318	1697103
00:00:03.627	61199	0.00564	0		0.0818013	1696646
00:00:03.637	61209	0.00549	0		0.0796257	1696156
00:00:03.647	61219	0.00581	0		0.0842669	1697201
00:00:03.657	61229	0.00551	0		0.0799158	1696198
00:00:03.667	61239	0.00573	0		0.0831066	1696963
00:00:03.677	61249	0.00561	0		0.0813661	1696558
00:00:03.686	61259	0.00547	0		0.0793356	1696061
00:00:03.697	61269	0.00577	0		0.0836868	1697088
00:00:03.707	61279	0.00607	0		0.0880379	1698096
00:00:03.717	61289	0.00549	0		0.0796257	1696159
00:00:03.726	61299	0.0059	0		0.0855722	1697534
00:00:03.736	61309	0.00537	0		0.0778852	1695742
00:00:03.747	61319	0.00585	0		0.084847	1697350
00:00:03.756	61329	0.00563	0		0.0816562	1696609
00:00:03.766	61339	0.00556	0		0.080641	1696392
00:00:03.776	61349	0.00538	0		0.0780303	1695759
00:00:03.786	61359	0.00579	0		0.0839768	1697147
00:00:03.796	61369	0.00579	0		0.0839768	1697161
00:00:03.806	61379	0.00594	0		0.0861524	1697659
00:00:03.816	61389	0.00555	0		0.0804959	1696328
00:00:03.826	61399	0.00576	0		0.0835417	1697051
00:00:03.836	61409	0.00529	0		0.0767249	1695472
00:00:03.847	61419	0.00545	0		0.0790455	1696017
00:00:03.856	61429	0.00578	0		0.0838318	1697122
00:00:03.866	61439	0.00586	0		0.0849921	1697375
00:00:03.876	61449	0.00553	0		0.0802059	1696291
00:00:03.886	61459	0.00577	0		0.0836868	1697078
00:00:03.896	61469	0.00574	0		0.0832516	1696990
00:00:03.906	61479	0.00564	0		0.0818013	1696654
00:00:03.916	61489	0.00549	0		0.0796257	1696154
00:00:03.926	61499	0.00561	0		0.0813661	1696558
00:00:03.936	61509	0.00568	0		0.0823814	1696779
00:00:03.946	61519	0.00569	0		0.0825265	1696826
00:00:03.956	61529	0.00541	0		0.0784654	1695875
00:00:03.966	61539	0.00599	0		0.0868776	1697830
00:00:03.976	61549	0.00554	0		0.0803509	1696323
00:00:03.985	61559	0.00563	0		0.0816562	1696612
00:00:03.996	61569	0.00571	0		0.0828165	1696887
00:00:04.005	61579	0.00566	0		0.0820913	1696725
00:00:04.016	61589	0.00549	0		0.0796257	1696127
00:00:04.026	61599	0.00596	0		0.0864425	1697735
00:00:04.035	61609	0.00554	0		0.0803509	1696325
00:00:04.045	61619	0.00636	0		0.092244	1699079
00:00:04.055	61629	0.0059	0		0.0855722	1697531
00:00:04.065	61639	0.00583	0		0.084557	1697279
00:00:04.075	61649	0.00578	0		0.0838318	1697115
00:00:04.085	61659	0.0059	0		0.0855722	1697509
00:00:04.095	61669	0.00555	0		0.0804959	1696340
00:00:04.106	61679	0.00592	0		0.0858623	1697585
00:00:04.115	61689	0.00558	0		0.080931	1696443
00:00:04.125	61699	0.00582	0		0.0844119	1697235
00:00:04.135	61709	0.00536	0		0.0777402	1695717
00:00:04.145	61719	0.00562	0		0.0815112	1696583
00:00:04.155	61729	0.00532	0		0.0771601	1695563
00:00:04.165	61739	0.00599	0		0.0868776	1697832
00:00:04.175	61749	0.00542	0		0.0786104	1695912
00:00:04.185	61759	0.00598	0		0.0867325	1697793
00:00:04.195	61769	0.00547	0		0.0793356	1696088
00:00:04.205	61779	0.0058	0		0.0841219	1697188
00:00:04.216	61789	0.00571	0		0.0828165	1696887
00:00:04.225	61799	0.00596	0		0.0864425	1697732
00:00:04.235	61809	0.00564	0		0.0818013	1696661
00:00:04.244	61819	0.00593	0		0.0860074	1697634
00:00:04.255	61829	0.00557	0		0.080786	1696406
00:00:04.265	61839	0.00594	0		0.0861524	1697659
00:00:04.275	61849	0.00526	0		0.0762898	1695364
00:00:04.284	61859	0.00601	0		0.0871677	1697891
00:00:04.295	61869	0.00566	0		0.0820913	1696705
00:00:04.305	61879	0.00566	0		0.0820913	1696700
00:00:04.315	61889	0.00581	0		0.0842669	1697203
00:00:04.324	61899	0.00601	0		0.0871677	1697904
00:00:04.334	61909	0.00546	0		0.0791906	1696044
00:00:04.344	61919	0.00584	0		0.084702	1697311
00:00:04.354	61929	0.0057	0		0.0826715	1696848
00:00:04.364	61939	0.00595	0		0.0862974	1697698
00:00:04.374	61949	0.00562	0		0.0815112	1696583
00:00:04.384	61959	0.00591	0		0.0857173	1697563
00:00:04.394	61969	0.00577	0		0.0836868	1697076
00:00:04.404	61979	0.00615	0		0.0891982	1698372
00:00:04.414	61989	0.00579	0		0.0839768	1697139
00:00:04.424	61999	0.00599	0		0.0868776	1697806
00:00:04.434	62009	0.00585	0		0.084847	1697355
00:00:04.444	62019	0.00593	0		0.0860074	1697632
00:00:04.454	62029	0.0058	0		0.0841219	1697191
00:00:04.464	62039	0.00598	0		0.0867325	1697803
00:00:04.474	62049	0.00569	0		0.0825265	1696802
00:00:04.484	62059	0.00593	0		0.0860074	1697622
00:00:04.494	62069	0.00568	0		0.0823814	1696792
00:00:04.503	62079	0.00602	0		0.0873127	1697908
00:00:04.514	62089	0.00572	0		0.0829616	1696899
00:00:04.524	62099	0.00577	0		0.0836868	1697098
00:00:04.533	62109	0.00575	0		0.0833967	1697029
00:00:04.547	62119	0.00607	0		0.0880379	1698093
00:00:04.553	62129	0.00591	0		0.0857173	1697546
00:00:04.563	62139	0.00602	0		0.0873127	1697923
00:00:04.573	62149	0.00567	0		0.0822364	1696754
00:00:04.583	62159	0.00585	0		0.084847	1697335
00:00:04.593	62169	0.00585	0		0.084847	1697367
00:00:04.603	62179	0.00574	0		0.0832516	1696997
00:00:04.613	62189	0.00585	0		0.084847	1697367
00:00:04.623	62199	0.00616	0		0.0893432	1698385
00:00:04.634	62209	0.00592	0		0.0858623	1697583
00:00:04.643	62219	0.00595	0		0.0862974	1697688
00:00:04.653	62229	0.00572	0		0.0829616	1696919
00:00:04.663	62239	0.0059	0		0.0855722	1697517
00:00:04.673	62249	0.00563	0		0.0816562	1696600
00:00:04.683	62259	0.00611	0		0.088618	1698220
00:00:04.694	62269	0.00581	0		0.0842669	1697201
00:00:04.703	62279	0.00602	0		0.0873127	1697908
00:00:04.713	62289	0.00576	0		0.0835417	1697037
00:00:04.723	62299	0.00604	0		0.0876028	1697977
00:00:04.733	62309	0.00577	0		0.0836868	1697078
00:00:04.743	62319	0.00614	0		0.0890531	1698338
00:00:04.752	62329	0.00558	0		0.080931	1696436
00:00:04.763	62339	0.00592	0		0.0858623	1697600
00:00:04.772	62349	0.00572	0		0.0829616	1696902
00:00:04.782	62359	0.00589	0		0.0854272	1697480
00:00:04.792	62369	0.00562	0		0.0815112	1696575
00:00:04.803	62379	0.00591	0		0.0857173	1697536
00:00:04.812	62389	0.00586	0		0.0849921	1697382
00:00:04.822	62399	0.00593	0		0.0860074	1697627
00:00:04.832	62409	0.00559	0		0.0810761	1696494
00:00:04.843	62419	0.00588	0		0.0852822	1697448
00:00:04.852	62429	0.00581	0		0.0842669	1697201
00:00:04.864	62439	0.00584	0		0.084702	1697306
00:00:04.872	62449	0.0058	0		0.0841219	1697171
00:00:04.882	62459	0.00615	0		0.0891982	1698345
00:00:04.892	62469	0.00593	0		0.0860074	1697622
00:00:04.902	62479	0.00603	0		0.0874577	1697962
00:00:04.912	62489	0.00582	0		0.0844119	1697237
00:00:04.922	62499	0.00587	0		0.0851371	1697419
00:00:04.932	62509	0.00593	0		0.0860074	1697632
00:00:04.942	62519	0.00584	0		0.084702	1697323
00:00:04.952	62529	0.00571	0		0.0828165	1696885
00:00:04.962	62539	0.00605	0		0.0877478	1698014
00:00:04.972	62549	0.00632	0		0.0916638	1698926
00:00:04.982	62559	0.00581	0		0.0842669	1697213
00:00:04.992	62569	0.00554	0		0.0803509	1696323
00:00:05.001	62579	0.00607	0		0.0880379	1698073
00:00:05.012	62589	0.00609	0		0.088328	1698142
00:00:05.022	62599	0.00611	0		0.088618	1698230
00:00:05.032	62609	0.00603	0		0.0874577	1697957
00:00:05.042	62619	0.00607	0		0.0880379	1698105
00:00:05.051	62629	0.00567	0		0.0822364	1696749
00:00:05.061	62639	0.00625	0		0.0906486	1698683
00:00:05.071	62649	0.00577	0		0.0836868	1697095
00:00:05.081	62659	0.00607	0		0.0880379	1698073
00:00:05.091	62669	0.0057	0		0.0826715	1696846
00:00:05.101	62679	0.00582	0		0.0844119	1697264
00:00:05.111	62689	0.0055	0		0.0797707	1696183
00:00:05.121	62699	0.0055	0		0.0797707	1696166
00:00:05.131	62709	0.00588	0		0.0852822	1697468
00:00:05.141	62719	0.0062	0		0.0899234	1698517
00:00:05.151	62729	0.00585	0		0.084847	1697348
00:00:05.161	62739	0.00606	0		0.0878928	1698069
00:00:05.171	62749	0.00594	0		0.0861524	1697649
00:00:05.181	62759	0.00618	0		0.0896333	1698463
00:00:05.191	62769	0.00628	0		0.0910837	1698789
00:00:05.201	62779	0.00596	0		0.0864425	1697710
00:00:05.211	62789	0.00617	0		0.0894883	1698411
00:00:05.221	62799	0.00581	0		0.0842669	1697206
00:00:05.231	62809	0.00614	0		0.0890531	1698331
00:00:05.241	62819	0.00618	0		0.0896333	1698446
00:00:05.251	62829	0.00601	0		0.0871677	1697904
00:00:05.261	62839	0.00603	0		0.0874577	1697957
00:00:05.272	62849	0.00619	0		0.0897783	1698492
00:00:05.280	62859	0.0058	0		0.0841219	1697196
00:00:05.290	62869	0.00602	0		0.0873127	1697923
00:00:05.301	62879	0.006	0		0.0870226	1697840
00:00:05.310	62889	0.00584	0		0.084702	1697311
00:00:05.320	62899	0.00605	0		0.0877478	1698011
00:00:05.330	62909	0.00578	0		0.0838318	1697105
00:00:05.341	62919	0.00599	0		0.0868776	1697830
00:00:05.351	62929	0.00597	0		0.0865875	1697749
00:00:05.360	62939	0.00593	0		0.0860074	1697627
00:00:05.370	62949	0.00643	0		0.0932592	1699306
00:00:05.380	62959	0.006	0		0.0870226	1697842
00:00:05.390	62969	0.00585	0		0.084847	1697355
00:00:05.400	62979	0.00612	0		0.0887631	1698260
00:00:05.411	62989	0.00594	0		0.0861524	1697654
00:00:05.420	62999	0.006	0		0.0870226	1697862
00:00:05.432	63009	0.00608	0		0.0881829	1698125
00:00:05.440	63019	0.00594	0		0.0861524	1697646
00:00:05.450	63029	0.00609	0		0.088328	1698169
00:00:05.460	63039	0.00619	0		0.0897783	1698507
00:00:05.470	63049	0.0065	0		0.0942745	1699544
00:00:05.480	63059	0.006	0		0.0870226	1697847
00:00:05.490	63069	0.00601	0		0.0871677	1697891
00:00:05.500	63079	0.00587	0		0.0851371	1697433
00:00:05.510	63089	0.00623	0		0.0903585	1698622
00:00:05.520	63099	0.00577	0		0.0836868	1697068
00:00:05.530	63109	0.00614	0		0.0890531	1698340
00:00:05.540	63119	0.00625	0		0.0906486	1698678
00:00:05.549	63129	0.00637	0		0.092389	1699093
00:00:05.559	63139	0.00639	0		0.0926791	1699157
00:00:05.570	63149	0.00632	0		0.0916638	1698923
00:00:05.580	63159	0.00607	0		0.0880379	1698083
00:00:05.590	63169	0.00604	0		0.0876028	1697992
00:00:05.600	63179	0.00616	0		0.0893432	1698389
00:00:05.609	63189	0.00604	0		0.0876028	1697999
00:00:05.619	63199	0.0063	0		0.0913737	1698855
00:00:05.629	63209	0.00625	0		0.0906486	1698681
00:00:05.639	63219	0.00608	0		0.0881829	1698125
00:00:05.649	63229	0.00623	0		0.0903585	1698634
00:00:05.659	63239	0.00619	0		0.0897783	1698487
00:00:05.669	63249	0.00599	0		0.0868776	1697830
00:00:05.679	63259	0.00602	0		0.0873127	1697908
00:00:05.689	63269	0.00627	0		0.0909386	1698769
00:00:05.699	63279	0.00617	0		0.0894883	1698441
00:00:05.709	63289	0.00612	0		0.0887631	1698250
00:00:05.719	63299	0.00606	0		0.0878928	1698044
00:00:05.729	63309	0.00611	0		0.088618	1698216
00:00:05.739	63319	0.00609	0		0.088328	1698147
00:00:05.749	63329	0.00611	0		0.088618	1698225
00:00:05.759	63339	0.00596	0		0.0864425	1697717
00:00:05.769	63349	0.00662	0		0.096015	1699926
00:00:05.779	63359	0.00629	0		0.0912287	1698811
00:00:05.788	63369	0.00585	0		0.084847	1697340
00:00:05.799	63379	0.00623	0		0.0903585	1698642
00:00:05.808	63389	0.00649	0		0.0941295	1699507
00:00:05.818	63399	0.0061	0		0.088473	1698191
00:00:05.828	63409	0.0064	0		0.0928241	1699201
00:00:05.838	63419	0.006	0		0.0870226	1697862
00:00:05.849	63429	0.00627	0		0.0909386	1698752
00:00:05.858	63439	0.00588	0		0.0852822	1697453
00:00:05.868	63449	0.00637	0		0.092389	1699105
00:00:05.878	63459	0.00591	0		0.0857173	1697558
00:00:05.889	63469	0.00623	0		0.0903585	1698632
00:00:05.899	63479	0.00631	0		0.0915188	1698899
00:00:05.908	63489	0.00647	0		0.0938394	1699439
00:00:05.918	63499	0.00602	0		0.0873127	1697921
00:00:05.928	63509	0.00648	0		0.0939844	1699470
00:00:05.938	63519	0.00627	0		0.0909386	1698774
00:00:05.948	63529	0.00639	0		0.0926791	1699152
00:00:05.958	63539	0.00632	0		0.0916638	1698916
00:00:05.968	63549	0.00623	0		0.0903585	1698639
00:00:05.978	63559	0.00609	0		0.088328	1698167
00:00:05.988	63569	0.00642	0		0.0931142	1699274
00:00:05.998	63579	0.006	0		0.0870226	1697859
00:00:06.008	63589	0.00633	0		0.0918089	1698956
00:00:06.018	63599	0.00617	0		0.0894883	1698411
00:00:06.028	63609	0.00623	0		0.0903585	1698637
00:00:06.038	63619	0.0062	0		0.0899234	1698512
00:00:06.048	63629	0.00637	0		0.092389	1699093
00:00:06.057	63639	0.00576	0		0.0835417	1697049
00:00:06.068	63649	0.00663	0		0.09616	1699965
00:00:06.078	63659	0.00624	0		0.0905035	1698654
00:00:06.087	63669	0.00614	0		0.0890531	1698336
00:00:06.097	63679	0.0065	0		0.0942745	1699532
00:00:06.108	63689	0.00625	0		0.0906486	1698678
00:00:06.117	63699	0.00621	0		0.0900684	1698566
00:00:06.127	63709	0.00649	0		0.0941295	1699490
00:00:06.137	63719	0.00622	0		0.0902134	1698583
00:00:06.148	63729	0.00615	0		0.0891982	1698343
00:00:06.157	63739	0.00619	0		0.0897783	1698487
00:00:06.167	63749	0.00641	0		0.0929692	1699216
00:00:06.177	63759	0.00597	0		0.0865875	1697766
00:00:06.187	63769	0.00645	0		0.0935493	1699360
00:00:06.198	63779	0.00655	0		0.0949997	1699688
00:00:06.207	63789	0.00637	0		0.092389	1699103
00:00:06.217	63799	0.00604	0		0.0876028	1698001
00:00:06.227	63809	0.00647	0		0.0938394	1699424
00:00:06.237	63819	0.00624	0		0.0905035	1698647
00:00:06.247	63829	0.00663	0		0.09616	1699955
00:00:06.257	63839	0.00607	0		0.0880379	1698096
00:00:06.267	63849	0.00647	0		0.0938394	1699416
00:00:06.277	63859	0.00652	0		0.0945646	1699585
00:00:06.287	63869	0.00627	0		0.0909386	1698776
00:00:06.297	63879	0.00624	0		0.0905035	1698649
00:00:06.307	63889	0.00672	0		0.0974653	1700255
00:00:06.317	63899	0.00633	0		0.0918089	1698954
00:00:06.326	63909	0.00656	0		0.0951447	1699728
00:00:06.336	63919	0.00608	0		0.0881829	1698125
00:00:06.347	63929	0.00646	0		0.0936944	1699412
00:00:06.356	63939	0.00626	0		0.0907936	1698727
00:00:06.366	63949	0.00658	0		0.0954348	1699811
00:00:06.376	63959	0.00662	0		0.096015	1699926
00:00:06.386	63969	0.00644	0		0.0934043	1699345
00:00:06.396	63979	0.00643	0		0.0932592	1699292
00:00:06.406	63989	0.0063	0		0.0913737	1698864
00:00:06.416	63999	0.00645	0		0.0935493	1699365
00:00:06.426	64009	0.00637	0		0.092389	1699091
00:00:06.436	64019	0.00623	0		0.0903585	1698642
00:00:06.447	64029	0.0067	0		0.0971753	1700190
00:00:06.456	64039	0.00623	0		0.0903585	1698642
00:00:06.466	64049	0.00663	0		0.09616	1699985
00:00:06.476	64059	0.00618	0		0.0896333	1698468
00:00:06.486	64069	0.00668	0		0.0968852	1700132
00:00:06.496	64079	0.00645	0		0.0935493	1699370
00:00:06.506	64089	0.0068	0		0.0986256	1700542
00:00:06.516	64099	0.00641	0		0.0929692	1699233
00:00:06.526	64109	0.00688	0		0.0997859	1700796
00:00:06.536	64119	0.0062	0		0.0899234	1698519
00:00:06.546	64129	0.00655	0		0.0949997	1699703
00:00:06.556	64139	0.00653	0		0.0947096	1699639
00:00:06.567	64149	0.00627	0		0.0909386	1698764
00:00:06.575	64159	0.00629	0		0.0912287	1698818
00:00:06.585	64169	0.00665	0		0.0964501	1700021
00:00:06.596	64179	0.00642	0		0.0931142	1699260
00:00:06.606	64189	0.00645	0		0.0935493	1699372
00:00:06.615	64199	0.00615	0		0.0891982	1698372
00:00:06.626	64209	0.00643	0		0.0932592	1699304
00:00:06.635	64219	0.00628	0		0.0910837	1698801
00:00:06.646	64229	0.00663	0		0.09616	1699975
00:00:06.655	64239	0.00628	0		0.0910837	1698803
00:00:06.666	64249	0.00686	0		0.0994959	1700757
00:00:06.675	64259	0.00666	0		0.0965951	1700073
00:00:06.685	64269	0.00675	0		0.0979005	1700370
00:00:06.695	64279	0.00634	0		0.0919539	1698981
00:00:06.705	64289	0.00648	0		0.0939844	1699480
00:00:06.715	64299	0.00628	0		0.0910837	1698779
00:00:06.725	64309	0.00621	0		0.0900684	1698549
00:00:06.735	64319	0.0063	0		0.0913737	1698877
00:00:06.745	64329	0.00681	0		0.0987707	1700581
00:00:06.755	64339	0.00692	0		0.100366	1700943
00:00:06.765	64349	0.00638	0		0.0925341	1699132
00:00:06.775	64359	0.00628	0		0.0910837	1698803
00:00:06.785	64369	0.00673	0		0.0976104	1700297
00:00:06.795	64379	0.00674	0		0.0977554	1700326
00:00:06.805	64389	0.00691	0		0.100221	1700924
00:00:06.815	64399	0.00664	0		0.096305	1700004
00:00:06.825	64409	0.00654	0		0.0948547	1699666
00:00:06.834	64419	0.00672	0		0.0974653	1700267
00:00:06.845	64429	0.00673	0		0.0976104	1700306
00:00:06.855	64439	0.00628	0		0.0910837	1698779
00:00:06.864	64449	0.00653	0		0.0947096	1699630
00:00:06.874	64459	0.00674	0		0.0977554	1700348
00:00:06.884	64469	0.00685	0		0.0993508	1700708
00:00:06.894	64479	0.00655	0		0.0949997	1699710
00:00:06.904	64489	0.00656	0		0.0951447	1699737
00:00:06.914	64499	0.00663	0		0.09616	1699958
00:00:06.924	64509	0.00633	0		0.0918089	1698956
00:00:06.934	64519	0.0064	0		0.0928241	1699203
00:00:06.945	64529	0.00658	0		0.0954348	1699794
00:00:06.954	64539	0.00675	0		0.0979005	1700365
00:00:06.965	64549	0.0067	0		0.0971753	1700212
00:00:06.974	64559	0.00631	0		0.0915188	1698906
00:00:06.984	64569	0.00637	0		0.092389	1699098
00:00:06.994	64579	0.00668	0		0.0968852	1700124
00:00:07.004	64589	0.00692	0		0.100366	1700953
00:00:07.014	64599	0.0065	0		0.0942745	1699539
00:00:07.024	64609	0.00673	0		0.0976104	1700289
00:00:07.034	64619	0.00654	0		0.0948547	1699669
00:00:07.043	64629	0.00664	0		0.096305	1699994
00:00:07.054	64639	0.00625	0		0.0906486	1698698
00:00:07.064	64649	0.00635	0		0.0920989	1699030
00:00:07.074	64659	0.00636	0		0.092244	1699059
00:00:07.084	64669	0.00637	0		0.092389	1699108
00:00:07.094	64679	0.00652	0		0.0945646	1699593
00:00:07.103	64689	0.0069	0		0.100076	1700867
00:00:07.114	64699	0.00652	0		0.0945646	1699608
00:00:07.123	64709	0.00664	0		0.096305	1700012
00:00:07.134	64719	0.00657	0		0.0952898	1699767
00:00:07.144	64729	0.00663	0		0.09616	1699963
00:00:07.153	64739	0.00624	0		0.0905035	1698664
00:00:07.163	64749	0.00676	0		0.0980455	1700390
00:00:07.173	64759	0.00636	0		0.092244	1699052
00:00:07.183	64769	0.00662	0		0.096015	1699943
00:00:07.193	64779	0.00646	0		0.0936944	1699390
00:00:07.203	64789	0.00635	0		0.0920989	1699042
00:00:07.213	64799	0.00655	0		0.0949997	1699708
00:00:07.223	64809	0.00666	0		0.0965951	1700056
00:00:07.233	64819	0.00678	0		0.0983356	1700471
00:00:07.243	64829	0.00668	0		0.0968852	1700144
00:00:07.253	64839	0.0065	0		0.0942745	1699549
00:00:07.263	64849	0.00693	0		0.100511	1700968
00:00:07.273	64859	0.00637	0		0.092389	1699093
00:00:07.283	64869	0.00654	0		0.0948547	1699676
00:00:07.293	64879	0.00677	0		0.0981905	1700429
00:00:07.303	64889	0.00669	0		0.0970302	1700176
00:00:07.313	64899	0.00665	0		0.0964501	1700034
00:00:07.323	64909	0.00678	0		0.0983356	1700466
00:00:07.333	64919	0.00652	0		0.0945646	1699590
00:00:07.343	64929	0.00663	0		0.09616	1699985
00:00:07.352	64939	0.00678	0		0.0983356	1700466
00:00:07.363	64949	0.007	0		0.101526	1701218
00:00:07.373	64959	0.00668	0		0.0968852	1700144
00:00:07.382	64969	0.00679	0		0.0984806	1700510
00:00:07.392	64979	0.00666	0		0.0965951	1700080
00:00:07.402	64989	0.00676	0		0.0980455	1700409
00:00:07.412	64999	0.00658	0		0.0954348	1699813
00:00:07.422	65009	0.00658	0		0.0954348	1699808
00:00:07.432	65019	0.00677	0		0.0981905	1700431
00:00:07.442	65029	0.00689	0		0.099931	1700833
00:00:07.452	65039	0.00679	0		0.0984806	1700512
00:00:07.462	65049	0.00674	0		0.0977554	1700338
00:00:07.472	65059	0.00647	0		0.0938394	1699439
00:00:07.482	65069	0.00652	0		0.0945646	1699612
00:00:07.492	65079	0.00631	0		0.0915188	1698904
00:00:07.502	65089	0.00681	0		0.0987707	1700583
00:00:07.512	65099	0.00677	0		0.0981905	1700424
00:00:07.522	65109	0.00691	0		0.100221	1700894
00:00:07.532	65119	0.00695	0		0.100801	1701034
00:00:07.542	65129	0.00719	0		0.104282	1701858
00:00:07.552	65139	0.00669	0		0.0970302	1700173
00:00:07.562	65149	0.00651	0		0.0944195	1699556
00:00:07.572	65159	0.00673	0		0.0976104	1700289
00:00:07.582	65169	0.00672	0		0.0974653	1700275
00:00:07.592	65179	0.00685	0		0.0993508	1700718
00:00:07.601	65189	0.00679	0		0.0984806	1700502
00:00:07.612	65199	0.0066	0		0.0957249	1699870
00:00:07.622	65209	0.00697	0		0.101091	1701117
00:00:07.631	65219	0.00662	0		0.096015	1699931
00:00:07.641	65229	0.00689	0		0.099931	1700831
00:00:07.652	65239	0.00691	0		0.100221	1700909
00:00:07.661	65249	0.00671	0		0.0973203	1700248
00:00:07.671	65259	0.00721	0		0.104572	1701924
00:00:07.681	65269	0.00689	0		0.099931	1700853
00:00:07.691	65279	0.00704	0		0.102107	1701329
00:00:07.701	65289	0.00669	0		0.0970302	1700168
00:00:07.711	65299	0.00695	0		0.100801	1701058
00:00:07.721	65309	0.00673	0		0.0976104	1700292
00:00:07.731	65319	0.00669	0		0.0970302	1700171
00:00:07.741	65329	0.00702	0		0.101816	1701267
00:00:07.751	65339	0.00661	0		0.0958699	1699911
00:00:07.761	65349	0.00702	0		0.101816	1701267
00:00:07.771	65359	0.00691	0		0.100221	1700916
00:00:07.781	65369	0.00698	0		0.101236	1701134
00:00:07.791	65379	0.00697	0		0.101091	1701095
00:00:07.801	65389	0.00668	0		0.0968852	1700146
00:00:07.811	65399	0.0068	0		0.0986256	1700554
00:00:07.821	65409	0.00681	0		0.0987707	1700556
00:00:07.831	65419	0.00729	0		0.105732	1702181
00:00:07.841	65429	0.00659	0		0.0955798	1699838
00:00:07.851	65439	0.0069	0		0.100076	1700879
00:00:07.861	65449	0.00699	0		0.101381	1701160
00:00:07.871	65459	0.00715	0		0.103702	1701723
00:00:07.881	65469	0.00678	0		0.0983356	1700480
00:00:07.891	65479	0.00726	0		0.105297	1702095
00:00:07.901	65489	0.00681	0		0.0987707	1700588
00:00:07.910	65499	0.00694	0		0.100656	1701019
00:00:07.920	65509	0.00666	0		0.0965951	1700058
00:00:07.931	65519	0.00698	0		0.101236	1701157
00:00:07.940	65529	0.00704	0		0.102107	1701351
00:00:07.951	3	0.00675	0		0.0979005	1700375
00:00:07.960	13	0.00691	0		0.100221	1700894
00:00:07.970	23	0.00688	0		0.0997859	1700801
00:00:07.980	33	0.00677	0		0.0981905	1700444
00:00:07.990	43	0.00703	0		0.101962	1701304
00:00:08.000	53	0.00687	0		0.0996409	1700784
00:00:08.010	63	0.0071	0		0.102977	1701549
00:00:08.020	73	0.00697	0		0.101091	1701117
00:00:08.030	83	0.00692	0		0.100366	1700948
00:00:08.040	93	0.00645	0		0.0935493	1699377
00:00:08.050	103	0.00682	0		0.0989157	1700598
00:00:08.060	113	0.007	0		0.101526	1701196
00:00:08.070	123	0.00691	0		0.100221	1700906
00:00:08.080	133	0.00659	0		0.0955798	1699835
00:00:08.089	143	0.00688	0		0.0997859	1700799
00:00:08.100	153	0.00695	0		0.100801	1701053
00:00:08.110	163	0.00701	0		0.101671	1701228
00:00:08.119	173	0.00698	0		0.101236	1701155
00:00:08.129	183	0.00675	0		0.0979005	1700360
00:00:08.139	193	0.00694	0		0.100656	1701007
00:00:08.149	203	0.00711	0		0.103122	1701586
00:00:08.159	213	0.00699	0		0.101381	1701189
00:00:08.169	223	0.00697	0		0.101091	1701122
00:00:08.179	233	0.00703	0		0.101962	1701297
00:00:08.189	243	0.0073	0		0.105878	1702215
00:00:08.200	253	0.00668	0		0.0968852	1700149
00:00:08.209	263	0.00678	0		0.0983356	1700475
00:00:08.219	273	0.00703	0		0.101962	1701299
00:00:08.229	283	0.00681	0		0.0987707	1700588
00:00:08.239	293	0.00699	0		0.101381	1701162
00:00:08.249	303	0.00719	0		0.104282	1701836
00:00:08.259	313	0.0071	0		0.102977	1701556
00:00:08.269	323	0.0071	0		0.102977	1701559
00:00:08.280	333	0.00704	0		0.102107	1701353
00:00:08.289	343	0.00719	0		0.104282	1701853
00:00:08.299	353	0.00692	0		0.100366	1700941
00:00:08.309	363	0.00714	0		0.103557	1701667
00:00:08.318	373	0.00692	0		0.100366	1700943
00:00:08.328	383	0.00704	0		0.102107	1701360
00:00:08.339	393	0.00726	0		0.105297	1702090
00:00:08.348	403	0.00697	0		0.101091	1701117
00:00:08.358	413	0.00691	0		0.100221	1700902
00:00:08.368	423	0.00715	0		0.103702	1701708
00:00:08.378	433	0.00711	0		0.103122	1701571
00:00:08.388	443	0.00682	0		0.0989157	1700613
00:00:08.398	453	0.00697	0		0.101091	1701119
00:00:08.408	463	0.00718	0		0.104137	1701821
00:00:08.418	473	0.00699	0		0.101381	1701162
00:00:08.428	483	0.00701	0		0.101671	1701260
00:00:08.438	493	0.00674	0		0.0977554	1700331
00:00:08.448	503	0.00703	0		0.101962	1701309
00:00:08.458	513	0.00703	0		0.101962	1701311
00:00:08.469	523	0.0073	0		0.105878	1702230
00:00:08.478	533	0.0072	0		0.104427	1701882
00:00:08.488	543	0.00704	0		0.102107	1701341
00:00:08.498	553	0.00695	0		0.100801	1701046
00:00:08.508	563	0.00739	0		0.107183	1702527
00:00:08.518	573	0.00703	0		0.101962	1701321
00:00:08.528	583	0.00746	0		0.108198	1702740
00:00:08.538	593	0.00683	0		0.0990607	1700642
00:00:08.548	603	0.00733	0		0.106313	1702318
00:00:08.558	613	0.00738	0		0.107038	1702476
00:00:08.568	623	0.00754	0		0.109358	1703010
00:00:08.577	633	0.00698	0		0.101236	1701152
00:00:08.588	643	0.00683	0		0.0990607	1700642
00:00:08.597	653	0.00712	0		0.103267	1701627
00:00:08.607	663	0.00732	0		0.106168	1702281
00:00:08.617	673	0.00715	0		0.103702	1701701
00:00:08.627	683	0.00712	0		0.103267	1701620
00:00:08.637	693	0.00715	0		0.103702	1701730
00:00:08.647	703	0.00746	0		0.108198	1702740
00:00:08.657	713	0.00677	0		0.0981905	1700451
00:00:08.667	723	0.00708	0		0.102687	1701476
00:00:08.677	733	0.0074	0		0.107328	1702549
00:00:08.687	743	0.00715	0		0.103702	1701713
00:00:08.697	753	0.00701	0		0.101671	1701233
00:00:08.707	763	0.0071	0		0.102977	1701529
00:00:08.717	773	0.00689	0		0.099931	1700855
00:00:08.727	783	0.00702	0		0.101816	1701263
00:00:08.737	793	0.00678	0		0.0983356	1700468
00:00:08.747	803	0.00724	0		0.105007	1702002
00:00:08.757	813	0.00712	0		0.103267	1701618
00:00:08.767	823	0.0073	0		0.105878	1702225
00:00:08.777	833	0.00733	0		0.106313	1702311
00:00:08.787	843	0.00725	0		0.105152	1702061
00:00:08.797	853	0.00687	0		0.0996409	1700777
00:00:08.807	863	0.00751	0		0.108923	1702912
00:00:08.817	873	0.00744	0		0.107908	1702691
00:00:08.827	883	0.00743	0		0.107763	1702655
00:00:08.837	893	0.00714	0		0.103557	1701694
00:00:08.847	903	0.00736	0		0.106748	1702427
00:00:08.857	913	0.00722	0		0.104717	1701951
00:00:08.866	923	0.00715	0		0.103702	1701730
00:00:08.876	933	0.00717	0		0.103992	1701779
00:00:08.886	943	0.00764	0		0.110809	1703352
00:00:08.896	953	0.00692	0		0.100366	1700943
00:00:08.906	963	0.00738	0		0.107038	1702500
00:00:08.916	973	0.00736	0		0.106748	1702422
00:00:08.929	983	0.00742	0		0.107618	1702628
00:00:08.936	993	0.00719	0		0.104282	1701848
00:00:08.946	1003	0.00763	0		0.110664	1703316
00:00:08.956	1013	0.00718	0		0.104137	1701801
00:00:08.966	1023	0.00751	0		0.108923	1702921
00:00:08.976	1033	0.00705	0		0.102252	1701378
00:00:08.986	1043	0.00785	0		0.113855	1704049
00:00:08.996	1053	0.00743	0		0.107763	1702659
00:00:09.006	1063	0.00756	0		0.109648	1703076
00:00:09.016	1073	0.00735	0		0.106603	1702382
00:00:09.026	1083	0.00769	0		0.111534	1703513
00:00:09.036	1093	0.00719	0		0.104282	1701840
00:00:09.046	1103	0.00728	0		0.105587	1702156
00:00:09.056	1113	0.00745	0		0.108053	1702721
00:00:09.066	1123	0.0075	0		0.108778	1702882
00:00:09.076	1133	0.00725	0		0.105152	1702061
00:00:09.086	1143	0.00768	0		0.111389	1703481
00:00:09.096	1153	0.00728	0		0.105587	1702134
00:00:09.106	1163	0.00779	0		0.112984	1703870
00:00:09.116	1173	0.00702	0		0.101816	1701289
00:00:09.125	1183	0.00742	0		0.107618	1702630
00:00:09.136	1193	0.00715	0		0.103702	1701718
00:00:09.145	1203	0.00758	0		0.109939	1703147
00:00:09.155	1213	0.00745	0		0.108053	1702726
00:00:09.165	1223	0.00734	0		0.106458	1702342
00:00:09.175	1233	0.00701	0		0.101671	1701250
00:00:09.185	1243	0.00739	0		0.107183	1702517
00:00:09.195	1253	0.00781	0		0.113274	1703912
00:00:09.205	1263	0.00722	0		0.104717	1701938
00:00:09.215	1273	0.00713	0		0.103412	1701645
00:00:09.225	1283	0.00749	0		0.108633	1702865
00:00:09.235	1293	0.00747	0		0.108343	1702782
00:00:09.246	1303	0.00732	0		0.106168	1702269
00:00:09.255	1313	0.00717	0		0.103992	1701765
00:00:09.265	1323	0.00707	0		0.102542	1701434
00:00:09.275	1333	0.0072	0		0.104427	1701877
00:00:09.285	1343	0.00775	0		0.112404	1703723
00:00:09.295	1353	0.00724	0		0.105007	1702014
00:00:09.305	1363	0.00752	0		0.109068	1702966
00:00:09.315	1373	0.00737	0		0.106893	1702446
00:00:09.325	1383	0.00734	0		0.106458	1702340
00:00:09.334	1393	0.0074	0		0.107328	1702539
00:00:09.345	1403	0.00734	0		0.106458	1702362
00:00:09.355	1413	0.00739	0		0.107183	1702532
00:00:09.365	1423	0.00723	0		0.104862	1701992
00:00:09.375	1433	0.00714	0		0.103557	1701684
00:00:09.384	1443	0.00753	0		0.109213	1702992
00:00:09.395	1453	0.0073	0		0.105878	1702232
00:00:09.404	1463	0.00727	0		0.105442	1702120
00:00:09.414	1473	0.00705	0		0.102252	1701392
00:00:09.424	1483	0.00783	0		0.113565	1704010
00:00:09.434	1493	0.00726	0		0.105297	1702080
00:00:09.444	1503	0.00769	0		0.111534	1703535
00:00:09.455	1513	0.00706	0		0.102397	1701397
00:00:09.464	1523	0.00765	0		0.110954	1703395
00:00:09.474	1533	0.00724	0		0.105007	1702019
00:00:09.484	1543	0.00776	0		0.112549	1703772
00:00:09.494	1553	0.00725	0		0.105152	1702044
00:00:09.504	1563	0.00759	0		0.110084	1703191
00:00:09.514	1573	0.00762	0		0.110519	1703274
00:00:09.524	1583	0.00749	0		0.108633	1702853
00:00:09.534	1593	0.00767	0		0.111244	1703464
00:00:09.544	1603	0.00748	0		0.108488	1702823
00:00:09.554	1613	0.00747	0		0.108343	1702797
00:00:09.564	1623	0.00757	0		0.109794	1703130
00:00:09.574	1633	0.00751	0		0.108923	1702934
00:00:09.584	1643	0.00764	0		0.110809	1703355
00:00:09.594	1653	0.00781	0		0.113274	1703934
00:00:09.604	1663	0.00747	0		0.108343	1702797
00:00:09.614	1673	0.00726	0		0.105297	1702098
00:00:09.623	1683	0.0075	0		0.108778	1702902
00:00:09.633	1693	0.00735	0		0.106603	1702372
00:00:09.644	1703	0.00804	0		0.11661	1704701
00:00:09.654	1713	0.00734	0		0.106458	1702365
00:00:09.663	1723	0.00735	0		0.106603	1702374
00:00:09.673	1733	0.00717	0		0.103992	1701796
00:00:09.684	1743	0.00763	0		0.110664	1703311
00:00:09.693	1753	0.00743	0		0.107763	1702645
00:00:09.704	1763	0.0077	0		0.111679	1703557
00:00:09.713	1773	0.00761	0		0.110374	1703259
00:00:09.723	1783	0.00742	0		0.107618	1702603
00:00:09.734	1793	0.00744	0		0.107908	1702696
00:00:09.743	1803	0.00766	0		0.111099	1703432
00:00:09.753	1813	0.00751	0		0.108923	1702909
00:00:09.763	1823	0.00765	0		0.110954	1703402
00:00:09.773	1833	0.00764	0		0.110809	1703374
00:00:09.783	1843	0.00756	0		0.109648	1703100
00:00:09.793	1853	0.00739	0		0.107183	1702532
00:00:09.803	1863	0.00764	0		0.110809	1703362
00:00:09.813	1873	0.00775	0		0.112404	1703738
00:00:09.823	1883	0.00764	0		0.110809	1703350
00:00:09.833	1893	0.00761	0		0.110374	1703272
00:00:09.843	1903	0.0078	0		0.113129	1703887
00:00:09.853	1913	0.00778	0		0.112839	1703831
00:00:09.862	1923	0.00776	0		0.112549	1703750
00:00:09.873	1933	0.0077	0		0.111679	1703552
00:00:09.882	1943	0.0075	0		0.108778	1702880
00:00:09.892	1953	0.00745	0		0.108053	1702706
00:00:09.902	1963	0.00757	0		0.109794	1703117
00:00:09.912	1973	0.00747	0		0.108343	1702794
00:00:09.922	1983	0.00738	0		0.107038	1702493
00:00:09.932	1993	0.00761	0		0.110374	1703242
00:00:09.943	2003	0.00763	0		0.110664	1703321
00:00:09.952	2013	0.00788	0		0.11429	1704164
00:00:09.962	2023	0.00775	0		0.112404	1703718
00:00:09.972	2033	0.00804	0		0.11661	1704689
00:00:09.982	2043	0.00768	0		0.111389	1703481
00:00:09.992	2053	0.00767	0		0.111244	1703442
00:00:10.002	2063	0.00819	0		0.118786	1705208
00:00:10.012	2073	0.00789	0		0.114435	1704208
00:00:10.022	2083	0.00788	0		0.11429	1704176
00:00:10.032	2093	0.00787	0		0.114145	1704113
00:00:10.042	2103	0.00792	0		0.11487	1704301
00:00:10.052	2113	0.008	0		0.11603	1704553
00:00:10.062	2123	0.00777	0		0.112694	1703799
00:00:10.073	2133	0.00781	0		0.113274	1703931
00:00:10.082	2143	0.00793	0		0.115015	1704316
00:00:10.092	2153	0.00746	0		0.108198	1702760
00:00:10.102	2163	0.00784	0		0.11371	1704020
00:00:10.112	2173	0.00804	0		0.11661	1704699
00:00:10.121	2183	0.0077	0		0.111679	1703564
00:00:10.132	2193	0.00778	0		0.112839	1703841
00:00:10.142	2203	0.00752	0		0.109068	1702966
00:00:10.151	2213	0.00784	0		0.11371	1704024
00:00:10.162	2223	0.00755	0		0.109503	1703068
00:00:10.172	2233	0.00806	0		0.1169	1704770
00:00:10.181	2243	0.00755	0		0.109503	1703071
00:00:10.192	2253	0.00791	0		0.114725	1704279
00:00:10.201	2263	0.00791	0		0.114725	1704262
00:00:10.211	2273	0.00773	0		0.112114	1703647
00:00:10.221	2283	0.00809	0		0.117335	1704851
00:00:10.231	2293	0.00777	0		0.112694	1703809
00:00:10.242	2303	0.00773	0		0.112114	1703645
00:00:10.251	2313	0.00778	0		0.112839	1703814
00:00:10.261	2323	0.00756	0		0.109648	1703076
00:00:10.271	2333	0.00781	0		0.113274	1703914
00:00:10.281	2343	0.00756	0		0.109648	1703095
00:00:10.291	2353	0.00793	0		0.115015	1704326
00:00:10.301	2363	0.00745	0		0.108053	1702735
00:00:10.311	2373	0.00778	0		0.112839	1703819
00:00:10.321	2383	0.00786	0		0.114	1704086
00:00:10.331	2393	0.00806	0		0.1169	1704763
00:00:10.341	2403	0.00795	0		0.115305	1704382
00:00:10.351	2413	0.00799	0		0.115885	1704544
00:00:10.361	2423	0.00777	0		0.112694	1703794
00:00:10.371	2433	0.00798	0		0.11574	1704490
00:00:10.381	2443	0.00772	0		0.111969	1703635
00:00:10.391	2453	0.00791	0		0.114725	1704267
00:00:10.400	2463	0.00775	0		0.112404	1703718
00:00:10.411	2473	0.00805	0		0.116755	1704728
00:00:10.420	2483	0.00774	0		0.112259	1703696
00:00:10.430	2493	0.00792	0		0.11487	1704291
00:00:10.441	2503	0.0078	0		0.113129	1703890
00:00:10.450	2513	0.00808	0		0.11719	1704843
00:00:10.460	2523	0.00814	0		0.118061	1705032
00:00:10.471	2533	0.00795	0		0.115305	1704402
00:00:10.480	2543	0.00788	0		0.11429	1704154
00:00:10.490	2553	0.00782	0		0.113419	1703975
00:00:10.500	2563	0.00796	0		0.11545	1704443
00:00:10.510	2573	0.00794	0		0.11516	1704348
00:00:10.520	2583	0.00757	0		0.109794	1703130
00:00:10.530	2593	0.00798	0		0.11574	1704512
00:00:10.540	2603	0.00778	0		0.112839	1703826
00:00:10.550	2613	0.00839	0		0.121687	1705861
00:00:10.560	2623	0.00771	0		0.111824	1703591
00:00:10.570	2633	0.00773	0		0.112114	1703652
00:00:10.580	2643	0.00778	0		0.112839	1703841
00:00:10.590	2653	0.00801	0		0.116175	1704606
00:00:10.600	2663	0.00784	0		0.11371	1704020
00:00:10.610	2673	0.00799	0		0.115885	1704519
00:00:10.620	2683	0.00792	0		0.11487	1704301
00:00:10.630	2693	0.00824	0		0.119511	1705382
00:00:10.640	2703	0.008	0		0.11603	1704549
00:00:10.649	2713	0.0083	0		0.120381	1705573
00:00:10.660	2723	0.00805	0		0.116755	1704745
00:00:10.669	2733	0.00811	0		0.117626	1704934
00:00:10.680	2743	0.00803	0		0.116465	1704672
00:00:10.690	2753	0.00806	0		0.1169	1704767
00:00:10.699	2763	0.00782	0		0.113419	1703971
00:00:10.710	2773	0.00809	0		0.117335	1704861
00:00:10.720	2783	0.00796	0		0.11545	1704441
00:00:10.730	2793	0.00837	0		0.121397	1705797
00:00:10.740	2803	0.00809	0		0.117335	1704863
00:00:10.749	2813	0.00804	0		0.11661	1704692
00:00:10.759	2823	0.00781	0		0.113274	1703941
00:00:10.769	2833	0.00818	0		0.118641	1705164
00:00:10.779	2843	0.0082	0		0.118931	1705252
00:00:10.789	2853	0.00812	0		0.117771	1704966
00:00:10.799	2863	0.0079	0		0.11458	1704245
00:00:10.809	2873	0.00804	0		0.11661	1704692
00:00:10.819	2883	0.00791	0		0.114725	1704269
00:00:10.829	2893	0.00837	0		0.121397	1705819
00:00:10.839	2903	0.00777	0		0.112694	1703809
00:00:10.849	2913	0.00809	0		0.117335	1704875
00:00:10.859	2923	0.00764	0		0.110809	1703367
00:00:10.869	2933	0.00848	0		0.122992	1706181
00:00:10.879	2943	0.00794	0		0.11516	1704350
00:00:10.889	2953	0.00812	0		0.117771	1704983
00:00:10.899	2963	0.00824	0		0.119511	1705360
00:00:10.909	2973	0.00833	0		0.120816	1705662
00:00:10.919	2983	0.00817	0		0.118496	1705120
00:00:10.928	2993	0.00831	0		0.120526	1705611
00:00:10.938	3003	0.0082	0		0.118931	1705247
00:00:10.949	3013	0.00832	0		0.120671	1705623
00:00:10.959	3023	0.00805	0		0.116755	1704723
00:00:10.968	3033	0.0083	0		0.120381	1705568
00:00:10.978	3043	0.00792	0		0.11487	1704296
00:00:10.988	3053	0.00841	0		0.121977	1705939
00:00:10.998	3063	0.00783	0		0.113565	1703998
00:00:11.008	3073	0.00844	0		0.122412	1706030
00:00:11.018	3083	0.00797	0		0.115595	1704453
00:00:11.028	3093	0.00799	0		0.115885	1704517
00:00:11.038	3103	0.00804	0		0.11661	1704716
00:00:11.048	3113	0.00816	0		0.118351	1705093
00:00:11.058	3123	0.00824	0		0.119511	1705367
00:00:11.068	3133	0.00825	0		0.119656	1705412
00:00:11.078	3143	0.00844	0		0.122412	1706047
00:00:11.089	3153	0.00817	0		0.118496	1705145
00:00:11.098	3163	0.00814	0		0.118061	1705029
00:00:11.108	3173	0.00822	0		0.119221	1705318
00:00:11.118	3183	0.00797	0		0.115595	1704480
00:00:11.128	3193	0.00837	0		0.121397	1705792
00:00:11.138	3203	0.0081	0		0.117481	1704902
00:00:11.148	3213	0.00825	0		0.119656	1705392
00:00:11.158	3223	0.00792	0		0.11487	1704282
00:00:11.168	3233	0.00831	0		0.120526	1705598
00:00:11.178	3243	0.00793	0		0.115015	1704335
00:00:11.187	3253	0.00812	0		0.117771	1704961
00:00:11.198	3263	0.00813	0		0.117916	1705017
00:00:11.207	3273	0.0085	0		0.123282	1706230
00:00:11.217	3283	0.00812	0		0.117771	1704966
00:00:11.228	3293	0.00848	0		0.122992	1706174
00:00:11.237	3303	0.00829	0		0.120236	1705536
00:00:11.247	3313	0.00846	0		0.122702	1706120
00:00:11.257	3323	0.00813	0		0.117916	1705017
00:00:11.267	3333	0.00858	0		0.124442	1706519
00:00:11.277	3343	0.00807	0		0.117045	1704790
00:00:11.287	3353	0.00807	0		0.117045	1704816
00:00:11.297	3363	0.00822	0		0.119221	1705296
00:00:11.307	3373	0.0084	0		0.121832	1705895
00:00:11.317	3383	0.00835	0		0.121106	1705726
00:00:11.327	3393	0.00849	0		0.123137	1706208
00:00:11.337	3403	0.00833	0		0.120816	1705689
00:00:11.347	3413	0.00827	0		0.119946	1705470
00:00:11.357	3423	0.00815	0		0.118206	1705083
00:00:11.367	3433	0.00841	0		0.121977	1705934
00:00:11.377	3443	0.00784	0		0.11371	1704037
00:00:11.387	3453	0.00829	0		0.120236	1705534
00:00:11.397	3463	0.00795	0		0.115305	1704414
00:00:11.407	3473	0.00857	0		0.124297	1706466
00:00:11.416	3483	0.00803	0		0.116465	1704655
00:00:11.427	3493	0.00801	0		0.116175	1704611
00:00:11.437	3503	0.00825	0		0.119656	1705419
00:00:11.447	3513	0.00826	0		0.119801	1705429
00:00:11.457	3523	0.00841	0		0.121977	1705937
00:00:11.467	3533	0.0085	0		0.123282	1706250
00:00:11.477	3543	0.00836	0		0.121252	1705758
00:00:11.487	3553	0.00821	0		0.119076	1705282
00:00:11.497	3563	0.00844	0		0.122412	1706037
00:00:11.506	3573	0.00852	0		0.123572	1706326
00:00:11.516	3583	0.00855	0		0.124007	1706424
00:00:11.526	3593	0.00842	0		0.122122	1705968
00:00:11.536	3603	0.00792	0		0.11487	1704301
00:00:11.547	3613	0.0085	0		0.123282	1706245
00:00:11.556	3623	0.00831	0		0.120526	1705600
00:00:11.566	3633	0.00856	0		0.124152	1706441
00:00:11.576	3643	0.00816	0		0.118351	1705091
00:00:11.586	3653	0.00858	0		0.124442	1706507
00:00:11.596	3663	0.0081	0		0.117481	1704885
00:00:11.606	3673	0.0084	0		0.121832	1705895
00:00:11.616	3683	0.00809	0		0.117335	1704861
00:00:11.626	3693	0.0087	0		0.126183	1706927
00:00:11.636	3703	0.00858	0		0.124442	1706512
00:00:11.646	3713	0.00826	0		0.119801	1705434
00:00:11.656	3723	0.00854	0		0.123862	1706375
00:00:11.666	3733	0.00844	0		0.122412	1706052
00:00:11.676	3743	0.00814	0		0.118061	1705034
00:00:11.685	3753	0.00823	0		0.119366	1705343
00:00:11.696	3763	0.00859	0		0.124587	1706546
00:00:11.706	3773	0.00858	0		0.124442	1706519
00:00:11.715	3783	0.00833	0		0.120816	1705662
00:00:11.725	3793	0.00849	0		0.123137	1706211
00:00:11.735	3803	0.00865	0		0.125458	1706738
00:00:11.745	3813	0.0086	0		0.124732	1706581
00:00:11.756	3823	0.0084	0		0.121832	1705924
00:00:11.765	3833	0.00877	0		0.127198	1707152
00:00:11.776	3843	0.00843	0		0.122267	1706025
00:00:11.785	3853	0.00863	0		0.125168	1706669
00:00:11.796	3863	0.00835	0		0.121106	1705746
00:00:11.806	3873	0.0084	0		0.121832	1705910
00:00:11.815	3883	0.0086	0		0.124732	1706564
00:00:11.825	3893	0.00819	0		0.118786	1705189
00:00:11.835	3903	0.00847	0		0.122847	1706152
00:00:11.845	3913	0.00863	0		0.125168	1706666
00:00:11.855	3923	0.00832	0		0.120671	1705638
00:00:11.865	3933	0.00854	0		0.123862	1706387
00:00:11.875	3943	0.00828	0		0.120091	1705507
00:00:11.885	3953	0.00834	0		0.120961	1705706
00:00:11.895	3963	0.00844	0		0.122412	1706054
00:00:11.905	3973	0.0086	0		0.124732	1706593
00:00:11.915	3983	0.00885	0		0.128358	1707407
00:00:11.925	3993	0.00868	0		0.125893	1706844
00:00:11.935	4003	0.00829	0		0.120236	1705524
00:00:11.945	4013	0.00872	0		0.126473	1706993
00:00:11.955	4023	0.00834	0		0.120961	1705709
00:00:11.964	4033	0.00871	0		0.126328	1706942
00:00:11.974	4043	0.00833	0		0.120816	1705679
00:00:11.985	4053	0.00853	0		0.123717	1706346
00:00:11.995	4063	0.00856	0		0.124152	1706461
00:00:12.004	4073	0.00848	0		0.122992	1706184
00:00:12.014	4083	0.00878	0		0.127343	1707179
00:00:12.024	4093	0.00854	0		0.123862	1706380
00:00:12.034	4103	0.00864	0		0.125313	1706723
00:00:12.044	4113	0.00838	0		0.121542	1705841
00:00:12.054	4123	0.00857	0		0.124297	1706483
00:00:12.064	4133	0.00868	0		0.125893	1706841
00:00:12.074	4143	0.00878	0		0.127343	1707182
00:00:12.084	4153	0.00855	0		0.124007	1706404
00:00:12.095	4163	0.00837	0		0.121397	1705817
00:00:12.105	4173	0.0085	0		0.123282	1706235
00:00:12.114	4183	0.00847	0		0.122847	1706128
00:00:12.124	4193	0.00843	0		0.122267	1706013
00:00:12.134	4203	0.00859	0		0.124587	1706546
00:00:12.144	4213	0.00858	0		0.124442	1706519
00:00:12.154	4223	0.00888	0		0.128793	1707507
00:00:12.164	4233	0.00855	0		0.124007	1706399
00:00:12.174	4243	0.0087	0		0.126183	1706915
00:00:12.184	4253	0.00863	0		0.125168	1706679
00:00:12.194	4263	0.00876	0		0.127053	1707130
00:00:12.204	4273	0.00872	0		0.126473	1706969
00:00:12.214	4283	0.00846	0		0.122702	1706118
00:00:12.223	4293	0.00863	0		0.125168	1706693
00:00:12.234	4303	0.00837	0		0.121397	1705821
00:00:12.244	4313	0.00886	0		0.128503	1707439
00:00:12.254	4323	0.00834	0		0.120961	1705706
00:00:12.264	4333	0.00869	0		0.126038	1706883
00:00:12.274	4343	0.00872	0		0.126473	1706986
00:00:12.283	4353	0.0085	0		0.123282	1706243
00:00:12.293	4363	0.00888	0		0.128793	1707502
00:00:12.304	4373	0.0089	0		0.129084	1707569
00:00:12.314	4383	0.00879	0		0.127488	1707213
00:00:12.323	4393	0.00876	0		0.127053	1707111
00:00:12.333	4403	0.00877	0		0.127198	1707150
00:00:12.343	4413	0.00865	0		0.125458	1706736
00:00:12.353	4423	0.00855	0		0.124007	1706404
00:00:12.363	4433	0.0089	0		0.129084	1707569
00:00:12.373	4443	0.00871	0		0.126328	1706961
00:00:12.383	4453	0.00854	0		0.123862	1706370
00:00:12.393	4463	0.00877	0		0.127198	1707140
00:00:12.403	4473	0.00832	0		0.120671	1705640
00:00:12.413	4483	0.00897	0		0.130099	1707836
00:00:12.423	4493	0.00902	0		0.130824	1707993
00:00:12.433	4503	0.0084	0		0.121832	1705905
00:00:12.443	4513	0.00885	0		0.128358	1707402
00:00:12.453	4523	0.00838	0		0.121542	1705826
00:00:12.463	4533	0.0087	0		0.126183	1706898
00:00:12.473	4543	0.00878	0		0.127343	1707172
00:00:12.483	4553	0.00886	0		0.128503	1707446
00:00:12.493	4563	0.00875	0		0.126908	1707089
00:00:12.503	4573	0.00887	0		0.128648	1707480
00:00:12.512	4583	0.00868	0		0.125893	1706861
00:00:12.522	4593	0.0086	0		0.124732	1706578
00:00:12.532	4603	0.0087	0		0.126183	1706905
00:00:12.542	4613	0.00873	0		0.126618	1707005
00:00:12.552	4623	0.0088	0		0.127633	1707245
00:00:12.563	4633	0.00882	0		0.127923	1707329
00:00:12.572	4643	0.00908	0		0.131694	1708179
00:00:12.582	4653	0.00869	0		0.126038	1706890
00:00:12.592	4663	0.00863	0		0.125168	1706693
00:00:12.602	4673	0.00905	0		0.131259	1708096
00:00:12.612	4683	0.00884	0		0.128213	1707400
00:00:12.622	4693	0.00889	0		0.128939	1707542
00:00:12.632	4703	0.00882	0		0.127923	1707333
00:00:12.642	4713	0.00865	0		0.125458	1706758
00:00:12.652	4723	0.00854	0		0.123862	1706380
00:00:12.662	4733	0.00871	0		0.126328	1706964
00:00:12.672	4743	0.00899	0		0.130389	1707888
00:00:12.682	4753	0.00898	0		0.130244	1707839
00:00:12.692	4763	0.00902	0		0.130824	1707996
00:00:12.702	4773	0.00889	0		0.128939	1707564
00:00:12.712	4783	0.00898	0		0.130244	1707844
00:00:12.721	4793	0.00863	0		0.125168	1706669
00:00:12.732	4803	0.00893	0		0.129519	1707693
00:00:12.742	4813	0.00881	0		0.127778	1707297
00:00:12.752	4823	0.00882	0		0.127923	1707316
00:00:12.762	4833	0.00907	0		0.131549	1708150
00:00:12.772	4843	0.00884	0		0.128213	1707378
00:00:12.781	4853	0.00877	0		0.127198	1707157
00:00:12.791	4863	0.00901	0		0.130679	1707942
00:00:12.802	4873	0.00885	0		0.128358	1707424
00:00:12.812	4883	0.00853	0		0.123717	1706346
00:00:12.822	4893	0.00902	0		0.130824	1707993
00:00:12.831	4903	0.0089	0		0.129084	1707569
00:00:12.841	4913	0.0087	0		0.126183	1706922
00:00:12.852	4923	0.00921	0		0.13358	1708642
00:00:12.861	4933	0.00911	0		0.132129	1708280
00:00:12.871	4943	0.00919	0		0.13329	1708549
00:00:12.881	4953	0.00886	0		0.128503	1707436
00:00:12.891	4963	0.00902	0		0.130824	1707986
00:00:12.901	4973	0.009	0		0.130534	1707915
00:00:12.911	4983	0.00898	0		0.130244	1707854
00:00:12.921	4993	0.00874	0		0.126763	1707059
00:00:12.931	5003	0.00898	0		0.130244	1707849
00:00:12.941	5013	0.00897	0		0.130099	1707818
00:00:12.951	5023	0.00917	0		0.133	1708500
00:00:12.961	5033	0.00874	0		0.126763	1707062
00:00:12.971	5043	0.00923	0		0.13387	1708706
00:00:12.981	5053	0.00899	0		0.130389	1707885
00:00:12.991	5063	0.00909	0		0.131839	1708236
00:00:13.001	5073	0.0089	0		0.129084	1707569
00:00:13.011	5083	0.00919	0		0.13329	1708571
00:00:13.020	5093	0.00906	0		0.131404	1708106
00:00:13.031	5103	0.00934	0		0.135465	1709050
00:00:13.040	5113	0.00889	0		0.128939	1707547
00:00:13.050	5123	0.00921	0		0.13358	1708635
00:00:13.060	5133	0.00915	0		0.13271	1708432
00:00:13.070	5143	0.0089	0		0.129084	1707593
00:00:13.080	5153	0.00886	0		0.128503	1707441
00:00:13.090	5163	0.00921	0		0.13358	1708637
00:00:13.100	5173	0.00909	0		0.131839	1708221
00:00:13.110	5183	0.00909	0		0.131839	1708221
00:00:13.120	5193	0.00878	0		0.127343	1707179
00:00:13.130	5203	0.00921	0		0.13358	1708615
00:00:13.140	5213	0.00872	0		0.126473	1706991
00:00:13.150	5223	0.00923	0		0.13387	1708699
00:00:13.161	5233	0.00909	0		0.131839	1708228
00:00:13.170	5243	0.00939	0		0.13619	1709214
00:00:13.180	5253	0.00879	0		0.127488	1707233
00:00:13.190	5263	0.00921	0		0.13358	1708623
00:00:13.200	5273	0.00877	0		0.127198	1707152
00:00:13.210	5283	0.00952	0		0.138076	1709655
00:00:13.220	5293	0.00889	0		0.128939	1707556
00:00:13.230	5303	0.00927	0		0.13445	1708821
00:00:13.240	5313	0.00881	0		0.127778	1707267
00:00:13.250	5323	0.0089	0		0.129084	1707581
00:00:13.260	5333	0.00891	0		0.129229	1707635
00:00:13.270	5343	0.00878	0		0.127343	1707179
00:00:13.280	5353	0.0091	0		0.131984	1708270
00:00:13.289	5363	0.00914	0		0.132564	1708380
00:00:13.300	5373	0.00883	0		0.128068	1707343
00:00:13.310	5383	0.00901	0		0.130679	1707952
00:00:13.320	5393	0.0089	0		0.129084	1707596
00:00:13.329	5403	0.00884	0		0.128213	1707400
00:00:13.340	5413	0.00859	0		0.124587	1706554
00:00:13.349	5423	0.00897	0		0.130099	1707823
00:00:13.359	5433	0.00862	0		0.125023	1706630
00:00:13.369	5443	0.00876	0		0.127053	1707111
00:00:13.379	5453	0.00888	0		0.128793	1707515
00:00:13.389	5463	0.00929	0		0.13474	1708903
00:00:13.399	5473	0.0087	0		0.126183	1706927
00:00:13.409	5483	0.00918	0		0.133145	1708520
00:00:13.419	5493	0.00887	0		0.128648	1707471
00:00:13.430	5503	0.009	0		0.130534	1707934
00:00:13.439	5513	0.00883	0		0.128068	1707351
00:00:13.449	5523	0.00904	0		0.131114	1708059
00:00:13.459	5533	0.00872	0		0.126473	1706971
00:00:13.469	5543	0.00908	0		0.131694	1708177
00:00:13.479	5553	0.00855	0		0.124007	1706421
00:00:13.489	5563	0.00918	0		0.133145	1708539
00:00:13.499	5573	0.00872	0		0.126473	1706986
00:00:13.509	5583	0.00908	0		0.131694	1708184
00:00:13.518	5593	0.00884	0		0.128213	1707400
00:00:13.528	5603	0.00882	0		0.127923	1707326
00:00:13.539	5613	0.00878	0		0.127343	1707169
00:00:13.549	5623	0.00892	0		0.129374	1707657
00:00:13.559	5633	0.00902	0		0.130824	1707976
00:00:13.568	5643	0.00889	0		0.128939	1707556
00:00:13.578	5653	0.00864	0		0.125313	1706710
00:00:13.588	5663	0.00851	0		0.123427	1706262
00:00:13.599	5673	0.00897	0		0.130099	1707821
00:00:13.608	5683	0.00901	0		0.130679	1707966
00:00:13.618	5693	0.00877	0		0.127198	1707147
00:00:13.628	5703	0.00896	0		0.129954	1707789
00:00:13.638	5713	0.00891	0		0.129229	1707610
00:00:13.648	5723	0.00897	0		0.130099	1707831
00:00:13.658	5733	0.00882	0		0.127923	1707333
00:00:13.668	5743	0.00927	0		0.13445	1708833
00:00:13.678	5753	0.00852	0		0.123572	1706324
00:00:13.688	5763	0.0089	0		0.129084	1707593
00:00:13.699	5773	0.0088	0		0.127633	1707250
00:00:13.708	5783	0.00907	0		0.131549	1708150
00:00:13.718	5793	0.00892	0		0.129374	1707654
00:00:13.728	5803	0.00888	0		0.128793	1707522
00:00:13.738	5813	0.00858	0		0.124442	1706522
00:00:13.748	5823	0.00918	0		0.133145	1708515
00:00:13.758	5833	0.00889	0		0.128939	1707554
00:00:13.767	5843	0.00913	0		0.132419	1708351
00:00:13.778	5853	0.00888	0		0.128793	1707507
00:00:13.788	5863	0.00873	0		0.126618	1707005
00:00:13.798	5873	0.00884	0		0.128213	1707390
00:00:13.808	5883	0.00891	0		0.129229	1707615
00:00:13.817	5893	0.00882	0		0.127923	1707324
00:00:13.827	5903	0.00926	0		0.134305	1708799
00:00:13.837	5913	0.00887	0		0.128648	1707471
00:00:13.847	5923	0.00871	0		0.126328	1706954
00:00:13.858	5933	0.00868	0		0.125893	1706839
00:00:13.867	5943	0.00918	0		0.133145	1708537
00:00:13.877	5953	0.00868	0		0.125893	1706858
00:00:13.887	5963	0.009	0		0.130534	1707925
00:00:13.897	5973	0.0085	0		0.123282	1706235
00:00:13.907	5983	0.0089	0		0.129084	1707586
00:00:13.917	5993	0.00875	0		0.126908	1707093
00:00:13.927	6003	0.00909	0		0.131839	1708211
00:00:13.937	6013	0.00879	0		0.127488	1707226
00:00:13.947	6023	0.00931	0		0.13503	1708964
00:00:13.957	6033	0.00871	0		0.126328	1706947
00:00:13.967	6043	0.00874	0		0.126763	1707037
00:00:13.977	6053	0.00887	0		0.128648	1707473
00:00:13.987	6063	0.00911	0		0.132129	1708299
00:00:13.997	6073	0.00858	0		0.124442	1706527
00:00:14.007	6083	0.00884	0		0.128213	1707397
00:00:14.017	6093	0.00894	0		0.129664	1707706
00:00:14.027	6103	0.00887	0		0.128648	1707478
00:00:14.037	6113	0.00882	0		0.127923	1707326
00:00:14.047	6123	0.00919	0		0.13329	1708547
00:00:14.056	6133	0.00907	0		0.131549	1708152
00:00:14.067	6143	0.009	0		0.130534	1707932
00:00:14.076	6153	0.00931	0		0.13503	1708966
00:00:14.086	6163	0.00907	0		0.131549	1708140
00:00:14.096	6173	0.00898	0		0.130244	1707859
00:00:14.106	6183	0.00916	0		0.132855	1708466
00:00:14.116	6193	0.00898	0		0.130244	1707851
00:00:14.127	6203	0.0089	0		0.129084	1707569
00:00:14.136	6213	0.00887	0		0.128648	1707480
00:00:14.146	6223	0.00901	0		0.130679	1707971
00:00:14.156	6233	0.00874	0		0.126763	1707052
00:00:14.166	6243	0.009	0		0.130534	1707908
00:00:14.176	6253	0.00899	0		0.130389	1707873
00:00:14.186	6263	0.00907	0		0.131549	1708155
00:00:14.197	6273	0.0091	0		0.131984	1708268
00:00:14.206	6283	0.00912	0		0.132274	1708312
00:00:14.216	6293	0.00902	0		0.130824	1708003
00:00:14.226	6303	0.00948	0		0.137496	1709530
00:00:14.236	6313	0.0091	0		0.131984	1708258
00:00:14.246	6323	0.00917	0		0.133	1708493
00:00:14.256	6333	0.00911	0		0.132129	1708290
00:00:14.266	6343	0.00914	0		0.132564	1708392
00:00:14.276	6353	0.0091	0		0.131984	1708258
00:00:14.286	6363	0.00915	0		0.13271	1708429
00:00:14.296	6373	0.00908	0		0.131694	1708192
00:00:14.306	6383	0.00898	0		0.130244	1707856
00:00:14.316	6393	0.00901	0		0.130679	1707961
00:00:14.326	6403	0.0091	0		0.131984	1708241
00:00:14.336	6413	0.00894	0		0.129664	1707703
00:00:14.346	6423	0.00901	0		0.130679	1707947
00:00:14.356	6433	0.00929	0		0.13474	1708898
00:00:14.366	6443	0.00942	0		0.136626	1709341
00:00:14.376	6453	0.00904	0		0.131114	1708045
00:00:14.385	6463	0.00919	0		0.13329	1708561
00:00:14.395	6473	0.00904	0		0.131114	1708047
00:00:14.405	6483	0.00944	0		0.136916	1709412
00:00:14.415	6493	0.00915	0		0.13271	1708427
00:00:14.425	6503	0.00872	0		0.126473	1706986
00:00:14.435	6513	0.00927	0		0.13445	1708821
00:00:14.445	6523	0.00908	0		0.131694	1708199
00:00:14.455	6533	0.00922	0		0.133725	1708664
00:00:14.465	6543	0.00908	0		0.131694	1708189
00:00:14.475	6553	0.00904	0		0.131114	1708062
00:00:14.485	6563	0.0088	0		0.127633	1707265
00:00:14.495	6573	0.00912	0		0.132274	1708326
00:00:14.505	6583	0.00892	0		0.129374	1707654
00:00:14.515	6593	0.00916	0		0.132855	1708463
00:00:14.525	6603	0.00911	0		0.132129	1708275
00:00:14.535	6613	0.0091	0		0.131984	1708248
00:00:14.545	6623	0.00893	0		0.129519	1707691
00:00:14.555	6633	0.00919	0		0.13329	1708569
00:00:14.564	6643	0.00926	0		0.134305	1708801
00:00:14.575	6653	0.00902	0		0.130824	1707991
00:00:14.584	6663	0.00926	0		0.134305	1708789
00:00:14.594	6673	0.00925	0		0.13416	1708772
00:00:14.605	6683	0.00906	0		0.131404	1708118
00:00:14.614	6693	0.0092	0		0.133435	1708591
00:00:14.624	6703	0.00916	0		0.132855	1708449
00:00:14.634	6713	0.00896	0		0.129954	1707784
00:00:14.644	6723	0.00908	0		0.131694	1708179
00:00:14.654	6733	0.00905	0		0.131259	1708099
00:00:14.665	6743	0.00926	0		0.134305	1708801
00:00:14.674	6753	0.00942	0		0.136626	1709341
00:00:14.684	6763	0.00908	0		0.131694	1708184
00:00:14.694	6773	0.00919	0		0.13329	1708574
00:00:14.705	6783	0.00925	0		0.13416	1708772
00:00:14.714	6793	0.00887	0		0.128648	1707493
00:00:14.724	6803	0.00902	0		0.130824	1708003
00:00:14.734	6813	0.00896	0		0.129954	1707799
00:00:14.744	6823	0.00945	0		0.137061	1709439
00:00:14.754	6833	0.00944	0		0.136916	1709400
00:00:14.764	6843	0.00914	0		0.132564	1708407
00:00:14.774	6853	0.00899	0		0.130389	1707885
00:00:14.784	6863	0.00947	0		0.137351	1709500
00:00:14.794	6873	0.00909	0		0.131839	1708216
00:00:14.804	6883	0.00915	0		0.13271	1708419
00:00:14.814	6893	0.00908	0		0.131694	1708196
00:00:14.824	6903	0.00917	0		0.133	1708505
00:00:14.834	6913	0.00951	0		0.137931	1709630
00:00:14.844	6923	0.00899	0		0.130389	1707873
00:00:14.853	6933	0.00973	0		0.141122	1710376
00:00:14.863	6943	0.0091	0		0.131984	1708268
00:00:14.874	6953	0.00957	0		0.138801	1709819
00:00:14.883	6963	0.00908	0		0.131694	1708201
00:00:14.893	6973	0.00943	0		0.136771	1709371
00:00:14.904	6983	0.00905	0		0.131259	1708076
00:00:14.914	6993	0.00917	0		0.133	1708481
00:00:14.923	7003	0.00903	0		0.130969	1708028
00:00:14.933	7013	0.00934	0		0.135465	1709074
00:00:14.944	7023	0.00923	0		0.13387	1708694
00:00:14.953	7033	0.00941	0		0.13648	1709307
00:00:14.963	7043	0.00938	0		0.136045	1709209
00:00:14.973	7053	0.00943	0		0.136771	1709358
00:00:14.983	7063	0.00894	0		0.129664	1707728
00:00:14.993	7073	0.00912	0		0.132274	1708324
00:00:15.003	7083	0.00908	0		0.131694	1708174
00:00:15.013	7093	0.00906	0		0.131404	1708106
00:00:15.023	7103	0.00895	0		0.129809	1707767
00:00:15.033	7113	0.00927	0		0.13445	1708843
00:00:15.043	7123	0.009	0		0.130534	1707905
00:00:15.053	7133	0.00949	0		0.137641	1709559
00:00:15.063	7143	0.00928	0		0.134595	1708845
00:00:15.073	7153	0.00943	0		0.136771	1709373
00:00:15.083	7163	0.00908	0		0.131694	1708196
00:00:15.093	7173	0.00981	0		0.142282	1710650
00:00:15.103	7183	0.0093	0		0.134885	1708913
00:00:15.113	7193	0.00948	0		0.137496	1709515
00:00:15.123	7203	0.00933	0		0.13532	1709030
00:00:15.133	7213	0.00936	0		0.135755	1709123
00:00:15.142	7223	0.00918	0		0.133145	1708527
00:00:15.152	7233	0.00945	0		0.137061	1709427
00:00:15.162	7243	0.00884	0		0.128213	1707368
00:00:15.172	7253	0.00948	0		0.137496	1709532
00:00:15.182	7263	0.0093	0		0.134885	1708917
00:00:15.192	7273	0.00935	0		0.13561	1709104
00:00:15.202	7283	0.00912	0		0.132274	1708314
00:00:15.212	7293	0.00965	0		0.139961	1710111
00:00:15.222	7303	0.00937	0		0.1359	1709155
00:00:15.232	7313	0.00968	0		0.140396	1710211
00:00:15.242	7323	0.00929	0		0.13474	1708903
00:00:15.252	7333	0.00948	0		0.137496	1709537
00:00:15.262	7343	0.00924	0		0.134015	1708725
00:00:15.272	7353	0.00944	0		0.136916	1709400
00:00:15.282	7363	0.00954	0		0.138366	1709723
00:00:15.292	7373	0.00971	0		0.140832	1710295
00:00:15.302	7383	0.0095	0		0.137786	1709593
00:00:15.312	7393	0.00974	0		0.141267	1710390
00:00:15.322	7403	0.00953	0		0.138221	1709691
00:00:15.332	7413	0.00948	0		0.137496	1709544
00:00:15.342	7423	0.00909	0		0.131839	1708226
00:00:15.352	7433	0.00946	0		0.137206	1709478
00:00:15.361	7443	0.00916	0		0.132855	1708449
00:00:15.372	7453	0.00978	0		0.141847	1710552
00:00:15.382	7463	0.00943	0		0.136771	1709356
00:00:15.392	7473	0.00949	0		0.137641	1709564
00:00:15.402	7483	0.00921	0		0.13358	1708627
00:00:15.412	7493	0.00979	0		0.141992	1710586
00:00:15.421	7503	0.00948	0		0.137496	1709515
00:00:15.431	7513	0.00941	0		0.13648	1709297
00:00:15.441	7523	0.00936	0		0.135755	1709121
00:00:15.451	7533	0.00986	0		0.143007	1710792
00:00:15.462	7543	0.00951	0		0.137931	1709623
00:00:15.471	7553	0.0096	0		0.139236	1709936
00:00:15.481	7563	0.00918	0		0.133145	1708520
00:00:15.491	7573	0.0097	0		0.140687	1710256
00:00:15.501	7583	0.00947	0		0.137351	1709486
00:00:15.511	7593	0.00964	0		0.139816	1710054
00:00:15.521	7603	0.00929	0		0.13474	1708908
00:00:15.531	7613	0.00957	0		0.138801	1709824
00:00:15.541	7623	0.00935	0		0.13561	1709108
00:00:15.551	7633	0.00979	0		0.141992	1710569
00:00:15.561	7643	0.00923	0		0.13387	1708699
00:00:15.571	7653	0.00959	0		0.139091	1709895
00:00:15.581	7663	0.00921	0		0.13358	1708615
00:00:15.591	7673	0.00971	0		0.140832	1710317
00:00:15.600	7683	0.0096	0		0.139236	1709929
00:00:15.610	7693	0.00997	0		0.144603	1711163
00:00:15.620	7703	0.00944	0		0.136916	1709395
00:00:15.631	7713	0.00979	0		0.141992	1710586
00:00:15.640	7723	0.00925	0		0.13416	1708765
00:00:15.650	7733	0.00969	0		0.140542	1710253
00:00:15.660	7743	0.00967	0		0.140251	1710175
00:00:15.670	7753	0.00963	0		0.139671	1710027
00:00:15.680	7763	0.00947	0		0.137351	1709491
00:00:15.690	7773	0.00989	0		0.143442	1710907
00:00:15.700	7783	0.00964	0		0.139816	1710056
00:00:15.711	7793	0.00976	0		0.141557	1710461
00:00:15.720	7803	0.00947	0		0.137351	1709495
00:00:15.730	7813	0.00945	0		0.137061	1709444
00:00:15.740	7823	0.00954	0		0.138366	1709735
00:00:15.750	7833	0.00965	0		0.139961	1710114
00:00:15.760	7843	0.00943	0		0.136771	1709366
00:00:15.771	7853	0.01001	0		0.145183	1711324
00:00:15.780	7863	0.00961	0		0.139381	1709961
00:00:15.790	7873	0.0096	0		0.139236	1709934
00:00:15.800	7883	0.00939	0		0.13619	1709214
00:00:15.810	7893	0.00961	0		0.139381	1709956
00:00:15.820	7903	0.00945	0		0.137061	1709446
00:00:15.830	7913	0.00959	0		0.139091	1709899
00:00:15.840	7923	0.00954	0		0.138366	1709726
00:00:15.850	7933	0.00977	0		0.141702	1710496
00:00:15.860	7943	0.00929	0		0.13474	1708880
00:00:15.870	7953	0.00978	0		0.141847	1710549
00:00:15.880	7963	0.00963	0		0.139671	1710042
00:00:15.890	7973	0.00962	0		0.139526	1709995
00:00:15.900	7983	0.00946	0		0.137206	1709466
00:00:15.910	7993	0.00963	0		0.139671	1710024
00:00:15.919	8003	0.00964	0		0.139816	1710084
00:00:15.929	8013	0.00981	0		0.142282	1710640
00:00:15.940	8023	0.00936	0		0.135755	1709128
00:00:15.950	8033	0.0097	0		0.140687	1710256
00:00:15.959	8043	0.0098	0		0.142137	1710613
00:00:15.969	8053	0.00978	0		0.141847	1710545
00:00:15.979	8063	0.0095	0		0.137786	1709608
00:00:15.989	8073	0.00952	0		0.138076	1709679
00:00:15.999	8083	0.00969	0		0.140542	1710231
00:00:16.009	8093	0.00972	0		0.140977	1710334
00:00:16.019	8103	0.00967	0		0.140251	1710185
00:00:16.029	8113	0.00976	0		0.141557	1710461
00:00:16.039	8123	0.00973	0		0.141122	1710383
00:00:16.049	8133	0.00974	0		0.141267	1710400
00:00:16.059	8143	0.00953	0		0.138221	1709701
00:00:16.069	8153	0.00973	0		0.141122	1710361
00:00:16.079	8163	0.00964	0		0.139816	1710077
00:00:16.089	8173	0.00966	0		0.140106	1710126
00:00:16.099	8183	0.0098	0		0.142137	1710620
00:00:16.109	8193	0.00978	0		0.141847	1710554
00:00:16.119	8203	0.00946	0		0.137206	1709478
00:00:16.129	8213	0.00965	0		0.139961	1710111
00:00:16.139	8223	0.00956	0		0.138656	1709789
00:00:16.148	8233	0.00979	0		0.141992	1710562
00:00:16.159	8243	0.00945	0		0.137061	1709415
00:00:16.168	8253	0.00984	0		0.142717	1710745
00:00:16.178	8263	0.00963	0		0.139671	1710039
00:00:16.188	8273	0.00959	0		0.139091	1709912
00:00:16.199	8283	0.00993	0		0.144022	1711033
00:00:16.208	8293	0.00985	0		0.142862	1710787
00:00:16.218	8303	0.00978	0		0.141847	1710540
00:00:16.228	8313	0.00987	0		0.143152	1710856
00:00:16.238	8323	0.00965	0		0.139961	1710111
00:00:16.249	8333	0.00982	0		0.142427	1710669
00:00:16.259	8343	0.00968	0		0.140396	1710211
00:00:16.268	8353	0.00983	0		0.142572	1710714
00:00:16.278	8363	0.00985	0		0.142862	1710780
00:00:16.288	8373	0.00992	0		0.143877	1711012
00:00:16.299	8383	0.00967	0		0.140251	1710175
00:00:16.308	8393	0.00978	0		0.141847	1710522
00:00:16.318	8403	0.00994	0		0.144167	1711072
00:00:16.328	8413	0.00974	0		0.141267	1710398
00:00:16.338	8423	0.00969	0		0.140542	1710224
00:00:16.348	8433	0.01013	0		0.146923	1711728
00:00:16.358	8443	0.00988	0		0.143297	1710880
00:00:16.368	8453	0.00983	0		0.142572	1710694
00:00:16.378	8463	0.00988	0		0.143297	1710860
00:00:16.387	8473	0.00994	0		0.144167	1711075
00:00:16.398	8483	0.00979	0		0.141992	1710586
00:00:16.408	8493	0.01002	0		0.145328	1711356
00:00:16.417	8503	0.00963	0		0.139671	1710049
00:00:16.427	8513	0.01035	0		0.150114	1712440
00:00:16.437	8523	0.00985	0		0.142862	1710760
00:00:16.447	8533	0.00982	0		0.142427	1710657
00:00:16.458	8543	0.01013	0		0.146923	1711697
00:00:16.467	8553	0.00967	0		0.140251	1710165
00:00:16.477	8563	0.01014	0		0.147068	1711750
00:00:16.487	8573	0.00991	0		0.143732	1710973
00:00:16.498	8583	0.00963	0		0.139671	1710044
00:00:16.507	8593	0.01003	0		0.145473	1711378
00:00:16.517	8603	0.00978	0		0.141847	1710535
00:00:16.527	8613	0.00971	0		0.140832	1710312
00:00:16.537	8623	0.01007	0		0.146053	1711501
00:00:16.547	8633	0.01009	0		0.146343	1711562
00:00:16.557	8643	0.00977	0		0.141702	1710500
00:00:16.567	8653	0.0099	0		0.143587	1710956
00:00:16.577	8663	0.01044	0		0.151419	1712741
00:00:16.587	8673	0.00991	0		0.143732	1710976
00:00:16.597	8683	0.01005	0		0.145763	1711442
00:00:16.607	8693	0.01008	0		0.146198	1711552
00:00:16.617	8703	0.01001	0		0.145183	1711305
00:00:16.627	8713	0.00961	0		0.139381	1709983
00:00:16.637	8723	0.0102	0		0.147938	1711959
00:00:16.647	8733	0.0101	0		0.146488	1711628
00:00:16.656	8743	0.00989	0		0.143442	1710922
00:00:16.667	8753	0.00976	0		0.141557	1710474
00:00:16.677	8763	0.00999	0		0.144893	1711231
00:00:16.687	8773	0.01006	0		0.145908	1711491
00:00:16.696	8783	0.01025	0		0.148664	1712120
00:00:16.707	8793	0.00971	0		0.140832	1710300
00:00:16.716	8803	0.00986	0		0.143007	1710802
00:00:16.726	8813	0.01022	0		0.148229	1712020
00:00:16.736	8823	0.00998	0		0.144748	1711204
00:00:16.746	8833	0.01015	0		0.147213	1711768
00:00:16.756	8843	0.01003	0		0.145473	1711393
00:00:16.766	8853	0.00985	0		0.142862	1710785
00:00:16.776	8863	0.00977	0		0.141702	1710503
00:00:16.786	8873	0.00977	0		0.141702	1710520
00:00:16.797	8883	0.0101	0		0.146488	1711606
00:00:16.806	8893	0.01022	0		0.148229	1712017
00:00:16.816	8903	0.00983	0		0.142572	1710691
00:00:16.826	8913	0.01016	0		0.147358	1711819
00:00:16.836	8923	0.0101	0		0.146488	1711626
00:00:16.846	8933	0.01009	0		0.146343	1711589
00:00:16.856	8943	0.01035	0		0.150114	1712457
00:00:16.865	8953	0.01013	0		0.146923	1711701
00:00:16.876	8963	0.01032	0		0.149679	1712346
00:00:16.886	8973	0.01016	0		0.147358	1711814
00:00:16.896	8983	0.00989	0		0.143442	1710919
00:00:16.905	8993	0.01008	0		0.146198	1711557
00:00:16.915	9003	0.00996	0		0.144458	1711133
00:00:16.925	9013	0.01009	0		0.146343	1711569
00:00:16.936	9023	0.01001	0		0.145183	1711305
00:00:16.945	9033	0.01021	0		0.148083	1711976
00:00:16.955	9043	0.01021	0		0.148083	1711968
00:00:16.965	9053	0.01004	0		0.145618	1711415
00:00:16.976	9063	0.01014	0		0.147068	1711755
00:00:16.986	9073	0.00999	0		0.144893	1711253
00:00:16.995	9083	0.0103	0		0.149389	1712284
00:00:17.005	9093	0.00993	0		0.144022	1711030
00:00:17.015	9103	0.01015	0		0.147213	1711765
00:00:17.025	9113	0.01001	0		0.145183	1711307
00:00:17.035	9123	0.01071	0		0.155335	1713663
00:00:17.045	9133	0.01028	0		0.149099	1712221
00:00:17.055	9143	0.01032	0		0.149679	1712366
00:00:17.065	9153	0.01035	0		0.150114	1712466
00:00:17.075	9163	0.01045	0		0.151564	1712770
00:00:17.085	9173	0.01018	0		0.147648	1711868
00:00:17.095	9183	0.01036	0		0.150259	1712474
00:00:17.105	9193	0.01009	0		0.146343	1711569
00:00:17.115	9203	0.01018	0		0.147648	1711873
00:00:17.125	9213	0.01007	0		0.146053	1711510
00:00:17.135	9223	0.01049	0		0.152145	1712920
00:00:17.145	9233	0.01024	0		0.148519	1712086
00:00:17.155	9243	0.01015	0		0.147213	1711763
00:00:17.165	9253	0.01028	0		0.149099	1712218
00:00:17.175	9263	0.01023	0		0.148374	1712037
00:00:17.184	9273	0.01006	0		0.145908	1711491
00:00:17.195	9283	0.01025	0		0.148664	1712125
00:00:17.205	9293	0.0102	0		0.147938	1711956
00:00:17.214	9303	0.01048	0		0.152	1712875
00:00:17.224	9313	0.01009	0		0.146343	1711581
00:00:17.235	9323	0.01013	0		0.146923	1711719
00:00:17.244	9333	0.01006	0		0.145908	1711493
00:00:17.254	9343	0.01043	0		0.151274	1712733
00:00:17.265	9353	0.01011	0		0.146633	1711655
00:00:17.274	9363	0.01068	0		0.1549	1713562
00:00:17.284	9373	0.00992	0		0.143877	1711000
00:00:17.294	9383	0.01048	0		0.152	1712895
00:00:17.304	9393	0.01007	0		0.146053	1711510
00:00:17.314	9403	0.0108	0		0.156641	1713971
00:00:17.324	9413	0.01021	0		0.148083	1711993
00:00:17.334	9423	0.01034	0		0.149969	1712432
00:00:17.344	9433	0.01004	0		0.145618	1711422
00:00:17.354	9443	0.01062	0		0.15403	1713359
00:00:17.364	9453	0.01028	0		0.149099	1712206
00:00:17.374	9463	0.01088	0		0.157801	1714238
00:00:17.383	9473	0.01027	0		0.148954	1712184
00:00:17.394	9483	0.01053	0		0.152725	1713066
00:00:17.404	9493	0.01023	0		0.148374	1712052
00:00:17.414	9503	0.01052	0		0.15258	1713025
00:00:17.424	9513	0.01006	0		0.145908	1711488
00:00:17.433	9523	0.01045	0		0.151564	1712777
00:00:17.444	9533	0.01033	0		0.149824	1712371
00:00:17.454	9543	0.01058	0		0.15345	1713232
00:00:17.463	9553	0.01035	0		0.150114	1712449
00:00:17.474	9563	0.01026	0		0.148809	1712157
00:00:17.483	9573	0.01031	0		0.149534	1712324
00:00:17.493	9583	0.01051	0		0.152435	1712981
00:00:17.503	9593	0.01021	0		0.148083	1711976
00:00:17.513	9603	0.01078	0		0.156351	1713905
00:00:17.523	9613	0.01055	0		0.153015	1713108
00:00:17.533	9623	0.01056	0		0.15316	1713152
00:00:17.543	9633	0.01031	0		0.149534	1712307
00:00:17.553	9643	0.01064	0		0.15432	1713440
00:00:17.564	9653	0.01016	0		0.147358	1711799
00:00:17.573	9663	0.01059	0		0.153595	1713268
00:00:17.583	9673	0.01027	0		0.148954	1712186
00:00:17.593	9683	0.01038	0		0.150549	1712560
00:00:17.603	9693	0.01058	0		0.15345	1713219
00:00:17.613	9703	0.01089	0		0.157946	1714260
00:00:17.623	9713	0.01011	0		0.146633	1711650
00:00:17.633	9723	0.01065	0		0.154465	1713472
00:00:17.643	9733	0.01027	0		0.148954	1712179
00:00:17.653	9743	0.01067	0		0.154755	1713508
00:00:17.663	9753	0.01026	0		0.148809	1712154
00:00:17.672	9763	0.01072	0		0.15548	1713702
00:00:17.682	9773	0.01047	0		0.151854	1712868
00:00:17.693	9783	0.01065	0		0.154465	1713474
00:00:17.703	9793	0.0103	0		0.149389	1712282
00:00:17.713	9803	0.01085	0		0.157366	1714140
00:00:17.722	9813	0.01031	0		0.149534	1712312
00:00:17.733	9823	0.0104	0		0.150839	1712631
00:00:17.743	9833	0.01036	0		0.150259	1712486
00:00:17.753	9843	0.01068	0		0.1549	1713547
00:00:17.762	9853	0.01025	0		0.148664	1712113
00:00:17.772	9863	0.0105	0		0.15229	1712944
00:00:17.783	9873	0.01044	0		0.151419	1712763
00:00:17.792	9883	0.01074	0		0.15577	1713758
00:00:17.802	9893	0.01042	0		0.151129	1712677
00:00:17.812	9903	0.01075	0		0.155916	1713805
00:00:17.822	9913	0.01028	0		0.149099	1712211
00:00:17.832	9923	0.01068	0		0.1549	1713550
00:00:17.842	9933	0.01058	0		0.15345	1713234
00:00:17.852	9943	0.01084	0		0.157221	1714079
00:00:17.862	9953	0.0105	0		0.15229	1712956
00:00:17.872	9963	0.01052	0		0.15258	1713037
00:00:17.882	9973	0.01051	0		0.152435	1712976
00:00:17.892	9983	0.01077	0		0.156206	1713851
00:00:17.902	9993	0.01063	0		0.154175	1713401
00:00:17.912	10003	0.01054	0		0.15287	1713081
00:00:17.922	10013	0.01051	0		0.152435	1713003
00:00:17.932	10023	0.01095	0		0.158816	1714464
00:00:17.942	10033	0.01052	0		0.15258	1713025
00:00:17.951	10043	0.01073	0		0.155625	1713734
00:00:17.961	10053	0.01046	0		0.151709	1712804
00:00:17.971	10063	0.01086	0		0.157511	1714160
00:00:17.981	10073	0.0105	0		0.15229	1712966
00:00:17.992	10083	0.01056	0		0.15316	1713169
00:00:18.001	10093	0.01074	0		0.15577	1713743
00:00:18.011	10103	0.01078	0		0.156351	1713905
00:00:18.021	10113	0.01069	0		0.155045	1713594
00:00:18.031	10123	0.01075	0		0.155916	1713797
00:00:18.041	10133	0.01073	0		0.155625	1713714
00:00:18.052	10143	0.01073	0		0.155625	1713738
00:00:18.061	10153	0.01052	0		0.15258	1713005
00:00:18.071	10163	0.01076	0		0.156061	1713832
00:00:18.081	10173	0.01056	0		0.15316	1713155
00:00:18.091	10183	0.01068	0		0.1549	1713572
00:00:18.101	10193	0.01042	0		0.151129	1712694
00:00:18.111	10203	0.01098	0		0.159251	1714565
00:00:18.121	10213	0.01054	0		0.15287	1713093
00:00:18.131	10223	0.01082	0		0.156931	1714018
00:00:18.141	10233	0.0103	0		0.149389	1712282
00:00:18.150	10243	0.01089	0		0.157946	1714275
00:00:18.161	10253	0.01078	0		0.156351	1713900
00:00:18.171	10263	0.01086	0		0.157511	1714157
00:00:18.181	10273	0.01064	0		0.15432	1713437
00:00:18.191	10283	0.01087	0		0.157656	1714196
00:00:18.201	10293	0.01097	0		0.159106	1714521
00:00:18.211	10303	0.01094	0		0.158671	1714439
00:00:18.220	10313	0.01067	0		0.154755	1713511
00:00:18.232	10323	0.01079	0		0.156496	1713932
00:00:18.240	10333	0.01081	0		0.156786	1713986
00:00:18.250	10343	0.01093	0		0.158526	1714390
00:00:18.261	10353	0.01051	0		0.152435	1713000
00:00:18.270	10363	0.01078	0		0.156351	1713907
00:00:18.280	10373	0.01074	0		0.15577	1713763
00:00:18.290	10383	0.01086	0		0.157511	1714162
00:00:18.300	10393	0.01081	0		0.156786	1713986
00:00:18.310	10403	0.01085	0		0.157366	1714125
00:00:18.320	10413	0.01063	0		0.154175	1713393
00:00:18.330	10423	0.01101	0		0.159687	1714668
00:00:18.341	10433	0.01069	0		0.155045	1713604
00:00:18.350	10443	0.01097	0		0.159106	1714521
00:00:18.360	10453	0.01087	0		0.157656	1714211
00:00:18.370	10463	0.0109	0		0.158091	1714312
00:00:18.380	10473	0.01073	0		0.155625	1713716
00:00:18.390	10483	0.0111	0		0.160992	1714964
00:00:18.400	10493	0.01074	0		0.15577	1713770
00:00:18.410	10503	0.01077	0		0.156206	1713871
00:00:18.419	10513	0.01082	0		0.156931	1714013
00:00:18.430	10523	0.01094	0		0.158671	1714429
00:00:18.440	10533	0.01079	0		0.156496	1713937
00:00:18.450	10543	0.01082	0		0.156931	1714035
00:00:18.460	10553	0.01077	0		0.156206	1713844
00:00:18.470	10563	0.01093	0		0.158526	1714405
00:00:18.479	10573	0.01084	0		0.157221	1714108
00:00:18.489	10583	0.01105	0		0.160267	1714807
00:00:18.499	10593	0.01087	0		0.157656	1714184
00:00:18.509	10603	0.01107	0		0.160557	1714864
00:00:18.519	10613	0.01072	0		0.15548	1713707
00:00:18.529	10623	0.01109	0		0.160847	1714927
00:00:18.540	10633	0.01108	0		0.160702	1714915
00:00:18.549	10643	0.0111	0		0.160992	1714971
00:00:18.559	10653	0.01085	0		0.157366	1714128
00:00:18.569	10663	0.0111	0		0.160992	1714971
00:00:18.579	10673	0.01099	0		0.159396	1714611
00:00:18.589	10683	0.01079	0		0.156496	1713934
00:00:18.599	10693	0.0109	0		0.158091	1714294
00:00:18.609	10703	0.01092	0		0.158381	1714373
00:00:18.619	10713	0.01097	0		0.159106	1714528
00:00:18.629	10723	0.01114	0		0.161572	1715091
00:00:18.639	10733	0.01091	0		0.158236	1714319
00:00:18.649	10743	0.01117	0		0.162007	1715189
00:00:18.659	10753	0.01065	0		0.154465	1713454
00:00:18.669	10763	0.01113	0		0.161427	1715064
00:00:18.680	10773	0.01114	0		0.161572	1715111
00:00:18.689	10783	0.01123	0		0.162877	1715413
00:00:18.699	10793	0.01107	0		0.160557	1714866
00:00:18.709	10803	0.01085	0		0.157366	1714128
00:00:18.718	10813	0.01136	0		0.164763	1715824
00:00:18.728	10823	0.01107	0		0.160557	1714861
00:00:18.738	10833	0.01099	0		0.159396	1714597
00:00:18.748	10843	0.01102	0		0.159832	1714697
00:00:18.758	10853	0.01124	0		0.163022	1715428
00:00:18.768	10863	0.01105	0		0.160267	1714812
00:00:18.778	10873	0.01107	0		0.160557	1714878
00:00:18.788	10883	0.01098	0		0.159251	1714548
00:00:18.798	10893	0.01114	0		0.161572	1715086
00:00:18.808	10903	0.01078	0		0.156351	1713893
00:00:18.818	10913	0.01093	0		0.158526	1714412
00:00:18.828	10923	0.01091	0		0.158236	1714321
00:00:18.838	10933	0.01092	0		0.158381	1714363
00:00:18.848	10943	0.01101	0		0.159687	1714675
00:00:18.858	10953	0.01119	0		0.162297	1715258
00:00:18.868	10963	0.01129	0		0.163748	1715597
00:00:18.878	10973	0.01083	0		0.157076	1714049
00:00:18.888	10983	0.01114	0		0.161572	1715096
00:00:18.898	10993	0.0114	0		0.165343	1715981
00:00:18.908	11003	0.01104	0		0.160122	1714756
00:00:18.918	11013	0.01116	0		0.161862	1715179
00:00:18.928	11023	0.01101	0		0.159687	1714665
00:00:18.938	11033	0.01087	0		0.157656	1714182
00:00:18.947	11043	0.01104	0		0.160122	1714770
00:00:18.958	11053	0.01121	0		0.162587	1715348
00:00:18.967	11063	0.011	0		0.159541	1714628
00:00:18.977	11073	0.01115	0		0.161717	1715150
00:00:18.987	11083	0.01122	0		0.162732	1715368
00:00:18.997	11093	0.01153	0		0.167228	1716424
00:00:19.007	11103	0.01125	0		0.163167	1715469
00:00:19.017	11113	0.01111	0		0.161137	1714991
00:00:19.028	11123	0.01097	0		0.159106	1714535
00:00:19.037	11133	0.01141	0		0.165488	1715991
00:00:19.047	11143	0.01135	0		0.164618	1715817
00:00:19.057	11153	0.01131	0		0.164038	1715668
00:00:19.067	11163	0.0111	0		0.160992	1714961
00:00:19.077	11173	0.01141	0		0.165488	1715996
00:00:19.087	11183	0.01129	0		0.163748	1715589
00:00:19.097	11193	0.01093	0		0.158526	1714409
00:00:19.107	11203	0.01121	0		0.162587	1715324
00:00:19.117	11213	0.01149	0		0.166648	1716282
00:00:19.127	11223	0.01126	0		0.163312	1715513
00:00:19.137	11233	0.01123	0		0.162877	1715397
00:00:19.147	11243	0.01133	0		0.164328	1715753
00:00:19.157	11253	0.01121	0		0.162587	1715339
00:00:19.167	11263	0.01142	0		0.165633	1716042
00:00:19.177	11273	0.0113	0		0.163893	1715636
00:00:19.187	11283	0.01115	0		0.161717	1715126
00:00:19.198	11293	0.01137	0		0.164908	1715873
00:00:19.207	11303	0.01135	0		0.164618	1715817
00:00:19.216	11313	0.01135	0		0.164618	1715817
00:00:19.227	11323	0.01094	0		0.158671	1714439
00:00:19.237	11333	0.0112	0		0.162442	1715319
00:00:19.246	11343	0.01111	0		0.161137	1715001
00:00:19.257	11353	0.01164	0		0.168824	1716790
00:00:19.266	11363	0.01087	0		0.157656	1714204
00:00:19.276	11373	0.01137	0		0.164908	1715881
00:00:19.286	11383	0.01117	0		0.162007	1715206
00:00:19.296	11393	0.01156	0		0.167664	1716525
00:00:19.306	11403	0.01152	0		0.167083	1716393
00:00:19.316	11413	0.01139	0		0.165198	1715952
00:00:19.327	11423	0.01161	0		0.168389	1716685
00:00:19.336	11433	0.01193	0		0.17303	1717768
00:00:19.346	11443	0.01099	0		0.159396	1714592
00:00:19.356	11453	0.01173	0		0.170129	1717084
00:00:19.366	11463	0.01121	0		0.162587	1715339
00:00:19.376	11473	0.01135	0		0.164618	1715805
00:00:19.386	11483	0.01135	0		0.164618	1715790
00:00:19.396	11493	0.01163	0		0.168679	1716746
00:00:19.406	11503	0.01132	0		0.164183	1715719
00:00:19.416	11513	0.01156	0		0.167664	1716495
00:00:19.426	11523	0.01134	0		0.164473	1715758
00:00:19.436	11533	0.01145	0		0.166068	1716140
00:00:19.446	11543	0.01138	0		0.165053	1715893
00:00:19.456	11553	0.01159	0		0.168099	1716607
00:00:19.465	11563	0.01096	0		0.158961	1714501
00:00:19.475	11573	0.01163	0		0.168679	1716751
00:00:19.486	11583	0.01135	0		0.164618	1715798
00:00:19.496	11593	0.01178	0		0.170854	1717251
00:00:19.506	11603	0.01103	0		0.159977	1714724
00:00:19.516	11613	0.01121	0		0.162587	1715339
00:00:19.525	11623	0.0115	0		0.166793	1716302
00:00:19.535	11633	0.01111	0		0.161137	1715008
00:00:19.546	11643	0.0116	0		0.168244	1716641
00:00:19.556	11653	0.01153	0		0.167228	1716400
00:00:19.566	11663	0.01118	0		0.162152	1715250
00:00:19.575	11673	0.01178	0		0.170854	1717246
00:00:19.585	11683	0.01117	0		0.162007	1715189
00:00:19.595	11693	0.01169	0		0.169549	1716954
00:00:19.605	11703	0.01124	0		0.163022	1715442
00:00:19.616	11713	0.01139	0		0.165198	1715942
00:00:19.625	11723	0.01171	0		0.169839	1717018
00:00:19.635	11733	0.0119	0		0.172595	1717668
00:00:19.645	11743	0.0113	0		0.163893	1715631
00:00:19.655	11753	0.01182	0		0.171435	1717371
00:00:19.665	11763	0.01145	0		0.166068	1716153
00:00:19.675	11773	0.01182	0		0.171435	1717388
00:00:19.685	11783	0.01136	0		0.164763	1715837
00:00:19.695	11793	0.01161	0		0.168389	1716688
00:00:19.705	11803	0.01165	0		0.168969	1716815
00:00:19.715	11813	0.01159	0		0.168099	1716612
00:00:19.725	11823	0.01163	0		0.168679	1716744
00:00:19.735	11833	0.01146	0		0.166213	1716192
00:00:19.745	11843	0.01139	0		0.165198	1715932
00:00:19.754	11853	0.01181	0		0.17129	1717346
00:00:19.764	11863	0.01139	0		0.165198	1715925
00:00:19.774	11873	0.01141	0		0.165488	1716006
00:00:19.784	11883	0.01143	0		0.165778	1716062
00:00:19.795	11893	0.01215	0		0.176221	1718498
00:00:19.804	11903	0.01165	0		0.168969	1716805
00:00:19.814	11913	0.01179	0		0.170999	1717287
00:00:19.824	11923	0.01127	0		0.163457	1715540
00:00:19.834	11933	0.01175	0		0.170419	1717138
00:00:19.844	11943	0.01162	0		0.168534	1716712
00:00:19.854	11953	0.01178	0		0.170854	1717243
00:00:19.866	11963	0.01162	0		0.168534	1716705
00:00:19.874	11973	0.0118	0		0.171144	1717329
00:00:19.884	11983	0.01161	0		0.168389	1716675
00:00:19.894	11993	0.01165	0		0.168969	1716822
[truncated: 60,431 more rows]
