# Supplementary material for: Continuous Infusion Pressure Measurement in Predefined Interfascial and Intramuscular Tissue Conditions: An Ex Vivo Pilot Study
Source: J Clin Med. 2026 Apr 26;15(9):3301. doi: 10.3390/jcm15093301 (PMC13164366; doi:10.3390/jcm15093301)
Supplement: Supplementary file 1 [file jcm-15-03301-s001.zip › muscle 25.xlsx]

## Sheet: Recording
Timestamp	DeviceTime	Pressure(bar)	ButtonState	Event	Pressure(PSI)	PressureRAW
00:00:00.000	51543	0.00581	1		0.0842669	1697230
00:00:00.001	51553	0.00564	1		0.0818013	1696658
00:00:00.007	51563	0.00562	1		0.0815112	1696587
00:00:00.017	51573	0.00546	1		0.0791906	1696034
00:00:00.027	51583	0.0054	1		0.0783204	1695833
00:00:00.036	51593	0.00581	1		0.0842669	1697215
00:00:00.047	51603	0.00572	1		0.0829616	1696899
00:00:00.056	51613	0.00552	1		0.0800608	1696237
00:00:00.067	51623	0.00517	1		0.0749845	1695085
00:00:00.077	51633	0.0057	1		0.0826715	1696843
00:00:00.087	51643	0.00543	1		0.0787555	1695929
00:00:00.097	51653	0.00568	1		0.0823814	1696772
00:00:00.106	51663	0.00553	1		0.0802059	1696264
00:00:00.116	51673	0.00561	1		0.0813661	1696548
00:00:00.127	51683	0.00571	1		0.0828165	1696875
00:00:00.136	51693	0.00561	1		0.0813661	1696541
00:00:00.146	51703	0.00548	1		0.0794807	1696100
00:00:00.157	51713	0.00559	1		0.0810761	1696477
00:00:00.166	51723	0.00572	1		0.0829616	1696912
00:00:00.176	51733	0.00584	1		0.084702	1697333
00:00:00.186	51743	0.00563	1		0.0816562	1696609
00:00:00.196	51753	0.00547	1		0.0793356	1696063
00:00:00.206	51763	0.00554	0		0.0803509	1696313
00:00:00.216	51773	0.00574	0		0.0832516	1696983
00:00:00.226	51783	0.00534	0		0.0774501	1695629
00:00:00.236	51793	0.00572	0		0.0829616	1696914
00:00:00.246	51803	0.00553	0		0.0802059	1696262
00:00:00.256	51813	0.00532	0		0.0771601	1695563
00:00:00.266	51823	0.00533	0		0.0773051	1695595
00:00:00.276	51833	0.00581	0		0.0842669	1697201
00:00:00.286	51843	0.00548	0		0.0794807	1696103
00:00:00.296	51853	0.00573	0		0.0831066	1696934
00:00:00.306	51863	0.00534	0		0.0774501	1695653
00:00:00.316	51873	0.00522	0		0.0757097	1695230
00:00:00.326	51883	0.00541	0		0.0784654	1695867
00:00:00.336	51893	0.00551	0		0.0799158	1696218
00:00:00.346	51903	0.00556	0		0.080641	1696362
00:00:00.356	51913	0.00558	0		0.080931	1696438
00:00:00.366	51923	0.00559	0		0.0810761	1696489
00:00:00.376	51933	0.00521	0		0.0755646	1695200
00:00:00.385	51943	0.00551	0		0.0799158	1696198
00:00:00.395	51953	0.00547	0		0.0793356	1696061
00:00:00.405	51963	0.00549	0		0.0796257	1696152
00:00:00.415	51973	0.00545	0		0.0790455	1696012
00:00:00.426	51983	0.00578	0		0.0838318	1697108
00:00:00.436	51993	0.00548	0		0.0794807	1696115
00:00:00.445	52003	0.00543	0		0.0787555	1695948
00:00:00.455	52013	0.00539	0		0.0781753	1695814
00:00:00.465	52023	0.00554	0		0.0803509	1696325
00:00:00.475	52033	0.0059	0		0.0855722	1697517
00:00:00.485	52043	0.0056	0		0.0812211	1696516
00:00:00.495	52053	0.00539	0		0.0781753	1695811
00:00:00.505	52063	0.00548	0		0.0794807	1696105
00:00:00.515	52073	0.00535	0		0.0775952	1695688
00:00:00.526	52083	0.00577	0		0.0836868	1697068
00:00:00.535	52093	0.00555	0		0.0804959	1696347
00:00:00.545	52103	0.00529	0		0.0767249	1695489
00:00:00.555	52113	0.00672	0		0.0974653	1700284
00:00:00.565	52123	0.00567	0		0.0822364	1696742
00:00:00.575	52133	0.00523	0		0.0758547	1695286
00:00:00.585	52143	0.00541	0		0.0784654	1695882
00:00:00.595	52153	0.00575	0		0.0833967	1697002
00:00:00.605	52163	0.00571	0		0.0828165	1696870
00:00:00.615	52173	0.00534	0		0.0774501	1695624
00:00:00.624	52183	0.00567	0		0.0822364	1696744
00:00:00.634	52193	0.00528	0		0.0765799	1695433
00:00:00.644	52203	0.00523	0		0.0758547	1695276
00:00:00.655	52213	0.00551	0		0.0799158	1696218
00:00:00.665	52223	0.00527	0		0.0764349	1695389
00:00:00.674	52233	0.00549	0		0.0796257	1696127
00:00:00.684	52243	0.00544	0		0.0789005	1695978
00:00:00.694	52253	0.00542	0		0.0786104	1695912
00:00:00.705	52263	0.00544	0		0.0789005	1695965
00:00:00.714	52273	0.00519	0		0.0752746	1695142
00:00:00.725	52283	0.00556	0		0.080641	1696382
00:00:00.734	52293	0.00536	0		0.0777402	1695722
00:00:00.744	52303	0.00532	0		0.0771601	1695560
00:00:00.754	52313	0.00546	0		0.0791906	1696049
00:00:00.764	52323	0.00522	0		0.0757097	1695244
00:00:00.774	52333	0.00542	0		0.0786104	1695897
00:00:00.784	52343	0.00554	0		0.0803509	1696296
00:00:00.794	52353	0.00528	0		0.0765799	1695431
00:00:00.804	52363	0.00542	0		0.0786104	1695924
00:00:00.814	52373	0.00539	0		0.0781753	1695811
00:00:00.824	52383	0.0054	0		0.0783204	1695850
00:00:00.836	52393	0.00509	0		0.0738242	1694791
00:00:00.844	52403	0.00544	0		0.0789005	1695987
00:00:00.854	52413	0.00529	0		0.0767249	1695460
00:00:00.864	52423	0.00519	0		0.0752746	1695151
00:00:00.874	52433	0.00543	0		0.0787555	1695953
00:00:00.884	52443	0.00517	0		0.0749845	1695066
00:00:00.894	52453	0.00503	0		0.072954	1694605
00:00:00.904	52463	0.00575	0		0.0833967	1697029
00:00:00.914	52473	0.00536	0		0.0777402	1695702
00:00:00.923	52483	0.00556	0		0.080641	1696379
00:00:00.933	52493	0.00531	0		0.077015	1695551
00:00:00.943	52503	0.00531	0		0.077015	1695538
00:00:00.954	52513	0.00593	0		0.0860074	1697615
00:00:00.963	52523	0.00542	0		0.0786104	1695914
00:00:00.973	52533	0.00593	0		0.0860074	1697624
00:00:00.983	52543	0.00623	0		0.0903585	1698612
00:00:00.993	52553	0.00542	0		0.0786104	1695912
00:00:01.004	52563	0.00603	0		0.0874577	1697972
00:00:01.013	52573	0.00574	0		0.0832516	1696988
00:00:01.023	52583	0.00664	0		0.096305	1700014
00:00:01.033	52593	0.00613	0		0.0889081	1698304
00:00:01.043	52603	0.00622	0		0.0902134	1698578
00:00:01.053	52613	0.00624	0		0.0905035	1698664
00:00:01.063	52623	0.00648	0		0.0939844	1699473
00:00:01.073	52633	0.00548	0		0.0794807	1696112
00:00:01.083	52643	0.00567	0		0.0822364	1696756
00:00:01.093	52653	0.00532	0		0.0771601	1695578
00:00:01.103	52663	0.00537	0		0.0778852	1695724
00:00:01.113	52673	0.00517	0		0.0749845	1695066
00:00:01.123	52683	0.00542	0		0.0786104	1695899
00:00:01.133	52693	0.00509	0		0.0738242	1694789
00:00:01.143	52703	0.0056	0		0.0812211	1696507
00:00:01.153	52713	0.00813	0		0.117916	1704995
00:00:01.163	52723	0.00536	0		0.0777402	1695710
00:00:01.173	52733	0.00758	0		0.109939	1703164
00:00:01.183	52743	0.00553	0		0.0802059	1696294
00:00:01.193	52753	0.0053	0		0.07687	1695502
00:00:01.202	52763	0.00507	0		0.0735341	1694725
00:00:01.213	52773	0.00517	0		0.0749845	1695080
00:00:01.222	52783	0.00532	0		0.0771601	1695578
00:00:01.232	52793	0.00797	0		0.115595	1704458
00:00:01.243	52803	0.00556	0		0.080641	1696367
00:00:01.253	52813	0.00765	0		0.110954	1703395
00:00:01.262	52823	0.00867	0		0.125748	1706829
00:00:01.272	52833	0.00839	0		0.121687	1705870
00:00:01.283	52843	0.00556	0		0.080641	1696394
00:00:01.292	52853	0.00498	0		0.0722288	1694423
00:00:01.302	52863	0.00557	0		0.080786	1696401
00:00:01.313	52873	0.00537	0		0.0778852	1695727
00:00:01.322	52883	0.0051	0		0.0739692	1694835
00:00:01.333	52893	0.00509	0		0.0738242	1694791
00:00:01.342	52903	0.00531	0		0.077015	1695541
00:00:01.352	52913	0.00814	0		0.118061	1705022
00:00:01.362	52923	0.00543	0		0.0787555	1695941
00:00:01.372	52933	0.00524	0		0.0759998	1695320
00:00:01.382	52943	0.0053	0		0.07687	1695497
00:00:01.392	52953	0.00541	0		0.0784654	1695870
00:00:01.402	52963	0.00515	0		0.0746944	1695004
00:00:01.412	52973	0.00823	0		0.119366	1705333
00:00:01.422	52983	0.00564	0		0.0818013	1696639
00:00:01.432	52993	0.00517	0		0.0749845	1695073
00:00:01.442	53003	0.00551	0		0.0799158	1696225
00:00:01.452	53013	0.00757	0		0.109794	1703112
00:00:01.463	53023	0.00599	0		0.0868776	1697832
00:00:01.472	53033	0.00536	0		0.0777402	1695720
00:00:01.481	53043	0.00551	0		0.0799158	1696218
00:00:01.491	53053	0.00535	0		0.0775952	1695690
00:00:01.501	53063	0.00564	0		0.0818013	1696651
00:00:01.511	53073	0.00541	0		0.0784654	1695880
00:00:01.521	53083	0.00589	0		0.0854272	1697485
00:00:01.531	53093	0.00554	0		0.0803509	1696313
00:00:01.542	53103	0.00554	0		0.0803509	1696323
00:00:01.551	53113	0.00628	0		0.0910837	1698801
00:00:01.561	53123	0.00533	0		0.0773051	1695622
00:00:01.571	53133	0.00541	0		0.0784654	1695877
00:00:01.581	53143	0.00569	0		0.0825265	1696811
00:00:01.591	53153	0.00556	0		0.080641	1696372
00:00:01.601	53163	0.00572	0		0.0829616	1696904
00:00:01.612	53173	0.00538	0		0.0780303	1695783
00:00:01.621	53183	0.00561	0		0.0813661	1696538
00:00:01.631	53193	0.00554	0		0.0803509	1696301
00:00:01.641	53203	0.00575	0		0.0833967	1697032
00:00:01.651	53213	0.00524	0		0.0759998	1695306
00:00:01.661	53223	0.00589	0		0.0854272	1697470
00:00:01.671	53233	0.00555	0		0.0804959	1696328
00:00:01.681	53243	0.00606	0		0.0878928	1698066
00:00:01.691	53253	0.00572	0		0.0829616	1696917
00:00:01.701	53263	0.00598	0		0.0867325	1697781
00:00:01.711	53273	0.00549	0		0.0796257	1696149
00:00:01.721	53283	0.0056	0		0.0812211	1696512
00:00:01.731	53293	0.00562	0		0.0815112	1696575
00:00:01.741	53303	0.00608	0		0.0881829	1698110
00:00:01.751	53313	0.00575	0		0.0833967	1697032
00:00:01.761	53323	0.00585	0		0.084847	1697367
00:00:01.770	53333	0.00553	0		0.0802059	1696262
00:00:01.781	53343	0.00524	0		0.0759998	1695308
00:00:01.790	53353	0.00592	0		0.0858623	1697588
00:00:01.801	53363	0.00552	0		0.0800608	1696230
00:00:01.810	53373	0.00552	0		0.0800608	1696250
00:00:01.821	53383	0.0059	0		0.0855722	1697514
00:00:01.830	53393	0.00548	0		0.0794807	1696110
00:00:01.840	53403	0.0058	0		0.0841219	1697179
00:00:01.850	53413	0.00567	0		0.0822364	1696737
00:00:01.860	53423	0.0061	0		0.088473	1698196
00:00:01.870	53433	0.00544	0		0.0789005	1695973
00:00:01.882	53443	0.00792	0		0.11487	1704306
00:00:01.890	53453	0.00756	0		0.109648	1703073
00:00:01.900	53463	0.00594	0		0.0861524	1697644
00:00:01.910	53473	0.00527	0		0.0764349	1695401
00:00:01.920	53483	0.00569	0		0.0825265	1696816
00:00:01.930	53493	0.00553	0		0.0802059	1696274
00:00:01.940	53503	0.00578	0		0.0838318	1697130
00:00:01.950	53513	0.00558	0		0.080931	1696455
00:00:01.960	53523	0.00585	0		0.084847	1697345
00:00:01.970	53533	0.00546	0		0.0791906	1696032
00:00:01.981	53543	0.00569	0		0.0825265	1696814
00:00:01.990	53553	0.00577	0		0.0836868	1697073
00:00:02.000	53563	0.00609	0		0.088328	1698159
00:00:02.010	53573	0.00554	0		0.0803509	1696308
00:00:02.020	53583	0.00559	0		0.0810761	1696489
00:00:02.030	53593	0.00563	0		0.0816562	1696624
00:00:02.039	53603	0.00574	0		0.0832516	1696973
00:00:02.050	53613	0.00548	0		0.0794807	1696103
00:00:02.059	53623	0.00574	0		0.0832516	1696973
00:00:02.069	53633	0.00536	0		0.0777402	1695700
00:00:02.079	53643	0.00592	0		0.0858623	1697583
00:00:02.089	53653	0.00568	0		0.0823814	1696777
00:00:02.099	53663	0.0057	0		0.0826715	1696833
00:00:02.109	53673	0.00539	0		0.0781753	1695809
00:00:02.119	53683	0.00602	0		0.0873127	1697921
00:00:02.129	53693	0.00568	0		0.0823814	1696777
00:00:02.139	53703	0.00601	0		0.0871677	1697872
00:00:02.150	53713	0.00556	0		0.080641	1696362
00:00:02.159	53723	0.00565	0		0.0819463	1696668
00:00:02.170	53733	0.00548	0		0.0794807	1696100
00:00:02.180	53743	0.00559	0		0.0810761	1696487
00:00:02.189	53753	0.00536	0		0.0777402	1695707
00:00:02.199	53763	0.00597	0		0.0865875	1697761
00:00:02.209	53773	0.00564	0		0.0818013	1696654
00:00:02.219	53783	0.00555	0		0.0804959	1696333
00:00:02.229	53793	0.00546	0		0.0791906	1696058
00:00:02.239	53803	0.00584	0		0.084702	1697326
00:00:02.249	53813	0.00566	0		0.0820913	1696727
00:00:02.259	53823	0.00559	0		0.0810761	1696480
00:00:02.269	53833	0.00546	0		0.0791906	1696041
00:00:02.279	53843	0.00568	0		0.0823814	1696777
00:00:02.288	53853	0.00551	0		0.0799158	1696205
00:00:02.298	53863	0.00614	0		0.0890531	1698340
00:00:02.308	53873	0.00531	0		0.077015	1695533
00:00:02.319	53883	0.00544	0		0.0789005	1695992
00:00:02.329	53893	0.0058	0		0.0841219	1697171
00:00:02.338	53903	0.00569	0		0.0825265	1696819
00:00:02.349	53913	0.00552	0		0.0800608	1696254
00:00:02.359	53923	0.00596	0		0.0864425	1697727
00:00:02.369	53933	0.00531	0		0.077015	1695536
00:00:02.378	53943	0.00551	0		0.0799158	1696198
00:00:02.388	53953	0.00567	0		0.0822364	1696752
00:00:02.398	53963	0.00551	0		0.0799158	1696225
00:00:02.408	53973	0.00522	0		0.0757097	1695232
00:00:02.418	53983	0.00554	0		0.0803509	1696323
00:00:02.428	53993	0.0055	0		0.0797707	1696181
00:00:02.438	54003	0.00573	0		0.0831066	1696953
00:00:02.448	54013	0.0056	0		0.0812211	1696512
00:00:02.458	54023	0.00572	0		0.0829616	1696931
00:00:02.468	54033	0.00557	0		0.080786	1696409
00:00:02.478	54043	0.00578	0		0.0838318	1697117
00:00:02.488	54053	0.00547	0		0.0793356	1696063
00:00:02.498	54063	0.00566	0		0.0820913	1696700
00:00:02.508	54073	0.00565	0		0.0819463	1696683
00:00:02.518	54083	0.00656	0		0.0951447	1699730
00:00:02.528	54093	0.00594	0		0.0861524	1697639
00:00:02.538	54103	0.00562	0		0.0815112	1696580
00:00:02.548	54113	0.00542	0		0.0786104	1695916
00:00:02.558	54123	0.00585	0		0.084847	1697340
00:00:02.568	54133	0.00561	0		0.0813661	1696561
00:00:02.577	54143	0.00582	0		0.0844119	1697252
00:00:02.587	54153	0.00548	0		0.0794807	1696120
00:00:02.598	54163	0.00595	0		0.0862974	1697673
00:00:02.607	54173	0.00549	0		0.0796257	1696127
00:00:02.617	54183	0.00541	0		0.0784654	1695877
00:00:02.627	54193	0.00576	0		0.0835417	1697059
00:00:02.637	54203	0.0059	0		0.0855722	1697519
00:00:02.647	54213	0.00545	0		0.0790455	1695997
00:00:02.657	54223	0.00559	0		0.0810761	1696472
00:00:02.668	54233	0.00556	0		0.080641	1696377
00:00:02.677	54243	0.00581	0		0.0842669	1697208
00:00:02.687	54253	0.0054	0		0.0783204	1695836
00:00:02.698	54263	0.00554	0		0.0803509	1696306
00:00:02.707	54273	0.00528	0		0.0765799	1695445
00:00:02.717	54283	0.00536	0		0.0777402	1695697
00:00:02.727	54293	0.00557	0		0.080786	1696406
00:00:02.737	54303	0.00524	0		0.0759998	1695308
00:00:02.747	54313	0.00551	0		0.0799158	1696227
00:00:02.757	54323	0.0056	0		0.0812211	1696507
00:00:02.767	54333	0.00532	0		0.0771601	1695578
00:00:02.777	54343	0.00558	0		0.080931	1696448
00:00:02.787	54353	0.0055	0		0.0797707	1696176
00:00:02.797	54363	0.00585	0		0.084847	1697353
00:00:02.807	54373	0.00609	0		0.088328	1698154
00:00:02.817	54383	0.0057	0		0.0826715	1696850
00:00:02.827	54393	0.00583	0		0.084557	1697296
00:00:02.837	54403	0.00564	0		0.0818013	1696656
00:00:02.847	54413	0.0057	0		0.0826715	1696860
00:00:02.857	54423	0.0055	0		0.0797707	1696161
00:00:02.867	54433	0.00562	0		0.0815112	1696580
00:00:02.876	54443	0.00588	0		0.0852822	1697453
00:00:02.886	54453	0.00554	0		0.0803509	1696306
00:00:02.896	54463	0.0058	0		0.0841219	1697169
00:00:02.906	54473	0.00543	0		0.0787555	1695946
00:00:02.916	54483	0.00579	0		0.0839768	1697164
00:00:02.926	54493	0.00581	0		0.0842669	1697208
00:00:02.936	54503	0.0055	0		0.0797707	1696188
00:00:02.946	54513	0.00558	0		0.080931	1696441
00:00:02.956	54523	0.00598	0		0.0867325	1697803
00:00:02.966	54533	0.00541	0		0.0784654	1695865
00:00:02.976	54543	0.00573	0		0.0831066	1696946
00:00:02.986	54553	0.00568	0		0.0823814	1696797
00:00:02.996	54563	0.00571	0		0.0828165	1696865
00:00:03.006	54573	0.00562	0		0.0815112	1696590
00:00:03.016	54583	0.00555	0		0.0804959	1696347
00:00:03.026	54593	0.00567	0		0.0822364	1696742
00:00:03.036	54603	0.00583	0		0.084557	1697301
00:00:03.046	54613	0.00578	0		0.0838318	1697132
00:00:03.056	54623	0.00569	0		0.0825265	1696821
00:00:03.066	54633	0.00578	0		0.0838318	1697115
00:00:03.076	54643	0.00589	0		0.0854272	1697487
00:00:03.086	54653	0.00557	0		0.080786	1696418
00:00:03.096	54663	0.00555	0		0.0804959	1696328
00:00:03.106	54673	0.00561	0		0.0813661	1696534
00:00:03.116	54683	0.00578	0		0.0838318	1697100
00:00:03.125	54693	0.00567	0		0.0822364	1696742
00:00:03.135	54703	0.00556	0		0.080641	1696367
00:00:03.145	54713	0.00588	0		0.0852822	1697441
00:00:03.155	54723	0.00554	0		0.0803509	1696323
00:00:03.165	54733	0.00548	0		0.0794807	1696100
00:00:03.176	54743	0.00592	0		0.0858623	1697593
00:00:03.185	54753	0.00551	0		0.0799158	1696208
00:00:03.195	54763	0.00599	0		0.0868776	1697820
00:00:03.205	54773	0.00608	0		0.0881829	1698113
00:00:03.215	54783	0.0057	0		0.0826715	1696846
00:00:03.225	54793	0.00563	0		0.0816562	1696627
00:00:03.235	54803	0.00574	0		0.0832516	1696983
00:00:03.245	54813	0.00596	0		0.0864425	1697713
00:00:03.255	54823	0.00591	0		0.0857173	1697551
00:00:03.265	54833	0.00562	0		0.0815112	1696590
00:00:03.275	54843	0.00583	0		0.084557	1697301
00:00:03.285	54853	0.00569	0		0.0825265	1696804
00:00:03.295	54863	0.00562	0		0.0815112	1696563
00:00:03.305	54873	0.00591	0		0.0857173	1697553
00:00:03.315	54883	0.00549	0		0.0796257	1696159
00:00:03.325	54893	0.00591	0		0.0857173	1697563
00:00:03.335	54903	0.00583	0		0.084557	1697299
00:00:03.345	54913	0.00597	0		0.0865875	1697739
00:00:03.355	54923	0.00566	0		0.0820913	1696710
00:00:03.365	54933	0.00562	0		0.0815112	1696580
00:00:03.375	54943	0.00575	0		0.0833967	1697005
00:00:03.385	54953	0.00622	0		0.0902134	1698580
00:00:03.396	54963	0.00594	0		0.0861524	1697659
00:00:03.405	54973	0.00609	0		0.088328	1698162
00:00:03.414	54983	0.00603	0		0.0874577	1697962
00:00:03.425	54993	0.00559	0		0.0810761	1696465
00:00:03.435	55003	0.00564	0		0.0818013	1696658
00:00:03.444	55013	0.0056	0		0.0812211	1696526
00:00:03.455	55023	0.00587	0		0.0851371	1697404
00:00:03.465	55033	0.00615	0		0.0891982	1698345
00:00:03.475	55043	0.00609	0		0.088328	1698167
00:00:03.484	55053	0.00584	0		0.084702	1697308
00:00:03.494	55063	0.00606	0		0.0878928	1698066
00:00:03.504	55073	0.00587	0		0.0851371	1697419
00:00:03.515	55083	0.00554	0		0.0803509	1696318
00:00:03.524	55093	0.00561	0		0.0813661	1696551
00:00:03.534	55103	0.00583	0		0.084557	1697272
00:00:03.544	55113	0.00589	0		0.0854272	1697470
00:00:03.554	55123	0.00614	0		0.0890531	1698323
00:00:03.564	55133	0.00613	0		0.0889081	1698299
00:00:03.575	55143	0.00596	0		0.0864425	1697708
00:00:03.584	55153	0.00614	0		0.0890531	1698316
00:00:03.594	55163	0.0061	0		0.088473	1698201
00:00:03.604	55173	0.00599	0		0.0868776	1697823
00:00:03.614	55183	0.00591	0		0.0857173	1697546
00:00:03.624	55193	0.0057	0		0.0826715	1696843
00:00:03.634	55203	0.00592	0		0.0858623	1697600
00:00:03.644	55213	0.00606	0		0.0878928	1698054
00:00:03.654	55223	0.00587	0		0.0851371	1697426
00:00:03.664	55233	0.00595	0		0.0862974	1697688
00:00:03.674	55243	0.00605	0		0.0877478	1698024
00:00:03.683	55253	0.00626	0		0.0907936	1698727
00:00:03.694	55263	0.00581	0		0.0842669	1697223
00:00:03.704	55273	0.00588	0		0.0852822	1697465
00:00:03.713	55283	0.00573	0		0.0831066	1696939
00:00:03.723	55293	0.00594	0		0.0861524	1697637
00:00:03.733	55303	0.00578	0		0.0838318	1697115
00:00:03.744	55313	0.00615	0		0.0891982	1698372
00:00:03.754	55323	0.0059	0		0.0855722	1697514
00:00:03.763	55333	0.00608	0		0.0881829	1698113
00:00:03.773	55343	0.00586	0		0.0849921	1697387
00:00:03.783	55353	0.00717	0		0.103992	1701784
00:00:03.793	55363	0.0058	0		0.0841219	1697193
00:00:03.803	55373	0.00737	0		0.106893	1702439
00:00:03.814	55383	0.00597	0		0.0865875	1697752
00:00:03.823	55393	0.00597	0		0.0865875	1697749
00:00:03.833	55403	0.00612	0		0.0887631	1698250
00:00:03.843	55413	0.00589	0		0.0854272	1697499
00:00:03.853	55423	0.00597	0		0.0865875	1697766
00:00:03.863	55433	0.0058	0		0.0841219	1697169
00:00:03.873	55443	0.00606	0		0.0878928	1698049
00:00:03.883	55453	0.00614	0		0.0890531	1698318
00:00:03.893	55463	0.00608	0		0.0881829	1698110
00:00:03.903	55473	0.00586	0		0.0849921	1697389
00:00:03.913	55483	0.00564	0		0.0818013	1696658
00:00:03.923	55493	0.00892	0		0.129374	1707644
00:00:03.933	55503	0.00612	0		0.0887631	1698257
00:00:03.943	55513	0.00597	0		0.0865875	1697754
00:00:03.953	55523	0.00834	0		0.120961	1705711
00:00:03.963	55533	0.00838	0		0.121542	1705839
00:00:03.973	55543	0.00597	0		0.0865875	1697759
00:00:03.982	55553	0.00587	0		0.0851371	1697404
00:00:03.993	55563	0.00595	0		0.0862974	1697686
00:00:04.003	55573	0.00599	0		0.0868776	1697818
00:00:04.013	55583	0.006	0		0.0870226	1697867
00:00:04.023	55593	0.00609	0		0.088328	1698157
00:00:04.033	55603	0.00597	0		0.0865875	1697757
00:00:04.042	55613	0.00584	0		0.084702	1697313
00:00:04.052	55623	0.00595	0		0.0862974	1697688
00:00:04.062	55633	0.00601	0		0.0871677	1697901
00:00:04.072	55643	0.00592	0		0.0858623	1697595
00:00:04.082	55653	0.00607	0		0.0880379	1698083
00:00:04.092	55663	0.00583	0		0.084557	1697272
00:00:04.102	55673	0.00657	0		0.0952898	1699779
00:00:04.112	55683	0.00604	0		0.0876028	1697977
00:00:04.123	55693	0.00573	0		0.0831066	1696946
00:00:04.132	55703	0.0061	0		0.088473	1698191
00:00:04.142	55713	0.00596	0		0.0864425	1697727
00:00:04.152	55723	0.00562	0		0.0815112	1696563
00:00:04.162	55733	0.00612	0		0.0887631	1698245
00:00:04.172	55743	0.00585	0		0.084847	1697340
00:00:04.182	55753	0.00615	0		0.0891982	1698358
00:00:04.192	55763	0.00582	0		0.0844119	1697237
00:00:04.202	55773	0.0065	0		0.0942745	1699536
00:00:04.212	55783	0.00815	0		0.118206	1705064
00:00:04.222	55793	0.00625	0		0.0906486	1698696
00:00:04.232	55803	0.00602	0		0.0873127	1697928
00:00:04.242	55813	0.00607	0		0.0880379	1698091
00:00:04.252	55823	0.00584	0		0.084702	1697326
00:00:04.262	55833	0.00617	0		0.0894883	1698433
00:00:04.271	55843	0.00824	0		0.119511	1705385
00:00:04.281	55853	0.00624	0		0.0905035	1698673
00:00:04.291	55863	0.00614	0		0.0890531	1698333
00:00:04.301	55873	0.00618	0		0.0896333	1698448
00:00:04.312	55883	0.00812	0		0.117771	1704963
00:00:04.321	55893	0.00617	0		0.0894883	1698419
00:00:04.331	55903	0.00586	0		0.0849921	1697397
00:00:04.342	55913	0.00649	0		0.0941295	1699483
00:00:04.351	55923	0.00587	0		0.0851371	1697424
00:00:04.361	55933	0.00598	0		0.0867325	1697793
00:00:04.371	55943	0.00609	0		0.088328	1698169
00:00:04.381	55953	0.00638	0		0.0925341	1699115
00:00:04.391	55963	0.00601	0		0.0871677	1697874
00:00:04.401	55973	0.0062	0		0.0899234	1698524
00:00:04.411	55983	0.00605	0		0.0877478	1698021
00:00:04.421	55993	0.00633	0		0.0918089	1698949
00:00:04.431	56003	0.00639	0		0.0926791	1699157
00:00:04.441	56013	0.00614	0		0.0890531	1698321
00:00:04.451	56023	0.00611	0		0.088618	1698235
00:00:04.461	56033	0.00624	0		0.0905035	1698676
00:00:04.471	56043	0.00582	0		0.0844119	1697237
00:00:04.482	56053	0.00625	0		0.0906486	1698698
00:00:04.491	56063	0.00587	0		0.0851371	1697404
00:00:04.501	56073	0.00612	0		0.0887631	1698274
00:00:04.511	56083	0.00589	0		0.0854272	1697487
00:00:04.521	56093	0.00612	0		0.0887631	1698274
00:00:04.531	56103	0.00606	0		0.0878928	1698051
00:00:04.540	56113	0.00611	0		0.088618	1698213
00:00:04.550	56123	0.00619	0		0.0897783	1698490
00:00:04.560	56133	0.00589	0		0.0854272	1697473
00:00:04.570	56143	0.00619	0		0.0897783	1698500
00:00:04.580	56153	0.00622	0		0.0902134	1698602
00:00:04.590	56163	0.00588	0		0.0852822	1697441
00:00:04.600	56173	0.00626	0		0.0907936	1698735
00:00:04.610	56183	0.00632	0		0.0916638	1698913
00:00:04.620	56193	0.00682	0		0.0989157	1700610
00:00:04.630	56203	0.00625	0		0.0906486	1698696
00:00:04.640	56213	0.00623	0		0.0903585	1698612
00:00:04.650	56223	0.00622	0		0.0902134	1698607
00:00:04.660	56233	0.00615	0		0.0891982	1698358
00:00:04.670	56243	0.00618	0		0.0896333	1698465
00:00:04.680	56253	0.00643	0		0.0932592	1699314
00:00:04.690	56263	0.006	0		0.0870226	1697850
00:00:04.700	56273	0.006	0		0.0870226	1697867
00:00:04.710	56283	0.00589	0		0.0854272	1697487
00:00:04.720	56293	0.0064	0		0.0928241	1699189
00:00:04.730	56303	0.00594	0		0.0861524	1697668
00:00:04.741	56313	0.00634	0		0.0919539	1698985
00:00:04.750	56323	0.00631	0		0.0915188	1698909
00:00:04.760	56333	0.0061	0		0.088473	1698189
00:00:04.770	56343	0.00579	0		0.0839768	1697161
00:00:04.780	56353	0.00611	0		0.088618	1698211
00:00:04.789	56363	0.00633	0		0.0918089	1698949
00:00:04.800	56373	0.0064	0		0.0928241	1699213
00:00:04.810	56383	0.00614	0		0.0890531	1698313
00:00:04.820	56393	0.00623	0		0.0903585	1698627
00:00:04.831	56403	0.00613	0		0.0889081	1698299
00:00:04.839	56413	0.00628	0		0.0910837	1698796
00:00:04.849	56423	0.00582	0		0.0844119	1697267
00:00:04.859	56433	0.00638	0		0.0925341	1699118
00:00:04.869	56443	0.00615	0		0.0891982	1698367
00:00:04.879	56453	0.00673	0		0.0976104	1700297
00:00:04.889	56463	0.00638	0		0.0925341	1699113
00:00:04.899	56473	0.00647	0		0.0938394	1699439
00:00:04.909	56483	0.00609	0		0.088328	1698149
00:00:04.919	56493	0.00674	0		0.0977554	1700351
00:00:04.929	56503	0.00632	0		0.0916638	1698944
00:00:04.939	56513	0.00615	0		0.0891982	1698360
00:00:04.949	56523	0.00629	0		0.0912287	1698842
00:00:04.959	56533	0.0064	0		0.0928241	1699201
00:00:04.969	56543	0.00659	0		0.0955798	1699818
00:00:04.979	56553	0.00602	0		0.0873127	1697933
00:00:04.989	56563	0.00622	0		0.0902134	1698600
00:00:04.999	56573	0.00632	0		0.0916638	1698944
00:00:05.009	56583	0.00581	0		0.0842669	1697228
00:00:05.019	56593	0.00624	0		0.0905035	1698647
00:00:05.029	56603	0.00644	0		0.0934043	1699341
00:00:05.039	56613	0.00652	0		0.0945646	1699593
00:00:05.049	56623	0.0061	0		0.088473	1698203
00:00:05.059	56633	0.00649	0		0.0941295	1699512
00:00:05.069	56643	0.00622	0		0.0902134	1698585
00:00:05.079	56653	0.00636	0		0.092244	1699057
00:00:05.088	56663	0.00633	0		0.0918089	1698968
00:00:05.099	56673	0.00649	0		0.0941295	1699507
00:00:05.109	56683	0.0062	0		0.0899234	1698524
00:00:05.118	56693	0.00684	0		0.0992058	1700664
00:00:05.128	56703	0.00628	0		0.0910837	1698796
00:00:05.138	56713	0.0062	0		0.0899234	1698512
00:00:05.148	56723	0.00654	0		0.0948547	1699681
00:00:05.159	56733	0.00616	0		0.0893432	1698380
00:00:05.169	56743	0.0062	0		0.0899234	1698509
00:00:05.178	56753	0.00664	0		0.096305	1700012
00:00:05.188	56763	0.00591	0		0.0857173	1697561
00:00:05.198	56773	0.00643	0		0.0932592	1699304
00:00:05.208	56783	0.00599	0		0.0868776	1697818
00:00:05.219	56793	0.00663	0		0.09616	1699985
00:00:05.228	56803	0.00638	0		0.0925341	1699118
00:00:05.238	56813	0.00659	0		0.0955798	1699830
00:00:05.248	56823	0.00639	0		0.0926791	1699172
00:00:05.258	56833	0.00646	0		0.0936944	1699407
00:00:05.268	56843	0.00646	0		0.0936944	1699404
00:00:05.278	56853	0.00651	0		0.0944195	1699566
00:00:05.288	56863	0.00631	0		0.0915188	1698884
00:00:05.298	56873	0.00638	0		0.0925341	1699132
00:00:05.308	56883	0.00634	0		0.0919539	1699005
00:00:05.318	56893	0.0065	0		0.0942745	1699546
00:00:05.328	56903	0.00609	0		0.088328	1698171
00:00:05.338	56913	0.00619	0		0.0897783	1698487
00:00:05.348	56923	0.00624	0		0.0905035	1698664
00:00:05.358	56933	0.0068	0		0.0986256	1700527
00:00:05.368	56943	0.00648	0		0.0939844	1699478
00:00:05.377	56953	0.00632	0		0.0916638	1698941
00:00:05.388	56963	0.00649	0		0.0941295	1699507
00:00:05.398	56973	0.00661	0		0.0958699	1699887
00:00:05.408	56983	0.00598	0		0.0867325	1697788
00:00:05.418	56993	0.00622	0		0.0902134	1698595
00:00:05.427	57003	0.0065	0		0.0942745	1699549
00:00:05.438	57013	0.0063	0		0.0913737	1698845
00:00:05.448	57023	0.00608	0		0.0881829	1698135
00:00:05.457	57033	0.00666	0		0.0965951	1700065
00:00:05.468	57043	0.00653	0		0.0947096	1699644
00:00:05.477	57053	0.00674	0		0.0977554	1700353
00:00:05.487	57063	0.00624	0		0.0905035	1698656
00:00:05.498	57073	0.0063	0		0.0913737	1698852
00:00:05.508	57083	0.00607	0		0.0880379	1698083
00:00:05.518	57093	0.00651	0		0.0944195	1699581
00:00:05.527	57103	0.00654	0		0.0948547	1699666
00:00:05.537	57113	0.00682	0		0.0989157	1700591
00:00:05.547	57123	0.00614	0		0.0890531	1698321
00:00:05.557	57133	0.00668	0		0.0968852	1700129
00:00:05.567	57143	0.00626	0		0.0907936	1698735
00:00:05.577	57153	0.00641	0		0.0929692	1699238
00:00:05.587	57163	0.00638	0		0.0925341	1699115
00:00:05.597	57173	0.00649	0		0.0941295	1699500
00:00:05.607	57183	0.00632	0		0.0916638	1698933
00:00:05.617	57193	0.0067	0		0.0971753	1700190
00:00:05.627	57203	0.00624	0		0.0905035	1698644
00:00:05.637	57213	0.00656	0		0.0951447	1699725
00:00:05.647	57223	0.00633	0		0.0918089	1698946
00:00:05.656	57233	0.00685	0		0.0993508	1700708
00:00:05.667	57243	0.0066	0		0.0957249	1699879
00:00:05.676	57253	0.00638	0		0.0925341	1699145
00:00:05.686	57263	0.00663	0		0.09616	1699982
00:00:05.696	57273	0.0064	0		0.0928241	1699201
00:00:05.707	57283	0.00639	0		0.0926791	1699150
00:00:05.716	57293	0.00663	0		0.09616	1699958
00:00:05.726	57303	0.00652	0		0.0945646	1699593
00:00:05.736	57313	0.00667	0		0.0967401	1700100
00:00:05.746	57323	0.00637	0		0.092389	1699081
00:00:05.756	57333	0.00671	0		0.0973203	1700239
00:00:05.766	57343	0.00655	0		0.0949997	1699701
00:00:05.776	57353	0.00654	0		0.0948547	1699679
00:00:05.786	57363	0.00662	0		0.096015	1699926
00:00:05.796	57373	0.00668	0		0.0968852	1700136
00:00:05.806	57383	0.00659	0		0.0955798	1699845
00:00:05.816	57393	0.00663	0		0.09616	1699972
00:00:05.826	57403	0.00656	0		0.0951447	1699718
00:00:05.836	57413	0.00668	0		0.0968852	1700127
00:00:05.846	57423	0.00645	0		0.0935493	1699355
00:00:05.856	57433	0.00647	0		0.0938394	1699434
00:00:05.866	57443	0.0066	0		0.0957249	1699855
00:00:05.876	57453	0.00645	0		0.0935493	1699380
00:00:05.886	57463	0.00641	0		0.0929692	1699240
00:00:05.895	57473	0.00697	0		0.101091	1701115
00:00:05.905	57483	0.00658	0		0.0954348	1699791
00:00:05.916	57493	0.00687	0		0.0996409	1700764
00:00:05.925	57503	0.00649	0		0.0941295	1699485
00:00:05.936	57513	0.00677	0		0.0981905	1700439
00:00:05.945	57523	0.00664	0		0.096305	1700009
00:00:05.955	57533	0.00671	0		0.0973203	1700227
00:00:05.966	57543	0.00707	0		0.102542	1701429
00:00:05.975	57553	0.00661	0		0.0958699	1699911
00:00:05.985	57563	0.00651	0		0.0944195	1699581
00:00:05.995	57573	0.00686	0		0.0994959	1700737
00:00:06.005	57583	0.00686	0		0.0994959	1700747
00:00:06.015	57593	0.00675	0		0.0979005	1700385
00:00:06.025	57603	0.00654	0		0.0948547	1699666
00:00:06.035	57613	0.00648	0		0.0939844	1699458
00:00:06.045	57623	0.00643	0		0.0932592	1699306
00:00:06.055	57633	0.00682	0		0.0989157	1700593
00:00:06.065	57643	0.00645	0		0.0935493	1699375
00:00:06.075	57653	0.00668	0		0.0968852	1700127
00:00:06.085	57663	0.00681	0		0.0987707	1700588
00:00:06.096	57673	0.0071	0		0.102977	1701544
00:00:06.105	57683	0.00693	0		0.100511	1700990
00:00:06.115	57693	0.00673	0		0.0976104	1700297
00:00:06.125	57703	0.00661	0		0.0958699	1699914
00:00:06.135	57713	0.007	0		0.101526	1701201
00:00:06.145	57723	0.00646	0		0.0936944	1699382
00:00:06.155	57733	0.0068	0		0.0986256	1700539
00:00:06.165	57743	0.00714	0		0.103557	1701686
00:00:06.175	57753	0.00669	0		0.0970302	1700176
00:00:06.185	57763	0.00668	0		0.0968852	1700122
00:00:06.195	57773	0.00657	0		0.0952898	1699779
00:00:06.205	57783	0.00665	0		0.0964501	1700051
00:00:06.215	57793	0.00662	0		0.096015	1699919
00:00:06.225	57803	0.007	0		0.101526	1701206
00:00:06.234	57813	0.007	0		0.101526	1701194
00:00:06.244	57823	0.00671	0		0.0973203	1700248
00:00:06.254	57833	0.00692	0		0.100366	1700936
00:00:06.264	57843	0.007	0		0.101526	1701209
00:00:06.275	57853	0.00672	0		0.0974653	1700257
00:00:06.284	57863	0.0068	0		0.0986256	1700524
00:00:06.294	57873	0.00665	0		0.0964501	1700051
00:00:06.304	57883	0.00684	0		0.0992058	1700679
00:00:06.315	57893	0.00667	0		0.0967401	1700087
00:00:06.324	57903	0.00666	0		0.0965951	1700058
00:00:06.334	57913	0.00675	0		0.0979005	1700373
00:00:06.344	57923	0.00692	0		0.100366	1700951
00:00:06.354	57933	0.0069	0		0.100076	1700875
00:00:06.364	57943	0.00669	0		0.0970302	1700171
00:00:06.374	57953	0.00657	0		0.0952898	1699769
00:00:06.384	57963	0.00684	0		0.0992058	1700671
00:00:06.394	57973	0.0071	0		0.102977	1701556
00:00:06.404	57983	0.00697	0		0.101091	1701117
00:00:06.414	57993	0.00684	0		0.0992058	1700666
00:00:06.424	58003	0.0068	0		0.0986256	1700544
00:00:06.434	58013	0.00693	0		0.100511	1700965
00:00:06.443	58023	0.00703	0		0.101962	1701309
00:00:06.454	58033	0.00696	0		0.100946	1701078
00:00:06.464	58043	0.00698	0		0.101236	1701137
00:00:06.474	58053	0.00667	0		0.0967401	1700087
00:00:06.483	58063	0.00677	0		0.0981905	1700444
00:00:06.493	58073	0.00705	0		0.102252	1701365
00:00:06.503	58083	0.00725	0		0.105152	1702034
00:00:06.514	58093	0.00715	0		0.103702	1701720
00:00:06.524	58103	0.00709	0		0.102832	1701510
00:00:06.533	58113	0.00681	0		0.0987707	1700568
00:00:06.543	58123	0.00693	0		0.100511	1700982
00:00:06.553	58133	0.00672	0		0.0974653	1700257
00:00:06.563	58143	0.00704	0		0.102107	1701334
00:00:06.574	58153	0.00701	0		0.101671	1701253
00:00:06.583	58163	0.0067	0		0.0971753	1700220
00:00:06.593	58173	0.00697	0		0.101091	1701117
00:00:06.603	58183	0.00896	0		0.129954	1707779
00:00:06.613	58193	0.00658	0		0.0954348	1699816
00:00:06.623	58203	0.0072	0		0.104427	1701880
00:00:06.633	58213	0.00705	0		0.102252	1701390
00:00:06.643	58223	0.00725	0		0.105152	1702036
00:00:06.653	58233	0.00726	0		0.105297	1702083
00:00:06.663	58243	0.00786	0		0.114	1704100
00:00:06.673	58253	0.00707	0		0.102542	1701461
00:00:06.683	58263	0.00709	0		0.102832	1701517
00:00:06.693	58273	0.00907	0		0.131549	1708162
00:00:06.703	58283	0.00728	0		0.105587	1702159
00:00:06.712	58293	0.00696	0		0.100946	1701066
00:00:06.723	58303	0.00683	0		0.0990607	1700630
00:00:06.733	58313	0.00755	0		0.109503	1703056
00:00:06.742	58323	0.00762	0		0.110519	1703296
00:00:06.752	58333	0.00714	0		0.103557	1701671
00:00:06.762	58343	0.00719	0		0.104282	1701831
00:00:06.772	58353	0.00703	0		0.101962	1701302
00:00:06.782	58363	0.00689	0		0.099931	1700850
00:00:06.792	58373	0.00706	0		0.102397	1701409
00:00:06.802	58383	0.00739	0		0.107183	1702535
00:00:06.813	58393	0.00696	0		0.100946	1701061
00:00:06.822	58403	0.00711	0		0.103122	1701574
00:00:06.832	58413	0.00723	0		0.104862	1701995
00:00:06.842	58423	0.00951	0		0.137931	1709625
00:00:06.852	58433	0.00681	0		0.0987707	1700588
00:00:06.862	58443	0.00728	0		0.105587	1702137
00:00:06.873	58453	0.00695	0		0.100801	1701026
00:00:06.882	58463	0.00947	0		0.137351	1709493
00:00:06.892	58473	0.00689	0		0.099931	1700838
00:00:06.902	58483	0.00946	0		0.137206	1709451
00:00:06.912	58493	0.00707	0		0.102542	1701441
00:00:06.922	58503	0.00712	0		0.103267	1701615
00:00:06.932	58513	0.0072	0		0.104427	1701882
00:00:06.942	58523	0.00716	0		0.103847	1701752
00:00:06.951	58533	0.00715	0		0.103702	1701725
00:00:06.962	58543	0.00723	0		0.104862	1701973
00:00:06.971	58553	0.00706	0		0.102397	1701402
00:00:06.981	58563	0.00907	0		0.131549	1708167
00:00:06.991	58573	0.00866	0		0.125603	1706790
00:00:07.001	58583	0.00755	0		0.109503	1703046
00:00:07.011	58593	0.00821	0		0.119076	1705284
00:00:07.021	58603	0.00756	0		0.109648	1703100
00:00:07.032	58613	0.00756	0		0.109648	1703100
00:00:07.042	58623	0.00773	0		0.112114	1703667
00:00:07.051	58633	0.00805	0		0.116755	1704738
00:00:07.061	58643	0.00781	0		0.113274	1703924
00:00:07.071	58653	0.00873	0		0.126618	1707025
00:00:07.081	58663	0.00829	0		0.120236	1705527
00:00:07.091	58673	0.00749	0		0.108633	1702850
00:00:07.101	58683	0.00848	0		0.122992	1706177
00:00:07.111	58693	0.00833	0		0.120816	1705684
00:00:07.121	58703	0.00878	0		0.127343	1707194
00:00:07.131	58713	0.00706	0		0.102397	1701419
00:00:07.141	58723	0.00762	0		0.110519	1703301
00:00:07.151	58733	0.00922	0		0.133725	1708659
00:00:07.161	58743	0.0071	0		0.102977	1701537
00:00:07.171	58753	0.0072	0		0.104427	1701865
00:00:07.181	58763	0.00733	0		0.106313	1702301
00:00:07.191	58773	0.0072	0		0.104427	1701894
00:00:07.201	58783	0.00763	0		0.110664	1703335
00:00:07.211	58793	0.00741	0		0.107473	1702593
00:00:07.221	58803	0.00756	0		0.109648	1703093
00:00:07.230	58813	0.00704	0		0.102107	1701351
00:00:07.240	58823	0.00718	0		0.104137	1701814
00:00:07.251	58833	0.00727	0		0.105442	1702122
00:00:07.261	58843	0.0074	0		0.107328	1702544
00:00:07.270	58853	0.00718	0		0.104137	1701799
00:00:07.280	58863	0.00711	0		0.103122	1701571
00:00:07.290	58873	0.00737	0		0.106893	1702461
00:00:07.300	58883	0.00772	0		0.111969	1703633
00:00:07.310	58893	0.00713	0		0.103412	1701645
00:00:07.320	58903	0.00748	0		0.108488	1702814
00:00:07.331	58913	0.00747	0		0.108343	1702787
00:00:07.340	58923	0.00746	0		0.108198	1702743
00:00:07.350	58933	0.00733	0		0.106313	1702328
00:00:07.361	58943	0.00747	0		0.108343	1702787
00:00:07.370	58953	0.00718	0		0.104137	1701821
00:00:07.380	58963	0.00773	0		0.112114	1703669
00:00:07.390	58973	0.00728	0		0.105587	1702144
00:00:07.400	58983	0.00754	0		0.109358	1703012
00:00:07.410	58993	0.00728	0		0.105587	1702161
00:00:07.420	59003	0.00745	0		0.108053	1702723
00:00:07.430	59013	0.00731	0		0.106023	1702237
00:00:07.440	59023	0.0077	0		0.111679	1703566
00:00:07.450	59033	0.00757	0		0.109794	1703125
00:00:07.460	59043	0.00751	0		0.108923	1702919
00:00:07.470	59053	0.00731	0		0.106023	1702249
00:00:07.480	59063	0.00762	0		0.110519	1703284
00:00:07.491	59073	0.00807	0		0.117045	1704809
00:00:07.500	59083	0.00757	0		0.109794	1703110
00:00:07.510	59093	0.00729	0		0.105732	1702191
00:00:07.519	59103	0.0076	0		0.110229	1703220
00:00:07.529	59113	0.00756	0		0.109648	1703105
00:00:07.539	59123	0.00752	0		0.109068	1702968
00:00:07.549	59133	0.0072	0		0.104427	1701885
00:00:07.560	59143	0.0076	0		0.110229	1703218
00:00:07.570	59153	0.00727	0		0.105442	1702125
00:00:07.579	59163	0.00761	0		0.110374	1703259
00:00:07.589	59173	0.00734	0		0.106458	1702335
00:00:07.599	59183	0.00774	0		0.112259	1703701
00:00:07.609	59193	0.00726	0		0.105297	1702088
00:00:07.619	59203	0.00768	0		0.111389	1703500
00:00:07.629	59213	0.00731	0		0.106023	1702249
00:00:07.639	59223	0.00745	0		0.108053	1702723
00:00:07.649	59233	0.00736	0		0.106748	1702422
00:00:07.659	59243	0.00773	0		0.112114	1703647
00:00:07.669	59253	0.0072	0		0.104427	1701870
00:00:07.679	59263	0.00793	0		0.115015	1704331
00:00:07.689	59273	0.00731	0		0.106023	1702245
00:00:07.699	59283	0.00784	0		0.11371	1704032
00:00:07.709	59293	0.00743	0		0.107763	1702647
00:00:07.719	59303	0.00765	0		0.110954	1703385
00:00:07.729	59313	0.00762	0		0.110519	1703286
00:00:07.739	59323	0.00832	0		0.120671	1705645
00:00:07.749	59333	0.00729	0		0.105732	1702191
00:00:07.759	59343	0.00797	0		0.115595	1704468
00:00:07.769	59353	0.00759	0		0.110084	1703181
00:00:07.778	59363	0.00725	0		0.105152	1702058
00:00:07.788	59373	0.00868	0		0.125893	1706839
00:00:07.799	59383	0.00801	0		0.116175	1704586
00:00:07.809	59393	0.00747	0		0.108343	1702784
00:00:07.818	59403	0.00756	0		0.109648	1703093
00:00:07.828	59413	0.0075	0		0.108778	1702872
00:00:07.838	59423	0.00791	0		0.114725	1704250
00:00:07.848	59433	0.00736	0		0.106748	1702427
00:00:07.858	59443	0.00756	0		0.109648	1703086
00:00:07.868	59453	0.00754	0		0.109358	1703019
00:00:07.878	59463	0.00834	0		0.120961	1705694
00:00:07.888	59473	0.00765	0		0.110954	1703378
00:00:07.898	59483	0.00825	0		0.119656	1705412
00:00:07.908	59493	0.0076	0		0.110229	1703228
00:00:07.918	59503	0.00795	0		0.115305	1704404
00:00:07.928	59513	0.00771	0		0.111824	1703591
00:00:07.938	59523	0.00786	0		0.114	1704086
00:00:07.948	59533	0.00768	0		0.111389	1703500
00:00:07.958	59543	0.0075	0		0.108778	1702897
00:00:07.968	59553	0.00742	0		0.107618	1702623
00:00:07.978	59563	0.00766	0		0.111099	1703427
00:00:07.988	59573	0.00743	0		0.107763	1702662
00:00:07.998	59583	0.00753	0		0.109213	1702975
00:00:08.008	59593	0.00786	0		0.114	1704100
00:00:08.017	59603	0.00784	0		0.11371	1704042
00:00:08.028	59613	0.00739	0		0.107183	1702532
00:00:08.037	59623	0.00767	0		0.111244	1703454
00:00:08.048	59633	0.00767	0		0.111244	1703454
00:00:08.057	59643	0.00782	0		0.113419	1703978
00:00:08.067	59653	0.00767	0		0.111244	1703446
00:00:08.077	59663	0.00773	0		0.112114	1703660
00:00:08.087	59673	0.00749	0		0.108633	1702868
00:00:08.097	59683	0.00783	0		0.113565	1703988
00:00:08.107	59693	0.00734	0		0.106458	1702357
00:00:08.117	59703	0.00751	0		0.108923	1702931
00:00:08.127	59713	0.00773	0		0.112114	1703652
00:00:08.137	59723	0.00787	0		0.114145	1704113
00:00:08.147	59733	0.00764	0		0.110809	1703367
00:00:08.157	59743	0.00796	0		0.11545	1704438
00:00:08.167	59753	0.00756	0		0.109648	1703100
00:00:08.177	59763	0.00768	0		0.111389	1703476
00:00:08.187	59773	0.0075	0		0.108778	1702885
00:00:08.197	59783	0.00799	0		0.115885	1704529
00:00:08.207	59793	0.00757	0		0.109794	1703115
00:00:08.217	59803	0.00777	0		0.112694	1703802
00:00:08.227	59813	0.0076	0		0.110229	1703218
00:00:08.237	59823	0.00773	0		0.112114	1703672
00:00:08.247	59833	0.00772	0		0.111969	1703618
00:00:08.257	59843	0.00783	0		0.113565	1703985
00:00:08.267	59853	0.00789	0		0.114435	1704193
00:00:08.277	59863	0.00773	0		0.112114	1703647
00:00:08.287	59873	0.00754	0		0.109358	1703037
00:00:08.297	59883	0.00782	0		0.113419	1703968
00:00:08.307	59893	0.00791	0		0.114725	1704255
00:00:08.317	59903	0.00804	0		0.11661	1704696
00:00:08.326	59913	0.00766	0		0.111099	1703439
00:00:08.337	59923	0.00759	0		0.110084	1703176
00:00:08.346	59933	0.00759	0		0.110084	1703179
00:00:08.357	59943	0.00807	0		0.117045	1704794
00:00:08.367	59953	0.00774	0		0.112259	1703686
00:00:08.376	59963	0.00789	0		0.114435	1704206
00:00:08.386	59973	0.00729	0		0.105732	1702174
00:00:08.397	59983	0.00748	0		0.108488	1702821
00:00:08.406	59993	0.00744	0		0.107908	1702694
00:00:08.416	60003	0.00793	0		0.115015	1704316
00:00:08.426	60013	0.00789	0		0.114435	1704203
00:00:08.438	60023	0.00805	0		0.116755	1704743
00:00:08.446	60033	0.00779	0		0.112984	1703863
00:00:08.456	60043	0.00804	0		0.11661	1704714
00:00:08.466	60053	0.00797	0		0.115595	1704468
00:00:08.476	60063	0.0079	0		0.11458	1704245
00:00:08.486	60073	0.00794	0		0.11516	1704370
00:00:08.496	60083	0.00799	0		0.115885	1704539
00:00:08.506	60093	0.00776	0		0.112549	1703767
00:00:08.516	60103	0.00811	0		0.117626	1704922
00:00:08.526	60113	0.00779	0		0.112984	1703846
00:00:08.536	60123	0.00832	0		0.120671	1705638
00:00:08.546	60133	0.00797	0		0.115595	1704468
00:00:08.556	60143	0.00807	0		0.117045	1704792
00:00:08.566	60153	0.00788	0		0.11429	1704147
00:00:08.576	60163	0.00791	0		0.114725	1704262
00:00:08.585	60173	0.0076	0		0.110229	1703208
00:00:08.595	60183	0.00825	0		0.119656	1705404
00:00:08.606	60193	0.00789	0		0.114435	1704201
00:00:08.616	60203	0.00827	0		0.119946	1705461
00:00:08.625	60213	0.00804	0		0.11661	1704701
00:00:08.635	60223	0.00815	0		0.118206	1705074
00:00:08.645	60233	0.00754	0		0.109358	1703032
00:00:08.655	60243	0.00782	0		0.113419	1703961
00:00:08.665	60253	0.00819	0		0.118786	1705216
00:00:08.675	60263	0.00826	0		0.119801	1705451
00:00:08.685	60273	0.00793	0		0.115015	1704316
00:00:08.695	60283	0.00779	0		0.112984	1703865
00:00:08.705	60293	0.00802	0		0.11632	1704640
00:00:08.715	60303	0.00803	0		0.116465	1704672
00:00:08.725	60313	0.0078	0		0.113129	1703902
00:00:08.735	60323	0.00824	0		0.119511	1705382
00:00:08.745	60333	0.00809	0		0.117335	1704851
00:00:08.755	60343	0.00814	0		0.118061	1705042
00:00:08.765	60353	0.00801	0		0.116175	1704594
00:00:08.775	60363	0.00816	0		0.118351	1705093
00:00:08.785	60373	0.00835	0		0.121106	1705753
00:00:08.795	60383	0.00799	0		0.115885	1704536
00:00:08.805	60393	0.00799	0		0.115885	1704536
00:00:08.815	60403	0.00828	0		0.120091	1705492
00:00:08.825	60413	0.00783	0		0.113565	1703980
00:00:08.835	60423	0.00938	0		0.136045	1709209
00:00:08.844	60433	0.00833	0		0.120816	1705675
00:00:08.854	60443	0.00821	0		0.119076	1705255
00:00:08.865	60453	0.00967	0		0.140251	1710175
00:00:08.874	60463	0.0083	0		0.120381	1705578
00:00:08.884	60473	0.00797	0		0.115595	1704468
00:00:08.894	60483	0.00794	0		0.11516	1704370
00:00:08.904	60493	0.00806	0		0.1169	1704760
00:00:08.915	60503	0.00817	0		0.118496	1705149
00:00:08.925	60513	0.00822	0		0.119221	1705299
00:00:08.934	60523	0.00797	0		0.115595	1704468
00:00:08.944	60533	0.00821	0		0.119076	1705277
00:00:08.954	60543	0.00825	0		0.119656	1705409
00:00:08.964	60553	0.00806	0		0.1169	1704775
00:00:08.975	60563	0.00815	0		0.118206	1705054
00:00:08.984	60573	0.00821	0		0.119076	1705255
00:00:08.994	60583	0.00828	0		0.120091	1705490
00:00:09.004	60593	0.00824	0		0.119511	1705382
00:00:09.014	60603	0.00829	0		0.120236	1705554
00:00:09.024	60613	0.00813	0		0.117916	1705007
00:00:09.034	60623	0.00802	0		0.11632	1704640
00:00:09.044	60633	0.00802	0		0.11632	1704643
00:00:09.054	60643	0.00805	0		0.116755	1704741
00:00:09.064	60653	0.00832	0		0.120671	1705623
00:00:09.074	60663	0.00811	0		0.117626	1704932
00:00:09.084	60673	0.00814	0		0.118061	1705034
00:00:09.093	60683	0.008	0		0.11603	1704579
00:00:09.103	60693	0.00857	0		0.124297	1706475
00:00:09.114	60703	0.00785	0		0.113855	1704056
00:00:09.125	60713	0.00813	0		0.117916	1705007
00:00:09.134	60723	0.00856	0		0.124152	1706436
00:00:09.143	60733	0.00902	0		0.130824	1707991
00:00:09.153	60743	0.00912	0		0.132274	1708309
00:00:09.164	60753	0.00985	0		0.142862	1710760
00:00:09.173	60763	0.00946	0		0.137206	1709459
00:00:09.183	60773	0.00942	0		0.136626	1709334
00:00:09.193	60783	0.00809	0		0.117335	1704853
00:00:09.203	60793	0.0086	0		0.124732	1706576
00:00:09.213	60803	0.00867	0		0.125748	1706809
00:00:09.224	60813	0.00859	0		0.124587	1706551
00:00:09.233	60823	0.00839	0		0.121687	1705878
00:00:09.243	60833	0.00801	0		0.116175	1704613
00:00:09.253	60843	0.00853	0		0.123717	1706338
00:00:09.263	60853	0.00821	0		0.119076	1705282
00:00:09.273	60863	0.00822	0		0.119221	1705287
00:00:09.283	60873	0.0084	0		0.121832	1705915
00:00:09.293	60883	0.00864	0		0.125313	1706728
00:00:09.303	60893	0.00844	0		0.122412	1706049
00:00:09.313	60903	0.00848	0		0.122992	1706184
00:00:09.323	60913	0.0085	0		0.123282	1706233
00:00:09.333	60923	0.00822	0		0.119221	1705318
00:00:09.343	60933	0.00859	0		0.124587	1706529
00:00:09.353	60943	0.00838	0		0.121542	1705851
00:00:09.363	60953	0.00818	0		0.118641	1705172
00:00:09.372	60963	0.00997	0		0.144603	1711192
00:00:09.383	60973	0.01088	0		0.157801	1714223
00:00:09.393	60983	0.01088	0		0.157801	1714226
00:00:09.403	60993	0.00811	0		0.117626	1704951
00:00:09.412	61003	0.00824	0		0.119511	1705355
00:00:09.422	61013	0.00847	0		0.122847	1706147
00:00:09.432	61023	0.01096	0		0.158961	1714481
00:00:09.442	61033	0.00804	0		0.11661	1704714
00:00:09.452	61043	0.00847	0		0.122847	1706150
00:00:09.462	61053	0.00851	0		0.123427	1706272
00:00:09.472	61063	0.00829	0		0.120236	1705544
00:00:09.482	61073	0.0083	0		0.120381	1705563
00:00:09.492	61083	0.00855	0		0.124007	1706412
00:00:09.502	61093	0.00843	0		0.122267	1706022
00:00:09.513	61103	0.00829	0		0.120236	1705544
00:00:09.522	61113	0.0085	0		0.123282	1706240
00:00:09.532	61123	0.00845	0		0.122557	1706091
00:00:09.542	61133	0.00838	0		0.121542	1705846
00:00:09.552	61143	0.00831	0		0.120526	1705590
00:00:09.562	61153	0.01106	0		0.160412	1714841
00:00:09.572	61163	0.00822	0		0.119221	1705301
00:00:09.582	61173	0.00857	0		0.124297	1706490
00:00:09.592	61183	0.00852	0		0.123572	1706301
00:00:09.602	61193	0.00834	0		0.120961	1705699
00:00:09.612	61203	0.00844	0		0.122412	1706052
00:00:09.622	61213	0.00857	0		0.124297	1706475
00:00:09.632	61223	0.00854	0		0.123862	1706370
00:00:09.641	61233	0.00864	0		0.125313	1706728
00:00:09.652	61243	0.00865	0		0.125458	1706753
00:00:09.662	61253	0.00882	0		0.127923	1707319
00:00:09.672	61263	0.00835	0		0.121106	1705746
00:00:09.682	61273	0.00857	0		0.124297	1706492
00:00:09.693	61283	0.00846	0		0.122702	1706125
00:00:09.702	61293	0.00859	0		0.124587	1706529
00:00:09.712	61303	0.00878	0		0.127343	1707167
00:00:09.721	61313	0.00858	0		0.124442	1706515
00:00:09.731	61323	0.00852	0		0.123572	1706316
00:00:09.741	61333	0.0085	0		0.123282	1706228
00:00:09.751	61343	0.00862	0		0.125023	1706652
00:00:09.761	61353	0.00851	0		0.123427	1706287
00:00:09.771	61363	0.00848	0		0.122992	1706162
00:00:09.781	61373	0.00847	0		0.122847	1706150
00:00:09.791	61383	0.00856	0		0.124152	1706461
00:00:09.801	61393	0.01066	0		0.15461	1713498
00:00:09.811	61403	0.00844	0		0.122412	1706027
00:00:09.821	61413	0.0084	0		0.121832	1705900
00:00:09.831	61423	0.00873	0		0.126618	1707013
00:00:09.841	61433	0.00992	0		0.143877	1711015
00:00:09.851	61443	0.01021	0		0.148083	1711983
00:00:09.861	61453	0.01004	0		0.145618	1711427
00:00:09.871	61463	0.00875	0		0.126908	1707091
00:00:09.881	61473	0.00863	0		0.125168	1706696
00:00:09.891	61483	0.00858	0		0.124442	1706527
00:00:09.901	61493	0.00861	0		0.124877	1706627
00:00:09.911	61503	0.00853	0		0.123717	1706346
00:00:09.920	61513	0.00859	0		0.124587	1706556
00:00:09.931	61523	0.0085	0		0.123282	1706250
00:00:09.940	61533	0.00864	0		0.125313	1706708
00:00:09.950	61543	0.00864	0		0.125313	1706723
00:00:09.960	61553	0.00855	0		0.124007	1706404
00:00:09.971	61563	0.00862	0		0.125023	1706657
00:00:09.980	61573	0.00873	0		0.126618	1707015
00:00:09.990	61583	0.00861	0		0.124877	1706612
00:00:10.000	61593	0.0086	0		0.124732	1706583
00:00:10.011	61603	0.00863	0		0.125168	1706669
00:00:10.020	61613	0.00857	0		0.124297	1706478
00:00:10.030	61623	0.00849	0		0.123137	1706213
00:00:10.040	61633	0.00889	0		0.128939	1707556
00:00:10.050	61643	0.00825	0		0.119656	1705409
00:00:10.060	61653	0.00877	0		0.127198	1707142
00:00:10.070	61663	0.00903	0		0.130969	1708030
00:00:10.080	61673	0.00912	0		0.132274	1708312
00:00:10.090	61683	0.00863	0		0.125168	1706676
00:00:10.100	61693	0.00892	0		0.129374	1707662
00:00:10.110	61703	0.00862	0		0.125023	1706657
00:00:10.120	61713	0.00862	0		0.125023	1706659
00:00:10.130	61723	0.00857	0		0.124297	1706470
00:00:10.140	61733	0.00866	0		0.125603	1706790
00:00:10.150	61743	0.00856	0		0.124152	1706461
00:00:10.160	61753	0.00886	0		0.128503	1707458
00:00:10.170	61763	0.00858	0		0.124442	1706512
00:00:10.180	61773	0.00887	0		0.128648	1707493
00:00:10.190	61783	0.00844	0		0.122412	1706054
00:00:10.200	61793	0.00856	0		0.124152	1706444
00:00:10.210	61803	0.00851	0		0.123427	1706265
00:00:10.219	61813	0.00901	0		0.130679	1707949
00:00:10.229	61823	0.00867	0		0.125748	1706797
00:00:10.239	61833	0.00883	0		0.128068	1707341
00:00:10.249	61843	0.00871	0		0.126328	1706956
00:00:10.259	61853	0.00868	0		0.125893	1706851
00:00:10.269	61863	0.00873	0		0.126618	1707015
00:00:10.279	61873	0.00907	0		0.131549	1708152
00:00:10.289	61883	0.00893	0		0.129519	1707693
00:00:10.299	61893	0.00899	0		0.130389	1707903
00:00:10.309	61903	0.00877	0		0.127198	1707142
00:00:10.319	61913	0.00879	0		0.127488	1707233
00:00:10.329	61923	0.00883	0		0.128068	1707365
00:00:10.339	61933	0.00893	0		0.129519	1707686
00:00:10.349	61943	0.00849	0		0.123137	1706196
00:00:10.359	61953	0.00905	0		0.131259	1708076
00:00:10.369	61963	0.00857	0		0.124297	1706478
00:00:10.379	61973	0.00884	0		0.128213	1707387
00:00:10.389	61983	0.00863	0		0.125168	1706664
00:00:10.399	61993	0.00908	0		0.131694	1708182
00:00:10.409	62003	0.00853	0		0.123717	1706358
00:00:10.419	62013	0.00913	0		0.132419	1708363
00:00:10.429	62023	0.00868	0		0.125893	1706839
00:00:10.439	62033	0.00924	0		0.134015	1708721
00:00:10.448	62043	0.00862	0		0.125023	1706649
00:00:10.459	62053	0.00877	0		0.127198	1707147
00:00:10.469	62063	0.00871	0		0.126328	1706961
00:00:10.478	62073	0.00896	0		0.129954	1707787
00:00:10.488	62083	0.00878	0		0.127343	1707174
00:00:10.499	62093	0.00897	0		0.130099	1707821
00:00:10.508	62103	0.00878	0		0.127343	1707179
00:00:10.518	62113	0.00912	0		0.132274	1708334
00:00:10.528	62123	0.00903	0		0.130969	1708018
00:00:10.538	62133	0.00908	0		0.131694	1708179
00:00:10.548	62143	0.00883	0		0.128068	1707365
00:00:10.558	62153	0.00917	0		0.133	1708476
00:00:10.569	62163	0.00891	0		0.129229	1707620
00:00:10.578	62173	0.00967	0		0.140251	1710185
00:00:10.588	62183	0.00884	0		0.128213	1707368
00:00:10.598	62193	0.00892	0		0.129374	1707664
00:00:10.608	62203	0.00901	0		0.130679	1707956
00:00:10.618	62213	0.0092	0		0.133435	1708581
00:00:10.628	62223	0.00876	0		0.127053	1707130
00:00:10.638	62233	0.00888	0		0.128793	1707520
00:00:10.648	62243	0.00895	0		0.129809	1707760
00:00:10.658	62253	0.00926	0		0.134305	1708787
00:00:10.667	62263	0.00894	0		0.129664	1707735
00:00:10.678	62273	0.00933	0		0.13532	1709040
00:00:10.688	62283	0.00874	0		0.126763	1707052
00:00:10.698	62293	0.00924	0		0.134015	1708713
00:00:10.708	62303	0.00896	0		0.129954	1707777
00:00:10.718	62313	0.00906	0		0.131404	1708135
00:00:10.728	62323	0.00912	0		0.132274	1708336
00:00:10.738	62333	0.00905	0		0.131259	1708084
00:00:10.747	62343	0.009	0		0.130534	1707905
00:00:10.758	62353	0.00911	0		0.132129	1708275
00:00:10.768	62363	0.00905	0		0.131259	1708096
00:00:10.778	62373	0.00939	0		0.13619	1709233
00:00:10.787	62383	0.00867	0		0.125748	1706809
00:00:10.797	62393	0.00954	0		0.138366	1709721
00:00:10.808	62403	0.00916	0		0.132855	1708473
00:00:10.818	62413	0.00921	0		0.13358	1708625
00:00:10.827	62423	0.00897	0		0.130099	1707813
00:00:10.837	62433	0.00911	0		0.132129	1708294
00:00:10.847	62443	0.00901	0		0.130679	1707954
00:00:10.857	62453	0.00922	0		0.133725	1708652
00:00:10.867	62463	0.00929	0		0.13474	1708905
00:00:10.877	62473	0.00888	0		0.128793	1707524
00:00:10.887	62483	0.00875	0		0.126908	1707091
00:00:10.897	62493	0.00954	0		0.138366	1709723
00:00:10.907	62503	0.00919	0		0.13329	1708571
00:00:10.917	62513	0.00908	0		0.131694	1708184
00:00:10.927	62523	0.00924	0		0.134015	1708738
00:00:10.937	62533	0.00926	0		0.134305	1708809
00:00:10.947	62543	0.00912	0		0.132274	1708307
00:00:10.957	62553	0.00928	0		0.134595	1708872
00:00:10.967	62563	0.00916	0		0.132855	1708463
00:00:10.977	62573	0.00927	0		0.13445	1708823
00:00:10.986	62583	0.00917	0		0.133	1708507
00:00:10.996	62593	0.00889	0		0.128939	1707561
00:00:11.007	62603	0.00898	0		0.130244	1707859
00:00:11.017	62613	0.00898	0		0.130244	1707851
00:00:11.027	62623	0.0092	0		0.133435	1708591
00:00:11.036	62633	0.00914	0		0.132564	1708383
00:00:11.046	62643	0.00883	0		0.128068	1707356
00:00:11.056	62653	0.0092	0		0.133435	1708601
00:00:11.066	62663	0.00916	0		0.132855	1708446
00:00:11.076	62673	0.00967	0		0.140251	1710182
00:00:11.088	62683	0.00898	0		0.130244	1707856
00:00:11.096	62693	0.00912	0		0.132274	1708326
00:00:11.106	62703	0.00907	0		0.131549	1708152
00:00:11.116	62713	0.00899	0		0.130389	1707900
00:00:11.126	62723	0.00878	0		0.127343	1707184
00:00:11.136	62733	0.00956	0		0.138656	1709784
00:00:11.146	62743	0.00928	0		0.134595	1708875
00:00:11.156	62753	0.00945	0		0.137061	1709442
00:00:11.166	62763	0.00898	0		0.130244	1707854
00:00:11.176	62773	0.00922	0		0.133725	1708657
00:00:11.186	62783	0.00926	0		0.134305	1708799
00:00:11.196	62793	0.0095	0		0.137786	1709596
00:00:11.206	62803	0.0092	0		0.133435	1708598
00:00:11.216	62813	0.00911	0		0.132129	1708285
00:00:11.226	62823	0.01125	0		0.163167	1715469
00:00:11.236	62833	0.01089	0		0.157946	1714270
00:00:11.246	62843	0.00995	0		0.144313	1711099
00:00:11.255	62853	0.00954	0		0.138366	1709721
00:00:11.265	62863	0.00931	0		0.13503	1708966
00:00:11.276	62873	0.00926	0		0.134305	1708782
00:00:11.286	62883	0.00917	0		0.133	1708507
00:00:11.295	62893	0.00928	0		0.134595	1708870
00:00:11.305	62903	0.00912	0		0.132274	1708331
00:00:11.315	62913	0.00914	0		0.132564	1708387
00:00:11.325	62923	0.00932	0		0.135175	1708988
00:00:11.335	62933	0.00934	0		0.135465	1709055
00:00:11.345	62943	0.00936	0		0.135755	1709121
00:00:11.355	62953	0.0094	0		0.136335	1709270
00:00:11.365	62963	0.00947	0		0.137351	1709505
00:00:11.375	62973	0.00938	0		0.136045	1709184
00:00:11.385	62983	0.00919	0		0.13329	1708564
00:00:11.395	62993	0.00943	0		0.136771	1709366
00:00:11.405	63003	0.00928	0		0.134595	1708863
00:00:11.415	63013	0.00923	0		0.13387	1708684
00:00:11.425	63023	0.00928	0		0.134595	1708865
00:00:11.435	63033	0.00935	0		0.13561	1709108
00:00:11.445	63043	0.00906	0		0.131404	1708135
00:00:11.455	63053	0.00956	0		0.138656	1709806
00:00:11.464	63063	0.00955	0		0.138511	1709772
00:00:11.475	63073	0.00942	0		0.136626	1709339
00:00:11.485	63083	0.00911	0		0.132129	1708287
00:00:11.494	63093	0.00957	0		0.138801	1709828
00:00:11.505	63103	0.00925	0		0.13416	1708765
00:00:11.515	63113	0.00937	0		0.1359	1709175
00:00:11.525	63123	0.00952	0		0.138076	1709669
00:00:11.534	63133	0.00959	0		0.139091	1709904
00:00:11.544	63143	0.00953	0		0.138221	1709686
00:00:11.554	63153	0.00926	0		0.134305	1708804
00:00:11.565	63163	0.00932	0		0.135175	1708988
00:00:11.575	63173	0.00964	0		0.139816	1710065
00:00:11.584	63183	0.00967	0		0.140251	1710163
00:00:11.595	63193	0.00937	0		0.1359	1709165
00:00:11.604	63203	0.00943	0		0.136771	1709358
00:00:11.614	63213	0.0095	0		0.137786	1709606
00:00:11.624	63223	0.00957	0		0.138801	1709826
00:00:11.634	63233	0.0096	0		0.139236	1709944
00:00:11.644	63243	0.0097	0		0.140687	1710278
00:00:11.654	63253	0.00968	0		0.140396	1710192
00:00:11.664	63263	0.00973	0		0.141122	1710383
00:00:11.674	63273	0.00969	0		0.140542	1710221
00:00:11.684	63283	0.00931	0		0.13503	1708964
00:00:11.694	63293	0.00962	0		0.139526	1710015
00:00:11.704	63303	0.00933	0		0.13532	1709023
00:00:11.714	63313	0.00951	0		0.137931	1709618
00:00:11.724	63323	0.00949	0		0.137641	1709571
00:00:11.734	63333	0.00952	0		0.138076	1709669
00:00:11.743	63343	0.00974	0		0.141267	1710395
00:00:11.753	63353	0.00953	0		0.138221	1709706
00:00:11.764	63363	0.00953	0		0.138221	1709696
00:00:11.774	63373	0.00962	0		0.139526	1710012
00:00:11.784	63383	0.00974	0		0.141267	1710388
00:00:11.794	63393	0.00945	0		0.137061	1709429
00:00:11.804	63403	0.00941	0		0.13648	1709297
00:00:11.814	63413	0.00958	0		0.138946	1709860
00:00:11.823	63423	0.00978	0		0.141847	1710542
00:00:11.833	63433	0.00942	0		0.136626	1709336
00:00:11.843	63443	0.00955	0		0.138511	1709777
00:00:11.853	63453	0.00952	0		0.138076	1709672
00:00:11.863	63463	0.0093	0		0.134885	1708932
00:00:11.873	63473	0.00939	0		0.13619	1709221
00:00:11.883	63483	0.00979	0		0.141992	1710557
00:00:11.893	63493	0.00963	0		0.139671	1710019
00:00:11.904	63503	0.00975	0		0.141412	1710454
00:00:11.913	63513	0.00963	0		0.139671	1710042
00:00:11.923	63523	0.00967	0		0.140251	1710172
00:00:11.933	63533	0.00982	0		0.142427	1710669
00:00:11.943	63543	0.00963	0		0.139671	1710044
00:00:11.953	63553	0.00939	0		0.13619	1709214
00:00:11.963	63563	0.00954	0		0.138366	1709728
00:00:11.973	63573	0.00948	0		0.137496	1709539
00:00:11.983	63583	0.01013	0		0.146923	1711697
00:00:11.993	63593	0.00967	0		0.140251	1710153
00:00:12.003	63603	0.00957	0		0.138801	1709833
00:00:12.013	63613	0.00955	0		0.138511	1709765
00:00:12.023	63623	0.00959	0		0.139091	1709912
00:00:12.033	63633	0.00962	0		0.139526	1710012
00:00:12.043	63643	0.00952	0		0.138076	1709657
00:00:12.052	63653	0.00983	0		0.142572	1710721
00:00:12.063	63663	0.00999	0		0.144893	1711236
00:00:12.073	63673	0.00991	0		0.143732	1710968
00:00:12.082	63683	0.01015	0		0.147213	1711770
00:00:12.092	63693	0.0098	0		0.142137	1710594
00:00:12.103	63703	0.00957	0		0.138801	1709841
00:00:12.112	63713	0.00984	0		0.142717	1710750
00:00:12.122	63723	0.00959	0		0.139091	1709899
00:00:12.133	63733	0.00984	0		0.142717	1710740
00:00:12.142	63743	0.00987	0		0.143152	1710843
00:00:12.152	63753	0.00985	0		0.142862	1710777
00:00:12.162	63763	0.00977	0		0.141702	1710515
00:00:12.172	63773	0.00968	0		0.140396	1710211
00:00:12.182	63783	0.00977	0		0.141702	1710510
00:00:12.192	63793	0.00992	0		0.143877	1711017
00:00:12.202	63803	0.00981	0		0.142282	1710642
00:00:12.212	63813	0.00952	0		0.138076	1709682
00:00:12.222	63823	0.0102	0		0.147938	1711932
00:00:12.232	63833	0.00982	0		0.142427	1710657
00:00:12.242	63843	0.00996	0		0.144458	1711138
00:00:12.252	63853	0.00989	0		0.143442	1710924
00:00:12.262	63863	0.00993	0		0.144022	1711045
00:00:12.272	63873	0.0098	0		0.142137	1710613
00:00:12.282	63883	0.00993	0		0.144022	1711033
00:00:12.292	63893	0.00991	0		0.143732	1710958
00:00:12.302	63903	0.00977	0		0.141702	1710496
00:00:12.312	63913	0.0099	0		0.143587	1710927
00:00:12.322	63923	0.00949	0		0.137641	1709562
00:00:12.331	63933	0.00969	0		0.140542	1710243
00:00:12.342	63943	0.00989	0		0.143442	1710909
00:00:12.351	63953	0.00975	0		0.141412	1710444
00:00:12.362	63963	0.00985	0		0.142862	1710770
00:00:12.371	63973	0.01004	0		0.145618	1711425
00:00:12.381	63983	0.00973	0		0.141122	1710371
00:00:12.391	63993	0.00983	0		0.142572	1710704
00:00:12.401	64003	0.00998	0		0.144748	1711221
00:00:12.411	64013	0.0101	0		0.146488	1711621
00:00:12.421	64023	0.0099	0		0.143587	1710934
00:00:12.431	64033	0.00986	0		0.143007	1710804
00:00:12.441	64043	0.00985	0		0.142862	1710760
00:00:12.451	64053	0.00988	0		0.143297	1710880
00:00:12.461	64063	0.01014	0		0.147068	1711736
00:00:12.471	64073	0.00962	0		0.139526	1710000
00:00:12.481	64083	0.00972	0		0.140977	1710346
00:00:12.491	64093	0.00991	0		0.143732	1710971
00:00:12.501	64103	0.00995	0		0.144313	1711094
00:00:12.511	64113	0.00988	0		0.143297	1710885
00:00:12.521	64123	0.00993	0		0.144022	1711033
00:00:12.531	64133	0.01024	0		0.148519	1712074
00:00:12.541	64143	0.01002	0		0.145328	1711356
00:00:12.551	64153	0.01002	0		0.145328	1711346
00:00:12.560	64163	0.00998	0		0.144748	1711219
00:00:12.571	64173	0.00986	0		0.143007	1710811
00:00:12.580	64183	0.01011	0		0.146633	1711652
00:00:12.590	64193	0.00984	0		0.142717	1710731
00:00:12.600	64203	0.00996	0		0.144458	1711138
00:00:12.610	64213	0.01004	0		0.145618	1711400
00:00:12.620	64223	0.01011	0		0.146633	1711635
00:00:12.630	64233	0.00992	0		0.143877	1710998
00:00:12.640	64243	0.0101	0		0.146488	1711599
00:00:12.650	64253	0.01024	0		0.148519	1712083
00:00:12.660	64263	0.01019	0		0.147793	1711900
00:00:12.670	64273	0.01009	0		0.146343	1711572
00:00:12.680	64283	0.01006	0		0.145908	1711466
00:00:12.690	64293	0.01024	0		0.148519	1712086
00:00:12.700	64303	0.00992	0		0.143877	1710995
00:00:12.710	64313	0.00988	0		0.143297	1710885
00:00:12.720	64323	0.01011	0		0.146633	1711662
00:00:12.731	64333	0.00996	0		0.144458	1711150
00:00:12.740	64343	0.01038	0		0.150549	1712550
00:00:12.750	64353	0.01008	0		0.146198	1711537
00:00:12.760	64363	0.0101	0		0.146488	1711603
00:00:12.770	64373	0.0103	0		0.149389	1712272
00:00:12.780	64383	0.0103	0		0.149389	1712295
00:00:12.790	64393	0.00992	0		0.143877	1711002
00:00:12.800	64403	0.01026	0		0.148809	1712147
00:00:12.810	64413	0.01011	0		0.146633	1711662
00:00:12.820	64423	0.01019	0		0.147793	1711917
00:00:12.830	64433	0.01008	0		0.146198	1711537
00:00:12.840	64443	0.01053	0		0.152725	1713040
00:00:12.850	64453	0.01026	0		0.148809	1712164
00:00:12.860	64463	0.0103	0		0.149389	1712272
00:00:12.870	64473	0.01007	0		0.146053	1711525
00:00:12.880	64483	0.01022	0		0.148229	1712008
00:00:12.889	64493	0.00985	0		0.142862	1710782
00:00:12.899	64503	0.01034	0		0.149969	1712415
00:00:12.909	64513	0.01045	0		0.151564	1712773
00:00:12.919	64523	0.01063	0		0.154175	1713378
00:00:12.930	64533	0.01013	0		0.146923	1711701
00:00:12.939	64543	0.0105	0		0.15229	1712954
00:00:12.949	64553	0.0101	0		0.146488	1711628
00:00:12.959	64563	0.01035	0		0.150114	1712442
00:00:12.969	64573	0.01003	0		0.145473	1711393
00:00:12.979	64583	0.01024	0		0.148519	1712086
00:00:12.989	64593	0.01008	0		0.146198	1711532
00:00:12.999	64603	0.01021	0		0.148083	1711995
00:00:13.009	64613	0.00988	0		0.143297	1710885
00:00:13.019	64623	0.01051	0		0.152435	1712986
00:00:13.029	64633	0.00994	0		0.144167	1711089
00:00:13.039	64643	0.01046	0		0.151709	1712804
00:00:13.049	64653	0.00974	0		0.141267	1710403
00:00:13.059	64663	0.01012	0		0.146778	1711684
00:00:13.069	64673	0.01003	0		0.145473	1711373
00:00:13.079	64683	0.01035	0		0.150114	1712442
00:00:13.089	64693	0.01134	0		0.164473	1715761
00:00:13.098	64703	0.01173	0		0.170129	1717087
00:00:13.109	64713	0.00988	0		0.143297	1710880
00:00:13.119	64723	0.01043	0		0.151274	1712716
00:00:13.129	64733	0.01164	0		0.168824	1716793
00:00:13.138	64743	0.01048	0		0.152	1712897
00:00:13.148	64753	0.00961	0		0.139381	1709953
00:00:13.159	64763	0.01014	0		0.147068	1711736
00:00:13.169	64773	0.00986	0		0.143007	1710797
00:00:13.178	64783	0.01029	0		0.149244	1712238
00:00:13.188	64793	0.00986	0		0.143007	1710802
00:00:13.198	64803	0.0102	0		0.147938	1711934
00:00:13.208	64813	0.00967	0		0.140251	1710163
00:00:13.219	64823	0.01022	0		0.148229	1712012
00:00:13.228	64833	0.01008	0		0.146198	1711547
00:00:13.239	64843	0.00986	0		0.143007	1710811
00:00:13.248	64853	0.01133	0		0.164328	1715753
00:00:13.258	64863	0.01144	0		0.165923	1716094
00:00:13.268	64873	0.01096	0		0.158961	1714494
00:00:13.278	64883	0.01142	0		0.165633	1716057
00:00:13.288	64893	0.01126	0		0.163312	1715521
00:00:13.298	64903	0.01006	0		0.145908	1711493
00:00:13.308	64913	0.00997	0		0.144603	1711170
00:00:13.318	64923	0.01013	0		0.146923	1711697
00:00:13.328	64933	0.01002	0		0.145328	1711354
00:00:13.337	64943	0.01035	0		0.150114	1712447
00:00:13.348	64953	0.01003	0		0.145473	1711388
00:00:13.358	64963	0.01016	0		0.147358	1711829
00:00:13.368	64973	0.00996	0		0.144458	1711148
00:00:13.378	64983	0.01041	0		0.150984	1712640
00:00:13.388	64993	0.01016	0		0.147358	1711807
00:00:13.398	65003	0.01029	0		0.149244	1712252
00:00:13.408	65013	0.00996	0		0.144458	1711148
00:00:13.418	65023	0.01022	0		0.148229	1712005
00:00:13.427	65033	0.00997	0		0.144603	1711170
00:00:13.437	65043	0.01038	0		0.150549	1712564
00:00:13.447	65053	0.00963	0		0.139671	1710046
00:00:13.457	65063	0.01002	0		0.145328	1711334
00:00:13.467	65073	0.0099	0		0.143587	1710951
00:00:13.477	65083	0.01033	0		0.149824	1712378
00:00:13.487	65093	0.01003	0		0.145473	1711368
00:00:13.497	65103	0.01013	0		0.146923	1711714
00:00:13.508	65113	0.01	0		0.145038	1711261
00:00:13.517	65123	0.01001	0		0.145183	1711305
00:00:13.527	65133	0.00991	0		0.143732	1710980
00:00:13.537	65143	0.01025	0		0.148664	1712108
00:00:13.547	65153	0.01023	0		0.148374	1712052
00:00:13.557	65163	0.01019	0		0.147793	1711900
00:00:13.567	65173	0.00999	0		0.144893	1711234
00:00:13.577	65183	0.01025	0		0.148664	1712103
00:00:13.587	65193	0.01024	0		0.148519	1712079
00:00:13.597	65203	0.01031	0		0.149534	1712305
00:00:13.607	65213	0.01005	0		0.145763	1711430
00:00:13.617	65223	0.01009	0		0.146343	1711567
00:00:13.627	65233	0.00985	0		0.142862	1710777
00:00:13.636	65243	0.01	0		0.145038	1711275
00:00:13.647	65253	0.01023	0		0.148374	1712057
00:00:13.657	65263	0.01031	0		0.149534	1712307
00:00:13.667	65273	0.00985	0		0.142862	1710780
00:00:13.677	65283	0.01018	0		0.147648	1711895
00:00:13.686	65293	0.01002	0		0.145328	1711346
00:00:13.696	65303	0.00992	0		0.143877	1711010
00:00:13.707	65313	0.00997	0		0.144603	1711163
00:00:13.717	65323	0.01048	0		0.152	1712871
00:00:13.726	65333	0.01023	0		0.148374	1712052
00:00:13.736	65343	0.01052	0		0.15258	1713017
00:00:13.746	65353	0.01009	0		0.146343	1711564
00:00:13.756	65363	0.01013	0		0.146923	1711723
00:00:13.766	65373	0.01019	0		0.147793	1711910
00:00:13.776	65383	0.01041	0		0.150984	1712655
00:00:13.786	65393	0.01006	0		0.145908	1711476
00:00:13.796	65403	0.00993	0		0.144022	1711025
00:00:13.806	65413	0.01011	0		0.146633	1711630
00:00:13.816	65423	0.01043	0		0.151274	1712714
00:00:13.826	65433	0.00974	0		0.141267	1710405
00:00:13.836	65443	0.01008	0		0.146198	1711535
00:00:13.846	65453	0.01035	0		0.150114	1712442
00:00:13.856	65463	0.01031	0		0.149534	1712315
00:00:13.866	65473	0.01016	0		0.147358	1711819
00:00:13.876	65483	0.0102	0		0.147938	1711932
00:00:13.886	65493	0.01001	0		0.145183	1711307
00:00:13.895	65503	0.01203	0		0.17448	1718087
00:00:13.905	65513	0.01152	0		0.167083	1716375
00:00:13.916	65523	0.01193	0		0.17303	1717764
00:00:13.926	65533	0.01008	0		0.146198	1711554
00:00:13.936	7	0.01006	0		0.145908	1711476
00:00:13.946	17	0.01011	0		0.146633	1711640
00:00:13.955	27	0.01048	0		0.152	1712873
00:00:13.966	37	0.01017	0		0.147503	1711846
00:00:13.975	47	0.01052	0		0.15258	1713015
00:00:13.985	57	0.00987	0		0.143152	1710841
00:00:13.995	67	0.01013	0		0.146923	1711721
00:00:14.005	77	0.01021	0		0.148083	1711966
00:00:14.015	87	0.0103	0		0.149389	1712282
00:00:14.025	97	0.01061	0		0.153885	1713307
00:00:14.035	107	0.01053	0		0.152725	1713054
00:00:14.045	117	0.01038	0		0.150549	1712552
00:00:14.055	127	0.01056	0		0.15316	1713152
00:00:14.065	137	0.00999	0		0.144893	1711229
00:00:14.075	147	0.0105	0		0.15229	1712946
00:00:14.085	157	0.00981	0		0.142282	1710638
00:00:14.095	167	0.01027	0		0.148954	1712194
00:00:14.105	177	0.01007	0		0.146053	1711528
00:00:14.115	187	0.01025	0		0.148664	1712123
00:00:14.125	197	0.01009	0		0.146343	1711577
00:00:14.135	207	0.01042	0		0.151129	1712699
00:00:14.145	217	0.01009	0		0.146343	1711564
00:00:14.155	227	0.01059	0		0.153595	1713249
00:00:14.164	237	0.01033	0		0.149824	1712378
00:00:14.174	247	0.01063	0		0.154175	1713374
00:00:14.185	257	0.01015	0		0.147213	1711787
00:00:14.194	267	0.01034	0		0.149969	1712418
00:00:14.205	277	0.01003	0		0.145473	1711373
00:00:14.214	287	0.01028	0		0.149099	1712201
00:00:14.225	297	0.01056	0		0.15316	1713162
00:00:14.235	307	0.01053	0		0.152725	1713040
00:00:14.244	317	0.01047	0		0.151854	1712866
00:00:14.254	327	0.01052	0		0.15258	1713008
00:00:14.264	337	0.01048	0		0.152	1712897
00:00:14.274	347	0.01048	0		0.152	1712890
00:00:14.285	357	0.01037	0		0.150404	1712515
00:00:14.295	367	0.01035	0		0.150114	1712444
00:00:14.304	377	0.01025	0		0.148664	1712103
00:00:14.314	387	0.01067	0		0.154755	1713535
00:00:14.324	397	0.01053	0		0.152725	1713052
00:00:14.334	407	0.01057	0		0.153305	1713177
00:00:14.344	417	0.01035	0		0.150114	1712449
00:00:14.354	427	0.0104	0		0.150839	1712628
00:00:14.364	437	0.01036	0		0.150259	1712476
00:00:14.374	447	0.01038	0		0.150549	1712567
00:00:14.384	457	0.01044	0		0.151419	1712751
00:00:14.394	467	0.01028	0		0.149099	1712218
00:00:14.404	477	0.01037	0		0.150404	1712511
00:00:14.414	487	0.01071	0		0.155335	1713663
00:00:14.424	497	0.01034	0		0.149969	1712403
00:00:14.433	507	0.01061	0		0.153885	1713334
00:00:14.444	517	0.01024	0		0.148519	1712066
00:00:14.454	527	0.01048	0		0.152	1712878
00:00:14.464	537	0.01036	0		0.150259	1712484
00:00:14.474	547	0.0105	0		0.15229	1712946
00:00:14.484	557	0.01014	0		0.147068	1711748
00:00:14.493	567	0.01065	0		0.154465	1713472
00:00:14.503	577	0.01049	0		0.152145	1712907
00:00:14.514	587	0.01023	0		0.148374	1712042
00:00:14.523	597	0.01043	0		0.151274	1712716
00:00:14.533	607	0.01043	0		0.151274	1712706
00:00:14.543	617	0.01008	0		0.146198	1711550
00:00:14.553	627	0.01052	0		0.15258	1713005
00:00:14.563	637	0.01059	0		0.153595	1713249
00:00:14.573	647	0.01032	0		0.149679	1712337
00:00:14.583	657	0.01058	0		0.15345	1713214
00:00:14.593	667	0.01038	0		0.150549	1712560
00:00:14.603	677	0.01248	0		0.181007	1719596
00:00:14.613	687	0.01054	0		0.15287	1713093
00:00:14.623	697	0.01072	0		0.15548	1713709
00:00:14.633	707	0.01061	0		0.153885	1713307
00:00:14.643	717	0.01236	0		0.179267	1719182
00:00:14.653	727	0.01083	0		0.157076	1714047
00:00:14.663	737	0.01256	0		0.182167	1719864
00:00:14.673	747	0.01062	0		0.15403	1713364
00:00:14.683	757	0.01053	0		0.152725	1713057
00:00:14.693	767	0.01144	0		0.165923	1716104
00:00:14.703	777	0.01051	0		0.152435	1712971
00:00:14.712	787	0.01049	0		0.152145	1712924
00:00:14.723	797	0.01045	0		0.151564	1712797
00:00:14.733	807	0.01086	0		0.157511	1714160
00:00:14.742	817	0.0106	0		0.15374	1713273
00:00:14.753	827	0.01049	0		0.152145	1712905
00:00:14.762	837	0.01078	0		0.156351	1713898
00:00:14.773	847	0.0104	0		0.150839	1712635
00:00:14.782	857	0.01071	0		0.155335	1713645
00:00:14.792	867	0.0106	0		0.15374	1713295
00:00:14.803	877	0.01224	0		0.177526	1718805
00:00:14.813	887	0.0103	0		0.149389	1712267
00:00:14.822	897	0.01073	0		0.155625	1713736
00:00:14.832	907	0.01104	0		0.160122	1714766
00:00:14.842	917	0.01239	0		0.179702	1719310
00:00:14.852	927	0.01284	0		0.186228	1720805
00:00:14.862	937	0.01224	0		0.177526	1718793
00:00:14.872	947	0.01068	0		0.1549	1713562
00:00:14.882	957	0.01072	0		0.15548	1713680
00:00:14.892	967	0.0108	0		0.156641	1713974
00:00:14.902	977	0.01065	0		0.154465	1713447
00:00:14.912	987	0.01061	0		0.153885	1713332
00:00:14.922	997	0.01056	0		0.15316	1713169
00:00:14.932	1007	0.01065	0		0.154465	1713474
00:00:14.942	1017	0.0104	0		0.150839	1712628
00:00:14.952	1027	0.01053	0		0.152725	1713042
00:00:14.962	1037	0.01059	0		0.153595	1713244
00:00:14.972	1047	0.0106	0		0.15374	1713273
00:00:14.982	1057	0.01091	0		0.158236	1714321
00:00:14.991	1067	0.01267	0		0.183763	1720246
00:00:15.002	1077	0.01239	0		0.179702	1719298
00:00:15.011	1087	0.01246	0		0.180717	1719535
00:00:15.021	1097	0.01061	0		0.153885	1713315
00:00:15.031	1107	0.01066	0		0.15461	1713489
00:00:15.041	1117	0.01129	0		0.163748	1715589
00:00:15.051	1127	0.01062	0		0.15403	1713349
00:00:15.061	1137	0.01048	0		0.152	1712871
00:00:15.071	1147	0.01046	0		0.151709	1712829
00:00:15.081	1157	0.01039	0		0.150694	1712589
00:00:15.092	1167	0.01067	0		0.154755	1713528
00:00:15.101	1177	0.0106	0		0.15374	1713298
00:00:15.111	1187	0.01069	0		0.155045	1713582
00:00:15.121	1197	0.01065	0		0.154465	1713472
00:00:15.131	1207	0.01081	0		0.156786	1713991
00:00:15.141	1217	0.01105	0		0.160267	1714815
00:00:15.151	1227	0.01074	0		0.15577	1713768
00:00:15.161	1237	0.01084	0		0.157221	1714079
00:00:15.171	1247	0.01068	0		0.1549	1713562
00:00:15.181	1257	0.01104	0		0.160122	1714756
00:00:15.191	1267	0.01048	0		0.152	1712871
00:00:15.201	1277	0.01076	0		0.156061	1713814
00:00:15.211	1287	0.01062	0		0.15403	1713359
00:00:15.221	1297	0.01081	0		0.156786	1714008
00:00:15.231	1307	0.01059	0		0.153595	1713258
00:00:15.240	1317	0.01066	0		0.15461	1713479
00:00:15.251	1327	0.01057	0		0.153305	1713202
00:00:15.260	1337	0.01078	0		0.156351	1713888
00:00:15.270	1347	0.0108	0		0.156641	1713976
00:00:15.281	1357	0.01048	0		0.152	1712895
00:00:15.290	1367	0.01077	0		0.156206	1713871
00:00:15.300	1377	0.01055	0		0.153015	1713137
00:00:15.310	1387	0.01118	0		0.162152	1715233
00:00:15.320	1397	0.01084	0		0.157221	1714086
00:00:15.330	1407	0.01062	0		0.15403	1713369
00:00:15.340	1417	0.01097	0		0.159106	1714545
00:00:15.350	1427	0.01061	0		0.153885	1713334
00:00:15.361	1437	0.01108	0		0.160702	1714915
00:00:15.370	1447	0.01065	0		0.154465	1713467
00:00:15.380	1457	0.01132	0		0.164183	1715717
00:00:15.390	1467	0.01089	0		0.157946	1714263
00:00:15.400	1477	0.01093	0		0.158526	1714409
00:00:15.410	1487	0.0106	0		0.15374	1713298
00:00:15.420	1497	0.01116	0		0.161862	1715157
00:00:15.430	1507	0.01105	0		0.160267	1714810
00:00:15.440	1517	0.01066	0		0.15461	1713496
00:00:15.450	1527	0.01055	0		0.153015	1713125
00:00:15.460	1537	0.01124	0		0.163022	1715450
00:00:15.470	1547	0.01078	0		0.156351	1713907
00:00:15.480	1557	0.01112	0		0.161282	1715047
00:00:15.490	1567	0.01085	0		0.157366	1714116
00:00:15.500	1577	0.01112	0		0.161282	1715025
00:00:15.510	1587	0.01095	0		0.158816	1714469
00:00:15.520	1597	0.01047	0		0.151854	1712841
00:00:15.530	1607	0.01092	0		0.158381	1714351
00:00:15.539	1617	0.01131	0		0.164038	1715670
00:00:15.550	1627	0.01075	0		0.155916	1713785
00:00:15.560	1637	0.01103	0		0.159977	1714741
00:00:15.569	1647	0.01086	0		0.157511	1714152
00:00:15.580	1657	0.01109	0		0.160847	1714939
00:00:15.589	1667	0.01085	0		0.157366	1714138
00:00:15.599	1677	0.0113	0		0.163893	1715638
00:00:15.610	1687	0.01071	0		0.155335	1713653
00:00:15.619	1697	0.01115	0		0.161717	1715150
00:00:15.629	1707	0.01073	0		0.155625	1713738
00:00:15.639	1717	0.01085	0		0.157366	1714120
00:00:15.649	1727	0.01101	0		0.159687	1714670
00:00:15.659	1737	0.01153	0		0.167228	1716420
00:00:15.669	1747	0.01103	0		0.159977	1714724
00:00:15.681	1757	0.01121	0		0.162587	1715343
00:00:15.689	1767	0.01087	0		0.157656	1714204
00:00:15.699	1777	0.01095	0		0.158816	1714472
00:00:15.709	1787	0.01041	0		0.150984	1712648
00:00:15.719	1797	0.01103	0		0.159977	1714744
00:00:15.729	1807	0.01095	0		0.158816	1714456
00:00:15.739	1817	0.01108	0		0.160702	1714890
00:00:15.749	1827	0.01071	0		0.155335	1713650
00:00:15.759	1837	0.01133	0		0.164328	1715739
00:00:15.769	1847	0.01107	0		0.160557	1714873
00:00:15.779	1857	0.01139	0		0.165198	1715954
00:00:15.789	1867	0.01103	0		0.159977	1714729
00:00:15.799	1877	0.01097	0		0.159106	1714523
00:00:15.809	1887	0.01083	0		0.157076	1714057
00:00:15.819	1897	0.01098	0		0.159251	1714550
00:00:15.829	1907	0.01093	0		0.158526	1714383
00:00:15.839	1917	0.01164	0		0.168824	1716781
00:00:15.848	1927	0.01095	0		0.158816	1714451
00:00:15.859	1937	0.01108	0		0.160702	1714886
00:00:15.869	1947	0.01097	0		0.159106	1714523
00:00:15.878	1957	0.01096	0		0.158961	1714481
00:00:15.888	1967	0.01111	0		0.161137	1714986
00:00:15.898	1977	0.01131	0		0.164038	1715663
00:00:15.908	1987	0.01057	0		0.153305	1713185
00:00:15.918	1997	0.01122	0		0.162732	1715358
00:00:15.928	2007	0.0109	0		0.158091	1714309
00:00:15.938	2017	0.01134	0		0.164473	1715768
00:00:15.948	2027	0.01138	0		0.165053	1715915
00:00:15.958	2037	0.01129	0		0.163748	1715599
00:00:15.969	2047	0.01126	0		0.163312	1715506
00:00:15.978	2057	0.01135	0		0.164618	1715798
00:00:15.988	2067	0.011	0		0.159541	1714631
00:00:15.998	2077	0.0113	0		0.163893	1715633
00:00:16.008	2087	0.01099	0		0.159396	1714584
00:00:16.018	2097	0.0116	0		0.168244	1716651
00:00:16.028	2107	0.01123	0		0.162877	1715411
00:00:16.038	2117	0.01134	0		0.164473	1715768
00:00:16.048	2127	0.01125	0		0.163167	1715462
00:00:16.058	2137	0.01135	0		0.164618	1715805
00:00:16.068	2147	0.01112	0		0.161282	1715047
00:00:16.078	2157	0.01124	0		0.163022	1715430
00:00:16.088	2167	0.01116	0		0.161862	1715175
00:00:16.098	2177	0.0115	0		0.166793	1716307
00:00:16.108	2187	0.01125	0		0.163167	1715455
00:00:16.117	2197	0.01127	0		0.163457	1715540
00:00:16.127	2207	0.01107	0		0.160557	1714856
00:00:16.137	2217	0.01099	0		0.159396	1714597
00:00:16.147	2227	0.01112	0		0.161282	1715028
00:00:16.158	2237	0.01107	0		0.160557	1714859
00:00:16.168	2247	0.01123	0		0.162877	1715390
00:00:16.178	2257	0.01152	0		0.167083	1716366
00:00:16.187	2267	0.01124	0		0.163022	1715450
00:00:16.197	2277	0.01151	0		0.166938	1716346
00:00:16.207	2287	0.01101	0		0.159687	1714668
00:00:16.217	2297	0.01122	0		0.162732	1715383
00:00:16.227	2307	0.01107	0		0.160557	1714856
00:00:16.237	2317	0.01122	0		0.162732	1715373
00:00:16.247	2327	0.01137	0		0.164908	1715864
00:00:16.257	2337	0.01146	0		0.166213	1716180
00:00:16.267	2347	0.01092	0		0.158381	1714356
00:00:16.277	2357	0.01141	0		0.165488	1716018
00:00:16.287	2367	0.01125	0		0.163167	1715474
00:00:16.300	2377	0.01143	0		0.165778	1716069
00:00:16.307	2387	0.01125	0		0.163167	1715484
00:00:16.317	2397	0.01131	0		0.164038	1715687
00:00:16.327	2407	0.01127	0		0.163457	1715553
00:00:16.336	2417	0.0112	0		0.162442	1715314
00:00:16.347	2427	0.01135	0		0.164618	1715790
00:00:16.357	2437	0.01116	0		0.161862	1715179
00:00:16.367	2447	0.0112	0		0.162442	1715295
00:00:16.376	2457	0.01162	0		0.168534	1716697
00:00:16.386	2467	0.01113	0		0.161427	1715081
00:00:16.396	2477	0.01163	0		0.168679	1716751
00:00:16.407	2487	0.01132	0		0.164183	1715709
00:00:16.416	2497	0.01154	0		0.167374	1716429
00:00:16.426	2507	0.01153	0		0.167228	1716402
00:00:16.436	2517	0.0115	0		0.166793	1716314
00:00:16.446	2527	0.01134	0		0.164473	1715776
00:00:16.456	2537	0.01166	0		0.169114	1716842
00:00:16.466	2547	0.01129	0		0.163748	1715611
00:00:16.476	2557	0.01144	0		0.165923	1716104
00:00:16.487	2567	0.01088	0		0.157801	1714214
00:00:16.496	2577	0.01147	0		0.166358	1716202
00:00:16.506	2587	0.01137	0		0.164908	1715866
00:00:16.516	2597	0.01116	0		0.161862	1715152
00:00:16.526	2607	0.01135	0		0.164618	1715800
00:00:16.536	2617	0.01145	0		0.166068	1716131
00:00:16.546	2627	0.01136	0		0.164763	1715824
00:00:16.556	2637	0.01143	0		0.165778	1716064
00:00:16.566	2647	0.01156	0		0.167664	1716525
00:00:16.576	2657	0.01158	0		0.167954	1716594
00:00:16.586	2667	0.01111	0		0.161137	1715003
00:00:16.596	2677	0.01154	0		0.167374	1716429
00:00:16.606	2687	0.01143	0		0.165778	1716079
00:00:16.616	2697	0.01148	0		0.166503	1716238
00:00:16.626	2707	0.01162	0		0.168534	1716710
00:00:16.635	2717	0.0116	0		0.168244	1716639
00:00:16.645	2727	0.01154	0		0.167374	1716447
00:00:16.656	2737	0.01139	0		0.165198	1715935
00:00:16.666	2747	0.01178	0		0.170854	1717263
00:00:16.675	2757	0.01149	0		0.166648	1716275
00:00:16.685	2767	0.01137	0		0.164908	1715861
00:00:16.695	2777	0.01155	0		0.167519	1716481
00:00:16.705	2787	0.01144	0		0.165923	1716096
00:00:16.715	2797	0.01159	0		0.168099	1716616
00:00:16.725	2807	0.01121	0		0.162587	1715346
00:00:16.735	2817	0.01171	0		0.169839	1717023
00:00:16.745	2827	0.01144	0		0.165923	1716118
00:00:16.755	2837	0.01193	0		0.17303	1717746
00:00:16.765	2847	0.01155	0		0.167519	1716488
00:00:16.776	2857	0.01179	0		0.170999	1717278
00:00:16.785	2867	0.01141	0		0.165488	1716018
00:00:16.795	2877	0.01166	0		0.169114	1716847
00:00:16.805	2887	0.01155	0		0.167519	1716469
00:00:16.815	2897	0.01158	0		0.167954	1716581
00:00:16.825	2907	0.01108	0		0.160702	1714903
00:00:16.835	2917	0.01176	0		0.170564	1717185
00:00:16.845	2927	0.01175	0		0.170419	1717148
00:00:16.855	2937	0.01135	0		0.164618	1715795
00:00:16.865	2947	0.01157	0		0.167809	1716535
00:00:16.875	2957	0.01168	0		0.169404	1716910
00:00:16.885	2967	0.01177	0		0.170709	1717231
00:00:16.895	2977	0.01177	0		0.170709	1717231
00:00:16.905	2987	0.01162	0		0.168534	1716727
00:00:16.915	2997	0.01157	0		0.167809	1716535
00:00:16.925	3007	0.01165	0		0.168969	1716822
00:00:16.935	3017	0.01192	0		0.172885	1717710
00:00:16.944	3027	0.0117	0		0.169694	1716996
00:00:16.955	3037	0.01196	0		0.173465	1717864
00:00:16.965	3047	0.01174	0		0.170274	1717128
00:00:16.974	3057	0.01153	0		0.167228	1716415
00:00:16.984	3067	0.01157	0		0.167809	1716547
00:00:16.994	3077	0.01183	0		0.17158	1717432
00:00:17.004	3087	0.01193	0		0.17303	1717766
00:00:17.014	3097	0.01157	0		0.167809	1716559
00:00:17.024	3107	0.01187	0		0.17216	1717542
00:00:17.034	3117	0.01151	0		0.166938	1716336
00:00:17.044	3127	0.01175	0		0.170419	1717163
00:00:17.054	3137	0.01159	0		0.168099	1716604
00:00:17.064	3147	0.01171	0		0.169839	1717013
00:00:17.074	3157	0.01176	0		0.170564	1717177
00:00:17.084	3167	0.01171	0		0.169839	1717028
00:00:17.094	3177	0.01197	0		0.17361	1717879
00:00:17.104	3187	0.01185	0		0.17187	1717496
00:00:17.114	3197	0.01167	0		0.169259	1716896
00:00:17.124	3207	0.01154	0		0.167374	1716429
00:00:17.134	3217	0.01197	0		0.17361	1717893
00:00:17.144	3227	0.0117	0		0.169694	1716996
00:00:17.153	3237	0.01168	0		0.169404	1716898
00:00:17.164	3247	0.01163	0		0.168679	1716744
00:00:17.174	3257	0.01195	0		0.17332	1717820
00:00:17.184	3267	0.01194	0		0.173175	1717786
00:00:17.193	3277	0.01189	0		0.17245	1717618
00:00:17.204	3287	0.01198	0		0.173755	1717920
00:00:17.213	3297	0.01169	0		0.169549	1716947
00:00:17.224	3307	0.01168	0		0.169404	1716925
00:00:17.234	3317	0.01165	0		0.168969	1716820
00:00:17.243	3327	0.0117	0		0.169694	1716991
00:00:17.253	3337	0.01149	0		0.166648	1716270
00:00:17.263	3347	0.01197	0		0.17361	1717879
00:00:17.273	3357	0.01185	0		0.17187	1717478
00:00:17.283	3367	0.01183	0		0.17158	1717412
00:00:17.293	3377	0.01188	0		0.172305	1717576
00:00:17.304	3387	0.01178	0		0.170854	1717234
00:00:17.313	3397	0.01223	0		0.177381	1718751
00:00:17.323	3407	0.01178	0		0.170854	1717263
00:00:17.333	3417	0.01197	0		0.17361	1717891
00:00:17.343	3427	0.0116	0		0.168244	1716634
00:00:17.353	3437	0.01226	0		0.177816	1718867
00:00:17.363	3447	0.01175	0		0.170419	1717153
00:00:17.373	3457	0.01178	0		0.170854	1717248
00:00:17.383	3467	0.0118	0		0.171144	1717332
00:00:17.393	3477	0.01199	0		0.1739	1717957
00:00:17.403	3487	0.01193	0		0.17303	1717739
00:00:17.413	3497	0.01206	0		0.174915	1718199
00:00:17.423	3507	0.01182	0		0.171435	1717371
00:00:17.433	3517	0.01201	0		0.17419	1718006
00:00:17.443	3527	0.0122	0		0.176946	1718665
00:00:17.453	3537	0.01168	0		0.169404	1716925
00:00:17.462	3547	0.01199	0		0.1739	1717950
00:00:17.472	3557	0.01194	0		0.173175	1717795
00:00:17.482	3567	0.01185	0		0.17187	1717488
00:00:17.493	3577	0.01197	0		0.17361	1717871
00:00:17.502	3587	0.01189	0		0.17245	1717606
00:00:17.513	3597	0.01231	0		0.178541	1719031
00:00:17.522	3607	0.01181	0		0.17129	1717351
00:00:17.532	3617	0.01184	0		0.171725	1717434
00:00:17.542	3627	0.01186	0		0.172015	1717510
00:00:17.552	3637	0.01184	0		0.171725	1717466
00:00:17.562	3647	0.01192	0		0.172885	1717710
00:00:17.572	3657	0.01182	0		0.171435	1717395
00:00:17.582	3667	0.01203	0		0.17448	1718087
00:00:17.592	3677	0.0123	0		0.178396	1718979
00:00:17.602	3687	0.01199	0		0.1739	1717940
00:00:17.612	3697	0.0121	0		0.175496	1718322
00:00:17.622	3707	0.01202	0		0.174335	1718048
00:00:17.632	3717	0.01219	0		0.176801	1718621
00:00:17.642	3727	0.01197	0		0.17361	1717896
00:00:17.652	3737	0.01175	0		0.170419	1717153
00:00:17.662	3747	0.01209	0		0.175351	1718305
00:00:17.672	3757	0.01169	0		0.169549	1716947
00:00:17.681	3767	0.01226	0		0.177816	1718869
00:00:17.692	3777	0.01159	0		0.168099	1716619
00:00:17.702	3787	0.01195	0		0.17332	1717825
00:00:17.712	3797	0.01227	0		0.177961	1718879
00:00:17.722	3807	0.01202	0		0.174335	1718050
00:00:17.731	3817	0.01187	0		0.17216	1717550
00:00:17.741	3827	0.01211	0		0.175641	1718373
00:00:17.752	3837	0.01183	0		0.17158	1717417
00:00:17.762	3847	0.01226	0		0.177816	1718869
00:00:17.771	3857	0.01225	0		0.177671	1718832
00:00:17.781	3867	0.01216	0		0.176366	1718508
00:00:17.792	3877	0.01191	0		0.17274	1717695
00:00:17.802	3887	0.01211	0		0.175641	1718354
00:00:17.811	3897	0.01199	0		0.1739	1717942
00:00:17.822	3907	0.01208	0		0.175206	1718261
00:00:17.831	3917	0.01197	0		0.17361	1717876
00:00:17.841	3927	0.01217	0		0.176511	1718552
00:00:17.851	3937	0.01197	0		0.17361	1717893
00:00:17.861	3947	0.01251	0		0.181442	1719714
00:00:17.871	3957	0.01213	0		0.175931	1718425
00:00:17.881	3967	0.01213	0		0.175931	1718430
00:00:17.891	3977	0.0125	0		0.181297	1719658
00:00:17.901	3987	0.01259	0		0.182602	1719972
00:00:17.911	3997	0.01198	0		0.173755	1717918
00:00:17.921	4007	0.0127	0		0.184198	1720332
00:00:17.931	4017	0.01212	0		0.175786	1718403
00:00:17.941	4027	0.01224	0		0.177526	1718800
00:00:17.951	4037	0.01235	0		0.179122	1719153
00:00:17.961	4047	0.01206	0		0.174915	1718204
00:00:17.970	4057	0.01222	0		0.177236	1718711
00:00:17.981	4067	0.01205	0		0.17477	1718153
00:00:17.991	4077	0.01181	0		0.17129	1717366
00:00:18.001	4087	0.01242	0		0.180137	1719405
00:00:18.011	4097	0.0121	0		0.175496	1718310
00:00:18.020	4107	0.01253	0		0.181732	1719758
00:00:18.030	4117	0.01218	0		0.176656	1718596
00:00:18.041	4127	0.01244	0		0.180427	1719447
00:00:18.050	4137	0.01178	0		0.170854	1717236
00:00:18.060	4147	0.01219	0		0.176801	1718640
00:00:18.070	4157	0.01185	0		0.17187	1717498
00:00:18.080	4167	0.01248	0		0.181007	1719587
00:00:18.090	4177	0.01233	0		0.178831	1719092
00:00:18.100	4187	0.01256	0		0.182167	1719864
00:00:18.110	4197	0.01236	0		0.179267	1719192
00:00:18.120	4207	0.01212	0		0.175786	1718388
00:00:18.130	4217	0.01218	0		0.176656	1718584
00:00:18.140	4227	0.01232	0		0.178686	1719050
00:00:18.150	4237	0.01236	0		0.179267	1719202
00:00:18.160	4247	0.01241	0		0.179992	1719364
00:00:18.170	4257	0.01226	0		0.177816	1718864
00:00:18.180	4267	0.0129	0		0.187099	1721011
00:00:18.190	4277	0.01206	0		0.174915	1718187
00:00:18.200	4287	0.01207	0		0.175061	1718229
00:00:18.210	4297	0.01202	0		0.174335	1718045
00:00:18.220	4307	0.01255	0		0.182022	1719822
00:00:18.229	4317	0.01223	0		0.177381	1718774
00:00:18.239	4327	0.01262	0		0.183038	1720053
00:00:18.250	4337	0.01245	0		0.180572	1719484
00:00:18.260	4347	0.0126	0		0.182747	1719994
00:00:18.269	4357	0.01222	0		0.177236	1718722
00:00:18.279	4367	0.01244	0		0.180427	1719457
00:00:18.289	4377	0.0125	0		0.181297	1719680
00:00:18.299	4387	0.01257	0		0.182312	1719913
00:00:18.310	4397	0.01202	0		0.174335	1718065
00:00:18.319	4407	0.01237	0		0.179412	1719222
00:00:18.329	4417	0.01261	0		0.182893	1720043
00:00:18.339	4427	0.01286	0		0.186518	1720867
00:00:18.349	4437	0.01255	0		0.182022	1719841
00:00:18.360	4447	0.01251	0		0.181442	1719707
00:00:18.369	4457	0.01246	0		0.180717	1719518
00:00:18.379	4467	0.01287	0		0.186664	1720906
00:00:18.389	4477	0.01245	0		0.180572	1719503
00:00:18.399	4487	0.01245	0		0.180572	1719494
00:00:18.409	4497	0.01228	0		0.178106	1718911
00:00:18.419	4507	0.01266	0		0.183618	1720217
00:00:18.429	4517	0.0126	0		0.182747	1720009
00:00:18.439	4527	0.01272	0		0.184488	1720413
00:00:18.449	4537	0.01216	0		0.176366	1718528
00:00:18.459	4547	0.01288	0		0.186809	1720953
00:00:18.469	4557	0.01232	0		0.178686	1719062
00:00:18.479	4567	0.01241	0		0.179992	1719371
00:00:18.489	4577	0.01237	0		0.179412	1719239
00:00:18.499	4587	0.01272	0		0.184488	1720418
00:00:18.509	4597	0.01246	0		0.180717	1719523
00:00:18.519	4607	0.01249	0		0.181152	1719616
00:00:18.528	4617	0.01263	0		0.183183	1720104
00:00:18.539	4627	0.01265	0		0.183473	1720175
00:00:18.549	4637	0.01257	0		0.182312	1719906
00:00:18.559	4647	0.01277	0		0.185213	1720587
00:00:18.569	4657	0.01234	0		0.178977	1719116
00:00:18.579	4667	0.01247	0		0.180862	1719557
00:00:18.588	4677	0.01212	0		0.175786	1718376
00:00:18.598	4687	0.01283	0		0.186083	1720761
00:00:18.608	4697	0.01243	0		0.180282	1719437
00:00:18.618	4707	0.01269	0		0.184053	1720303
00:00:18.628	4717	0.01255	0		0.182022	1719834
00:00:18.638	4727	0.01287	0		0.186664	1720904
00:00:18.648	4737	0.01248	0		0.181007	1719606
00:00:18.658	4747	0.01285	0		0.186373	1720838
00:00:18.668	4757	0.01243	0		0.180282	1719440
00:00:18.678	4767	0.01267	0		0.183763	1720232
00:00:18.688	4777	0.0127	0		0.184198	1720320
00:00:18.698	4787	0.01292	0		0.187389	1721058
00:00:18.708	4797	0.01234	0		0.178977	1719126
00:00:18.718	4807	0.01287	0		0.186664	1720896
00:00:18.728	4817	0.01274	0		0.184778	1720462
00:00:18.738	4827	0.01275	0		0.184923	1720503
00:00:18.747	4837	0.01265	0		0.183473	1720163
00:00:18.757	4847	0.01269	0		0.184053	1720293
00:00:18.768	4857	0.01249	0		0.181152	1719643
00:00:18.777	4867	0.01316	0		0.19087	1721881
00:00:18.787	4877	0.01269	0		0.184053	1720317
00:00:18.797	4887	0.01295	0		0.187824	1721173
00:00:18.807	4897	0.01244	0		0.180427	1719467
00:00:18.817	4907	0.01306	0		0.189419	1721533
00:00:18.827	4917	0.01267	0		0.183763	1720232
00:00:18.837	4927	0.01268	0		0.183908	1720261
00:00:18.847	4937	0.01284	0		0.186228	1720802
00:00:18.857	4947	0.01303	0		0.188984	1721455
00:00:18.867	4957	0.01265	0		0.183473	1720158
00:00:18.877	4967	0.01294	0		0.187679	1721136
00:00:18.887	4977	0.0126	0		0.182747	1719994
00:00:18.897	4987	0.01283	0		0.186083	1720770
00:00:18.907	4997	0.01272	0		0.184488	1720408
00:00:18.917	5007	0.01291	0		0.187244	1721043
00:00:18.927	5017	0.01286	0		0.186518	1720869
00:00:18.937	5027	0.01299	0		0.188404	1721300
00:00:18.947	5037	0.01236	0		0.179267	1719205
00:00:18.957	5047	0.01291	0		0.187244	1721029
00:00:18.967	5057	0.01294	0		0.187679	1721126
00:00:18.977	5067	0.01293	0		0.187534	1721100
00:00:18.987	5077	0.01267	0		0.183763	1720227
00:00:18.997	5087	0.01289	0		0.186954	1720965
00:00:19.007	5097	0.01263	0		0.183183	1720114
00:00:19.017	5107	0.01295	0		0.187824	1721175
00:00:19.027	5117	0.01288	0		0.186809	1720938
00:00:19.037	5127	0.01294	0		0.187679	1721156
00:00:19.047	5137	0.01254	0		0.181877	1719812
00:00:19.057	5147	0.01299	0		0.188404	1721303
00:00:19.066	5157	0.01255	0		0.182022	1719849
00:00:19.076	5167	0.01312	0		0.190289	1721746
00:00:19.086	5177	0.01285	0		0.186373	1720829
00:00:19.096	5187	0.01287	0		0.186664	1720899
00:00:19.106	5197	0.01298	0		0.188259	1721261
00:00:19.116	5207	0.01313	0		0.190435	1721778
00:00:19.126	5217	0.01252	0		0.181587	1719724
00:00:19.136	5227	0.01306	0		0.189419	1721538
00:00:19.146	5237	0.01272	0		0.184488	1720418
00:00:19.156	5247	0.01323	0		0.191885	1722129
00:00:19.166	5257	0.01274	0		0.184778	1720459
00:00:19.176	5267	0.01307	0		0.189564	1721565
00:00:19.186	5277	0.01275	0		0.184923	1720518
00:00:19.196	5287	0.01285	0		0.186373	1720829
00:00:19.206	5297	0.01284	0		0.186228	1720802
00:00:19.216	5307	0.01296	0		0.187969	1721220
00:00:19.226	5317	0.01271	0		0.184343	1720354
00:00:19.236	5327	0.01308	0		0.189709	1721626
00:00:19.246	5337	0.01243	0		0.180282	1719420
00:00:19.256	5347	0.01315	0		0.190725	1721844
00:00:19.266	5357	0.01294	0		0.187679	1721131
00:00:19.276	5367	0.01294	0		0.187679	1721126
00:00:19.286	5377	0.01272	0		0.184488	1720398
00:00:19.296	5387	0.01282	0		0.185938	1720726
00:00:19.306	5397	0.01278	0		0.185358	1720592
00:00:19.316	5407	0.01297	0		0.188114	1721237
00:00:19.326	5417	0.013	0		0.188549	1721347
00:00:19.335	5427	0.01302	0		0.188839	1721423
00:00:19.346	5437	0.01324	0		0.19203	1722132
00:00:19.355	5447	0.01301	0		0.188694	1721379
00:00:19.365	5457	0.01299	0		0.188404	1721293
00:00:19.375	5467	0.01327	0		0.192465	1722259
00:00:19.385	5477	0.01299	0		0.188404	1721317
00:00:19.395	5487	0.01316	0		0.19087	1721876
00:00:19.405	5497	0.013	0		0.188549	1721327
00:00:19.415	5507	0.01335	0		0.193625	1722531
00:00:19.425	5517	0.01307	0		0.189564	1721577
00:00:19.435	5527	0.01316	0		0.19087	1721886
00:00:19.445	5537	0.01266	0		0.183618	1720210
00:00:19.455	5547	0.01314	0		0.19058	1721824
00:00:19.466	5557	0.01293	0		0.187534	1721114
00:00:19.475	5567	0.01318	0		0.19116	1721942
00:00:19.486	5577	0.01284	0		0.186228	1720822
00:00:19.495	5587	0.013	0		0.188549	1721332
00:00:19.505	5597	0.01291	0		0.187244	1721036
00:00:19.515	5607	0.01311	0		0.190144	1721712
00:00:19.525	5617	0.01274	0		0.184778	1720474
00:00:19.535	5627	0.01314	0		0.19058	1721802
00:00:19.545	5637	0.01319	0		0.191305	1721974
00:00:19.555	5647	0.01344	0		0.194931	1722817
00:00:19.565	5657	0.01292	0		0.187389	1721060
00:00:19.574	5667	0.01304	0		0.189129	1721489
00:00:19.584	5677	0.01319	0		0.191305	1721988
00:00:19.594	5687	0.01331	0		0.193045	1722389
00:00:19.604	5697	0.01306	0		0.189419	1721531
00:00:19.615	5707	0.01329	0		0.192755	1722313
00:00:19.625	5717	0.01303	0		0.188984	1721430
00:00:19.634	5727	0.01324	0		0.19203	1722161
00:00:19.645	5737	0.01329	0		0.192755	1722310
00:00:19.655	5747	0.01329	0		0.192755	1722332
00:00:19.664	5757	0.01316	0		0.19087	1721893
00:00:19.675	5767	0.01322	0		0.19174	1722090
00:00:19.684	5777	0.01313	0		0.190435	1721768
00:00:19.694	5787	0.01305	0		0.189274	1721494
00:00:19.705	5797	0.01264	0		0.183328	1720136
00:00:19.714	5807	0.01313	0		0.190435	1721775
00:00:19.724	5817	0.0132	0		0.19145	1722003
00:00:19.734	5827	0.01332	0		0.19319	1722411
00:00:19.744	5837	0.01306	0		0.189419	1721538
00:00:19.754	5847	0.01326	0		0.19232	1722225
00:00:19.764	5857	0.01317	0		0.191015	1721913
00:00:19.774	5867	0.01311	0		0.190144	1721712
00:00:19.784	5877	0.01316	0		0.19087	1721893
00:00:19.794	5887	0.01348	0		0.195511	1722964
00:00:19.804	5897	0.01313	0		0.190435	1721771
00:00:19.814	5907	0.01335	0		0.193625	1722511
00:00:19.824	5917	0.01306	0		0.189419	1721555
00:00:19.835	5927	0.01329	0		0.192755	1722323
00:00:19.844	5937	0.01298	0		0.188259	1721276
00:00:19.854	5947	0.01338	0		0.19406	1722609
00:00:19.864	5957	0.0131	0		0.189999	1721675
00:00:19.874	5967	0.01328	0		0.19261	1722271
00:00:19.884	5977	0.01305	0		0.189274	1721501
00:00:19.894	5987	0.01345	0		0.195076	1722869
[truncated: 60,611 more rows]
