# Supplementary material for: Continuous Infusion Pressure Measurement in Predefined Interfascial and Intramuscular Tissue Conditions: An Ex Vivo Pilot Study
Source: J Clin Med. 2026 Apr 26;15(9):3301. doi: 10.3390/jcm15093301 (PMC13164366; doi:10.3390/jcm15093301)
Supplement: Supplementary file 1 [file jcm-15-03301-s001.zip › muscle 26.xlsx]

## Sheet: Recording
Timestamp	DeviceTime	Pressure(bar)	ButtonState	Event	Pressure(PSI)	PressureRAW
00:00:00.000	30837	0.0073	1		0.105878	1702215
00:00:00.001	30847	0.00749	1		0.108633	1702863
00:00:00.009	30857	0.00764	1		0.110809	1703343
00:00:00.019	30867	0.00798	1		0.11574	1704509
00:00:00.029	30877	0.00777	1		0.112694	1703806
00:00:00.039	30887	0.00738	1		0.107038	1702471
00:00:00.048	30897	0.00779	1		0.112984	1703870
00:00:00.058	30907	0.00786	1		0.114	1704098
00:00:00.068	30917	0.00732	1		0.106168	1702281
00:00:00.079	30927	0.00765	1		0.110954	1703398
00:00:00.088	30937	0.00753	1		0.109213	1702988
00:00:00.098	30947	0.0077	1		0.111679	1703544
00:00:00.108	30957	0.00747	1		0.108343	1702794
00:00:00.118	30967	0.00748	1		0.108488	1702826
00:00:00.128	30977	0.00757	1		0.109794	1703132
00:00:00.138	30987	0.00736	1		0.106748	1702432
00:00:00.148	30997	0.00754	1		0.109358	1703024
00:00:00.158	31007	0.00794	1		0.11516	1704348
00:00:00.168	31017	0.00734	1		0.106458	1702342
00:00:00.178	31027	0.0076	1		0.110229	1703230
00:00:00.188	31037	0.00759	1		0.110084	1703198
00:00:00.198	31047	0.00775	0		0.112404	1703738
00:00:00.208	31057	0.00729	0		0.105732	1702174
00:00:00.218	31067	0.00771	0		0.111824	1703593
00:00:00.228	31077	0.0074	0		0.107328	1702539
00:00:00.238	31087	0.00746	0		0.108198	1702740
00:00:00.248	31097	0.00744	0		0.107908	1702694
00:00:00.258	31107	0.00723	0		0.104862	1701985
00:00:00.268	31117	0.00753	0		0.109213	1703002
00:00:00.278	31127	0.00757	0		0.109794	1703127
00:00:00.288	31137	0.00758	0		0.109939	1703152
00:00:00.298	31147	0.00767	0		0.111244	1703471
00:00:00.308	31157	0.00774	0		0.112259	1703706
00:00:00.317	31167	0.00775	0		0.112404	1703711
00:00:00.327	31177	0.0075	0		0.108778	1702902
00:00:00.338	31187	0.00775	0		0.112404	1703711
00:00:00.348	31197	0.0076	0		0.110229	1703237
00:00:00.357	31207	0.00778	0		0.112839	1703811
00:00:00.367	31217	0.00742	0		0.107618	1702608
00:00:00.378	31227	0.00722	0		0.104717	1701948
00:00:00.387	31237	0.00719	0		0.104282	1701858
00:00:00.397	31247	0.00757	0		0.109794	1703127
00:00:00.407	31257	0.00745	0		0.108053	1702726
00:00:00.417	31267	0.00756	0		0.109648	1703088
00:00:00.427	31277	0.00742	0		0.107618	1702632
00:00:00.437	31287	0.00729	0		0.105732	1702169
00:00:00.447	31297	0.00744	0		0.107908	1702681
00:00:00.457	31307	0.00742	0		0.107618	1702608
00:00:00.467	31317	0.00728	0		0.105587	1702164
00:00:00.477	31327	0.00749	0		0.108633	1702863
00:00:00.487	31337	0.00753	0		0.109213	1702983
00:00:00.497	31347	0.00757	0		0.109794	1703130
00:00:00.507	31357	0.0076	0		0.110229	1703225
00:00:00.517	31367	0.00728	0		0.105587	1702156
00:00:00.527	31377	0.00717	0		0.103992	1701774
00:00:00.537	31387	0.0075	0		0.108778	1702872
00:00:00.547	31397	0.00745	0		0.108053	1702733
00:00:00.557	31407	0.0078	0		0.113129	1703887
00:00:00.567	31417	0.00707	0		0.102542	1701454
00:00:00.577	31427	0.00759	0		0.110084	1703203
00:00:00.587	31437	0.0074	0		0.107328	1702539
00:00:00.596	31447	0.00759	0		0.110084	1703176
00:00:00.607	31457	0.0075	0		0.108778	1702902
00:00:00.616	31467	0.00725	0		0.105152	1702058
00:00:00.626	31477	0.00734	0		0.106458	1702355
00:00:00.636	31487	0.00756	0		0.109648	1703086
00:00:00.646	31497	0.00734	0		0.106458	1702355
00:00:00.657	31507	0.00774	0		0.112259	1703701
00:00:00.666	31517	0.0073	0		0.105878	1702222
00:00:00.676	31527	0.00735	0		0.106603	1702382
00:00:00.686	31537	0.0073	0		0.105878	1702220
00:00:00.696	31547	0.0076	0		0.110229	1703228
00:00:00.706	31557	0.0074	0		0.107328	1702542
00:00:00.717	31567	0.00751	0		0.108923	1702929
00:00:00.726	31577	0.00729	0		0.105732	1702196
00:00:00.736	31587	0.00759	0		0.110084	1703174
00:00:00.746	31597	0.00753	0		0.109213	1702975
00:00:00.757	31607	0.00729	0		0.105732	1702186
00:00:00.766	31617	0.00741	0		0.107473	1702576
00:00:00.776	31627	0.00773	0		0.112114	1703669
00:00:00.786	31637	0.00733	0		0.106313	1702306
00:00:00.796	31647	0.00762	0		0.110519	1703281
00:00:00.806	31657	0.00751	0		0.108923	1702907
00:00:00.815	31667	0.0076	0		0.110229	1703213
00:00:00.826	31677	0.00749	0		0.108633	1702855
00:00:00.836	31687	0.0074	0		0.107328	1702544
00:00:00.845	31697	0.0075	0		0.108778	1702904
00:00:00.856	31707	0.00745	0		0.108053	1702713
00:00:00.865	31717	0.00733	0		0.106313	1702325
00:00:00.875	31727	0.00738	0		0.107038	1702483
00:00:00.886	31737	0.00779	0		0.112984	1703853
00:00:00.896	31747	0.00753	0		0.109213	1702997
00:00:00.906	31757	0.00745	0		0.108053	1702723
00:00:00.915	31767	0.00756	0		0.109648	1703076
00:00:00.926	31777	0.00748	0		0.108488	1702826
00:00:00.935	31787	0.00744	0		0.107908	1702677
00:00:00.946	31797	0.00752	0		0.109068	1702951
00:00:00.955	31807	0.00742	0		0.107618	1702625
00:00:00.965	31817	0.00775	0		0.112404	1703711
00:00:00.975	31827	0.0074	0		0.107328	1702539
00:00:00.985	31837	0.00723	0		0.104862	1701973
00:00:00.995	31847	0.00733	0		0.106313	1702325
00:00:01.005	31857	0.00751	0		0.108923	1702907
00:00:01.015	31867	0.00754	0		0.109358	1703010
00:00:01.025	31877	0.00748	0		0.108488	1702821
00:00:01.035	31887	0.00759	0		0.110084	1703198
00:00:01.045	31897	0.00729	0		0.105732	1702178
00:00:01.055	31907	0.00763	0		0.110664	1703318
00:00:01.065	31917	0.00768	0		0.111389	1703478
00:00:01.075	31927	0.00787	0		0.114145	1704144
00:00:01.085	31937	0.00771	0		0.111824	1703591
00:00:01.095	31947	0.00744	0		0.107908	1702703
00:00:01.105	31957	0.00756	0		0.109648	1703083
00:00:01.114	31967	0.00734	0		0.106458	1702335
00:00:01.125	31977	0.00764	0		0.110809	1703365
00:00:01.135	31987	0.00767	0		0.111244	1703449
00:00:01.145	31997	0.00757	0		0.109794	1703112
00:00:01.154	32007	0.00752	0		0.109068	1702948
00:00:01.164	32017	0.00793	0		0.115015	1704345
00:00:01.174	32027	0.00755	0		0.109503	1703039
00:00:01.184	32037	0.00763	0		0.110664	1703311
00:00:01.194	32047	0.00764	0		0.110809	1703350
00:00:01.204	32057	0.00779	0		0.112984	1703868
00:00:01.214	32067	0.00806	0		0.1169	1704775
00:00:01.224	32077	0.00779	0		0.112984	1703853
00:00:01.234	32087	0.00811	0		0.117626	1704929
00:00:01.244	32097	0.00783	0		0.113565	1704007
00:00:01.255	32107	0.00766	0		0.111099	1703432
00:00:01.264	32117	0.00794	0		0.11516	1704372
00:00:01.275	32127	0.00763	0		0.110664	1703316
00:00:01.284	32137	0.00786	0		0.114	1704100
00:00:01.294	32147	0.00775	0		0.112404	1703723
00:00:01.304	32157	0.00779	0		0.112984	1703848
00:00:01.314	32167	0.0075	0		0.108778	1702894
00:00:01.324	32177	0.00787	0		0.114145	1704142
00:00:01.334	32187	0.00765	0		0.110954	1703400
00:00:01.344	32197	0.00786	0		0.114	1704091
00:00:01.354	32207	0.00746	0		0.108198	1702762
00:00:01.364	32217	0.00803	0		0.116465	1704667
00:00:01.374	32227	0.00766	0		0.111099	1703420
00:00:01.384	32237	0.00771	0		0.111824	1703576
00:00:01.394	32247	0.00784	0		0.11371	1704044
00:00:01.403	32257	0.00796	0		0.11545	1704419
00:00:01.413	32267	0.00749	0		0.108633	1702846
00:00:01.423	32277	0.0076	0		0.110229	1703218
00:00:01.433	32287	0.0077	0		0.111679	1703571
00:00:01.443	32297	0.00754	0		0.109358	1703007
00:00:01.453	32307	0.00763	0		0.110664	1703338
00:00:01.463	32317	0.00771	0		0.111824	1703593
00:00:01.475	32327	0.00774	0		0.112259	1703704
00:00:01.483	32337	0.00748	0		0.108488	1702806
00:00:01.493	32347	0.00779	0		0.112984	1703868
00:00:01.503	32357	0.00768	0		0.111389	1703498
00:00:01.513	32367	0.00741	0		0.107473	1702591
00:00:01.523	32377	0.0075	0		0.108778	1702877
00:00:01.533	32387	0.00751	0		0.108923	1702907
00:00:01.543	32397	0.00784	0		0.11371	1704042
00:00:01.553	32407	0.0078	0		0.113129	1703882
00:00:01.563	32417	0.00765	0		0.110954	1703385
00:00:01.573	32427	0.00742	0		0.107618	1702630
00:00:01.583	32437	0.0076	0		0.110229	1703228
00:00:01.593	32447	0.00751	0		0.108923	1702934
00:00:01.603	32457	0.00758	0		0.109939	1703169
00:00:01.613	32467	0.00748	0		0.108488	1702814
00:00:01.623	32477	0.00764	0		0.110809	1703355
00:00:01.633	32487	0.00767	0		0.111244	1703461
00:00:01.643	32497	0.00765	0		0.110954	1703388
00:00:01.653	32507	0.00718	0		0.104137	1701801
00:00:01.662	32517	0.00768	0		0.111389	1703483
00:00:01.673	32527	0.00753	0		0.109213	1703002
00:00:01.683	32537	0.00775	0		0.112404	1703733
00:00:01.692	32547	0.00759	0		0.110084	1703181
00:00:01.703	32557	0.00768	0		0.111389	1703503
00:00:01.712	32567	0.00754	0		0.109358	1703037
00:00:01.722	32577	0.00774	0		0.112259	1703701
00:00:01.732	32587	0.0075	0		0.108778	1702892
00:00:01.742	32597	0.00789	0		0.114435	1704211
00:00:01.752	32607	0.00727	0		0.105442	1702117
00:00:01.762	32617	0.00783	0		0.113565	1704007
00:00:01.773	32627	0.00746	0		0.108198	1702765
00:00:01.782	32637	0.0078	0		0.113129	1703885
00:00:01.792	32647	0.00741	0		0.107473	1702586
00:00:01.802	32657	0.00749	0		0.108633	1702868
00:00:01.812	32667	0.00728	0		0.105587	1702137
00:00:01.822	32677	0.00765	0		0.110954	1703380
00:00:01.832	32687	0.00771	0		0.111824	1703576
00:00:01.842	32697	0.00744	0		0.107908	1702694
00:00:01.852	32707	0.00747	0		0.108343	1702792
00:00:01.862	32717	0.00771	0		0.111824	1703598
00:00:01.872	32727	0.00732	0		0.106168	1702279
00:00:01.882	32737	0.00784	0		0.11371	1704020
00:00:01.892	32747	0.00734	0		0.106458	1702365
00:00:01.901	32757	0.00768	0		0.111389	1703491
00:00:01.911	32767	0.00735	0		0.106603	1702399
00:00:01.921	32777	0.00763	0		0.110664	1703330
00:00:01.932	32787	0.00772	0		0.111969	1703633
00:00:01.941	32797	0.00765	0		0.110954	1703393
00:00:01.951	32807	0.00741	0		0.107473	1702583
00:00:01.962	32817	0.00783	0		0.113565	1704000
00:00:01.971	32827	0.00743	0		0.107763	1702645
00:00:01.981	32837	0.00772	0		0.111969	1703635
00:00:01.991	32847	0.00751	0		0.108923	1702914
00:00:02.001	32857	0.00779	0		0.112984	1703848
00:00:02.011	32867	0.00776	0		0.112549	1703765
00:00:02.021	32877	0.00739	0		0.107183	1702510
00:00:02.031	32887	0.00765	0		0.110954	1703405
00:00:02.041	32897	0.00776	0		0.112549	1703750
00:00:02.051	32907	0.00747	0		0.108343	1702799
00:00:02.061	32917	0.00762	0		0.110519	1703301
00:00:02.071	32927	0.00729	0		0.105732	1702174
00:00:02.081	32937	0.00756	0		0.109648	1703073
00:00:02.091	32947	0.00765	0		0.110954	1703378
00:00:02.101	32957	0.00776	0		0.112549	1703758
00:00:02.111	32967	0.00749	0		0.108633	1702860
00:00:02.121	32977	0.00765	0		0.110954	1703407
00:00:02.131	32987	0.0075	0		0.108778	1702892
00:00:02.141	32997	0.00769	0		0.111534	1703532
00:00:02.151	33007	0.00737	0		0.106893	1702456
00:00:02.161	33017	0.00761	0		0.110374	1703247
00:00:02.170	33027	0.00748	0		0.108488	1702816
00:00:02.181	33037	0.0075	0		0.108778	1702885
00:00:02.190	33047	0.00736	0		0.106748	1702432
00:00:02.200	33057	0.00775	0		0.112404	1703716
00:00:02.211	33067	0.00739	0		0.107183	1702515
00:00:02.220	33077	0.00778	0		0.112839	1703816
00:00:02.230	33087	0.00742	0		0.107618	1702606
00:00:02.240	33097	0.00778	0		0.112839	1703814
00:00:02.250	33107	0.00764	0		0.110809	1703370
00:00:02.260	33117	0.00759	0		0.110084	1703181
00:00:02.270	33127	0.00733	0		0.106313	1702320
00:00:02.280	33137	0.00734	0		0.106458	1702347
00:00:02.290	33147	0.0077	0		0.111679	1703549
00:00:02.301	33157	0.00771	0		0.111824	1703576
00:00:02.311	33167	0.00741	0		0.107473	1702574
00:00:02.320	33177	0.00783	0		0.113565	1703993
00:00:02.330	33187	0.00772	0		0.111969	1703625
00:00:02.340	33197	0.00767	0		0.111244	1703449
00:00:02.350	33207	0.00768	0		0.111389	1703500
00:00:02.360	33217	0.00765	0		0.110954	1703385
00:00:02.370	33227	0.00792	0		0.11487	1704311
00:00:02.380	33237	0.00751	0		0.108923	1702926
00:00:02.390	33247	0.0078	0		0.113129	1703878
00:00:02.399	33257	0.00792	0		0.11487	1704286
00:00:02.409	33267	0.00753	0		0.109213	1702992
00:00:02.419	33277	0.00763	0		0.110664	1703333
00:00:02.429	33287	0.00752	0		0.109068	1702946
00:00:02.439	33297	0.00771	0		0.111824	1703608
00:00:02.449	33307	0.00723	0		0.104862	1701980
00:00:02.459	33317	0.00748	0		0.108488	1702836
00:00:02.469	33327	0.00768	0		0.111389	1703495
00:00:02.479	33337	0.00751	0		0.108923	1702914
00:00:02.489	33347	0.0075	0		0.108778	1702877
00:00:02.499	33357	0.00768	0		0.111389	1703498
00:00:02.509	33367	0.00781	0		0.113274	1703934
00:00:02.519	33377	0.00764	0		0.110809	1703362
00:00:02.529	33387	0.00748	0		0.108488	1702823
00:00:02.539	33397	0.00755	0		0.109503	1703039
00:00:02.549	33407	0.0076	0		0.110229	1703218
00:00:02.559	33417	0.00762	0		0.110519	1703301
00:00:02.569	33427	0.00755	0		0.109503	1703063
00:00:02.579	33437	0.00772	0		0.111969	1703618
00:00:02.589	33447	0.00709	0		0.102832	1701512
00:00:02.599	33457	0.00783	0		0.113565	1704007
00:00:02.609	33467	0.00716	0		0.103847	1701733
00:00:02.620	33477	0.00758	0		0.109939	1703171
00:00:02.629	33487	0.00775	0		0.112404	1703726
00:00:02.639	33497	0.00754	0		0.109358	1703017
00:00:02.649	33507	0.00712	0		0.103267	1701620
00:00:02.659	33517	0.00779	0		0.112984	1703865
00:00:02.669	33527	0.00734	0		0.106458	1702355
00:00:02.679	33537	0.00775	0		0.112404	1703738
00:00:02.688	33547	0.00716	0		0.103847	1701760
00:00:02.698	33557	0.00779	0		0.112984	1703875
00:00:02.708	33567	0.00714	0		0.103557	1701676
00:00:02.718	33577	0.00748	0		0.108488	1702828
00:00:02.728	33587	0.00737	0		0.106893	1702439
00:00:02.738	33597	0.00737	0		0.106893	1702461
00:00:02.748	33607	0.00752	0		0.109068	1702941
00:00:02.758	33617	0.00784	0		0.11371	1704032
00:00:02.768	33627	0.00733	0		0.106313	1702318
00:00:02.778	33637	0.00774	0		0.112259	1703699
00:00:02.788	33647	0.00738	0		0.107038	1702483
00:00:02.798	33657	0.00764	0		0.110809	1703374
00:00:02.808	33667	0.00721	0		0.104572	1701921
00:00:02.818	33677	0.00779	0		0.112984	1703846
00:00:02.828	33687	0.00728	0		0.105587	1702137
00:00:02.838	33697	0.00747	0		0.108343	1702777
00:00:02.848	33707	0.00736	0		0.106748	1702429
00:00:02.858	33717	0.00778	0		0.112839	1703843
00:00:02.868	33727	0.00728	0		0.105587	1702154
00:00:02.879	33737	0.00739	0		0.107183	1702503
00:00:02.888	33747	0.0078	0		0.113129	1703878
00:00:02.898	33757	0.00787	0		0.114145	1704113
00:00:02.908	33767	0.00736	0		0.106748	1702406
00:00:02.917	33777	0.00741	0		0.107473	1702596
00:00:02.928	33787	0.00751	0		0.108923	1702907
00:00:02.937	33797	0.0075	0		0.108778	1702899
00:00:02.947	33807	0.00744	0		0.107908	1702689
00:00:02.957	33817	0.00763	0		0.110664	1703316
00:00:02.967	33827	0.00767	0		0.111244	1703469
00:00:02.977	33837	0.00767	0		0.111244	1703459
00:00:02.987	33847	0.00756	0		0.109648	1703078
00:00:02.997	33857	0.00764	0		0.110809	1703355
00:00:03.007	33867	0.00757	0		0.109794	1703125
00:00:03.017	33877	0.00775	0		0.112404	1703711
00:00:03.027	33887	0.00709	0		0.102832	1701522
00:00:03.037	33897	0.00752	0		0.109068	1702941
00:00:03.047	33907	0.00791	0		0.114725	1704277
00:00:03.057	33917	0.00723	0		0.104862	1701992
00:00:03.067	33927	0.00759	0		0.110084	1703198
00:00:03.077	33937	0.00769	0		0.111534	1703520
00:00:03.087	33947	0.00768	0		0.111389	1703508
00:00:03.097	33957	0.00781	0		0.113274	1703912
00:00:03.107	33967	0.00763	0		0.110664	1703335
00:00:03.117	33977	0.00744	0		0.107908	1702686
00:00:03.127	33987	0.00769	0		0.111534	1703510
00:00:03.137	33997	0.0077	0		0.111679	1703557
00:00:03.146	34007	0.00774	0		0.112259	1703696
00:00:03.157	34017	0.00794	0		0.11516	1704365
00:00:03.167	34027	0.0076	0		0.110229	1703237
00:00:03.177	34037	0.00766	0		0.111099	1703432
00:00:03.186	34047	0.00733	0		0.106313	1702325
00:00:03.196	34057	0.00741	0		0.107473	1702586
00:00:03.206	34067	0.00742	0		0.107618	1702623
00:00:03.216	34077	0.00731	0		0.106023	1702237
00:00:03.226	34087	0.00737	0		0.106893	1702459
00:00:03.236	34097	0.00742	0		0.107618	1702606
00:00:03.246	34107	0.00742	0		0.107618	1702608
00:00:03.256	34117	0.00764	0		0.110809	1703348
00:00:03.266	34127	0.00756	0		0.109648	1703078
00:00:03.276	34137	0.00766	0		0.111099	1703410
00:00:03.286	34147	0.0075	0		0.108778	1702902
00:00:03.296	34157	0.00755	0		0.109503	1703068
00:00:03.307	34167	0.0077	0		0.111679	1703552
00:00:03.316	34177	0.00775	0		0.112404	1703728
00:00:03.326	34187	0.00735	0		0.106603	1702377
00:00:03.336	34197	0.00748	0		0.108488	1702828
00:00:03.346	34207	0.00736	0		0.106748	1702406
00:00:03.356	34217	0.00748	0		0.108488	1702826
00:00:03.366	34227	0.00765	0		0.110954	1703383
00:00:03.376	34237	0.00752	0		0.109068	1702946
00:00:03.386	34247	0.00768	0		0.111389	1703495
00:00:03.396	34257	0.00784	0		0.11371	1704037
00:00:03.406	34267	0.00735	0		0.106603	1702401
00:00:03.416	34277	0.00778	0		0.112839	1703826
00:00:03.425	34287	0.0075	0		0.108778	1702887
00:00:03.436	34297	0.0076	0		0.110229	1703218
00:00:03.446	34307	0.00782	0		0.113419	1703968
00:00:03.456	34317	0.00754	0		0.109358	1703010
00:00:03.465	34327	0.00744	0		0.107908	1702701
00:00:03.476	34337	0.00785	0		0.113855	1704066
00:00:03.485	34347	0.0077	0		0.111679	1703571
00:00:03.496	34357	0.00738	0		0.107038	1702471
00:00:03.506	34367	0.00764	0		0.110809	1703365
00:00:03.515	34377	0.0073	0		0.105878	1702230
00:00:03.526	34387	0.00769	0		0.111534	1703525
00:00:03.535	34397	0.00749	0		0.108633	1702868
00:00:03.545	34407	0.00755	0		0.109503	1703049
00:00:03.555	34417	0.0075	0		0.108778	1702899
00:00:03.565	34427	0.0075	0		0.108778	1702902
00:00:03.575	34437	0.00742	0		0.107618	1702610
00:00:03.585	34447	0.00752	0		0.109068	1702951
00:00:03.595	34457	0.00749	0		0.108633	1702848
00:00:03.605	34467	0.00761	0		0.110374	1703242
00:00:03.615	34477	0.00751	0		0.108923	1702917
00:00:03.626	34487	0.00796	0		0.11545	1704419
00:00:03.635	34497	0.00765	0		0.110954	1703405
00:00:03.646	34507	0.00783	0		0.113565	1704007
00:00:03.655	34517	0.00764	0		0.110809	1703367
00:00:03.665	34527	0.00779	0		0.112984	1703865
00:00:03.675	34537	0.00754	0		0.109358	1703014
00:00:03.685	34547	0.0078	0		0.113129	1703887
00:00:03.695	34557	0.00746	0		0.108198	1702750
00:00:03.705	34567	0.00802	0		0.11632	1704623
00:00:03.715	34577	0.0074	0		0.107328	1702569
00:00:03.725	34587	0.00742	0		0.107618	1702618
00:00:03.735	34597	0.00741	0		0.107473	1702583
00:00:03.745	34607	0.00755	0		0.109503	1703054
00:00:03.754	34617	0.00753	0		0.109213	1702992
00:00:03.764	34627	0.0078	0		0.113129	1703897
00:00:03.775	34637	0.00758	0		0.109939	1703142
00:00:03.784	34647	0.00777	0		0.112694	1703782
00:00:03.795	34657	0.00772	0		0.111969	1703635
00:00:03.805	34667	0.00783	0		0.113565	1703998
00:00:03.814	34677	0.00735	0		0.106603	1702396
00:00:03.825	34687	0.00785	0		0.113855	1704071
00:00:03.834	34697	0.00767	0		0.111244	1703466
00:00:03.845	34707	0.00758	0		0.109939	1703169
00:00:03.855	34717	0.00797	0		0.115595	1704465
00:00:03.864	34727	0.00793	0		0.115015	1704328
00:00:03.874	34737	0.0076	0		0.110229	1703240
00:00:03.885	34747	0.00764	0		0.110809	1703370
00:00:03.895	34757	0.00765	0		0.110954	1703407
00:00:03.904	34767	0.00766	0		0.111099	1703427
00:00:03.914	34777	0.00757	0		0.109794	1703125
00:00:03.924	34787	0.00759	0		0.110084	1703191
00:00:03.934	34797	0.00764	0		0.110809	1703362
00:00:03.944	34807	0.00752	0		0.109068	1702948
00:00:03.954	34817	0.00769	0		0.111534	1703525
00:00:03.964	34827	0.00776	0		0.112549	1703750
00:00:03.973	34837	0.00808	0		0.11719	1704829
00:00:03.984	34847	0.00759	0		0.110084	1703186
00:00:03.994	34857	0.00789	0		0.114435	1704201
00:00:04.003	34867	0.00783	0		0.113565	1703985
00:00:04.013	34877	0.00789	0		0.114435	1704201
00:00:04.023	34887	0.00754	0		0.109358	1703014
00:00:04.034	34897	0.00778	0		0.112839	1703841
00:00:04.043	34907	0.00773	0		0.112114	1703657
00:00:04.054	34917	0.0075	0		0.108778	1702890
00:00:04.063	34927	0.00756	0		0.109648	1703105
00:00:04.073	34937	0.0079	0		0.11458	1704228
00:00:04.083	34947	0.008	0		0.11603	1704579
00:00:04.093	34957	0.00792	0		0.11487	1704294
00:00:04.103	34967	0.0076	0		0.110229	1703220
00:00:04.113	34977	0.00753	0		0.109213	1703000
00:00:04.123	34987	0.00764	0		0.110809	1703355
00:00:04.133	34997	0.00776	0		0.112549	1703775
00:00:04.143	35007	0.00758	0		0.109939	1703157
00:00:04.153	35017	0.00779	0		0.112984	1703846
00:00:04.163	35027	0.00763	0		0.110664	1703338
00:00:04.173	35037	0.00774	0		0.112259	1703694
00:00:04.183	35047	0.00758	0		0.109939	1703142
00:00:04.193	35057	0.00745	0		0.108053	1702721
00:00:04.203	35067	0.00792	0		0.11487	1704282
00:00:04.213	35077	0.00764	0		0.110809	1703357
00:00:04.223	35087	0.00784	0		0.11371	1704020
00:00:04.233	35097	0.00781	0		0.113274	1703922
00:00:04.243	35107	0.00775	0		0.112404	1703743
00:00:04.253	35117	0.00766	0		0.111099	1703420
00:00:04.262	35127	0.00776	0		0.112549	1703765
00:00:04.272	35137	0.00747	0		0.108343	1702774
00:00:04.282	35147	0.00782	0		0.113419	1703956
00:00:04.293	35157	0.00802	0		0.11632	1704616
00:00:04.302	35167	0.00806	0		0.1169	1704780
00:00:04.312	35177	0.00762	0		0.110519	1703277
00:00:04.322	35187	0.00785	0		0.113855	1704076
00:00:04.332	35197	0.00756	0		0.109648	1703105
00:00:04.342	35207	0.00801	0		0.116175	1704608
00:00:04.352	35217	0.00769	0		0.111534	1703532
00:00:04.362	35227	0.00779	0		0.112984	1703855
00:00:04.372	35237	0.00753	0		0.109213	1702997
00:00:04.382	35247	0.00795	0		0.115305	1704404
00:00:04.392	35257	0.00756	0		0.109648	1703083
00:00:04.402	35267	0.00777	0		0.112694	1703789
00:00:04.412	35277	0.00773	0		0.112114	1703672
00:00:04.422	35287	0.00775	0		0.112404	1703740
00:00:04.432	35297	0.0076	0		0.110229	1703218
00:00:04.442	35307	0.0082	0		0.118931	1705240
00:00:04.452	35317	0.00775	0		0.112404	1703711
00:00:04.462	35327	0.00783	0		0.113565	1704000
00:00:04.471	35337	0.00805	0		0.116755	1704733
00:00:04.481	35347	0.00837	0		0.121397	1705817
00:00:04.492	35357	0.00797	0		0.115595	1704458
00:00:04.501	35367	0.00756	0		0.109648	1703076
00:00:04.512	35377	0.00774	0		0.112259	1703696
00:00:04.521	35387	0.00779	0		0.112984	1703851
00:00:04.531	35397	0.00762	0		0.110519	1703286
00:00:04.541	35407	0.0083	0		0.120381	1705576
00:00:04.551	35417	0.00792	0		0.11487	1704294
00:00:04.561	35427	0.00799	0		0.115885	1704531
00:00:04.571	35437	0.00785	0		0.113855	1704061
00:00:04.581	35447	0.00797	0		0.115595	1704465
00:00:04.591	35457	0.0078	0		0.113129	1703878
00:00:04.601	35467	0.00791	0		0.114725	1704269
00:00:04.611	35477	0.00769	0		0.111534	1703520
00:00:04.621	35487	0.008	0		0.11603	1704556
00:00:04.631	35497	0.00787	0		0.114145	1704115
00:00:04.641	35507	0.00773	0		0.112114	1703669
00:00:04.651	35517	0.00776	0		0.112549	1703750
00:00:04.661	35527	0.00786	0		0.114	1704103
00:00:04.671	35537	0.00754	0		0.109358	1703019
00:00:04.681	35547	0.008	0		0.11603	1704549
00:00:04.691	35557	0.00754	0		0.109358	1703032
00:00:04.701	35567	0.00811	0		0.117626	1704922
00:00:04.711	35577	0.008	0		0.11603	1704561
00:00:04.721	35587	0.00823	0		0.119366	1705323
00:00:04.731	35597	0.00781	0		0.113274	1703926
00:00:04.741	35607	0.00825	0		0.119656	1705394
00:00:04.751	35617	0.00799	0		0.115885	1704546
00:00:04.760	35627	0.00797	0		0.115595	1704458
00:00:04.770	35637	0.00781	0		0.113274	1703914
00:00:04.780	35647	0.00765	0		0.110954	1703395
00:00:04.790	35657	0.00755	0		0.109503	1703041
00:00:04.800	35667	0.00816	0		0.118351	1705115
00:00:04.811	35677	0.00786	0		0.114	1704081
00:00:04.820	35687	0.00782	0		0.113419	1703971
00:00:04.830	35697	0.00772	0		0.111969	1703628
00:00:04.840	35707	0.00776	0		0.112549	1703755
00:00:04.850	35717	0.00785	0		0.113855	1704051
00:00:04.860	35727	0.00809	0		0.117335	1704873
00:00:04.870	35737	0.00807	0		0.117045	1704792
00:00:04.880	35747	0.00762	0		0.110519	1703301
00:00:04.890	35757	0.00775	0		0.112404	1703738
00:00:04.900	35767	0.00812	0		0.117771	1704983
00:00:04.910	35777	0.00784	0		0.11371	1704044
00:00:04.920	35787	0.00807	0		0.117045	1704802
00:00:04.930	35797	0.00751	0		0.108923	1702914
00:00:04.940	35807	0.00775	0		0.112404	1703740
00:00:04.950	35817	0.00781	0		0.113274	1703924
00:00:04.960	35827	0.00824	0		0.119511	1705367
00:00:04.970	35837	0.00801	0		0.116175	1704603
00:00:04.980	35847	0.00798	0		0.11574	1704490
00:00:04.990	35857	0.00804	0		0.11661	1704684
00:00:04.999	35867	0.00818	0		0.118641	1705184
00:00:05.010	35877	0.00784	0		0.11371	1704044
00:00:05.020	35887	0.00781	0		0.113274	1703912
00:00:05.029	35897	0.00791	0		0.114725	1704250
00:00:05.040	35907	0.00785	0		0.113855	1704076
00:00:05.049	35917	0.00773	0		0.112114	1703664
00:00:05.059	35927	0.00805	0		0.116755	1704731
00:00:05.070	35937	0.00787	0		0.114145	1704115
00:00:05.079	35947	0.00797	0		0.115595	1704453
00:00:05.089	35957	0.00761	0		0.110374	1703269
00:00:05.099	35967	0.00801	0		0.116175	1704606
00:00:05.109	35977	0.00788	0		0.11429	1704147
00:00:05.119	35987	0.00788	0		0.11429	1704154
00:00:05.129	35997	0.00767	0		0.111244	1703461
00:00:05.139	36007	0.00833	0		0.120816	1705660
00:00:05.149	36017	0.00779	0		0.112984	1703868
00:00:05.159	36027	0.00812	0		0.117771	1704958
00:00:05.169	36037	0.00808	0		0.11719	1704829
00:00:05.179	36047	0.00793	0		0.115015	1704316
00:00:05.189	36057	0.00776	0		0.112549	1703772
00:00:05.199	36067	0.0081	0		0.117481	1704917
00:00:05.209	36077	0.00786	0		0.114	1704086
00:00:05.219	36087	0.00823	0		0.119366	1705331
00:00:05.229	36097	0.00793	0		0.115015	1704333
00:00:05.239	36107	0.0081	0		0.117481	1704887
00:00:05.249	36117	0.00772	0		0.111969	1703613
00:00:05.259	36127	0.00829	0		0.120236	1705541
00:00:05.268	36137	0.00777	0		0.112694	1703789
00:00:05.278	36147	0.00805	0		0.116755	1704743
00:00:05.288	36157	0.00787	0		0.114145	1704144
00:00:05.299	36167	0.00797	0		0.115595	1704453
00:00:05.309	36177	0.00778	0		0.112839	1703826
00:00:05.318	36187	0.00793	0		0.115015	1704338
00:00:05.328	36197	0.00764	0		0.110809	1703367
00:00:05.338	36207	0.00816	0		0.118351	1705113
00:00:05.348	36217	0.00801	0		0.116175	1704606
00:00:05.359	36227	0.00814	0		0.118061	1705034
00:00:05.368	36237	0.00782	0		0.113419	1703966
00:00:05.378	36247	0.00799	0		0.115885	1704524
00:00:05.388	36257	0.00778	0		0.112839	1703831
00:00:05.399	36267	0.00825	0		0.119656	1705397
00:00:05.408	36277	0.00817	0		0.118496	1705147
00:00:05.418	36287	0.00818	0		0.118641	1705162
00:00:05.428	36297	0.008	0		0.11603	1704571
00:00:05.438	36307	0.00815	0		0.118206	1705069
00:00:05.448	36317	0.00825	0		0.119656	1705399
00:00:05.458	36327	0.00783	0		0.113565	1703985
00:00:05.468	36337	0.00799	0		0.115885	1704531
00:00:05.478	36347	0.00811	0		0.117626	1704939
00:00:05.488	36357	0.00813	0		0.117916	1705017
00:00:05.498	36367	0.00791	0		0.114725	1704264
00:00:05.508	36377	0.00786	0		0.114	1704100
00:00:05.517	36387	0.00807	0		0.117045	1704785
00:00:05.527	36397	0.00805	0		0.116755	1704726
00:00:05.537	36407	0.00817	0		0.118496	1705120
00:00:05.547	36417	0.00788	0		0.11429	1704164
00:00:05.558	36427	0.00811	0		0.117626	1704927
00:00:05.567	36437	0.00811	0		0.117626	1704944
00:00:05.577	36447	0.00798	0		0.11574	1704509
00:00:05.588	36457	0.00799	0		0.115885	1704522
00:00:05.598	36467	0.00807	0		0.117045	1704809
00:00:05.608	36477	0.00817	0		0.118496	1705145
00:00:05.617	36487	0.00807	0		0.117045	1704797
00:00:05.627	36497	0.00795	0		0.115305	1704406
00:00:05.637	36507	0.00828	0		0.120091	1705517
00:00:05.647	36517	0.0078	0		0.113129	1703907
00:00:05.657	36527	0.00808	0		0.11719	1704819
00:00:05.667	36537	0.00807	0		0.117045	1704799
00:00:05.677	36547	0.00844	0		0.122412	1706052
00:00:05.687	36557	0.00798	0		0.11574	1704492
00:00:05.697	36567	0.00825	0		0.119656	1705404
00:00:05.707	36577	0.00783	0		0.113565	1703980
00:00:05.717	36587	0.00798	0		0.11574	1704490
00:00:05.727	36597	0.00811	0		0.117626	1704922
00:00:05.737	36607	0.00809	0		0.117335	1704875
00:00:05.747	36617	0.00798	0		0.11574	1704512
00:00:05.757	36627	0.00795	0		0.115305	1704384
00:00:05.767	36637	0.0083	0		0.120381	1705568
00:00:05.776	36647	0.00841	0		0.121977	1705941
00:00:05.786	36657	0.00805	0		0.116755	1704736
00:00:05.796	36667	0.0084	0		0.121832	1705905
00:00:05.806	36677	0.0081	0		0.117481	1704895
00:00:05.816	36687	0.00791	0		0.114725	1704262
00:00:05.826	36697	0.00846	0		0.122702	1706113
00:00:05.836	36707	0.00831	0		0.120526	1705606
00:00:05.846	36717	0.00822	0		0.119221	1705292
00:00:05.857	36727	0.00873	0		0.126618	1707008
00:00:05.866	36737	0.00813	0		0.117916	1704998
00:00:05.876	36747	0.00821	0		0.119076	1705265
00:00:05.886	36757	0.00812	0		0.117771	1704963
00:00:05.896	36767	0.00834	0		0.120961	1705714
00:00:05.906	36777	0.00826	0		0.119801	1705426
00:00:05.916	36787	0.00838	0		0.121542	1705824
00:00:05.926	36797	0.00827	0		0.119946	1705465
00:00:05.936	36807	0.00816	0		0.118351	1705091
00:00:05.946	36817	0.00851	0		0.123427	1706277
00:00:05.956	36827	0.00839	0		0.121687	1705873
00:00:05.966	36837	0.00821	0		0.119076	1705279
00:00:05.976	36847	0.00823	0		0.119366	1705323
00:00:05.986	36857	0.00826	0		0.119801	1705438
00:00:05.996	36867	0.00839	0		0.121687	1705858
00:00:06.006	36877	0.00832	0		0.120671	1705645
00:00:06.016	36887	0.00828	0		0.120091	1705514
00:00:06.025	36897	0.00795	0		0.115305	1704406
00:00:06.036	36907	0.00824	0		0.119511	1705377
00:00:06.046	36917	0.00846	0		0.122702	1706108
00:00:06.056	36927	0.00832	0		0.120671	1705643
00:00:06.065	36937	0.00833	0		0.120816	1705665
00:00:06.075	36947	0.00833	0		0.120816	1705687
00:00:06.085	36957	0.00815	0		0.118206	1705069
00:00:06.095	36967	0.00839	0		0.121687	1705873
00:00:06.105	36977	0.00824	0		0.119511	1705360
00:00:06.115	36987	0.00829	0		0.120236	1705536
00:00:06.125	36997	0.00822	0		0.119221	1705296
00:00:06.135	37007	0.00818	0		0.118641	1705179
00:00:06.145	37017	0.00834	0		0.120961	1705704
00:00:06.156	37027	0.00839	0		0.121687	1705878
00:00:06.165	37037	0.00834	0		0.120961	1705716
00:00:06.175	37047	0.0081	0		0.117481	1704902
00:00:06.185	37057	0.00864	0		0.125313	1706728
00:00:06.195	37067	0.00847	0		0.122847	1706128
00:00:06.205	37077	0.00814	0		0.118061	1705049
00:00:06.215	37087	0.00841	0		0.121977	1705934
00:00:06.225	37097	0.00828	0		0.120091	1705517
00:00:06.235	37107	0.00806	0		0.1169	1704767
00:00:06.245	37117	0.00835	0		0.121106	1705746
00:00:06.255	37127	0.00836	0		0.121252	1705787
00:00:06.264	37137	0.0084	0		0.121832	1705915
00:00:06.274	37147	0.00858	0		0.124442	1706524
00:00:06.284	37157	0.00805	0		0.116755	1704721
00:00:06.294	37167	0.00811	0		0.117626	1704919
00:00:06.305	37177	0.00847	0		0.122847	1706140
00:00:06.314	37187	0.00829	0		0.120236	1705527
00:00:06.324	37197	0.00867	0		0.125748	1706814
00:00:06.334	37207	0.00824	0		0.119511	1705370
00:00:06.344	37217	0.00858	0		0.124442	1706502
00:00:06.354	37227	0.00828	0		0.120091	1705502
00:00:06.364	37237	0.00831	0		0.120526	1705618
00:00:06.374	37247	0.00844	0		0.122412	1706035
00:00:06.384	37257	0.00853	0		0.123717	1706350
00:00:06.394	37267	0.00846	0		0.122702	1706115
00:00:06.404	37277	0.0086	0		0.124732	1706590
00:00:06.414	37287	0.00847	0		0.122847	1706159
00:00:06.424	37297	0.00856	0		0.124152	1706461
00:00:06.434	37307	0.00846	0		0.122702	1706125
00:00:06.444	37317	0.00853	0		0.123717	1706348
00:00:06.454	37327	0.00837	0		0.121397	1705807
00:00:06.464	37337	0.00847	0		0.122847	1706147
00:00:06.474	37347	0.00826	0		0.119801	1705446
00:00:06.484	37357	0.00886	0		0.128503	1707449
00:00:06.493	37367	0.00832	0		0.120671	1705628
00:00:06.503	37377	0.00871	0		0.126328	1706956
00:00:06.513	37387	0.00856	0		0.124152	1706429
00:00:06.523	37397	0.0087	0		0.126183	1706924
00:00:06.533	37407	0.00836	0		0.121252	1705785
00:00:06.543	37417	0.00846	0		0.122702	1706093
00:00:06.553	37427	0.00846	0		0.122702	1706113
00:00:06.563	37437	0.00869	0		0.126038	1706866
00:00:06.573	37447	0.00835	0		0.121106	1705736
00:00:06.583	37457	0.00871	0		0.126328	1706939
00:00:06.593	37467	0.00874	0		0.126763	1707035
00:00:06.603	37477	0.00858	0		0.124442	1706510
00:00:06.613	37487	0.00847	0		0.122847	1706140
00:00:06.623	37497	0.00858	0		0.124442	1706515
00:00:06.633	37507	0.00857	0		0.124297	1706492
00:00:06.643	37517	0.00871	0		0.126328	1706932
00:00:06.653	37527	0.00856	0		0.124152	1706456
00:00:06.663	37537	0.00862	0		0.125023	1706632
00:00:06.673	37547	0.00823	0		0.119366	1705341
00:00:06.683	37557	0.00878	0		0.127343	1707196
00:00:06.693	37567	0.00824	0		0.119511	1705375
00:00:06.703	37577	0.00862	0		0.125023	1706642
00:00:06.713	37587	0.00843	0		0.122267	1706022
00:00:06.723	37597	0.00885	0		0.128358	1707407
00:00:06.733	37607	0.00858	0		0.124442	1706507
00:00:06.743	37617	0.00877	0		0.127198	1707142
00:00:06.752	37627	0.00844	0		0.122412	1706052
00:00:06.763	37637	0.0089	0		0.129084	1707593
00:00:06.772	37647	0.00849	0		0.123137	1706221
00:00:06.782	37657	0.00876	0		0.127053	1707116
00:00:06.792	37667	0.00876	0		0.127053	1707128
00:00:06.802	37677	0.00866	0		0.125603	1706795
00:00:06.812	37687	0.00802	0		0.11632	1704643
00:00:06.822	37697	0.00831	0		0.120526	1705618
00:00:06.832	37707	0.0084	0		0.121832	1705922
00:00:06.842	37717	0.00874	0		0.126763	1707049
00:00:06.852	37727	0.00872	0		0.126473	1706988
00:00:06.862	37737	0.00878	0		0.127343	1707189
00:00:06.872	37747	0.00879	0		0.127488	1707226
00:00:06.882	37757	0.0087	0		0.126183	1706929
00:00:06.892	37767	0.00871	0		0.126328	1706947
00:00:06.902	37777	0.0088	0		0.127633	1707236
00:00:06.912	37787	0.00836	0		0.121252	1705785
00:00:06.922	37797	0.00866	0		0.125603	1706785
00:00:06.932	37807	0.00859	0		0.124587	1706554
00:00:06.942	37817	0.00853	0		0.123717	1706358
00:00:06.952	37827	0.00851	0		0.123427	1706272
00:00:06.962	37837	0.00855	0		0.124007	1706412
00:00:06.972	37847	0.00854	0		0.123862	1706372
00:00:06.982	37857	0.00879	0		0.127488	1707228
00:00:06.992	37867	0.00838	0		0.121542	1705834
00:00:07.002	37877	0.00856	0		0.124152	1706439
00:00:07.011	37887	0.00868	0		0.125893	1706836
00:00:07.021	37897	0.00864	0		0.125313	1706725
00:00:07.032	37907	0.0085	0		0.123282	1706240
00:00:07.041	37917	0.00879	0		0.127488	1707228
00:00:07.051	37927	0.00845	0		0.122557	1706088
00:00:07.061	37937	0.00856	0		0.124152	1706431
00:00:07.071	37947	0.00873	0		0.126618	1707022
00:00:07.081	37957	0.00855	0		0.124007	1706399
00:00:07.091	37967	0.00826	0		0.119801	1705443
00:00:07.101	37977	0.00854	0		0.123862	1706382
00:00:07.111	37987	0.00833	0		0.120816	1705660
00:00:07.121	37997	0.00874	0		0.126763	1707057
00:00:07.133	38007	0.00865	0		0.125458	1706738
00:00:07.141	38017	0.00852	0		0.123572	1706297
00:00:07.151	38027	0.00827	0		0.119946	1705480
00:00:07.161	38037	0.00876	0		0.127053	1707116
00:00:07.171	38047	0.00855	0		0.124007	1706412
00:00:07.181	38057	0.00853	0		0.123717	1706355
00:00:07.191	38067	0.0085	0		0.123282	1706255
00:00:07.201	38077	0.00871	0		0.126328	1706947
00:00:07.211	38087	0.00844	0		0.122412	1706044
00:00:07.221	38097	0.00886	0		0.128503	1707463
00:00:07.231	38107	0.00848	0		0.122992	1706174
00:00:07.241	38117	0.00866	0		0.125603	1706778
00:00:07.251	38127	0.00856	0		0.124152	1706429
00:00:07.260	38137	0.00901	0		0.130679	1707961
00:00:07.270	38147	0.00857	0		0.124297	1706488
00:00:07.280	38157	0.00895	0		0.129809	1707764
00:00:07.290	38167	0.00866	0		0.125603	1706775
00:00:07.300	38177	0.00871	0		0.126328	1706942
00:00:07.310	38187	0.00842	0		0.122122	1705986
00:00:07.320	38197	0.00916	0		0.132855	1708466
00:00:07.330	38207	0.00854	0		0.123862	1706370
00:00:07.340	38217	0.00905	0		0.131259	1708072
00:00:07.350	38227	0.0086	0		0.124732	1706564
00:00:07.360	38237	0.00879	0		0.127488	1707223
00:00:07.370	38247	0.00873	0		0.126618	1707020
00:00:07.380	38257	0.00885	0		0.128358	1707419
00:00:07.390	38267	0.00851	0		0.123427	1706282
00:00:07.400	38277	0.00893	0		0.129519	1707684
00:00:07.410	38287	0.00851	0		0.123427	1706262
00:00:07.420	38297	0.00903	0		0.130969	1708032
00:00:07.430	38307	0.00845	0		0.122557	1706079
00:00:07.440	38317	0.00874	0		0.126763	1707062
00:00:07.450	38327	0.00867	0		0.125748	1706827
00:00:07.460	38337	0.00897	0		0.130099	1707818
00:00:07.470	38347	0.00836	0		0.121252	1705787
00:00:07.480	38357	0.00884	0		0.128213	1707378
00:00:07.490	38367	0.00878	0		0.127343	1707169
00:00:07.500	38377	0.00892	0		0.129374	1707654
00:00:07.510	38387	0.00846	0		0.122702	1706118
00:00:07.519	38397	0.00883	0		0.128068	1707336
00:00:07.529	38407	0.0085	0		0.123282	1706257
00:00:07.539	38417	0.00898	0		0.130244	1707841
00:00:07.549	38427	0.00872	0		0.126473	1706986
00:00:07.559	38437	0.00891	0		0.129229	1707630
00:00:07.569	38447	0.00876	0		0.127053	1707101
00:00:07.579	38457	0.00876	0		0.127053	1707101
00:00:07.589	38467	0.00856	0		0.124152	1706453
00:00:07.599	38477	0.00908	0		0.131694	1708192
00:00:07.609	38487	0.00862	0		0.125023	1706632
00:00:07.619	38497	0.009	0		0.130534	1707927
00:00:07.629	38507	0.00853	0		0.123717	1706341
00:00:07.639	38517	0.009	0		0.130534	1707905
00:00:07.649	38527	0.00891	0		0.129229	1707620
00:00:07.659	38537	0.00918	0		0.133145	1708525
00:00:07.669	38547	0.00881	0		0.127778	1707284
00:00:07.679	38557	0.00909	0		0.131839	1708211
00:00:07.689	38567	0.00885	0		0.128358	1707427
00:00:07.699	38577	0.0089	0		0.129084	1707596
00:00:07.709	38587	0.00898	0		0.130244	1707868
00:00:07.719	38597	0.00907	0		0.131549	1708143
00:00:07.729	38607	0.00883	0		0.128068	1707360
00:00:07.739	38617	0.00921	0		0.13358	1708642
00:00:07.749	38627	0.00862	0		0.125023	1706649
00:00:07.759	38637	0.009	0		0.130534	1707908
00:00:07.769	38647	0.00869	0		0.126038	1706893
00:00:07.779	38657	0.00891	0		0.129229	1707635
00:00:07.789	38667	0.00893	0		0.129519	1707684
00:00:07.799	38677	0.00906	0		0.131404	1708130
00:00:07.809	38687	0.00873	0		0.126618	1707022
00:00:07.819	38697	0.00902	0		0.130824	1707993
00:00:07.829	38707	0.00869	0		0.126038	1706895
00:00:07.839	38717	0.00898	0		0.130244	1707851
00:00:07.849	38727	0.00892	0		0.129374	1707667
00:00:07.858	38737	0.00891	0		0.129229	1707630
00:00:07.868	38747	0.00893	0		0.129519	1707684
00:00:07.878	38757	0.00902	0		0.130824	1707988
00:00:07.888	38767	0.00875	0		0.126908	1707086
00:00:07.898	38777	0.0088	0		0.127633	1707260
00:00:07.909	38787	0.00887	0		0.128648	1707471
00:00:07.918	38797	0.00911	0		0.132129	1708275
00:00:07.928	38807	0.00887	0		0.128648	1707493
00:00:07.938	38817	0.00905	0		0.131259	1708089
00:00:07.948	38827	0.00875	0		0.126908	1707074
00:00:07.958	38837	0.00861	0		0.124877	1706600
00:00:07.968	38847	0.00915	0		0.13271	1708424
00:00:07.978	38857	0.0091	0		0.131984	1708258
00:00:07.988	38867	0.00885	0		0.128358	1707402
00:00:07.999	38877	0.00887	0		0.128648	1707495
00:00:08.008	38887	0.00872	0		0.126473	1706986
00:00:08.018	38897	0.00908	0		0.131694	1708201
00:00:08.028	38907	0.00873	0		0.126618	1707018
00:00:08.038	38917	0.00902	0		0.130824	1707981
00:00:08.048	38927	0.00894	0		0.129664	1707728
00:00:08.058	38937	0.00924	0		0.134015	1708740
00:00:08.068	38947	0.00905	0		0.131259	1708072
00:00:08.078	38957	0.00893	0		0.129519	1707681
00:00:08.087	38967	0.00929	0		0.13474	1708905
00:00:08.098	38977	0.00894	0		0.129664	1707735
00:00:08.108	38987	0.00922	0		0.133725	1708667
00:00:08.117	38997	0.00882	0		0.127923	1707321
00:00:08.127	39007	0.00896	0		0.129954	1707801
00:00:08.137	39017	0.0089	0		0.129084	1707588
00:00:08.148	39027	0.00904	0		0.131114	1708050
00:00:08.157	39037	0.00939	0		0.13619	1709241
00:00:08.167	39047	0.00875	0		0.126908	1707098
00:00:08.178	39057	0.00928	0		0.134595	1708858
00:00:08.187	39067	0.00869	0		0.126038	1706893
00:00:08.197	39077	0.00898	0		0.130244	1707866
00:00:08.207	39087	0.0091	0		0.131984	1708245
00:00:08.217	39097	0.00907	0		0.131549	1708160
00:00:08.227	39107	0.00907	0		0.131549	1708170
00:00:08.237	39117	0.00897	0		0.130099	1707834
00:00:08.247	39127	0.00879	0		0.127488	1707228
00:00:08.257	39137	0.00897	0		0.130099	1707828
00:00:08.267	39147	0.00902	0		0.130824	1707976
00:00:08.277	39157	0.00922	0		0.133725	1708667
00:00:08.287	39167	0.00915	0		0.13271	1708432
00:00:08.297	39177	0.00916	0		0.132855	1708463
00:00:08.307	39187	0.00932	0		0.135175	1708998
00:00:08.317	39197	0.00894	0		0.129664	1707715
00:00:08.327	39207	0.00881	0		0.127778	1707275
00:00:08.336	39217	0.00918	0		0.133145	1708534
00:00:08.346	39227	0.00913	0		0.132419	1708341
00:00:08.357	39237	0.00891	0		0.129229	1707627
00:00:08.366	39247	0.00938	0		0.136045	1709204
00:00:08.376	39257	0.00909	0		0.131839	1708219
00:00:08.386	39267	0.00895	0		0.129809	1707762
00:00:08.396	39277	0.00891	0		0.129229	1707615
00:00:08.406	39287	0.00913	0		0.132419	1708351
00:00:08.416	39297	0.00904	0		0.131114	1708064
00:00:08.426	39307	0.00889	0		0.128939	1707539
00:00:08.436	39317	0.00921	0		0.13358	1708640
00:00:08.446	39327	0.00926	0		0.134305	1708804
00:00:08.456	39337	0.00899	0		0.130389	1707893
00:00:08.468	39347	0.00894	0		0.129664	1707733
00:00:08.476	39357	0.00907	0		0.131549	1708165
00:00:08.486	39367	0.00902	0		0.130824	1707991
00:00:08.496	39377	0.00916	0		0.132855	1708466
00:00:08.506	39387	0.00926	0		0.134305	1708799
00:00:08.516	39397	0.00905	0		0.131259	1708101
00:00:08.526	39407	0.00927	0		0.13445	1708814
00:00:08.536	39417	0.00907	0		0.131549	1708165
00:00:08.546	39427	0.00906	0		0.131404	1708130
00:00:08.556	39437	0.00914	0		0.132564	1708397
00:00:08.565	39447	0.00917	0		0.133	1708478
00:00:08.575	39457	0.00913	0		0.132419	1708348
00:00:08.586	39467	0.00935	0		0.13561	1709104
00:00:08.596	39477	0.00912	0		0.132274	1708312
00:00:08.606	39487	0.00954	0		0.138366	1709735
00:00:08.615	39497	0.00899	0		0.130389	1707885
00:00:08.625	39507	0.00927	0		0.13445	1708819
00:00:08.635	39517	0.0095	0		0.137786	1709606
00:00:08.645	39527	0.00909	0		0.131839	1708221
00:00:08.656	39537	0.00923	0		0.13387	1708681
00:00:08.665	39547	0.00906	0		0.131404	1708130
00:00:08.676	39557	0.00908	0		0.131694	1708194
00:00:08.685	39567	0.00925	0		0.13416	1708750
00:00:08.695	39577	0.00907	0		0.131549	1708148
00:00:08.705	39587	0.00944	0		0.136916	1709395
00:00:08.715	39597	0.00929	0		0.13474	1708886
00:00:08.725	39607	0.00917	0		0.133	1708488
00:00:08.735	39617	0.00933	0		0.13532	1709025
00:00:08.745	39627	0.00921	0		0.13358	1708642
00:00:08.755	39637	0.00935	0		0.13561	1709099
00:00:08.765	39647	0.00919	0		0.13329	1708561
00:00:08.775	39657	0.00921	0		0.13358	1708613
00:00:08.785	39667	0.00926	0		0.134305	1708777
00:00:08.795	39677	0.00924	0		0.134015	1708716
00:00:08.805	39687	0.00951	0		0.137931	1709620
00:00:08.814	39697	0.00927	0		0.13445	1708823
00:00:08.825	39707	0.00928	0		0.134595	1708858
00:00:08.834	39717	0.0094	0		0.136335	1709248
00:00:08.845	39727	0.00948	0		0.137496	1709520
00:00:08.855	39737	0.00918	0		0.133145	1708539
00:00:08.864	39747	0.0096	0		0.139236	1709948
00:00:08.874	39757	0.00927	0		0.13445	1708819
00:00:08.884	39767	0.00951	0		0.137931	1709625
00:00:08.894	39777	0.00937	0		0.1359	1709167
00:00:08.904	39787	0.00947	0		0.137351	1709505
00:00:08.914	39797	0.00935	0		0.13561	1709089
00:00:08.924	39807	0.00923	0		0.13387	1708706
00:00:08.934	39817	0.00938	0		0.136045	1709194
00:00:08.944	39827	0.00947	0		0.137351	1709498
00:00:08.954	39837	0.00914	0		0.132564	1708402
00:00:08.964	39847	0.00953	0		0.138221	1709711
00:00:08.975	39857	0.00945	0		0.137061	1709417
00:00:08.984	39867	0.00958	0		0.138946	1709868
00:00:08.994	39877	0.00893	0		0.129519	1707686
00:00:09.004	39887	0.00978	0		0.141847	1710540
00:00:09.014	39897	0.00902	0		0.130824	1707983
00:00:09.024	39907	0.00982	0		0.142427	1710667
00:00:09.034	39917	0.00916	0		0.132855	1708446
00:00:09.044	39927	0.00959	0		0.139091	1709899
00:00:09.054	39937	0.00947	0		0.137351	1709486
00:00:09.064	39947	0.0095	0		0.137786	1709584
00:00:09.074	39957	0.00952	0		0.138076	1709677
00:00:09.083	39967	0.00949	0		0.137641	1709566
00:00:09.094	39977	0.00903	0		0.130969	1708015
00:00:09.104	39987	0.00934	0		0.135465	1709052
00:00:09.113	39997	0.00933	0		0.13532	1709033
00:00:09.124	40007	0.00961	0		0.139381	1709978
00:00:09.133	40017	0.00932	0		0.135175	1708979
00:00:09.143	40027	0.00959	0		0.139091	1709909
00:00:09.154	40037	0.00963	0		0.139671	1710044
00:00:09.163	40047	0.00964	0		0.139816	1710062
00:00:09.173	40057	0.00969	0		0.140542	1710231
00:00:09.183	40067	0.00938	0		0.136045	1709192
00:00:09.195	40077	0.00913	0		0.132419	1708368
00:00:09.203	40087	0.0093	0		0.134885	1708913
00:00:09.213	40097	0.00925	0		0.13416	1708767
00:00:09.223	40107	0.00937	0		0.1359	1709165
00:00:09.233	40117	0.00928	0		0.134595	1708865
00:00:09.243	40127	0.00974	0		0.141267	1710412
00:00:09.253	40137	0.00924	0		0.134015	1708713
00:00:09.263	40147	0.00952	0		0.138076	1709650
00:00:09.273	40157	0.00907	0		0.131549	1708148
00:00:09.283	40167	0.00976	0		0.141557	1710464
00:00:09.293	40177	0.0096	0		0.139236	1709934
00:00:09.303	40187	0.00947	0		0.137351	1709498
00:00:09.313	40197	0.00951	0		0.137931	1709645
00:00:09.323	40207	0.00964	0		0.139816	1710072
00:00:09.333	40217	0.00926	0		0.134305	1708801
00:00:09.343	40227	0.00949	0		0.137641	1709564
00:00:09.353	40237	0.00923	0		0.13387	1708708
00:00:09.362	40247	0.00961	0		0.139381	1709978
00:00:09.373	40257	0.00951	0		0.137931	1709642
00:00:09.382	40267	0.00951	0		0.137931	1709630
00:00:09.392	40277	0.00941	0		0.13648	1709309
00:00:09.402	40287	0.00971	0		0.140832	1710305
00:00:09.412	40297	0.00946	0		0.137206	1709454
00:00:09.422	40307	0.00961	0		0.139381	1709983
00:00:09.432	40317	0.00976	0		0.141557	1710469
00:00:09.442	40327	0.00954	0		0.138366	1709718
00:00:09.452	40337	0.00935	0		0.13561	1709084
00:00:09.462	40347	0.00963	0		0.139671	1710027
00:00:09.472	40357	0.00939	0		0.13619	1709228
00:00:09.482	40367	0.00967	0		0.140251	1710175
00:00:09.493	40377	0.00944	0		0.136916	1709383
00:00:09.502	40387	0.00974	0		0.141267	1710403
00:00:09.512	40397	0.00956	0		0.138656	1709794
00:00:09.522	40407	0.00954	0		0.138366	1709726
00:00:09.532	40417	0.00921	0		0.13358	1708630
00:00:09.542	40427	0.00961	0		0.139381	1709975
00:00:09.552	40437	0.00958	0		0.138946	1709863
00:00:09.562	40447	0.00975	0		0.141412	1710454
00:00:09.572	40457	0.00918	0		0.133145	1708525
00:00:09.581	40467	0.0097	0		0.140687	1710283
00:00:09.591	40477	0.00956	0		0.138656	1709816
00:00:09.602	40487	0.01016	0		0.147358	1711802
00:00:09.611	40497	0.0095	0		0.137786	1709603
00:00:09.621	40507	0.00974	0		0.141267	1710393
00:00:09.631	40517	0.00952	0		0.138076	1709655
00:00:09.641	40527	0.00986	0		0.143007	1710809
00:00:09.652	40537	0.0096	0		0.139236	1709926
00:00:09.661	40547	0.00987	0		0.143152	1710841
00:00:09.671	40557	0.00911	0		0.132129	1708304
00:00:09.681	40567	0.00989	0		0.143442	1710907
00:00:09.691	40577	0.00979	0		0.141992	1710574
00:00:09.701	40587	0.00941	0		0.13648	1709280
00:00:09.712	40597	0.00954	0		0.138366	1709733
00:00:09.721	40607	0.00995	0		0.144313	1711094
00:00:09.732	40617	0.00934	0		0.135465	1709069
00:00:09.741	40627	0.00977	0		0.141702	1710508
00:00:09.751	40637	0.00976	0		0.141557	1710478
00:00:09.762	40647	0.01001	0		0.145183	1711324
00:00:09.771	40657	0.0095	0		0.137786	1709584
00:00:09.781	40667	0.00987	0		0.143152	1710834
00:00:09.791	40677	0.00948	0		0.137496	1709537
00:00:09.801	40687	0.01006	0		0.145908	1711483
00:00:09.811	40697	0.0097	0		0.140687	1710258
00:00:09.821	40707	0.00957	0		0.138801	1709841
00:00:09.831	40717	0.00951	0		0.137931	1709618
00:00:09.841	40727	0.00986	0		0.143007	1710792
00:00:09.851	40737	0.00983	0		0.142572	1710716
00:00:09.861	40747	0.00982	0		0.142427	1710660
00:00:09.871	40757	0.00979	0		0.141992	1710586
00:00:09.880	40767	0.01005	0		0.145763	1711432
00:00:09.890	40777	0.00954	0		0.138366	1709730
00:00:09.900	40787	0.00948	0		0.137496	1709530
00:00:09.910	40797	0.0099	0		0.143587	1710956
00:00:09.920	40807	0.00987	0		0.143152	1710838
00:00:09.930	40817	0.00976	0		0.141557	1710464
00:00:09.940	40827	0.00995	0		0.144313	1711116
00:00:09.950	40837	0.00955	0		0.138511	1709767
00:00:09.960	40847	0.00969	0		0.140542	1710243
00:00:09.970	40857	0.00959	0		0.139091	1709917
00:00:09.980	40867	0.00981	0		0.142282	1710647
00:00:09.990	40877	0.00925	0		0.13416	1708770
00:00:10.000	40887	0.00986	0		0.143007	1710794
00:00:10.010	40897	0.0098	0		0.142137	1710589
00:00:10.020	40907	0.00995	0		0.144313	1711116
00:00:10.030	40917	0.00963	0		0.139671	1710051
00:00:10.040	40927	0.00995	0		0.144313	1711106
00:00:10.050	40937	0.00961	0		0.139381	1709980
00:00:10.060	40947	0.0099	0		0.143587	1710931
00:00:10.070	40957	0.00959	0		0.139091	1709899
00:00:10.079	40967	0.00993	0		0.144022	1711052
00:00:10.090	40977	0.00989	0		0.143442	1710919
00:00:10.099	40987	0.01005	0		0.145763	1711430
00:00:10.109	40997	0.00957	0		0.138801	1709848
00:00:10.119	41007	0.0101	0		0.146488	1711611
00:00:10.129	41017	0.01004	0		0.145618	1711408
00:00:10.139	41027	0.01013	0		0.146923	1711709
00:00:10.149	41037	0.00971	0		0.140832	1710307
00:00:10.159	41047	0.00985	0		0.142862	1710782
00:00:10.169	41057	0.00973	0		0.141122	1710380
00:00:10.179	41067	0.00991	0		0.143732	1710971
00:00:10.189	41077	0.00973	0		0.141122	1710358
00:00:10.200	41087	0.00977	0		0.141702	1710491
00:00:10.209	41097	0.00959	0		0.139091	1709895
00:00:10.219	41107	0.01004	0		0.145618	1711417
00:00:10.229	41117	0.00969	0		0.140542	1710231
00:00:10.239	41127	0.01009	0		0.146343	1711581
00:00:10.249	41137	0.00967	0		0.140251	1710172
00:00:10.259	41147	0.00981	0		0.142282	1710650
00:00:10.269	41157	0.00987	0		0.143152	1710834
00:00:10.279	41167	0.00991	0		0.143732	1710968
00:00:10.289	41177	0.00979	0		0.141992	1710562
00:00:10.299	41187	0.01011	0		0.146633	1711660
00:00:10.309	41197	0.0098	0		0.142137	1710591
00:00:10.319	41207	0.00997	0		0.144603	1711170
00:00:10.328	41217	0.01007	0		0.146053	1711510
00:00:10.339	41227	0.00988	0		0.143297	1710875
00:00:10.349	41237	0.00966	0		0.140106	1710126
00:00:10.359	41247	0.00983	0		0.142572	1710716
00:00:10.369	41257	0.00978	0		0.141847	1710537
00:00:10.379	41267	0.00996	0		0.144458	1711131
00:00:10.389	41277	0.00988	0		0.143297	1710865
00:00:10.399	41287	0.00991	0		0.143732	1710985
00:00:10.408	41297	0.00987	0		0.143152	1710838
00:00:10.418	41307	0.00991	0		0.143732	1710983
00:00:10.428	41317	0.00974	0		0.141267	1710390
00:00:10.438	41327	0.00993	0		0.144022	1711025
00:00:10.448	41337	0.00988	0		0.143297	1710890
00:00:10.458	41347	0.00986	0		0.143007	1710816
00:00:10.468	41357	0.00989	0		0.143442	1710922
00:00:10.478	41367	0.0101	0		0.146488	1711618
00:00:10.488	41377	0.00978	0		0.141847	1710549
00:00:10.498	41387	0.01023	0		0.148374	1712057
00:00:10.508	41397	0.01008	0		0.146198	1711547
00:00:10.518	41407	0.01001	0		0.145183	1711317
00:00:10.528	41417	0.01013	0		0.146923	1711714
00:00:10.538	41427	0.01014	0		0.147068	1711736
00:00:10.548	41437	0.00987	0		0.143152	1710846
00:00:10.557	41447	0.01018	0		0.147648	1711888
00:00:10.567	41457	0.00984	0		0.142717	1710733
00:00:10.577	41467	0.01009	0		0.146343	1711594
00:00:10.587	41477	0.01003	0		0.145473	1711368
00:00:10.597	41487	0.00987	0		0.143152	1710856
00:00:10.607	41497	0.00993	0		0.144022	1711040
00:00:10.617	41507	0.01008	0		0.146198	1711535
00:00:10.627	41517	0.00989	0		0.143442	1710892
00:00:10.637	41527	0.00995	0		0.144313	1711099
00:00:10.647	41537	0.01013	0		0.146923	1711697
00:00:10.657	41547	0.01007	0		0.146053	1711498
00:00:10.667	41557	0.00994	0		0.144167	1711077
00:00:10.677	41567	0.01032	0		0.149679	1712344
00:00:10.687	41577	0.00994	0		0.144167	1711062
00:00:10.697	41587	0.0098	0		0.142137	1710620
00:00:10.707	41597	0.01009	0		0.146343	1711564
00:00:10.717	41607	0.00997	0		0.144603	1711187
00:00:10.727	41617	0.01001	0		0.145183	1711302
00:00:10.737	41627	0.01016	0		0.147358	1711799
00:00:10.747	41637	0.01001	0		0.145183	1711302
00:00:10.757	41647	0.01021	0		0.148083	1711985
00:00:10.767	41657	0.01014	0		0.147068	1711758
00:00:10.777	41667	0.01051	0		0.152435	1713003
00:00:10.787	41677	0.01013	0		0.146923	1711726
00:00:10.797	41687	0.00999	0		0.144893	1711239
00:00:10.807	41697	0.01028	0		0.149099	1712221
00:00:10.817	41707	0.01013	0		0.146923	1711728
00:00:10.827	41717	0.01011	0		0.146633	1711638
00:00:10.837	41727	0.0101	0		0.146488	1711623
00:00:10.846	41737	0.01	0		0.145038	1711266
00:00:10.856	41747	0.01014	0		0.147068	1711731
00:00:10.866	41757	0.00991	0		0.143732	1710976
00:00:10.876	41767	0.01045	0		0.151564	1712773
00:00:10.886	41777	0.0099	0		0.143587	1710946
00:00:10.896	41787	0.01013	0		0.146923	1711699
00:00:10.906	41797	0.0103	0		0.149389	1712277
00:00:10.916	41807	0.01002	0		0.145328	1711349
00:00:10.926	41817	0.00981	0		0.142282	1710640
00:00:10.936	41827	0.01031	0		0.149534	1712327
00:00:10.946	41837	0.01044	0		0.151419	1712751
00:00:10.956	41847	0.01044	0		0.151419	1712758
00:00:10.966	41857	0.01024	0		0.148519	1712086
00:00:10.976	41867	0.00982	0		0.142427	1710662
00:00:10.986	41877	0.01021	0		0.148083	1711990
00:00:10.996	41887	0.00997	0		0.144603	1711170
00:00:11.006	41897	0.01046	0		0.151709	1712817
00:00:11.016	41907	0.01054	0		0.15287	1713098
00:00:11.026	41917	0.01013	0		0.146923	1711699
00:00:11.036	41927	0.01034	0		0.149969	1712410
00:00:11.046	41937	0.01016	0		0.147358	1711819
00:00:11.056	41947	0.01027	0		0.148954	1712179
00:00:11.065	41957	0.01022	0		0.148229	1712000
00:00:11.076	41967	0.01025	0		0.148664	1712103
00:00:11.086	41977	0.01035	0		0.150114	1712449
00:00:11.096	41987	0.01039	0		0.150694	1712591
00:00:11.105	41997	0.00996	0		0.144458	1711153
00:00:11.115	42007	0.01018	0		0.147648	1711895
00:00:11.125	42017	0.01052	0		0.15258	1713020
00:00:11.135	42027	0.01037	0		0.150404	1712503
00:00:11.145	42037	0.0105	0		0.15229	1712946
00:00:11.155	42047	0.01009	0		0.146343	1711591
00:00:11.165	42057	0.01052	0		0.15258	1713013
00:00:11.175	42067	0.0101	0		0.146488	1711628
00:00:11.185	42077	0.01028	0		0.149099	1712223
00:00:11.195	42087	0.01031	0		0.149534	1712302
00:00:11.205	42097	0.01029	0		0.149244	1712250
00:00:11.215	42107	0.01019	0		0.147793	1711900
00:00:11.225	42117	0.01021	0		0.148083	1711985
00:00:11.235	42127	0.01024	0		0.148519	1712098
00:00:11.245	42137	0.01045	0		0.151564	1712782
00:00:11.255	42147	0.01017	0		0.147503	1711843
00:00:11.265	42157	0.01034	0		0.149969	1712425
00:00:11.275	42167	0.01014	0		0.147068	1711758
00:00:11.285	42177	0.01047	0		0.151854	1712866
00:00:11.295	42187	0.00996	0		0.144458	1711143
00:00:11.305	42197	0.0102	0		0.147938	1711961
00:00:11.315	42207	0.01047	0		0.151854	1712861
00:00:11.326	42217	0.01045	0		0.151564	1712785
00:00:11.334	42227	0.01071	0		0.155335	1713653
00:00:11.344	42237	0.01049	0		0.152145	1712924
00:00:11.354	42247	0.00996	0		0.144458	1711126
00:00:11.365	42257	0.01046	0		0.151709	1712804
00:00:11.374	42267	0.01016	0		0.147358	1711807
00:00:11.384	42277	0.01035	0		0.150114	1712466
00:00:11.394	42287	0.01038	0		0.150549	1712557
00:00:11.404	42297	0.0106	0		0.15374	1713288
00:00:11.414	42307	0.0104	0		0.150839	1712613
00:00:11.424	42317	0.01048	0		0.152	1712883
00:00:11.434	42327	0.01018	0		0.147648	1711873
00:00:11.444	42337	0.01064	0		0.15432	1713425
00:00:11.454	42347	0.01039	0		0.150694	1712586
00:00:11.464	42357	0.01054	0		0.15287	1713084
00:00:11.474	42367	0.01053	0		0.152725	1713062
00:00:11.484	42377	0.0107	0		0.15519	1713621
00:00:11.494	42387	0.01049	0		0.152145	1712917
00:00:11.504	42397	0.01078	0		0.156351	1713878
00:00:11.514	42407	0.01036	0		0.150259	1712498
00:00:11.524	42417	0.01027	0		0.148954	1712186
00:00:11.534	42427	0.01036	0		0.150259	1712486
00:00:11.544	42437	0.01016	0		0.147358	1711821
00:00:11.554	42447	0.01018	0		0.147648	1711890
00:00:11.564	42457	0.01063	0		0.154175	1713403
00:00:11.574	42467	0.01012	0		0.146778	1711672
00:00:11.584	42477	0.01055	0		0.153015	1713106
00:00:11.593	42487	0.01005	0		0.145763	1711434
00:00:11.603	42497	0.01077	0		0.156206	1713849
00:00:11.613	42507	0.01033	0		0.149824	1712398
00:00:11.623	42517	0.01069	0		0.155045	1713587
00:00:11.633	42527	0.01045	0		0.151564	1712795
00:00:11.643	42537	0.01089	0		0.157946	1714272
00:00:11.653	42547	0.01054	0		0.15287	1713091
00:00:11.663	42557	0.01042	0		0.151129	1712670
00:00:11.674	42567	0.01043	0		0.151274	1712721
00:00:11.683	42577	0.01075	0		0.155916	1713785
00:00:11.693	42587	0.01023	0		0.148374	1712061
00:00:11.703	42597	0.01063	0		0.154175	1713374
00:00:11.713	42607	0.01037	0		0.150404	1712506
00:00:11.723	42617	0.01067	0		0.154755	1713516
00:00:11.733	42627	0.01022	0		0.148229	1712027
00:00:11.743	42637	0.01079	0		0.156496	1713934
00:00:11.754	42647	0.0104	0		0.150839	1712626
00:00:11.763	42657	0.01062	0		0.15403	1713352
00:00:11.773	42667	0.01005	0		0.145763	1711454
00:00:11.783	42677	0.01083	0		0.157076	1714047
00:00:11.793	42687	0.01056	0		0.15316	1713162
00:00:11.803	42697	0.01056	0		0.15316	1713155
00:00:11.813	42707	0.01042	0		0.151129	1712699
00:00:11.823	42717	0.01076	0		0.156061	1713832
00:00:11.833	42727	0.01034	0		0.149969	1712425
00:00:11.843	42737	0.01062	0		0.15403	1713347
00:00:11.853	42747	0.01044	0		0.151419	1712765
00:00:11.863	42757	0.01081	0		0.156786	1713988
00:00:11.874	42767	0.0107	0		0.15519	1713636
00:00:11.883	42777	0.01067	0		0.154755	1713540
00:00:11.893	42787	0.01031	0		0.149534	1712315
00:00:11.903	42797	0.01078	0		0.156351	1713895
00:00:11.912	42807	0.01054	0		0.15287	1713079
00:00:11.923	42817	0.01061	0		0.153885	1713325
00:00:11.932	42827	0.01061	0		0.153885	1713312
00:00:11.943	42837	0.01074	0		0.15577	1713753
00:00:11.952	42847	0.01055	0		0.153015	1713118
00:00:11.962	42857	0.0109	0		0.158091	1714282
00:00:11.972	42867	0.01038	0		0.150549	1712552
00:00:11.982	42877	0.01085	0		0.157366	1714123
00:00:11.992	42887	0.01053	0		0.152725	1713071
00:00:12.003	42897	0.01083	0		0.157076	1714052
00:00:12.012	42907	0.01053	0		0.152725	1713040
00:00:12.022	42917	0.01093	0		0.158526	1714400
00:00:12.032	42927	0.01054	0		0.15287	1713084
00:00:12.042	42937	0.01088	0		0.157801	1714238
00:00:12.052	42947	0.01064	0		0.15432	1713413
00:00:12.062	42957	0.01099	0		0.159396	1714584
00:00:12.072	42967	0.01063	0		0.154175	1713381
00:00:12.082	42977	0.01082	0		0.156931	1714037
00:00:12.092	42987	0.01049	0		0.152145	1712932
00:00:12.102	42997	0.0111	0		0.160992	1714981
00:00:12.112	43007	0.0107	0		0.15519	1713636
00:00:12.122	43017	0.01085	0		0.157366	1714130
00:00:12.132	43027	0.01074	0		0.15577	1713743
00:00:12.141	43037	0.01103	0		0.159977	1714746
00:00:12.152	43047	0.01076	0		0.156061	1713822
00:00:12.161	43057	0.01084	0		0.157221	1714098
00:00:12.172	43067	0.01072	0		0.15548	1713689
00:00:12.181	43077	0.01106	0		0.160412	1714837
00:00:12.192	43087	0.01031	0		0.149534	1712307
00:00:12.201	43097	0.01119	0		0.162297	1715270
00:00:12.211	43107	0.0108	0		0.156641	1713964
00:00:12.221	43117	0.01071	0		0.155335	1713665
00:00:12.231	43127	0.01031	0		0.149534	1712310
00:00:12.241	43137	0.01094	0		0.158671	1714446
00:00:12.251	43147	0.01071	0		0.155335	1713663
00:00:12.262	43157	0.01098	0		0.159251	1714570
00:00:12.271	43167	0.01092	0		0.158381	1714353
00:00:12.281	43177	0.0109	0		0.158091	1714307
00:00:12.291	43187	0.01072	0		0.15548	1713694
00:00:12.301	43197	0.011	0		0.159541	1714648
00:00:12.311	43207	0.01082	0		0.156931	1714035
00:00:12.321	43217	0.01095	0		0.158816	1714477
00:00:12.331	43227	0.01072	0		0.15548	1713682
00:00:12.341	43237	0.01122	0		0.162732	1715383
00:00:12.351	43247	0.01076	0		0.156061	1713824
00:00:12.361	43257	0.01109	0		0.160847	1714922
00:00:12.371	43267	0.01079	0		0.156496	1713944
00:00:12.381	43277	0.01086	0		0.157511	1714174
00:00:12.391	43287	0.01062	0		0.15403	1713366
00:00:12.401	43297	0.01132	0		0.164183	1715700
00:00:12.410	43307	0.01104	0		0.160122	1714751
00:00:12.421	43317	0.0113	0		0.163893	1715646
00:00:12.431	43327	0.01081	0		0.156786	1713983
00:00:12.441	43337	0.01096	0		0.158961	1714511
00:00:12.450	43347	0.0108	0		0.156641	1713961
00:00:12.461	43357	0.01078	0		0.156351	1713893
00:00:12.470	43367	0.01107	0		0.160557	1714851
00:00:12.480	43377	0.01099	0		0.159396	1714584
00:00:12.490	43387	0.0111	0		0.160992	1714981
00:00:12.500	43397	0.01099	0		0.159396	1714614
00:00:12.510	43407	0.01076	0		0.156061	1713834
00:00:12.520	43417	0.01095	0		0.158816	1714469
00:00:12.530	43427	0.0108	0		0.156641	1713954
00:00:12.540	43437	0.0112	0		0.162442	1715304
00:00:12.550	43447	0.01083	0		0.157076	1714054
00:00:12.560	43457	0.01118	0		0.162152	1715226
00:00:12.570	43467	0.01068	0		0.1549	1713547
00:00:12.580	43477	0.0111	0		0.160992	1714954
00:00:12.590	43487	0.01109	0		0.160847	1714949
00:00:12.600	43497	0.01116	0		0.161862	1715165
00:00:12.610	43507	0.01097	0		0.159106	1714540
00:00:12.620	43517	0.01097	0		0.159106	1714538
00:00:12.630	43527	0.01104	0		0.160122	1714753
00:00:12.640	43537	0.01106	0		0.160412	1714849
00:00:12.650	43547	0.01111	0		0.161137	1714993
00:00:12.660	43557	0.01107	0		0.160557	1714861
00:00:12.669	43567	0.01069	0		0.155045	1713599
00:00:12.680	43577	0.01095	0		0.158816	1714458
00:00:12.690	43587	0.01097	0		0.159106	1714518
00:00:12.699	43597	0.01131	0		0.164038	1715658
00:00:12.709	43607	0.01095	0		0.158816	1714456
00:00:12.719	43617	0.01109	0		0.160847	1714930
00:00:12.729	43627	0.01116	0		0.161862	1715152
00:00:12.739	43637	0.01119	0		0.162297	1715265
00:00:12.749	43647	0.01051	0		0.152435	1712995
00:00:12.759	43657	0.01105	0		0.160267	1714812
00:00:12.769	43667	0.01118	0		0.162152	1715250
00:00:12.779	43677	0.01128	0		0.163603	1715572
00:00:12.789	43687	0.01071	0		0.155335	1713655
00:00:12.799	43697	0.0111	0		0.160992	1714969
00:00:12.809	43707	0.01117	0		0.162007	1715219
00:00:12.819	43717	0.01106	0		0.160412	1714844
00:00:12.829	43727	0.01114	0		0.161572	1715101
00:00:12.839	43737	0.01117	0		0.162007	1715199
00:00:12.849	43747	0.01112	0		0.161282	1715040
00:00:12.859	43757	0.01105	0		0.160267	1714815
00:00:12.869	43767	0.01123	0		0.162877	1715392
00:00:12.879	43777	0.01083	0		0.157076	1714049
00:00:12.888	43787	0.01127	0		0.163457	1715543
00:00:12.899	43797	0.01131	0		0.164038	1715668
00:00:12.909	43807	0.01063	0		0.154175	1713391
00:00:12.918	43817	0.01127	0		0.163457	1715533
00:00:12.929	43827	0.01139	0		0.165198	1715957
00:00:12.939	43837	0.01129	0		0.163748	1715619
00:00:12.948	43847	0.01091	0		0.158236	1714319
00:00:12.959	43857	0.01121	0		0.162587	1715326
00:00:12.969	43867	0.01135	0		0.164618	1715805
00:00:12.979	43877	0.01152	0		0.167083	1716373
00:00:12.988	43887	0.01102	0		0.159832	1714702
00:00:12.998	43897	0.01141	0		0.165488	1716016
00:00:13.008	43907	0.01119	0		0.162297	1715260
00:00:13.018	43917	0.01125	0		0.163167	1715460
00:00:13.028	43927	0.011	0		0.159541	1714631
00:00:13.038	43937	0.01135	0		0.164618	1715820
00:00:13.048	43947	0.01107	0		0.160557	1714851
00:00:13.059	43957	0.01124	0		0.163022	1715423
00:00:13.068	43967	0.01118	0		0.162152	1715231
00:00:13.078	43977	0.01098	0		0.159251	1714557
00:00:13.088	43987	0.01135	0		0.164618	1715793
00:00:13.098	43997	0.01125	0		0.163167	1715467
00:00:13.108	44007	0.01112	0		0.161282	1715025
00:00:13.118	44017	0.01144	0		0.165923	1716104
00:00:13.128	44027	0.01105	0		0.160267	1714795
00:00:13.138	44037	0.01153	0		0.167228	1716398
00:00:13.147	44047	0.0111	0		0.160992	1714969
00:00:13.158	44057	0.01127	0		0.163457	1715540
00:00:13.167	44067	0.01146	0		0.166213	1716184
00:00:13.177	44077	0.01123	0		0.162877	1715388
00:00:13.187	44087	0.0113	0		0.163893	1715626
00:00:13.197	44097	0.01164	0		0.168824	1716763
00:00:13.207	44107	0.01126	0		0.163312	1715499
00:00:13.218	44117	0.01109	0		0.160847	1714935
00:00:13.227	44127	0.01112	0		0.161282	1715032
00:00:13.237	44137	0.01134	0		0.164473	1715771
00:00:13.247	44147	0.01083	0		0.157076	1714054
00:00:13.257	44157	0.01142	0		0.165633	1716052
00:00:13.267	44167	0.01119	0		0.162297	1715282
00:00:13.277	44177	0.0114	0		0.165343	1715962
00:00:13.288	44187	0.01151	0		0.166938	1716353
00:00:13.297	44197	0.01141	0		0.165488	1716003
00:00:13.307	44207	0.01144	0		0.165923	1716123
00:00:13.317	44217	0.01138	0		0.165053	1715910
00:00:13.327	44227	0.01129	0		0.163748	1715609
00:00:13.337	44237	0.01136	0		0.164763	1715832
00:00:13.347	44247	0.01117	0		0.162007	1715214
00:00:13.357	44257	0.01126	0		0.163312	1715499
00:00:13.367	44267	0.01135	0		0.164618	1715812
00:00:13.377	44277	0.01133	0		0.164328	1715746
00:00:13.387	44287	0.01111	0		0.161137	1714988
00:00:13.397	44297	0.01117	0		0.162007	1715194
00:00:13.407	44307	0.01165	0		0.168969	1716812
00:00:13.417	44317	0.01118	0		0.162152	1715243
00:00:13.427	44327	0.01144	0		0.165923	1716121
00:00:13.436	44337	0.0117	0		0.169694	1716991
00:00:13.447	44347	0.01132	0		0.164183	1715697
00:00:13.457	44357	0.01101	0		0.159687	1714658
00:00:13.467	44367	0.01149	0		0.166648	1716280
00:00:13.477	44377	0.01127	0		0.163457	1715533
00:00:13.487	44387	0.01145	0		0.166068	1716126
00:00:13.497	44397	0.01144	0		0.165923	1716104
00:00:13.507	44407	0.01137	0		0.164908	1715886
00:00:13.517	44417	0.01156	0		0.167664	1716508
00:00:13.526	44427	0.01171	0		0.169839	1717011
00:00:13.536	44437	0.01126	0		0.163312	1715494
00:00:13.546	44447	0.01134	0		0.164473	1715763
00:00:13.556	44457	0.01159	0		0.168099	1716624
00:00:13.566	44467	0.01139	0		0.165198	1715930
00:00:13.576	44477	0.01157	0		0.167809	1716549
00:00:13.586	44487	0.01137	0		0.164908	1715886
00:00:13.596	44497	0.01157	0		0.167809	1716559
00:00:13.606	44507	0.01164	0		0.168824	1716776
00:00:13.616	44517	0.01162	0		0.168534	1716700
00:00:13.626	44527	0.01155	0		0.167519	1716466
00:00:13.636	44537	0.01136	0		0.164763	1715829
00:00:13.646	44547	0.01152	0		0.167083	1716378
00:00:13.656	44557	0.01157	0		0.167809	1716540
00:00:13.666	44567	0.012	0		0.174045	1717984
00:00:13.676	44577	0.01166	0		0.169114	1716856
00:00:13.686	44587	0.01164	0		0.168824	1716768
00:00:13.695	44597	0.01138	0		0.165053	1715891
00:00:13.706	44607	0.01168	0		0.169404	1716901
00:00:13.716	44617	0.01173	0		0.170129	1717065
00:00:13.725	44627	0.01169	0		0.169549	1716940
00:00:13.735	44637	0.01182	0		0.171435	1717383
00:00:13.745	44647	0.01175	0		0.170419	1717155
00:00:13.756	44657	0.01172	0		0.169984	1717045
00:00:13.765	44667	0.01153	0		0.167228	1716395
00:00:13.775	44677	0.01149	0		0.166648	1716292
00:00:13.785	44687	0.01151	0		0.166938	1716341
00:00:13.795	44697	0.01159	0		0.168099	1716597
00:00:13.806	44707	0.01156	0		0.167664	1716495
00:00:13.815	44717	0.01147	0		0.166358	1716199
00:00:13.825	44727	0.01175	0		0.170419	1717158
00:00:13.835	44737	0.01158	0		0.167954	1716584
00:00:13.845	44747	0.01147	0		0.166358	1716214
00:00:13.856	44757	0.01162	0		0.168534	1716727
00:00:13.866	44767	0.01158	0		0.167954	1716564
00:00:13.875	44777	0.01154	0		0.167374	1716432
00:00:13.885	44787	0.01164	0		0.168824	1716771
00:00:13.895	44797	0.0116	0		0.168244	1716646
00:00:13.905	44807	0.01169	0		0.169549	1716935
00:00:13.915	44817	0.01174	0		0.170274	1717126
00:00:13.925	44827	0.01162	0		0.168534	1716700
00:00:13.935	44837	0.01153	0		0.167228	1716415
00:00:13.945	44847	0.01181	0		0.17129	1717336
00:00:13.955	44857	0.01181	0		0.17129	1717366
00:00:13.965	44867	0.01174	0		0.170274	1717111
00:00:13.975	44877	0.01175	0		0.170419	1717153
00:00:13.984	44887	0.01153	0		0.167228	1716410
00:00:13.994	44897	0.01153	0		0.167228	1716412
00:00:14.005	44907	0.01151	0		0.166938	1716353
00:00:14.014	44917	0.0118	0		0.171144	1717319
00:00:14.024	44927	0.0121	0		0.175496	1718319
00:00:14.035	44937	0.01189	0		0.17245	1717618
00:00:14.047	44947	0.01168	0		0.169404	1716898
00:00:14.055	44957	0.0115	0		0.166793	1716312
00:00:14.064	44967	0.01194	0		0.173175	1717786
00:00:14.074	44977	0.01158	0		0.167954	1716594
00:00:14.084	44987	0.01195	0		0.17332	1717822
00:00:14.094	44997	0.01164	0		0.168824	1716788
00:00:14.104	45007	0.01159	0		0.168099	1716602
00:00:14.114	45017	0.0117	0		0.169694	1716986
00:00:14.124	45027	0.01126	0		0.163312	1715501
00:00:14.134	45037	0.01186	0		0.172015	1717508
00:00:14.144	45047	0.01178	0		0.170854	1717263
00:00:14.154	45057	0.01155	0		0.167519	1716491
00:00:14.164	45067	0.01192	0		0.172885	1717727
00:00:14.174	45077	0.01196	0		0.173465	1717854
00:00:14.184	45087	0.01186	0		0.172015	1717530
00:00:14.194	45097	0.01171	0		0.169839	1717003
00:00:14.204	45107	0.01189	0		0.17245	1717611
00:00:14.214	45117	0.01181	0		0.17129	1717359
00:00:14.224	45127	0.01195	0		0.17332	1717805
00:00:14.233	45137	0.01182	0		0.171435	1717373
00:00:14.244	45147	0.01183	0		0.17158	1717432
00:00:14.254	45157	0.0119	0		0.172595	1717639
00:00:14.264	45167	0.01186	0		0.172015	1717505
00:00:14.273	45177	0.01172	0		0.169984	1717055
00:00:14.283	45187	0.01178	0		0.170854	1717248
00:00:14.293	45197	0.01183	0		0.17158	1717422
00:00:14.303	45207	0.01234	0		0.178977	1719136
00:00:14.313	45217	0.01175	0		0.170419	1717163
00:00:14.323	45227	0.0119	0		0.172595	1717644
00:00:14.333	45237	0.01159	0		0.168099	1716609
00:00:14.343	45247	0.01211	0		0.175641	1718351
00:00:14.353	45257	0.01156	0		0.167664	1716513
00:00:14.363	45267	0.01181	0		0.17129	1717341
00:00:14.373	45277	0.0117	0		0.169694	1716991
00:00:14.383	45287	0.01182	0		0.171435	1717371
00:00:14.393	45297	0.01159	0		0.168099	1716616
00:00:14.404	45307	0.01205	0		0.17477	1718153
00:00:14.413	45317	0.01183	0		0.17158	1717415
00:00:14.423	45327	0.01177	0		0.170709	1717207
00:00:14.433	45337	0.01191	0		0.17274	1717693
00:00:14.443	45347	0.01193	0		0.17303	1717754
00:00:14.453	45357	0.0118	0		0.171144	1717322
00:00:14.463	45367	0.01207	0		0.175061	1718207
00:00:14.473	45377	0.01179	0		0.170999	1717290
00:00:14.482	45387	0.0122	0		0.176946	1718665
00:00:14.493	45397	0.01166	0		0.169114	1716856
00:00:14.503	45407	0.01205	0		0.17477	1718148
00:00:14.512	45417	0.01205	0		0.17477	1718143
00:00:14.523	45427	0.01203	0		0.17448	1718087
00:00:14.533	45437	0.012	0		0.174045	1717974
00:00:14.543	45447	0.01193	0		0.17303	1717759
00:00:14.553	45457	0.01157	0		0.167809	1716559
00:00:14.562	45467	0.01212	0		0.175786	1718400
00:00:14.572	45477	0.01209	0		0.175351	1718278
00:00:14.582	45487	0.01228	0		0.178106	1718923
00:00:14.592	45497	0.0118	0		0.171144	1717302
00:00:14.602	45507	0.01196	0		0.173465	1717864
00:00:14.612	45517	0.01201	0		0.17419	1718008
00:00:14.622	45527	0.0121	0		0.175496	1718327
00:00:14.632	45537	0.01163	0		0.168679	1716732
00:00:14.642	45547	0.0123	0		0.178396	1718991
00:00:14.652	45557	0.01191	0		0.17274	1717688
00:00:14.662	45567	0.01221	0		0.177091	1718706
00:00:14.672	45577	0.0118	0		0.171144	1717312
00:00:14.682	45587	0.01222	0		0.177236	1718711
00:00:14.692	45597	0.01143	0		0.165778	1716091
00:00:14.702	45607	0.01239	0		0.179702	1719310
00:00:14.712	45617	0.01175	0		0.170419	1717165
00:00:14.722	45627	0.01228	0		0.178106	1718920
00:00:14.732	45637	0.01223	0		0.177381	1718751
00:00:14.742	45647	0.01232	0		0.178686	1719060
00:00:14.752	45657	0.0119	0		0.172595	1717663
00:00:14.762	45667	0.01222	0		0.177236	1718722
00:00:14.772	45677	0.01222	0		0.177236	1718714
00:00:14.781	45687	0.0123	0		0.178396	1718989
00:00:14.792	45697	0.01183	0		0.17158	1717405
00:00:14.802	45707	0.01233	0		0.178831	1719089
00:00:14.811	45717	0.01189	0		0.17245	1717623
00:00:14.821	45727	0.01243	0		0.180282	1719442
00:00:14.831	45737	0.01198	0		0.173755	1717913
00:00:14.841	45747	0.01261	0		0.182893	1720041
00:00:14.851	45757	0.01208	0		0.175206	1718256
00:00:14.861	45767	0.0123	0		0.178396	1719009
00:00:14.871	45777	0.01182	0		0.171435	1717383
00:00:14.881	45787	0.01251	0		0.181442	1719699
00:00:14.891	45797	0.01202	0		0.174335	1718053
00:00:14.902	45807	0.01228	0		0.178106	1718942
00:00:14.911	45817	0.01199	0		0.1739	1717937
00:00:14.921	45827	0.01202	0		0.174335	1718040
00:00:14.931	45837	0.01211	0		0.175641	1718366
00:00:14.941	45847	0.01218	0		0.176656	1718608
00:00:14.951	45857	0.01201	0		0.17419	1718016
00:00:14.961	45867	0.0123	0		0.178396	1718994
00:00:14.971	45877	0.01196	0		0.173465	1717852
00:00:14.981	45887	0.01212	0		0.175786	1718381
00:00:14.991	45897	0.01185	0		0.17187	1717481
00:00:15.001	45907	0.0124	0		0.179847	1719320
00:00:15.011	45917	0.01208	0		0.175206	1718266
00:00:15.021	45927	0.01232	0		0.178686	1719065
00:00:15.030	45937	0.0123	0		0.178396	1718996
00:00:15.041	45947	0.01196	0		0.173465	1717844
00:00:15.051	45957	0.01204	0		0.174625	1718124
00:00:15.060	45967	0.01233	0		0.178831	1719102
00:00:15.071	45977	0.01224	0		0.177526	1718788
00:00:15.081	45987	0.01223	0		0.177381	1718774
00:00:15.091	45997	0.01242	0		0.180137	1719405
00:00:15.101	46007	0.01209	0		0.175351	1718297
00:00:15.110	46017	0.01218	0		0.176656	1718582
00:00:15.120	46027	0.01237	0		0.179412	1719231
00:00:15.130	46037	0.01231	0		0.178541	1719014
00:00:15.140	46047	0.01254	0		0.181877	1719802
00:00:15.150	46057	0.01214	0		0.176076	1718444
00:00:15.160	46067	0.01249	0		0.181152	1719645
00:00:15.170	46077	0.01231	0		0.178541	1719031
00:00:15.180	46087	0.01251	0		0.181442	1719707
00:00:15.190	46097	0.01265	0		0.183473	1720175
00:00:15.200	46107	0.01247	0		0.180862	1719574
00:00:15.210	46117	0.01222	0		0.177236	1718737
00:00:15.220	46127	0.01256	0		0.182167	1719869
00:00:15.230	46137	0.01226	0		0.177816	1718874
00:00:15.240	46147	0.01257	0		0.182312	1719889
00:00:15.250	46157	0.01237	0		0.179412	1719222
00:00:15.260	46167	0.01242	0		0.180137	1719413
00:00:15.270	46177	0.01244	0		0.180427	1719474
00:00:15.280	46187	0.01248	0		0.181007	1719599
00:00:15.290	46197	0.01242	0		0.180137	1719405
00:00:15.300	46207	0.01253	0		0.181732	1719768
00:00:15.310	46217	0.0124	0		0.179847	1719327
00:00:15.320	46227	0.01273	0		0.184633	1720447
00:00:15.329	46237	0.01236	0		0.179267	1719192
00:00:15.339	46247	0.01241	0		0.179992	1719366
00:00:15.350	46257	0.01258	0		0.182457	1719918
00:00:15.359	46267	0.01224	0		0.177526	1718798
00:00:15.370	46277	0.01237	0		0.179412	1719214
00:00:15.381	46287	0.01256	0		0.182167	1719867
00:00:15.389	46297	0.01274	0		0.184778	1720464
00:00:15.400	46307	0.01271	0		0.184343	1720366
00:00:15.409	46317	0.01245	0		0.180572	1719486
00:00:15.419	46327	0.01246	0		0.180717	1719530
00:00:15.429	46337	0.01225	0		0.177671	1718810
00:00:15.439	46347	0.01238	0		0.179557	1719258
00:00:15.449	46357	0.01253	0		0.181732	1719760
00:00:15.459	46367	0.01247	0		0.180862	1719579
00:00:15.469	46377	0.01248	0		0.181007	1719599
00:00:15.479	46387	0.01282	0		0.185938	1720726
00:00:15.489	46397	0.01225	0		0.177671	1718820
00:00:15.499	46407	0.01249	0		0.181152	1719618
00:00:15.509	46417	0.01229	0		0.178251	1718972
00:00:15.519	46427	0.01267	0		0.183763	1720222
00:00:15.529	46437	0.01241	0		0.179992	1719371
00:00:15.539	46447	0.01255	0		0.182022	1719827
00:00:15.549	46457	0.01228	0		0.178106	1718916
00:00:15.559	46467	0.01262	0		0.183038	1720072
00:00:15.569	46477	0.01247	0		0.180862	1719577
00:00:15.578	46487	0.01267	0		0.183763	1720249
00:00:15.588	46497	0.01261	0		0.182893	1720033
00:00:15.598	46507	0.01227	0		0.177961	1718879
00:00:15.608	46517	0.01247	0		0.180862	1719560
00:00:15.618	46527	0.01251	0		0.181442	1719694
00:00:15.628	46537	0.01258	0		0.182457	1719950
00:00:15.638	46547	0.01272	0		0.184488	1720415
00:00:15.648	46557	0.01252	0		0.181587	1719726
00:00:15.658	46567	0.01281	0		0.185793	1720712
00:00:15.668	46577	0.01227	0		0.177961	1718908
00:00:15.678	46587	0.01283	0		0.186083	1720775
00:00:15.688	46597	0.01228	0		0.178106	1718935
00:00:15.698	46607	0.01264	0		0.183328	1720136
00:00:15.708	46617	0.01248	0		0.181007	1719584
00:00:15.718	46627	0.01274	0		0.184778	1720467
00:00:15.728	46637	0.01272	0		0.184488	1720420
00:00:15.738	46647	0.01268	0		0.183908	1720273
00:00:15.748	46657	0.01248	0		0.181007	1719609
00:00:15.758	46667	0.01284	0		0.186228	1720795
00:00:15.768	46677	0.01256	0		0.182167	1719864
00:00:15.778	46687	0.01316	0		0.19087	1721893
00:00:15.788	46697	0.01248	0		0.181007	1719604
00:00:15.798	46707	0.01285	0		0.186373	1720838
00:00:15.807	46717	0.01271	0		0.184343	1720354
00:00:15.818	46727	0.01282	0		0.185938	1720731
00:00:15.829	46737	0.01232	0		0.178686	1719048
00:00:15.837	46747	0.01288	0		0.186809	1720931
00:00:15.847	46757	0.01266	0		0.183618	1720210
00:00:15.858	46767	0.01246	0		0.180717	1719538
00:00:15.867	46777	0.01284	0		0.186228	1720819
00:00:15.877	46787	0.01254	0		0.181877	1719809
00:00:15.887	46797	0.01256	0		0.182167	1719858
00:00:15.897	46807	0.01296	0		0.187969	1721197
00:00:15.907	46817	0.01259	0		0.182602	1719970
00:00:15.917	46827	0.01309	0		0.189854	1721660
00:00:15.927	46837	0.01279	0		0.185503	1720648
00:00:15.937	46847	0.01319	0		0.191305	1721981
00:00:15.947	46857	0.01294	0		0.187679	1721156
00:00:15.957	46867	0.01263	0		0.183183	1720090
00:00:15.967	46877	0.01244	0		0.180427	1719464
00:00:15.977	46887	0.01284	0		0.186228	1720805
00:00:15.987	46897	0.0126	0		0.182747	1720016
00:00:15.997	46907	0.01271	0		0.184343	1720357
00:00:16.007	46917	0.01291	0		0.187244	1721041
00:00:16.017	46927	0.01281	0		0.185793	1720714
00:00:16.027	46937	0.01284	0		0.186228	1720819
00:00:16.037	46947	0.01267	0		0.183763	1720234
00:00:16.047	46957	0.0126	0		0.182747	1720014
00:00:16.057	46967	0.01281	0		0.185793	1720717
00:00:16.066	46977	0.01268	0		0.183908	1720278
00:00:16.077	46987	0.01286	0		0.186518	1720877
00:00:16.087	46997	0.01284	0		0.186228	1720814
00:00:16.096	47007	0.01266	0		0.183618	1720192
00:00:16.107	47017	0.0125	0		0.181297	1719670
00:00:16.116	47027	0.01273	0		0.184633	1720440
00:00:16.127	47037	0.01246	0		0.180717	1719516
00:00:16.137	47047	0.01289	0		0.186954	1720970
00:00:16.146	47057	0.01313	0		0.190435	1721778
00:00:16.157	47067	0.01332	0		0.19319	1722433
00:00:16.166	47077	0.01261	0		0.182893	1720046
00:00:16.176	47087	0.01289	0		0.186954	1720960
00:00:16.186	47097	0.01294	0		0.187679	1721134
00:00:16.196	47107	0.01299	0		0.188404	1721295
00:00:16.206	47117	0.013	0		0.188549	1721340
00:00:16.216	47127	0.01293	0		0.187534	1721097
00:00:16.226	47137	0.01318	0		0.19116	1721952
00:00:16.236	47147	0.01285	0		0.186373	1720832
00:00:16.246	47157	0.01293	0		0.187534	1721117
00:00:16.257	47167	0.01315	0		0.190725	1721832
00:00:16.266	47177	0.01304	0		0.189129	1721479
00:00:16.276	47187	0.01271	0		0.184343	1720364
00:00:16.286	47197	0.013	0		0.188549	1721342
00:00:16.296	47207	0.01309	0		0.189854	1721643
00:00:16.306	47217	0.01303	0		0.188984	1721455
00:00:16.316	47227	0.01307	0		0.189564	1721577
00:00:16.326	47237	0.01273	0		0.184633	1720442
00:00:16.336	47247	0.01295	0		0.187824	1721178
00:00:16.346	47257	0.01269	0		0.184053	1720310
00:00:16.356	47267	0.01283	0		0.186083	1720758
00:00:16.366	47277	0.01292	0		0.187389	1721058
00:00:16.376	47287	0.01275	0		0.184923	1720499
00:00:16.385	47297	0.01305	0		0.189274	1721516
00:00:16.395	47307	0.01325	0		0.192175	1722185
00:00:16.406	47317	0.01301	0		0.188694	1721374
00:00:16.416	47327	0.01292	0		0.187389	1721077
00:00:16.425	47337	0.01289	0		0.186954	1720982
00:00:16.435	47347	0.01272	0		0.184488	1720408
00:00:16.445	47357	0.01281	0		0.185793	1720702
00:00:16.455	47367	0.01295	0		0.187824	1721185
00:00:16.466	47377	0.01303	0		0.188984	1721435
00:00:16.475	47387	0.01299	0		0.188404	1721310
00:00:16.485	47397	0.01321	0		0.191595	1722057
00:00:16.495	47407	0.01303	0		0.188984	1721440
00:00:16.506	47417	0.01339	0		0.194205	1722646
00:00:16.515	47427	0.01306	0		0.189419	1721550
00:00:16.525	47437	0.01319	0		0.191305	1721971
00:00:16.535	47447	0.01298	0		0.188259	1721283
00:00:16.545	47457	0.01305	0		0.189274	1721518
00:00:16.555	47467	0.0131	0		0.189999	1721685
00:00:16.565	47477	0.01289	0		0.186954	1720977
00:00:16.575	47487	0.01303	0		0.188984	1721460
00:00:16.585	47497	0.01298	0		0.188259	1721283
00:00:16.595	47507	0.01306	0		0.189419	1721533
00:00:16.605	47517	0.01312	0		0.190289	1721761
00:00:16.615	47527	0.0131	0		0.189999	1721673
00:00:16.625	47537	0.01299	0		0.188404	1721305
00:00:16.635	47547	0.01308	0		0.189709	1721604
00:00:16.644	47557	0.01313	0		0.190435	1721771
00:00:16.655	47567	0.01358	0		0.196961	1723276
00:00:16.664	47577	0.01319	0		0.191305	1721986
00:00:16.675	47587	0.01337	0		0.193915	1722570
00:00:16.684	47597	0.01323	0		0.191885	1722102
00:00:16.694	47607	0.0131	0		0.189999	1721665
00:00:16.704	47617	0.01331	0		0.193045	1722367
00:00:16.714	47627	0.01322	0		0.19174	1722097
00:00:16.724	47637	0.01294	0		0.187679	1721144
00:00:16.734	47647	0.01336	0		0.19377	1722563
00:00:16.744	47657	0.01306	0		0.189419	1721528
00:00:16.754	47667	0.01292	0		0.187389	1721085
00:00:16.765	47677	0.01315	0		0.190725	1721832
00:00:16.774	47687	0.01306	0		0.189419	1721543
00:00:16.784	47697	0.01345	0		0.195076	1722837
00:00:16.794	47707	0.01322	0		0.19174	1722084
00:00:16.804	47717	0.01335	0		0.193625	1722531
00:00:16.814	47727	0.01311	0		0.190144	1721714
00:00:16.826	47737	0.01352	0		0.196091	1723092
00:00:16.834	47747	0.01313	0		0.190435	1721790
00:00:16.844	47757	0.01341	0		0.194496	1722712
00:00:16.854	47767	0.01325	0		0.192175	1722173
00:00:16.864	47777	0.01318	0		0.19116	1721942
00:00:16.874	47787	0.01344	0		0.194931	1722815
00:00:16.884	47797	0.01317	0		0.191015	1721905
00:00:16.894	47807	0.01307	0		0.189564	1721572
00:00:16.904	47817	0.01343	0		0.194786	1722790
00:00:16.913	47827	0.01302	0		0.188839	1721423
00:00:16.924	47837	0.01318	0		0.19116	1721942
00:00:16.933	47847	0.01309	0		0.189854	1721633
00:00:16.944	47857	0.01347	0		0.195366	1722920
00:00:16.953	47867	0.01347	0		0.195366	1722930
00:00:16.964	47877	0.01324	0		0.19203	1722139
00:00:16.973	47887	0.01316	0		0.19087	1721876
00:00:16.983	47897	0.01345	0		0.195076	1722837
00:00:16.993	47907	0.01353	0		0.196236	1723129
00:00:17.004	47917	0.01337	0		0.193915	1722572
00:00:17.013	47927	0.01309	0		0.189854	1721655
00:00:17.023	47937	0.01335	0		0.193625	1722501
00:00:17.033	47947	0.01332	0		0.19319	1722401
00:00:17.044	47957	0.01344	0		0.194931	1722817
00:00:17.053	47967	0.0134	0		0.194351	1722687
00:00:17.063	47977	0.01347	0		0.195366	1722913
00:00:17.073	47987	0.01332	0		0.19319	1722425
00:00:17.083	47997	0.01334	0		0.19348	1722489
00:00:17.093	48007	0.01326	0		0.19232	1722210
00:00:17.103	48017	0.01344	0		0.194931	1722829
00:00:17.113	48027	0.01315	0		0.190725	1721849
00:00:17.123	48037	0.01339	0		0.194205	1722651
00:00:17.133	48047	0.01344	0		0.194931	1722820
00:00:17.143	48057	0.01321	0		0.191595	1722035
00:00:17.153	48067	0.01345	0		0.195076	1722837
00:00:17.163	48077	0.01349	0		0.195656	1722987
00:00:17.173	48087	0.01329	0		0.192755	1722327
00:00:17.182	48097	0.01321	0		0.191595	1722064
00:00:17.193	48107	0.01357	0		0.196816	1723257
00:00:17.202	48117	0.01346	0		0.195221	1722876
00:00:17.212	48127	0.01349	0		0.195656	1722995
00:00:17.222	48137	0.01376	0		0.199572	1723903
00:00:17.232	48147	0.01326	0		0.19232	1722227
00:00:17.242	48157	0.01343	0		0.194786	1722790
00:00:17.253	48167	0.01336	0		0.19377	1722550
00:00:17.262	48177	0.01335	0		0.193625	1722526
00:00:17.272	48187	0.01358	0		0.196961	1723288
00:00:17.282	48197	0.01385	0		0.200877	1724187
00:00:17.292	48207	0.01319	0		0.191305	1721971
00:00:17.302	48217	0.01357	0		0.196816	1723271
00:00:17.312	48227	0.01341	0		0.194496	1722709
00:00:17.322	48237	0.01364	0		0.197831	1723499
00:00:17.332	48247	0.01373	0		0.199137	1723800
00:00:17.342	48257	0.01391	0		0.201747	1724409
00:00:17.352	48267	0.01347	0		0.195366	1722925
00:00:17.362	48277	0.01356	0		0.196671	1723232
00:00:17.372	48287	0.01356	0		0.196671	1723227
00:00:17.382	48297	0.01383	0		0.200587	1724126
00:00:17.392	48307	0.01351	0		0.195946	1723058
00:00:17.402	48317	0.01358	0		0.196961	1723279
00:00:17.412	48327	0.01335	0		0.193625	1722531
00:00:17.422	48337	0.01341	0		0.194496	1722714
00:00:17.431	48347	0.01371	0		0.198847	1723712
00:00:17.442	48357	0.01389	0		0.201457	1724313
00:00:17.452	48367	0.01386	0		0.201022	1724232
00:00:17.461	48377	0.01379	0		0.200007	1723979
00:00:17.471	48387	0.01348	0		0.195511	1722942
00:00:17.481	48397	0.0139	0		0.201602	1724350
00:00:17.491	48407	0.01366	0		0.198121	1723568
00:00:17.501	48417	0.01372	0		0.198992	1723759
00:00:17.511	48427	0.01344	0		0.194931	1722827
00:00:17.521	48437	0.01382	0		0.200442	1724094
00:00:17.532	48447	0.01364	0		0.197831	1723494
00:00:17.541	48457	0.01363	0		0.197686	1723472
00:00:17.551	48467	0.01363	0		0.197686	1723462
00:00:17.561	48477	0.0136	0		0.197251	1723342
00:00:17.571	48487	0.01381	0		0.200297	1724065
00:00:17.581	48497	0.01341	0		0.194496	1722719
00:00:17.591	48507	0.01379	0		0.200007	1723994
00:00:17.601	48517	0.01374	0		0.199282	1723830
00:00:17.611	48527	0.0135	0		0.195801	1723012
00:00:17.621	48537	0.01388	0		0.201312	1724308
00:00:17.631	48547	0.01338	0		0.19406	1722607
00:00:17.641	48557	0.01368	0		0.198412	1723641
00:00:17.651	48567	0.01353	0		0.196236	1723132
00:00:17.661	48577	0.0139	0		0.201602	1724362
00:00:17.671	48587	0.01343	0		0.194786	1722780
00:00:17.681	48597	0.01397	0		0.202618	1724607
00:00:17.691	48607	0.01356	0		0.196671	1723235
00:00:17.700	48617	0.01377	0		0.199717	1723942
00:00:17.710	48627	0.01373	0		0.199137	1723800
00:00:17.720	48637	0.01387	0		0.201167	1724276
00:00:17.730	48647	0.01351	0		0.195946	1723058
00:00:17.740	48657	0.01395	0		0.202328	1724546
00:00:17.750	48667	0.01344	0		0.194931	1722829
00:00:17.760	48677	0.01408	0		0.204213	1724972
00:00:17.770	48687	0.01346	0		0.195221	1722893
00:00:17.780	48697	0.01378	0		0.199862	1723974
00:00:17.790	48707	0.01361	0		0.197396	1723391
00:00:17.800	48717	0.01389	0		0.201457	1724328
00:00:17.810	48727	0.0139	0		0.201602	1724355
00:00:17.821	48737	0.01397	0		0.202618	1724600
00:00:17.830	48747	0.01383	0		0.200587	1724114
00:00:17.840	48757	0.01379	0		0.200007	1724006
00:00:17.850	48767	0.01368	0		0.198412	1723609
00:00:17.860	48777	0.01401	0		0.203198	1724729
00:00:17.870	48787	0.01355	0		0.196526	1723195
00:00:17.880	48797	0.01392	0		0.201892	1724426
00:00:17.890	48807	0.01378	0		0.199862	1723974
00:00:17.900	48817	0.0137	0		0.198702	1723683
00:00:17.910	48827	0.01379	0		0.200007	1723991
00:00:17.920	48837	0.01413	0		0.204938	1725141
00:00:17.930	48847	0.01378	0		0.199862	1723967
00:00:17.940	48857	0.01403	0		0.203488	1724788
00:00:17.950	48867	0.01349	0		0.195656	1722980
00:00:17.960	48877	0.01404	0		0.203633	1724842
00:00:17.970	48887	0.01368	0		0.198412	1723641
00:00:17.980	48897	0.0142	0		0.205954	1725362
00:00:17.989	48907	0.01397	0		0.202618	1724595
00:00:18.000	48917	0.0139	0		0.201602	1724355
00:00:18.010	48927	0.01341	0		0.194496	1722707
00:00:18.019	48937	0.0141	0		0.204503	1725038
00:00:18.029	48947	0.01398	0		0.202763	1724631
00:00:18.039	48957	0.01395	0		0.202328	1724533
00:00:18.049	48967	0.01398	0		0.202763	1724644
00:00:18.059	48977	0.01414	0		0.205083	1725170
00:00:18.069	48987	0.01416	0		0.205373	1725245
00:00:18.079	48997	0.0135	0		0.195801	1723029
00:00:18.089	49007	0.01381	0		0.200297	1724048
00:00:18.099	49017	0.01402	0		0.203343	1724756
00:00:18.109	49027	0.01381	0		0.200297	1724048
00:00:18.119	49037	0.0142	0		0.205954	1725384
00:00:18.129	49047	0.01404	0		0.203633	1724820
00:00:18.139	49057	0.01437	0		0.208419	1725928
00:00:18.149	49067	0.0138	0		0.200152	1724033
00:00:18.159	49077	0.01409	0		0.204358	1724996
00:00:18.169	49087	0.01365	0		0.197976	1723519
00:00:18.179	49097	0.01447	0		0.20987	1726276
00:00:18.189	49107	0.01403	0		0.203488	1724805
00:00:18.199	49117	0.01392	0		0.201892	1724436
00:00:18.209	49127	0.0141	0		0.204503	1725023
00:00:18.219	49137	0.01414	0		0.205083	1725155
00:00:18.229	49147	0.01405	0		0.203778	1724869
00:00:18.238	49157	0.01407	0		0.204068	1724940
00:00:18.248	49167	0.01396	0		0.202473	1724560
00:00:18.259	49177	0.01371	0		0.198847	1723715
00:00:18.268	49187	0.01377	0		0.199717	1723928
00:00:18.278	49197	0.014	0		0.203053	1724700
00:00:18.288	49207	0.01384	0		0.200732	1724146
00:00:18.299	49217	0.01404	0		0.203633	1724847
00:00:18.308	49227	0.01401	0		0.203198	1724739
00:00:18.318	49237	0.01421	0		0.206099	1725416
00:00:18.328	49247	0.0139	0		0.201602	1724364
00:00:18.338	49257	0.01421	0		0.206099	1725411
00:00:18.348	49267	0.01407	0		0.204068	1724938
00:00:18.359	49277	0.01423	0		0.206389	1725472
00:00:18.368	49287	0.01373	0		0.199137	1723793
00:00:18.378	49297	0.01407	0		0.204068	1724942
00:00:18.388	49307	0.01374	0		0.199282	1723837
00:00:18.398	49317	0.01414	0		0.205083	1725160
00:00:18.408	49327	0.01417	0		0.205518	1725254
00:00:18.418	49337	0.01427	0		0.206969	1725592
00:00:18.428	49347	0.01404	0		0.203633	1724832
00:00:18.438	49357	0.0143	0		0.207404	1725700
00:00:18.448	49367	0.01376	0		0.199572	1723903
00:00:18.458	49377	0.01414	0		0.205083	1725180
00:00:18.468	49387	0.01383	0		0.200587	1724111
00:00:18.479	49397	0.01426	0		0.206824	1725580
00:00:18.487	49407	0.01417	0		0.205518	1725254
00:00:18.497	49417	0.01404	0		0.203633	1724820
00:00:18.507	49427	0.01388	0		0.201312	1724279
00:00:18.517	49437	0.01405	0		0.203778	1724867
00:00:18.527	49447	0.01402	0		0.203343	1724761
00:00:18.537	49457	0.01411	0		0.204648	1725072
00:00:18.547	49467	0.01382	0		0.200442	1724099
00:00:18.557	49477	0.01448	0		0.210015	1726293
00:00:18.567	49487	0.01414	0		0.205083	1725153
00:00:18.577	49497	0.01439	0		0.208709	1726023
00:00:18.587	49507	0.01415	0		0.205228	1725197
00:00:18.597	49517	0.01462	0		0.212045	1726781
00:00:18.607	49527	0.01389	0		0.201457	1724333
00:00:18.617	49537	0.01415	0		0.205228	1725192
00:00:18.627	49547	0.01405	0		0.203778	1724864
00:00:18.637	49557	0.01413	0		0.204938	1725126
00:00:18.647	49567	0.01434	0		0.207984	1725832
00:00:18.657	49577	0.0143	0		0.207404	1725693
00:00:18.667	49587	0.01416	0		0.205373	1725227
00:00:18.677	49597	0.01421	0		0.206099	1725389
00:00:18.687	49607	0.01435	0		0.208129	1725886
00:00:18.697	49617	0.01436	0		0.208274	1725901
00:00:18.707	49627	0.0141	0		0.204503	1725038
00:00:18.717	49637	0.01445	0		0.209579	1726207
00:00:18.727	49647	0.01392	0		0.201892	1724418
00:00:18.736	49657	0.01455	0		0.21103	1726529
00:00:18.747	49667	0.01428	0		0.207114	1725627
00:00:18.757	49677	0.01456	0		0.211175	1726578
00:00:18.766	49687	0.01402	0		0.203343	1724781
00:00:18.776	49697	0.01457	0		0.21132	1726610
00:00:18.786	49707	0.01411	0		0.204648	1725075
00:00:18.797	49717	0.01436	0		0.208274	1725916
00:00:18.806	49727	0.01434	0		0.207984	1725852
00:00:18.816	49737	0.01423	0		0.206389	1725465
00:00:18.828	49747	0.01431	0		0.207549	1725737
00:00:18.836	49757	0.01412	0		0.204793	1725109
00:00:18.846	49767	0.01417	0		0.205518	1725267
00:00:18.856	49777	0.01459	0		0.21161	1726678
00:00:18.866	49787	0.01413	0		0.204938	1725148
00:00:18.876	49797	0.01426	0		0.206824	1725570
00:00:18.886	49807	0.01419	0		0.205808	1725352
00:00:18.896	49817	0.0142	0		0.205954	1725357
00:00:18.906	49827	0.01428	0		0.207114	1725629
00:00:18.916	49837	0.01467	0		0.21277	1726962
00:00:18.926	49847	0.01429	0		0.207259	1725688
00:00:18.936	49857	0.01441	0		0.208999	1726075
00:00:18.946	49867	0.01414	0		0.205083	1725170
00:00:18.956	49877	0.01428	0		0.207114	1725636
00:00:18.966	49887	0.01414	0		0.205083	1725175
00:00:18.977	49897	0.01467	0		0.21277	1726940
00:00:18.986	49907	0.01449	0		0.21016	1726350
00:00:18.996	49917	0.01427	0		0.206969	1725619
00:00:19.006	49927	0.0144	0		0.208854	1726033
00:00:19.016	49937	0.0143	0		0.207404	1725712
00:00:19.026	49947	0.01421	0		0.206099	1725406
00:00:19.035	49957	0.01422	0		0.206244	1725438
00:00:19.046	49967	0.01445	0		0.209579	1726207
00:00:19.055	49977	0.01466	0		0.212625	1726923
00:00:19.065	49987	0.01458	0		0.211465	1726656
00:00:19.076	49997	0.0146	0		0.211755	1726715
00:00:19.085	50007	0.01438	0		0.208564	1725957
00:00:19.095	50017	0.01433	0		0.207839	1725803
00:00:19.105	50027	0.01446	0		0.209725	1726246
00:00:19.115	50037	0.01489	0		0.215961	1727671
00:00:19.125	50047	0.01431	0		0.207549	1725747
00:00:19.135	50057	0.01472	0		0.213495	1727119
00:00:19.145	50067	0.01465	0		0.21248	1726882
00:00:19.157	50077	0.01477	0		0.214221	1727288
00:00:19.165	50087	0.01464	0		0.212335	1726833
00:00:19.175	50097	0.01448	0		0.210015	1726320
00:00:19.185	50107	0.0143	0		0.207404	1725720
00:00:19.195	50117	0.01467	0		0.21277	1726948
00:00:19.205	50127	0.01444	0		0.209434	1726175
00:00:19.215	50137	0.01473	0		0.213641	1727146
00:00:19.225	50147	0.01475	0		0.213931	1727200
00:00:19.235	50157	0.01471	0		0.21335	1727097
00:00:19.245	50167	0.01447	0		0.20987	1726261
00:00:19.255	50177	0.01433	0		0.207839	1725810
00:00:19.265	50187	0.01447	0		0.20987	1726273
00:00:19.275	50197	0.01445	0		0.209579	1726195
00:00:19.285	50207	0.01428	0		0.207114	1725649
00:00:19.295	50217	0.01424	0		0.206534	1725497
00:00:19.304	50227	0.01444	0		0.209434	1726183
00:00:19.314	50237	0.0146	0		0.211755	1726725
00:00:19.324	50247	0.01443	0		0.209289	1726126
00:00:19.334	50257	0.01495	0		0.216831	1727901
00:00:19.344	50267	0.01441	0		0.208999	1726070
00:00:19.354	50277	0.0146	0		0.211755	1726725
00:00:19.364	50287	0.01445	0		0.209579	1726210
00:00:19.374	50297	0.01495	0		0.216831	1727896
00:00:19.384	50307	0.0148	0		0.214656	1727371
00:00:19.394	50317	0.01449	0		0.21016	1726334
00:00:19.404	50327	0.01504	0		0.218137	1728193
00:00:19.414	50337	0.01439	0		0.208709	1726023
00:00:19.424	50347	0.0148	0		0.214656	1727398
00:00:19.434	50357	0.01473	0		0.213641	1727136
00:00:19.444	50367	0.01436	0		0.208274	1725901
00:00:19.454	50377	0.01486	0		0.215526	1727580
00:00:19.464	50387	0.01462	0		0.212045	1726791
00:00:19.474	50397	0.01446	0		0.209725	1726256
00:00:19.484	50407	0.01483	0		0.215091	1727492
00:00:19.494	50417	0.01459	0		0.21161	1726688
00:00:19.504	50427	0.01496	0		0.216976	1727921
00:00:19.514	50437	0.01474	0		0.213786	1727175
00:00:19.524	50447	0.01472	0		0.213495	1727122
00:00:19.534	50457	0.01453	0		0.21074	1726477
00:00:19.544	50467	0.01454	0		0.210885	1726504
00:00:19.554	50477	0.01485	0		0.215381	1727536
00:00:19.564	50487	0.01468	0		0.212915	1726989
00:00:19.575	50497	0.01493	0		0.216541	1727816
00:00:19.583	50507	0.01492	0		0.216396	1727794
00:00:19.593	50517	0.01485	0		0.215381	1727544
00:00:19.604	50527	0.01503	0		0.217992	1728171
00:00:19.613	50537	0.01501	0		0.217702	1728078
00:00:19.623	50547	0.0146	0		0.211755	1726717
00:00:19.633	50557	0.01493	0		0.216541	1727811
00:00:19.643	50567	0.01497	0		0.217121	1727940
00:00:19.653	50577	0.0149	0		0.216106	1727708
00:00:19.663	50587	0.01487	0		0.215671	1727610
00:00:19.673	50597	0.01452	0		0.210595	1726455
00:00:19.683	50607	0.01491	0		0.216251	1727752
00:00:19.693	50617	0.01463	0		0.21219	1726798
00:00:19.703	50627	0.015	0		0.217557	1728070
00:00:19.713	50637	0.01461	0		0.2119	1726747
00:00:19.723	50647	0.01495	0		0.216831	1727901
00:00:19.733	50657	0.0149	0		0.216106	1727708
00:00:19.743	50667	0.0151	0		0.219007	1728391
00:00:19.753	50677	0.01494	0		0.216686	1727860
00:00:19.763	50687	0.01506	0		0.218427	1728242
00:00:19.773	50697	0.01463	0		0.21219	1726806
00:00:19.783	50707	0.01528	0		0.221618	1729002
00:00:19.793	50717	0.01468	0		0.212915	1726972
00:00:19.803	50727	0.015	0		0.217557	1728051
00:00:19.813	50737	0.01506	0		0.218427	1728266
00:00:19.823	50747	0.01492	0		0.216396	1727781
00:00:19.833	50757	0.01501	0		0.217702	1728100
00:00:19.843	50767	0.015	0		0.217557	1728041
00:00:19.853	50777	0.01502	0		0.217847	1728109
00:00:19.862	50787	0.01505	0		0.218282	1728217
00:00:19.873	50797	0.01483	0		0.215091	1727497
00:00:19.882	50807	0.01513	0		0.219442	1728475
00:00:19.892	50817	0.01492	0		0.216396	1727779
[truncated: 56,869 more rows]
