# Supplementary material for: Continuous Infusion Pressure Measurement in Predefined Interfascial and Intramuscular Tissue Conditions: An Ex Vivo Pilot Study
Source: J Clin Med. 2026 Apr 26;15(9):3301. doi: 10.3390/jcm15093301 (PMC13164366; doi:10.3390/jcm15093301)
Supplement: Supplementary file 1 [file jcm-15-03301-s001.zip › muscle 27.xlsx]

## Sheet: Recording
Timestamp	DeviceTime	Pressure(bar)	ButtonState	Event	Pressure(PSI)	PressureRAW
00:00:00.000	40095	0.00324	1		0.0469922	1688592
00:00:00.001	40105	0.00298	1		0.0432212	1687732
00:00:00.002	40115	0.00285	1		0.0413357	1687278
00:00:00.003	40125	0.00281	1		0.0407556	1687144
00:00:00.003	40135	0.0028	1		0.0406106	1687129
00:00:00.004	40145	0.00286	1		0.0414808	1687310
00:00:00.005	40155	0.00264	1		0.03829	1686580
00:00:00.008	40165	0.00307	1		0.0445266	1688014
00:00:00.018	40175	0.0029	1		0.0420609	1687465
00:00:00.028	40185	0.00324	1		0.0469922	1688580
00:00:00.038	40195	0.00304	1		0.0440915	1687908
00:00:00.048	40205	0.00278	1		0.0403205	1687048
00:00:00.058	40215	0.00275	1		0.0398854	1686950
00:00:00.068	40225	0.00262	1		0.0379999	1686509
00:00:00.078	40235	0.00306	1		0.0443815	1687976
00:00:00.088	40245	0.00272	1		0.0394503	1686859
00:00:00.098	40255	0.00274	1		0.0397403	1686904
00:00:00.108	40265	0.00273	1		0.0395953	1686886
00:00:00.117	40275	0.00277	1		0.0401754	1687012
00:00:00.127	40285	0.00297	0		0.0430762	1687700
00:00:00.137	40295	0.00253	0		0.0366945	1686212
00:00:00.147	40305	0.0027	0		0.0391602	1686798
00:00:00.157	40315	0.00247	0		0.0358243	1685999
00:00:00.167	40325	0.00308	0		0.0446716	1688048
00:00:00.177	40335	0.00298	0		0.0432212	1687705
00:00:00.187	40345	0.00284	0		0.0411907	1687249
00:00:00.197	40355	0.00276	0		0.0400304	1686980
00:00:00.207	40365	0.00304	0		0.0440915	1687915
00:00:00.217	40375	0.00263	0		0.0381449	1686540
00:00:00.227	40385	0.00289	0		0.0419159	1687435
00:00:00.237	40395	0.00276	0		0.0400304	1686990
00:00:00.247	40405	0.00277	0		0.0401754	1687007
00:00:00.257	40415	0.00301	0		0.0436563	1687830
00:00:00.267	40425	0.00291	0		0.042206	1687477
00:00:00.277	40435	0.00293	0		0.042496	1687563
00:00:00.287	40445	0.00286	0		0.0414808	1687327
00:00:00.297	40455	0.00274	0		0.0397403	1686906
00:00:00.307	40465	0.00267	0		0.0387251	1686695
00:00:00.317	40475	0.00291	0		0.042206	1687470
00:00:00.326	40485	0.0031	0		0.0449617	1688122
00:00:00.337	40495	0.00288	0		0.0417709	1687401
00:00:00.347	40505	0.00289	0		0.0419159	1687408
00:00:00.357	40515	0.00261	0		0.0378548	1686489
00:00:00.367	40525	0.00301	0		0.0436563	1687837
00:00:00.376	40535	0.00269	0		0.0390151	1686746
00:00:00.386	40545	0.00261	0		0.0378548	1686464
00:00:00.396	40555	0.00277	0		0.0401754	1687031
00:00:00.407	40565	0.00306	0		0.0443815	1687998
00:00:00.416	40575	0.00243	0		0.0352442	1685867
00:00:00.426	40585	0.00263	0		0.0381449	1686560
00:00:00.436	40595	0.00266	0		0.03858	1686638
00:00:00.446	40605	0.0028	0		0.0406106	1687122
00:00:00.456	40615	0.00272	0		0.0394503	1686849
00:00:00.466	40625	0.00294	0		0.0426411	1687572
00:00:00.476	40635	0.00266	0		0.03858	1686651
00:00:00.486	40645	0.00308	0		0.0446716	1688044
00:00:00.496	40655	0.00259	0		0.0375648	1686425
00:00:00.506	40665	0.00279	0		0.0404655	1687078
00:00:00.516	40675	0.00256	0		0.0371297	1686300
00:00:00.526	40685	0.00319	0		0.046267	1688433
00:00:00.536	40695	0.00281	0		0.0407556	1687159
00:00:00.546	40705	0.00302	0		0.0438014	1687856
00:00:00.556	40715	0.00253	0		0.0366945	1686217
00:00:00.566	40725	0.00323	0		0.0468472	1688565
00:00:00.576	40735	0.00281	0		0.0407556	1687144
00:00:00.586	40745	0.00283	0		0.0410457	1687212
00:00:00.596	40755	0.00275	0		0.0398854	1686950
00:00:00.606	40765	0.00302	0		0.0438014	1687856
00:00:00.616	40775	0.00275	0		0.0398854	1686958
00:00:00.625	40785	0.00314	0		0.0455418	1688242
00:00:00.636	40795	0.00249	0		0.0361144	1686087
00:00:00.645	40805	0.00276	0		0.0400304	1686982
00:00:00.655	40815	0.00274	0		0.0397403	1686923
00:00:00.665	40825	0.003	0		0.0435113	1687803
00:00:00.675	40835	0.00271	0		0.0393052	1686800
00:00:00.685	40845	0.0031	0		0.0449617	1688137
00:00:00.695	40855	0.00292	0		0.042351	1687528
00:00:00.705	40865	0.00316	0		0.0458319	1688320
00:00:00.715	40875	0.00283	0		0.0410457	1687212
00:00:00.725	40885	0.00332	0		0.0481525	1688847
00:00:00.735	40895	0.0029	0		0.0420609	1687445
00:00:00.745	40905	0.00288	0		0.0417709	1687394
00:00:00.755	40915	0.00261	0		0.0378548	1686477
00:00:00.765	40925	0.00324	0		0.0469922	1688592
00:00:00.775	40935	0.00305	0		0.0442365	1687950
00:00:00.785	40945	0.00297	0		0.0430762	1687680
00:00:00.795	40955	0.00302	0		0.0438014	1687844
00:00:00.805	40965	0.00321	0		0.0465571	1688506
00:00:00.815	40975	0.00276	0		0.0400304	1686994
00:00:00.825	40985	0.00308	0		0.0446716	1688061
00:00:00.835	40995	0.0031	0		0.0449617	1688122
00:00:00.845	41005	0.00318	0		0.046122	1688399
00:00:00.855	41015	0.00275	0		0.0398854	1686950
00:00:00.865	41025	0.0031	0		0.0449617	1688134
00:00:00.875	41035	0.00284	0		0.0411907	1687242
00:00:00.885	41045	0.00307	0		0.0445266	1688029
00:00:00.894	41055	0.00296	0		0.0429312	1687648
00:00:00.905	41065	0.00296	0		0.0429312	1687663
00:00:00.914	41075	0.00299	0		0.0433663	1687756
00:00:00.924	41085	0.0035	0		0.0507632	1689467
00:00:00.934	41095	0.00294	0		0.0426411	1687587
00:00:00.944	41105	0.00291	0		0.042206	1687487
00:00:00.954	41115	0.00293	0		0.042496	1687560
00:00:00.964	41125	0.00312	0		0.0452518	1688203
00:00:00.974	41135	0.00327	0		0.0474273	1688693
00:00:00.984	41145	0.00338	0		0.0490227	1689057
00:00:00.994	41155	0.00294	0		0.0426411	1687592
00:00:01.005	41165	0.00303	0		0.0439464	1687896
00:00:01.014	41175	0.00324	0		0.0469922	1688580
00:00:01.024	41185	0.00374	0		0.0542441	1690269
00:00:01.034	41195	0.00361	0		0.0523586	1689845
00:00:01.044	41205	0.00379	0		0.0549693	1690448
00:00:01.054	41215	0.00381	0		0.0552594	1690517
00:00:01.064	41225	0.00407	0		0.0590303	1691372
00:00:01.074	41235	0.00368	0		0.0533739	1690067
00:00:01.084	41245	0.00449	0		0.0651219	1692801
00:00:01.094	41255	0.00426	0		0.0617861	1692004
00:00:01.104	41265	0.00442	0		0.0641067	1692558
00:00:01.114	41275	0.00434	0		0.0629464	1692286
00:00:01.123	41285	0.00452	0		0.065557	1692877
00:00:01.133	41295	0.00442	0		0.0641067	1692549
00:00:01.143	41305	0.00507	0		0.0735341	1694725
00:00:01.154	41315	0.00472	0		0.0684578	1693570
00:00:01.164	41325	0.00465	0		0.0674425	1693330
00:00:01.173	41335	0.00491	0		0.0712135	1694198
00:00:01.183	41345	0.00495	0		0.0717937	1694337
00:00:01.193	41355	0.00484	0		0.0701982	1693953
00:00:01.203	41365	0.00483	0		0.0700532	1693941
00:00:01.213	41375	0.0047	0		0.0681677	1693489
00:00:01.223	41385	0.005	0		0.0725188	1694509
00:00:01.233	41395	0.00473	0		0.0686028	1693578
00:00:01.243	41405	0.00488	0		0.0707784	1694112
00:00:01.254	41415	0.00481	0		0.0697631	1693867
00:00:01.263	41425	0.00514	0		0.0745494	1694982
00:00:01.273	41435	0.005	0		0.0725188	1694506
00:00:01.283	41445	0.00522	0		0.0757097	1695230
00:00:01.293	41455	0.00521	0		0.0755646	1695203
00:00:01.303	41465	0.00515	0		0.0746944	1695000
00:00:01.313	41475	0.0048	0		0.0696181	1693821
00:00:01.325	41485	0.00506	0		0.0733891	1694713
00:00:01.333	41495	0.00497	0		0.0720837	1694401
00:00:01.342	41505	0.00517	0		0.0749845	1695085
00:00:01.353	41515	0.00516	0		0.0748395	1695046
00:00:01.363	41525	0.0054	0		0.0783204	1695855
00:00:01.372	41535	0.00519	0		0.0752746	1695122
00:00:01.383	41545	0.00544	0		0.0789005	1695983
00:00:01.393	41555	0.0051	0		0.0739692	1694843
00:00:01.403	41565	0.00544	0		0.0789005	1695963
00:00:01.413	41575	0.00535	0		0.0775952	1695668
00:00:01.423	41585	0.00546	0		0.0791906	1696039
00:00:01.432	41595	0.00529	0		0.0767249	1695475
00:00:01.442	41605	0.00537	0		0.0778852	1695754
00:00:01.452	41615	0.00531	0		0.077015	1695546
00:00:01.462	41625	0.00537	0		0.0778852	1695751
00:00:01.472	41635	0.00542	0		0.0786104	1695902
00:00:01.482	41645	0.00548	0		0.0794807	1696098
00:00:01.492	41655	0.00543	0		0.0787555	1695936
00:00:01.502	41665	0.00542	0		0.0786104	1695924
00:00:01.512	41675	0.00519	0		0.0752746	1695122
00:00:01.522	41685	0.00566	0		0.0820913	1696712
00:00:01.532	41695	0.00544	0		0.0789005	1695970
00:00:01.542	41705	0.00571	0		0.0828165	1696865
00:00:01.552	41715	0.00529	0		0.0767249	1695480
00:00:01.562	41725	0.00573	0		0.0831066	1696944
00:00:01.572	41735	0.00547	0		0.0793356	1696063
00:00:01.582	41745	0.00536	0		0.0777402	1695717
00:00:01.592	41755	0.00574	0		0.0832516	1696997
00:00:01.602	41765	0.0056	0		0.0812211	1696507
00:00:01.612	41775	0.00558	0		0.080931	1696450
00:00:01.622	41785	0.00589	0		0.0854272	1697487
00:00:01.632	41795	0.00579	0		0.0839768	1697161
00:00:01.641	41805	0.00567	0		0.0822364	1696759
00:00:01.652	41815	0.00563	0		0.0816562	1696622
00:00:01.661	41825	0.00604	0		0.0876028	1697994
00:00:01.672	41835	0.00599	0		0.0868776	1697837
00:00:01.681	41845	0.00577	0		0.0836868	1697076
00:00:01.691	41855	0.00572	0		0.0829616	1696922
00:00:01.701	41865	0.00587	0		0.0851371	1697406
00:00:01.711	41875	0.00592	0		0.0858623	1697585
00:00:01.721	41885	0.00581	0		0.0842669	1697203
00:00:01.731	41895	0.00613	0		0.0889081	1698279
00:00:01.742	41905	0.0057	0		0.0826715	1696838
00:00:01.752	41915	0.00584	0		0.084702	1697333
00:00:01.761	41925	0.0058	0		0.0841219	1697176
00:00:01.771	41935	0.00581	0		0.0842669	1697215
00:00:01.781	41945	0.00609	0		0.088328	1698159
00:00:01.791	41955	0.00576	0		0.0835417	1697037
00:00:01.801	41965	0.00565	0		0.0819463	1696671
00:00:01.811	41975	0.0057	0		0.0826715	1696853
00:00:01.821	41985	0.0057	0		0.0826715	1696843
00:00:01.831	41995	0.00575	0		0.0833967	1697019
00:00:01.841	42005	0.00609	0		0.088328	1698140
00:00:01.851	42015	0.00564	0		0.0818013	1696651
00:00:01.861	42025	0.00576	0		0.0835417	1697039
00:00:01.871	42035	0.00597	0		0.0865875	1697754
00:00:01.881	42045	0.00607	0		0.0880379	1698081
00:00:01.891	42055	0.0059	0		0.0855722	1697509
00:00:01.901	42065	0.00592	0		0.0858623	1697583
00:00:01.910	42075	0.00583	0		0.084557	1697281
00:00:01.920	42085	0.00579	0		0.0839768	1697144
00:00:01.930	42095	0.00602	0		0.0873127	1697933
00:00:01.941	42105	0.00614	0		0.0890531	1698336
00:00:01.950	42115	0.00626	0		0.0907936	1698727
00:00:01.960	42125	0.00611	0		0.088618	1698235
00:00:01.970	42135	0.0061	0		0.088473	1698189
00:00:01.980	42145	0.00657	0		0.0952898	1699769
00:00:01.990	42155	0.00617	0		0.0894883	1698433
00:00:02.000	42165	0.00646	0		0.0936944	1699385
00:00:02.010	42175	0.00623	0		0.0903585	1698634
00:00:02.020	42185	0.00614	0		0.0890531	1698338
00:00:02.030	42195	0.00651	0		0.0944195	1699576
00:00:02.040	42205	0.00661	0		0.0958699	1699896
00:00:02.050	42215	0.00647	0		0.0938394	1699429
00:00:02.060	42225	0.00637	0		0.092389	1699088
00:00:02.070	42235	0.00613	0		0.0889081	1698279
00:00:02.080	42245	0.00638	0		0.0925341	1699120
00:00:02.090	42255	0.00627	0		0.0909386	1698757
00:00:02.100	42265	0.00645	0		0.0935493	1699355
00:00:02.109	42275	0.0066	0		0.0957249	1699852
00:00:02.120	42285	0.00625	0		0.0906486	1698683
00:00:02.130	42295	0.00621	0		0.0900684	1698553
00:00:02.139	42305	0.00666	0		0.0965951	1700078
00:00:02.150	42315	0.00664	0		0.096305	1700007
00:00:02.160	42325	0.00609	0		0.088328	1698169
00:00:02.169	42335	0.0065	0		0.0942745	1699517
00:00:02.179	42345	0.00653	0		0.0947096	1699632
00:00:02.189	42355	0.00636	0		0.092244	1699054
00:00:02.200	42365	0.00641	0		0.0929692	1699238
00:00:02.209	42375	0.00628	0		0.0910837	1698801
00:00:02.219	42385	0.00641	0		0.0929692	1699230
00:00:02.229	42395	0.00622	0		0.0902134	1698605
00:00:02.239	42405	0.00621	0		0.0900684	1698546
00:00:02.249	42415	0.00649	0		0.0941295	1699483
00:00:02.259	42425	0.00661	0		0.0958699	1699911
00:00:02.269	42435	0.00635	0		0.0920989	1699017
00:00:02.279	42445	0.00668	0		0.0968852	1700129
00:00:02.289	42455	0.00668	0		0.0968852	1700149
00:00:02.299	42465	0.00666	0		0.0965951	1700080
00:00:02.309	42475	0.007	0		0.101526	1701226
00:00:02.319	42485	0.00655	0		0.0949997	1699703
00:00:02.329	42495	0.00675	0		0.0979005	1700385
00:00:02.339	42505	0.00669	0		0.0970302	1700171
00:00:02.349	42515	0.00675	0		0.0979005	1700387
00:00:02.359	42525	0.0068	0		0.0986256	1700537
00:00:02.369	42535	0.00671	0		0.0973203	1700239
00:00:02.379	42545	0.00663	0		0.09616	1699980
00:00:02.389	42555	0.0069	0		0.100076	1700860
00:00:02.399	42565	0.00662	0		0.096015	1699945
00:00:02.408	42575	0.00671	0		0.0973203	1700242
00:00:02.419	42585	0.00664	0		0.096305	1700002
00:00:02.428	42595	0.0068	0		0.0986256	1700539
00:00:02.439	42605	0.00681	0		0.0987707	1700564
00:00:02.449	42615	0.00702	0		0.101816	1701267
00:00:02.458	42625	0.00692	0		0.100366	1700938
00:00:02.468	42635	0.00694	0		0.100656	1701017
00:00:02.478	42645	0.00685	0		0.0993508	1700720
00:00:02.488	42655	0.00677	0		0.0981905	1700426
00:00:02.498	42665	0.0069	0		0.100076	1700870
00:00:02.508	42675	0.00728	0		0.105587	1702161
00:00:02.518	42685	0.00671	0		0.0973203	1700232
00:00:02.528	42695	0.00692	0		0.100366	1700951
00:00:02.538	42705	0.00693	0		0.100511	1700965
00:00:02.548	42715	0.00716	0		0.103847	1701733
00:00:02.559	42725	0.00716	0		0.103847	1701745
00:00:02.568	42735	0.00726	0		0.105297	1702088
00:00:02.578	42745	0.00672	0		0.0974653	1700287
00:00:02.588	42755	0.00705	0		0.102252	1701363
00:00:02.598	42765	0.00744	0		0.107908	1702672
00:00:02.608	42775	0.00758	0		0.109939	1703144
00:00:02.618	42785	0.00677	0		0.0981905	1700436
00:00:02.628	42795	0.00778	0		0.112839	1703838
00:00:02.638	42805	0.00726	0		0.105297	1702068
00:00:02.648	42815	0.00733	0		0.106313	1702306
00:00:02.658	42825	0.0071	0		0.102977	1701544
00:00:02.668	42835	0.00723	0		0.104862	1701980
00:00:02.677	42845	0.00697	0		0.101091	1701107
00:00:02.688	42855	0.00737	0		0.106893	1702461
00:00:02.698	42865	0.00714	0		0.103557	1701679
00:00:02.707	42875	0.00723	0		0.104862	1701980
00:00:02.717	42885	0.00718	0		0.104137	1701811
00:00:02.727	42895	0.00726	0		0.105297	1702098
00:00:02.737	42905	0.00722	0		0.104717	1701953
00:00:02.748	42915	0.00738	0		0.107038	1702490
00:00:02.757	42925	0.00722	0		0.104717	1701958
00:00:02.767	42935	0.00727	0		0.105442	1702102
00:00:02.777	42945	0.00742	0		0.107618	1702603
00:00:02.787	42955	0.00766	0		0.111099	1703437
00:00:02.797	42965	0.00724	0		0.105007	1702009
00:00:02.807	42975	0.0075	0		0.108778	1702880
00:00:02.817	42985	0.00724	0		0.105007	1702017
00:00:02.827	42995	0.00738	0		0.107038	1702490
00:00:02.837	43005	0.00705	0		0.102252	1701375
00:00:02.847	43015	0.00697	0		0.101091	1701117
00:00:02.857	43025	0.007	0		0.101526	1701199
00:00:02.867	43035	0.00743	0		0.107763	1702650
00:00:02.877	43045	0.00766	0		0.111099	1703412
00:00:02.887	43055	0.0072	0		0.104427	1701892
00:00:02.897	43065	0.0072	0		0.104427	1701885
00:00:02.906	43075	0.00772	0		0.111969	1703630
00:00:02.916	43085	0.00738	0		0.107038	1702493
00:00:02.927	43095	0.00746	0		0.108198	1702762
00:00:02.937	43105	0.00732	0		0.106168	1702286
00:00:02.947	43115	0.00774	0		0.112259	1703684
00:00:02.957	43125	0.0074	0		0.107328	1702554
00:00:02.967	43135	0.00757	0		0.109794	1703130
00:00:02.976	43145	0.00739	0		0.107183	1702525
00:00:02.986	43155	0.00756	0		0.109648	1703093
00:00:02.997	43165	0.00764	0		0.110809	1703360
00:00:03.007	43175	0.00756	0		0.109648	1703076
00:00:03.017	43185	0.00747	0		0.108343	1702782
00:00:03.026	43195	0.00796	0		0.11545	1704448
00:00:03.036	43205	0.0076	0		0.110229	1703225
00:00:03.046	43215	0.00756	0		0.109648	1703088
00:00:03.057	43225	0.00745	0		0.108053	1702708
00:00:03.066	43235	0.00797	0		0.115595	1704463
00:00:03.076	43245	0.00785	0		0.113855	1704059
00:00:03.086	43255	0.00778	0		0.112839	1703841
00:00:03.096	43265	0.00776	0		0.112549	1703755
00:00:03.106	43275	0.00808	0		0.11719	1704834
00:00:03.116	43285	0.00757	0		0.109794	1703137
00:00:03.126	43295	0.00794	0		0.11516	1704355
00:00:03.136	43305	0.00752	0		0.109068	1702953
00:00:03.146	43315	0.00818	0		0.118641	1705159
00:00:03.156	43325	0.00757	0		0.109794	1703122
00:00:03.166	43335	0.00816	0		0.118351	1705088
00:00:03.175	43345	0.00759	0		0.110084	1703181
00:00:03.186	43355	0.00797	0		0.115595	1704453
00:00:03.196	43365	0.00781	0		0.113274	1703922
00:00:03.206	43375	0.00794	0		0.11516	1704370
00:00:03.216	43385	0.00754	0		0.109358	1703034
00:00:03.225	43395	0.00791	0		0.114725	1704264
00:00:03.235	43405	0.00766	0		0.111099	1703420
00:00:03.245	43415	0.00764	0		0.110809	1703345
00:00:03.256	43425	0.00752	0		0.109068	1702956
00:00:03.266	43435	0.00801	0		0.116175	1704589
00:00:03.275	43445	0.00762	0		0.110519	1703281
00:00:03.285	43455	0.00782	0		0.113419	1703966
00:00:03.295	43465	0.00775	0		0.112404	1703735
00:00:03.305	43475	0.00786	0		0.114	1704100
00:00:03.315	43485	0.00758	0		0.109939	1703142
00:00:03.325	43495	0.0077	0		0.111679	1703549
00:00:03.335	43505	0.00765	0		0.110954	1703402
00:00:03.345	43515	0.00767	0		0.111244	1703469
00:00:03.355	43525	0.0071	0		0.102977	1701549
00:00:03.365	43535	0.00786	0		0.114	1704091
00:00:03.375	43545	0.00724	0		0.105007	1702024
00:00:03.385	43555	0.00755	0		0.109503	1703051
00:00:03.395	43565	0.00757	0		0.109794	1703132
00:00:03.405	43575	0.00757	0		0.109794	1703127
00:00:03.415	43585	0.00762	0		0.110519	1703279
00:00:03.425	43595	0.00785	0		0.113855	1704051
00:00:03.435	43605	0.00745	0		0.108053	1702711
00:00:03.445	43615	0.00721	0		0.104572	1701921
00:00:03.455	43625	0.00731	0		0.106023	1702242
00:00:03.465	43635	0.00749	0		0.108633	1702846
00:00:03.474	43645	0.00732	0		0.106168	1702286
00:00:03.485	43655	0.00778	0		0.112839	1703824
00:00:03.494	43665	0.00719	0		0.104282	1701838
00:00:03.504	43675	0.0076	0		0.110229	1703220
00:00:03.514	43685	0.00685	0		0.0993508	1700693
00:00:03.524	43695	0.00752	0		0.109068	1702946
00:00:03.534	43705	0.00762	0		0.110519	1703286
00:00:03.544	43715	0.00743	0		0.107763	1702652
00:00:03.554	43725	0.00739	0		0.107183	1702527
00:00:03.564	43735	0.00742	0		0.107618	1702606
00:00:03.574	43745	0.00736	0		0.106748	1702419
00:00:03.584	43755	0.00742	0		0.107618	1702620
00:00:03.594	43765	0.00737	0		0.106893	1702459
00:00:03.604	43775	0.00755	0		0.109503	1703049
00:00:03.615	43785	0.00786	0		0.114	1704093
00:00:03.624	43795	0.00747	0		0.108343	1702784
00:00:03.634	43805	0.0076	0		0.110229	1703213
00:00:03.644	43815	0.00717	0		0.103992	1701791
00:00:03.654	43825	0.0072	0		0.104427	1701885
00:00:03.664	43835	0.00749	0		0.108633	1702853
00:00:03.675	43845	0.0073	0		0.105878	1702208
00:00:03.683	43855	0.0075	0		0.108778	1702897
00:00:03.693	43865	0.00728	0		0.105587	1702161
00:00:03.704	43875	0.00745	0		0.108053	1702735
00:00:03.714	43885	0.00742	0		0.107618	1702628
00:00:03.723	43895	0.00727	0		0.105442	1702127
00:00:03.734	43905	0.0074	0		0.107328	1702564
00:00:03.743	43915	0.00743	0		0.107763	1702650
00:00:03.754	43925	0.00739	0		0.107183	1702517
00:00:03.763	43935	0.00763	0		0.110664	1703313
00:00:03.773	43945	0.00761	0		0.110374	1703262
00:00:03.783	43955	0.00728	0		0.105587	1702147
00:00:03.793	43965	0.00713	0		0.103412	1701657
00:00:03.803	43975	0.00735	0		0.106603	1702374
00:00:03.813	43985	0.00731	0		0.106023	1702237
00:00:03.823	43995	0.00762	0		0.110519	1703306
00:00:03.833	44005	0.00735	0		0.106603	1702399
00:00:03.843	44015	0.00749	0		0.108633	1702853
00:00:03.853	44025	0.00721	0		0.104572	1701909
00:00:03.863	44035	0.00778	0		0.112839	1703836
00:00:03.873	44045	0.00704	0		0.102107	1701343
00:00:03.883	44055	0.00749	0		0.108633	1702865
00:00:03.893	44065	0.00726	0		0.105297	1702098
00:00:03.903	44075	0.00733	0		0.106313	1702323
00:00:03.913	44085	0.00709	0		0.102832	1701505
00:00:03.923	44095	0.00758	0		0.109939	1703149
00:00:03.932	44105	0.00687	0		0.0996409	1700759
00:00:03.942	44115	0.00714	0		0.103557	1701664
00:00:03.953	44125	0.00712	0		0.103267	1701596
00:00:03.963	44135	0.0072	0		0.104427	1701882
00:00:03.972	44145	0.00709	0		0.102832	1701517
00:00:03.983	44155	0.00734	0		0.106458	1702360
00:00:03.993	44165	0.00724	0		0.105007	1702012
00:00:04.003	44175	0.00735	0		0.106603	1702399
00:00:04.012	44185	0.00733	0		0.106313	1702316
00:00:04.022	44195	0.00704	0		0.102107	1701348
00:00:04.032	44205	0.00735	0		0.106603	1702401
00:00:04.042	44215	0.00745	0		0.108053	1702726
00:00:04.053	44225	0.00719	0		0.104282	1701831
00:00:04.062	44235	0.00727	0		0.105442	1702102
00:00:04.072	44245	0.00745	0		0.108053	1702708
00:00:04.082	44255	0.00743	0		0.107763	1702659
00:00:04.092	44265	0.00705	0		0.102252	1701380
00:00:04.102	44275	0.00749	0		0.108633	1702848
00:00:04.112	44285	0.00719	0		0.104282	1701838
00:00:04.122	44295	0.00721	0		0.104572	1701924
00:00:04.132	44305	0.00742	0		0.107618	1702632
00:00:04.142	44315	0.00716	0		0.103847	1701738
00:00:04.152	44325	0.0072	0		0.104427	1701880
00:00:04.162	44335	0.00706	0		0.102397	1701402
00:00:04.172	44345	0.00696	0		0.100946	1701080
00:00:04.182	44355	0.00738	0		0.107038	1702500
00:00:04.192	44365	0.00722	0		0.104717	1701963
00:00:04.202	44375	0.00719	0		0.104282	1701836
00:00:04.212	44385	0.00713	0		0.103412	1701635
00:00:04.221	44395	0.00701	0		0.101671	1701240
00:00:04.232	44405	0.00675	0		0.0979005	1700377
00:00:04.241	44415	0.00717	0		0.103992	1701769
00:00:04.252	44425	0.00703	0		0.101962	1701299
00:00:04.261	44435	0.00718	0		0.104137	1701811
00:00:04.271	44445	0.00719	0		0.104282	1701831
00:00:04.281	44455	0.00679	0		0.0984806	1700522
00:00:04.291	44465	0.00719	0		0.104282	1701838
00:00:04.301	44475	0.00739	0		0.107183	1702508
00:00:04.311	44485	0.00747	0		0.108343	1702774
00:00:04.321	44495	0.00708	0		0.102687	1701488
00:00:04.331	44505	0.00722	0		0.104717	1701958
00:00:04.341	44515	0.00699	0		0.101381	1701169
00:00:04.351	44525	0.00742	0		0.107618	1702613
00:00:04.361	44535	0.00714	0		0.103557	1701676
00:00:04.371	44545	0.00706	0		0.102397	1701424
00:00:04.381	44555	0.00717	0		0.103992	1701787
00:00:04.391	44565	0.00723	0		0.104862	1701995
00:00:04.401	44575	0.00712	0		0.103267	1701625
00:00:04.411	44585	0.00722	0		0.104717	1701956
00:00:04.421	44595	0.00674	0		0.0977554	1700346
00:00:04.431	44605	0.00718	0		0.104137	1701814
00:00:04.440	44615	0.007	0		0.101526	1701223
00:00:04.451	44625	0.0074	0		0.107328	1702539
00:00:04.461	44635	0.00725	0		0.105152	1702063
00:00:04.471	44645	0.00738	0		0.107038	1702498
00:00:04.481	44655	0.00681	0		0.0987707	1700573
00:00:04.491	44665	0.00691	0		0.100221	1700897
00:00:04.501	44675	0.00678	0		0.0983356	1700480
00:00:04.511	44685	0.0074	0		0.107328	1702554
00:00:04.520	44695	0.00722	0		0.104717	1701951
00:00:04.530	44705	0.00712	0		0.103267	1701605
00:00:04.540	44715	0.00693	0		0.100511	1700963
00:00:04.550	44725	0.00716	0		0.103847	1701752
00:00:04.560	44735	0.00695	0		0.100801	1701034
00:00:04.570	44745	0.00723	0		0.104862	1701975
00:00:04.580	44755	0.0071	0		0.102977	1701532
00:00:04.590	44765	0.00741	0		0.107473	1702571
00:00:04.600	44775	0.00708	0		0.102687	1701471
00:00:04.610	44785	0.00688	0		0.0997859	1700823
00:00:04.620	44795	0.00718	0		0.104137	1701823
00:00:04.631	44805	0.00739	0		0.107183	1702532
00:00:04.640	44815	0.00719	0		0.104282	1701863
00:00:04.650	44825	0.00715	0		0.103702	1701701
00:00:04.660	44835	0.00709	0		0.102832	1701498
00:00:04.670	44845	0.00716	0		0.103847	1701735
00:00:04.680	44855	0.0071	0		0.102977	1701547
00:00:04.690	44865	0.00719	0		0.104282	1701850
00:00:04.700	44875	0.00681	0		0.0987707	1700561
00:00:04.710	44885	0.00699	0		0.101381	1701160
00:00:04.720	44895	0.00701	0		0.101671	1701255
00:00:04.729	44905	0.00696	0		0.100946	1701075
00:00:04.739	44915	0.00725	0		0.105152	1702034
00:00:04.750	44925	0.00703	0		0.101962	1701316
00:00:04.759	44935	0.00723	0		0.104862	1701983
00:00:04.769	44945	0.00722	0		0.104717	1701956
00:00:04.779	44955	0.00692	0		0.100366	1700955
00:00:04.791	44965	0.00729	0		0.105732	1702186
00:00:04.800	44975	0.00692	0		0.100366	1700938
00:00:04.809	44985	0.00748	0		0.108488	1702826
00:00:04.819	44995	0.00701	0		0.101671	1701245
00:00:04.829	45005	0.00696	0		0.100946	1701080
00:00:04.839	45015	0.00687	0		0.0996409	1700762
00:00:04.849	45025	0.00729	0		0.105732	1702196
00:00:04.859	45035	0.00705	0		0.102252	1701383
00:00:04.869	45045	0.00706	0		0.102397	1701414
00:00:04.879	45055	0.00695	0		0.100801	1701034
00:00:04.889	45065	0.00735	0		0.106603	1702387
00:00:04.899	45075	0.00709	0		0.102832	1701517
00:00:04.909	45085	0.00723	0		0.104862	1701975
00:00:04.919	45095	0.00664	0		0.096305	1700007
00:00:04.929	45105	0.0073	0		0.105878	1702203
00:00:04.939	45115	0.00665	0		0.0964501	1700043
00:00:04.949	45125	0.00707	0		0.102542	1701461
00:00:04.959	45135	0.00716	0		0.103847	1701750
00:00:04.969	45145	0.00729	0		0.105732	1702198
00:00:04.979	45155	0.00689	0		0.099931	1700848
00:00:04.988	45165	0.00687	0		0.0996409	1700767
00:00:04.998	45175	0.00676	0		0.0980455	1700397
00:00:05.008	45185	0.0069	0		0.100076	1700879
00:00:05.019	45195	0.00672	0		0.0974653	1700270
00:00:05.029	45205	0.00718	0		0.104137	1701814
00:00:05.038	45215	0.00701	0		0.101671	1701240
00:00:05.048	45225	0.00717	0		0.103992	1701777
00:00:05.058	45235	0.00678	0		0.0983356	1700478
00:00:05.068	45245	0.00708	0		0.102687	1701490
00:00:05.078	45255	0.00671	0		0.0973203	1700237
00:00:05.088	45265	0.00724	0		0.105007	1702031
00:00:05.098	45275	0.00682	0		0.0989157	1700600
00:00:05.108	45285	0.00685	0		0.0993508	1700708
00:00:05.118	45295	0.00692	0		0.100366	1700936
00:00:05.128	45305	0.007	0		0.101526	1701211
00:00:05.138	45315	0.00684	0		0.0992058	1700659
00:00:05.148	45325	0.00709	0		0.102832	1701503
00:00:05.158	45335	0.00664	0		0.096305	1700004
00:00:05.168	45345	0.00729	0		0.105732	1702198
00:00:05.178	45355	0.00665	0		0.0964501	1700039
00:00:05.188	45365	0.00711	0		0.103122	1701583
00:00:05.198	45375	0.00716	0		0.103847	1701735
00:00:05.208	45385	0.00725	0		0.105152	1702041
00:00:05.218	45395	0.00705	0		0.102252	1701363
00:00:05.228	45405	0.00696	0		0.100946	1701066
00:00:05.237	45415	0.00669	0		0.0970302	1700176
00:00:05.248	45425	0.00733	0		0.106313	1702328
00:00:05.258	45435	0.00685	0		0.0993508	1700708
00:00:05.268	45445	0.00746	0		0.108198	1702750
00:00:05.277	45455	0.00713	0		0.103412	1701654
00:00:05.287	45465	0.00675	0		0.0979005	1700355
00:00:05.297	45475	0.00678	0		0.0983356	1700471
00:00:05.307	45485	0.007	0		0.101526	1701218
00:00:05.317	45495	0.00694	0		0.100656	1701024
00:00:05.327	45505	0.00752	0		0.109068	1702953
00:00:05.337	45515	0.00709	0		0.102832	1701515
00:00:05.347	45525	0.0071	0		0.102977	1701547
00:00:05.358	45535	0.00702	0		0.101816	1701265
00:00:05.367	45545	0.00694	0		0.100656	1701017
00:00:05.377	45555	0.00698	0		0.101236	1701132
00:00:05.387	45565	0.00726	0		0.105297	1702078
00:00:05.397	45575	0.0068	0		0.0986256	1700539
00:00:05.407	45585	0.00713	0		0.103412	1701647
00:00:05.417	45595	0.00704	0		0.102107	1701341
00:00:05.427	45605	0.00691	0		0.100221	1700902
00:00:05.437	45615	0.00702	0		0.101816	1701282
00:00:05.447	45625	0.00719	0		0.104282	1701836
00:00:05.457	45635	0.00701	0		0.101671	1701260
00:00:05.467	45645	0.00712	0		0.103267	1701605
00:00:05.476	45655	0.00684	0		0.0992058	1700686
00:00:05.487	45665	0.00737	0		0.106893	1702449
00:00:05.497	45675	0.00702	0		0.101816	1701270
00:00:05.506	45685	0.0072	0		0.104427	1701880
00:00:05.516	45695	0.00701	0		0.101671	1701250
00:00:05.526	45705	0.00737	0		0.106893	1702468
00:00:05.537	45715	0.00705	0		0.102252	1701383
00:00:05.546	45725	0.00716	0		0.103847	1701735
00:00:05.557	45735	0.00696	0		0.100946	1701090
00:00:05.566	45745	0.00728	0		0.105587	1702156
00:00:05.576	45755	0.00669	0		0.0970302	1700183
00:00:05.586	45765	0.00701	0		0.101671	1701245
00:00:05.596	45775	0.00688	0		0.0997859	1700823
00:00:05.606	45785	0.00723	0		0.104862	1701978
00:00:05.616	45795	0.0071	0		0.102977	1701561
00:00:05.626	45805	0.007	0		0.101526	1701221
00:00:05.636	45815	0.00713	0		0.103412	1701632
00:00:05.646	45825	0.0072	0		0.104427	1701889
00:00:05.656	45835	0.00694	0		0.100656	1701007
00:00:05.666	45845	0.00715	0		0.103702	1701706
00:00:05.676	45855	0.00691	0		0.100221	1700911
00:00:05.686	45865	0.00713	0		0.103412	1701645
00:00:05.696	45875	0.00679	0		0.0984806	1700510
00:00:05.706	45885	0.00696	0		0.100946	1701071
00:00:05.715	45895	0.00687	0		0.0996409	1700772
00:00:05.726	45905	0.00701	0		0.101671	1701240
00:00:05.735	45915	0.00674	0		0.0977554	1700328
00:00:05.745	45925	0.00728	0		0.105587	1702137
00:00:05.755	45935	0.00696	0		0.100946	1701083
00:00:05.765	45945	0.00691	0		0.100221	1700892
00:00:05.775	45955	0.00656	0		0.0951447	1699728
00:00:05.785	45965	0.00742	0		0.107618	1702606
00:00:05.795	45975	0.00692	0		0.100366	1700933
00:00:05.805	45985	0.00706	0		0.102397	1701397
00:00:05.815	45995	0.00689	0		0.099931	1700833
00:00:05.825	46005	0.00735	0		0.106603	1702396
00:00:05.835	46015	0.00682	0		0.0989157	1700600
00:00:05.845	46025	0.00735	0		0.106603	1702384
00:00:05.855	46035	0.00696	0		0.100946	1701071
00:00:05.865	46045	0.00696	0		0.100946	1701085
00:00:05.875	46055	0.00708	0		0.102687	1701471
00:00:05.885	46065	0.00724	0		0.105007	1702017
00:00:05.895	46075	0.00701	0		0.101671	1701236
00:00:05.905	46085	0.00728	0		0.105587	1702154
00:00:05.915	46095	0.00739	0		0.107183	1702505
00:00:05.925	46105	0.00706	0		0.102397	1701400
00:00:05.935	46115	0.00687	0		0.0996409	1700762
00:00:05.945	46125	0.00739	0		0.107183	1702532
00:00:05.955	46135	0.00678	0		0.0983356	1700488
00:00:05.965	46145	0.00691	0		0.100221	1700924
00:00:05.975	46155	0.00706	0		0.102397	1701412
00:00:05.984	46165	0.00703	0		0.101962	1701321
00:00:05.994	46175	0.007	0		0.101526	1701199
00:00:06.004	46185	0.00703	0		0.101962	1701316
00:00:06.014	46195	0.00701	0		0.101671	1701243
00:00:06.024	46205	0.00692	0		0.100366	1700951
00:00:06.034	46215	0.0069	0		0.100076	1700862
00:00:06.044	46225	0.00709	0		0.102832	1701498
00:00:06.054	46235	0.00684	0		0.0992058	1700674
00:00:06.064	46245	0.00688	0		0.0997859	1700816
00:00:06.074	46255	0.00697	0		0.101091	1701122
00:00:06.084	46265	0.00739	0		0.107183	1702522
00:00:06.094	46275	0.00693	0		0.100511	1700985
00:00:06.104	46285	0.00689	0		0.099931	1700855
00:00:06.114	46295	0.00738	0		0.107038	1702490
00:00:06.125	46305	0.00732	0		0.106168	1702296
00:00:06.134	46315	0.007	0		0.101526	1701226
00:00:06.144	46325	0.00702	0		0.101816	1701275
00:00:06.154	46335	0.00715	0		0.103702	1701723
00:00:06.164	46345	0.00702	0		0.101816	1701282
00:00:06.174	46355	0.00729	0		0.105732	1702198
00:00:06.184	46365	0.00715	0		0.103702	1701718
00:00:06.194	46375	0.00689	0		0.099931	1700833
00:00:06.204	46385	0.00718	0		0.104137	1701828
00:00:06.214	46395	0.00676	0		0.0980455	1700407
00:00:06.224	46405	0.00713	0		0.103412	1701662
00:00:06.234	46415	0.00682	0		0.0989157	1700595
00:00:06.244	46425	0.00704	0		0.102107	1701348
00:00:06.254	46435	0.00729	0		0.105732	1702171
00:00:06.263	46445	0.00717	0		0.103992	1701787
00:00:06.273	46455	0.00672	0		0.0974653	1700275
00:00:06.283	46465	0.00702	0		0.101816	1701280
00:00:06.293	46475	0.00691	0		0.100221	1700906
00:00:06.303	46485	0.00717	0		0.103992	1701796
00:00:06.313	46495	0.00695	0		0.100801	1701048
00:00:06.323	46505	0.00689	0		0.099931	1700840
00:00:06.333	46515	0.00698	0		0.101236	1701132
00:00:06.343	46525	0.00706	0		0.102397	1701427
00:00:06.354	46535	0.007	0		0.101526	1701199
00:00:06.364	46545	0.00698	0		0.101236	1701137
00:00:06.373	46555	0.00704	0		0.102107	1701343
00:00:06.383	46565	0.00729	0		0.105732	1702169
00:00:06.394	46575	0.00711	0		0.103122	1701593
00:00:06.403	46585	0.00733	0		0.106313	1702301
00:00:06.413	46595	0.00704	0		0.102107	1701329
00:00:06.423	46605	0.00703	0		0.101962	1701302
00:00:06.433	46615	0.00697	0		0.101091	1701124
00:00:06.443	46625	0.00722	0		0.104717	1701951
00:00:06.453	46635	0.00673	0		0.0976104	1700311
00:00:06.463	46645	0.00716	0		0.103847	1701752
00:00:06.476	46655	0.00694	0		0.100656	1700999
00:00:06.483	46665	0.00694	0		0.100656	1701017
00:00:06.492	46675	0.00688	0		0.0997859	1700816
00:00:06.503	46685	0.00702	0		0.101816	1701280
00:00:06.513	46695	0.00709	0		0.102832	1701517
00:00:06.523	46705	0.007	0		0.101526	1701221
00:00:06.533	46715	0.00705	0		0.102252	1701390
00:00:06.542	46725	0.00696	0		0.100946	1701068
00:00:06.553	46735	0.00708	0		0.102687	1701495
00:00:06.563	46745	0.00734	0		0.106458	1702360
00:00:06.572	46755	0.00685	0		0.0993508	1700703
00:00:06.582	46765	0.00759	0		0.110084	1703193
00:00:06.592	46775	0.00715	0		0.103702	1701716
00:00:06.602	46785	0.00711	0		0.103122	1701583
00:00:06.612	46795	0.00711	0		0.103122	1701591
00:00:06.622	46805	0.00705	0		0.102252	1701387
00:00:06.632	46815	0.00686	0		0.0994959	1700757
00:00:06.642	46825	0.00689	0		0.099931	1700831
00:00:06.652	46835	0.00713	0		0.103412	1701659
00:00:06.662	46845	0.00715	0		0.103702	1701698
00:00:06.672	46855	0.00699	0		0.101381	1701167
00:00:06.682	46865	0.00709	0		0.102832	1701505
00:00:06.692	46875	0.00726	0		0.105297	1702066
00:00:06.703	46885	0.00716	0		0.103847	1701750
00:00:06.712	46895	0.00702	0		0.101816	1701280
00:00:06.722	46905	0.00715	0		0.103702	1701720
00:00:06.732	46915	0.00737	0		0.106893	1702446
00:00:06.741	46925	0.00716	0		0.103847	1701757
00:00:06.752	46935	0.00706	0		0.102397	1701409
00:00:06.761	46945	0.00724	0		0.105007	1702029
00:00:06.771	46955	0.00709	0		0.102832	1701500
00:00:06.781	46965	0.00721	0		0.104572	1701924
00:00:06.791	46975	0.00717	0		0.103992	1701769
00:00:06.802	46985	0.00697	0		0.101091	1701110
00:00:06.811	46995	0.00701	0		0.101671	1701245
00:00:06.821	47005	0.00699	0		0.101381	1701162
00:00:06.831	47015	0.00706	0		0.102397	1701412
00:00:06.841	47025	0.00691	0		0.100221	1700924
00:00:06.852	47035	0.00695	0		0.100801	1701036
00:00:06.861	47045	0.00726	0		0.105297	1702078
00:00:06.871	47055	0.00737	0		0.106893	1702446
00:00:06.881	47065	0.00701	0		0.101671	1701255
00:00:06.891	47075	0.00725	0		0.105152	1702063
00:00:06.902	47085	0.00715	0		0.103702	1701706
00:00:06.911	47095	0.00679	0		0.0984806	1700502
00:00:06.921	47105	0.00749	0		0.108633	1702870
00:00:06.931	47115	0.00735	0		0.106603	1702374
00:00:06.941	47125	0.00693	0		0.100511	1700977
00:00:06.951	47135	0.00701	0		0.101671	1701250
00:00:06.961	47145	0.00716	0		0.103847	1701743
00:00:06.970	47155	0.00728	0		0.105587	1702137
00:00:06.981	47165	0.00685	0		0.0993508	1700696
00:00:06.991	47175	0.00707	0		0.102542	1701456
00:00:07.001	47185	0.00684	0		0.0992058	1700671
00:00:07.010	47195	0.00728	0		0.105587	1702142
00:00:07.021	47205	0.00697	0		0.101091	1701117
00:00:07.030	47215	0.00721	0		0.104572	1701911
00:00:07.041	47225	0.00698	0		0.101236	1701139
00:00:07.051	47235	0.00712	0		0.103267	1701615
00:00:07.060	47245	0.00732	0		0.106168	1702286
00:00:07.071	47255	0.00732	0		0.106168	1702279
00:00:07.080	47265	0.00699	0		0.101381	1701165
00:00:07.090	47275	0.00725	0		0.105152	1702039
00:00:07.101	47285	0.00709	0		0.102832	1701507
00:00:07.110	47295	0.00749	0		0.108633	1702868
00:00:07.120	47305	0.00756	0		0.109648	1703100
00:00:07.130	47315	0.00712	0		0.103267	1701623
00:00:07.140	47325	0.00688	0		0.0997859	1700796
00:00:07.150	47335	0.00729	0		0.105732	1702198
00:00:07.160	47345	0.007	0		0.101526	1701204
00:00:07.170	47355	0.00713	0		0.103412	1701662
00:00:07.180	47365	0.00697	0		0.101091	1701124
00:00:07.190	47375	0.00723	0		0.104862	1701992
00:00:07.200	47385	0.00696	0		0.100946	1701068
00:00:07.210	47395	0.00744	0		0.107908	1702691
00:00:07.220	47405	0.00717	0		0.103992	1701787
00:00:07.230	47415	0.00704	0		0.102107	1701341
00:00:07.240	47425	0.00708	0		0.102687	1701488
00:00:07.250	47435	0.00721	0		0.104572	1701907
00:00:07.260	47445	0.00728	0		0.105587	1702156
00:00:07.269	47455	0.00713	0		0.103412	1701654
00:00:07.279	47465	0.00711	0		0.103122	1701564
00:00:07.289	47475	0.00751	0		0.108923	1702924
00:00:07.299	47485	0.00706	0		0.102397	1701424
00:00:07.309	47495	0.00758	0		0.109939	1703171
00:00:07.319	47505	0.00733	0		0.106313	1702318
00:00:07.329	47515	0.0072	0		0.104427	1701897
00:00:07.339	47525	0.00697	0		0.101091	1701102
00:00:07.349	47535	0.00746	0		0.108198	1702757
00:00:07.359	47545	0.00719	0		0.104282	1701838
00:00:07.369	47555	0.00755	0		0.109503	1703051
00:00:07.379	47565	0.00698	0		0.101236	1701142
00:00:07.389	47575	0.0076	0		0.110229	1703232
00:00:07.399	47585	0.00692	0		0.100366	1700938
00:00:07.409	47595	0.00746	0		0.108198	1702767
00:00:07.419	47605	0.00701	0		0.101671	1701258
00:00:07.429	47615	0.00734	0		0.106458	1702365
00:00:07.439	47625	0.00716	0		0.103847	1701762
00:00:07.449	47635	0.0073	0		0.105878	1702220
00:00:07.459	47645	0.00732	0		0.106168	1702291
00:00:07.469	47655	0.00745	0		0.108053	1702733
00:00:07.479	47665	0.00714	0		0.103557	1701681
00:00:07.489	47675	0.00754	0		0.109358	1703017
00:00:07.499	47685	0.00698	0		0.101236	1701146
00:00:07.508	47695	0.00769	0		0.111534	1703537
00:00:07.519	47705	0.007	0		0.101526	1701211
00:00:07.528	47715	0.00761	0		0.110374	1703247
00:00:07.538	47725	0.00701	0		0.101671	1701248
00:00:07.548	47735	0.0074	0		0.107328	1702559
00:00:07.558	47745	0.00729	0		0.105732	1702186
00:00:07.569	47755	0.0075	0		0.108778	1702904
00:00:07.578	47765	0.00722	0		0.104717	1701953
00:00:07.588	47775	0.00772	0		0.111969	1703642
00:00:07.598	47785	0.00692	0		0.100366	1700953
00:00:07.608	47795	0.00781	0		0.113274	1703944
00:00:07.618	47805	0.00702	0		0.101816	1701280
00:00:07.628	47815	0.00734	0		0.106458	1702355
00:00:07.638	47825	0.00715	0		0.103702	1701703
00:00:07.648	47835	0.00766	0		0.111099	1703412
00:00:07.658	47845	0.00742	0		0.107618	1702608
00:00:07.668	47855	0.00756	0		0.109648	1703088
00:00:07.678	47865	0.00708	0		0.102687	1701478
00:00:07.688	47875	0.00755	0		0.109503	1703071
00:00:07.698	47885	0.00743	0		0.107763	1702664
00:00:07.708	47895	0.00729	0		0.105732	1702169
00:00:07.718	47905	0.00744	0		0.107908	1702689
00:00:07.728	47915	0.00757	0		0.109794	1703127
00:00:07.738	47925	0.00727	0		0.105442	1702120
00:00:07.748	47935	0.00791	0		0.114725	1704267
00:00:07.757	47945	0.00702	0		0.101816	1701287
00:00:07.767	47955	0.00699	0		0.101381	1701182
00:00:07.777	47965	0.00714	0		0.103557	1701691
00:00:07.787	47975	0.00746	0		0.108198	1702745
00:00:07.798	47985	0.00719	0		0.104282	1701845
00:00:07.807	47995	0.00778	0		0.112839	1703814
00:00:07.817	48005	0.00703	0		0.101962	1701299
00:00:07.827	48015	0.00737	0		0.106893	1702449
00:00:07.837	48025	0.00721	0		0.104572	1701916
00:00:07.848	48035	0.00749	0		0.108633	1702848
00:00:07.857	48045	0.00709	0		0.102832	1701507
00:00:07.867	48055	0.00752	0		0.109068	1702961
00:00:07.877	48065	0.00721	0		0.104572	1701899
00:00:07.887	48075	0.0075	0		0.108778	1702882
00:00:07.898	48085	0.00726	0		0.105297	1702088
00:00:07.907	48095	0.00745	0		0.108053	1702718
00:00:07.917	48105	0.007	0		0.101526	1701211
00:00:07.927	48115	0.00758	0		0.109939	1703166
00:00:07.937	48125	0.00736	0		0.106748	1702432
00:00:07.947	48135	0.00782	0		0.113419	1703958
00:00:07.957	48145	0.00735	0		0.106603	1702379
00:00:07.967	48155	0.00759	0		0.110084	1703174
00:00:07.977	48165	0.00754	0		0.109358	1703032
00:00:07.986	48175	0.00784	0		0.11371	1704029
00:00:07.996	48185	0.00736	0		0.106748	1702411
00:00:08.006	48195	0.00741	0		0.107473	1702574
00:00:08.016	48205	0.00739	0		0.107183	1702517
00:00:08.026	48215	0.00744	0		0.107908	1702699
00:00:08.036	48225	0.00745	0		0.108053	1702730
00:00:08.046	48235	0.00759	0		0.110084	1703183
00:00:08.056	48245	0.00712	0		0.103267	1701598
00:00:08.066	48255	0.00766	0		0.111099	1703420
00:00:08.076	48265	0.00768	0		0.111389	1703478
00:00:08.086	48275	0.0075	0		0.108778	1702899
00:00:08.096	48285	0.00748	0		0.108488	1702833
00:00:08.106	48295	0.00734	0		0.106458	1702340
00:00:08.116	48305	0.00708	0		0.102687	1701483
00:00:08.126	48315	0.00756	0		0.109648	1703103
00:00:08.136	48325	0.00729	0		0.105732	1702188
00:00:08.146	48335	0.00735	0		0.106603	1702387
00:00:08.156	48345	0.00754	0		0.109358	1703029
00:00:08.166	48355	0.00746	0		0.108198	1702752
00:00:08.176	48365	0.00735	0		0.106603	1702401
00:00:08.186	48375	0.00768	0		0.111389	1703481
00:00:08.196	48385	0.00777	0		0.112694	1703809
00:00:08.206	48395	0.00748	0		0.108488	1702828
00:00:08.215	48405	0.00732	0		0.106168	1702289
00:00:08.226	48415	0.00765	0		0.110954	1703400
00:00:08.235	48425	0.00722	0		0.104717	1701948
00:00:08.245	48435	0.00759	0		0.110084	1703174
00:00:08.256	48445	0.00764	0		0.110809	1703357
00:00:08.265	48455	0.00747	0		0.108343	1702792
00:00:08.275	48465	0.00745	0		0.108053	1702721
00:00:08.285	48475	0.00769	0		0.111534	1703520
00:00:08.295	48485	0.0075	0		0.108778	1702875
00:00:08.305	48495	0.00774	0		0.112259	1703679
00:00:08.315	48505	0.00721	0		0.104572	1701929
00:00:08.325	48515	0.00737	0		0.106893	1702437
00:00:08.335	48525	0.00752	0		0.109068	1702966
00:00:08.345	48535	0.00751	0		0.108923	1702917
00:00:08.355	48545	0.00739	0		0.107183	1702508
00:00:08.365	48555	0.00795	0		0.115305	1704399
00:00:08.375	48565	0.00752	0		0.109068	1702943
00:00:08.385	48575	0.00756	0		0.109648	1703098
00:00:08.395	48585	0.00761	0		0.110374	1703272
00:00:08.405	48595	0.00772	0		0.111969	1703642
00:00:08.417	48605	0.00739	0		0.107183	1702535
00:00:08.425	48615	0.00781	0		0.113274	1703934
00:00:08.435	48625	0.00739	0		0.107183	1702505
00:00:08.445	48635	0.00756	0		0.109648	1703090
00:00:08.455	48645	0.00774	0		0.112259	1703696
00:00:08.465	48655	0.00779	0		0.112984	1703848
00:00:08.475	48665	0.00781	0		0.113274	1703929
00:00:08.485	48675	0.00745	0		0.108053	1702723
00:00:08.494	48685	0.00762	0		0.110519	1703303
00:00:08.504	48695	0.00739	0		0.107183	1702503
00:00:08.515	48705	0.00744	0		0.107908	1702696
00:00:08.524	48715	0.00757	0		0.109794	1703115
00:00:08.535	48725	0.00741	0		0.107473	1702574
00:00:08.544	48735	0.00757	0		0.109794	1703120
00:00:08.554	48745	0.00761	0		0.110374	1703250
00:00:08.564	48755	0.00738	0		0.107038	1702498
00:00:08.574	48765	0.00755	0		0.109503	1703071
00:00:08.584	48775	0.00757	0		0.109794	1703139
00:00:08.594	48785	0.00779	0		0.112984	1703858
00:00:08.604	48795	0.00744	0		0.107908	1702681
00:00:08.614	48805	0.00765	0		0.110954	1703380
00:00:08.624	48815	0.00765	0		0.110954	1703390
00:00:08.634	48825	0.00755	0		0.109503	1703046
00:00:08.644	48835	0.00751	0		0.108923	1702926
00:00:08.654	48845	0.00781	0		0.113274	1703914
00:00:08.664	48855	0.00794	0		0.11516	1704365
00:00:08.674	48865	0.00752	0		0.109068	1702943
00:00:08.684	48875	0.00768	0		0.111389	1703495
00:00:08.694	48885	0.00716	0		0.103847	1701745
00:00:08.704	48895	0.00751	0		0.108923	1702907
00:00:08.713	48905	0.00749	0		0.108633	1702848
00:00:08.724	48915	0.00767	0		0.111244	1703469
00:00:08.733	48925	0.00738	0		0.107038	1702481
00:00:08.743	48935	0.00777	0		0.112694	1703794
00:00:08.754	48945	0.00758	0		0.109939	1703171
00:00:08.764	48955	0.00764	0		0.110809	1703345
00:00:08.774	48965	0.00766	0		0.111099	1703439
00:00:08.783	48975	0.0077	0		0.111679	1703564
00:00:08.793	48985	0.00742	0		0.107618	1702613
00:00:08.804	48995	0.00775	0		0.112404	1703733
00:00:08.813	49005	0.00764	0		0.110809	1703355
00:00:08.823	49015	0.00753	0		0.109213	1703000
00:00:08.833	49025	0.00802	0		0.11632	1704633
00:00:08.843	49035	0.00769	0		0.111534	1703535
00:00:08.853	49045	0.00764	0		0.110809	1703350
00:00:08.863	49055	0.00767	0		0.111244	1703464
00:00:08.873	49065	0.00774	0		0.112259	1703709
00:00:08.883	49075	0.00777	0		0.112694	1703797
00:00:08.893	49085	0.00785	0		0.113855	1704069
00:00:08.903	49095	0.00737	0		0.106893	1702456
00:00:08.913	49105	0.00802	0		0.11632	1704630
00:00:08.923	49115	0.00787	0		0.114145	1704142
00:00:08.933	49125	0.00756	0		0.109648	1703083
00:00:08.943	49135	0.0078	0		0.113129	1703904
00:00:08.953	49145	0.008	0		0.11603	1704579
00:00:08.963	49155	0.00768	0		0.111389	1703508
00:00:08.973	49165	0.00782	0		0.113419	1703973
00:00:08.983	49175	0.00765	0		0.110954	1703395
00:00:08.993	49185	0.0075	0		0.108778	1702882
00:00:09.002	49195	0.00767	0		0.111244	1703444
00:00:09.013	49205	0.00778	0		0.112839	1703821
00:00:09.022	49215	0.00788	0		0.11429	1704171
00:00:09.032	49225	0.00796	0		0.11545	1704419
00:00:09.042	49235	0.00786	0		0.114	1704091
00:00:09.053	49245	0.00813	0		0.117916	1704998
00:00:09.062	49255	0.0078	0		0.113129	1703882
00:00:09.072	49265	0.00778	0		0.112839	1703829
00:00:09.082	49275	0.00751	0		0.108923	1702936
00:00:09.092	49285	0.00825	0		0.119656	1705392
00:00:09.102	49295	0.00785	0		0.113855	1704059
00:00:09.113	49305	0.00764	0		0.110809	1703343
00:00:09.122	49315	0.0076	0		0.110229	1703215
00:00:09.132	49325	0.00793	0		0.115015	1704321
00:00:09.142	49335	0.00784	0		0.11371	1704022
00:00:09.152	49345	0.00798	0		0.11574	1704514
00:00:09.162	49355	0.0079	0		0.11458	1704230
00:00:09.172	49365	0.00794	0		0.11516	1704360
00:00:09.182	49375	0.00741	0		0.107473	1702586
00:00:09.192	49385	0.008	0		0.11603	1704558
00:00:09.202	49395	0.00748	0		0.108488	1702811
00:00:09.212	49405	0.00787	0		0.114145	1704115
00:00:09.222	49415	0.00816	0		0.118351	1705110
00:00:09.232	49425	0.00774	0		0.112259	1703682
00:00:09.242	49435	0.00785	0		0.113855	1704066
00:00:09.252	49445	0.008	0		0.11603	1704558
00:00:09.262	49455	0.00801	0		0.116175	1704591
00:00:09.272	49465	0.008	0		0.11603	1704551
00:00:09.281	49475	0.00772	0		0.111969	1703630
00:00:09.291	49485	0.0078	0		0.113129	1703878
00:00:09.301	49495	0.00768	0		0.111389	1703481
00:00:09.311	49505	0.00802	0		0.11632	1704621
00:00:09.322	49515	0.00793	0		0.115015	1704318
00:00:09.331	49525	0.00833	0		0.120816	1705662
00:00:09.341	49535	0.00773	0		0.112114	1703657
00:00:09.351	49545	0.00821	0		0.119076	1705260
00:00:09.361	49555	0.0077	0		0.111679	1703564
00:00:09.371	49565	0.008	0		0.11603	1704556
00:00:09.381	49575	0.0077	0		0.111679	1703566
00:00:09.391	49585	0.00778	0		0.112839	1703831
00:00:09.401	49595	0.00779	0		0.112984	1703858
00:00:09.411	49605	0.00783	0		0.113565	1704010
00:00:09.421	49615	0.00777	0		0.112694	1703787
00:00:09.431	49625	0.00782	0		0.113419	1703946
00:00:09.441	49635	0.00768	0		0.111389	1703505
00:00:09.451	49645	0.00824	0		0.119511	1705365
00:00:09.461	49655	0.00755	0		0.109503	1703061
00:00:09.471	49665	0.00824	0		0.119511	1705367
00:00:09.481	49675	0.00785	0		0.113855	1704049
00:00:09.491	49685	0.00796	0		0.11545	1704421
00:00:09.501	49695	0.00756	0		0.109648	1703073
00:00:09.510	49705	0.00794	0		0.11516	1704375
00:00:09.521	49715	0.00773	0		0.112114	1703660
00:00:09.531	49725	0.00822	0		0.119221	1705289
00:00:09.540	49735	0.00748	0		0.108488	1702814
00:00:09.551	49745	0.00815	0		0.118206	1705056
00:00:09.560	49755	0.00767	0		0.111244	1703473
00:00:09.570	49765	0.00821	0		0.119076	1705255
00:00:09.580	49775	0.00811	0		0.117626	1704929
00:00:09.590	49785	0.00795	0		0.115305	1704409
00:00:09.600	49795	0.00818	0		0.118641	1705186
00:00:09.610	49805	0.00833	0		0.120816	1705687
00:00:09.620	49815	0.00795	0		0.115305	1704409
00:00:09.630	49825	0.00794	0		0.11516	1704357
00:00:09.640	49835	0.00801	0		0.116175	1704613
00:00:09.650	49845	0.00799	0		0.115885	1704541
00:00:09.660	49855	0.00787	0		0.114145	1704140
00:00:09.670	49865	0.00808	0		0.11719	1704826
00:00:09.680	49875	0.00791	0		0.114725	1704262
00:00:09.690	49885	0.00821	0		0.119076	1705265
00:00:09.700	49895	0.00799	0		0.115885	1704539
00:00:09.710	49905	0.00803	0		0.116465	1704682
00:00:09.720	49915	0.0081	0		0.117481	1704897
00:00:09.730	49925	0.00784	0		0.11371	1704039
00:00:09.740	49935	0.00808	0		0.11719	1704824
00:00:09.750	49945	0.00818	0		0.118641	1705184
00:00:09.759	49955	0.00793	0		0.115015	1704338
00:00:09.770	49965	0.00818	0		0.118641	1705167
00:00:09.779	49975	0.00827	0		0.119946	1705473
00:00:09.789	49985	0.00826	0		0.119801	1705426
00:00:09.800	49995	0.00817	0		0.118496	1705152
00:00:09.809	50005	0.00782	0		0.113419	1703975
00:00:09.819	50015	0.00785	0		0.113855	1704069
00:00:09.829	50025	0.00823	0		0.119366	1705341
00:00:09.839	50035	0.00807	0		0.117045	1704794
00:00:09.849	50045	0.00789	0		0.114435	1704184
00:00:09.859	50055	0.00785	0		0.113855	1704049
00:00:09.869	50065	0.00825	0		0.119656	1705409
00:00:09.879	50075	0.00774	0		0.112259	1703699
00:00:09.889	50085	0.00814	0		0.118061	1705042
00:00:09.899	50095	0.00837	0		0.121397	1705795
00:00:09.909	50105	0.0086	0		0.124732	1706573
00:00:09.919	50115	0.00816	0		0.118351	1705108
00:00:09.929	50125	0.00821	0		0.119076	1705272
00:00:09.939	50135	0.00796	0		0.11545	1704416
00:00:09.949	50145	0.00843	0		0.122267	1706003
00:00:09.959	50155	0.00803	0		0.116465	1704677
00:00:09.969	50165	0.00815	0		0.118206	1705081
00:00:09.979	50175	0.0082	0		0.118931	1705252
00:00:09.988	50185	0.00854	0		0.123862	1706382
00:00:09.999	50195	0.00801	0		0.116175	1704606
00:00:10.009	50205	0.00807	0		0.117045	1704812
00:00:10.018	50215	0.0078	0		0.113129	1703890
00:00:10.029	50225	0.00809	0		0.117335	1704865
00:00:10.038	50235	0.0081	0		0.117481	1704907
00:00:10.048	50245	0.00836	0		0.121252	1705785
00:00:10.058	50255	0.00784	0		0.11371	1704029
00:00:10.068	50265	0.00866	0		0.125603	1706773
00:00:10.078	50275	0.00797	0		0.115595	1704453
00:00:10.088	50285	0.00827	0		0.119946	1705487
00:00:10.099	50295	0.00792	0		0.11487	1704296
00:00:10.108	50305	0.00833	0		0.120816	1705684
00:00:10.118	50315	0.00815	0		0.118206	1705071
00:00:10.128	50325	0.00839	0		0.121687	1705890
00:00:10.138	50335	0.00787	0		0.114145	1704130
00:00:10.148	50345	0.00801	0		0.116175	1704586
00:00:10.158	50355	0.00823	0		0.119366	1705353
00:00:10.168	50365	0.00848	0		0.122992	1706181
00:00:10.178	50375	0.00809	0		0.117335	1704865
00:00:10.188	50385	0.00789	0		0.114435	1704196
00:00:10.198	50395	0.00826	0		0.119801	1705451
00:00:10.208	50405	0.00814	0		0.118061	1705044
00:00:10.218	50415	0.00775	0		0.112404	1703721
00:00:10.227	50425	0.0084	0		0.121832	1705900
00:00:10.238	50435	0.00809	0		0.117335	1704870
00:00:10.248	50445	0.00831	0		0.120526	1705621
00:00:10.258	50455	0.00801	0		0.116175	1704608
00:00:10.268	50465	0.00817	0		0.118496	1705145
00:00:10.278	50475	0.0084	0		0.121832	1705907
00:00:10.287	50485	0.00865	0		0.125458	1706741
00:00:10.298	50495	0.0081	0		0.117481	1704905
00:00:10.307	50505	0.00822	0		0.119221	1705318
00:00:10.317	50515	0.00809	0		0.117335	1704863
00:00:10.327	50525	0.00822	0		0.119221	1705316
00:00:10.337	50535	0.00799	0		0.115885	1704522
00:00:10.347	50545	0.00846	0		0.122702	1706108
00:00:10.357	50555	0.00803	0		0.116465	1704679
00:00:10.367	50565	0.00829	0		0.120236	1705524
00:00:10.377	50575	0.00824	0		0.119511	1705365
00:00:10.387	50585	0.00812	0		0.117771	1704983
00:00:10.397	50595	0.00818	0		0.118641	1705162
00:00:10.407	50605	0.00821	0		0.119076	1705284
00:00:10.417	50615	0.00825	0		0.119656	1705402
00:00:10.427	50625	0.00851	0		0.123427	1706284
00:00:10.437	50635	0.00773	0		0.112114	1703662
00:00:10.447	50645	0.0083	0		0.120381	1705580
00:00:10.457	50655	0.00821	0		0.119076	1705262
00:00:10.468	50665	0.00838	0		0.121542	1705834
00:00:10.477	50675	0.00818	0		0.118641	1705172
00:00:10.486	50685	0.00839	0		0.121687	1705880
00:00:10.497	50695	0.00797	0		0.115595	1704453
00:00:10.507	50705	0.00862	0		0.125023	1706654
00:00:10.517	50715	0.00813	0		0.117916	1704998
00:00:10.526	50725	0.00839	0		0.121687	1705890
00:00:10.537	50735	0.00849	0		0.123137	1706206
00:00:10.546	50745	0.00815	0		0.118206	1705059
00:00:10.556	50755	0.00834	0		0.120961	1705709
00:00:10.566	50765	0.00865	0		0.125458	1706748
00:00:10.576	50775	0.0085	0		0.123282	1706252
00:00:10.586	50785	0.00843	0		0.122267	1705993
00:00:10.596	50795	0.0082	0		0.118931	1705247
00:00:10.607	50805	0.00875	0		0.126908	1707096
00:00:10.617	50815	0.00852	0		0.123572	1706326
00:00:10.626	50825	0.00838	0		0.121542	1705824
00:00:10.636	50835	0.00836	0		0.121252	1705765
00:00:10.646	50845	0.00849	0		0.123137	1706213
00:00:10.656	50855	0.00835	0		0.121106	1705738
00:00:10.666	50865	0.00833	0		0.120816	1705670
00:00:10.676	50875	0.00822	0		0.119221	1705318
00:00:10.686	50885	0.00854	0		0.123862	1706387
00:00:10.696	50895	0.00846	0		0.122702	1706098
00:00:10.706	50905	0.00848	0		0.122992	1706191
00:00:10.716	50915	0.00846	0		0.122702	1706120
00:00:10.726	50925	0.00835	0		0.121106	1705724
00:00:10.736	50935	0.00819	0		0.118786	1705194
00:00:10.746	50945	0.00851	0		0.123427	1706289
00:00:10.755	50955	0.00843	0		0.122267	1706020
00:00:10.765	50965	0.00846	0		0.122702	1706115
00:00:10.775	50975	0.00861	0		0.124877	1706615
00:00:10.786	50985	0.00847	0		0.122847	1706159
00:00:10.795	50995	0.00826	0		0.119801	1705451
00:00:10.805	51005	0.00836	0		0.121252	1705765
00:00:10.815	51015	0.00869	0		0.126038	1706866
00:00:10.825	51025	0.00871	0		0.126328	1706944
00:00:10.835	51035	0.00834	0		0.120961	1705714
00:00:10.845	51045	0.00855	0		0.124007	1706412
00:00:10.855	51055	0.00801	0		0.116175	1704598
00:00:10.865	51065	0.00851	0		0.123427	1706272
00:00:10.875	51075	0.00823	0		0.119366	1705333
00:00:10.885	51085	0.00854	0		0.123862	1706377
00:00:10.895	51095	0.00851	0		0.123427	1706277
00:00:10.905	51105	0.00861	0		0.124877	1706617
00:00:10.915	51115	0.00828	0		0.120091	1705500
00:00:10.925	51125	0.0085	0		0.123282	1706257
00:00:10.935	51135	0.0083	0		0.120381	1705561
00:00:10.945	51145	0.00855	0		0.124007	1706421
00:00:10.955	51155	0.00839	0		0.121687	1705880
00:00:10.965	51165	0.00851	0		0.123427	1706275
00:00:10.975	51175	0.00834	0		0.120961	1705711
00:00:10.985	51185	0.00845	0		0.122557	1706079
00:00:10.995	51195	0.00852	0		0.123572	1706319
00:00:11.005	51205	0.00871	0		0.126328	1706954
00:00:11.015	51215	0.00839	0		0.121687	1705858
00:00:11.024	51225	0.00851	0		0.123427	1706265
00:00:11.034	51235	0.00867	0		0.125748	1706805
00:00:11.044	51245	0.00884	0		0.128213	1707395
00:00:11.054	51255	0.00862	0		0.125023	1706644
00:00:11.064	51265	0.00868	0		0.125893	1706839
00:00:11.074	51275	0.0083	0		0.120381	1705573
00:00:11.084	51285	0.00855	0		0.124007	1706417
00:00:11.094	51295	0.00848	0		0.122992	1706164
00:00:11.105	51305	0.00862	0		0.125023	1706647
00:00:11.114	51315	0.00858	0		0.124442	1706517
00:00:11.124	51325	0.0085	0		0.123282	1706233
00:00:11.134	51335	0.00861	0		0.124877	1706625
00:00:11.144	51345	0.00858	0		0.124442	1706502
00:00:11.154	51355	0.00858	0		0.124442	1706512
00:00:11.164	51365	0.00836	0		0.121252	1705765
00:00:11.174	51375	0.00874	0		0.126763	1707054
00:00:11.184	51385	0.00876	0		0.127053	1707101
00:00:11.194	51395	0.00864	0		0.125313	1706715
00:00:11.204	51405	0.00883	0		0.128068	1707363
00:00:11.214	51415	0.00858	0		0.124442	1706527
00:00:11.223	51425	0.00846	0		0.122702	1706106
00:00:11.234	51435	0.0087	0		0.126183	1706920
00:00:11.244	51445	0.00878	0		0.127343	1707182
00:00:11.253	51455	0.00867	0		0.125748	1706814
00:00:11.263	51465	0.0087	0		0.126183	1706905
00:00:11.273	51475	0.00852	0		0.123572	1706316
00:00:11.284	51485	0.00868	0		0.125893	1706831
00:00:11.293	51495	0.00859	0		0.124587	1706544
00:00:11.303	51505	0.00892	0		0.129374	1707642
00:00:11.314	51515	0.00881	0		0.127778	1707287
00:00:11.323	51525	0.00871	0		0.126328	1706942
00:00:11.333	51535	0.0091	0		0.131984	1708250
00:00:11.343	51545	0.00854	0		0.123862	1706372
00:00:11.353	51555	0.00898	0		0.130244	1707854
00:00:11.363	51565	0.00898	0		0.130244	1707866
00:00:11.373	51575	0.00859	0		0.124587	1706551
00:00:11.383	51585	0.00862	0		0.125023	1706647
00:00:11.393	51595	0.00868	0		0.125893	1706863
00:00:11.403	51605	0.00849	0		0.123137	1706218
00:00:11.413	51615	0.00854	0		0.123862	1706372
00:00:11.423	51625	0.00911	0		0.132129	1708290
00:00:11.433	51635	0.00877	0		0.127198	1707138
00:00:11.443	51645	0.00855	0		0.124007	1706424
00:00:11.453	51655	0.00853	0		0.123717	1706355
00:00:11.463	51665	0.00852	0		0.123572	1706311
00:00:11.472	51675	0.00902	0		0.130824	1707988
00:00:11.482	51685	0.00867	0		0.125748	1706802
00:00:11.492	51695	0.00891	0		0.129229	1707635
00:00:11.503	51705	0.00876	0		0.127053	1707125
00:00:11.513	51715	0.00881	0		0.127778	1707292
00:00:11.522	51725	0.00878	0		0.127343	1707184
00:00:11.533	51735	0.00885	0		0.128358	1707412
00:00:11.542	51745	0.00864	0		0.125313	1706720
00:00:11.552	51755	0.00883	0		0.128068	1707351
00:00:11.562	51765	0.00891	0		0.129229	1707630
00:00:11.572	51775	0.00893	0		0.129519	1707689
00:00:11.582	51785	0.00873	0		0.126618	1707020
00:00:11.592	51795	0.00878	0		0.127343	1707174
00:00:11.603	51805	0.00879	0		0.127488	1707216
00:00:11.612	51815	0.0091	0		0.131984	1708260
00:00:11.622	51825	0.00862	0		0.125023	1706642
00:00:11.632	51835	0.00889	0		0.128939	1707542
00:00:11.642	51845	0.00878	0		0.127343	1707169
00:00:11.652	51855	0.00915	0		0.13271	1708439
00:00:11.662	51865	0.00902	0		0.130824	1707979
00:00:11.672	51875	0.00913	0		0.132419	1708356
00:00:11.682	51885	0.00865	0		0.125458	1706756
00:00:11.692	51895	0.00915	0		0.13271	1708427
00:00:11.702	51905	0.00869	0		0.126038	1706873
00:00:11.712	51915	0.00894	0		0.129664	1707728
00:00:11.722	51925	0.00868	0		0.125893	1706834
00:00:11.732	51935	0.00919	0		0.13329	1708544
00:00:11.742	51945	0.00884	0		0.128213	1707368
00:00:11.752	51955	0.00877	0		0.127198	1707150
00:00:11.762	51965	0.00899	0		0.130389	1707895
00:00:11.772	51975	0.00894	0		0.129664	1707711
00:00:11.782	51985	0.00877	0		0.127198	1707152
00:00:11.791	51995	0.00887	0		0.128648	1707498
00:00:11.801	52005	0.00863	0		0.125168	1706696
00:00:11.811	52015	0.00915	0		0.13271	1708434
00:00:11.821	52025	0.00887	0		0.128648	1707473
00:00:11.831	52035	0.00913	0		0.132419	1708368
00:00:11.841	52045	0.00873	0		0.126618	1707025
00:00:11.851	52055	0.00895	0		0.129809	1707740
00:00:11.861	52065	0.00896	0		0.129954	1707789
00:00:11.871	52075	0.00905	0		0.131259	1708081
00:00:11.881	52085	0.00896	0		0.129954	1707782
00:00:11.891	52095	0.00886	0		0.128503	1707456
00:00:11.901	52105	0.00882	0		0.127923	1707324
00:00:11.911	52115	0.00872	0		0.126473	1706998
00:00:11.921	52125	0.00884	0		0.128213	1707373
00:00:11.931	52135	0.00922	0		0.133725	1708662
00:00:11.941	52145	0.00902	0		0.130824	1707976
00:00:11.951	52155	0.009	0		0.130534	1707908
00:00:11.961	52165	0.00888	0		0.128793	1707520
00:00:11.971	52175	0.00906	0		0.131404	1708123
00:00:11.982	52185	0.00893	0		0.129519	1707686
00:00:11.990	52195	0.00895	0		0.129809	1707762
00:00:12.001	52205	0.00894	0		0.129664	1707711
00:00:12.010	52215	0.00914	0		0.132564	1708400
00:00:12.020	52225	0.00901	0		0.130679	1707952
00:00:12.030	52235	0.00888	0		0.128793	1707529
00:00:12.040	52245	0.00885	0		0.128358	1707434
00:00:12.050	52255	0.00912	0		0.132274	1708326
00:00:12.060	52265	0.00875	0		0.126908	1707074
00:00:12.070	52275	0.00927	0		0.13445	1708831
00:00:12.080	52285	0.00874	0		0.126763	1707064
00:00:12.091	52295	0.0091	0		0.131984	1708255
00:00:12.100	52305	0.00921	0		0.13358	1708632
00:00:12.110	52315	0.00906	0		0.131404	1708108
00:00:12.120	52325	0.009	0		0.130534	1707922
00:00:12.130	52335	0.00925	0		0.13416	1708760
00:00:12.140	52345	0.00879	0		0.127488	1707204
00:00:12.150	52355	0.0089	0		0.129084	1707576
00:00:12.160	52365	0.00877	0		0.127198	1707138
00:00:12.170	52375	0.0091	0		0.131984	1708248
00:00:12.180	52385	0.00934	0		0.135465	1709057
00:00:12.190	52395	0.00944	0		0.136916	1709388
00:00:12.200	52405	0.00906	0		0.131404	1708113
00:00:12.210	52415	0.0092	0		0.133435	1708581
00:00:12.220	52425	0.00899	0		0.130389	1707873
00:00:12.230	52435	0.00931	0		0.13503	1708966
00:00:12.239	52445	0.00886	0		0.128503	1707439
00:00:12.250	52455	0.00901	0		0.130679	1707939
00:00:12.260	52465	0.00924	0		0.134015	1708713
00:00:12.269	52475	0.00908	0		0.131694	1708201
00:00:12.280	52485	0.0093	0		0.134885	1708940
00:00:12.290	52495	0.00928	0		0.134595	1708858
00:00:12.299	52505	0.00887	0		0.128648	1707471
00:00:12.309	52515	0.00912	0		0.132274	1708326
00:00:12.319	52525	0.00908	0		0.131694	1708187
00:00:12.329	52535	0.00951	0		0.137931	1709628
00:00:12.339	52545	0.00921	0		0.13358	1708620
00:00:12.349	52555	0.00915	0		0.13271	1708414
00:00:12.359	52565	0.00904	0		0.131114	1708047
00:00:12.369	52575	0.00956	0		0.138656	1709806
00:00:12.379	52585	0.00909	0		0.131839	1708221
00:00:12.389	52595	0.00912	0		0.132274	1708324
00:00:12.399	52605	0.00895	0		0.129809	1707738
00:00:12.409	52615	0.00933	0		0.13532	1709020
00:00:12.419	52625	0.00905	0		0.131259	1708089
00:00:12.429	52635	0.00954	0		0.138366	1709718
00:00:12.439	52645	0.00891	0		0.129229	1707603
00:00:12.449	52655	0.00945	0		0.137061	1709434
00:00:12.459	52665	0.00886	0		0.128503	1707436
00:00:12.469	52675	0.00915	0		0.13271	1708414
00:00:12.479	52685	0.00875	0		0.126908	1707071
00:00:12.489	52695	0.00944	0		0.136916	1709397
00:00:12.499	52705	0.00891	0		0.129229	1707635
00:00:12.508	52715	0.00922	0		0.133725	1708662
00:00:12.518	52725	0.00895	0		0.129809	1707747
00:00:12.528	52735	0.00945	0		0.137061	1709446
00:00:12.538	52745	0.00919	0		0.13329	1708569
00:00:12.549	52755	0.00949	0		0.137641	1709576
00:00:12.558	52765	0.0093	0		0.134885	1708937
00:00:12.568	52775	0.00929	0		0.13474	1708910
00:00:12.578	52785	0.00904	0		0.131114	1708067
00:00:12.588	52795	0.00942	0		0.136626	1709319
00:00:12.598	52805	0.00924	0		0.134015	1708728
00:00:12.608	52815	0.00947	0		0.137351	1709500
00:00:12.618	52825	0.00923	0		0.13387	1708691
00:00:12.628	52835	0.0092	0		0.133435	1708591
00:00:12.638	52845	0.00905	0		0.131259	1708086
00:00:12.648	52855	0.00906	0		0.131404	1708138
00:00:12.658	52865	0.00921	0		0.13358	1708618
00:00:12.668	52875	0.00933	0		0.13532	1709013
00:00:12.678	52885	0.00905	0		0.131259	1708081
00:00:12.688	52895	0.00948	0		0.137496	1709525
00:00:12.698	52905	0.00924	0		0.134015	1708713
00:00:12.708	52915	0.00968	0		0.140396	1710197
00:00:12.718	52925	0.00928	0		0.134595	1708877
00:00:12.728	52935	0.00937	0		0.1359	1709148
00:00:12.738	52945	0.00929	0		0.13474	1708910
00:00:12.747	52955	0.00961	0		0.139381	1709966
00:00:12.757	52965	0.00913	0		0.132419	1708368
00:00:12.767	52975	0.00925	0		0.13416	1708762
00:00:12.777	52985	0.00918	0		0.133145	1708539
00:00:12.787	52995	0.00939	0		0.13619	1709233
00:00:12.797	53005	0.00884	0		0.128213	1707385
00:00:12.807	53015	0.00937	0		0.1359	1709175
00:00:12.817	53025	0.00952	0		0.138076	1709664
00:00:12.827	53035	0.00941	0		0.13648	1709302
00:00:12.837	53045	0.00937	0		0.1359	1709172
00:00:12.847	53055	0.00949	0		0.137641	1709566
00:00:12.857	53065	0.00896	0		0.129954	1707789
00:00:12.867	53075	0.00968	0		0.140396	1710219
00:00:12.877	53085	0.00913	0		0.132419	1708341
00:00:12.887	53095	0.00946	0		0.137206	1709451
00:00:12.897	53105	0.00916	0		0.132855	1708456
00:00:12.907	53115	0.00954	0		0.138366	1709738
00:00:12.917	53125	0.00917	0		0.133	1708507
00:00:12.927	53135	0.0093	0		0.134885	1708940
00:00:12.937	53145	0.00931	0		0.13503	1708964
00:00:12.947	53155	0.0096	0		0.139236	1709934
00:00:12.957	53165	0.00937	0		0.1359	1709150
00:00:12.967	53175	0.0094	0		0.136335	1709248
00:00:12.976	53185	0.00917	0		0.133	1708490
00:00:12.987	53195	0.00938	0		0.136045	1709202
00:00:12.997	53205	0.00926	0		0.134305	1708777
00:00:13.006	53215	0.00946	0		0.137206	1709459
00:00:13.016	53225	0.00943	0		0.136771	1709356
00:00:13.026	53235	0.00959	0		0.139091	1709892
00:00:13.036	53245	0.00926	0		0.134305	1708809
00:00:13.046	53255	0.00948	0		0.137496	1709547
00:00:13.056	53265	0.00942	0		0.136626	1709317
00:00:13.066	53275	0.00951	0		0.137931	1709635
00:00:13.076	53285	0.00962	0		0.139526	1710017
00:00:13.086	53295	0.00955	0		0.138511	1709765
00:00:13.096	53305	0.00909	0		0.131839	1708221
00:00:13.106	53315	0.00956	0		0.138656	1709789
00:00:13.116	53325	0.00917	0		0.133	1708495
00:00:13.126	53335	0.00965	0		0.139961	1710094
00:00:13.136	53345	0.00958	0		0.138946	1709880
00:00:13.146	53355	0.00953	0		0.138221	1709704
00:00:13.156	53365	0.00935	0		0.13561	1709091
00:00:13.166	53375	0.00966	0		0.140106	1710128
00:00:13.176	53385	0.00926	0		0.134305	1708784
00:00:13.186	53395	0.00944	0		0.136916	1709388
00:00:13.196	53405	0.00948	0		0.137496	1709532
00:00:13.205	53415	0.00963	0		0.139671	1710032
00:00:13.215	53425	0.00968	0		0.140396	1710187
00:00:13.225	53435	0.00946	0		0.137206	1709466
00:00:13.235	53445	0.00957	0		0.138801	1709836
00:00:13.245	53455	0.00933	0		0.13532	1709023
00:00:13.255	53465	0.00935	0		0.13561	1709091
00:00:13.265	53475	0.00961	0		0.139381	1709963
00:00:13.275	53485	0.00939	0		0.13619	1709231
00:00:13.285	53495	0.00955	0		0.138511	1709779
00:00:13.296	53505	0.00964	0		0.139816	1710060
00:00:13.305	53515	0.00945	0		0.137061	1709434
00:00:13.315	53525	0.00958	0		0.138946	1709855
00:00:13.325	53535	0.00965	0		0.139961	1710099
00:00:13.335	53545	0.00945	0		0.137061	1709442
00:00:13.345	53555	0.00946	0		0.137206	1709449
00:00:13.355	53565	0.00955	0		0.138511	1709750
00:00:13.365	53575	0.00969	0		0.140542	1710238
00:00:13.375	53585	0.0099	0		0.143587	1710956
00:00:13.385	53595	0.00956	0		0.138656	1709814
00:00:13.395	53605	0.00952	0		0.138076	1709655
00:00:13.405	53615	0.00954	0		0.138366	1709721
00:00:13.415	53625	0.00959	0		0.139091	1709909
00:00:13.425	53635	0.00962	0		0.139526	1709990
00:00:13.435	53645	0.00938	0		0.136045	1709202
00:00:13.444	53655	0.00975	0		0.141412	1710432
00:00:13.455	53665	0.01005	0		0.145763	1711432
00:00:13.465	53675	0.00941	0		0.13648	1709312
00:00:13.474	53685	0.00959	0		0.139091	1709912
00:00:13.485	53695	0.00952	0		0.138076	1709657
00:00:13.495	53705	0.00949	0		0.137641	1709579
00:00:13.505	53715	0.00963	0		0.139671	1710042
00:00:13.514	53725	0.00988	0		0.143297	1710860
00:00:13.524	53735	0.00968	0		0.140396	1710187
00:00:13.534	53745	0.00914	0		0.132564	1708387
00:00:13.544	53755	0.00962	0		0.139526	1709988
00:00:13.554	53765	0.00963	0		0.139671	1710022
00:00:13.564	53775	0.0098	0		0.142137	1710591
00:00:13.574	53785	0.0098	0		0.142137	1710606
00:00:13.584	53795	0.00991	0		0.143732	1710988
00:00:13.594	53805	0.00988	0		0.143297	1710868
00:00:13.604	53815	0.00954	0		0.138366	1709735
00:00:13.614	53825	0.01005	0		0.145763	1711452
00:00:13.625	53835	0.00964	0		0.139816	1710077
00:00:13.634	53845	0.00996	0		0.144458	1711131
00:00:13.644	53855	0.00981	0		0.142282	1710642
00:00:13.654	53865	0.00953	0		0.138221	1709713
00:00:13.664	53875	0.00957	0		0.138801	1709841
00:00:13.673	53885	0.00979	0		0.141992	1710571
00:00:13.683	53895	0.00965	0		0.139961	1710106
00:00:13.694	53905	0.00983	0		0.142572	1710718
00:00:13.703	53915	0.00951	0		0.137931	1709635
00:00:13.713	53925	0.00967	0		0.140251	1710175
00:00:13.723	53935	0.00974	0		0.141267	1710398
00:00:13.733	53945	0.00947	0		0.137351	1709513
00:00:13.743	53955	0.00986	0		0.143007	1710794
00:00:13.753	53965	0.00988	0		0.143297	1710860
00:00:13.763	53975	0.00954	0		0.138366	1709718
00:00:13.773	53985	0.00959	0		0.139091	1709895
00:00:13.783	53995	0.00972	0		0.140977	1710324
00:00:13.793	54005	0.00996	0		0.144458	1711141
00:00:13.803	54015	0.00963	0		0.139671	1710032
00:00:13.813	54025	0.00954	0		0.138366	1709735
00:00:13.823	54035	0.00961	0		0.139381	1709975
00:00:13.833	54045	0.00972	0		0.140977	1710334
00:00:13.843	54055	0.00968	0		0.140396	1710211
00:00:13.853	54065	0.00988	0		0.143297	1710873
00:00:13.863	54075	0.00951	0		0.137931	1709628
00:00:13.873	54085	0.00991	0		0.143732	1710985
00:00:13.883	54095	0.01001	0		0.145183	1711322
00:00:13.892	54105	0.01011	0		0.146633	1711643
00:00:13.903	54115	0.00959	0		0.139091	1709892
00:00:13.913	54125	0.00982	0		0.142427	1710682
00:00:13.923	54135	0.00999	0		0.144893	1711236
00:00:13.933	54145	0.00988	0		0.143297	1710880
00:00:13.942	54155	0.00968	0		0.140396	1710194
00:00:13.952	54165	0.01008	0		0.146198	1711537
00:00:13.963	54175	0.00978	0		0.141847	1710540
00:00:13.973	54185	0.00999	0		0.144893	1711246
00:00:13.982	54195	0.0098	0		0.142137	1710591
00:00:13.993	54205	0.01008	0		0.146198	1711540
00:00:14.003	54215	0.00984	0		0.142717	1710753
00:00:14.012	54225	0.0099	0		0.143587	1710931
00:00:14.022	54235	0.00953	0		0.138221	1709694
00:00:14.032	54245	0.01004	0		0.145618	1711415
00:00:14.042	54255	0.00965	0		0.139961	1710099
00:00:14.052	54265	0.00993	0		0.144022	1711045
00:00:14.062	54275	0.00992	0		0.143877	1710995
00:00:14.072	54285	0.00986	0		0.143007	1710819
00:00:14.082	54295	0.00996	0		0.144458	1711138
00:00:14.092	54305	0.00985	0		0.142862	1710789
00:00:14.102	54315	0.00984	0		0.142717	1710723
00:00:14.112	54325	0.00999	0		0.144893	1711243
00:00:14.122	54335	0.00997	0		0.144603	1711190
00:00:14.132	54345	0.01016	0		0.147358	1711821
00:00:14.142	54355	0.00968	0		0.140396	1710219
00:00:14.152	54365	0.01031	0		0.149534	1712307
00:00:14.162	54375	0.00981	0		0.142282	1710625
00:00:14.172	54385	0.01034	0		0.149969	1712413
00:00:14.182	54395	0.00997	0		0.144603	1711160
00:00:14.192	54405	0.01009	0		0.146343	1711567
00:00:14.202	54415	0.00979	0		0.141992	1710567
00:00:14.212	54425	0.01031	0		0.149534	1712302
00:00:14.221	54435	0.0098	0		0.142137	1710618
00:00:14.232	54445	0.00999	0		0.144893	1711231
00:00:14.241	54455	0.01007	0		0.146053	1711496
00:00:14.252	54465	0.01	0		0.145038	1711280
00:00:14.261	54475	0.0099	0		0.143587	1710941
00:00:14.271	54485	0.00999	0		0.144893	1711231
00:00:14.282	54495	0.00987	0		0.143152	1710848
00:00:14.292	54505	0.01029	0		0.149244	1712252
00:00:14.301	54515	0.00974	0		0.141267	1710395
00:00:14.311	54525	0.01021	0		0.148083	1711968
00:00:14.321	54535	0.00985	0		0.142862	1710772
00:00:14.331	54545	0.01017	0		0.147503	1711834
00:00:14.341	54555	0.01004	0		0.145618	1711417
00:00:14.351	54565	0.0101	0		0.146488	1711606
00:00:14.361	54575	0.00995	0		0.144313	1711109
00:00:14.371	54585	0.01031	0		0.149534	1712329
00:00:14.381	54595	0.0102	0		0.147938	1711951
00:00:14.391	54605	0.01024	0		0.148519	1712096
00:00:14.401	54615	0.00999	0		0.144893	1711231
00:00:14.410	54625	0.01043	0		0.151274	1712704
00:00:14.421	54635	0.00986	0		0.143007	1710804
00:00:14.430	54645	0.01015	0		0.147213	1711770
00:00:14.441	54655	0.00979	0		0.141992	1710574
00:00:14.451	54665	0.01014	0		0.147068	1711758
00:00:14.461	54675	0.00949	0		0.137641	1709581
00:00:14.470	54685	0.01006	0		0.145908	1711476
00:00:14.481	54695	0.01003	0		0.145473	1711378
00:00:14.490	54705	0.00998	0		0.144748	1711224
00:00:14.501	54715	0.00991	0		0.143732	1710978
00:00:14.510	54725	0.01007	0		0.146053	1711510
00:00:14.520	54735	0.00996	0		0.144458	1711138
00:00:14.530	54745	0.01018	0		0.147648	1711892
00:00:14.540	54755	0.01012	0		0.146778	1711677
00:00:14.550	54765	0.01032	0		0.149679	1712342
00:00:14.560	54775	0.00987	0		0.143152	1710834
00:00:14.570	54785	0.01021	0		0.148083	1711968
00:00:14.580	54795	0.00988	0		0.143297	1710882
00:00:14.590	54805	0.01045	0		0.151564	1712790
00:00:14.600	54815	0.00974	0		0.141267	1710405
00:00:14.610	54825	0.01039	0		0.150694	1712586
00:00:14.620	54835	0.01015	0		0.147213	1711785
00:00:14.630	54845	0.01021	0		0.148083	1711983
00:00:14.640	54855	0.01008	0		0.146198	1711552
00:00:14.650	54865	0.01007	0		0.146053	1711528
00:00:14.660	54875	0.01016	0		0.147358	1711812
00:00:14.670	54885	0.01033	0		0.149824	1712369
00:00:14.679	54895	0.0098	0		0.142137	1710589
00:00:14.690	54905	0.01012	0		0.146778	1711672
00:00:14.699	54915	0.00998	0		0.144748	1711219
00:00:14.709	54925	0.01021	0		0.148083	1711983
00:00:14.719	54935	0.00999	0		0.144893	1711253
00:00:14.729	54945	0.01016	0		0.147358	1711802
00:00:14.740	54955	0.01011	0		0.146633	1711657
00:00:14.750	54965	0.01017	0		0.147503	1711839
00:00:14.759	54975	0.00992	0		0.143877	1711015
00:00:14.769	54985	0.01047	0		0.151854	1712844
00:00:14.779	54995	0.00999	0		0.144893	1711231
00:00:14.790	55005	0.01033	0		0.149824	1712383
00:00:14.799	55015	0.01036	0		0.150259	1712491
00:00:14.811	55025	0.01046	0		0.151709	1712814
00:00:14.819	55035	0.00998	0		0.144748	1711219
00:00:14.829	55045	0.01026	0		0.148809	1712152
00:00:14.839	55055	0.00993	0		0.144022	1711027
00:00:14.849	55065	0.01014	0		0.147068	1711748
00:00:14.859	55075	0.01016	0		0.147358	1711812
00:00:14.869	55085	0.01067	0		0.154755	1713516
00:00:14.879	55095	0.01027	0		0.148954	1712199
00:00:14.889	55105	0.01038	0		0.150549	1712547
00:00:14.899	55115	0.01034	0		0.149969	1712432
00:00:14.909	55125	0.0104	0		0.150839	1712609
00:00:14.919	55135	0.01039	0		0.150694	1712584
00:00:14.928	55145	0.01016	0		0.147358	1711819
00:00:14.939	55155	0.01017	0		0.147503	1711858
00:00:14.949	55165	0.01058	0		0.15345	1713222
00:00:14.959	55175	0.01033	0		0.149824	1712391
00:00:14.968	55185	0.01007	0		0.146053	1711523
00:00:14.979	55195	0.0101	0		0.146488	1711596
00:00:14.989	55205	0.01032	0		0.149679	1712337
00:00:14.999	55215	0.01011	0		0.146633	1711635
00:00:15.008	55225	0.01032	0		0.149679	1712351
00:00:15.018	55235	0.01034	0		0.149969	1712425
00:00:15.028	55245	0.01051	0		0.152435	1712986
00:00:15.038	55255	0.01047	0		0.151854	1712851
00:00:15.048	55265	0.01047	0		0.151854	1712853
00:00:15.058	55275	0.00989	0		0.143442	1710909
00:00:15.068	55285	0.01029	0		0.149244	1712248
00:00:15.078	55295	0.01015	0		0.147213	1711780
00:00:15.088	55305	0.01038	0		0.150549	1712550
00:00:15.098	55315	0.01004	0		0.145618	1711405
00:00:15.108	55325	0.01037	0		0.150404	1712530
00:00:15.118	55335	0.01019	0		0.147793	1711929
00:00:15.128	55345	0.01036	0		0.150259	1712476
00:00:15.138	55355	0.01007	0		0.146053	1711503
00:00:15.148	55365	0.01028	0		0.149099	1712218
00:00:15.158	55375	0.01042	0		0.151129	1712689
00:00:15.168	55385	0.01054	0		0.15287	1713079
00:00:15.177	55395	0.0105	0		0.15229	1712969
00:00:15.188	55405	0.01041	0		0.150984	1712662
00:00:15.198	55415	0.01035	0		0.150114	1712466
00:00:15.208	55425	0.01035	0		0.150114	1712459
00:00:15.218	55435	0.01019	0		0.147793	1711924
00:00:15.228	55445	0.0105	0		0.15229	1712939
00:00:15.237	55455	0.01048	0		0.152	1712902
00:00:15.247	55465	0.01085	0		0.157366	1714123
00:00:15.257	55475	0.01041	0		0.150984	1712648
00:00:15.267	55485	0.0105	0		0.15229	1712969
00:00:15.277	55495	0.01037	0		0.150404	1712525
00:00:15.287	55505	0.01056	0		0.15316	1713152
00:00:15.298	55515	0.01017	0		0.147503	1711856
00:00:15.307	55525	0.01038	0		0.150549	1712557
00:00:15.317	55535	0.01002	0		0.145328	1711344
00:00:15.327	55545	0.0103	0		0.149389	1712284
00:00:15.337	55555	0.01054	0		0.15287	1713096
00:00:15.347	55565	0.01068	0		0.1549	1713565
00:00:15.357	55575	0.01063	0		0.154175	1713383
00:00:15.367	55585	0.01059	0		0.153595	1713256
00:00:15.378	55595	0.01029	0		0.149244	1712257
00:00:15.387	55605	0.01049	0		0.152145	1712932
00:00:15.397	55615	0.01049	0		0.152145	1712927
00:00:15.407	55625	0.01049	0		0.152145	1712905
00:00:15.417	55635	0.01041	0		0.150984	1712640
00:00:15.427	55645	0.01068	0		0.1549	1713565
00:00:15.437	55655	0.0105	0		0.15229	1712956
00:00:15.447	55665	0.01059	0		0.153595	1713246
00:00:15.457	55675	0.01039	0		0.150694	1712591
00:00:15.467	55685	0.01045	0		0.151564	1712792
00:00:15.476	55695	0.01042	0		0.151129	1712675
00:00:15.486	55705	0.01068	0		0.1549	1713543
00:00:15.497	55715	0.01054	0		0.15287	1713086
00:00:15.506	55725	0.01058	0		0.15345	1713207
00:00:15.516	55735	0.01052	0		0.15258	1713015
00:00:15.526	55745	0.01059	0		0.153595	1713271
00:00:15.537	55755	0.01068	0		0.1549	1713574
00:00:15.546	55765	0.0106	0		0.15374	1713278
00:00:15.556	55775	0.01085	0		0.157366	1714113
00:00:15.566	55785	0.01076	0		0.156061	1713841
00:00:15.576	55795	0.01053	0		0.152725	1713071
00:00:15.586	55805	0.01057	0		0.153305	1713197
00:00:15.596	55815	0.01048	0		0.152	1712883
00:00:15.606	55825	0.01063	0		0.154175	1713401
00:00:15.616	55835	0.01042	0		0.151129	1712702
00:00:15.626	55845	0.01066	0		0.15461	1713479
00:00:15.636	55855	0.01053	0		0.152725	1713059
00:00:15.646	55865	0.01039	0		0.150694	1712569
00:00:15.656	55875	0.01055	0		0.153015	1713108
00:00:15.666	55885	0.01081	0		0.156786	1713983
00:00:15.676	55895	0.01067	0		0.154755	1713513
00:00:15.686	55905	0.0106	0		0.15374	1713298
00:00:15.696	55915	0.01024	0		0.148519	1712086
00:00:15.706	55925	0.01033	0		0.149824	1712388
00:00:15.716	55935	0.01072	0		0.15548	1713707
00:00:15.725	55945	0.01035	0		0.150114	1712440
00:00:15.736	55955	0.01089	0		0.157946	1714263
00:00:15.746	55965	0.01054	0		0.15287	1713093
00:00:15.756	55975	0.01088	0		0.157801	1714214
00:00:15.765	55985	0.01053	0		0.152725	1713049
00:00:15.775	55995	0.01065	0		0.154465	1713472
00:00:15.785	56005	0.01031	0		0.149534	1712322
00:00:15.795	56015	0.01062	0		0.15403	1713371
00:00:15.805	56025	0.01099	0		0.159396	1714597
00:00:15.815	56035	0.01086	0		0.157511	1714147
00:00:15.825	56045	0.01063	0		0.154175	1713386
00:00:15.835	56055	0.01067	0		0.154755	1713523
00:00:15.845	56065	0.01087	0		0.157656	1714189
00:00:15.856	56075	0.01086	0		0.157511	1714152
00:00:15.865	56085	0.01043	0		0.151274	1712729
00:00:15.875	56095	0.0106	0		0.15374	1713300
00:00:15.885	56105	0.01098	0		0.159251	1714548
00:00:15.895	56115	0.01085	0		0.157366	1714138
00:00:15.905	56125	0.01047	0		0.151854	1712844
00:00:15.915	56135	0.01057	0		0.153305	1713205
00:00:15.925	56145	0.01059	0		0.153595	1713249
00:00:15.935	56155	0.01068	0		0.1549	1713543
00:00:15.945	56165	0.01076	0		0.156061	1713827
00:00:15.955	56175	0.01059	0		0.153595	1713263
00:00:15.965	56185	0.01056	0		0.15316	1713150
00:00:15.975	56195	0.01088	0		0.157801	1714245
00:00:15.985	56205	0.01029	0		0.149244	1712235
00:00:15.995	56215	0.01095	0		0.158816	1714472
00:00:16.005	56225	0.01049	0		0.152145	1712929
00:00:16.015	56235	0.01083	0		0.157076	1714054
00:00:16.024	56245	0.01053	0		0.152725	1713069
00:00:16.034	56255	0.01089	0		0.157946	1714265
00:00:16.045	56265	0.01083	0		0.157076	1714064
00:00:16.054	56275	0.01062	0		0.15403	1713349
00:00:16.064	56285	0.01055	0		0.153015	1713128
00:00:16.074	56295	0.0106	0		0.15374	1713285
00:00:16.084	56305	0.0107	0		0.15519	1713621
00:00:16.094	56315	0.0109	0		0.158091	1714309
00:00:16.104	56325	0.01059	0		0.153595	1713254
00:00:16.114	56335	0.01068	0		0.1549	1713560
00:00:16.124	56345	0.01069	0		0.155045	1713592
00:00:16.134	56355	0.01108	0		0.160702	1714886
00:00:16.144	56365	0.01082	0		0.156931	1714023
00:00:16.154	56375	0.01107	0		0.160557	1714866
00:00:16.164	56385	0.01077	0		0.156206	1713851
00:00:16.174	56395	0.01073	0		0.155625	1713719
00:00:16.184	56405	0.01082	0		0.156931	1714023
00:00:16.194	56415	0.01102	0		0.159832	1714695
00:00:16.203	56425	0.01057	0		0.153305	1713190
00:00:16.213	56435	0.0109	0		0.158091	1714289
00:00:16.223	56445	0.01058	0		0.15345	1713207
00:00:16.234	56455	0.01063	0		0.154175	1713391
00:00:16.243	56465	0.01063	0		0.154175	1713393
00:00:16.253	56475	0.01075	0		0.155916	1713800
00:00:16.263	56485	0.0107	0		0.15519	1713609
00:00:16.273	56495	0.01063	0		0.154175	1713388
00:00:16.283	56505	0.01071	0		0.155335	1713653
00:00:16.293	56515	0.01087	0		0.157656	1714192
00:00:16.303	56525	0.01073	0		0.155625	1713719
00:00:16.313	56535	0.011	0		0.159541	1714648
00:00:16.323	56545	0.0108	0		0.156641	1713969
00:00:16.333	56555	0.01079	0		0.156496	1713929
00:00:16.343	56565	0.01069	0		0.155045	1713606
00:00:16.353	56575	0.01063	0		0.154175	1713401
00:00:16.363	56585	0.01078	0		0.156351	1713907
00:00:16.373	56595	0.01106	0		0.160412	1714839
00:00:16.383	56605	0.0108	0		0.156641	1713956
00:00:16.393	56615	0.0109	0		0.158091	1714297
00:00:16.403	56625	0.01059	0		0.153595	1713266
00:00:16.413	56635	0.01089	0		0.157946	1714272
00:00:16.423	56645	0.01093	0		0.158526	1714385
00:00:16.433	56655	0.0108	0		0.156641	1713961
00:00:16.443	56665	0.01062	0		0.15403	1713344
00:00:16.453	56675	0.011	0		0.159541	1714633
00:00:16.463	56685	0.01056	0		0.15316	1713160
00:00:16.473	56695	0.01105	0		0.160267	1714788
00:00:16.482	56705	0.01102	0		0.159832	1714690
00:00:16.492	56715	0.01113	0		0.161427	1715072
00:00:16.502	56725	0.01094	0		0.158671	1714414
00:00:16.512	56735	0.01085	0		0.157366	1714143
00:00:16.522	56745	0.01099	0		0.159396	1714614
00:00:16.532	56755	0.011	0		0.159541	1714628
00:00:16.542	56765	0.01046	0		0.151709	1712817
00:00:16.552	56775	0.01083	0		0.157076	1714047
00:00:16.562	56785	0.01082	0		0.156931	1714037
00:00:16.572	56795	0.01113	0		0.161427	1715055
00:00:16.582	56805	0.01047	0		0.151854	1712856
00:00:16.592	56815	0.01087	0		0.157656	1714184
00:00:16.602	56825	0.01037	0		0.150404	1712508
00:00:16.612	56835	0.01117	0		0.162007	1715194
00:00:16.622	56845	0.01098	0		0.159251	1714557
00:00:16.632	56855	0.01102	0		0.159832	1714707
00:00:16.642	56865	0.01092	0		0.158381	1714370
00:00:16.653	56875	0.01114	0		0.161572	1715111
00:00:16.662	56885	0.01112	0		0.161282	1715023
00:00:16.672	56895	0.01111	0		0.161137	1715013
00:00:16.682	56905	0.01103	0		0.159977	1714719
00:00:16.692	56915	0.01117	0		0.162007	1715201
00:00:16.702	56925	0.01079	0		0.156496	1713920
00:00:16.712	56935	0.0109	0		0.158091	1714297
00:00:16.722	56945	0.0109	0		0.158091	1714307
00:00:16.732	56955	0.01135	0		0.164618	1715810
00:00:16.741	56965	0.011	0		0.159541	1714646
00:00:16.752	56975	0.01111	0		0.161137	1715006
00:00:16.762	56985	0.01103	0		0.159977	1714729
00:00:16.771	56995	0.01107	0		0.160557	1714873
00:00:16.781	57005	0.0112	0		0.162442	1715290
00:00:16.791	57015	0.01105	0		0.160267	1714792
00:00:16.802	57025	0.01089	0		0.157946	1714272
00:00:16.811	57035	0.0113	0		0.163893	1715638
00:00:16.821	57045	0.01104	0		0.160122	1714761
00:00:16.831	57055	0.01129	0		0.163748	1715589
00:00:16.841	57065	0.01118	0		0.162152	1715250
00:00:16.851	57075	0.01121	0		0.162587	1715334
00:00:16.861	57085	0.01121	0		0.162587	1715326
00:00:16.871	57095	0.01106	0		0.160412	1714819
00:00:16.881	57105	0.01077	0		0.156206	1713846
00:00:16.891	57115	0.01111	0		0.161137	1714998
00:00:16.901	57125	0.0109	0		0.158091	1714292
00:00:16.911	57135	0.01129	0		0.163748	1715611
00:00:16.921	57145	0.01095	0		0.158816	1714464
00:00:16.931	57155	0.01129	0		0.163748	1715599
00:00:16.941	57165	0.01118	0		0.162152	1715243
00:00:16.951	57175	0.01136	0		0.164763	1715834
00:00:16.961	57185	0.01082	0		0.156931	1714027
00:00:16.971	57195	0.01104	0		0.160122	1714768
00:00:16.981	57205	0.01112	0		0.161282	1715020
00:00:16.991	57215	0.01143	0		0.165778	1716072
00:00:17.001	57225	0.01112	0		0.161282	1715023
00:00:17.011	57235	0.01121	0		0.162587	1715348
00:00:17.020	57245	0.01076	0		0.156061	1713839
00:00:17.031	57255	0.01127	0		0.163457	1715531
00:00:17.040	57265	0.01086	0		0.157511	1714172
00:00:17.051	57275	0.0112	0		0.162442	1715287
00:00:17.061	57285	0.01103	0		0.159977	1714739
00:00:17.070	57295	0.01126	0		0.163312	1715496
00:00:17.080	57305	0.01122	0		0.162732	1715385
00:00:17.090	57315	0.01116	0		0.161862	1715157
00:00:17.100	57325	0.01127	0		0.163457	1715548
00:00:17.110	57335	0.01134	0		0.164473	1715780
00:00:17.120	57345	0.01097	0		0.159106	1714516
00:00:17.130	57355	0.01139	0		0.165198	1715937
00:00:17.140	57365	0.01102	0		0.159832	1714685
00:00:17.150	57375	0.01121	0		0.162587	1715341
00:00:17.160	57385	0.01118	0		0.162152	1715231
00:00:17.170	57395	0.01129	0		0.163748	1715602
00:00:17.180	57405	0.01123	0		0.162877	1715406
00:00:17.190	57415	0.011	0		0.159541	1714624
00:00:17.200	57425	0.01091	0		0.158236	1714326
00:00:17.210	57435	0.01117	0		0.162007	1715219
00:00:17.220	57445	0.01147	0		0.166358	1716199
00:00:17.230	57455	0.01122	0		0.162732	1715385
00:00:17.240	57465	0.01144	0		0.165923	1716101
00:00:17.250	57475	0.0116	0		0.168244	1716631
00:00:17.259	57485	0.01101	0		0.159687	1714675
00:00:17.270	57495	0.01111	0		0.161137	1715008
00:00:17.280	57505	0.01105	0		0.160267	1714812
00:00:17.290	57515	0.01145	0		0.166068	1716158
00:00:17.300	57525	0.0111	0		0.160992	1714957
00:00:17.309	57535	0.01103	0		0.159977	1714736
00:00:17.319	57545	0.01137	0		0.164908	1715888
00:00:17.329	57555	0.01126	0		0.163312	1715504
00:00:17.339	57565	0.01119	0		0.162297	1715277
00:00:17.350	57575	0.01125	0		0.163167	1715467
00:00:17.359	57585	0.01125	0		0.163167	1715474
00:00:17.369	57595	0.01135	0		0.164618	1715807
00:00:17.379	57605	0.01115	0		0.161717	1715138
00:00:17.389	57615	0.01143	0		0.165778	1716091
00:00:17.400	57625	0.01123	0		0.162877	1715400
00:00:17.409	57635	0.01151	0		0.166938	1716339
00:00:17.419	57645	0.01096	0		0.158961	1714501
00:00:17.429	57655	0.01123	0		0.162877	1715413
00:00:17.439	57665	0.01106	0		0.160412	1714819
00:00:17.449	57675	0.01167	0		0.169259	1716869
00:00:17.459	57685	0.01131	0		0.164038	1715668
00:00:17.469	57695	0.01106	0		0.160412	1714832
00:00:17.479	57705	0.01135	0		0.164618	1715822
00:00:17.489	57715	0.01135	0		0.164618	1715812
00:00:17.499	57725	0.01122	0		0.162732	1715370
00:00:17.509	57735	0.01136	0		0.164763	1715847
00:00:17.519	57745	0.01136	0		0.164763	1715839
00:00:17.528	57755	0.01113	0		0.161427	1715074
00:00:17.539	57765	0.0114	0		0.165343	1715976
00:00:17.549	57775	0.01156	0		0.167664	1716522
00:00:17.558	57785	0.0113	0		0.163893	1715636
00:00:17.569	57795	0.01148	0		0.166503	1716258
00:00:17.578	57805	0.01116	0		0.161862	1715172
00:00:17.588	57815	0.01163	0		0.168679	1716739
00:00:17.598	57825	0.01127	0		0.163457	1715531
00:00:17.608	57835	0.01117	0		0.162007	1715199
00:00:17.618	57845	0.01148	0		0.166503	1716251
00:00:17.628	57855	0.01155	0		0.167519	1716461
00:00:17.638	57865	0.01133	0		0.164328	1715753
00:00:17.648	57875	0.01153	0		0.167228	1716422
00:00:17.658	57885	0.01145	0		0.166068	1716158
00:00:17.668	57895	0.01162	0		0.168534	1716702
00:00:17.678	57905	0.01138	0		0.165053	1715896
00:00:17.688	57915	0.01164	0		0.168824	1716768
00:00:17.698	57925	0.01133	0		0.164328	1715751
00:00:17.708	57935	0.01147	0		0.166358	1716209
00:00:17.718	57945	0.0114	0		0.165343	1715964
00:00:17.728	57955	0.01158	0		0.167954	1716576
00:00:17.738	57965	0.01153	0		0.167228	1716427
00:00:17.748	57975	0.0115	0		0.166793	1716312
00:00:17.758	57985	0.01133	0		0.164328	1715753
00:00:17.768	57995	0.01114	0		0.161572	1715096
00:00:17.778	58005	0.01125	0		0.163167	1715477
00:00:17.787	58015	0.01139	0		0.165198	1715954
00:00:17.798	58025	0.01133	0		0.164328	1715739
00:00:17.807	58035	0.01144	0		0.165923	1716101
00:00:17.817	58045	0.01172	0		0.169984	1717052
00:00:17.827	58055	0.01159	0		0.168099	1716609
00:00:17.838	58065	0.01116	0		0.161862	1715170
00:00:17.847	58075	0.01162	0		0.168534	1716702
00:00:17.857	58085	0.01121	0		0.162587	1715339
00:00:17.868	58095	0.01147	0		0.166358	1716197
00:00:17.877	58105	0.01149	0		0.166648	1716285
00:00:17.887	58115	0.01139	0		0.165198	1715927
00:00:17.897	58125	0.01152	0		0.167083	1716361
00:00:17.907	58135	0.01154	0		0.167374	1716437
00:00:17.918	58145	0.01174	0		0.170274	1717104
00:00:17.927	58155	0.01155	0		0.167519	1716473
00:00:17.937	58165	0.01162	0		0.168534	1716722
00:00:17.947	58175	0.01133	0		0.164328	1715751
00:00:17.957	58185	0.01158	0		0.167954	1716562
00:00:17.967	58195	0.01145	0		0.166068	1716126
00:00:17.977	58205	0.01145	0		0.166068	1716138
00:00:17.987	58215	0.01129	0		0.163748	1715616
00:00:17.997	58225	0.01154	0		0.167374	1716459
00:00:18.007	58235	0.01191	0		0.17274	1717693
00:00:18.017	58245	0.01147	0		0.166358	1716221
00:00:18.027	58255	0.01112	0		0.161282	1715032
00:00:18.037	58265	0.0114	0		0.165343	1715964
00:00:18.047	58275	0.01166	0		0.169114	1716859
00:00:18.056	58285	0.0121	0		0.175496	1718322
00:00:18.066	58295	0.01169	0		0.169549	1716954
00:00:18.077	58305	0.01168	0		0.169404	1716898
00:00:18.086	58315	0.01155	0		0.167519	1716483
00:00:18.096	58325	0.01195	0		0.17332	1717803
00:00:18.106	58335	0.01182	0		0.171435	1717388
00:00:18.117	58345	0.01167	0		0.169259	1716886
00:00:18.126	58355	0.01158	0		0.167954	1716594
00:00:18.136	58365	0.01159	0		0.168099	1716597
00:00:18.146	58375	0.01143	0		0.165778	1716082
00:00:18.156	58385	0.01192	0		0.172885	1717707
00:00:18.166	58395	0.01197	0		0.17361	1717896
00:00:18.176	58405	0.01171	0		0.169839	1717013
00:00:18.186	58415	0.0118	0		0.171144	1717310
00:00:18.196	58425	0.01175	0		0.170419	1717160
00:00:18.206	58435	0.01175	0		0.170419	1717141
00:00:18.216	58445	0.01176	0		0.170564	1717197
00:00:18.226	58455	0.01173	0		0.170129	1717070
00:00:18.236	58465	0.01183	0		0.17158	1717403
00:00:18.245	58475	0.01164	0		0.168824	1716776
00:00:18.256	58485	0.01163	0		0.168679	1716749
00:00:18.266	58495	0.01169	0		0.169549	1716935
00:00:18.275	58505	0.01179	0		0.170999	1717273
00:00:18.286	58515	0.01175	0		0.170419	1717150
00:00:18.296	58525	0.01179	0		0.170999	1717287
00:00:18.305	58535	0.01132	0		0.164183	1715704
00:00:18.315	58545	0.01194	0		0.173175	1717776
00:00:18.325	58555	0.01176	0		0.170564	1717197
00:00:18.336	58565	0.01202	0		0.174335	1718045
00:00:18.345	58575	0.01185	0		0.17187	1717483
00:00:18.355	58585	0.01201	0		0.17419	1718021
00:00:18.365	58595	0.01161	0		0.168389	1716663
00:00:18.375	58605	0.01193	0		0.17303	1717739
00:00:18.386	58615	0.0119	0		0.172595	1717666
00:00:18.396	58625	0.01208	0		0.175206	1718256
00:00:18.406	58635	0.01187	0		0.17216	1717537
00:00:18.416	58645	0.0117	0		0.169694	1716976
00:00:18.425	58655	0.01184	0		0.171725	1717452
00:00:18.435	58665	0.01182	0		0.171435	1717385
00:00:18.445	58675	0.01185	0		0.17187	1717496
00:00:18.455	58685	0.01156	0		0.167664	1716500
00:00:18.465	58695	0.01169	0		0.169549	1716962
00:00:18.475	58705	0.01199	0		0.1739	1717964
00:00:18.485	58715	0.01288	0		0.186809	1720950
00:00:18.495	58725	0.01178	0		0.170854	1717248
00:00:18.505	58735	0.01271	0		0.184343	1720381
00:00:18.516	58745	0.01169	0		0.169549	1716932
00:00:18.524	58755	0.01206	0		0.174915	1718204
00:00:18.534	58765	0.01206	0		0.174915	1718190
00:00:18.545	58775	0.01186	0		0.172015	1717505
00:00:18.554	58785	0.01322	0		0.19174	1722084
00:00:18.565	58795	0.01145	0		0.166068	1716155
00:00:18.574	58805	0.0122	0		0.176946	1718643
00:00:18.584	58815	0.01241	0		0.179992	1719361
00:00:18.594	58825	0.0119	0		0.172595	1717653
00:00:18.604	58835	0.01194	0		0.173175	1717793
00:00:18.614	58845	0.01267	0		0.183763	1720237
00:00:18.624	58855	0.01187	0		0.17216	1717562
00:00:18.634	58865	0.01219	0		0.176801	1718616
00:00:18.644	58875	0.01228	0		0.178106	1718911
00:00:18.654	58885	0.01201	0		0.17419	1718008
00:00:18.664	58895	0.01238	0		0.179557	1719249
00:00:18.674	58905	0.01215	0		0.176221	1718493
00:00:18.684	58915	0.01244	0		0.180427	1719479
00:00:18.694	58925	0.01214	0		0.176076	1718457
00:00:18.704	58935	0.01206	0		0.174915	1718182
00:00:18.714	58945	0.01215	0		0.176221	1718488
00:00:18.724	58955	0.01161	0		0.168389	1716685
00:00:18.734	58965	0.01248	0		0.181007	1719609
00:00:18.744	58975	0.01197	0		0.17361	1717886
00:00:18.754	58985	0.01209	0		0.175351	1718285
00:00:18.764	58995	0.01199	0		0.1739	1717959
00:00:18.773	59005	0.01201	0		0.17419	1718011
00:00:18.783	59015	0.01192	0		0.172885	1717727
00:00:18.794	59025	0.01188	0		0.172305	1717594
00:00:18.803	59035	0.0121	0		0.175496	1718319
00:00:18.814	59045	0.01204	0		0.174625	1718121
00:00:18.823	59055	0.01205	0		0.17477	1718141
00:00:18.833	59065	0.01186	0		0.172015	1717505
00:00:18.844	59075	0.01169	0		0.169549	1716942
00:00:18.853	59085	0.01205	0		0.17477	1718146
00:00:18.863	59095	0.01198	0		0.173755	1717911
00:00:18.873	59105	0.01194	0		0.173175	1717800
00:00:18.883	59115	0.01199	0		0.1739	1717940
00:00:18.893	59125	0.01205	0		0.17477	1718148
00:00:18.903	59135	0.01202	0		0.174335	1718048
00:00:18.913	59145	0.01206	0		0.174915	1718175
00:00:18.923	59155	0.0118	0		0.171144	1717317
00:00:18.933	59165	0.01227	0		0.177961	1718881
00:00:18.943	59175	0.01183	0		0.17158	1717425
00:00:18.953	59185	0.01221	0		0.177091	1718677
00:00:18.963	59195	0.01182	0		0.171435	1717383
00:00:18.973	59205	0.0124	0		0.179847	1719322
00:00:18.983	59215	0.01183	0		0.17158	1717405
00:00:18.993	59225	0.01236	0		0.179267	1719190
00:00:19.003	59235	0.01212	0		0.175786	1718378
00:00:19.013	59245	0.0125	0		0.181297	1719680
00:00:19.022	59255	0.01191	0		0.17274	1717675
00:00:19.033	59265	0.01218	0		0.176656	1718594
00:00:19.043	59275	0.01206	0		0.174915	1718182
00:00:19.052	59285	0.01228	0		0.178106	1718938
00:00:19.062	59295	0.01193	0		0.17303	1717737
00:00:19.072	59305	0.01232	0		0.178686	1719067
00:00:19.082	59315	0.01204	0		0.174625	1718133
00:00:19.093	59325	0.01209	0		0.175351	1718288
00:00:19.102	59335	0.0119	0		0.172595	1717656
00:00:19.112	59345	0.01248	0		0.181007	1719587
00:00:19.122	59355	0.01195	0		0.17332	1717832
00:00:19.132	59365	0.01266	0		0.183618	1720192
00:00:19.142	59375	0.01222	0		0.177236	1718714
00:00:19.152	59385	0.01214	0		0.176076	1718452
00:00:19.162	59395	0.01227	0		0.177961	1718903
00:00:19.172	59405	0.01234	0		0.178977	1719141
00:00:19.182	59415	0.01209	0		0.175351	1718290
00:00:19.192	59425	0.01213	0		0.175931	1718432
00:00:19.202	59435	0.01156	0		0.167664	1716503
00:00:19.212	59445	0.01234	0		0.178977	1719143
00:00:19.222	59455	0.01203	0		0.17448	1718072
00:00:19.232	59465	0.01225	0		0.177671	1718818
00:00:19.242	59475	0.01224	0		0.177526	1718803
00:00:19.252	59485	0.01207	0		0.175061	1718209
00:00:19.262	59495	0.01198	0		0.173755	1717908
00:00:19.271	59505	0.01244	0		0.180427	1719467
00:00:19.281	59515	0.01203	0		0.17448	1718072
00:00:19.291	59525	0.01216	0		0.176366	1718518
00:00:19.302	59535	0.01207	0		0.175061	1718219
00:00:19.311	59545	0.0122	0		0.176946	1718662
00:00:19.321	59555	0.01202	0		0.174335	1718040
00:00:19.332	59565	0.01227	0		0.177961	1718908
00:00:19.341	59575	0.01215	0		0.176221	1718503
00:00:19.352	59585	0.01222	0		0.177236	1718737
00:00:19.361	59595	0.01199	0		0.1739	1717955
00:00:19.371	59605	0.01248	0		0.181007	1719584
00:00:19.381	59615	0.0121	0		0.175496	1718319
00:00:19.391	59625	0.01243	0		0.180282	1719425
00:00:19.402	59635	0.01202	0		0.174335	1718053
00:00:19.411	59645	0.01254	0		0.181877	1719812
00:00:19.421	59655	0.01227	0		0.177961	1718903
00:00:19.431	59665	0.01237	0		0.179412	1719244
00:00:19.441	59675	0.01228	0		0.178106	1718925
00:00:19.451	59685	0.01239	0		0.179702	1719307
00:00:19.461	59695	0.01227	0		0.177961	1718901
00:00:19.471	59705	0.01237	0		0.179412	1719244
00:00:19.481	59715	0.01246	0		0.180717	1719533
00:00:19.491	59725	0.01204	0		0.174625	1718131
00:00:19.501	59735	0.01191	0		0.17274	1717690
00:00:19.511	59745	0.01227	0		0.177961	1718903
00:00:19.520	59755	0.01216	0		0.176366	1718535
00:00:19.530	59765	0.01231	0		0.178541	1719036
00:00:19.541	59775	0.01225	0		0.177671	1718825
00:00:19.551	59785	0.01243	0		0.180282	1719420
00:00:19.560	59795	0.01232	0		0.178686	1719060
00:00:19.570	59805	0.0124	0		0.179847	1719327
00:00:19.580	59815	0.01216	0		0.176366	1718520
00:00:19.590	59825	0.01233	0		0.178831	1719092
00:00:19.601	59835	0.01245	0		0.180572	1719494
00:00:19.611	59845	0.0122	0		0.176946	1718648
00:00:19.620	59855	0.01207	0		0.175061	1718217
00:00:19.630	59865	0.01244	0		0.180427	1719447
00:00:19.640	59875	0.01191	0		0.17274	1717683
00:00:19.650	59885	0.01273	0		0.184633	1720440
00:00:19.660	59895	0.0123	0		0.178396	1718984
00:00:19.670	59905	0.01273	0		0.184633	1720435
00:00:19.680	59915	0.01223	0		0.177381	1718749
00:00:19.690	59925	0.01232	0		0.178686	1719072
00:00:19.700	59935	0.01231	0		0.178541	1719033
00:00:19.710	59945	0.01223	0		0.177381	1718766
00:00:19.720	59955	0.01244	0		0.180427	1719457
00:00:19.730	59965	0.0128	0		0.185648	1720687
00:00:19.740	59975	0.01199	0		0.1739	1717945
00:00:19.750	59985	0.01225	0		0.177671	1718815
00:00:19.760	59995	0.01252	0		0.181587	1719746
00:00:19.769	60005	0.01247	0		0.180862	1719552
00:00:19.779	60015	0.01247	0		0.180862	1719550
00:00:19.789	60025	0.01203	0		0.17448	1718102
00:00:19.800	60035	0.01227	0		0.177961	1718901
00:00:19.809	60045	0.01261	0		0.182893	1720048
00:00:19.819	60055	0.01206	0		0.174915	1718190
00:00:19.829	60065	0.01245	0		0.180572	1719513
00:00:19.839	60075	0.01253	0		0.181732	1719770
[truncated: 60,251 more rows]
