# Supplementary material for: Continuous Infusion Pressure Measurement in Predefined Interfascial and Intramuscular Tissue Conditions: An Ex Vivo Pilot Study
Source: J Clin Med. 2026 Apr 26;15(9):3301. doi: 10.3390/jcm15093301 (PMC13164366; doi:10.3390/jcm15093301)
Supplement: Supplementary file 1 [file jcm-15-03301-s001.zip › muscle 28.xlsx]

## Sheet: Recording
Timestamp	DeviceTime	Pressure(bar)	ButtonState	Event	Pressure(PSI)	PressureRAW
00:00:00.000	51551	0.00615	1		0.0891982	1698370
00:00:00.001	51561	0.00675	1		0.0979005	1700380
00:00:00.009	51571	0.0062	1		0.0899234	1698539
00:00:00.020	51581	0.0063	1		0.0913737	1698872
00:00:00.029	51591	0.00636	1		0.092244	1699047
00:00:00.039	51601	0.0063	1		0.0913737	1698857
00:00:00.049	51611	0.00627	1		0.0909386	1698774
00:00:00.060	51621	0.00629	1		0.0912287	1698835
00:00:00.069	51631	0.0065	1		0.0942745	1699529
00:00:00.079	51641	0.00659	1		0.0955798	1699823
00:00:00.089	51651	0.00639	1		0.0926791	1699169
00:00:00.099	51661	0.0065	1		0.0942745	1699536
00:00:00.109	51671	0.0064	1		0.0928241	1699194
00:00:00.119	51681	0.00614	1		0.0890531	1698311
00:00:00.129	51691	0.00684	1		0.0992058	1700686
00:00:00.139	51701	0.00665	1		0.0964501	1700019
00:00:00.149	51711	0.00638	1		0.0925341	1699132
00:00:00.159	51721	0.0066	1		0.0957249	1699860
00:00:00.169	51731	0.00649	1		0.0941295	1699510
00:00:00.179	51741	0.00646	0		0.0936944	1699399
00:00:00.189	51751	0.00623	0		0.0903585	1698634
00:00:00.199	51761	0.00648	0		0.0939844	1699463
00:00:00.208	51771	0.00655	0		0.0949997	1699693
00:00:00.219	51781	0.00636	0		0.092244	1699049
00:00:00.228	51791	0.00628	0		0.0910837	1698784
00:00:00.238	51801	0.00639	0		0.0926791	1699157
00:00:00.248	51811	0.00656	0		0.0951447	1699723
00:00:00.259	51821	0.00656	0		0.0951447	1699750
00:00:00.268	51831	0.00642	0		0.0931142	1699277
00:00:00.279	51841	0.00637	0		0.092389	1699108
00:00:00.289	51851	0.00653	0		0.0947096	1699637
00:00:00.298	51861	0.00654	0		0.0948547	1699676
00:00:00.308	51871	0.00651	0		0.0944195	1699561
00:00:00.318	51881	0.00627	0		0.0909386	1698774
00:00:00.328	51891	0.00625	0		0.0906486	1698683
00:00:00.338	51901	0.00642	0		0.0931142	1699265
00:00:00.348	51911	0.00658	0		0.0954348	1699799
00:00:00.358	51921	0.00648	0		0.0939844	1699451
00:00:00.368	51931	0.0065	0		0.0942745	1699544
00:00:00.378	51941	0.00611	0		0.088618	1698220
00:00:00.388	51951	0.00637	0		0.092389	1699098
00:00:00.398	51961	0.0063	0		0.0913737	1698857
00:00:00.408	51971	0.00648	0		0.0939844	1699473
00:00:00.418	51981	0.00611	0		0.088618	1698230
00:00:00.428	51991	0.00644	0		0.0934043	1699326
00:00:00.438	52001	0.00617	0		0.0894883	1698438
00:00:00.448	52011	0.00614	0		0.0890531	1698328
00:00:00.458	52021	0.00658	0		0.0954348	1699794
00:00:00.468	52031	0.00662	0		0.096015	1699933
00:00:00.478	52041	0.00658	0		0.0954348	1699803
00:00:00.488	52051	0.00616	0		0.0893432	1698392
00:00:00.498	52061	0.00644	0		0.0934043	1699316
00:00:00.507	52071	0.00633	0		0.0918089	1698973
00:00:00.517	52081	0.00629	0		0.0912287	1698830
00:00:00.527	52091	0.00617	0		0.0894883	1698411
00:00:00.537	52101	0.00636	0		0.092244	1699066
00:00:00.547	52111	0.00622	0		0.0902134	1698600
00:00:00.557	52121	0.00593	0		0.0860074	1697615
00:00:00.567	52131	0.00644	0		0.0934043	1699341
00:00:00.577	52141	0.00656	0		0.0951447	1699718
00:00:00.587	52151	0.00633	0		0.0918089	1698971
00:00:00.597	52161	0.00647	0		0.0938394	1699436
00:00:00.607	52171	0.00624	0		0.0905035	1698661
00:00:00.617	52181	0.00621	0		0.0900684	1698576
00:00:00.627	52191	0.0065	0		0.0942745	1699529
00:00:00.637	52201	0.00643	0		0.0932592	1699301
00:00:00.647	52211	0.00662	0		0.096015	1699950
00:00:00.657	52221	0.0061	0		0.088473	1698176
00:00:00.667	52231	0.00653	0		0.0947096	1699617
00:00:00.677	52241	0.00621	0		0.0900684	1698576
00:00:00.687	52251	0.00624	0		0.0905035	1698673
00:00:00.697	52261	0.00614	0		0.0890531	1698316
00:00:00.707	52271	0.00646	0		0.0936944	1699402
00:00:00.717	52281	0.00624	0		0.0905035	1698654
00:00:00.726	52291	0.00645	0		0.0935493	1699375
00:00:00.736	52301	0.00604	0		0.0876028	1697994
00:00:00.746	52311	0.00632	0		0.0916638	1698944
00:00:00.756	52321	0.00614	0		0.0890531	1698311
00:00:00.766	52331	0.00649	0		0.0941295	1699497
00:00:00.777	52341	0.00594	0		0.0861524	1697649
00:00:00.786	52351	0.00655	0		0.0949997	1699703
00:00:00.796	52361	0.00608	0		0.0881829	1698125
00:00:00.806	52371	0.00643	0		0.0932592	1699287
00:00:00.816	52381	0.00639	0		0.0926791	1699162
00:00:00.826	52391	0.00655	0		0.0949997	1699705
00:00:00.836	52401	0.00634	0		0.0919539	1698998
00:00:00.846	52411	0.00672	0		0.0974653	1700260
00:00:00.856	52421	0.00623	0		0.0903585	1698620
00:00:00.866	52431	0.0063	0		0.0913737	1698860
00:00:00.877	52441	0.00636	0		0.092244	1699059
00:00:00.886	52451	0.00637	0		0.092389	1699088
00:00:00.896	52461	0.00583	0		0.084557	1697286
00:00:00.906	52471	0.00661	0		0.0958699	1699904
00:00:00.916	52481	0.00592	0		0.0858623	1697600
00:00:00.926	52491	0.00664	0		0.096305	1700012
00:00:00.936	52501	0.00636	0		0.092244	1699059
00:00:00.946	52511	0.00681	0		0.0987707	1700568
00:00:00.956	52521	0.00613	0		0.0889081	1698287
00:00:00.966	52531	0.00622	0		0.0902134	1698605
00:00:00.975	52541	0.00597	0		0.0865875	1697757
00:00:00.986	52551	0.00638	0		0.0925341	1699140
00:00:00.995	52561	0.0062	0		0.0899234	1698531
00:00:01.005	52571	0.00642	0		0.0931142	1699262
00:00:01.015	52581	0.0062	0		0.0899234	1698539
00:00:01.025	52591	0.00648	0		0.0939844	1699470
00:00:01.035	52601	0.00587	0		0.0851371	1697433
00:00:01.045	52611	0.0067	0		0.0971753	1700195
00:00:01.055	52621	0.00637	0		0.092389	1699093
00:00:01.065	52631	0.00649	0		0.0941295	1699505
00:00:01.075	52641	0.00622	0		0.0902134	1698607
00:00:01.085	52651	0.00614	0		0.0890531	1698309
00:00:01.095	52661	0.00618	0		0.0896333	1698473
00:00:01.105	52671	0.00625	0		0.0906486	1698683
00:00:01.115	52681	0.00611	0		0.088618	1698213
00:00:01.125	52691	0.00661	0		0.0958699	1699887
00:00:01.135	52701	0.00639	0		0.0926791	1699154
00:00:01.145	52711	0.00658	0		0.0954348	1699786
00:00:01.155	52721	0.00619	0		0.0897783	1698485
00:00:01.165	52731	0.00663	0		0.09616	1699975
00:00:01.175	52741	0.00611	0		0.088618	1698211
00:00:01.185	52751	0.00636	0		0.092244	1699049
00:00:01.194	52761	0.0061	0		0.088473	1698184
00:00:01.205	52771	0.00662	0		0.096015	1699941
00:00:01.214	52781	0.00631	0		0.0915188	1698882
00:00:01.224	52791	0.00656	0		0.0951447	1699742
00:00:01.234	52801	0.0061	0		0.088473	1698206
00:00:01.244	52811	0.00677	0		0.0981905	1700431
00:00:01.254	52821	0.00605	0		0.0877478	1698031
00:00:01.264	52831	0.00636	0		0.092244	1699052
00:00:01.274	52841	0.0061	0		0.088473	1698181
00:00:01.284	52851	0.00637	0		0.092389	1699086
00:00:01.294	52861	0.00599	0		0.0868776	1697823
00:00:01.305	52871	0.00608	0		0.0881829	1698120
00:00:01.314	52881	0.00625	0		0.0906486	1698686
00:00:01.324	52891	0.00634	0		0.0919539	1699000
00:00:01.334	52901	0.00634	0		0.0919539	1698983
00:00:01.344	52911	0.00643	0		0.0932592	1699287
00:00:01.354	52921	0.00589	0		0.0854272	1697470
00:00:01.364	52931	0.00633	0		0.0918089	1698966
00:00:01.374	52941	0.0061	0		0.088473	1698193
00:00:01.384	52951	0.00665	0		0.0964501	1700024
00:00:01.394	52961	0.0063	0		0.0913737	1698867
00:00:01.404	52971	0.00655	0		0.0949997	1699693
00:00:01.414	52981	0.00602	0		0.0873127	1697930
00:00:01.424	52991	0.00638	0		0.0925341	1699125
00:00:01.434	53001	0.00606	0		0.0878928	1698066
00:00:01.444	53011	0.00642	0		0.0931142	1699270
00:00:01.455	53021	0.00593	0		0.0860074	1697627
00:00:01.464	53031	0.00643	0		0.0932592	1699306
00:00:01.473	53041	0.00631	0		0.0915188	1698894
00:00:01.484	53051	0.00624	0		0.0905035	1698664
00:00:01.493	53061	0.00612	0		0.0887631	1698252
00:00:01.504	53071	0.00632	0		0.0916638	1698923
00:00:01.514	53081	0.00599	0		0.0868776	1697828
00:00:01.523	53091	0.0063	0		0.0913737	1698845
00:00:01.534	53101	0.00601	0		0.0871677	1697904
00:00:01.543	53111	0.00671	0		0.0973203	1700230
00:00:01.554	53121	0.00568	0		0.0823814	1696787
00:00:01.563	53131	0.00633	0		0.0918089	1698954
00:00:01.574	53141	0.00633	0		0.0918089	1698968
00:00:01.583	53151	0.00607	0		0.0880379	1698098
00:00:01.593	53161	0.0061	0		0.088473	1698181
00:00:01.603	53171	0.00628	0		0.0910837	1698784
00:00:01.613	53181	0.00625	0		0.0906486	1698681
00:00:01.623	53191	0.00636	0		0.092244	1699066
00:00:01.633	53201	0.00604	0		0.0876028	1697987
00:00:01.643	53211	0.00657	0		0.0952898	1699752
00:00:01.654	53221	0.00609	0		0.088328	1698140
00:00:01.663	53231	0.00636	0		0.092244	1699071
00:00:01.673	53241	0.00631	0		0.0915188	1698909
00:00:01.683	53251	0.00653	0		0.0947096	1699642
00:00:01.693	53261	0.00642	0		0.0931142	1699250
00:00:01.703	53271	0.00628	0		0.0910837	1698806
00:00:01.713	53281	0.0062	0		0.0899234	1698531
00:00:01.723	53291	0.0065	0		0.0942745	1699546
00:00:01.733	53301	0.00633	0		0.0918089	1698978
00:00:01.743	53311	0.00653	0		0.0947096	1699649
00:00:01.752	53321	0.00605	0		0.0877478	1698014
00:00:01.762	53331	0.00633	0		0.0918089	1698978
00:00:01.772	53341	0.00628	0		0.0910837	1698779
00:00:01.782	53351	0.00652	0		0.0945646	1699585
00:00:01.792	53361	0.00631	0		0.0915188	1698879
00:00:01.802	53371	0.00663	0		0.09616	1699967
00:00:01.812	53381	0.00656	0		0.0951447	1699723
00:00:01.822	53391	0.00634	0		0.0919539	1698998
00:00:01.832	53401	0.00701	0		0.101671	1701245
00:00:01.842	53411	0.00665	0		0.0964501	1700019
00:00:01.852	53421	0.00676	0		0.0980455	1700400
00:00:01.862	53431	0.00674	0		0.0977554	1700353
00:00:01.872	53441	0.00675	0		0.0979005	1700355
00:00:01.882	53451	0.00679	0		0.0984806	1700507
00:00:01.892	53461	0.00665	0		0.0964501	1700048
00:00:01.902	53471	0.00708	0		0.102687	1701488
00:00:01.912	53481	0.00657	0		0.0952898	1699784
00:00:01.922	53491	0.00681	0		0.0987707	1700564
00:00:01.932	53501	0.00659	0		0.0955798	1699850
00:00:01.942	53511	0.00703	0		0.101962	1701304
00:00:01.952	53521	0.00646	0		0.0936944	1699399
00:00:01.962	53531	0.00672	0		0.0974653	1700262
00:00:01.972	53541	0.00661	0		0.0958699	1699894
00:00:01.982	53551	0.00652	0		0.0945646	1699610
00:00:01.992	53561	0.00642	0		0.0931142	1699267
00:00:02.001	53571	0.00675	0		0.0979005	1700368
00:00:02.011	53581	0.00663	0		0.09616	1699972
00:00:02.022	53591	0.00671	0		0.0973203	1700239
00:00:02.032	53601	0.00637	0		0.092389	1699081
00:00:02.041	53611	0.00667	0		0.0967401	1700119
00:00:02.051	53621	0.00647	0		0.0938394	1699419
00:00:02.061	53631	0.00658	0		0.0954348	1699791
00:00:02.071	53641	0.00646	0		0.0936944	1699392
00:00:02.082	53651	0.00678	0		0.0983356	1700461
00:00:02.091	53661	0.00679	0		0.0984806	1700512
00:00:02.101	53671	0.00664	0		0.096305	1700009
00:00:02.111	53681	0.00667	0		0.0967401	1700112
00:00:02.121	53691	0.00696	0		0.100946	1701078
00:00:02.131	53701	0.00675	0		0.0979005	1700385
00:00:02.141	53711	0.00675	0		0.0979005	1700355
00:00:02.151	53721	0.00659	0		0.0955798	1699850
00:00:02.161	53731	0.00698	0		0.101236	1701139
00:00:02.171	53741	0.0067	0		0.0971753	1700195
00:00:02.181	53751	0.00701	0		0.101671	1701231
00:00:02.191	53761	0.0069	0		0.100076	1700870
00:00:02.201	53771	0.00668	0		0.0968852	1700127
00:00:02.210	53781	0.00656	0		0.0951447	1699750
00:00:02.220	53791	0.00706	0		0.102397	1701412
00:00:02.231	53801	0.00665	0		0.0964501	1700041
00:00:02.241	53811	0.00667	0		0.0967401	1700112
00:00:02.251	53821	0.0064	0		0.0928241	1699213
00:00:02.260	53831	0.00659	0		0.0955798	1699823
00:00:02.270	53841	0.00683	0		0.0990607	1700649
00:00:02.280	53851	0.0065	0		0.0942745	1699549
00:00:02.290	53861	0.00645	0		0.0935493	1699360
00:00:02.300	53871	0.00652	0		0.0945646	1699608
00:00:02.310	53881	0.00655	0		0.0949997	1699701
00:00:02.320	53891	0.00664	0		0.096305	1699990
00:00:02.330	53901	0.00688	0		0.0997859	1700804
00:00:02.340	53911	0.00674	0		0.0977554	1700333
00:00:02.350	53921	0.00684	0		0.0992058	1700674
00:00:02.360	53931	0.00665	0		0.0964501	1700029
00:00:02.370	53941	0.00663	0		0.09616	1699972
00:00:02.380	53951	0.00672	0		0.0974653	1700284
00:00:02.390	53961	0.00659	0		0.0955798	1699821
00:00:02.400	53971	0.00652	0		0.0945646	1699598
00:00:02.410	53981	0.00669	0		0.0970302	1700166
00:00:02.420	53991	0.00684	0		0.0992058	1700686
00:00:02.430	54001	0.00629	0		0.0912287	1698825
00:00:02.440	54011	0.0067	0		0.0971753	1700203
00:00:02.450	54021	0.00657	0		0.0952898	1699769
00:00:02.459	54031	0.00655	0		0.0949997	1699701
00:00:02.470	54041	0.00677	0		0.0981905	1700431
00:00:02.480	54051	0.00692	0		0.100366	1700955
00:00:02.490	54061	0.00668	0		0.0968852	1700124
00:00:02.500	54071	0.00705	0		0.102252	1701387
00:00:02.509	54081	0.00649	0		0.0941295	1699485
00:00:02.520	54091	0.00701	0		0.101671	1701250
00:00:02.530	54101	0.0067	0		0.0971753	1700212
00:00:02.539	54111	0.00666	0		0.0965951	1700083
00:00:02.550	54121	0.00673	0		0.0976104	1700304
00:00:02.559	54131	0.00651	0		0.0944195	1699563
00:00:02.569	54141	0.00694	0		0.100656	1701019
00:00:02.579	54151	0.00665	0		0.0964501	1700051
00:00:02.589	54161	0.00696	0		0.100946	1701073
00:00:02.599	54171	0.00707	0		0.102542	1701436
00:00:02.609	54181	0.00654	0		0.0948547	1699654
00:00:02.619	54191	0.00674	0		0.0977554	1700331
00:00:02.629	54201	0.0067	0		0.0971753	1700195
00:00:02.639	54211	0.00683	0		0.0990607	1700642
00:00:02.649	54221	0.00664	0		0.096305	1699999
00:00:02.659	54231	0.00686	0		0.0994959	1700740
00:00:02.669	54241	0.00696	0		0.100946	1701090
00:00:02.679	54251	0.00677	0		0.0981905	1700453
00:00:02.689	54261	0.00657	0		0.0952898	1699769
00:00:02.699	54271	0.00676	0		0.0980455	1700419
00:00:02.709	54281	0.00658	0		0.0954348	1699791
00:00:02.719	54291	0.00654	0		0.0948547	1699664
00:00:02.729	54301	0.0063	0		0.0913737	1698872
00:00:02.739	54311	0.00659	0		0.0955798	1699833
00:00:02.748	54321	0.00654	0		0.0948547	1699683
00:00:02.758	54331	0.00669	0		0.0970302	1700154
00:00:02.768	54341	0.00665	0		0.0964501	1700034
00:00:02.779	54351	0.00673	0		0.0976104	1700294
00:00:02.789	54361	0.00662	0		0.096015	1699921
00:00:02.798	54371	0.00665	0		0.0964501	1700046
00:00:02.808	54381	0.00674	0		0.0977554	1700328
00:00:02.818	54391	0.00666	0		0.0965951	1700065
00:00:02.828	54401	0.00684	0		0.0992058	1700674
00:00:02.838	54411	0.00667	0		0.0967401	1700090
00:00:02.848	54421	0.00686	0		0.0994959	1700755
00:00:02.858	54431	0.00686	0		0.0994959	1700730
00:00:02.868	54441	0.00694	0		0.100656	1701012
00:00:02.878	54451	0.00653	0		0.0947096	1699617
00:00:02.888	54461	0.00705	0		0.102252	1701378
00:00:02.898	54471	0.00637	0		0.092389	1699083
00:00:02.909	54481	0.00679	0		0.0984806	1700493
00:00:02.918	54491	0.00684	0		0.0992058	1700681
00:00:02.928	54501	0.00674	0		0.0977554	1700346
00:00:02.938	54511	0.00665	0		0.0964501	1700031
00:00:02.948	54521	0.00693	0		0.100511	1700970
00:00:02.958	54531	0.00685	0		0.0993508	1700701
00:00:02.968	54541	0.0069	0		0.100076	1700887
00:00:02.978	54551	0.00673	0		0.0976104	1700316
00:00:02.988	54561	0.00687	0		0.0996409	1700779
00:00:02.998	54571	0.00677	0		0.0981905	1700448
00:00:03.007	54581	0.00671	0		0.0973203	1700222
00:00:03.018	54591	0.0065	0		0.0942745	1699532
00:00:03.027	54601	0.00683	0		0.0990607	1700647
00:00:03.037	54611	0.00674	0		0.0977554	1700346
00:00:03.048	54621	0.00667	0		0.0967401	1700105
00:00:03.057	54631	0.00681	0		0.0987707	1700581
00:00:03.068	54641	0.00689	0		0.099931	1700840
00:00:03.077	54651	0.00694	0		0.100656	1701022
00:00:03.087	54661	0.00712	0		0.103267	1701625
00:00:03.097	54671	0.00712	0		0.103267	1701596
00:00:03.107	54681	0.0068	0		0.0986256	1700532
00:00:03.117	54691	0.00709	0		0.102832	1701498
00:00:03.127	54701	0.00672	0		0.0974653	1700287
00:00:03.137	54711	0.00683	0		0.0990607	1700630
00:00:03.147	54721	0.00709	0		0.102832	1701510
00:00:03.157	54731	0.00713	0		0.103412	1701640
00:00:03.167	54741	0.00684	0		0.0992058	1700688
00:00:03.177	54751	0.00661	0		0.0958699	1699892
00:00:03.187	54761	0.00679	0		0.0984806	1700512
00:00:03.197	54771	0.00706	0		0.102397	1701414
00:00:03.207	54781	0.00717	0		0.103992	1701779
00:00:03.217	54791	0.00688	0		0.0997859	1700804
00:00:03.227	54801	0.00695	0		0.100801	1701041
00:00:03.237	54811	0.00697	0		0.101091	1701093
00:00:03.246	54821	0.00683	0		0.0990607	1700647
00:00:03.257	54831	0.00667	0		0.0967401	1700114
00:00:03.267	54841	0.00708	0		0.102687	1701488
00:00:03.276	54851	0.00675	0		0.0979005	1700363
00:00:03.286	54861	0.00701	0		0.101671	1701233
00:00:03.296	54871	0.00648	0		0.0939844	1699458
00:00:03.306	54881	0.00713	0		0.103412	1701649
00:00:03.317	54891	0.00707	0		0.102542	1701458
00:00:03.326	54901	0.00675	0		0.0979005	1700380
00:00:03.336	54911	0.00681	0		0.0987707	1700576
00:00:03.346	54921	0.00691	0		0.100221	1700914
00:00:03.356	54931	0.00657	0		0.0952898	1699776
00:00:03.366	54941	0.00691	0		0.100221	1700909
00:00:03.376	54951	0.00699	0		0.101381	1701184
00:00:03.386	54961	0.00679	0		0.0984806	1700505
00:00:03.396	54971	0.00669	0		0.0970302	1700168
00:00:03.406	54981	0.00667	0		0.0967401	1700095
00:00:03.416	54991	0.00722	0		0.104717	1701936
00:00:03.426	55001	0.0073	0		0.105878	1702210
00:00:03.436	55011	0.00667	0		0.0967401	1700097
00:00:03.445	55021	0.00718	0		0.104137	1701826
00:00:03.456	55031	0.00692	0		0.100366	1700936
00:00:03.466	55041	0.00701	0		0.101671	1701260
00:00:03.475	55051	0.00665	0		0.0964501	1700024
00:00:03.486	55061	0.00697	0		0.101091	1701093
00:00:03.496	55071	0.00695	0		0.100801	1701031
00:00:03.505	55081	0.00699	0		0.101381	1701179
00:00:03.516	55091	0.00689	0		0.099931	1700840
00:00:03.526	55101	0.00697	0		0.101091	1701115
00:00:03.535	55111	0.00701	0		0.101671	1701248
00:00:03.545	55121	0.00693	0		0.100511	1700977
00:00:03.555	55131	0.00676	0		0.0980455	1700412
00:00:03.565	55141	0.00695	0		0.100801	1701031
00:00:03.575	55151	0.00692	0		0.100366	1700955
00:00:03.586	55161	0.00694	0		0.100656	1701009
00:00:03.595	55171	0.00641	0		0.0929692	1699240
00:00:03.605	55181	0.00717	0		0.103992	1701789
00:00:03.615	55191	0.00675	0		0.0979005	1700375
00:00:03.625	55201	0.00707	0		0.102542	1701431
00:00:03.635	55211	0.00672	0		0.0974653	1700255
00:00:03.645	55221	0.00714	0		0.103557	1701669
00:00:03.655	55231	0.00707	0		0.102542	1701454
00:00:03.665	55241	0.00719	0		0.104282	1701831
00:00:03.675	55251	0.00675	0		0.0979005	1700358
00:00:03.685	55261	0.00676	0		0.0980455	1700417
00:00:03.694	55271	0.00654	0		0.0948547	1699659
00:00:03.705	55281	0.00738	0		0.107038	1702493
00:00:03.715	55291	0.00681	0		0.0987707	1700578
00:00:03.725	55301	0.00721	0		0.104572	1701902
00:00:03.735	55311	0.00706	0		0.102397	1701424
00:00:03.745	55321	0.00718	0		0.104137	1701799
00:00:03.754	55331	0.00672	0		0.0974653	1700265
00:00:03.764	55341	0.0071	0		0.102977	1701539
00:00:03.774	55351	0.00695	0		0.100801	1701039
00:00:03.785	55361	0.00753	0		0.109213	1702995
00:00:03.794	55371	0.00692	0		0.100366	1700958
00:00:03.804	55381	0.00704	0		0.102107	1701334
00:00:03.815	55391	0.00676	0		0.0980455	1700390
00:00:03.824	55401	0.00734	0		0.106458	1702367
00:00:03.834	55411	0.00657	0		0.0952898	1699757
00:00:03.844	55421	0.00717	0		0.103992	1701791
00:00:03.854	55431	0.00702	0		0.101816	1701265
00:00:03.864	55441	0.00712	0		0.103267	1701615
00:00:03.874	55451	0.00677	0		0.0981905	1700446
00:00:03.884	55461	0.00692	0		0.100366	1700955
00:00:03.894	55471	0.00706	0		0.102397	1701424
00:00:03.904	55481	0.00733	0		0.106313	1702303
00:00:03.914	55491	0.0073	0		0.105878	1702205
00:00:03.924	55501	0.00715	0		0.103702	1701728
00:00:03.934	55511	0.00716	0		0.103847	1701750
00:00:03.944	55521	0.00724	0		0.105007	1702019
00:00:03.954	55531	0.00687	0		0.0996409	1700759
00:00:03.964	55541	0.00714	0		0.103557	1701689
00:00:03.974	55551	0.00714	0		0.103557	1701671
00:00:03.984	55561	0.00702	0		0.101816	1701275
00:00:03.993	55571	0.00686	0		0.0994959	1700735
00:00:04.004	55581	0.0072	0		0.104427	1701877
00:00:04.014	55591	0.00727	0		0.105442	1702107
00:00:04.024	55601	0.00723	0		0.104862	1701987
00:00:04.034	55611	0.0069	0		0.100076	1700872
00:00:04.043	55621	0.00702	0		0.101816	1701289
00:00:04.053	55631	0.00691	0		0.100221	1700906
00:00:04.063	55641	0.00682	0		0.0989157	1700603
00:00:04.073	55651	0.00693	0		0.100511	1700973
00:00:04.083	55661	0.00726	0		0.105297	1702071
00:00:04.093	55671	0.00688	0		0.0997859	1700799
00:00:04.103	55681	0.00718	0		0.104137	1701826
00:00:04.113	55691	0.00705	0		0.102252	1701383
00:00:04.123	55701	0.00739	0		0.107183	1702503
00:00:04.133	55711	0.00701	0		0.101671	1701238
00:00:04.143	55721	0.00726	0		0.105297	1702073
00:00:04.153	55731	0.00687	0		0.0996409	1700772
00:00:04.163	55741	0.00717	0		0.103992	1701767
00:00:04.173	55751	0.00718	0		0.104137	1701809
00:00:04.183	55761	0.00733	0		0.106313	1702313
00:00:04.193	55771	0.00667	0		0.0967401	1700119
00:00:04.203	55781	0.00691	0		0.100221	1700894
00:00:04.213	55791	0.00692	0		0.100366	1700941
00:00:04.222	55801	0.00733	0		0.106313	1702316
00:00:04.233	55811	0.00707	0		0.102542	1701436
00:00:04.242	55821	0.00716	0		0.103847	1701735
00:00:04.253	55831	0.00706	0		0.102397	1701402
00:00:04.262	55841	0.00739	0		0.107183	1702532
00:00:04.273	55851	0.00697	0		0.101091	1701107
00:00:04.282	55861	0.00701	0		0.101671	1701236
00:00:04.292	55871	0.00696	0		0.100946	1701071
00:00:04.302	55881	0.00734	0		0.106458	1702340
00:00:04.312	55891	0.00714	0		0.103557	1701681
00:00:04.322	55901	0.00707	0		0.102542	1701436
00:00:04.332	55911	0.00699	0		0.101381	1701189
00:00:04.342	55921	0.00712	0		0.103267	1701598
00:00:04.352	55931	0.00691	0		0.100221	1700909
00:00:04.362	55941	0.00736	0		0.106748	1702424
00:00:04.372	55951	0.00699	0		0.101381	1701189
00:00:04.382	55961	0.00744	0		0.107908	1702674
00:00:04.392	55971	0.00728	0		0.105587	1702134
00:00:04.403	55981	0.00728	0		0.105587	1702164
00:00:04.412	55991	0.00691	0		0.100221	1700899
00:00:04.422	56001	0.00721	0		0.104572	1701916
00:00:04.432	56011	0.00683	0		0.0990607	1700642
00:00:04.442	56021	0.00726	0		0.105297	1702095
00:00:04.452	56031	0.00732	0		0.106168	1702281
00:00:04.462	56041	0.00706	0		0.102397	1701409
00:00:04.472	56051	0.0069	0		0.100076	1700884
00:00:04.482	56061	0.00761	0		0.110374	1703259
00:00:04.492	56071	0.00712	0		0.103267	1701610
00:00:04.502	56081	0.00728	0		0.105587	1702139
00:00:04.511	56091	0.00718	0		0.104137	1701828
00:00:04.521	56101	0.00711	0		0.103122	1701591
00:00:04.532	56111	0.00723	0		0.104862	1701997
00:00:04.541	56121	0.0073	0		0.105878	1702208
00:00:04.551	56131	0.00682	0		0.0989157	1700598
00:00:04.561	56141	0.00705	0		0.102252	1701373
00:00:04.571	56151	0.0068	0		0.0986256	1700534
00:00:04.581	56161	0.00757	0		0.109794	1703108
00:00:04.591	56171	0.00718	0		0.104137	1701821
00:00:04.601	56181	0.00706	0		0.102397	1701414
00:00:04.611	56191	0.00712	0		0.103267	1701618
00:00:04.621	56201	0.00715	0		0.103702	1701708
00:00:04.631	56211	0.00695	0		0.100801	1701058
00:00:04.641	56221	0.00729	0		0.105732	1702174
00:00:04.651	56231	0.00727	0		0.105442	1702120
00:00:04.661	56241	0.00723	0		0.104862	1701995
00:00:04.671	56251	0.00705	0		0.102252	1701375
00:00:04.681	56261	0.00734	0		0.106458	1702352
00:00:04.691	56271	0.0074	0		0.107328	1702557
00:00:04.701	56281	0.00708	0		0.102687	1701495
00:00:04.711	56291	0.0072	0		0.104427	1701887
00:00:04.721	56301	0.00768	0		0.111389	1703491
00:00:04.731	56311	0.00746	0		0.108198	1702767
00:00:04.741	56321	0.00734	0		0.106458	1702338
00:00:04.751	56331	0.00712	0		0.103267	1701625
00:00:04.760	56341	0.00727	0		0.105442	1702120
00:00:04.770	56351	0.00711	0		0.103122	1701583
00:00:04.780	56361	0.00721	0		0.104572	1701907
00:00:04.790	56371	0.00714	0		0.103557	1701681
00:00:04.800	56381	0.00694	0		0.100656	1700997
00:00:04.810	56391	0.00732	0		0.106168	1702271
00:00:04.820	56401	0.00728	0		0.105587	1702144
00:00:04.831	56411	0.00696	0		0.100946	1701080
00:00:04.840	56421	0.00722	0		0.104717	1701936
00:00:04.850	56431	0.00717	0		0.103992	1701772
00:00:04.860	56441	0.00731	0		0.106023	1702242
00:00:04.870	56451	0.0072	0		0.104427	1701870
00:00:04.880	56461	0.00747	0		0.108343	1702789
00:00:04.890	56471	0.0073	0		0.105878	1702200
00:00:04.900	56481	0.00721	0		0.104572	1701902
00:00:04.910	56491	0.00714	0		0.103557	1701684
00:00:04.920	56501	0.00744	0		0.107908	1702699
00:00:04.930	56511	0.00725	0		0.105152	1702061
00:00:04.940	56521	0.00733	0		0.106313	1702325
00:00:04.950	56531	0.00716	0		0.103847	1701733
00:00:04.960	56541	0.00757	0		0.109794	1703130
00:00:04.970	56551	0.00712	0		0.103267	1701627
00:00:04.979	56561	0.00722	0		0.104717	1701946
00:00:04.990	56571	0.00725	0		0.105152	1702034
00:00:05.000	56581	0.0074	0		0.107328	1702566
00:00:05.009	56591	0.00741	0		0.107473	1702596
00:00:05.019	56601	0.00737	0		0.106893	1702439
00:00:05.029	56611	0.00722	0		0.104717	1701938
00:00:05.039	56621	0.00735	0		0.106603	1702394
00:00:05.049	56631	0.00705	0		0.102252	1701380
00:00:05.059	56641	0.00742	0		0.107618	1702620
00:00:05.069	56651	0.00717	0		0.103992	1701769
00:00:05.079	56661	0.00726	0		0.105297	1702066
00:00:05.089	56671	0.0071	0		0.102977	1701547
00:00:05.099	56681	0.00759	0		0.110084	1703181
00:00:05.109	56691	0.00727	0		0.105442	1702129
00:00:05.119	56701	0.00757	0		0.109794	1703115
00:00:05.129	56711	0.00739	0		0.107183	1702530
00:00:05.139	56721	0.00767	0		0.111244	1703456
00:00:05.149	56731	0.00714	0		0.103557	1701686
00:00:05.159	56741	0.00752	0		0.109068	1702951
00:00:05.169	56751	0.0075	0		0.108778	1702902
00:00:05.179	56761	0.0078	0		0.113129	1703909
00:00:05.189	56771	0.00763	0		0.110664	1703335
00:00:05.199	56781	0.00759	0		0.110084	1703191
00:00:05.209	56791	0.0073	0		0.105878	1702222
00:00:05.219	56801	0.00735	0		0.106603	1702372
00:00:05.229	56811	0.00729	0		0.105732	1702188
00:00:05.239	56821	0.00746	0		0.108198	1702740
00:00:05.249	56831	0.00709	0		0.102832	1701510
00:00:05.258	56841	0.00742	0		0.107618	1702615
00:00:05.269	56851	0.00723	0		0.104862	1701992
00:00:05.279	56861	0.00743	0		0.107763	1702659
00:00:05.288	56871	0.00738	0		0.107038	1702490
00:00:05.299	56881	0.00734	0		0.106458	1702347
00:00:05.308	56891	0.00725	0		0.105152	1702051
00:00:05.318	56901	0.00746	0		0.108198	1702745
00:00:05.328	56911	0.00747	0		0.108343	1702794
00:00:05.338	56921	0.00746	0		0.108198	1702740
00:00:05.348	56931	0.00756	0		0.109648	1703088
00:00:05.358	56941	0.00753	0		0.109213	1702983
00:00:05.368	56951	0.00738	0		0.107038	1702490
00:00:05.378	56961	0.00723	0		0.104862	1701975
00:00:05.388	56971	0.00753	0		0.109213	1702978
00:00:05.398	56981	0.00718	0		0.104137	1701811
00:00:05.408	56991	0.00693	0		0.100511	1700975
00:00:05.418	57001	0.00748	0		0.108488	1702819
00:00:05.428	57011	0.00728	0		0.105587	1702159
00:00:05.438	57021	0.00735	0		0.106603	1702382
00:00:05.449	57031	0.00732	0		0.106168	1702271
00:00:05.458	57041	0.00733	0		0.106313	1702313
00:00:05.468	57051	0.00723	0		0.104862	1701973
00:00:05.478	57061	0.00761	0		0.110374	1703247
00:00:05.488	57071	0.00742	0		0.107618	1702610
00:00:05.498	57081	0.00739	0		0.107183	1702508
00:00:05.508	57091	0.00741	0		0.107473	1702571
00:00:05.518	57101	0.00755	0		0.109503	1703071
00:00:05.527	57111	0.00734	0		0.106458	1702357
00:00:05.538	57121	0.00727	0		0.105442	1702102
00:00:05.548	57131	0.00745	0		0.108053	1702716
00:00:05.557	57141	0.00731	0		0.106023	1702267
00:00:05.567	57151	0.00756	0		0.109648	1703073
00:00:05.577	57161	0.00761	0		0.110374	1703257
00:00:05.587	57171	0.00754	0		0.109358	1703012
00:00:05.598	57181	0.00769	0		0.111534	1703525
00:00:05.607	57191	0.00745	0		0.108053	1702708
00:00:05.617	57201	0.0077	0		0.111679	1703547
00:00:05.627	57211	0.00749	0		0.108633	1702846
00:00:05.637	57221	0.0077	0		0.111679	1703557
00:00:05.647	57231	0.00757	0		0.109794	1703132
00:00:05.658	57241	0.00733	0		0.106313	1702320
00:00:05.667	57251	0.00776	0		0.112549	1703753
00:00:05.677	57261	0.0075	0		0.108778	1702887
00:00:05.687	57271	0.00775	0		0.112404	1703716
00:00:05.697	57281	0.00699	0		0.101381	1701174
00:00:05.707	57291	0.00772	0		0.111969	1703635
00:00:05.717	57301	0.00757	0		0.109794	1703108
00:00:05.727	57311	0.00768	0		0.111389	1703503
00:00:05.737	57321	0.00727	0		0.105442	1702107
00:00:05.747	57331	0.0078	0		0.113129	1703887
00:00:05.756	57341	0.00753	0		0.109213	1702980
00:00:05.767	57351	0.0074	0		0.107328	1702566
00:00:05.776	57361	0.00722	0		0.104717	1701941
00:00:05.786	57371	0.00753	0		0.109213	1702997
00:00:05.797	57381	0.00717	0		0.103992	1701789
00:00:05.807	57391	0.00739	0		0.107183	1702505
00:00:05.817	57401	0.0076	0		0.110229	1703210
00:00:05.826	57411	0.00776	0		0.112549	1703753
00:00:05.836	57421	0.00733	0		0.106313	1702330
00:00:05.846	57431	0.0076	0		0.110229	1703213
00:00:05.856	57441	0.00753	0		0.109213	1703005
00:00:05.866	57451	0.00741	0		0.107473	1702596
00:00:05.876	57461	0.0073	0		0.105878	1702215
00:00:05.886	57471	0.00772	0		0.111969	1703638
00:00:05.896	57481	0.00772	0		0.111969	1703613
00:00:05.906	57491	0.00776	0		0.112549	1703765
00:00:05.916	57501	0.00735	0		0.106603	1702377
00:00:05.926	57511	0.00762	0		0.110519	1703301
00:00:05.936	57521	0.00771	0		0.111824	1703598
00:00:05.946	57531	0.00745	0		0.108053	1702726
00:00:05.956	57541	0.00766	0		0.111099	1703420
00:00:05.966	57551	0.00758	0		0.109939	1703142
00:00:05.976	57561	0.00767	0		0.111244	1703464
00:00:05.986	57571	0.00737	0		0.106893	1702459
00:00:05.995	57581	0.00758	0		0.109939	1703142
00:00:06.006	57591	0.0078	0		0.113129	1703882
00:00:06.016	57601	0.00758	0		0.109939	1703166
00:00:06.025	57611	0.00762	0		0.110519	1703291
00:00:06.035	57621	0.00754	0		0.109358	1703032
00:00:06.045	57631	0.00767	0		0.111244	1703449
00:00:06.055	57641	0.00757	0		0.109794	1703117
00:00:06.065	57651	0.0077	0		0.111679	1703564
00:00:06.075	57661	0.00748	0		0.108488	1702806
00:00:06.086	57671	0.00767	0		0.111244	1703469
00:00:06.095	57681	0.00774	0		0.112259	1703684
00:00:06.105	57691	0.00757	0		0.109794	1703115
00:00:06.115	57701	0.0078	0		0.113129	1703895
00:00:06.125	57711	0.00786	0		0.114	1704095
00:00:06.136	57721	0.00765	0		0.110954	1703383
00:00:06.145	57731	0.00759	0		0.110084	1703179
00:00:06.155	57741	0.00727	0		0.105442	1702132
00:00:06.165	57751	0.00805	0		0.116755	1704731
00:00:06.175	57761	0.00762	0		0.110519	1703299
00:00:06.185	57771	0.00796	0		0.11545	1704424
00:00:06.195	57781	0.00768	0		0.111389	1703495
00:00:06.205	57791	0.00811	0		0.117626	1704919
00:00:06.215	57801	0.00774	0		0.112259	1703686
00:00:06.225	57811	0.00768	0		0.111389	1703483
00:00:06.235	57821	0.0075	0		0.108778	1702890
00:00:06.244	57831	0.0079	0		0.11458	1704225
00:00:06.255	57841	0.00768	0		0.111389	1703493
00:00:06.265	57851	0.00776	0		0.112549	1703770
00:00:06.275	57861	0.00762	0		0.110519	1703284
00:00:06.285	57871	0.00792	0		0.11487	1704313
00:00:06.295	57881	0.00751	0		0.108923	1702919
00:00:06.305	57891	0.00789	0		0.114435	1704191
00:00:06.315	57901	0.00776	0		0.112549	1703750
00:00:06.324	57911	0.00778	0		0.112839	1703824
00:00:06.335	57921	0.00778	0		0.112839	1703814
00:00:06.344	57931	0.00776	0		0.112549	1703760
00:00:06.354	57941	0.0077	0		0.111679	1703559
00:00:06.364	57951	0.0079	0		0.11458	1704230
00:00:06.374	57961	0.00754	0		0.109358	1703037
00:00:06.384	57971	0.00783	0		0.113565	1703990
00:00:06.394	57981	0.00724	0		0.105007	1702024
00:00:06.404	57991	0.00789	0		0.114435	1704196
00:00:06.414	58001	0.00743	0		0.107763	1702647
00:00:06.424	58011	0.00753	0		0.109213	1702983
00:00:06.434	58021	0.0076	0		0.110229	1703223
00:00:06.444	58031	0.00797	0		0.115595	1704465
00:00:06.454	58041	0.00793	0		0.115015	1704318
00:00:06.464	58051	0.00753	0		0.109213	1702990
00:00:06.474	58061	0.00785	0		0.113855	1704046
00:00:06.484	58071	0.00779	0		0.112984	1703863
00:00:06.494	58081	0.00746	0		0.108198	1702752
00:00:06.504	58091	0.00785	0		0.113855	1704064
00:00:06.514	58101	0.00791	0		0.114725	1704252
00:00:06.524	58111	0.0078	0		0.113129	1703897
00:00:06.534	58121	0.00761	0		0.110374	1703252
00:00:06.543	58131	0.00798	0		0.11574	1704502
00:00:06.554	58141	0.00784	0		0.11371	1704029
00:00:06.564	58151	0.00786	0		0.114	1704100
00:00:06.574	58161	0.00763	0		0.110664	1703323
00:00:06.584	58171	0.00797	0		0.115595	1704475
00:00:06.593	58181	0.00752	0		0.109068	1702958
00:00:06.603	58191	0.00759	0		0.110084	1703188
00:00:06.613	58201	0.00799	0		0.115885	1704522
00:00:06.623	58211	0.00768	0		0.111389	1703500
00:00:06.633	58221	0.00754	0		0.109358	1703014
00:00:06.643	58231	0.00763	0		0.110664	1703316
00:00:06.653	58241	0.00777	0		0.112694	1703806
00:00:06.663	58251	0.00812	0		0.117771	1704954
00:00:06.674	58261	0.00788	0		0.11429	1704157
00:00:06.683	58271	0.00764	0		0.110809	1703357
00:00:06.693	58281	0.00779	0		0.112984	1703863
00:00:06.703	58291	0.00785	0		0.113855	1704071
00:00:06.713	58301	0.0076	0		0.110229	1703213
00:00:06.723	58311	0.00809	0		0.117335	1704851
00:00:06.733	58321	0.00793	0		0.115015	1704326
00:00:06.743	58331	0.00799	0		0.115885	1704541
00:00:06.753	58341	0.00769	0		0.111534	1703532
00:00:06.763	58351	0.00769	0		0.111534	1703518
00:00:06.773	58361	0.00783	0		0.113565	1703983
00:00:06.783	58371	0.00844	0		0.122412	1706035
00:00:06.793	58381	0.00777	0		0.112694	1703780
00:00:06.803	58391	0.00783	0		0.113565	1703983
00:00:06.813	58401	0.00763	0		0.110664	1703338
00:00:06.823	58411	0.00812	0		0.117771	1704976
00:00:06.833	58421	0.00757	0		0.109794	1703112
00:00:06.842	58431	0.00793	0		0.115015	1704331
00:00:06.852	58441	0.00742	0		0.107618	1702620
00:00:06.862	58451	0.00816	0		0.118351	1705105
00:00:06.872	58461	0.0079	0		0.11458	1704218
00:00:06.882	58471	0.00783	0		0.113565	1704002
00:00:06.892	58481	0.00786	0		0.114	1704081
00:00:06.902	58491	0.00813	0		0.117916	1705010
00:00:06.912	58501	0.00754	0		0.109358	1703014
00:00:06.922	58511	0.00805	0		0.116755	1704726
00:00:06.932	58521	0.0076	0		0.110229	1703235
00:00:06.942	58531	0.00803	0		0.116465	1704650
00:00:06.952	58541	0.00789	0		0.114435	1704198
00:00:06.962	58551	0.00793	0		0.115015	1704318
00:00:06.972	58561	0.00757	0		0.109794	1703115
00:00:06.982	58571	0.00815	0		0.118206	1705056
00:00:06.992	58581	0.00781	0		0.113274	1703941
00:00:07.002	58591	0.00783	0		0.113565	1704007
00:00:07.012	58601	0.00747	0		0.108343	1702784
00:00:07.022	58611	0.00802	0		0.11632	1704628
00:00:07.032	58621	0.00776	0		0.112549	1703772
00:00:07.042	58631	0.00809	0		0.117335	1704856
00:00:07.052	58641	0.0077	0		0.111679	1703566
00:00:07.062	58651	0.00827	0		0.119946	1705463
00:00:07.072	58661	0.00787	0		0.114145	1704122
00:00:07.082	58671	0.00802	0		0.11632	1704625
00:00:07.091	58681	0.00805	0		0.116755	1704733
00:00:07.102	58691	0.00801	0		0.116175	1704606
00:00:07.111	58701	0.00787	0		0.114145	1704125
00:00:07.121	58711	0.00797	0		0.115595	1704458
00:00:07.131	58721	0.00772	0		0.111969	1703633
00:00:07.141	58731	0.00793	0		0.115015	1704331
00:00:07.151	58741	0.00783	0		0.113565	1703990
00:00:07.161	58751	0.00798	0		0.11574	1704507
00:00:07.171	58761	0.00784	0		0.11371	1704024
00:00:07.181	58771	0.00815	0		0.118206	1705054
00:00:07.191	58781	0.00787	0		0.114145	1704144
00:00:07.201	58791	0.00776	0		0.112549	1703758
00:00:07.211	58801	0.00782	0		0.113419	1703956
00:00:07.221	58811	0.00815	0		0.118206	1705056
00:00:07.231	58821	0.00777	0		0.112694	1703794
00:00:07.241	58831	0.00808	0		0.11719	1704826
00:00:07.251	58841	0.00809	0		0.117335	1704870
00:00:07.261	58851	0.00795	0		0.115305	1704414
00:00:07.271	58861	0.00784	0		0.11371	1704037
00:00:07.281	58871	0.0075	0		0.108778	1702882
00:00:07.291	58881	0.00788	0		0.11429	1704171
00:00:07.302	58891	0.00791	0		0.114725	1704247
00:00:07.311	58901	0.00786	0		0.114	1704083
00:00:07.321	58911	0.00805	0		0.116755	1704738
00:00:07.331	58921	0.00789	0		0.114435	1704181
00:00:07.341	58931	0.0079	0		0.11458	1704218
00:00:07.351	58941	0.008	0		0.11603	1704558
00:00:07.360	58951	0.00811	0		0.117626	1704936
00:00:07.371	58961	0.0081	0		0.117481	1704887
00:00:07.380	58971	0.00809	0		0.117335	1704873
00:00:07.390	58981	0.00796	0		0.11545	1704446
00:00:07.400	58991	0.00782	0		0.113419	1703951
00:00:07.410	59001	0.00769	0		0.111534	1703515
00:00:07.420	59011	0.00801	0		0.116175	1704596
00:00:07.430	59021	0.00809	0		0.117335	1704875
00:00:07.441	59031	0.0081	0		0.117481	1704914
00:00:07.450	59041	0.00804	0		0.11661	1704716
00:00:07.460	59051	0.00792	0		0.11487	1704309
00:00:07.470	59061	0.00797	0		0.115595	1704463
00:00:07.480	59071	0.00813	0		0.117916	1705005
00:00:07.490	59081	0.008	0		0.11603	1704549
00:00:07.500	59091	0.00794	0		0.11516	1704350
00:00:07.510	59101	0.00789	0		0.114435	1704193
00:00:07.520	59111	0.00838	0		0.121542	1705826
00:00:07.530	59121	0.00794	0		0.11516	1704380
00:00:07.540	59131	0.00797	0		0.115595	1704451
00:00:07.550	59141	0.00785	0		0.113855	1704078
00:00:07.560	59151	0.00824	0		0.119511	1705372
00:00:07.570	59161	0.00775	0		0.112404	1703733
00:00:07.580	59171	0.00826	0		0.119801	1705446
00:00:07.590	59181	0.00801	0		0.116175	1704584
00:00:07.600	59191	0.00796	0		0.11545	1704426
00:00:07.609	59201	0.00778	0		0.112839	1703814
00:00:07.620	59211	0.00827	0		0.119946	1705458
00:00:07.629	59221	0.00784	0		0.11371	1704015
00:00:07.640	59231	0.00826	0		0.119801	1705441
00:00:07.649	59241	0.008	0		0.11603	1704573
00:00:07.659	59251	0.0079	0		0.11458	1704220
00:00:07.669	59261	0.00799	0		0.115885	1704534
00:00:07.679	59271	0.00828	0		0.120091	1705519
00:00:07.689	59281	0.00785	0		0.113855	1704071
00:00:07.699	59291	0.00823	0		0.119366	1705353
00:00:07.709	59301	0.00802	0		0.11632	1704633
00:00:07.719	59311	0.0083	0		0.120381	1705583
00:00:07.729	59321	0.00789	0		0.114435	1704206
00:00:07.739	59331	0.00785	0		0.113855	1704051
00:00:07.749	59341	0.0082	0		0.118931	1705252
00:00:07.759	59351	0.00818	0		0.118641	1705174
00:00:07.769	59361	0.00818	0		0.118641	1705159
00:00:07.779	59371	0.00822	0		0.119221	1705296
00:00:07.789	59381	0.00796	0		0.11545	1704448
00:00:07.799	59391	0.00803	0		0.116465	1704674
00:00:07.809	59401	0.00829	0		0.120236	1705529
00:00:07.819	59411	0.00829	0		0.120236	1705529
00:00:07.829	59421	0.00825	0		0.119656	1705399
00:00:07.839	59431	0.00817	0		0.118496	1705123
00:00:07.849	59441	0.00784	0		0.11371	1704027
00:00:07.858	59451	0.00833	0		0.120816	1705675
00:00:07.869	59461	0.00825	0		0.119656	1705394
00:00:07.879	59471	0.00829	0		0.120236	1705539
00:00:07.888	59481	0.00805	0		0.116755	1704726
00:00:07.898	59491	0.00837	0		0.121397	1705797
00:00:07.908	59501	0.00808	0		0.11719	1704826
00:00:07.918	59511	0.00814	0		0.118061	1705029
00:00:07.929	59521	0.0081	0		0.117481	1704907
00:00:07.939	59531	0.00816	0		0.118351	1705110
00:00:07.949	59541	0.00814	0		0.118061	1705044
00:00:07.958	59551	0.00802	0		0.11632	1704625
00:00:07.968	59561	0.00801	0		0.116175	1704601
00:00:07.978	59571	0.00839	0		0.121687	1705861
00:00:07.989	59581	0.00815	0		0.118206	1705054
00:00:07.998	59591	0.00821	0		0.119076	1705274
00:00:08.008	59601	0.00808	0		0.11719	1704819
00:00:08.018	59611	0.00836	0		0.121252	1705775
00:00:08.028	59621	0.00836	0		0.121252	1705770
00:00:08.038	59631	0.00832	0		0.120671	1705623
00:00:08.048	59641	0.00791	0		0.114725	1704267
00:00:08.058	59651	0.00841	0		0.121977	1705944
00:00:08.068	59661	0.00812	0		0.117771	1704958
00:00:08.078	59671	0.00827	0		0.119946	1705487
00:00:08.088	59681	0.00799	0		0.115885	1704541
00:00:08.098	59691	0.00819	0		0.118786	1705206
00:00:08.108	59701	0.0083	0		0.120381	1705558
00:00:08.118	59711	0.00823	0		0.119366	1705353
00:00:08.127	59721	0.00791	0		0.114725	1704247
00:00:08.137	59731	0.00846	0		0.122702	1706118
00:00:08.147	59741	0.00805	0		0.116755	1704750
00:00:08.158	59751	0.00838	0		0.121542	1705841
00:00:08.167	59761	0.00804	0		0.11661	1704704
00:00:08.177	59771	0.00821	0		0.119076	1705277
00:00:08.187	59781	0.0084	0		0.121832	1705917
00:00:08.197	59791	0.00814	0		0.118061	1705047
00:00:08.207	59801	0.00834	0		0.120961	1705699
00:00:08.217	59811	0.00853	0		0.123717	1706358
00:00:08.227	59821	0.00838	0		0.121542	1705844
00:00:08.237	59831	0.00833	0		0.120816	1705670
00:00:08.247	59841	0.00838	0		0.121542	1705853
00:00:08.257	59851	0.00825	0		0.119656	1705412
00:00:08.267	59861	0.00822	0		0.119221	1705306
00:00:08.277	59871	0.00813	0		0.117916	1704993
00:00:08.287	59881	0.00823	0		0.119366	1705323
00:00:08.297	59891	0.0082	0		0.118931	1705247
00:00:08.307	59901	0.00846	0		0.122702	1706120
00:00:08.317	59911	0.00839	0		0.121687	1705858
00:00:08.327	59921	0.00816	0		0.118351	1705086
00:00:08.337	59931	0.00828	0		0.120091	1705509
00:00:08.346	59941	0.00838	0		0.121542	1705844
00:00:08.356	59951	0.00823	0		0.119366	1705326
00:00:08.367	59961	0.00813	0		0.117916	1705012
00:00:08.376	59971	0.0081	0		0.117481	1704902
00:00:08.387	59981	0.00809	0		0.117335	1704861
00:00:08.397	59991	0.00856	0		0.124152	1706446
00:00:08.406	60001	0.00806	0		0.1169	1704772
00:00:08.416	60011	0.00834	0		0.120961	1705706
00:00:08.426	60021	0.00811	0		0.117626	1704929
00:00:08.436	60031	0.00843	0		0.122267	1706020
00:00:08.446	60041	0.00836	0		0.121252	1705758
00:00:08.456	60051	0.0084	0		0.121832	1705905
00:00:08.466	60061	0.00845	0		0.122557	1706081
00:00:08.476	60071	0.00815	0		0.118206	1705054
00:00:08.486	60081	0.00844	0		0.122412	1706032
00:00:08.496	60091	0.00852	0		0.123572	1706304
00:00:08.507	60101	0.00837	0		0.121397	1705797
00:00:08.516	60111	0.00824	0		0.119511	1705365
00:00:08.526	60121	0.00818	0		0.118641	1705184
00:00:08.536	60131	0.00831	0		0.120526	1705590
00:00:08.546	60141	0.00827	0		0.119946	1705465
00:00:08.556	60151	0.00825	0		0.119656	1705421
00:00:08.566	60161	0.00829	0		0.120236	1705539
00:00:08.576	60171	0.00838	0		0.121542	1705844
00:00:08.586	60181	0.0085	0		0.123282	1706248
00:00:08.596	60191	0.00819	0		0.118786	1705203
00:00:08.606	60201	0.00834	0		0.120961	1705694
00:00:08.616	60211	0.00834	0		0.120961	1705704
00:00:08.626	60221	0.00822	0		0.119221	1705314
00:00:08.636	60231	0.00835	0		0.121106	1705741
00:00:08.646	60241	0.00861	0		0.124877	1706615
00:00:08.655	60251	0.00873	0		0.126618	1707000
00:00:08.665	60261	0.00841	0		0.121977	1705937
00:00:08.676	60271	0.00798	0		0.11574	1704504
00:00:08.686	60281	0.00853	0		0.123717	1706360
00:00:08.695	60291	0.00839	0		0.121687	1705888
00:00:08.705	60301	0.00837	0		0.121397	1705797
00:00:08.715	60311	0.00819	0		0.118786	1705211
00:00:08.725	60321	0.00832	0		0.120671	1705635
00:00:08.736	60331	0.00835	0		0.121106	1705736
00:00:08.745	60341	0.00817	0		0.118496	1705147
00:00:08.755	60351	0.00819	0		0.118786	1705189
00:00:08.765	60361	0.00805	0		0.116755	1704721
00:00:08.775	60371	0.00836	0		0.121252	1705760
00:00:08.785	60381	0.00868	0		0.125893	1706861
00:00:08.795	60391	0.00857	0		0.124297	1706466
00:00:08.805	60401	0.00829	0		0.120236	1705524
00:00:08.815	60411	0.00855	0		0.124007	1706409
00:00:08.825	60421	0.00833	0		0.120816	1705687
00:00:08.835	60431	0.00859	0		0.124587	1706544
00:00:08.845	60441	0.00884	0		0.128213	1707392
00:00:08.855	60451	0.0083	0		0.120381	1705568
00:00:08.865	60461	0.00866	0		0.125603	1706765
00:00:08.875	60471	0.00858	0		0.124442	1706524
00:00:08.885	60481	0.00839	0		0.121687	1705863
00:00:08.894	60491	0.00855	0		0.124007	1706426
00:00:08.904	60501	0.00847	0		0.122847	1706150
00:00:08.915	60511	0.00852	0		0.123572	1706306
00:00:08.924	60521	0.00836	0		0.121252	1705782
00:00:08.934	60531	0.00869	0		0.126038	1706873
00:00:08.944	60541	0.00877	0		0.127198	1707157
00:00:08.954	60551	0.00886	0		0.128503	1707461
00:00:08.964	60561	0.00833	0		0.120816	1705667
00:00:08.974	60571	0.00859	0		0.124587	1706559
00:00:08.985	60581	0.00869	0		0.126038	1706885
00:00:08.994	60591	0.00851	0		0.123427	1706267
00:00:09.004	60601	0.00862	0		0.125023	1706635
00:00:09.014	60611	0.00871	0		0.126328	1706932
00:00:09.024	60621	0.0088	0		0.127633	1707265
00:00:09.034	60631	0.00817	0		0.118496	1705125
00:00:09.044	60641	0.00868	0		0.125893	1706836
00:00:09.054	60651	0.00856	0		0.124152	1706434
00:00:09.064	60661	0.00857	0		0.124297	1706488
00:00:09.074	60671	0.0086	0		0.124732	1706586
00:00:09.084	60681	0.00869	0		0.126038	1706890
00:00:09.094	60691	0.00843	0		0.122267	1706020
00:00:09.104	60701	0.00877	0		0.127198	1707147
00:00:09.114	60711	0.00855	0		0.124007	1706409
00:00:09.123	60721	0.00879	0		0.127488	1707228
00:00:09.134	60731	0.00871	0		0.126328	1706942
00:00:09.144	60741	0.00853	0		0.123717	1706331
00:00:09.153	60751	0.00849	0		0.123137	1706206
00:00:09.163	60761	0.00887	0		0.128648	1707500
00:00:09.173	60771	0.00862	0		0.125023	1706644
00:00:09.184	60781	0.0088	0		0.127633	1707262
00:00:09.193	60791	0.00859	0		0.124587	1706551
00:00:09.204	60801	0.00895	0		0.129809	1707769
00:00:09.213	60811	0.00835	0		0.121106	1705750
00:00:09.223	60821	0.00906	0		0.131404	1708116
00:00:09.233	60831	0.00878	0		0.127343	1707199
00:00:09.243	60841	0.00875	0		0.126908	1707076
00:00:09.253	60851	0.00857	0		0.124297	1706475
00:00:09.263	60861	0.00874	0		0.126763	1707044
00:00:09.273	60871	0.00874	0		0.126763	1707047
00:00:09.283	60881	0.00879	0		0.127488	1707204
00:00:09.293	60891	0.00811	0		0.117626	1704951
00:00:09.303	60901	0.0091	0		0.131984	1708270
00:00:09.313	60911	0.00843	0		0.122267	1706010
00:00:09.323	60921	0.00899	0		0.130389	1707888
00:00:09.333	60931	0.00815	0		0.118206	1705056
00:00:09.343	60941	0.00871	0		0.126328	1706932
00:00:09.353	60951	0.00844	0		0.122412	1706030
00:00:09.363	60961	0.00872	0		0.126473	1706981
00:00:09.373	60971	0.0084	0		0.121832	1705912
00:00:09.383	60981	0.00871	0		0.126328	1706932
00:00:09.393	60991	0.00865	0		0.125458	1706748
00:00:09.403	61001	0.00875	0		0.126908	1707079
00:00:09.413	61011	0.00879	0		0.127488	1707204
00:00:09.423	61021	0.00861	0		0.124877	1706622
00:00:09.433	61031	0.00847	0		0.122847	1706159
00:00:09.442	61041	0.00865	0		0.125458	1706732
00:00:09.452	61051	0.00857	0		0.124297	1706478
00:00:09.462	61061	0.00866	0		0.125603	1706773
00:00:09.472	61071	0.00879	0		0.127488	1707209
00:00:09.482	61081	0.00889	0		0.128939	1707537
00:00:09.492	61091	0.00862	0		0.125023	1706652
00:00:09.502	61101	0.0089	0		0.129084	1707576
00:00:09.512	61111	0.00844	0		0.122412	1706047
00:00:09.522	61121	0.00885	0		0.128358	1707431
00:00:09.532	61131	0.00883	0		0.128068	1707353
00:00:09.542	61141	0.00868	0		0.125893	1706839
00:00:09.553	61151	0.00829	0		0.120236	1705554
00:00:09.562	61161	0.00888	0		0.128793	1707524
00:00:09.572	61171	0.00849	0		0.123137	1706216
00:00:09.582	61181	0.00881	0		0.127778	1707272
00:00:09.592	61191	0.00851	0		0.123427	1706265
00:00:09.602	61201	0.00867	0		0.125748	1706829
00:00:09.612	61211	0.00826	0		0.119801	1705453
00:00:09.622	61221	0.0087	0		0.126183	1706902
00:00:09.632	61231	0.00849	0		0.123137	1706201
00:00:09.642	61241	0.00872	0		0.126473	1706993
00:00:09.651	61251	0.00856	0		0.124152	1706441
00:00:09.662	61261	0.00899	0		0.130389	1707873
00:00:09.672	61271	0.00854	0		0.123862	1706382
00:00:09.682	61281	0.00881	0		0.127778	1707272
00:00:09.691	61291	0.00881	0		0.127778	1707270
00:00:09.702	61301	0.0091	0		0.131984	1708265
00:00:09.711	61311	0.00872	0		0.126473	1706976
00:00:09.721	61321	0.00894	0		0.129664	1707730
00:00:09.731	61331	0.00868	0		0.125893	1706849
00:00:09.741	61341	0.00889	0		0.128939	1707549
00:00:09.751	61351	0.00868	0		0.125893	1706846
00:00:09.761	61361	0.009	0		0.130534	1707920
00:00:09.771	61371	0.00872	0		0.126473	1706971
00:00:09.781	61381	0.00875	0		0.126908	1707081
00:00:09.791	61391	0.00856	0		0.124152	1706431
00:00:09.801	61401	0.00904	0		0.131114	1708062
00:00:09.811	61411	0.00832	0		0.120671	1705648
00:00:09.821	61421	0.00885	0		0.128358	1707429
00:00:09.831	61431	0.00857	0		0.124297	1706478
00:00:09.841	61441	0.00888	0		0.128793	1707505
00:00:09.851	61451	0.00851	0		0.123427	1706287
00:00:09.861	61461	0.00878	0		0.127343	1707169
00:00:09.871	61471	0.00869	0		0.126038	1706890
00:00:09.881	61481	0.00891	0		0.129229	1707635
00:00:09.891	61491	0.00879	0		0.127488	1707216
00:00:09.900	61501	0.00885	0		0.128358	1707417
00:00:09.911	61511	0.00857	0		0.124297	1706485
00:00:09.920	61521	0.00911	0		0.132129	1708297
00:00:09.931	61531	0.00861	0		0.124877	1706622
00:00:09.941	61541	0.00875	0		0.126908	1707086
00:00:09.951	61551	0.00871	0		0.126328	1706934
00:00:09.960	61561	0.00892	0		0.129374	1707640
00:00:09.970	61571	0.00897	0		0.130099	1707813
00:00:09.980	61581	0.00914	0		0.132564	1708385
00:00:09.990	61591	0.00891	0		0.129229	1707620
00:00:10.000	61601	0.00883	0		0.128068	1707363
00:00:10.010	61611	0.00895	0		0.129809	1707769
00:00:10.020	61621	0.00881	0		0.127778	1707292
00:00:10.030	61631	0.00875	0		0.126908	1707096
00:00:10.040	61641	0.00908	0		0.131694	1708189
00:00:10.050	61651	0.00886	0		0.128503	1707444
00:00:10.060	61661	0.00915	0		0.13271	1708424
00:00:10.070	61671	0.0088	0		0.127633	1707262
00:00:10.080	61681	0.00893	0		0.129519	1707676
00:00:10.090	61691	0.00876	0		0.127053	1707103
00:00:10.100	61701	0.00911	0		0.132129	1708277
00:00:10.110	61711	0.00888	0		0.128793	1707524
00:00:10.120	61721	0.00938	0		0.136045	1709184
00:00:10.131	61731	0.00876	0		0.127053	1707103
00:00:10.140	61741	0.00917	0		0.133	1708493
00:00:10.150	61751	0.00901	0		0.130679	1707949
00:00:10.159	61761	0.00918	0		0.133145	1708517
00:00:10.170	61771	0.00892	0		0.129374	1707652
00:00:10.180	61781	0.00902	0		0.130824	1707991
00:00:10.189	61791	0.00921	0		0.13358	1708632
00:00:10.200	61801	0.00898	0		0.130244	1707851
00:00:10.209	61811	0.00872	0		0.126473	1706988
00:00:10.219	61821	0.0091	0		0.131984	1708260
00:00:10.229	61831	0.00907	0		0.131549	1708140
00:00:10.239	61841	0.00908	0		0.131694	1708199
00:00:10.249	61851	0.00897	0		0.130099	1707828
00:00:10.259	61861	0.00931	0		0.13503	1708976
00:00:10.269	61871	0.009	0		0.130534	1707922
00:00:10.279	61881	0.00893	0		0.129519	1707691
00:00:10.289	61891	0.00877	0		0.127198	1707150
00:00:10.299	61901	0.00921	0		0.13358	1708635
00:00:10.309	61911	0.0088	0		0.127633	1707260
00:00:10.319	61921	0.00918	0		0.133145	1708532
00:00:10.329	61931	0.00871	0		0.126328	1706959
00:00:10.339	61941	0.00903	0		0.130969	1708037
00:00:10.349	61951	0.00864	0		0.125313	1706698
00:00:10.359	61961	0.0089	0		0.129084	1707588
00:00:10.369	61971	0.0088	0		0.127633	1707250
00:00:10.379	61981	0.00918	0		0.133145	1708510
00:00:10.389	61991	0.0089	0		0.129084	1707596
00:00:10.399	62001	0.00925	0		0.13416	1708747
00:00:10.409	62011	0.00859	0		0.124587	1706549
00:00:10.419	62021	0.00896	0		0.129954	1707801
00:00:10.429	62031	0.0091	0		0.131984	1708253
00:00:10.438	62041	0.00923	0		0.13387	1708684
00:00:10.449	62051	0.00894	0		0.129664	1707723
00:00:10.460	62061	0.00899	0		0.130389	1707878
00:00:10.468	62071	0.00898	0		0.130244	1707841
00:00:10.479	62081	0.00897	0		0.130099	1707836
00:00:10.489	62091	0.00891	0		0.129229	1707603
00:00:10.498	62101	0.00904	0		0.131114	1708069
00:00:10.508	62111	0.0088	0		0.127633	1707238
00:00:10.518	62121	0.00884	0		0.128213	1707378
00:00:10.528	62131	0.00865	0		0.125458	1706743
00:00:10.538	62141	0.00883	0		0.128068	1707360
00:00:10.549	62151	0.00895	0		0.129809	1707752
00:00:10.558	62161	0.00948	0		0.137496	1709544
00:00:10.568	62171	0.0091	0		0.131984	1708248
00:00:10.578	62181	0.00915	0		0.13271	1708441
00:00:10.588	62191	0.00894	0		0.129664	1707720
00:00:10.598	62201	0.00891	0		0.129229	1707608
00:00:10.608	62211	0.00899	0		0.130389	1707903
00:00:10.618	62221	0.00916	0		0.132855	1708449
00:00:10.628	62231	0.00906	0		0.131404	1708121
00:00:10.638	62241	0.00915	0		0.13271	1708436
00:00:10.648	62251	0.00913	0		0.132419	1708365
00:00:10.658	62261	0.00914	0		0.132564	1708402
00:00:10.668	62271	0.00922	0		0.133725	1708650
00:00:10.677	62281	0.00909	0		0.131839	1708231
00:00:10.688	62291	0.00905	0		0.131259	1708096
00:00:10.698	62301	0.00927	0		0.13445	1708816
00:00:10.707	62311	0.00909	0		0.131839	1708214
00:00:10.718	62321	0.00934	0		0.135465	1709050
00:00:10.728	62331	0.00915	0		0.13271	1708412
00:00:10.738	62341	0.00946	0		0.137206	1709464
00:00:10.747	62351	0.00923	0		0.13387	1708696
00:00:10.757	62361	0.00896	0		0.129954	1707782
00:00:10.767	62371	0.00885	0		0.128358	1707431
00:00:10.777	62381	0.00927	0		0.13445	1708821
00:00:10.787	62391	0.00935	0		0.13561	1709086
00:00:10.797	62401	0.00926	0		0.134305	1708799
00:00:10.807	62411	0.00907	0		0.131549	1708157
00:00:10.817	62421	0.00894	0		0.129664	1707713
00:00:10.827	62431	0.00893	0		0.129519	1707686
00:00:10.837	62441	0.00911	0		0.132129	1708292
00:00:10.847	62451	0.00914	0		0.132564	1708392
00:00:10.857	62461	0.00922	0		0.133725	1708664
00:00:10.867	62471	0.00926	0		0.134305	1708806
00:00:10.877	62481	0.00908	0		0.131694	1708182
00:00:10.887	62491	0.00892	0		0.129374	1707644
00:00:10.897	62501	0.00932	0		0.135175	1708996
00:00:10.907	62511	0.00912	0		0.132274	1708316
00:00:10.917	62521	0.0093	0		0.134885	1708930
00:00:10.927	62531	0.00882	0		0.127923	1707302
00:00:10.937	62541	0.00913	0		0.132419	1708346
00:00:10.947	62551	0.00907	0		0.131549	1708160
00:00:10.957	62561	0.00933	0		0.13532	1709018
00:00:10.967	62571	0.00938	0		0.136045	1709206
00:00:10.976	62581	0.00935	0		0.13561	1709094
00:00:10.986	62591	0.00924	0		0.134015	1708733
00:00:10.997	62601	0.00912	0		0.132274	1708334
00:00:11.006	62611	0.00904	0		0.131114	1708052
00:00:11.017	62621	0.00924	0		0.134015	1708733
00:00:11.027	62631	0.00951	0		0.137931	1709618
00:00:11.036	62641	0.0091	0		0.131984	1708255
00:00:11.046	62651	0.00899	0		0.130389	1707890
00:00:11.056	62661	0.00943	0		0.136771	1709351
00:00:11.066	62671	0.00916	0		0.132855	1708466
00:00:11.076	62681	0.00932	0		0.135175	1709006
00:00:11.086	62691	0.00929	0		0.13474	1708882
00:00:11.096	62701	0.00917	0		0.133	1708485
00:00:11.106	62711	0.00913	0		0.132419	1708358
00:00:11.116	62721	0.00932	0		0.135175	1708993
00:00:11.126	62731	0.00931	0		0.13503	1708971
00:00:11.136	62741	0.00908	0		0.131694	1708179
00:00:11.146	62751	0.00925	0		0.13416	1708765
00:00:11.156	62761	0.0092	0		0.133435	1708598
00:00:11.166	62771	0.00918	0		0.133145	1708534
00:00:11.176	62781	0.00931	0		0.13503	1708957
00:00:11.186	62791	0.00953	0		0.138221	1709716
00:00:11.196	62801	0.00941	0		0.13648	1709287
00:00:11.206	62811	0.00958	0		0.138946	1709855
00:00:11.215	62821	0.00927	0		0.13445	1708836
00:00:11.225	62831	0.00949	0		0.137641	1709557
00:00:11.236	62841	0.00946	0		0.137206	1709449
00:00:11.245	62851	0.00908	0		0.131694	1708199
00:00:11.256	62861	0.00912	0		0.132274	1708312
00:00:11.265	62871	0.0095	0		0.137786	1709615
00:00:11.275	62881	0.00943	0		0.136771	1709366
00:00:11.285	62891	0.00959	0		0.139091	1709887
00:00:11.295	62901	0.00934	0		0.135465	1709052
00:00:11.305	62911	0.00935	0		0.13561	1709084
00:00:11.315	62921	0.00908	0		0.131694	1708196
00:00:11.326	62931	0.00944	0		0.136916	1709405
00:00:11.335	62941	0.00927	0		0.13445	1708823
00:00:11.345	62951	0.00956	0		0.138656	1709797
00:00:11.355	62961	0.00922	0		0.133725	1708667
00:00:11.365	62971	0.0095	0		0.137786	1709598
00:00:11.375	62981	0.00943	0		0.136771	1709375
00:00:11.385	62991	0.0092	0		0.133435	1708605
00:00:11.395	63001	0.00913	0		0.132419	1708373
00:00:11.405	63011	0.00938	0		0.136045	1709197
00:00:11.415	63021	0.00905	0		0.131259	1708072
00:00:11.425	63031	0.00952	0		0.138076	1709652
00:00:11.435	63041	0.00946	0		0.137206	1709471
00:00:11.444	63051	0.00919	0		0.13329	1708554
00:00:11.454	63061	0.00916	0		0.132855	1708463
00:00:11.465	63071	0.00926	0		0.134305	1708784
00:00:11.475	63081	0.00927	0		0.13445	1708838
00:00:11.484	63091	0.00942	0		0.136626	1709317
00:00:11.494	63101	0.00946	0		0.137206	1709476
00:00:11.504	63111	0.0096	0		0.139236	1709944
00:00:11.514	63121	0.00978	0		0.141847	1710527
00:00:11.524	63131	0.00956	0		0.138656	1709814
00:00:11.534	63141	0.00969	0		0.140542	1710224
00:00:11.544	63151	0.00978	0		0.141847	1710532
00:00:11.554	63161	0.00918	0		0.133145	1708539
00:00:11.564	63171	0.00933	0		0.13532	1709013
00:00:11.574	63181	0.00935	0		0.13561	1709096
00:00:11.584	63191	0.00966	0		0.140106	1710136
00:00:11.595	63201	0.00923	0		0.13387	1708699
00:00:11.604	63211	0.00967	0		0.140251	1710163
00:00:11.614	63221	0.00944	0		0.136916	1709407
00:00:11.624	63231	0.00959	0		0.139091	1709917
00:00:11.634	63241	0.00916	0		0.132855	1708456
00:00:11.644	63251	0.00948	0		0.137496	1709527
00:00:11.654	63261	0.0093	0		0.134885	1708935
00:00:11.664	63271	0.00949	0		0.137641	1709559
00:00:11.674	63281	0.00945	0		0.137061	1709429
00:00:11.684	63291	0.00983	0		0.142572	1710714
00:00:11.693	63301	0.00941	0		0.13648	1709282
00:00:11.704	63311	0.00961	0		0.139381	1709970
00:00:11.714	63321	0.00938	0		0.136045	1709197
00:00:11.723	63331	0.00932	0		0.135175	1708981
00:00:11.733	63341	0.00913	0		0.132419	1708365
00:00:11.743	63351	0.00953	0		0.138221	1709699
00:00:11.753	63361	0.00937	0		0.1359	1709155
00:00:11.763	63371	0.00953	0		0.138221	1709686
00:00:11.773	63381	0.00954	0		0.138366	1709728
00:00:11.783	63391	0.00965	0		0.139961	1710109
00:00:11.793	63401	0.00932	0		0.135175	1708988
00:00:11.803	63411	0.00954	0		0.138366	1709748
00:00:11.813	63421	0.0093	0		0.134885	1708944
00:00:11.823	63431	0.00959	0		0.139091	1709914
00:00:11.833	63441	0.00975	0		0.141412	1710451
00:00:11.843	63451	0.00959	0		0.139091	1709904
00:00:11.853	63461	0.00938	0		0.136045	1709189
00:00:11.863	63471	0.0098	0		0.142137	1710611
00:00:11.873	63481	0.00934	0		0.135465	1709064
00:00:11.883	63491	0.0095	0		0.137786	1709603
00:00:11.893	63501	0.0094	0		0.136335	1709251
00:00:11.903	63511	0.00955	0		0.138511	1709782
00:00:11.913	63521	0.00968	0		0.140396	1710194
00:00:11.923	63531	0.00935	0		0.13561	1709111
00:00:11.933	63541	0.00953	0		0.138221	1709711
00:00:11.943	63551	0.0099	0		0.143587	1710951
00:00:11.953	63561	0.0096	0		0.139236	1709931
00:00:11.963	63571	0.00978	0		0.141847	1710527
00:00:11.973	63581	0.00967	0		0.140251	1710175
00:00:11.983	63591	0.00967	0		0.140251	1710153
00:00:11.992	63601	0.0092	0		0.133435	1708601
00:00:12.003	63611	0.00954	0		0.138366	1709748
00:00:12.012	63621	0.00957	0		0.138801	1709850
00:00:12.023	63631	0.00957	0		0.138801	1709819
00:00:12.033	63641	0.00936	0		0.135755	1709118
00:00:12.042	63651	0.00962	0		0.139526	1710002
00:00:12.052	63661	0.00952	0		0.138076	1709650
00:00:12.062	63671	0.0097	0		0.140687	1710263
00:00:12.072	63681	0.00972	0		0.140977	1710331
00:00:12.082	63691	0.00951	0		0.137931	1709642
00:00:12.092	63701	0.0094	0		0.136335	1709277
00:00:12.102	63711	0.00953	0		0.138221	1709694
00:00:12.112	63721	0.00952	0		0.138076	1709677
00:00:12.122	63731	0.00976	0		0.141557	1710459
00:00:12.132	63741	0.00964	0		0.139816	1710060
00:00:12.142	63751	0.0099	0		0.143587	1710951
00:00:12.152	63761	0.00966	0		0.140106	1710150
00:00:12.162	63771	0.0099	0		0.143587	1710934
00:00:12.172	63781	0.00955	0		0.138511	1709760
00:00:12.182	63791	0.00975	0		0.141412	1710442
00:00:12.192	63801	0.00954	0		0.138366	1709718
00:00:12.202	63811	0.01023	0		0.148374	1712047
00:00:12.211	63821	0.00951	0		0.137931	1709625
00:00:12.221	63831	0.00991	0		0.143732	1710988
00:00:12.232	63841	0.00956	0		0.138656	1709792
00:00:12.241	63851	0.00975	0		0.141412	1710425
00:00:12.252	63861	0.01	0		0.145038	1711280
00:00:12.261	63871	0.00999	0		0.144893	1711253
00:00:12.271	63881	0.00984	0		0.142717	1710731
00:00:12.281	63891	0.00981	0		0.142282	1710635
00:00:12.291	63901	0.00953	0		0.138221	1709716
00:00:12.301	63911	0.00984	0		0.142717	1710745
00:00:12.311	63921	0.00953	0		0.138221	1709699
00:00:12.321	63931	0.00977	0		0.141702	1710510
00:00:12.332	63941	0.00972	0		0.140977	1710349
00:00:12.341	63951	0.00992	0		0.143877	1711020
00:00:12.351	63961	0.00955	0		0.138511	1709779
00:00:12.361	63971	0.01007	0		0.146053	1711523
00:00:12.371	63981	0.00986	0		0.143007	1710819
00:00:12.381	63991	0.00988	0		0.143297	1710885
00:00:12.391	64001	0.00949	0		0.137641	1709559
00:00:12.401	64011	0.00937	0		0.1359	1709160
00:00:12.411	64021	0.00992	0		0.143877	1711005
00:00:12.421	64031	0.01008	0		0.146198	1711545
00:00:12.431	64041	0.00982	0		0.142427	1710667
00:00:12.441	64051	0.01012	0		0.146778	1711687
00:00:12.451	64061	0.00934	0		0.135465	1709050
00:00:12.460	64071	0.01001	0		0.145183	1711322
00:00:12.471	64081	0.00978	0		0.141847	1710527
00:00:12.481	64091	0.00997	0		0.144603	1711190
00:00:12.490	64101	0.01007	0		0.146053	1711506
00:00:12.501	64111	0.00988	0		0.143297	1710880
00:00:12.510	64121	0.00959	0		0.139091	1709902
00:00:12.521	64131	0.0096	0		0.139236	1709922
00:00:12.531	64141	0.00982	0		0.142427	1710682
00:00:12.541	64151	0.01022	0		0.148229	1712027
00:00:12.550	64161	0.00955	0		0.138511	1709772
00:00:12.560	64171	0.00994	0		0.144167	1711087
00:00:12.570	64181	0.00983	0		0.142572	1710706
00:00:12.580	64191	0.00984	0		0.142717	1710731
00:00:12.590	64201	0.00973	0		0.141122	1710363
00:00:12.600	64211	0.00977	0		0.141702	1710518
00:00:12.610	64221	0.00971	0		0.140832	1710292
00:00:12.620	64231	0.01017	0		0.147503	1711853
00:00:12.630	64241	0.00987	0		0.143152	1710826
00:00:12.640	64251	0.0099	0		0.143587	1710951
00:00:12.650	64261	0.00965	0		0.139961	1710096
00:00:12.660	64271	0.00973	0		0.141122	1710354
00:00:12.670	64281	0.00962	0		0.139526	1709995
00:00:12.680	64291	0.01019	0		0.147793	1711924
00:00:12.690	64301	0.00985	0		0.142862	1710760
00:00:12.700	64311	0.00999	0		0.144893	1711231
00:00:12.710	64321	0.01003	0		0.145473	1711371
00:00:12.719	64331	0.01029	0		0.149244	1712233
00:00:12.730	64341	0.00948	0		0.137496	1709537
00:00:12.739	64351	0.01013	0		0.146923	1711709
00:00:12.750	64361	0.0097	0		0.140687	1710263
00:00:12.759	64371	0.01014	0		0.147068	1711746
00:00:12.769	64381	0.00979	0		0.141992	1710571
00:00:12.779	64391	0.01037	0		0.150404	1712506
00:00:12.789	64401	0.01003	0		0.145473	1711376
00:00:12.799	64411	0.00998	0		0.144748	1711197
00:00:12.809	64421	0.00997	0		0.144603	1711182
00:00:12.819	64431	0.01016	0		0.147358	1711804
00:00:12.829	64441	0.00981	0		0.142282	1710650
00:00:12.839	64451	0.01	0		0.145038	1711270
00:00:12.849	64461	0.01002	0		0.145328	1711334
00:00:12.859	64471	0.01019	0		0.147793	1711902
00:00:12.870	64481	0.01002	0		0.145328	1711349
00:00:12.879	64491	0.01025	0		0.148664	1712123
00:00:12.889	64501	0.01008	0		0.146198	1711537
00:00:12.899	64511	0.00999	0		0.144893	1711256
00:00:12.909	64521	0.00996	0		0.144458	1711141
00:00:12.919	64531	0.0101	0		0.146488	1711599
00:00:12.929	64541	0.00986	0		0.143007	1710799
00:00:12.939	64551	0.01023	0		0.148374	1712061
00:00:12.949	64561	0.01001	0		0.145183	1711300
00:00:12.959	64571	0.01018	0		0.147648	1711890
00:00:12.968	64581	0.00982	0		0.142427	1710665
00:00:12.979	64591	0.01035	0		0.150114	1712449
00:00:12.989	64601	0.00999	0		0.144893	1711234
00:00:12.999	64611	0.01016	0		0.147358	1711812
00:00:13.008	64621	0.00992	0		0.143877	1711022
00:00:13.019	64631	0.01001	0		0.145183	1711314
00:00:13.028	64641	0.00995	0		0.144313	1711097
00:00:13.038	64651	0.01014	0		0.147068	1711753
00:00:13.048	64661	0.00979	0		0.141992	1710569
00:00:13.058	64671	0.01009	0		0.146343	1711567
00:00:13.068	64681	0.01014	0		0.147068	1711760
00:00:13.078	64691	0.00988	0		0.143297	1710885
00:00:13.088	64701	0.01039	0		0.150694	1712594
00:00:13.098	64711	0.00998	0		0.144748	1711219
00:00:13.108	64721	0.00976	0		0.141557	1710456
00:00:13.118	64731	0.0101	0		0.146488	1711623
00:00:13.129	64741	0.00991	0		0.143732	1710980
00:00:13.138	64751	0.01017	0		0.147503	1711834
00:00:13.148	64761	0.01012	0		0.146778	1711665
00:00:13.158	64771	0.01015	0		0.147213	1711780
00:00:13.168	64781	0.00964	0		0.139816	1710079
00:00:13.178	64791	0.01029	0		0.149244	1712233
00:00:13.188	64801	0.01006	0		0.145908	1711461
00:00:13.198	64811	0.0101	0		0.146488	1711613
00:00:13.208	64821	0.01001	0		0.145183	1711312
00:00:13.218	64831	0.00996	0		0.144458	1711128
00:00:13.228	64841	0.00979	0		0.141992	1710581
00:00:13.237	64851	0.01008	0		0.146198	1711554
00:00:13.247	64861	0.00991	0		0.143732	1710966
00:00:13.257	64871	0.01021	0		0.148083	1711976
00:00:13.267	64881	0.01033	0		0.149824	1712400
00:00:13.278	64891	0.01052	0		0.15258	1713030
00:00:13.288	64901	0.01017	0		0.147503	1711848
00:00:13.297	64911	0.01038	0		0.150549	1712537
00:00:13.307	64921	0.0102	0		0.147938	1711956
00:00:13.317	64931	0.0105	0		0.15229	1712944
00:00:13.327	64941	0.01036	0		0.150259	1712481
00:00:13.337	64951	0.0102	0		0.147938	1711939
00:00:13.347	64961	0.00993	0		0.144022	1711057
00:00:13.357	64971	0.01059	0		0.153595	1713261
00:00:13.367	64981	0.01016	0		0.147358	1711824
00:00:13.377	64991	0.01019	0		0.147793	1711910
00:00:13.387	65001	0.01018	0		0.147648	1711865
00:00:13.397	65011	0.01048	0		0.152	1712885
00:00:13.407	65021	0.01	0		0.145038	1711268
00:00:13.417	65031	0.01028	0		0.149099	1712203
00:00:13.427	65041	0.01035	0		0.150114	1712449
00:00:13.437	65051	0.00995	0		0.144313	1711123
00:00:13.446	65061	0.00991	0		0.143732	1710980
00:00:13.457	65071	0.01025	0		0.148664	1712125
00:00:13.467	65081	0.01008	0		0.146198	1711542
00:00:13.477	65091	0.01049	0		0.152145	1712910
00:00:13.487	65101	0.01026	0		0.148809	1712142
00:00:13.497	65111	0.01076	0		0.156061	1713832
00:00:13.506	65121	0.01	0		0.145038	1711268
00:00:13.516	65131	0.01042	0		0.151129	1712677
00:00:13.527	65141	0.01056	0		0.15316	1713169
00:00:13.537	65151	0.01031	0		0.149534	1712324
00:00:13.546	65161	0.00992	0		0.143877	1711005
00:00:13.557	65171	0.01034	0		0.149969	1712405
00:00:13.567	65181	0.01017	0		0.147503	1711856
00:00:13.576	65191	0.01034	0		0.149969	1712422
00:00:13.586	65201	0.01038	0		0.150549	1712567
00:00:13.596	65211	0.0105	0		0.15229	1712956
00:00:13.606	65221	0.01034	0		0.149969	1712408
00:00:13.616	65231	0.01059	0		0.153595	1713244
00:00:13.626	65241	0.00998	0		0.144748	1711202
00:00:13.636	65251	0.01037	0		0.150404	1712528
00:00:13.646	65261	0.01032	0		0.149679	1712337
00:00:13.656	65271	0.01023	0		0.148374	1712032
00:00:13.666	65281	0.01001	0		0.145183	1711300
00:00:13.676	65291	0.01047	0		0.151854	1712841
00:00:13.686	65301	0.01034	0		0.149969	1712427
00:00:13.696	65311	0.01039	0		0.150694	1712596
00:00:13.706	65321	0.01035	0		0.150114	1712452
00:00:13.716	65331	0.01013	0		0.146923	1711716
00:00:13.726	65341	0.01026	0		0.148809	1712154
00:00:13.736	65351	0.01047	0		0.151854	1712851
00:00:13.746	65361	0.0103	0		0.149389	1712272
00:00:13.756	65371	0.01036	0		0.150259	1712469
00:00:13.765	65381	0.01038	0		0.150549	1712564
00:00:13.776	65391	0.01066	0		0.15461	1713481
00:00:13.786	65401	0.01039	0		0.150694	1712594
00:00:13.795	65411	0.01022	0		0.148229	1712003
00:00:13.805	65421	0.01033	0		0.149824	1712371
00:00:13.815	65431	0.01017	0		0.147503	1711834
00:00:13.825	65441	0.01044	0		0.151419	1712768
00:00:13.835	65451	0.01063	0		0.154175	1713393
00:00:13.845	65461	0.01037	0		0.150404	1712506
00:00:13.855	65471	0.01081	0		0.156786	1714003
00:00:13.865	65481	0.01046	0		0.151709	1712834
00:00:13.875	65491	0.01049	0		0.152145	1712934
00:00:13.885	65501	0.01091	0		0.158236	1714341
00:00:13.895	65511	0.01009	0		0.146343	1711567
00:00:13.905	65521	0.01047	0		0.151854	1712851
00:00:13.915	65531	0.01066	0		0.15461	1713486
00:00:13.925	5	0.01048	0		0.152	1712878
00:00:13.935	15	0.01078	0		0.156351	1713878
00:00:13.945	25	0.01079	0		0.156496	1713944
00:00:13.955	35	0.01065	0		0.154465	1713469
00:00:13.965	45	0.01073	0		0.155625	1713716
00:00:13.975	55	0.01052	0		0.15258	1713020
00:00:13.985	65	0.01055	0		0.153015	1713125
00:00:13.994	75	0.01059	0		0.153595	1713263
00:00:14.005	85	0.01087	0		0.157656	1714196
00:00:14.014	95	0.01034	0		0.149969	1712405
00:00:14.024	105	0.01026	0		0.148809	1712145
00:00:14.034	115	0.01037	0		0.150404	1712525
00:00:14.044	125	0.01054	0		0.15287	1713074
00:00:14.054	135	0.01084	0		0.157221	1714079
00:00:14.065	145	0.01052	0		0.15258	1713017
00:00:14.075	155	0.01039	0		0.150694	1712591
00:00:14.084	165	0.01069	0		0.155045	1713604
00:00:14.094	175	0.01067	0		0.154755	1713508
00:00:14.104	185	0.01037	0		0.150404	1712518
00:00:14.114	195	0.01058	0		0.15345	1713227
00:00:14.124	205	0.01063	0		0.154175	1713401
00:00:14.134	215	0.01057	0		0.153305	1713183
00:00:14.144	225	0.01069	0		0.155045	1713599
00:00:14.154	235	0.01053	0		0.152725	1713047
00:00:14.164	245	0.01058	0		0.15345	1713219
00:00:14.174	255	0.01051	0		0.152435	1712988
00:00:14.184	265	0.01065	0		0.154465	1713454
00:00:14.194	275	0.01025	0		0.148664	1712103
00:00:14.204	285	0.01067	0		0.154755	1713521
00:00:14.214	295	0.01065	0		0.154465	1713454
00:00:14.224	305	0.01074	0		0.15577	1713751
00:00:14.234	315	0.01048	0		0.152	1712873
00:00:14.243	325	0.01069	0		0.155045	1713579
00:00:14.254	335	0.01064	0		0.15432	1713425
00:00:14.263	345	0.01068	0		0.1549	1713547
00:00:14.274	355	0.01077	0		0.156206	1713863
00:00:14.284	365	0.01083	0		0.157076	1714059
00:00:14.293	375	0.0104	0		0.150839	1712604
00:00:14.303	385	0.01055	0		0.153015	1713125
00:00:14.313	395	0.01038	0		0.150549	1712545
00:00:14.323	405	0.01101	0		0.159687	1714658
00:00:14.333	415	0.01042	0		0.151129	1712702
00:00:14.343	425	0.01085	0		0.157366	1714135
00:00:14.353	435	0.01027	0		0.148954	1712189
00:00:14.363	445	0.0109	0		0.158091	1714289
00:00:14.373	455	0.01067	0		0.154755	1713518
00:00:14.383	465	0.01067	0		0.154755	1713540
00:00:14.393	475	0.01086	0		0.157511	1714150
00:00:14.404	485	0.01074	0		0.15577	1713773
00:00:14.413	495	0.01043	0		0.151274	1712726
00:00:14.423	505	0.01101	0		0.159687	1714660
00:00:14.433	515	0.0104	0		0.150839	1712604
00:00:14.443	525	0.01057	0		0.153305	1713205
00:00:14.453	535	0.01018	0		0.147648	1711890
00:00:14.463	545	0.01042	0		0.151129	1712687
00:00:14.473	555	0.01057	0		0.153305	1713190
00:00:14.483	565	0.0106	0		0.15374	1713305
00:00:14.492	575	0.0106	0		0.15374	1713305
00:00:14.503	585	0.01087	0		0.157656	1714209
00:00:14.512	595	0.01042	0		0.151129	1712692
00:00:14.523	605	0.01061	0		0.153885	1713337
00:00:14.533	615	0.01053	0		0.152725	1713042
00:00:14.542	625	0.01042	0		0.151129	1712689
00:00:14.553	635	0.01024	0		0.148519	1712098
00:00:14.562	645	0.01035	0		0.150114	1712435
00:00:14.572	655	0.01021	0		0.148083	1711988
00:00:14.583	665	0.01093	0		0.158526	1714395
00:00:14.592	675	0.01036	0		0.150259	1712496
00:00:14.603	685	0.01027	0		0.148954	1712177
00:00:14.612	695	0.01061	0		0.153885	1713337
00:00:14.622	705	0.01068	0		0.1549	1713555
00:00:14.632	715	0.01035	0		0.150114	1712464
00:00:14.642	725	0.01054	0		0.15287	1713084
00:00:14.652	735	0.01024	0		0.148519	1712081
00:00:14.662	745	0.01038	0		0.150549	1712542
00:00:14.672	755	0.01061	0		0.153885	1713334
00:00:14.682	765	0.01071	0		0.155335	1713667
00:00:14.692	775	0.01044	0		0.151419	1712753
00:00:14.702	785	0.01076	0		0.156061	1713836
00:00:14.712	795	0.01044	0		0.151419	1712741
00:00:14.722	805	0.01067	0		0.154755	1713533
00:00:14.732	815	0.01046	0		0.151709	1712831
00:00:14.742	825	0.01069	0		0.155045	1713601
00:00:14.753	835	0.01017	0		0.147503	1711856
00:00:14.762	845	0.0106	0		0.15374	1713281
00:00:14.772	855	0.01029	0		0.149244	1712243
00:00:14.782	865	0.01033	0		0.149824	1712376
00:00:14.791	875	0.01021	0		0.148083	1711968
00:00:14.803	885	0.01071	0		0.155335	1713667
00:00:14.811	895	0.01022	0		0.148229	1712010
00:00:14.821	905	0.01033	0		0.149824	1712395
00:00:14.831	915	0.0103	0		0.149389	1712284
00:00:14.841	925	0.01056	0		0.15316	1713162
00:00:14.851	935	0.01023	0		0.148374	1712059
00:00:14.861	945	0.01065	0		0.154465	1713454
00:00:14.872	955	0.01053	0		0.152725	1713049
00:00:14.881	965	0.01058	0		0.15345	1713217
00:00:14.891	975	0.01035	0		0.150114	1712454
00:00:14.901	985	0.0106	0		0.15374	1713290
00:00:14.911	995	0.01023	0		0.148374	1712059
00:00:14.921	1005	0.01066	0		0.15461	1713476
00:00:14.931	1015	0.01018	0		0.147648	1711868
00:00:14.941	1025	0.01052	0		0.15258	1713020
00:00:14.951	1035	0.0105	0		0.15229	1712961
00:00:14.961	1045	0.01049	0		0.152145	1712934
00:00:14.971	1055	0.01071	0		0.155335	1713665
00:00:14.981	1065	0.01057	0		0.153305	1713195
00:00:14.991	1075	0.01018	0		0.147648	1711885
00:00:15.001	1085	0.01054	0		0.15287	1713074
00:00:15.011	1095	0.01061	0		0.153885	1713322
00:00:15.021	1105	0.01087	0		0.157656	1714201
00:00:15.031	1115	0.01046	0		0.151709	1712807
00:00:15.041	1125	0.01054	0		0.15287	1713079
00:00:15.051	1135	0.01071	0		0.155335	1713643
00:00:15.061	1145	0.01091	0		0.158236	1714331
00:00:15.071	1155	0.01073	0		0.155625	1713729
00:00:15.081	1165	0.01079	0		0.156496	1713934
00:00:15.090	1175	0.01064	0		0.15432	1713415
00:00:15.101	1185	0.01088	0		0.157801	1714226
00:00:15.111	1195	0.01078	0		0.156351	1713903
00:00:15.120	1205	0.01087	0		0.157656	1714192
00:00:15.130	1215	0.01055	0		0.153015	1713128
00:00:15.140	1225	0.01073	0		0.155625	1713719
00:00:15.150	1235	0.01076	0		0.156061	1713834
00:00:15.160	1245	0.01073	0		0.155625	1713734
00:00:15.170	1255	0.01064	0		0.15432	1713408
00:00:15.180	1265	0.01058	0		0.15345	1713207
00:00:15.190	1275	0.01036	0		0.150259	1712501
00:00:15.200	1285	0.01064	0		0.15432	1713420
00:00:15.210	1295	0.01043	0		0.151274	1712729
00:00:15.220	1305	0.01071	0		0.155335	1713655
00:00:15.230	1315	0.01046	0		0.151709	1712819
00:00:15.240	1325	0.01066	0		0.15461	1713479
00:00:15.250	1335	0.01088	0		0.157801	1714223
00:00:15.260	1345	0.01076	0		0.156061	1713824
00:00:15.270	1355	0.01034	0		0.149969	1712408
00:00:15.280	1365	0.01046	0		0.151709	1712817
00:00:15.290	1375	0.01057	0		0.153305	1713177
00:00:15.300	1385	0.01091	0		0.158236	1714341
00:00:15.310	1395	0.0108	0		0.156641	1713947
00:00:15.320	1405	0.01079	0		0.156496	1713932
00:00:15.330	1415	0.01073	0		0.155625	1713741
00:00:15.339	1425	0.01068	0		0.1549	1713572
00:00:15.349	1435	0.01043	0		0.151274	1712736
00:00:15.359	1445	0.0107	0		0.15519	1713623
00:00:15.369	1455	0.01074	0		0.15577	1713751
00:00:15.379	1465	0.01082	0		0.156931	1714025
00:00:15.389	1475	0.01028	0		0.149099	1712230
00:00:15.399	1485	0.01077	0		0.156206	1713873
00:00:15.409	1495	0.01039	0		0.150694	1712599
00:00:15.419	1505	0.01109	0		0.160847	1714947
00:00:15.429	1515	0.01035	0		0.150114	1712449
00:00:15.439	1525	0.01064	0		0.15432	1713440
00:00:15.449	1535	0.01068	0		0.1549	1713572
00:00:15.459	1545	0.011	0		0.159541	1714641
00:00:15.469	1555	0.01055	0		0.153015	1713113
00:00:15.479	1565	0.01106	0		0.160412	1714824
00:00:15.489	1575	0.01065	0		0.154465	1713464
00:00:15.499	1585	0.01046	0		0.151709	1712824
00:00:15.509	1595	0.01063	0		0.154175	1713403
00:00:15.519	1605	0.01078	0		0.156351	1713883
00:00:15.529	1615	0.0109	0		0.158091	1714285
00:00:15.539	1625	0.01065	0		0.154465	1713442
00:00:15.549	1635	0.01034	0		0.149969	1712420
00:00:15.559	1645	0.01082	0		0.156931	1714035
00:00:15.569	1655	0.01046	0		0.151709	1712822
00:00:15.578	1665	0.0106	0		0.15374	1713293
00:00:15.588	1675	0.01063	0		0.154175	1713398
00:00:15.599	1685	0.01094	0		0.158671	1714444
00:00:15.608	1695	0.01039	0		0.150694	1712572
00:00:15.618	1705	0.01101	0		0.159687	1714653
00:00:15.628	1715	0.01078	0		0.156351	1713878
00:00:15.638	1725	0.01087	0		0.157656	1714189
00:00:15.648	1735	0.01079	0		0.156496	1713932
00:00:15.658	1745	0.01059	0		0.153595	1713249
00:00:15.668	1755	0.01073	0		0.155625	1713726
00:00:15.678	1765	0.01076	0		0.156061	1713841
00:00:15.688	1775	0.01055	0		0.153015	1713113
00:00:15.698	1785	0.01095	0		0.158816	1714458
00:00:15.708	1795	0.01068	0		0.1549	1713572
00:00:15.718	1805	0.01075	0		0.155916	1713809
00:00:15.728	1815	0.01053	0		0.152725	1713059
00:00:15.738	1825	0.0108	0		0.156641	1713949
00:00:15.748	1835	0.01073	0		0.155625	1713714
00:00:15.758	1845	0.01103	0		0.159977	1714746
00:00:15.768	1855	0.01082	0		0.156931	1714018
00:00:15.778	1865	0.01085	0		0.157366	1714133
00:00:15.788	1875	0.01065	0		0.154465	1713457
00:00:15.798	1885	0.01059	0		0.153595	1713268
00:00:15.808	1895	0.01034	0		0.149969	1712422
00:00:15.818	1905	0.01089	0		0.157946	1714272
00:00:15.828	1915	0.01038	0		0.150549	1712540
00:00:15.838	1925	0.01092	0		0.158381	1714353
00:00:15.848	1935	0.01098	0		0.159251	1714565
00:00:15.857	1945	0.01101	0		0.159687	1714665
00:00:15.867	1955	0.0108	0		0.156641	1713947
00:00:15.878	1965	0.01091	0		0.158236	1714338
00:00:15.887	1975	0.01098	0		0.159251	1714555
00:00:15.897	1985	0.01101	0		0.159687	1714658
00:00:15.907	1995	0.01098	0		0.159251	1714560
00:00:15.917	2005	0.01101	0		0.159687	1714665
00:00:15.927	2015	0.01055	0		0.153015	1713123
00:00:15.937	2025	0.01064	0		0.15432	1713437
00:00:15.949	2035	0.01078	0		0.156351	1713878
00:00:15.957	2045	0.01125	0		0.163167	1715484
00:00:15.967	2055	0.01074	0		0.15577	1713775
00:00:15.977	2065	0.01094	0		0.158671	1714441
00:00:15.988	2075	0.0109	0		0.158091	1714285
00:00:15.997	2085	0.0108	0		0.156641	1713956
00:00:16.007	2095	0.01079	0		0.156496	1713939
00:00:16.017	2105	0.01127	0		0.163457	1715545
00:00:16.027	2115	0.01108	0		0.160702	1714903
00:00:16.037	2125	0.01093	0		0.158526	1714395
00:00:16.047	2135	0.01074	0		0.15577	1713748
00:00:16.057	2145	0.01094	0		0.158671	1714429
00:00:16.067	2155	0.01063	0		0.154175	1713393
00:00:16.077	2165	0.01112	0		0.161282	1715025
00:00:16.087	2175	0.01064	0		0.15432	1713423
00:00:16.097	2185	0.01125	0		0.163167	1715469
00:00:16.106	2195	0.01082	0		0.156931	1714020
00:00:16.117	2205	0.01093	0		0.158526	1714412
00:00:16.127	2215	0.01092	0		0.158381	1714356
00:00:16.137	2225	0.01088	0		0.157801	1714236
00:00:16.146	2235	0.01061	0		0.153885	1713334
00:00:16.156	2245	0.01115	0		0.161717	1715128
00:00:16.166	2255	0.011	0		0.159541	1714619
00:00:16.176	2265	0.01085	0		0.157366	1714125
00:00:16.186	2275	0.01088	0		0.157801	1714214
00:00:16.196	2285	0.01098	0		0.159251	1714557
00:00:16.206	2295	0.01082	0		0.156931	1714030
00:00:16.216	2305	0.01109	0		0.160847	1714920
00:00:16.226	2315	0.01097	0		0.159106	1714530
00:00:16.236	2325	0.01121	0		0.162587	1715351
00:00:16.246	2335	0.01112	0		0.161282	1715030
00:00:16.256	2345	0.01102	0		0.159832	1714690
00:00:16.266	2355	0.01068	0		0.1549	1713562
00:00:16.276	2365	0.01125	0		0.163167	1715474
00:00:16.286	2375	0.01071	0		0.155335	1713645
00:00:16.297	2385	0.01113	0		0.161427	1715069
00:00:16.306	2395	0.01086	0		0.157511	1714160
00:00:16.316	2405	0.01111	0		0.161137	1714996
00:00:16.325	2415	0.01071	0		0.155335	1713667
00:00:16.336	2425	0.01115	0		0.161717	1715150
00:00:16.346	2435	0.01093	0		0.158526	1714383
00:00:16.355	2445	0.01116	0		0.161862	1715157
00:00:16.365	2455	0.01099	0		0.159396	1714592
00:00:16.375	2465	0.01069	0		0.155045	1713601
00:00:16.386	2475	0.0108	0		0.156641	1713974
00:00:16.395	2485	0.01107	0		0.160557	1714873
00:00:16.405	2495	0.01078	0		0.156351	1713883
00:00:16.415	2505	0.01117	0		0.162007	1715209
00:00:16.425	2515	0.01097	0		0.159106	1714543
00:00:16.436	2525	0.01136	0		0.164763	1715837
00:00:16.445	2535	0.01093	0		0.158526	1714407
00:00:16.455	2545	0.01086	0		0.157511	1714150
00:00:16.465	2555	0.01098	0		0.159251	1714570
00:00:16.475	2565	0.01115	0		0.161717	1715138
00:00:16.485	2575	0.01082	0		0.156931	1714015
00:00:16.495	2585	0.01092	0		0.158381	1714348
00:00:16.505	2595	0.01141	0		0.165488	1716008
00:00:16.515	2605	0.01116	0		0.161862	1715170
00:00:16.525	2615	0.01106	0		0.160412	1714839
00:00:16.535	2625	0.01083	0		0.157076	1714059
00:00:16.545	2635	0.01102	0		0.159832	1714704
00:00:16.555	2645	0.01082	0		0.156931	1714025
00:00:16.565	2655	0.01129	0		0.163748	1715619
00:00:16.575	2665	0.01134	0		0.164473	1715766
00:00:16.584	2675	0.01114	0		0.161572	1715091
00:00:16.595	2685	0.01106	0		0.160412	1714846
00:00:16.604	2695	0.01113	0		0.161427	1715067
00:00:16.614	2705	0.01085	0		0.157366	1714138
00:00:16.624	2715	0.01117	0		0.162007	1715216
00:00:16.634	2725	0.01085	0		0.157366	1714128
00:00:16.645	2735	0.01092	0		0.158381	1714373
00:00:16.654	2745	0.01112	0		0.161282	1715025
00:00:16.665	2755	0.01106	0		0.160412	1714837
00:00:16.674	2765	0.01114	0		0.161572	1715089
00:00:16.684	2775	0.01108	0		0.160702	1714886
00:00:16.694	2785	0.01102	0		0.159832	1714704
00:00:16.704	2795	0.01102	0		0.159832	1714695
00:00:16.714	2805	0.01106	0		0.160412	1714839
00:00:16.724	2815	0.0109	0		0.158091	1714289
00:00:16.734	2825	0.01105	0		0.160267	1714797
00:00:16.744	2835	0.01122	0		0.162732	1715361
00:00:16.755	2845	0.01147	0		0.166358	1716199
00:00:16.764	2855	0.01075	0		0.155916	1713797
00:00:16.774	2865	0.0112	0		0.162442	1715304
00:00:16.784	2875	0.01099	0		0.159396	1714599
00:00:16.794	2885	0.01091	0		0.158236	1714338
00:00:16.804	2895	0.01107	0		0.160557	1714851
00:00:16.814	2905	0.01093	0		0.158526	1714412
00:00:16.824	2915	0.01112	0		0.161282	1715050
00:00:16.834	2925	0.01107	0		0.160557	1714859
00:00:16.843	2935	0.01118	0		0.162152	1715236
00:00:16.854	2945	0.01116	0		0.161862	1715162
00:00:16.863	2955	0.01116	0		0.161862	1715179
00:00:16.873	2965	0.01129	0		0.163748	1715599
00:00:16.884	2975	0.01147	0		0.166358	1716199
00:00:16.893	2985	0.01152	0		0.167083	1716383
00:00:16.903	2995	0.01147	0		0.166358	1716216
00:00:16.913	3005	0.01147	0		0.166358	1716221
00:00:16.923	3015	0.01137	0		0.164908	1715866
00:00:16.934	3025	0.01108	0		0.160702	1714912
00:00:16.943	3035	0.01124	0		0.163022	1715450
00:00:16.954	3045	0.01124	0		0.163022	1715428
00:00:16.963	3055	0.01106	0		0.160412	1714846
00:00:16.973	3065	0.01142	0		0.165633	1716057
00:00:16.983	3075	0.01149	0		0.166648	1716268
00:00:16.993	3085	0.01122	0		0.162732	1715378
00:00:17.003	3095	0.0112	0		0.162442	1715292
00:00:17.013	3105	0.0111	0		0.160992	1714952
00:00:17.023	3115	0.01127	0		0.163457	1715548
00:00:17.033	3125	0.01123	0		0.162877	1715408
00:00:17.043	3135	0.01122	0		0.162732	1715373
00:00:17.053	3145	0.01131	0		0.164038	1715678
00:00:17.063	3155	0.0112	0		0.162442	1715317
00:00:17.073	3165	0.01113	0		0.161427	1715077
00:00:17.083	3175	0.01138	0		0.165053	1715898
00:00:17.092	3185	0.01117	0		0.162007	1715214
00:00:17.102	3195	0.01135	0		0.164618	1715802
00:00:17.112	3205	0.0113	0		0.163893	1715641
00:00:17.122	3215	0.0115	0		0.166793	1716295
00:00:17.132	3225	0.01141	0		0.165488	1715998
00:00:17.143	3235	0.01135	0		0.164618	1715795
00:00:17.153	3245	0.01162	0		0.168534	1716727
00:00:17.163	3255	0.01142	0		0.165633	1716057
00:00:17.173	3265	0.01101	0		0.159687	1714660
00:00:17.182	3275	0.01123	0		0.162877	1715390
00:00:17.192	3285	0.01112	0		0.161282	1715037
00:00:17.202	3295	0.01162	0		0.168534	1716697
00:00:17.212	3305	0.01154	0		0.167374	1716429
00:00:17.222	3315	0.01155	0		0.167519	1716478
00:00:17.232	3325	0.01145	0		0.166068	1716145
00:00:17.242	3335	0.01142	0		0.165633	1716033
00:00:17.252	3345	0.01151	0		0.166938	1716329
00:00:17.262	3355	0.01133	0		0.164328	1715753
00:00:17.272	3365	0.01125	0		0.163167	1715474
00:00:17.282	3375	0.01123	0		0.162877	1715402
00:00:17.292	3385	0.01105	0		0.160267	1714815
00:00:17.302	3395	0.01161	0		0.168389	1716692
00:00:17.312	3405	0.01156	0		0.167664	1716498
00:00:17.322	3415	0.01147	0		0.166358	1716216
00:00:17.332	3425	0.01109	0		0.160847	1714935
00:00:17.342	3435	0.01125	0		0.163167	1715474
00:00:17.352	3445	0.01139	0		0.165198	1715935
00:00:17.362	3455	0.01164	0		0.168824	1716773
00:00:17.372	3465	0.01117	0		0.162007	1715204
00:00:17.381	3475	0.01139	0		0.165198	1715952
00:00:17.391	3485	0.01098	0		0.159251	1714572
00:00:17.401	3495	0.01151	0		0.166938	1716339
00:00:17.411	3505	0.01097	0		0.159106	1714528
00:00:17.421	3515	0.01148	0		0.166503	1716231
00:00:17.431	3525	0.01123	0		0.162877	1715406
00:00:17.441	3535	0.01135	0		0.164618	1715793
00:00:17.451	3545	0.01134	0		0.164473	1715778
00:00:17.461	3555	0.01123	0		0.162877	1715411
00:00:17.471	3565	0.01158	0		0.167954	1716581
00:00:17.481	3575	0.01159	0		0.168099	1716612
00:00:17.491	3585	0.01133	0		0.164328	1715749
00:00:17.501	3595	0.01171	0		0.169839	1717028
00:00:17.511	3605	0.01131	0		0.164038	1715685
00:00:17.521	3615	0.01136	0		0.164763	1715834
00:00:17.531	3625	0.01152	0		0.167083	1716385
00:00:17.541	3635	0.01167	0		0.169259	1716871
00:00:17.551	3645	0.01124	0		0.163022	1715430
00:00:17.561	3655	0.01145	0		0.166068	1716138
00:00:17.571	3665	0.01129	0		0.163748	1715614
00:00:17.581	3675	0.01171	0		0.169839	1717001
00:00:17.590	3685	0.01123	0		0.162877	1715411
00:00:17.601	3695	0.01163	0		0.168679	1716734
00:00:17.611	3705	0.01135	0		0.164618	1715795
00:00:17.621	3715	0.01124	0		0.163022	1715445
00:00:17.630	3725	0.01129	0		0.163748	1715589
00:00:17.640	3735	0.01153	0		0.167228	1716402
00:00:17.650	3745	0.01138	0		0.165053	1715893
00:00:17.660	3755	0.01151	0		0.166938	1716356
00:00:17.670	3765	0.01151	0		0.166938	1716334
00:00:17.680	3775	0.01173	0		0.170129	1717074
00:00:17.691	3785	0.01123	0		0.162877	1715413
00:00:17.701	3795	0.0117	0		0.169694	1716981
00:00:17.710	3805	0.01124	0		0.163022	1715442
00:00:17.720	3815	0.01122	0		0.162732	1715380
00:00:17.730	3825	0.01163	0		0.168679	1716734
00:00:17.740	3835	0.01182	0		0.171435	1717393
00:00:17.750	3845	0.01122	0		0.162732	1715361
00:00:17.760	3855	0.01192	0		0.172885	1717712
00:00:17.770	3865	0.01154	0		0.167374	1716454
00:00:17.780	3875	0.01168	0		0.169404	1716908
00:00:17.790	3885	0.01138	0		0.165053	1715920
00:00:17.800	3895	0.01178	0		0.170854	1717253
00:00:17.810	3905	0.01141	0		0.165488	1716023
00:00:17.820	3915	0.01167	0		0.169259	1716876
00:00:17.830	3925	0.01144	0		0.165923	1716109
00:00:17.839	3935	0.01181	0		0.17129	1717334
00:00:17.850	3945	0.01162	0		0.168534	1716724
00:00:17.860	3955	0.01155	0		0.167519	1716471
00:00:17.870	3965	0.01162	0		0.168534	1716712
00:00:17.879	3975	0.01164	0		0.168824	1716773
00:00:17.890	3985	0.01131	0		0.164038	1715665
00:00:17.899	3995	0.0116	0		0.168244	1716658
00:00:17.909	4005	0.01141	0		0.165488	1716013
00:00:17.919	4015	0.01216	0		0.176366	1718520
00:00:17.930	4025	0.01174	0		0.170274	1717131
00:00:17.939	4035	0.01156	0		0.167664	1716508
00:00:17.949	4045	0.01167	0		0.169259	1716879
00:00:17.959	4055	0.01181	0		0.17129	1717351
00:00:17.969	4065	0.01145	0		0.166068	1716155
00:00:17.979	4075	0.01167	0		0.169259	1716871
00:00:17.989	4085	0.01132	0		0.164183	1715712
00:00:17.999	4095	0.01176	0		0.170564	1717185
00:00:18.009	4105	0.0116	0		0.168244	1716639
00:00:18.019	4115	0.01181	0		0.17129	1717363
00:00:18.030	4125	0.01148	0		0.166503	1716231
00:00:18.040	4135	0.01165	0		0.168969	1716807
00:00:18.049	4145	0.01141	0		0.165488	1716011
00:00:18.059	4155	0.01189	0		0.17245	1717625
00:00:18.069	4165	0.01151	0		0.166938	1716351
00:00:18.079	4175	0.01183	0		0.17158	1717407
00:00:18.089	4185	0.01156	0		0.167664	1716520
00:00:18.099	4195	0.01206	0		0.174915	1718175
00:00:18.109	4205	0.01157	0		0.167809	1716552
00:00:18.119	4215	0.01186	0		0.172015	1717515
00:00:18.129	4225	0.01143	0		0.165778	1716074
00:00:18.138	4235	0.01183	0		0.17158	1717407
00:00:18.148	4245	0.01166	0		0.169114	1716852
00:00:18.158	4255	0.01177	0		0.170709	1717226
00:00:18.168	4265	0.01181	0		0.17129	1717346
00:00:18.179	4275	0.01187	0		0.17216	1717559
00:00:18.188	4285	0.01187	0		0.17216	1717554
00:00:18.199	4295	0.01186	0		0.172015	1717532
00:00:18.208	4305	0.01155	0		0.167519	1716471
00:00:18.218	4315	0.01201	0		0.17419	1718013
00:00:18.228	4325	0.01178	0		0.170854	1717261
00:00:18.238	4335	0.01204	0		0.174625	1718109
00:00:18.248	4345	0.01162	0		0.168534	1716700
00:00:18.258	4355	0.01182	0		0.171435	1717385
00:00:18.268	4365	0.0116	0		0.168244	1716661
00:00:18.278	4375	0.01176	0		0.170564	1717170
00:00:18.288	4385	0.01167	0		0.169259	1716883
00:00:18.298	4395	0.01199	0		0.1739	1717937
00:00:18.308	4405	0.01142	0		0.165633	1716038
00:00:18.318	4415	0.01203	0		0.17448	1718079
00:00:18.328	4425	0.01158	0		0.167954	1716564
00:00:18.338	4435	0.01201	0		0.17419	1718018
00:00:18.348	4445	0.01141	0		0.165488	1716013
00:00:18.358	4455	0.01199	0		0.1739	1717957
00:00:18.368	4465	0.01191	0		0.17274	1717671
00:00:18.378	4475	0.01177	0		0.170709	1717207
00:00:18.387	4485	0.01172	0		0.169984	1717045
00:00:18.398	4495	0.01205	0		0.17477	1718163
00:00:18.407	4505	0.01151	0		0.166938	1716331
00:00:18.417	4515	0.0119	0		0.172595	1717644
00:00:18.427	4525	0.01153	0		0.167228	1716417
00:00:18.438	4535	0.01168	0		0.169404	1716923
00:00:18.447	4545	0.0117	0		0.169694	1716996
00:00:18.457	4555	0.01194	0		0.173175	1717783
00:00:18.467	4565	0.01168	0		0.169404	1716913
00:00:18.477	4575	0.01204	0		0.174625	1718106
00:00:18.488	4585	0.01173	0		0.170129	1717074
00:00:18.497	4595	0.0118	0		0.171144	1717312
00:00:18.507	4605	0.01168	0		0.169404	1716905
00:00:18.517	4615	0.01217	0		0.176511	1718574
00:00:18.527	4625	0.01193	0		0.17303	1717754
00:00:18.537	4635	0.01237	0		0.179412	1719244
00:00:18.547	4645	0.01174	0		0.170274	1717116
00:00:18.557	4655	0.01172	0		0.169984	1717052
00:00:18.567	4665	0.01161	0		0.168389	1716680
00:00:18.577	4675	0.01186	0		0.172015	1717513
00:00:18.587	4685	0.01153	0		0.167228	1716398
00:00:18.597	4695	0.01197	0		0.17361	1717901
00:00:18.607	4705	0.01175	0		0.170419	1717163
00:00:18.617	4715	0.01197	0		0.17361	1717888
00:00:18.627	4725	0.01179	0		0.170999	1717290
00:00:18.636	4735	0.01213	0		0.175931	1718413
00:00:18.647	4745	0.01164	0		0.168824	1716771
00:00:18.658	4755	0.01194	0		0.173175	1717788
00:00:18.667	4765	0.01173	0		0.170129	1717094
00:00:18.676	4775	0.0121	0		0.175496	1718337
00:00:18.686	4785	0.01186	0		0.172015	1717505
00:00:18.696	4795	0.01173	0		0.170129	1717065
00:00:18.706	4805	0.01172	0		0.169984	1717057
00:00:18.716	4815	0.01194	0		0.173175	1717778
00:00:18.726	4825	0.0116	0		0.168244	1716651
00:00:18.736	4835	0.01191	0		0.17274	1717685
00:00:18.746	4845	0.01144	0		0.165923	1716096
00:00:18.756	4855	0.01199	0		0.1739	1717952
00:00:18.766	4865	0.01186	0		0.172015	1717520
00:00:18.776	4875	0.01197	0		0.17361	1717898
00:00:18.786	4885	0.01181	0		0.17129	1717334
00:00:18.796	4895	0.01174	0		0.170274	1717114
00:00:18.806	4905	0.01194	0		0.173175	1717800
00:00:18.816	4915	0.01231	0		0.178541	1719031
00:00:18.826	4925	0.01203	0		0.17448	1718092
00:00:18.836	4935	0.01208	0		0.175206	1718246
00:00:18.846	4945	0.01211	0		0.175641	1718351
00:00:18.856	4955	0.01208	0		0.175206	1718248
00:00:18.866	4965	0.01205	0		0.17477	1718170
00:00:18.875	4975	0.01215	0		0.176221	1718491
00:00:18.886	4985	0.01198	0		0.173755	1717906
00:00:18.895	4995	0.01198	0		0.173755	1717925
00:00:18.906	5005	0.012	0		0.174045	1717991
00:00:18.915	5015	0.01222	0		0.177236	1718711
00:00:18.926	5025	0.01171	0		0.169839	1717011
00:00:18.935	5035	0.01182	0		0.171435	1717388
00:00:18.945	5045	0.01184	0		0.171725	1717437
00:00:18.955	5055	0.01219	0		0.176801	1718630
00:00:18.965	5065	0.01226	0		0.177816	1718876
00:00:18.975	5075	0.01208	0		0.175206	1718256
00:00:18.986	5085	0.01193	0		0.17303	1717739
00:00:18.995	5095	0.0121	0		0.175496	1718327
00:00:19.005	5105	0.01183	0		0.17158	1717432
00:00:19.015	5115	0.01217	0		0.176511	1718545
00:00:19.025	5125	0.0119	0		0.172595	1717658
00:00:19.035	5135	0.01205	0		0.17477	1718165
00:00:19.045	5145	0.01214	0		0.176076	1718457
00:00:19.055	5155	0.0121	0		0.175496	1718327
00:00:19.065	5165	0.01173	0		0.170129	1717067
00:00:19.075	5175	0.01226	0		0.177816	1718864
00:00:19.085	5185	0.0122	0		0.176946	1718675
00:00:19.095	5195	0.01196	0		0.173465	1717837
00:00:19.105	5205	0.01212	0		0.175786	1718388
00:00:19.115	5215	0.01231	0		0.178541	1719033
00:00:19.125	5225	0.01189	0		0.17245	1717618
00:00:19.135	5235	0.01216	0		0.176366	1718528
00:00:19.145	5245	0.01209	0		0.175351	1718285
00:00:19.155	5255	0.01228	0		0.178106	1718918
00:00:19.164	5265	0.01199	0		0.1739	1717969
00:00:19.175	5275	0.01224	0		0.177526	1718800
00:00:19.184	5285	0.01206	0		0.174915	1718192
00:00:19.194	5295	0.01224	0		0.177526	1718800
00:00:19.204	5305	0.01191	0		0.17274	1717685
00:00:19.214	5315	0.01201	0		0.17419	1718006
00:00:19.224	5325	0.01225	0		0.177671	1718832
00:00:19.235	5335	0.01227	0		0.177961	1718879
00:00:19.244	5345	0.01226	0		0.177816	1718849
00:00:19.254	5355	0.01237	0		0.179412	1719214
00:00:19.264	5365	0.01212	0		0.175786	1718395
00:00:19.274	5375	0.01206	0		0.174915	1718204
00:00:19.284	5385	0.01211	0		0.175641	1718351
00:00:19.294	5395	0.01244	0		0.180427	1719457
00:00:19.305	5405	0.01256	0		0.182167	1719864
00:00:19.314	5415	0.01242	0		0.180137	1719391
00:00:19.324	5425	0.01218	0		0.176656	1718577
00:00:19.334	5435	0.0122	0		0.176946	1718650
00:00:19.344	5445	0.01211	0		0.175641	1718344
00:00:19.354	5455	0.01232	0		0.178686	1719048
00:00:19.364	5465	0.01229	0		0.178251	1718962
00:00:19.373	5475	0.01212	0		0.175786	1718383
00:00:19.384	5485	0.01212	0		0.175786	1718400
00:00:19.394	5495	0.01236	0		0.179267	1719212
00:00:19.404	5505	0.01212	0		0.175786	1718403
00:00:19.414	5515	0.01221	0		0.177091	1718682
00:00:19.424	5525	0.01233	0		0.178831	1719092
00:00:19.433	5535	0.01216	0		0.176366	1718528
00:00:19.443	5545	0.01223	0		0.177381	1718759
00:00:19.455	5555	0.01223	0		0.177381	1718761
00:00:19.463	5565	0.01232	0		0.178686	1719050
00:00:19.473	5575	0.01224	0		0.177526	1718776
00:00:19.483	5585	0.01206	0		0.174915	1718197
00:00:19.493	5595	0.01242	0		0.180137	1719381
00:00:19.503	5605	0.01192	0		0.172885	1717715
00:00:19.513	5615	0.01237	0		0.179412	1719219
00:00:19.523	5625	0.01169	0		0.169549	1716942
00:00:19.533	5635	0.01211	0		0.175641	1718351
00:00:19.543	5645	0.01263	0		0.183183	1720085
00:00:19.553	5655	0.01228	0		0.178106	1718935
00:00:19.563	5665	0.01239	0		0.179702	1719310
00:00:19.573	5675	0.0121	0		0.175496	1718310
00:00:19.583	5685	0.0126	0		0.182747	1720001
00:00:19.593	5695	0.01243	0		0.180282	1719440
00:00:19.603	5705	0.01202	0		0.174335	1718062
00:00:19.613	5715	0.01259	0		0.182602	1719957
00:00:19.623	5725	0.01215	0		0.176221	1718488
00:00:19.633	5735	0.0125	0		0.181297	1719667
00:00:19.642	5745	0.01249	0		0.181152	1719633
00:00:19.652	5755	0.01277	0		0.185213	1720572
00:00:19.663	5765	0.01274	0		0.184778	1720472
00:00:19.673	5775	0.01231	0		0.178541	1719038
00:00:19.683	5785	0.01251	0		0.181442	1719704
00:00:19.692	5795	0.01204	0		0.174625	1718124
00:00:19.703	5805	0.01256	0		0.182167	1719877
00:00:19.712	5815	0.01284	0		0.186228	1720795
00:00:19.723	5825	0.01236	0		0.179267	1719197
00:00:19.732	5835	0.0126	0		0.182747	1719994
00:00:19.742	5845	0.0126	0		0.182747	1719984
00:00:19.752	5855	0.01215	0		0.176221	1718486
00:00:19.762	5865	0.01246	0		0.180717	1719528
00:00:19.772	5875	0.01244	0		0.180427	1719474
00:00:19.782	5885	0.01233	0		0.178831	1719102
00:00:19.792	5895	0.01245	0		0.180572	1719496
00:00:19.802	5905	0.01256	0		0.182167	1719877
00:00:19.812	5915	0.01228	0		0.178106	1718925
00:00:19.822	5925	0.01249	0		0.181152	1719628
00:00:19.832	5935	0.01285	0		0.186373	1720845
00:00:19.842	5945	0.01242	0		0.180137	1719398
00:00:19.852	5955	0.01247	0		0.180862	1719562
00:00:19.862	5965	0.01259	0		0.182602	1719979
00:00:19.872	5975	0.0125	0		0.181297	1719672
00:00:19.882	5985	0.01262	0		0.183038	1720070
00:00:19.891	5995	0.01242	0		0.180137	1719398
[truncated: 59,760 more rows]
