# Supplementary material for: Continuous Infusion Pressure Measurement in Predefined Interfascial and Intramuscular Tissue Conditions: An Ex Vivo Pilot Study
Source: J Clin Med. 2026 Apr 26;15(9):3301. doi: 10.3390/jcm15093301 (PMC13164366; doi:10.3390/jcm15093301)
Supplement: Supplementary file 1 [file jcm-15-03301-s001.zip › muscle 29.xlsx]

## Sheet: Recording
Timestamp	DeviceTime	Pressure(bar)	ButtonState	Event	Pressure(PSI)	PressureRAW
00:00:00.000	51423	0.00422	1		0.0612059	1691872
00:00:00.001	51433	0.00445	1		0.0645418	1692647
00:00:00.009	51443	0.00459	1		0.0665723	1693136
00:00:00.018	51453	0.00451	1		0.065412	1692845
00:00:00.028	51463	0.00466	1		0.0675876	1693371
00:00:00.038	51473	0.00461	1		0.0668624	1693183
00:00:00.049	51483	0.00427	1		0.0619311	1692060
00:00:00.059	51493	0.00482	1		0.0699082	1693906
00:00:00.068	51503	0.00468	1		0.0678776	1693425
00:00:00.078	51513	0.00478	1		0.069328	1693762
00:00:00.088	51523	0.00429	1		0.0622212	1692104
00:00:00.098	51533	0.00472	1		0.0684578	1693567
00:00:00.108	51543	0.00429	1		0.0622212	1692117
00:00:00.118	51553	0.00478	1		0.069328	1693762
00:00:00.128	51563	0.00446	1		0.0646868	1692683
00:00:00.138	51573	0.00429	1		0.0622212	1692109
00:00:00.148	51583	0.00437	1		0.0633815	1692374
00:00:00.158	51593	0.00428	0		0.0620761	1692085
00:00:00.168	51603	0.00447	0		0.0648319	1692715
00:00:00.178	51613	0.00476	0		0.0690379	1693679
00:00:00.188	51623	0.00448	0		0.0649769	1692747
00:00:00.198	51633	0.00485	0		0.0703433	1693985
00:00:00.208	51643	0.00432	0		0.0626563	1692205
00:00:00.218	51653	0.00418	0		0.0606258	1691757
00:00:00.228	51663	0.00439	0		0.0636716	1692463
00:00:00.237	51673	0.00456	0		0.0661372	1693029
00:00:00.248	51683	0.00438	0		0.0635265	1692424
00:00:00.258	51693	0.00449	0		0.0651219	1692779
00:00:00.268	51703	0.00445	0		0.0645418	1692639
00:00:00.278	51713	0.00457	0		0.0662822	1693068
00:00:00.287	51723	0.00442	0		0.0641067	1692563
00:00:00.297	51733	0.00484	0		0.0701982	1693975
00:00:00.308	51743	0.00443	0		0.0642517	1692595
00:00:00.318	51753	0.00458	0		0.0664273	1693085
00:00:00.327	51763	0.0042	0		0.0609158	1691823
00:00:00.337	51773	0.0044	0		0.0638166	1692487
00:00:00.347	51783	0.00412	0		0.0597555	1691563
00:00:00.357	51793	0.0044	0		0.0638166	1692475
00:00:00.367	51803	0.00401	0		0.0581601	1691183
00:00:00.377	51813	0.00425	0		0.061641	1691982
00:00:00.387	51823	0.00447	0		0.0648319	1692705
00:00:00.397	51833	0.00444	0		0.0643967	1692610
00:00:00.407	51843	0.00431	0		0.0625113	1692180
00:00:00.417	51853	0.00414	0		0.0600456	1691597
00:00:00.427	51863	0.00467	0		0.0677326	1693408
00:00:00.437	51873	0.00437	0		0.0633815	1692381
00:00:00.447	51883	0.00403	0		0.0584502	1691246
00:00:00.457	51893	0.00432	0		0.0626563	1692217
00:00:00.467	51903	0.00417	0		0.0604807	1691725
00:00:00.477	51913	0.00433	0		0.0628013	1692244
00:00:00.487	51923	0.00434	0		0.0629464	1692283
00:00:00.497	51933	0.00427	0		0.0619311	1692036
00:00:00.507	51943	0.00482	0		0.0699082	1693911
00:00:00.517	51953	0.00458	0		0.0664273	1693083
00:00:00.527	51963	0.00437	0		0.0633815	1692369
00:00:00.537	51973	0.00477	0		0.069183	1693728
00:00:00.547	51983	0.00437	0		0.0633815	1692384
00:00:00.557	51993	0.00468	0		0.0678776	1693425
00:00:00.567	52003	0.00469	0		0.0680227	1693450
00:00:00.577	52013	0.00457	0		0.0662822	1693073
00:00:00.586	52023	0.00436	0		0.0632364	1692366
00:00:00.596	52033	0.00469	0		0.0680227	1693465
00:00:00.607	52043	0.00436	0		0.0632364	1692357
00:00:00.616	52053	0.00456	0		0.0661372	1693034
00:00:00.627	52063	0.00428	0		0.0620761	1692070
00:00:00.636	52073	0.00451	0		0.065412	1692850
00:00:00.646	52083	0.00438	0		0.0635265	1692434
00:00:00.656	52093	0.00489	0		0.0709234	1694144
00:00:00.666	52103	0.0045	0		0.065267	1692818
00:00:00.677	52113	0.00442	0		0.0641067	1692556
00:00:00.686	52123	0.00451	0		0.065412	1692857
00:00:00.696	52133	0.00443	0		0.0642517	1692590
00:00:00.706	52143	0.00442	0		0.0641067	1692549
00:00:00.716	52153	0.00462	0		0.0670074	1693217
00:00:00.726	52163	0.00466	0		0.0675876	1693359
00:00:00.736	52173	0.00493	0		0.0715036	1694276
00:00:00.746	52183	0.00458	0		0.0664273	1693100
00:00:00.756	52193	0.0048	0		0.0696181	1693813
00:00:00.766	52203	0.00445	0		0.0645418	1692649
00:00:00.776	52213	0.00468	0		0.0678776	1693411
00:00:00.786	52223	0.00465	0		0.0674425	1693320
00:00:00.796	52233	0.00463	0		0.0671525	1693244
00:00:00.806	52243	0.00437	0		0.0633815	1692371
00:00:00.816	52253	0.00475	0		0.0688929	1693664
00:00:00.825	52263	0.00469	0		0.0680227	1693472
00:00:00.835	52273	0.00453	0		0.0657021	1692931
00:00:00.846	52283	0.00447	0		0.0648319	1692725
00:00:00.856	52293	0.00441	0		0.0639616	1692524
00:00:00.866	52303	0.00467	0		0.0677326	1693379
00:00:00.875	52313	0.00491	0		0.0712135	1694186
00:00:00.885	52323	0.00498	0		0.0722288	1694438
00:00:00.895	52333	0.00462	0		0.0670074	1693222
00:00:00.905	52343	0.0046	0		0.0667173	1693149
00:00:00.917	52353	0.00485	0		0.0703433	1693980
00:00:00.925	52363	0.00467	0		0.0677326	1693398
00:00:00.935	52373	0.00467	0		0.0677326	1693391
00:00:00.945	52383	0.00465	0		0.0674425	1693318
00:00:00.955	52393	0.00487	0		0.0706334	1694051
00:00:00.966	52403	0.00469	0		0.0680227	1693467
00:00:00.975	52413	0.00476	0		0.0690379	1693701
00:00:00.985	52423	0.00448	0		0.0649769	1692749
00:00:00.995	52433	0.00439	0		0.0636716	1692456
00:00:01.005	52443	0.00481	0		0.0697631	1693848
00:00:01.015	52453	0.00456	0		0.0661372	1693016
00:00:01.025	52463	0.00461	0		0.0668624	1693205
00:00:01.035	52473	0.00453	0		0.0657021	1692914
00:00:01.045	52483	0.00475	0		0.0688929	1693671
00:00:01.055	52493	0.00481	0		0.0697631	1693867
00:00:01.065	52503	0.00465	0		0.0674425	1693337
00:00:01.075	52513	0.00484	0		0.0701982	1693968
00:00:01.086	52523	0.00457	0		0.0662822	1693068
00:00:01.094	52533	0.00474	0		0.0687479	1693642
00:00:01.104	52543	0.00458	0		0.0664273	1693097
00:00:01.115	52553	0.00455	0		0.0659922	1692987
00:00:01.125	52563	0.00459	0		0.0665723	1693119
00:00:01.135	52573	0.00453	0		0.0657021	1692928
00:00:01.144	52583	0.00464	0		0.0672975	1693283
00:00:01.155	52593	0.00471	0		0.0683128	1693538
00:00:01.165	52603	0.00463	0		0.0671525	1693264
00:00:01.174	52613	0.00493	0		0.0715036	1694259
00:00:01.184	52623	0.00449	0		0.0651219	1692801
00:00:01.194	52633	0.00467	0		0.0677326	1693403
00:00:01.204	52643	0.00457	0		0.0662822	1693053
00:00:01.214	52653	0.0042	0		0.0609158	1691806
00:00:01.224	52663	0.00473	0		0.0686028	1693593
00:00:01.234	52673	0.00469	0		0.0680227	1693452
00:00:01.244	52683	0.00459	0		0.0665723	1693119
00:00:01.254	52693	0.00455	0		0.0659922	1692975
00:00:01.264	52703	0.00455	0		0.0659922	1692994
00:00:01.274	52713	0.00454	0		0.0658471	1692950
00:00:01.284	52723	0.0047	0		0.0681677	1693496
00:00:01.294	52733	0.00467	0		0.0677326	1693394
00:00:01.304	52743	0.00458	0		0.0664273	1693097
00:00:01.314	52753	0.00451	0		0.065412	1692840
00:00:01.324	52763	0.00494	0		0.0716486	1694283
00:00:01.334	52773	0.00469	0		0.0680227	1693469
00:00:01.344	52783	0.0046	0		0.0667173	1693171
00:00:01.354	52793	0.00463	0		0.0671525	1693259
00:00:01.364	52803	0.00465	0		0.0674425	1693332
00:00:01.373	52813	0.00455	0		0.0659922	1692997
00:00:01.384	52823	0.00484	0		0.0701982	1693948
00:00:01.393	52833	0.00447	0		0.0648319	1692718
00:00:01.404	52843	0.00485	0		0.0703433	1694004
00:00:01.413	52853	0.00439	0		0.0636716	1692465
00:00:01.423	52863	0.00435	0		0.0630914	1692308
00:00:01.434	52873	0.00477	0		0.069183	1693728
00:00:01.443	52883	0.00475	0		0.0688929	1693659
00:00:01.454	52893	0.00435	0		0.0630914	1692325
00:00:01.463	52903	0.00472	0		0.0684578	1693545
00:00:01.473	52913	0.00457	0		0.0662822	1693073
00:00:01.483	52923	0.00441	0		0.0639616	1692512
00:00:01.493	52933	0.00454	0		0.0658471	1692953
00:00:01.503	52943	0.00445	0		0.0645418	1692664
00:00:01.513	52953	0.00436	0		0.0632364	1692339
00:00:01.523	52963	0.00459	0		0.0665723	1693134
00:00:01.533	52973	0.00468	0		0.0678776	1693420
00:00:01.543	52983	0.00477	0		0.069183	1693742
00:00:01.553	52993	0.00468	0		0.0678776	1693430
00:00:01.563	53003	0.00481	0		0.0697631	1693848
00:00:01.573	53013	0.00458	0		0.0664273	1693102
00:00:01.583	53023	0.00432	0		0.0626563	1692219
00:00:01.593	53033	0.00459	0		0.0665723	1693109
00:00:01.603	53043	0.00483	0		0.0700532	1693921
00:00:01.613	53053	0.00474	0		0.0687479	1693622
00:00:01.623	53063	0.00483	0		0.0700532	1693919
00:00:01.633	53073	0.00464	0		0.0672975	1693278
00:00:01.642	53083	0.00463	0		0.0671525	1693271
00:00:01.653	53093	0.00463	0		0.0671525	1693249
00:00:01.663	53103	0.00462	0		0.0670074	1693232
00:00:01.672	53113	0.00458	0		0.0664273	1693102
00:00:01.683	53123	0.00487	0		0.0706334	1694066
00:00:01.693	53133	0.00441	0		0.0639616	1692527
00:00:01.702	53143	0.00488	0		0.0707784	1694085
00:00:01.712	53153	0.00455	0		0.0659922	1692985
00:00:01.722	53163	0.0048	0		0.0696181	1693813
00:00:01.732	53173	0.00449	0		0.0651219	1692798
00:00:01.742	53183	0.00459	0		0.0665723	1693122
00:00:01.752	53193	0.00462	0		0.0670074	1693222
00:00:01.762	53203	0.00453	0		0.0657021	1692931
00:00:01.772	53213	0.00468	0		0.0678776	1693425
00:00:01.782	53223	0.00475	0		0.0688929	1693657
00:00:01.792	53233	0.00457	0		0.0662822	1693056
00:00:01.802	53243	0.00453	0		0.0657021	1692909
00:00:01.812	53253	0.00459	0		0.0665723	1693122
00:00:01.822	53263	0.00467	0		0.0677326	1693391
00:00:01.832	53273	0.00486	0		0.0704883	1694034
00:00:01.842	53283	0.00463	0		0.0671525	1693254
00:00:01.852	53293	0.00461	0		0.0668624	1693203
00:00:01.862	53303	0.00441	0		0.0639616	1692509
00:00:01.872	53313	0.00456	0		0.0661372	1693009
00:00:01.882	53323	0.00485	0		0.0703433	1694009
00:00:01.892	53333	0.00466	0		0.0675876	1693354
00:00:01.902	53343	0.00459	0		0.0665723	1693131
00:00:01.912	53353	0.00466	0		0.0675876	1693354
00:00:01.922	53363	0.00482	0		0.0699082	1693901
00:00:01.932	53373	0.00469	0		0.0680227	1693443
00:00:01.941	53383	0.00451	0		0.065412	1692865
00:00:01.951	53393	0.0046	0		0.0667173	1693154
00:00:01.962	53403	0.00482	0		0.0699082	1693892
00:00:01.972	53413	0.00475	0		0.0688929	1693664
00:00:01.982	53423	0.00486	0		0.0704883	1694019
00:00:01.992	53433	0.00458	0		0.0664273	1693095
00:00:02.001	53443	0.0049	0		0.0710685	1694156
00:00:02.011	53453	0.00457	0		0.0662822	1693058
00:00:02.021	53463	0.00474	0		0.0687479	1693625
00:00:02.031	53473	0.00455	0		0.0659922	1692994
00:00:02.041	53483	0.00459	0		0.0665723	1693124
00:00:02.051	53493	0.00441	0		0.0639616	1692524
00:00:02.061	53503	0.00482	0		0.0699082	1693882
00:00:02.071	53513	0.00483	0		0.0700532	1693916
00:00:02.081	53523	0.00488	0		0.0707784	1694085
00:00:02.091	53533	0.0045	0		0.065267	1692835
00:00:02.101	53543	0.00474	0		0.0687479	1693635
00:00:02.111	53553	0.0045	0		0.065267	1692808
00:00:02.121	53563	0.00474	0		0.0687479	1693635
00:00:02.131	53573	0.00478	0		0.069328	1693764
00:00:02.141	53583	0.00482	0		0.0699082	1693887
00:00:02.151	53593	0.00445	0		0.0645418	1692661
00:00:02.161	53603	0.00464	0		0.0672975	1693276
00:00:02.171	53613	0.00461	0		0.0668624	1693200
00:00:02.181	53623	0.00468	0		0.0678776	1693423
00:00:02.191	53633	0.00474	0		0.0687479	1693635
00:00:02.201	53643	0.00463	0		0.0671525	1693261
00:00:02.210	53653	0.00432	0		0.0626563	1692210
00:00:02.220	53663	0.00505	0		0.073244	1694671
00:00:02.231	53673	0.00446	0		0.0646868	1692683
00:00:02.241	53683	0.00488	0		0.0707784	1694105
00:00:02.251	53693	0.00496	0		0.0719387	1694381
00:00:02.260	53703	0.00502	0		0.0728089	1694581
00:00:02.270	53713	0.00472	0		0.0684578	1693563
00:00:02.280	53723	0.00493	0		0.0715036	1694266
00:00:02.290	53733	0.00461	0		0.0668624	1693176
00:00:02.300	53743	0.00484	0		0.0701982	1693953
00:00:02.310	53753	0.00446	0		0.0646868	1692703
00:00:02.320	53763	0.0053	0		0.07687	1695521
00:00:02.330	53773	0.00449	0		0.0651219	1692779
00:00:02.340	53783	0.005	0		0.0725188	1694509
00:00:02.351	53793	0.00499	0		0.0723738	1694457
00:00:02.360	53803	0.00529	0		0.0767249	1695475
00:00:02.370	53813	0.00482	0		0.0699082	1693909
00:00:02.380	53823	0.00503	0		0.072954	1694608
00:00:02.390	53833	0.00457	0		0.0662822	1693063
00:00:02.400	53843	0.00493	0		0.0715036	1694259
00:00:02.410	53853	0.00479	0		0.0694731	1693781
00:00:02.420	53863	0.00479	0		0.0694731	1693803
00:00:02.430	53873	0.005	0		0.0725188	1694501
00:00:02.440	53883	0.00497	0		0.0720837	1694386
00:00:02.450	53893	0.00454	0		0.0658471	1692967
00:00:02.460	53903	0.00511	0		0.0741143	1694877
00:00:02.470	53913	0.00477	0		0.069183	1693740
00:00:02.480	53923	0.0051	0		0.0739692	1694828
00:00:02.490	53933	0.00473	0		0.0686028	1693586
00:00:02.499	53943	0.00488	0		0.0707784	1694088
00:00:02.509	53953	0.00453	0		0.0657021	1692914
00:00:02.520	53963	0.00486	0		0.0704883	1694021
00:00:02.529	53973	0.00459	0		0.0665723	1693131
00:00:02.539	53983	0.0052	0		0.0754196	1695154
00:00:02.549	53993	0.00478	0		0.069328	1693755
00:00:02.559	54003	0.00474	0		0.0687479	1693620
00:00:02.569	54013	0.00496	0		0.0719387	1694357
00:00:02.580	54023	0.00523	0		0.0758547	1695259
00:00:02.589	54033	0.00462	0		0.0670074	1693210
00:00:02.599	54043	0.00481	0		0.0697631	1693870
00:00:02.609	54053	0.00489	0		0.0709234	1694122
00:00:02.619	54063	0.0049	0		0.0710685	1694159
00:00:02.629	54073	0.00476	0		0.0690379	1693688
00:00:02.639	54083	0.00534	0		0.0774501	1695651
00:00:02.649	54093	0.00461	0		0.0668624	1693180
00:00:02.659	54103	0.00519	0		0.0752746	1695144
00:00:02.669	54113	0.00477	0		0.069183	1693732
00:00:02.679	54123	0.00502	0		0.0728089	1694568
00:00:02.689	54133	0.00473	0		0.0686028	1693595
00:00:02.699	54143	0.00484	0		0.0701982	1693965
00:00:02.709	54153	0.00498	0		0.0722288	1694445
00:00:02.719	54163	0.00502	0		0.0728089	1694560
00:00:02.729	54173	0.00451	0		0.065412	1692855
00:00:02.739	54183	0.00524	0		0.0759998	1695298
00:00:02.749	54193	0.00441	0		0.0639616	1692527
00:00:02.759	54203	0.00484	0		0.0701982	1693948
00:00:02.769	54213	0.00458	0		0.0664273	1693102
00:00:02.780	54223	0.00489	0		0.0709234	1694127
00:00:02.788	54233	0.00423	0		0.0613509	1691931
00:00:02.799	54243	0.00483	0		0.0700532	1693933
00:00:02.808	54253	0.00437	0		0.0633815	1692371
00:00:02.818	54263	0.00474	0		0.0687479	1693627
00:00:02.828	54273	0.00459	0		0.0665723	1693112
00:00:02.838	54283	0.00464	0		0.0672975	1693305
00:00:02.848	54293	0.00498	0		0.0722288	1694430
00:00:02.858	54303	0.00466	0		0.0675876	1693364
00:00:02.869	54313	0.00474	0		0.0687479	1693630
00:00:02.878	54323	0.00509	0		0.0738242	1694813
00:00:02.888	54333	0.00512	0		0.0742593	1694916
00:00:02.898	54343	0.00479	0		0.0694731	1693803
00:00:02.909	54353	0.00485	0		0.0703433	1693990
00:00:02.918	54363	0.00478	0		0.069328	1693762
00:00:02.928	54373	0.00507	0		0.0735341	1694738
00:00:02.938	54383	0.00497	0		0.0720837	1694401
00:00:02.948	54393	0.00464	0		0.0672975	1693300
00:00:02.958	54403	0.00492	0		0.0713586	1694232
00:00:02.968	54413	0.00473	0		0.0686028	1693608
00:00:02.978	54423	0.0048	0		0.0696181	1693826
00:00:02.988	54433	0.00485	0		0.0703433	1693990
00:00:02.998	54443	0.00495	0		0.0717937	1694340
00:00:03.008	54453	0.00474	0		0.0687479	1693630
00:00:03.018	54463	0.00541	0		0.0784654	1695870
00:00:03.027	54473	0.00464	0		0.0672975	1693286
00:00:03.038	54483	0.00482	0		0.0699082	1693884
00:00:03.047	54493	0.00488	0		0.0707784	1694095
00:00:03.058	54503	0.00487	0		0.0706334	1694063
00:00:03.068	54513	0.0046	0		0.0667173	1693154
00:00:03.077	54523	0.00481	0		0.0697631	1693845
00:00:03.088	54533	0.00454	0		0.0658471	1692950
00:00:03.097	54543	0.00466	0		0.0675876	1693349
00:00:03.107	54553	0.00462	0		0.0670074	1693229
00:00:03.117	54563	0.00459	0		0.0665723	1693134
00:00:03.128	54573	0.00475	0		0.0688929	1693644
00:00:03.137	54583	0.00486	0		0.0704883	1694031
00:00:03.147	54593	0.00475	0		0.0688929	1693647
00:00:03.157	54603	0.00507	0		0.0735341	1694720
00:00:03.167	54613	0.0042	0		0.0609158	1691830
00:00:03.177	54623	0.00486	0		0.0704883	1694029
00:00:03.187	54633	0.0048	0		0.0696181	1693816
00:00:03.197	54643	0.00468	0		0.0678776	1693420
00:00:03.207	54653	0.0049	0		0.0710685	1694178
00:00:03.217	54663	0.00491	0		0.0712135	1694193
00:00:03.227	54673	0.00456	0		0.0661372	1693009
00:00:03.237	54683	0.00482	0		0.0699082	1693887
00:00:03.247	54693	0.00495	0		0.0717937	1694342
00:00:03.257	54703	0.00478	0		0.069328	1693757
00:00:03.267	54713	0.00507	0		0.0735341	1694750
00:00:03.276	54723	0.00496	0		0.0719387	1694367
00:00:03.287	54733	0.00486	0		0.0704883	1694046
00:00:03.297	54743	0.00506	0		0.0733891	1694703
00:00:03.307	54753	0.00433	0		0.0628013	1692256
00:00:03.317	54763	0.00514	0		0.0745494	1694960
00:00:03.326	54773	0.00475	0		0.0688929	1693664
00:00:03.337	54783	0.00515	0		0.0746944	1695012
00:00:03.346	54793	0.00509	0		0.0738242	1694804
00:00:03.357	54803	0.00495	0		0.0717937	1694340
00:00:03.367	54813	0.00533	0		0.0773051	1695604
00:00:03.376	54823	0.00503	0		0.072954	1694613
00:00:03.386	54833	0.00468	0		0.0678776	1693428
00:00:03.396	54843	0.00493	0		0.0715036	1694266
00:00:03.406	54853	0.0049	0		0.0710685	1694176
00:00:03.416	54863	0.00498	0		0.0722288	1694416
00:00:03.426	54873	0.00467	0		0.0677326	1693386
00:00:03.436	54883	0.0048	0		0.0696181	1693813
00:00:03.446	54893	0.00483	0		0.0700532	1693926
00:00:03.457	54903	0.00491	0		0.0712135	1694195
00:00:03.466	54913	0.00475	0		0.0688929	1693657
00:00:03.476	54923	0.00479	0		0.0694731	1693799
00:00:03.486	54933	0.00439	0		0.0636716	1692456
00:00:03.496	54943	0.00496	0		0.0719387	1694372
00:00:03.506	54953	0.00483	0		0.0700532	1693933
00:00:03.517	54963	0.00483	0		0.0700532	1693916
00:00:03.526	54973	0.00494	0		0.0716486	1694310
00:00:03.536	54983	0.00496	0		0.0719387	1694381
00:00:03.546	54993	0.00477	0		0.069183	1693715
00:00:03.556	55003	0.00482	0		0.0699082	1693887
00:00:03.566	55013	0.00515	0		0.0746944	1694995
00:00:03.575	55023	0.00493	0		0.0715036	1694276
00:00:03.586	55033	0.00495	0		0.0717937	1694347
00:00:03.596	55043	0.00507	0		0.0735341	1694740
00:00:03.605	55053	0.00508	0		0.0736791	1694782
00:00:03.616	55063	0.00495	0		0.0717937	1694323
00:00:03.625	55073	0.00497	0		0.0720837	1694394
00:00:03.635	55083	0.00472	0		0.0684578	1693553
00:00:03.646	55093	0.00483	0		0.0700532	1693928
00:00:03.655	55103	0.00482	0		0.0699082	1693887
00:00:03.665	55113	0.00526	0		0.0762898	1695386
00:00:03.675	55123	0.00484	0		0.0701982	1693975
00:00:03.685	55133	0.00485	0		0.0703433	1693990
00:00:03.695	55143	0.00495	0		0.0717937	1694325
00:00:03.705	55153	0.00475	0		0.0688929	1693669
00:00:03.715	55163	0.00467	0		0.0677326	1693389
00:00:03.725	55173	0.00517	0		0.0749845	1695071
00:00:03.735	55183	0.00497	0		0.0720837	1694384
00:00:03.745	55193	0.00472	0		0.0684578	1693567
00:00:03.755	55203	0.0049	0		0.0710685	1694166
00:00:03.765	55213	0.00489	0		0.0709234	1694144
00:00:03.775	55223	0.00465	0		0.0674425	1693330
00:00:03.785	55233	0.00494	0		0.0716486	1694298
00:00:03.795	55243	0.00503	0		0.072954	1694598
00:00:03.805	55253	0.00521	0		0.0755646	1695193
00:00:03.815	55263	0.00486	0		0.0704883	1694041
00:00:03.825	55273	0.00505	0		0.073244	1694652
00:00:03.835	55283	0.00485	0		0.0703433	1694009
00:00:03.844	55293	0.00496	0		0.0719387	1694357
00:00:03.855	55303	0.0051	0		0.0739692	1694848
00:00:03.865	55313	0.00495	0		0.0717937	1694323
00:00:03.875	55323	0.00507	0		0.0735341	1694718
00:00:03.884	55333	0.00489	0		0.0709234	1694137
00:00:03.895	55343	0.00467	0		0.0677326	1693379
00:00:03.904	55353	0.00522	0		0.0757097	1695235
00:00:03.914	55363	0.00496	0		0.0719387	1694381
00:00:03.924	55373	0.00497	0		0.0720837	1694389
00:00:03.934	55383	0.0048	0		0.0696181	1693818
00:00:03.944	55393	0.00523	0		0.0758547	1695259
00:00:03.955	55403	0.00474	0		0.0687479	1693617
00:00:03.964	55413	0.00496	0		0.0719387	1694372
00:00:03.975	55423	0.00517	0		0.0749845	1695083
00:00:03.984	55433	0.00506	0		0.0733891	1694698
00:00:03.994	55443	0.00512	0		0.0742593	1694897
00:00:04.004	55453	0.00509	0		0.0738242	1694801
00:00:04.014	55463	0.00511	0		0.0741143	1694870
00:00:04.024	55473	0.00508	0		0.0736791	1694769
00:00:04.034	55483	0.00494	0		0.0716486	1694313
00:00:04.044	55493	0.00489	0		0.0709234	1694119
00:00:04.054	55503	0.00525	0		0.0761448	1695352
00:00:04.064	55513	0.00476	0		0.0690379	1693706
00:00:04.074	55523	0.00499	0		0.0723738	1694452
00:00:04.084	55533	0.00491	0		0.0712135	1694210
00:00:04.094	55543	0.00492	0		0.0713586	1694230
00:00:04.104	55553	0.0047	0		0.0681677	1693482
00:00:04.114	55563	0.00512	0		0.0742593	1694907
00:00:04.124	55573	0.00474	0		0.0687479	1693642
00:00:04.134	55583	0.00482	0		0.0699082	1693897
00:00:04.144	55593	0.00501	0		0.0726639	1694526
00:00:04.154	55603	0.00485	0		0.0703433	1693999
00:00:04.163	55613	0.0051	0		0.0739692	1694835
00:00:04.173	55623	0.00489	0		0.0709234	1694137
00:00:04.184	55633	0.00498	0		0.0722288	1694440
00:00:04.193	55643	0.00491	0		0.0712135	1694200
00:00:04.204	55653	0.00509	0		0.0738242	1694801
00:00:04.213	55663	0.00512	0		0.0742593	1694887
00:00:04.223	55673	0.00476	0		0.0690379	1693686
00:00:04.233	55683	0.00474	0		0.0687479	1693639
00:00:04.243	55693	0.00523	0		0.0758547	1695281
00:00:04.253	55703	0.00476	0		0.0690379	1693679
00:00:04.263	55713	0.00512	0		0.0742593	1694907
00:00:04.273	55723	0.00484	0		0.0701982	1693972
00:00:04.283	55733	0.00529	0		0.0767249	1695484
00:00:04.293	55743	0.00474	0		0.0687479	1693617
00:00:04.303	55753	0.00516	0		0.0748395	1695046
00:00:04.313	55763	0.00498	0		0.0722288	1694416
00:00:04.323	55773	0.00528	0		0.0765799	1695450
00:00:04.333	55783	0.00484	0		0.0701982	1693950
00:00:04.343	55793	0.00518	0		0.0751295	1695112
00:00:04.353	55803	0.00481	0		0.0697631	1693870
00:00:04.363	55813	0.00517	0		0.0749845	1695061
00:00:04.373	55823	0.00514	0		0.0745494	1694960
00:00:04.383	55833	0.00489	0		0.0709234	1694119
00:00:04.392	55843	0.00482	0		0.0699082	1693904
00:00:04.403	55853	0.00511	0		0.0741143	1694853
00:00:04.413	55863	0.00505	0		0.073244	1694659
00:00:04.422	55873	0.00522	0		0.0757097	1695237
00:00:04.432	55883	0.00516	0		0.0748395	1695039
00:00:04.442	55893	0.00511	0		0.0741143	1694875
00:00:04.452	55903	0.005	0		0.0725188	1694487
00:00:04.463	55913	0.00507	0		0.0735341	1694747
00:00:04.473	55923	0.00483	0		0.0700532	1693919
00:00:04.482	55933	0.00501	0		0.0726639	1694531
00:00:04.492	55943	0.005	0		0.0725188	1694509
00:00:04.502	55953	0.00496	0		0.0719387	1694369
00:00:04.512	55963	0.00513	0		0.0744043	1694938
00:00:04.522	55973	0.00514	0		0.0745494	1694965
00:00:04.532	55983	0.00526	0		0.0762898	1695379
00:00:04.542	55993	0.00552	0		0.0800608	1696259
00:00:04.553	56003	0.00488	0		0.0707784	1694088
00:00:04.562	56013	0.00512	0		0.0742593	1694894
00:00:04.572	56023	0.00507	0		0.0735341	1694725
00:00:04.582	56033	0.00531	0		0.077015	1695526
00:00:04.592	56043	0.00492	0		0.0713586	1694247
00:00:04.602	56053	0.0051	0		0.0739692	1694823
00:00:04.612	56063	0.00503	0		0.072954	1694591
00:00:04.621	56073	0.0051	0		0.0739692	1694833
00:00:04.632	56083	0.00486	0		0.0704883	1694034
00:00:04.642	56093	0.00524	0		0.0759998	1695298
00:00:04.651	56103	0.00491	0		0.0712135	1694208
00:00:04.662	56113	0.00506	0		0.0733891	1694686
00:00:04.671	56123	0.00504	0		0.073099	1694635
00:00:04.682	56133	0.00517	0		0.0749845	1695083
00:00:04.692	56143	0.00495	0		0.0717937	1694328
00:00:04.702	56153	0.00505	0		0.073244	1694674
00:00:04.712	56163	0.00501	0		0.0726639	1694519
00:00:04.722	56173	0.00537	0		0.0778852	1695749
00:00:04.731	56183	0.00506	0		0.0733891	1694696
00:00:04.741	56193	0.00528	0		0.0765799	1695433
00:00:04.752	56203	0.00485	0		0.0703433	1694004
00:00:04.761	56213	0.00543	0		0.0787555	1695958
00:00:04.771	56223	0.00513	0		0.0744043	1694933
00:00:04.781	56233	0.00504	0		0.073099	1694642
00:00:04.791	56243	0.00507	0		0.0735341	1694720
00:00:04.801	56253	0.00534	0		0.0774501	1695649
00:00:04.811	56263	0.00479	0		0.0694731	1693784
00:00:04.821	56273	0.00515	0		0.0746944	1695004
00:00:04.831	56283	0.00523	0		0.0758547	1695257
00:00:04.841	56293	0.00526	0		0.0762898	1695367
00:00:04.851	56303	0.00493	0		0.0715036	1694274
00:00:04.861	56313	0.00555	0		0.0804959	1696350
00:00:04.871	56323	0.00508	0		0.0736791	1694760
00:00:04.881	56333	0.00514	0		0.0745494	1694958
00:00:04.891	56343	0.00504	0		0.073099	1694649
00:00:04.901	56353	0.00507	0		0.0735341	1694750
00:00:04.911	56363	0.00528	0		0.0765799	1695445
00:00:04.921	56373	0.00499	0		0.0723738	1694482
00:00:04.931	56383	0.00475	0		0.0688929	1693676
00:00:04.940	56393	0.00556	0		0.080641	1696382
00:00:04.951	56403	0.00465	0		0.0674425	1693327
00:00:04.960	56413	0.005	0		0.0725188	1694484
00:00:04.971	56423	0.0049	0		0.0710685	1694163
00:00:04.980	56433	0.00527	0		0.0764349	1695391
00:00:04.990	56443	0.00501	0		0.0726639	1694528
00:00:05.000	56453	0.00517	0		0.0749845	1695073
00:00:05.010	56463	0.00485	0		0.0703433	1693987
00:00:05.020	56473	0.00524	0		0.0759998	1695308
00:00:05.030	56483	0.00505	0		0.073244	1694654
00:00:05.040	56493	0.0054	0		0.0783204	1695845
00:00:05.050	56503	0.00499	0		0.0723738	1694474
00:00:05.060	56513	0.00533	0		0.0773051	1695619
00:00:05.070	56523	0.00523	0		0.0758547	1695274
00:00:05.080	56533	0.00504	0		0.073099	1694647
00:00:05.090	56543	0.00501	0		0.0726639	1694528
00:00:05.100	56553	0.00523	0		0.0758547	1695269
00:00:05.110	56563	0.00475	0		0.0688929	1693676
00:00:05.120	56573	0.00513	0		0.0744043	1694919
00:00:05.131	56583	0.00486	0		0.0704883	1694039
00:00:05.140	56593	0.00494	0		0.0716486	1694293
00:00:05.150	56603	0.00512	0		0.0742593	1694892
00:00:05.160	56613	0.00525	0		0.0761448	1695345
00:00:05.170	56623	0.0051	0		0.0739692	1694828
00:00:05.180	56633	0.00506	0		0.0733891	1694698
00:00:05.190	56643	0.00502	0		0.0728089	1694572
00:00:05.200	56653	0.0049	0		0.0710685	1694154
00:00:05.209	56663	0.00508	0		0.0736791	1694762
00:00:05.220	56673	0.00529	0		0.0767249	1695465
00:00:05.230	56683	0.00496	0		0.0719387	1694362
00:00:05.239	56693	0.00511	0		0.0741143	1694880
00:00:05.249	56703	0.00513	0		0.0744043	1694933
00:00:05.260	56713	0.00546	0		0.0791906	1696058
00:00:05.270	56723	0.00498	0		0.0722288	1694423
00:00:05.280	56733	0.00483	0		0.0700532	1693926
00:00:05.289	56743	0.00517	0		0.0749845	1695063
00:00:05.299	56753	0.00547	0		0.0793356	1696061
00:00:05.309	56763	0.00506	0		0.0733891	1694711
00:00:05.319	56773	0.00528	0		0.0765799	1695423
00:00:05.329	56783	0.00498	0		0.0722288	1694430
00:00:05.339	56793	0.005	0		0.0725188	1694501
00:00:05.349	56803	0.00487	0		0.0706334	1694078
00:00:05.359	56813	0.00536	0		0.0777402	1695697
00:00:05.369	56823	0.00507	0		0.0735341	1694718
00:00:05.379	56833	0.00521	0		0.0755646	1695198
00:00:05.389	56843	0.00539	0		0.0781753	1695793
00:00:05.399	56853	0.005	0		0.0725188	1694504
00:00:05.409	56863	0.00501	0		0.0726639	1694528
00:00:05.419	56873	0.00523	0		0.0758547	1695284
00:00:05.429	56883	0.00527	0		0.0764349	1695406
00:00:05.439	56893	0.00506	0		0.0733891	1694715
00:00:05.449	56903	0.005	0		0.0725188	1694499
00:00:05.459	56913	0.00529	0		0.0767249	1695482
00:00:05.469	56923	0.00515	0		0.0746944	1694990
00:00:05.478	56933	0.0051	0		0.0739692	1694843
00:00:05.488	56943	0.00497	0		0.0720837	1694399
00:00:05.499	56953	0.00506	0		0.0733891	1694703
00:00:05.509	56963	0.0051	0		0.0739692	1694843
00:00:05.518	56973	0.00514	0		0.0745494	1694980
00:00:05.529	56983	0.0053	0		0.07687	1695514
00:00:05.538	56993	0.00516	0		0.0748395	1695051
00:00:05.548	57003	0.00484	0		0.0701982	1693975
00:00:05.558	57013	0.00514	0		0.0745494	1694958
00:00:05.568	57023	0.00484	0		0.0701982	1693953
00:00:05.578	57033	0.00576	0		0.0835417	1697054
00:00:05.588	57043	0.00521	0		0.0755646	1695213
00:00:05.598	57053	0.00518	0		0.0751295	1695107
00:00:05.608	57063	0.00537	0		0.0778852	1695737
00:00:05.619	57073	0.00534	0		0.0774501	1695651
00:00:05.628	57083	0.00504	0		0.073099	1694637
00:00:05.638	57093	0.00504	0		0.073099	1694632
00:00:05.648	57103	0.00509	0		0.0738242	1694806
00:00:05.658	57113	0.00518	0		0.0751295	1695090
00:00:05.668	57123	0.00512	0		0.0742593	1694914
00:00:05.678	57133	0.00545	0		0.0790455	1696010
00:00:05.688	57143	0.00518	0		0.0751295	1695095
00:00:05.698	57153	0.00498	0		0.0722288	1694433
00:00:05.708	57163	0.00487	0		0.0706334	1694056
00:00:05.718	57173	0.00532	0		0.0771601	1695578
00:00:05.728	57183	0.00498	0		0.0722288	1694440
00:00:05.738	57193	0.00522	0		0.0757097	1695237
00:00:05.748	57203	0.00524	0		0.0759998	1695289
00:00:05.758	57213	0.00519	0		0.0752746	1695142
00:00:05.768	57223	0.00508	0		0.0736791	1694769
00:00:05.777	57233	0.00527	0		0.0764349	1695404
00:00:05.788	57243	0.00513	0		0.0744043	1694931
00:00:05.798	57253	0.00517	0		0.0749845	1695080
00:00:05.808	57263	0.00509	0		0.0738242	1694794
00:00:05.818	57273	0.00524	0		0.0759998	1695289
00:00:05.827	57283	0.00527	0		0.0764349	1695401
00:00:05.837	57293	0.00526	0		0.0762898	1695369
00:00:05.847	57303	0.005	0		0.0725188	1694489
00:00:05.857	57313	0.00543	0		0.0787555	1695956
00:00:05.868	57323	0.00498	0		0.0722288	1694433
00:00:05.877	57333	0.00524	0		0.0759998	1695291
00:00:05.887	57343	0.00491	0		0.0712135	1694186
00:00:05.897	57353	0.00513	0		0.0744043	1694929
00:00:05.907	57363	0.00502	0		0.0728089	1694550
00:00:05.917	57373	0.00504	0		0.073099	1694640
00:00:05.927	57383	0.00516	0		0.0748395	1695031
00:00:05.937	57393	0.00534	0		0.0774501	1695651
00:00:05.947	57403	0.00491	0		0.0712135	1694212
00:00:05.957	57413	0.00504	0		0.073099	1694642
00:00:05.967	57423	0.00541	0		0.0784654	1695865
00:00:05.977	57433	0.00515	0		0.0746944	1694997
00:00:05.987	57443	0.00539	0		0.0781753	1695821
00:00:05.997	57453	0.0052	0		0.0754196	1695159
00:00:06.007	57463	0.0054	0		0.0783204	1695826
00:00:06.017	57473	0.00541	0		0.0784654	1695882
00:00:06.027	57483	0.00509	0		0.0738242	1694811
00:00:06.037	57493	0.00512	0		0.0742593	1694897
00:00:06.046	57503	0.00514	0		0.0745494	1694965
00:00:06.057	57513	0.00572	0		0.0829616	1696904
00:00:06.067	57523	0.00511	0		0.0741143	1694865
00:00:06.076	57533	0.00505	0		0.073244	1694652
00:00:06.086	57543	0.00493	0		0.0715036	1694254
00:00:06.096	57553	0.00527	0		0.0764349	1695409
00:00:06.106	57563	0.00492	0		0.0713586	1694220
00:00:06.116	57573	0.00566	0		0.0820913	1696717
00:00:06.126	57583	0.0051	0		0.0739692	1694821
00:00:06.136	57593	0.00519	0		0.0752746	1695134
00:00:06.146	57603	0.00549	0		0.0796257	1696159
00:00:06.157	57613	0.00545	0		0.0790455	1696022
00:00:06.167	57623	0.00506	0		0.0733891	1694713
00:00:06.176	57633	0.00528	0		0.0765799	1695435
00:00:06.186	57643	0.00523	0		0.0758547	1695286
00:00:06.196	57653	0.00527	0		0.0764349	1695396
00:00:06.207	57663	0.00538	0		0.0780303	1695778
00:00:06.216	57673	0.00518	0		0.0751295	1695112
00:00:06.226	57683	0.00525	0		0.0761448	1695335
00:00:06.236	57693	0.00538	0		0.0780303	1695771
00:00:06.246	57703	0.00515	0		0.0746944	1695000
00:00:06.256	57713	0.0054	0		0.0783204	1695853
00:00:06.266	57723	0.00539	0		0.0781753	1695800
00:00:06.276	57733	0.00524	0		0.0759998	1695308
00:00:06.286	57743	0.00539	0		0.0781753	1695795
00:00:06.296	57753	0.00534	0		0.0774501	1695646
00:00:06.306	57763	0.00513	0		0.0744043	1694951
00:00:06.316	57773	0.00534	0		0.0774501	1695636
00:00:06.325	57783	0.00514	0		0.0745494	1694985
00:00:06.336	57793	0.00551	0		0.0799158	1696196
00:00:06.346	57803	0.00514	0		0.0745494	1694955
00:00:06.355	57813	0.00547	0		0.0793356	1696071
00:00:06.366	57823	0.00527	0		0.0764349	1695399
00:00:06.375	57833	0.0053	0		0.07687	1695506
00:00:06.385	57843	0.00549	0		0.0796257	1696149
00:00:06.395	57853	0.00524	0		0.0759998	1695306
00:00:06.405	57863	0.00537	0		0.0778852	1695737
00:00:06.415	57873	0.00534	0		0.0774501	1695624
00:00:06.425	57883	0.00528	0		0.0765799	1695426
00:00:06.435	57893	0.00517	0		0.0749845	1695073
00:00:06.445	57903	0.0053	0		0.07687	1695504
00:00:06.455	57913	0.00526	0		0.0762898	1695386
00:00:06.465	57923	0.00542	0		0.0786104	1695909
00:00:06.475	57933	0.00523	0		0.0758547	1695284
00:00:06.485	57943	0.00529	0		0.0767249	1695460
00:00:06.495	57953	0.00517	0		0.0749845	1695056
00:00:06.505	57963	0.00535	0		0.0775952	1695680
00:00:06.515	57973	0.00538	0		0.0780303	1695761
00:00:06.525	57983	0.00516	0		0.0748395	1695026
00:00:06.535	57993	0.00536	0		0.0777402	1695722
00:00:06.545	58003	0.00539	0		0.0781753	1695800
00:00:06.555	58013	0.00513	0		0.0744043	1694919
00:00:06.565	58023	0.00549	0		0.0796257	1696134
00:00:06.575	58033	0.00532	0		0.0771601	1695578
00:00:06.585	58043	0.00559	0		0.0810761	1696485
00:00:06.595	58053	0.00541	0		0.0784654	1695887
00:00:06.605	58063	0.00534	0		0.0774501	1695626
00:00:06.615	58073	0.0052	0		0.0754196	1695154
00:00:06.624	58083	0.00545	0		0.0790455	1696000
00:00:06.634	58093	0.00536	0		0.0777402	1695697
00:00:06.645	58103	0.0055	0		0.0797707	1696191
00:00:06.655	58113	0.00558	0		0.080931	1696431
00:00:06.664	58123	0.00541	0		0.0784654	1695863
00:00:06.674	58133	0.00547	0		0.0793356	1696063
00:00:06.684	58143	0.0056	0		0.0812211	1696509
00:00:06.694	58153	0.00533	0		0.0773051	1695595
00:00:06.705	58163	0.00496	0		0.0719387	1694354
00:00:06.714	58173	0.00533	0		0.0773051	1695592
00:00:06.725	58183	0.00526	0		0.0762898	1695364
00:00:06.734	58193	0.00543	0		0.0787555	1695953
00:00:06.744	58203	0.00535	0		0.0775952	1695668
00:00:06.754	58213	0.00521	0		0.0755646	1695215
00:00:06.764	58223	0.00555	0		0.0804959	1696350
00:00:06.774	58233	0.00521	0		0.0755646	1695200
00:00:06.784	58243	0.0053	0		0.07687	1695504
00:00:06.794	58253	0.00535	0		0.0775952	1695673
00:00:06.804	58263	0.00574	0		0.0832516	1696990
00:00:06.814	58273	0.00552	0		0.0800608	1696230
00:00:06.824	58283	0.0052	0		0.0754196	1695154
00:00:06.834	58293	0.00536	0		0.0777402	1695707
00:00:06.844	58303	0.00533	0		0.0773051	1695617
00:00:06.854	58313	0.0054	0		0.0783204	1695853
00:00:06.864	58323	0.00537	0		0.0778852	1695742
00:00:06.874	58333	0.00563	0		0.0816562	1696602
00:00:06.884	58343	0.00541	0		0.0784654	1695877
00:00:06.893	58353	0.00537	0		0.0778852	1695729
00:00:06.904	58363	0.00555	0		0.0804959	1696328
00:00:06.913	58373	0.00542	0		0.0786104	1695904
00:00:06.924	58383	0.00536	0		0.0777402	1695715
00:00:06.933	58393	0.0051	0		0.0739692	1694848
00:00:06.944	58403	0.00558	0		0.080931	1696431
00:00:06.954	58413	0.00564	0		0.0818013	1696651
00:00:06.964	58423	0.00547	0		0.0793356	1696071
00:00:06.973	58433	0.00521	0		0.0755646	1695210
00:00:06.983	58443	0.00577	0		0.0836868	1697076
00:00:06.993	58453	0.0055	0		0.0797707	1696161
00:00:07.003	58463	0.0054	0		0.0783204	1695853
00:00:07.013	58473	0.00548	0		0.0794807	1696095
00:00:07.023	58483	0.00569	0		0.0825265	1696802
00:00:07.033	58493	0.00491	0		0.0712135	1694210
00:00:07.043	58503	0.00542	0		0.0786104	1695899
00:00:07.053	58513	0.00539	0		0.0781753	1695793
00:00:07.063	58523	0.00551	0		0.0799158	1696203
00:00:07.073	58533	0.00535	0		0.0775952	1695690
00:00:07.083	58543	0.0057	0		0.0826715	1696843
00:00:07.093	58553	0.00508	0		0.0736791	1694760
00:00:07.103	58563	0.0055	0		0.0797707	1696178
00:00:07.113	58573	0.00526	0		0.0762898	1695374
00:00:07.123	58583	0.00546	0		0.0791906	1696054
00:00:07.133	58593	0.00525	0		0.0761448	1695352
00:00:07.143	58603	0.00539	0		0.0781753	1695816
00:00:07.153	58613	0.00524	0		0.0759998	1695318
00:00:07.163	58623	0.00521	0		0.0755646	1695193
00:00:07.172	58633	0.00537	0		0.0778852	1695746
00:00:07.183	58643	0.00566	0		0.0820913	1696707
00:00:07.192	58653	0.00545	0		0.0790455	1696010
00:00:07.203	58663	0.00554	0		0.0803509	1696311
00:00:07.213	58673	0.00517	0		0.0749845	1695073
00:00:07.223	58683	0.0055	0		0.0797707	1696178
00:00:07.233	58693	0.00551	0		0.0799158	1696227
00:00:07.242	58703	0.00573	0		0.0831066	1696934
00:00:07.253	58713	0.00535	0		0.0775952	1695680
00:00:07.262	58723	0.00572	0		0.0829616	1696907
00:00:07.272	58733	0.00548	0		0.0794807	1696115
00:00:07.282	58743	0.00594	0		0.0861524	1697664
00:00:07.292	58753	0.00545	0		0.0790455	1695995
00:00:07.302	58763	0.0055	0		0.0797707	1696169
00:00:07.312	58773	0.00524	0		0.0759998	1695293
00:00:07.322	58783	0.00574	0		0.0832516	1696988
00:00:07.332	58793	0.00526	0		0.0762898	1695367
00:00:07.342	58803	0.00546	0		0.0791906	1696056
00:00:07.352	58813	0.00556	0		0.080641	1696370
00:00:07.362	58823	0.00573	0		0.0831066	1696946
00:00:07.372	58833	0.00545	0		0.0790455	1695997
00:00:07.382	58843	0.00546	0		0.0791906	1696041
00:00:07.392	58853	0.00524	0		0.0759998	1695315
00:00:07.402	58863	0.0058	0		0.0841219	1697196
00:00:07.412	58873	0.00544	0		0.0789005	1695985
00:00:07.422	58883	0.0057	0		0.0826715	1696860
00:00:07.432	58893	0.0054	0		0.0783204	1695845
00:00:07.441	58903	0.00597	0		0.0865875	1697757
00:00:07.452	58913	0.00527	0		0.0764349	1695404
00:00:07.461	58923	0.00557	0		0.080786	1696418
00:00:07.472	58933	0.00496	0		0.0719387	1694367
00:00:07.481	58943	0.00546	0		0.0791906	1696044
00:00:07.491	58953	0.00551	0		0.0799158	1696215
00:00:07.501	58963	0.00559	0		0.0810761	1696472
00:00:07.511	58973	0.00552	0		0.0800608	1696242
00:00:07.521	58983	0.00569	0		0.0825265	1696826
00:00:07.531	58993	0.00522	0		0.0757097	1695230
00:00:07.541	59003	0.00574	0		0.0832516	1696975
00:00:07.551	59013	0.00532	0		0.0771601	1695560
00:00:07.561	59023	0.00605	0		0.0877478	1698014
00:00:07.571	59033	0.00557	0		0.080786	1696414
00:00:07.581	59043	0.00541	0		0.0784654	1695872
00:00:07.591	59053	0.00535	0		0.0775952	1695661
00:00:07.601	59063	0.00543	0		0.0787555	1695953
00:00:07.611	59073	0.00569	0		0.0825265	1696802
00:00:07.621	59083	0.00548	0		0.0794807	1696100
00:00:07.631	59093	0.0055	0		0.0797707	1696181
00:00:07.641	59103	0.00535	0		0.0775952	1695680
00:00:07.651	59113	0.00571	0		0.0828165	1696887
00:00:07.661	59123	0.0056	0		0.0812211	1696529
00:00:07.671	59133	0.00589	0		0.0854272	1697495
00:00:07.681	59143	0.00534	0		0.0774501	1695626
00:00:07.691	59153	0.00538	0		0.0780303	1695788
00:00:07.701	59163	0.00598	0		0.0867325	1697774
00:00:07.711	59173	0.00553	0		0.0802059	1696274
00:00:07.721	59183	0.00564	0		0.0818013	1696661
00:00:07.731	59193	0.00583	0		0.084557	1697289
00:00:07.741	59203	0.00556	0		0.080641	1696384
00:00:07.750	59213	0.00508	0		0.0736791	1694762
00:00:07.760	59223	0.00558	0		0.080931	1696458
00:00:07.770	59233	0.00543	0		0.0787555	1695956
00:00:07.780	59243	0.00547	0		0.0793356	1696061
00:00:07.790	59253	0.00553	0		0.0802059	1696289
00:00:07.801	59263	0.00581	0		0.0842669	1697208
00:00:07.810	59273	0.00565	0		0.0819463	1696688
00:00:07.820	59283	0.00581	0		0.0842669	1697201
00:00:07.830	59293	0.00527	0		0.0764349	1695416
00:00:07.840	59303	0.00551	0		0.0799158	1696196
00:00:07.850	59313	0.00572	0		0.0829616	1696929
00:00:07.860	59323	0.00549	0		0.0796257	1696154
00:00:07.870	59333	0.0055	0		0.0797707	1696171
00:00:07.880	59343	0.00558	0		0.080931	1696455
00:00:07.890	59353	0.00561	0		0.0813661	1696561
00:00:07.900	59363	0.00599	0		0.0868776	1697823
00:00:07.910	59373	0.00545	0		0.0790455	1696017
00:00:07.920	59383	0.00583	0		0.084557	1697274
00:00:07.930	59393	0.00556	0		0.080641	1696374
00:00:07.940	59403	0.00574	0		0.0832516	1696988
00:00:07.950	59413	0.00565	0		0.0819463	1696668
00:00:07.960	59423	0.00587	0		0.0851371	1697419
00:00:07.970	59433	0.00581	0		0.0842669	1697220
00:00:07.980	59443	0.00544	0		0.0789005	1695983
00:00:07.990	59453	0.00557	0		0.080786	1696416
00:00:08.000	59463	0.0057	0		0.0826715	1696850
00:00:08.010	59473	0.00555	0		0.0804959	1696350
00:00:08.020	59483	0.00532	0		0.0771601	1695560
00:00:08.029	59493	0.00529	0		0.0767249	1695487
00:00:08.039	59503	0.00613	0		0.0889081	1698304
00:00:08.049	59513	0.00555	0		0.0804959	1696360
00:00:08.059	59523	0.00588	0		0.0852822	1697436
00:00:08.069	59533	0.00556	0		0.080641	1696370
00:00:08.080	59543	0.00555	0		0.0804959	1696338
00:00:08.089	59553	0.00544	0		0.0789005	1695968
00:00:08.100	59563	0.00578	0		0.0838318	1697103
00:00:08.109	59573	0.00546	0		0.0791906	1696032
00:00:08.120	59583	0.00555	0		0.0804959	1696343
00:00:08.129	59593	0.00564	0		0.0818013	1696656
00:00:08.139	59603	0.00583	0		0.084557	1697286
00:00:08.150	59613	0.00544	0		0.0789005	1695970
00:00:08.159	59623	0.00541	0		0.0784654	1695865
00:00:08.169	59633	0.00542	0		0.0786104	1695892
00:00:08.179	59643	0.0055	0		0.0797707	1696193
00:00:08.189	59653	0.00561	0		0.0813661	1696551
00:00:08.199	59663	0.00575	0		0.0833967	1697027
00:00:08.209	59673	0.00534	0		0.0774501	1695649
00:00:08.219	59683	0.00586	0		0.0849921	1697387
00:00:08.229	59693	0.00561	0		0.0813661	1696531
00:00:08.239	59703	0.00554	0		0.0803509	1696321
00:00:08.249	59713	0.00585	0		0.084847	1697340
00:00:08.258	59723	0.00581	0		0.0842669	1697233
00:00:08.269	59733	0.00565	0		0.0819463	1696678
00:00:08.279	59743	0.00556	0		0.080641	1696394
00:00:08.288	59753	0.00574	0		0.0832516	1696975
00:00:08.299	59763	0.00612	0		0.0887631	1698250
00:00:08.308	59773	0.00522	0		0.0757097	1695227
00:00:08.319	59783	0.00574	0		0.0832516	1696988
00:00:08.329	59793	0.00559	0		0.0810761	1696494
00:00:08.339	59803	0.00555	0		0.0804959	1696345
00:00:08.349	59813	0.00594	0		0.0861524	1697659
00:00:08.358	59823	0.00553	0		0.0802059	1696281
00:00:08.368	59833	0.00565	0		0.0819463	1696678
00:00:08.378	59843	0.00553	0		0.0802059	1696294
00:00:08.388	59853	0.00535	0		0.0775952	1695678
00:00:08.398	59863	0.00584	0		0.084702	1697326
00:00:08.408	59873	0.00565	0		0.0819463	1696681
00:00:08.418	59883	0.0056	0		0.0812211	1696497
00:00:08.428	59893	0.00582	0		0.0844119	1697237
00:00:08.438	59903	0.0061	0		0.088473	1698201
00:00:08.448	59913	0.00573	0		0.0831066	1696953
00:00:08.458	59923	0.00548	0		0.0794807	1696100
00:00:08.468	59933	0.00556	0		0.080641	1696365
00:00:08.478	59943	0.00585	0		0.084847	1697338
00:00:08.488	59953	0.00552	0		0.0800608	1696247
00:00:08.498	59963	0.00596	0		0.0864425	1697732
00:00:08.508	59973	0.00556	0		0.080641	1696362
00:00:08.518	59983	0.00584	0		0.084702	1697318
00:00:08.528	59993	0.00585	0		0.084847	1697350
00:00:08.538	60003	0.00575	0		0.0833967	1697000
00:00:08.548	60013	0.00614	0		0.0890531	1698321
00:00:08.558	60023	0.00597	0		0.0865875	1697754
00:00:08.568	60033	0.00574	0		0.0832516	1696988
00:00:08.578	60043	0.00548	0		0.0794807	1696120
00:00:08.587	60053	0.00593	0		0.0860074	1697607
00:00:08.597	60063	0.00585	0		0.084847	1697353
00:00:08.608	60073	0.00545	0		0.0790455	1696024
00:00:08.617	60083	0.0056	0		0.0812211	1696529
00:00:08.627	60093	0.00554	0		0.0803509	1696311
00:00:08.637	60103	0.0057	0		0.0826715	1696860
00:00:08.647	60113	0.00557	0		0.080786	1696421
00:00:08.657	60123	0.00582	0		0.0844119	1697267
00:00:08.667	60133	0.00569	0		0.0825265	1696821
00:00:08.677	60143	0.00585	0		0.084847	1697345
00:00:08.687	60153	0.00561	0		0.0813661	1696531
00:00:08.697	60163	0.00601	0		0.0871677	1697899
00:00:08.707	60173	0.00572	0		0.0829616	1696926
00:00:08.717	60183	0.0056	0		0.0812211	1696529
00:00:08.727	60193	0.00568	0		0.0823814	1696770
00:00:08.737	60203	0.00557	0		0.080786	1696401
00:00:08.747	60213	0.00587	0		0.0851371	1697424
00:00:08.757	60223	0.00612	0		0.0887631	1698250
00:00:08.767	60233	0.00566	0		0.0820913	1696717
00:00:08.777	60243	0.00559	0		0.0810761	1696489
00:00:08.787	60253	0.00589	0		0.0854272	1697492
00:00:08.797	60263	0.00571	0		0.0828165	1696875
00:00:08.807	60273	0.00565	0		0.0819463	1696666
00:00:08.817	60283	0.00616	0		0.0893432	1698382
00:00:08.827	60293	0.00565	0		0.0819463	1696688
00:00:08.837	60303	0.00557	0		0.080786	1696396
00:00:08.847	60313	0.00586	0		0.0849921	1697394
00:00:08.856	60323	0.00585	0		0.084847	1697350
00:00:08.867	60333	0.00553	0		0.0802059	1696262
00:00:08.877	60343	0.0059	0		0.0855722	1697509
00:00:08.886	60353	0.00596	0		0.0864425	1697715
00:00:08.896	60363	0.00576	0		0.0835417	1697059
00:00:08.906	60373	0.00577	0		0.0836868	1697098
00:00:08.916	60383	0.0058	0		0.0841219	1697176
00:00:08.926	60393	0.0059	0		0.0855722	1697529
00:00:08.937	60403	0.00606	0		0.0878928	1698049
00:00:08.946	60413	0.00554	0		0.0803509	1696301
00:00:08.956	60423	0.00573	0		0.0831066	1696958
00:00:08.966	60433	0.00616	0		0.0893432	1698402
00:00:08.976	60443	0.006	0		0.0870226	1697855
00:00:08.986	60453	0.0059	0		0.0855722	1697526
00:00:08.996	60463	0.00582	0		0.0844119	1697262
00:00:09.006	60473	0.00556	0		0.080641	1696362
00:00:09.016	60483	0.0057	0		0.0826715	1696841
00:00:09.026	60493	0.00607	0		0.0880379	1698105
00:00:09.036	60503	0.00601	0		0.0871677	1697901
00:00:09.046	60513	0.00625	0		0.0906486	1698710
00:00:09.056	60523	0.00559	0		0.0810761	1696480
00:00:09.066	60533	0.00587	0		0.0851371	1697409
00:00:09.076	60543	0.00555	0		0.0804959	1696352
00:00:09.086	60553	0.00586	0		0.0849921	1697392
00:00:09.096	60563	0.00571	0		0.0828165	1696880
00:00:09.106	60573	0.00613	0		0.0889081	1698282
00:00:09.116	60583	0.00599	0		0.0868776	1697815
00:00:09.126	60593	0.00588	0		0.0852822	1697458
00:00:09.136	60603	0.0058	0		0.0841219	1697193
00:00:09.146	60613	0.006	0		0.0870226	1697845
00:00:09.156	60623	0.00593	0		0.0860074	1697632
00:00:09.165	60633	0.00561	0		0.0813661	1696546
00:00:09.175	60643	0.00568	0		0.0823814	1696797
00:00:09.186	60653	0.00594	0		0.0861524	1697649
00:00:09.195	60663	0.0058	0		0.0841219	1697176
00:00:09.205	60673	0.00582	0		0.0844119	1697235
00:00:09.215	60683	0.0057	0		0.0826715	1696846
00:00:09.225	60693	0.00618	0		0.0896333	1698463
00:00:09.235	60703	0.00605	0		0.0877478	1698019
00:00:09.245	60713	0.00612	0		0.0887631	1698260
00:00:09.255	60723	0.00581	0		0.0842669	1697220
00:00:09.266	60733	0.00598	0		0.0867325	1697781
00:00:09.275	60743	0.0059	0		0.0855722	1697529
00:00:09.285	60753	0.00559	0		0.0810761	1696470
00:00:09.295	60763	0.00582	0		0.0844119	1697252
00:00:09.305	60773	0.00599	0		0.0868776	1697830
00:00:09.315	60783	0.006	0		0.0870226	1697862
00:00:09.325	60793	0.00563	0		0.0816562	1696624
00:00:09.335	60803	0.00577	0		0.0836868	1697076
00:00:09.345	60813	0.00592	0		0.0858623	1697588
00:00:09.355	60823	0.00585	0		0.084847	1697338
00:00:09.365	60833	0.00605	0		0.0877478	1698019
00:00:09.375	60843	0.00582	0		0.0844119	1697235
00:00:09.385	60853	0.0058	0		0.0841219	1697181
00:00:09.395	60863	0.00574	0		0.0832516	1696973
00:00:09.405	60873	0.00578	0		0.0838318	1697105
00:00:09.415	60883	0.00581	0		0.0842669	1697206
00:00:09.425	60893	0.00585	0		0.084847	1697362
00:00:09.435	60903	0.00551	0		0.0799158	1696215
00:00:09.444	60913	0.00586	0		0.0849921	1697375
00:00:09.455	60923	0.00573	0		0.0831066	1696944
00:00:09.465	60933	0.00596	0		0.0864425	1697713
00:00:09.474	60943	0.00592	0		0.0858623	1697602
00:00:09.485	60953	0.00594	0		0.0861524	1697644
00:00:09.495	60963	0.00603	0		0.0874577	1697970
00:00:09.504	60973	0.00588	0		0.0852822	1697448
00:00:09.514	60983	0.0059	0		0.0855722	1697529
00:00:09.524	60993	0.00589	0		0.0854272	1697502
00:00:09.534	61003	0.00561	0		0.0813661	1696558
00:00:09.544	61013	0.00612	0		0.0887631	1698265
00:00:09.555	61023	0.00573	0		0.0831066	1696956
00:00:09.565	61033	0.00601	0		0.0871677	1697901
00:00:09.575	61043	0.00569	0		0.0825265	1696814
00:00:09.584	61053	0.00591	0		0.0857173	1697556
00:00:09.594	61063	0.00582	0		0.0844119	1697267
00:00:09.604	61073	0.00595	0		0.0862974	1697686
00:00:09.614	61083	0.00583	0		0.084557	1697296
00:00:09.624	61093	0.00618	0		0.0896333	1698448
00:00:09.634	61103	0.0054	0		0.0783204	1695831
00:00:09.644	61113	0.00606	0		0.0878928	1698071
00:00:09.654	61123	0.00563	0		0.0816562	1696609
00:00:09.666	61133	0.00594	0		0.0861524	1697668
00:00:09.674	61143	0.00581	0		0.0842669	1697206
00:00:09.684	61153	0.00585	0		0.084847	1697355
00:00:09.693	61163	0.0059	0		0.0855722	1697534
00:00:09.704	61173	0.00589	0		0.0854272	1697497
00:00:09.714	61183	0.00578	0		0.0838318	1697100
00:00:09.724	61193	0.006	0		0.0870226	1697845
00:00:09.734	61203	0.00562	0		0.0815112	1696565
00:00:09.743	61213	0.0059	0		0.0855722	1697512
00:00:09.754	61223	0.00579	0		0.0839768	1697149
00:00:09.763	61233	0.00637	0		0.092389	1699096
00:00:09.773	61243	0.00577	0		0.0836868	1697071
00:00:09.783	61253	0.00612	0		0.0887631	1698252
00:00:09.793	61263	0.00576	0		0.0835417	1697039
00:00:09.803	61273	0.00618	0		0.0896333	1698470
00:00:09.813	61283	0.00567	0		0.0822364	1696761
00:00:09.823	61293	0.00598	0		0.0867325	1697774
00:00:09.833	61303	0.00617	0		0.0894883	1698409
00:00:09.843	61313	0.0059	0		0.0855722	1697521
00:00:09.853	61323	0.00583	0		0.084557	1697284
00:00:09.863	61333	0.00586	0		0.0849921	1697397
00:00:09.873	61343	0.00591	0		0.0857173	1697558
00:00:09.883	61353	0.00623	0		0.0903585	1698612
00:00:09.893	61363	0.0057	0		0.0826715	1696841
00:00:09.903	61373	0.00592	0		0.0858623	1697583
00:00:09.913	61383	0.00586	0		0.0849921	1697397
00:00:09.923	61393	0.00602	0		0.0873127	1697906
00:00:09.933	61403	0.00591	0		0.0857173	1697541
00:00:09.943	61413	0.0059	0		0.0855722	1697512
00:00:09.953	61423	0.00568	0		0.0823814	1696784
00:00:09.965	61433	0.00607	0		0.0880379	1698103
00:00:09.973	61443	0.00617	0		0.0894883	1698424
00:00:09.982	61453	0.00549	0		0.0796257	1696149
00:00:09.993	61463	0.00598	0		0.0867325	1697801
00:00:10.003	61473	0.00613	0		0.0889081	1698289
00:00:10.013	61483	0.00595	0		0.0862974	1697683
00:00:10.022	61493	0.00578	0		0.0838318	1697113
00:00:10.033	61503	0.00559	0		0.0810761	1696475
00:00:10.042	61513	0.00626	0		0.0907936	1698727
00:00:10.053	61523	0.00568	0		0.0823814	1696789
00:00:10.063	61533	0.00611	0		0.088618	1698216
00:00:10.072	61543	0.00592	0		0.0858623	1697597
00:00:10.082	61553	0.00657	0		0.0952898	1699762
00:00:10.092	61563	0.00614	0		0.0890531	1698318
00:00:10.102	61573	0.00608	0		0.0881829	1698135
00:00:10.112	61583	0.00563	0		0.0816562	1696609
00:00:10.122	61593	0.00614	0		0.0890531	1698311
00:00:10.132	61603	0.00582	0		0.0844119	1697252
00:00:10.142	61613	0.00637	0		0.092389	1699098
00:00:10.152	61623	0.00607	0		0.0880379	1698091
00:00:10.163	61633	0.0062	0		0.0899234	1698509
00:00:10.172	61643	0.00589	0		0.0854272	1697497
00:00:10.182	61653	0.00612	0		0.0887631	1698269
00:00:10.192	61663	0.00608	0		0.0881829	1698118
00:00:10.202	61673	0.00603	0		0.0874577	1697950
00:00:10.212	61683	0.00611	0		0.088618	1698228
00:00:10.222	61693	0.00617	0		0.0894883	1698414
00:00:10.232	61703	0.00578	0		0.0838318	1697125
00:00:10.242	61713	0.006	0		0.0870226	1697857
00:00:10.252	61723	0.00593	0		0.0860074	1697629
00:00:10.262	61733	0.00611	0		0.088618	1698240
00:00:10.271	61743	0.00602	0		0.0873127	1697933
00:00:10.281	61753	0.00613	0		0.0889081	1698304
00:00:10.291	61763	0.006	0		0.0870226	1697859
00:00:10.302	61773	0.00601	0		0.0871677	1697891
00:00:10.312	61783	0.00623	0		0.0903585	1698637
00:00:10.321	61793	0.00611	0		0.088618	1698220
00:00:10.331	61803	0.0059	0		0.0855722	1697517
00:00:10.341	61813	0.00588	0		0.0852822	1697465
00:00:10.351	61823	0.00585	0		0.084847	1697357
00:00:10.361	61833	0.00633	0		0.0918089	1698971
00:00:10.371	61843	0.00581	0		0.0842669	1697218
00:00:10.381	61853	0.00615	0		0.0891982	1698355
00:00:10.391	61863	0.00646	0		0.0936944	1699397
00:00:10.401	61873	0.00612	0		0.0887631	1698267
00:00:10.411	61883	0.00598	0		0.0867325	1697796
00:00:10.421	61893	0.00607	0		0.0880379	1698100
00:00:10.431	61903	0.00611	0		0.088618	1698233
00:00:10.441	61913	0.00601	0		0.0871677	1697872
00:00:10.451	61923	0.00592	0		0.0858623	1697585
00:00:10.461	61933	0.00652	0		0.0945646	1699593
00:00:10.471	61943	0.00594	0		0.0861524	1697666
00:00:10.481	61953	0.00629	0		0.0912287	1698833
00:00:10.491	61963	0.00596	0		0.0864425	1697720
00:00:10.501	61973	0.00629	0		0.0912287	1698838
00:00:10.511	61983	0.00602	0		0.0873127	1697908
00:00:10.521	61993	0.00623	0		0.0903585	1698617
00:00:10.531	62003	0.00579	0		0.0839768	1697142
00:00:10.541	62013	0.00622	0		0.0902134	1698595
00:00:10.551	62023	0.00599	0		0.0868776	1697808
00:00:10.561	62033	0.0061	0		0.088473	1698191
00:00:10.570	62043	0.00613	0		0.0889081	1698299
00:00:10.580	62053	0.00635	0		0.0920989	1699034
00:00:10.591	62063	0.00613	0		0.0889081	1698291
00:00:10.601	62073	0.00611	0		0.088618	1698238
00:00:10.610	62083	0.00609	0		0.088328	1698149
00:00:10.620	62093	0.00639	0		0.0926791	1699154
00:00:10.630	62103	0.00626	0		0.0907936	1698722
00:00:10.640	62113	0.00606	0		0.0878928	1698049
00:00:10.650	62123	0.00608	0		0.0881829	1698127
00:00:10.660	62133	0.00623	0		0.0903585	1698610
00:00:10.671	62143	0.00628	0		0.0910837	1698793
00:00:10.680	62153	0.00618	0		0.0896333	1698475
00:00:10.691	62163	0.00587	0		0.0851371	1697424
00:00:10.700	62173	0.00623	0		0.0903585	1698637
00:00:10.710	62183	0.0062	0		0.0899234	1698531
00:00:10.721	62193	0.00633	0		0.0918089	1698946
00:00:10.730	62203	0.00612	0		0.0887631	1698252
00:00:10.740	62213	0.00632	0		0.0916638	1698933
00:00:10.750	62223	0.00616	0		0.0893432	1698380
00:00:10.760	62233	0.0064	0		0.0928241	1699191
00:00:10.770	62243	0.00591	0		0.0857173	1697568
00:00:10.780	62253	0.00639	0		0.0926791	1699169
00:00:10.790	62263	0.00609	0		0.088328	1698162
00:00:10.800	62273	0.00614	0		0.0890531	1698336
00:00:10.810	62283	0.00594	0		0.0861524	1697654
00:00:10.820	62293	0.00622	0		0.0902134	1698602
00:00:10.830	62303	0.00594	0		0.0861524	1697641
00:00:10.839	62313	0.0065	0		0.0942745	1699536
00:00:10.850	62323	0.00592	0		0.0858623	1697588
00:00:10.859	62333	0.0062	0		0.0899234	1698527
00:00:10.869	62343	0.0063	0		0.0913737	1698855
00:00:10.879	62353	0.00641	0		0.0929692	1699245
00:00:10.890	62363	0.00591	0		0.0857173	1697566
00:00:10.899	62373	0.00618	0		0.0896333	1698470
00:00:10.909	62383	0.0059	0		0.0855722	1697526
00:00:10.919	62393	0.00634	0		0.0919539	1698988
00:00:10.929	62403	0.00612	0		0.0887631	1698274
00:00:10.939	62413	0.00614	0		0.0890531	1698333
00:00:10.949	62423	0.00621	0		0.0900684	1698546
00:00:10.959	62433	0.00624	0		0.0905035	1698673
00:00:10.969	62443	0.00604	0		0.0876028	1697994
00:00:10.979	62453	0.00614	0		0.0890531	1698311
00:00:10.989	62463	0.00637	0		0.092389	1699098
00:00:10.999	62473	0.00637	0		0.092389	1699105
00:00:11.009	62483	0.00623	0		0.0903585	1698617
00:00:11.019	62493	0.00618	0		0.0896333	1698463
00:00:11.029	62503	0.00622	0		0.0902134	1698590
00:00:11.039	62513	0.0066	0		0.0957249	1699879
00:00:11.049	62523	0.00616	0		0.0893432	1698380
00:00:11.059	62533	0.00628	0		0.0910837	1698786
00:00:11.069	62543	0.0066	0		0.0957249	1699862
00:00:11.079	62553	0.00628	0		0.0910837	1698803
00:00:11.089	62563	0.00606	0		0.0878928	1698064
00:00:11.099	62573	0.0059	0		0.0855722	1697514
00:00:11.109	62583	0.00615	0		0.0891982	1698358
00:00:11.119	62593	0.00623	0		0.0903585	1698634
00:00:11.129	62603	0.00628	0		0.0910837	1698796
00:00:11.139	62613	0.00648	0		0.0939844	1699456
00:00:11.148	62623	0.00602	0		0.0873127	1697933
00:00:11.159	62633	0.00643	0		0.0932592	1699301
00:00:11.169	62643	0.00618	0		0.0896333	1698458
00:00:11.178	62653	0.00645	0		0.0935493	1699350
00:00:11.188	62663	0.0064	0		0.0928241	1699208
00:00:11.198	62673	0.00642	0		0.0931142	1699257
00:00:11.208	62683	0.00614	0		0.0890531	1698309
00:00:11.218	62693	0.00624	0		0.0905035	1698673
00:00:11.228	62703	0.00627	0		0.0909386	1698776
00:00:11.238	62713	0.00607	0		0.0880379	1698078
00:00:11.248	62723	0.00608	0		0.0881829	1698125
00:00:11.258	62733	0.00608	0		0.0881829	1698115
00:00:11.268	62743	0.0063	0		0.0913737	1698874
00:00:11.278	62753	0.00621	0		0.0900684	1698558
00:00:11.288	62763	0.00642	0		0.0931142	1699250
00:00:11.298	62773	0.00639	0		0.0926791	1699169
00:00:11.309	62783	0.00622	0		0.0902134	1698578
00:00:11.318	62793	0.00636	0		0.092244	1699057
00:00:11.328	62803	0.00646	0		0.0936944	1699407
00:00:11.338	62813	0.00613	0		0.0889081	1698287
00:00:11.348	62823	0.00617	0		0.0894883	1698421
00:00:11.358	62833	0.00645	0		0.0935493	1699375
00:00:11.368	62843	0.00674	0		0.0977554	1700348
00:00:11.377	62853	0.00646	0		0.0936944	1699397
00:00:11.388	62863	0.00644	0		0.0934043	1699331
00:00:11.398	62873	0.00648	0		0.0939844	1699451
00:00:11.408	62883	0.00634	0		0.0919539	1699012
00:00:11.418	62893	0.00604	0		0.0876028	1697987
00:00:11.427	62903	0.00664	0		0.096305	1699999
00:00:11.437	62913	0.00617	0		0.0894883	1698426
00:00:11.448	62923	0.0062	0		0.0899234	1698519
00:00:11.457	62933	0.00646	0		0.0936944	1699407
00:00:11.468	62943	0.00655	0		0.0949997	1699693
00:00:11.477	62953	0.00628	0		0.0910837	1698801
00:00:11.488	62963	0.0064	0		0.0928241	1699208
00:00:11.498	62973	0.0062	0		0.0899234	1698531
00:00:11.507	62983	0.00638	0		0.0925341	1699115
00:00:11.517	62993	0.00636	0		0.092244	1699057
00:00:11.527	63003	0.00663	0		0.09616	1699985
00:00:11.537	63013	0.00624	0		0.0905035	1698656
00:00:11.547	63023	0.00638	0		0.0925341	1699120
00:00:11.557	63033	0.0062	0		0.0899234	1698509
00:00:11.567	63043	0.00604	0		0.0876028	1698004
00:00:11.577	63053	0.00621	0		0.0900684	1698549
00:00:11.587	63063	0.00643	0		0.0932592	1699296
00:00:11.597	63073	0.00631	0		0.0915188	1698879
00:00:11.607	63083	0.00644	0		0.0934043	1699336
00:00:11.617	63093	0.00635	0		0.0920989	1699030
00:00:11.628	63103	0.00651	0		0.0944195	1699578
00:00:11.637	63113	0.00612	0		0.0887631	1698262
00:00:11.647	63123	0.00655	0		0.0949997	1699693
00:00:11.657	63133	0.00649	0		0.0941295	1699500
00:00:11.667	63143	0.0064	0		0.0928241	1699186
00:00:11.676	63153	0.00618	0		0.0896333	1698443
00:00:11.687	63163	0.00629	0		0.0912287	1698820
00:00:11.697	63173	0.00614	0		0.0890531	1698328
00:00:11.707	63183	0.00631	0		0.0915188	1698909
00:00:11.716	63193	0.00628	0		0.0910837	1698784
00:00:11.726	63203	0.00622	0		0.0902134	1698605
00:00:11.736	63213	0.0064	0		0.0928241	1699194
00:00:11.746	63223	0.00625	0		0.0906486	1698708
00:00:11.756	63233	0.00614	0		0.0890531	1698340
00:00:11.766	63243	0.00652	0		0.0945646	1699605
00:00:11.776	63253	0.00631	0		0.0915188	1698882
00:00:11.786	63263	0.00627	0		0.0909386	1698764
00:00:11.796	63273	0.00615	0		0.0891982	1698355
00:00:11.807	63283	0.00635	0		0.0920989	1699020
00:00:11.816	63293	0.00643	0		0.0932592	1699309
00:00:11.826	63303	0.00671	0		0.0973203	1700237
00:00:11.836	63313	0.00632	0		0.0916638	1698913
00:00:11.846	63323	0.0065	0		0.0942745	1699517
00:00:11.856	63333	0.00627	0		0.0909386	1698764
00:00:11.866	63343	0.00633	0		0.0918089	1698976
00:00:11.876	63353	0.00619	0		0.0897783	1698497
00:00:11.886	63363	0.00631	0		0.0915188	1698896
00:00:11.896	63373	0.00631	0		0.0915188	1698889
00:00:11.906	63383	0.00615	0		0.0891982	1698367
00:00:11.916	63393	0.00639	0		0.0926791	1699147
00:00:11.926	63403	0.00625	0		0.0906486	1698708
00:00:11.936	63413	0.00658	0		0.0954348	1699813
00:00:11.946	63423	0.00672	0		0.0974653	1700272
00:00:11.956	63433	0.00636	0		0.092244	1699049
00:00:11.966	63443	0.00662	0		0.096015	1699923
00:00:11.975	63453	0.00653	0		0.0947096	1699644
00:00:11.985	63463	0.00657	0		0.0952898	1699762
00:00:11.995	63473	0.00658	0		0.0954348	1699799
00:00:12.005	63483	0.00661	0		0.0958699	1699911
00:00:12.016	63493	0.00646	0		0.0936944	1699387
00:00:12.025	63503	0.00625	0		0.0906486	1698686
00:00:12.036	63513	0.00636	0		0.092244	1699052
00:00:12.045	63523	0.00642	0		0.0931142	1699270
00:00:12.055	63533	0.00621	0		0.0900684	1698544
00:00:12.065	63543	0.00661	0		0.0958699	1699901
00:00:12.076	63553	0.00644	0		0.0934043	1699321
00:00:12.085	63563	0.00634	0		0.0919539	1699005
00:00:12.095	63573	0.00604	0		0.0876028	1697975
00:00:12.105	63583	0.00678	0		0.0983356	1700478
00:00:12.115	63593	0.00621	0		0.0900684	1698573
00:00:12.125	63603	0.00665	0		0.0964501	1700046
00:00:12.135	63613	0.00635	0		0.0920989	1699039
00:00:12.145	63623	0.00653	0		0.0947096	1699637
00:00:12.155	63633	0.00658	0		0.0954348	1699808
00:00:12.165	63643	0.0067	0		0.0971753	1700210
00:00:12.175	63653	0.00653	0		0.0947096	1699622
00:00:12.185	63663	0.00671	0		0.0973203	1700250
00:00:12.195	63673	0.00611	0		0.088618	1698240
00:00:12.205	63683	0.0065	0		0.0942745	1699549
00:00:12.215	63693	0.00636	0		0.092244	1699054
00:00:12.225	63703	0.00638	0		0.0925341	1699123
00:00:12.234	63713	0.00641	0		0.0929692	1699216
00:00:12.244	63723	0.00661	0		0.0958699	1699909
00:00:12.255	63733	0.00616	0		0.0893432	1698392
00:00:12.265	63743	0.0064	0		0.0928241	1699211
00:00:12.274	63753	0.00661	0		0.0958699	1699911
00:00:12.284	63763	0.0064	0		0.0928241	1699211
00:00:12.294	63773	0.00643	0		0.0932592	1699304
00:00:12.304	63783	0.00637	0		0.092389	1699103
00:00:12.314	63793	0.00616	0		0.0893432	1698389
00:00:12.324	63803	0.00654	0		0.0948547	1699664
00:00:12.334	63813	0.00661	0		0.0958699	1699914
00:00:12.344	63823	0.00653	0		0.0947096	1699630
00:00:12.354	63833	0.00628	0		0.0910837	1698791
00:00:12.364	63843	0.00667	0		0.0967401	1700112
00:00:12.374	63853	0.00627	0		0.0909386	1698744
00:00:12.384	63863	0.00659	0		0.0955798	1699838
00:00:12.394	63873	0.00644	0		0.0934043	1699316
00:00:12.404	63883	0.00636	0		0.092244	1699076
00:00:12.414	63893	0.00662	0		0.096015	1699948
00:00:12.424	63903	0.00662	0		0.096015	1699936
00:00:12.434	63913	0.00637	0		0.092389	1699098
00:00:12.444	63923	0.00663	0		0.09616	1699955
00:00:12.454	63933	0.00656	0		0.0951447	1699742
00:00:12.464	63943	0.00676	0		0.0980455	1700390
00:00:12.474	63953	0.00652	0		0.0945646	1699600
00:00:12.484	63963	0.00657	0		0.0952898	1699752
00:00:12.493	63973	0.00629	0		0.0912287	1698820
00:00:12.504	63983	0.00653	0		0.0947096	1699634
00:00:12.514	63993	0.0066	0		0.0957249	1699855
00:00:12.523	64003	0.00691	0		0.100221	1700894
00:00:12.534	64013	0.0062	0		0.0899234	1698524
00:00:12.544	64023	0.00656	0		0.0951447	1699725
00:00:12.554	64033	0.00628	0		0.0910837	1698786
00:00:12.564	64043	0.0065	0		0.0942745	1699524
00:00:12.574	64053	0.00649	0		0.0941295	1699490
00:00:12.583	64063	0.00679	0		0.0984806	1700505
00:00:12.593	64073	0.00629	0		0.0912287	1698818
00:00:12.603	64083	0.00671	0		0.0973203	1700232
00:00:12.613	64093	0.00643	0		0.0932592	1699306
00:00:12.623	64103	0.0067	0		0.0971753	1700193
00:00:12.633	64113	0.00676	0		0.0980455	1700402
00:00:12.643	64123	0.00668	0		0.0968852	1700129
00:00:12.653	64133	0.00663	0		0.09616	1699960
00:00:12.663	64143	0.00647	0		0.0938394	1699416
00:00:12.673	64153	0.00635	0		0.0920989	1699030
00:00:12.683	64163	0.00632	0		0.0916638	1698931
00:00:12.693	64173	0.00659	0		0.0955798	1699840
00:00:12.703	64183	0.00658	0		0.0954348	1699786
00:00:12.713	64193	0.00641	0		0.0929692	1699233
00:00:12.723	64203	0.00685	0		0.0993508	1700706
00:00:12.733	64213	0.00654	0		0.0948547	1699679
00:00:12.743	64223	0.00665	0		0.0964501	1700036
00:00:12.753	64233	0.00662	0		0.096015	1699941
00:00:12.763	64243	0.0067	0		0.0971753	1700193
00:00:12.773	64253	0.00659	0		0.0955798	1699840
00:00:12.783	64263	0.00675	0		0.0979005	1700365
00:00:12.792	64273	0.0065	0		0.0942745	1699517
00:00:12.803	64283	0.00673	0		0.0976104	1700292
00:00:12.812	64293	0.00653	0		0.0947096	1699632
00:00:12.822	64303	0.00661	0		0.0958699	1699901
00:00:12.833	64313	0.00659	0		0.0955798	1699830
00:00:12.842	64323	0.00654	0		0.0948547	1699674
00:00:12.852	64333	0.00647	0		0.0938394	1699448
00:00:12.862	64343	0.00688	0		0.0997859	1700816
00:00:12.872	64353	0.00649	0		0.0941295	1699488
00:00:12.882	64363	0.00609	0		0.088328	1698145
00:00:12.893	64373	0.00663	0		0.09616	1699963
00:00:12.903	64383	0.00692	0		0.100366	1700958
00:00:12.912	64393	0.0067	0		0.0971753	1700190
00:00:12.922	64403	0.00668	0		0.0968852	1700127
00:00:12.932	64413	0.00662	0		0.096015	1699926
00:00:12.942	64423	0.00662	0		0.096015	1699926
00:00:12.952	64433	0.00672	0		0.0974653	1700277
00:00:12.962	64443	0.00667	0		0.0967401	1700105
00:00:12.972	64453	0.00669	0		0.0970302	1700163
00:00:12.982	64463	0.00666	0		0.0965951	1700068
00:00:12.992	64473	0.00649	0		0.0941295	1699500
00:00:13.002	64483	0.00666	0		0.0965951	1700053
00:00:13.012	64493	0.00648	0		0.0939844	1699475
00:00:13.022	64503	0.00677	0		0.0981905	1700451
00:00:13.032	64513	0.00643	0		0.0932592	1699289
00:00:13.041	64523	0.00672	0		0.0974653	1700272
00:00:13.052	64533	0.00651	0		0.0944195	1699576
00:00:13.062	64543	0.00655	0		0.0949997	1699698
00:00:13.071	64553	0.00668	0		0.0968852	1700141
00:00:13.082	64563	0.00673	0		0.0976104	1700311
00:00:13.091	64573	0.00677	0		0.0981905	1700446
00:00:13.102	64583	0.00676	0		0.0980455	1700390
00:00:13.112	64593	0.00647	0		0.0938394	1699419
00:00:13.121	64603	0.00674	0		0.0977554	1700333
00:00:13.131	64613	0.00674	0		0.0977554	1700341
00:00:13.141	64623	0.00666	0		0.0965951	1700073
00:00:13.151	64633	0.00662	0		0.096015	1699926
00:00:13.161	64643	0.00676	0		0.0980455	1700409
00:00:13.171	64653	0.00665	0		0.0964501	1700051
00:00:13.181	64663	0.00687	0		0.0996409	1700774
00:00:13.191	64673	0.00666	0		0.0965951	1700056
00:00:13.201	64683	0.00672	0		0.0974653	1700255
00:00:13.211	64693	0.00673	0		0.0976104	1700319
00:00:13.221	64703	0.00679	0		0.0984806	1700515
00:00:13.231	64713	0.00662	0		0.096015	1699948
00:00:13.241	64723	0.00654	0		0.0948547	1699676
00:00:13.251	64733	0.00667	0		0.0967401	1700110
00:00:13.261	64743	0.00673	0		0.0976104	1700299
00:00:13.271	64753	0.00676	0		0.0980455	1700407
00:00:13.281	64763	0.0068	0		0.0986256	1700534
00:00:13.291	64773	0.00641	0		0.0929692	1699235
00:00:13.301	64783	0.00667	0		0.0967401	1700087
00:00:13.311	64793	0.00672	0		0.0974653	1700262
00:00:13.321	64803	0.00682	0		0.0989157	1700610
00:00:13.331	64813	0.00687	0		0.0996409	1700786
00:00:13.340	64823	0.00684	0		0.0992058	1700684
00:00:13.350	64833	0.00664	0		0.096305	1699994
00:00:13.361	64843	0.00665	0		0.0964501	1700019
00:00:13.371	64853	0.00665	0		0.0964501	1700029
00:00:13.380	64863	0.00681	0		0.0987707	1700561
00:00:13.390	64873	0.00641	0		0.0929692	1699245
00:00:13.400	64883	0.00676	0		0.0980455	1700419
00:00:13.410	64893	0.00652	0		0.0945646	1699605
00:00:13.420	64903	0.00679	0		0.0984806	1700522
00:00:13.430	64913	0.0066	0		0.0957249	1699882
00:00:13.440	64923	0.00688	0		0.0997859	1700823
00:00:13.450	64933	0.00655	0		0.0949997	1699701
00:00:13.460	64943	0.00669	0		0.0970302	1700171
00:00:13.470	64953	0.00675	0		0.0979005	1700363
00:00:13.480	64963	0.00694	0		0.100656	1701017
00:00:13.490	64973	0.00668	0		0.0968852	1700127
00:00:13.500	64983	0.00662	0		0.096015	1699926
00:00:13.510	64993	0.00678	0		0.0983356	1700478
00:00:13.520	65003	0.00681	0		0.0987707	1700581
00:00:13.530	65013	0.00686	0		0.0994959	1700742
00:00:13.540	65023	0.00694	0		0.100656	1701017
00:00:13.550	65033	0.00692	0		0.100366	1700928
00:00:13.560	65043	0.00672	0		0.0974653	1700280
00:00:13.570	65053	0.00674	0		0.0977554	1700351
00:00:13.580	65063	0.00692	0		0.100366	1700941
00:00:13.590	65073	0.00703	0		0.101962	1701311
00:00:13.599	65083	0.00666	0		0.0965951	1700083
00:00:13.609	65093	0.00688	0		0.0997859	1700816
00:00:13.620	65103	0.00677	0		0.0981905	1700444
00:00:13.629	65113	0.0068	0		0.0986256	1700537
00:00:13.640	65123	0.00659	0		0.0955798	1699823
00:00:13.650	65133	0.00675	0		0.0979005	1700365
00:00:13.659	65143	0.00713	0		0.103412	1701645
00:00:13.669	65153	0.00672	0		0.0974653	1700284
00:00:13.679	65163	0.0066	0		0.0957249	1699874
00:00:13.689	65173	0.00689	0		0.099931	1700850
00:00:13.699	65183	0.00674	0		0.0977554	1700333
00:00:13.709	65193	0.00692	0		0.100366	1700955
00:00:13.719	65203	0.00679	0		0.0984806	1700493
00:00:13.729	65213	0.00688	0		0.0997859	1700823
00:00:13.739	65223	0.00716	0		0.103847	1701740
00:00:13.749	65233	0.00673	0		0.0976104	1700297
00:00:13.759	65243	0.00691	0		0.100221	1700916
00:00:13.769	65253	0.0067	0		0.0971753	1700190
00:00:13.779	65263	0.00689	0		0.099931	1700840
00:00:13.789	65273	0.00697	0		0.101091	1701124
00:00:13.799	65283	0.0067	0		0.0971753	1700193
00:00:13.809	65293	0.00673	0		0.0976104	1700289
00:00:13.819	65303	0.00691	0		0.100221	1700904
00:00:13.829	65313	0.00689	0		0.099931	1700828
00:00:13.839	65323	0.00681	0		0.0987707	1700573
00:00:13.849	65333	0.00689	0		0.099931	1700850
00:00:13.859	65343	0.00694	0		0.100656	1700997
00:00:13.869	65353	0.00673	0		0.0976104	1700289
00:00:13.879	65363	0.00653	0		0.0947096	1699625
00:00:13.888	65373	0.00688	0		0.0997859	1700801
00:00:13.899	65383	0.00675	0		0.0979005	1700382
00:00:13.908	65393	0.00678	0		0.0983356	1700478
00:00:13.918	65403	0.00695	0		0.100801	1701029
00:00:13.928	65413	0.00702	0		0.101816	1701282
00:00:13.938	65423	0.00686	0		0.0994959	1700737
00:00:13.948	65433	0.00668	0		0.0968852	1700151
00:00:13.958	65443	0.00712	0		0.103267	1701625
00:00:13.969	65453	0.0073	0		0.105878	1702210
00:00:13.978	65463	0.00696	0		0.100946	1701085
00:00:13.988	65473	0.00666	0		0.0965951	1700058
00:00:13.998	65483	0.00684	0		0.0992058	1700662
00:00:14.008	65493	0.00701	0		0.101671	1701245
00:00:14.018	65503	0.00672	0		0.0974653	1700265
00:00:14.030	65513	0.00724	0		0.105007	1702022
00:00:14.038	65523	0.00675	0		0.0979005	1700360
00:00:14.048	65533	0.00686	0		0.0994959	1700747
00:00:14.058	7	0.00704	0		0.102107	1701360
00:00:14.068	17	0.00726	0		0.105297	1702066
00:00:14.078	27	0.00666	0		0.0965951	1700061
00:00:14.088	37	0.00713	0		0.103412	1701657
00:00:14.098	47	0.00675	0		0.0979005	1700385
00:00:14.108	57	0.0071	0		0.102977	1701554
00:00:14.118	67	0.00693	0		0.100511	1700970
00:00:14.128	77	0.00699	0		0.101381	1701177
00:00:14.138	87	0.00709	0		0.102832	1701507
00:00:14.148	97	0.007	0		0.101526	1701211
00:00:14.158	107	0.00684	0		0.0992058	1700659
00:00:14.167	117	0.00703	0		0.101962	1701297
00:00:14.178	127	0.00688	0		0.0997859	1700811
00:00:14.187	137	0.00687	0		0.0996409	1700777
00:00:14.197	147	0.00699	0		0.101381	1701182
00:00:14.207	157	0.00715	0		0.103702	1701730
00:00:14.217	167	0.00686	0		0.0994959	1700740
00:00:14.227	177	0.00708	0		0.102687	1701495
00:00:14.237	187	0.00671	0		0.0973203	1700232
00:00:14.247	197	0.00707	0		0.102542	1701461
00:00:14.257	207	0.00674	0		0.0977554	1700336
00:00:14.268	217	0.00667	0		0.0967401	1700117
00:00:14.277	227	0.00689	0		0.099931	1700833
00:00:14.287	237	0.00706	0		0.102397	1701400
00:00:14.297	247	0.00716	0		0.103847	1701735
00:00:14.307	257	0.00702	0		0.101816	1701277
00:00:14.317	267	0.00684	0		0.0992058	1700688
00:00:14.327	277	0.00698	0		0.101236	1701132
00:00:14.337	287	0.00689	0		0.099931	1700843
00:00:14.347	297	0.00736	0		0.106748	1702427
00:00:14.357	307	0.00716	0		0.103847	1701745
00:00:14.367	317	0.00705	0		0.102252	1701363
00:00:14.377	327	0.0068	0		0.0986256	1700532
00:00:14.387	337	0.00685	0		0.0993508	1700706
00:00:14.397	347	0.00688	0		0.0997859	1700816
00:00:14.407	357	0.00714	0		0.103557	1701689
00:00:14.417	367	0.00697	0		0.101091	1701105
00:00:14.427	377	0.00713	0		0.103412	1701630
00:00:14.437	387	0.00696	0		0.100946	1701090
00:00:14.447	397	0.00716	0		0.103847	1701747
00:00:14.457	407	0.00694	0		0.100656	1701012
00:00:14.467	417	0.00713	0		0.103412	1701632
00:00:14.476	427	0.00693	0		0.100511	1700982
00:00:14.487	437	0.00726	0		0.105297	1702085
00:00:14.496	447	0.00679	0		0.0984806	1700490
00:00:14.507	457	0.00713	0		0.103412	1701652
00:00:14.516	467	0.00702	0		0.101816	1701270
00:00:14.526	477	0.00708	0		0.102687	1701468
00:00:14.536	487	0.00724	0		0.105007	1702029
00:00:14.546	497	0.00715	0		0.103702	1701730
00:00:14.557	507	0.00693	0		0.100511	1700977
00:00:14.567	517	0.00701	0		0.101671	1701258
00:00:14.576	527	0.00729	0		0.105732	1702196
00:00:14.586	537	0.0072	0		0.104427	1701885
00:00:14.596	547	0.00693	0		0.100511	1700965
00:00:14.606	557	0.00748	0		0.108488	1702814
00:00:14.616	567	0.00718	0		0.104137	1701799
00:00:14.626	577	0.00703	0		0.101962	1701304
00:00:14.636	587	0.00694	0		0.100656	1701004
00:00:14.646	597	0.00709	0		0.102832	1701510
00:00:14.656	607	0.00677	0		0.0981905	1700448
00:00:14.666	617	0.00727	0		0.105442	1702132
00:00:14.676	627	0.00689	0		0.099931	1700828
00:00:14.686	637	0.00728	0		0.105587	1702137
00:00:14.696	647	0.00716	0		0.103847	1701760
00:00:14.705	657	0.00701	0		0.101671	1701238
00:00:14.716	667	0.00706	0		0.102397	1701397
00:00:14.726	677	0.00724	0		0.105007	1702017
00:00:14.736	687	0.0068	0		0.0986256	1700549
00:00:14.746	697	0.00697	0		0.101091	1701124
00:00:14.756	707	0.00679	0		0.0984806	1700490
00:00:14.766	717	0.0075	0		0.108778	1702894
00:00:14.775	727	0.00714	0		0.103557	1701674
00:00:14.785	737	0.00734	0		0.106458	1702342
00:00:14.795	747	0.00673	0		0.0976104	1700297
00:00:14.805	757	0.00729	0		0.105732	1702169
00:00:14.815	767	0.00709	0		0.102832	1701515
00:00:14.825	777	0.00706	0		0.102397	1701414
00:00:14.835	787	0.00703	0		0.101962	1701294
00:00:14.845	797	0.00725	0		0.105152	1702039
00:00:14.855	807	0.00711	0		0.103122	1701586
00:00:14.865	817	0.00724	0		0.105007	1702031
00:00:14.875	827	0.00718	0		0.104137	1701799
00:00:14.885	837	0.00739	0		0.107183	1702503
00:00:14.895	847	0.00721	0		0.104572	1701931
00:00:14.905	857	0.00736	0		0.106748	1702406
00:00:14.915	867	0.007	0		0.101526	1701196
00:00:14.926	877	0.00724	0		0.105007	1702029
00:00:14.935	887	0.00691	0		0.100221	1700924
00:00:14.945	897	0.00721	0		0.104572	1701902
00:00:14.955	907	0.00689	0		0.099931	1700833
00:00:14.965	917	0.00723	0		0.104862	1701990
00:00:14.975	927	0.00718	0		0.104137	1701806
00:00:14.985	937	0.0075	0		0.108778	1702899
00:00:14.994	947	0.00713	0		0.103412	1701654
00:00:15.005	957	0.00759	0		0.110084	1703198
00:00:15.015	967	0.00697	0		0.101091	1701122
00:00:15.024	977	0.0074	0		0.107328	1702561
00:00:15.035	987	0.00688	0		0.0997859	1700813
00:00:15.045	997	0.00707	0		0.102542	1701458
00:00:15.054	1007	0.007	0		0.101526	1701196
00:00:15.064	1017	0.00698	0		0.101236	1701149
00:00:15.074	1027	0.00706	0		0.102397	1701417
00:00:15.085	1037	0.00748	0		0.108488	1702833
00:00:15.094	1047	0.00703	0		0.101962	1701294
00:00:15.104	1057	0.0075	0		0.108778	1702887
00:00:15.114	1067	0.00701	0		0.101671	1701248
00:00:15.124	1077	0.00722	0		0.104717	1701965
00:00:15.134	1087	0.0072	0		0.104427	1701880
00:00:15.144	1097	0.00736	0		0.106748	1702427
00:00:15.154	1107	0.00704	0		0.102107	1701358
00:00:15.164	1117	0.0071	0		0.102977	1701539
00:00:15.174	1127	0.00694	0		0.100656	1701024
00:00:15.184	1137	0.00739	0		0.107183	1702515
00:00:15.194	1147	0.00716	0		0.103847	1701755
00:00:15.204	1157	0.00746	0		0.108198	1702762
00:00:15.214	1167	0.00706	0		0.102397	1701427
00:00:15.224	1177	0.00737	0		0.106893	1702454
00:00:15.234	1187	0.00715	0		0.103702	1701698
00:00:15.244	1197	0.00734	0		0.106458	1702335
00:00:15.254	1207	0.00726	0		0.105297	1702078
00:00:15.263	1217	0.00723	0		0.104862	1701997
00:00:15.273	1227	0.00731	0		0.106023	1702235
00:00:15.283	1237	0.00753	0		0.109213	1702992
00:00:15.294	1247	0.0069	0		0.100076	1700872
00:00:15.303	1257	0.00758	0		0.109939	1703149
00:00:15.313	1267	0.00718	0		0.104137	1701806
00:00:15.323	1277	0.00756	0		0.109648	1703098
00:00:15.333	1287	0.00729	0		0.105732	1702198
00:00:15.343	1297	0.00726	0		0.105297	1702068
00:00:15.353	1307	0.00712	0		0.103267	1701615
00:00:15.363	1317	0.0073	0		0.105878	1702210
00:00:15.373	1327	0.00713	0		0.103412	1701647
00:00:15.383	1337	0.00741	0		0.107473	1702581
00:00:15.393	1347	0.00729	0		0.105732	1702193
00:00:15.403	1357	0.00706	0		0.102397	1701395
00:00:15.413	1367	0.00747	0		0.108343	1702801
00:00:15.423	1377	0.00725	0		0.105152	1702049
00:00:15.433	1387	0.00748	0		0.108488	1702816
00:00:15.443	1397	0.00717	0		0.103992	1701772
00:00:15.454	1407	0.00708	0		0.102687	1701466
00:00:15.463	1417	0.0077	0		0.111679	1703569
00:00:15.473	1427	0.0074	0		0.107328	1702547
00:00:15.483	1437	0.00738	0		0.107038	1702488
00:00:15.493	1447	0.00694	0		0.100656	1701012
00:00:15.503	1457	0.00729	0		0.105732	1702186
00:00:15.513	1467	0.00724	0		0.105007	1702000
00:00:15.522	1477	0.00737	0		0.106893	1702444
00:00:15.533	1487	0.00712	0		0.103267	1701613
00:00:15.542	1497	0.00741	0		0.107473	1702601
00:00:15.553	1507	0.00737	0		0.106893	1702441
00:00:15.563	1517	0.00764	0		0.110809	1703374
00:00:15.572	1527	0.00721	0		0.104572	1701899
00:00:15.582	1537	0.00732	0		0.106168	1702274
00:00:15.593	1547	0.00725	0		0.105152	1702063
00:00:15.603	1557	0.00736	0		0.106748	1702424
00:00:15.612	1567	0.00725	0		0.105152	1702054
00:00:15.622	1577	0.00722	0		0.104717	1701953
00:00:15.632	1587	0.00705	0		0.102252	1701387
00:00:15.642	1597	0.00727	0		0.105442	1702120
00:00:15.652	1607	0.00749	0		0.108633	1702870
00:00:15.662	1617	0.00748	0		0.108488	1702826
00:00:15.672	1627	0.00732	0		0.106168	1702296
00:00:15.682	1637	0.00737	0		0.106893	1702444
00:00:15.692	1647	0.00766	0		0.111099	1703417
00:00:15.702	1657	0.00735	0		0.106603	1702394
00:00:15.712	1667	0.00724	0		0.105007	1702029
00:00:15.722	1677	0.00731	0		0.106023	1702242
00:00:15.732	1687	0.00724	0		0.105007	1702007
00:00:15.742	1697	0.00757	0		0.109794	1703127
00:00:15.752	1707	0.0072	0		0.104427	1701865
00:00:15.762	1717	0.00718	0		0.104137	1701821
00:00:15.772	1727	0.00728	0		0.105587	1702142
00:00:15.782	1737	0.00726	0		0.105297	1702098
00:00:15.792	1747	0.00732	0		0.106168	1702296
00:00:15.801	1757	0.0075	0		0.108778	1702902
00:00:15.812	1767	0.00735	0		0.106603	1702401
00:00:15.821	1777	0.00747	0		0.108343	1702782
00:00:15.831	1787	0.00714	0		0.103557	1701674
00:00:15.841	1797	0.00768	0		0.111389	1703493
00:00:15.851	1807	0.00748	0		0.108488	1702821
00:00:15.861	1817	0.00767	0		0.111244	1703469
00:00:15.871	1827	0.0074	0		0.107328	1702559
00:00:15.881	1837	0.00731	0		0.106023	1702252
00:00:15.891	1847	0.0075	0		0.108778	1702877
00:00:15.901	1857	0.00762	0		0.110519	1703289
00:00:15.911	1867	0.00775	0		0.112404	1703738
00:00:15.921	1877	0.00759	0		0.110084	1703174
00:00:15.931	1887	0.0075	0		0.108778	1702894
00:00:15.941	1897	0.00757	0		0.109794	1703127
00:00:15.952	1907	0.00752	0		0.109068	1702943
00:00:15.961	1917	0.00759	0		0.110084	1703176
00:00:15.972	1927	0.00723	0		0.104862	1701980
00:00:15.981	1937	0.00753	0		0.109213	1703000
00:00:15.991	1947	0.00742	0		0.107618	1702635
00:00:16.001	1957	0.00766	0		0.111099	1703432
00:00:16.011	1967	0.00736	0		0.106748	1702409
00:00:16.021	1977	0.00741	0		0.107473	1702579
00:00:16.031	1987	0.00773	0		0.112114	1703667
00:00:16.041	1997	0.00757	0		0.109794	1703125
00:00:16.051	2007	0.00756	0		0.109648	1703093
00:00:16.061	2017	0.00732	0		0.106168	1702276
00:00:16.071	2027	0.00753	0		0.109213	1703000
00:00:16.081	2037	0.00756	0		0.109648	1703103
00:00:16.091	2047	0.00759	0		0.110084	1703201
00:00:16.100	2057	0.00743	0		0.107763	1702655
00:00:16.111	2067	0.00725	0		0.105152	1702063
00:00:16.121	2077	0.00758	0		0.109939	1703171
00:00:16.132	2087	0.00735	0		0.106603	1702374
00:00:16.140	2097	0.00737	0		0.106893	1702461
00:00:16.151	2107	0.00764	0		0.110809	1703374
00:00:16.160	2117	0.00755	0		0.109503	1703041
00:00:16.170	2127	0.00763	0		0.110664	1703330
00:00:16.181	2137	0.00747	0		0.108343	1702779
00:00:16.190	2147	0.0074	0		0.107328	1702537
00:00:16.200	2157	0.00741	0		0.107473	1702586
00:00:16.210	2167	0.00742	0		0.107618	1702630
00:00:16.220	2177	0.00749	0		0.108633	1702838
00:00:16.230	2187	0.00754	0		0.109358	1703037
00:00:16.240	2197	0.00762	0		0.110519	1703294
00:00:16.250	2207	0.00743	0		0.107763	1702657
00:00:16.260	2217	0.00786	0		0.114	1704095
00:00:16.270	2227	0.00774	0		0.112259	1703696
00:00:16.280	2237	0.00746	0		0.108198	1702745
00:00:16.290	2247	0.00727	0		0.105442	1702132
00:00:16.300	2257	0.00729	0		0.105732	1702169
00:00:16.310	2267	0.00748	0		0.108488	1702826
00:00:16.320	2277	0.00744	0		0.107908	1702672
00:00:16.330	2287	0.00788	0		0.11429	1704174
00:00:16.340	2297	0.00748	0		0.108488	1702804
00:00:16.350	2307	0.00748	0		0.108488	1702836
00:00:16.360	2317	0.0076	0		0.110229	1703218
00:00:16.369	2327	0.00739	0		0.107183	1702520
00:00:16.380	2337	0.00751	0		0.108923	1702912
00:00:16.389	2347	0.0079	0		0.11458	1704233
00:00:16.400	2357	0.00779	0		0.112984	1703875
00:00:16.409	2367	0.00747	0		0.108343	1702792
00:00:16.420	2377	0.00758	0		0.109939	1703152
00:00:16.430	2387	0.00776	0		0.112549	1703767
00:00:16.440	2397	0.00761	0		0.110374	1703245
00:00:16.450	2407	0.0078	0		0.113129	1703892
00:00:16.459	2417	0.00757	0		0.109794	1703125
00:00:16.469	2427	0.00737	0		0.106893	1702463
00:00:16.479	2437	0.00765	0		0.110954	1703383
00:00:16.489	2447	0.00755	0		0.109503	1703051
00:00:16.499	2457	0.00775	0		0.112404	1703731
00:00:16.509	2467	0.00772	0		0.111969	1703625
00:00:16.519	2477	0.00755	0		0.109503	1703054
00:00:16.530	2487	0.00749	0		0.108633	1702865
00:00:16.539	2497	0.00781	0		0.113274	1703941
00:00:16.549	2507	0.00754	0		0.109358	1703017
00:00:16.559	2517	0.00769	0		0.111534	1703540
00:00:16.569	2527	0.00783	0		0.113565	1703988
00:00:16.579	2537	0.00781	0		0.113274	1703924
00:00:16.589	2547	0.00795	0		0.115305	1704404
00:00:16.599	2557	0.00772	0		0.111969	1703635
00:00:16.608	2567	0.00752	0		0.109068	1702956
00:00:16.619	2577	0.00755	0		0.109503	1703039
00:00:16.629	2587	0.00754	0		0.109358	1703024
00:00:16.639	2597	0.00779	0		0.112984	1703851
00:00:16.649	2607	0.00765	0		0.110954	1703407
00:00:16.658	2617	0.00774	0		0.112259	1703679
00:00:16.669	2627	0.00785	0		0.113855	1704046
00:00:16.679	2637	0.0078	0		0.113129	1703897
00:00:16.688	2647	0.00756	0		0.109648	1703073
00:00:16.699	2657	0.00805	0		0.116755	1704736
00:00:16.708	2667	0.00772	0		0.111969	1703618
00:00:16.719	2677	0.0076	0		0.110229	1703213
00:00:16.729	2687	0.00762	0		0.110519	1703301
00:00:16.738	2697	0.00761	0		0.110374	1703259
00:00:16.748	2707	0.00783	0		0.113565	1703990
00:00:16.758	2717	0.00766	0		0.111099	1703437
00:00:16.769	2727	0.00779	0		0.112984	1703853
00:00:16.778	2737	0.00769	0		0.111534	1703532
00:00:16.788	2747	0.00784	0		0.11371	1704044
00:00:16.798	2757	0.00756	0		0.109648	1703095
00:00:16.808	2767	0.00818	0		0.118641	1705176
00:00:16.818	2777	0.00761	0		0.110374	1703272
00:00:16.828	2787	0.00788	0		0.11429	1704176
00:00:16.838	2797	0.0076	0		0.110229	1703225
00:00:16.848	2807	0.00786	0		0.114	1704083
00:00:16.858	2817	0.00752	0		0.109068	1702951
00:00:16.868	2827	0.00814	0		0.118061	1705044
00:00:16.878	2837	0.00767	0		0.111244	1703461
00:00:16.888	2847	0.00773	0		0.112114	1703650
00:00:16.898	2857	0.00759	0		0.110084	1703181
00:00:16.908	2867	0.00779	0		0.112984	1703863
00:00:16.918	2877	0.0077	0		0.111679	1703552
00:00:16.928	2887	0.00761	0		0.110374	1703245
00:00:16.937	2897	0.00757	0		0.109794	1703108
00:00:16.948	2907	0.00813	0		0.117916	1704993
00:00:16.957	2917	0.00761	0		0.110374	1703247
00:00:16.967	2927	0.00789	0		0.114435	1704203
00:00:16.977	2937	0.00764	0		0.110809	1703360
00:00:16.987	2947	0.00758	0		0.109939	1703142
00:00:16.998	2957	0.00754	0		0.109358	1703024
00:00:17.007	2967	0.00778	0		0.112839	1703819
00:00:17.017	2977	0.00742	0		0.107618	1702613
00:00:17.027	2987	0.00795	0		0.115305	1704394
00:00:17.037	2997	0.00794	0		0.11516	1704372
00:00:17.047	3007	0.00794	0		0.11516	1704362
00:00:17.057	3017	0.00774	0		0.112259	1703682
00:00:17.067	3027	0.00816	0		0.118351	1705115
00:00:17.077	3037	0.00768	0		0.111389	1703483
00:00:17.087	3047	0.0077	0		0.111679	1703564
00:00:17.097	3057	0.00765	0		0.110954	1703402
00:00:17.107	3067	0.0075	0		0.108778	1702892
00:00:17.117	3077	0.00765	0		0.110954	1703380
00:00:17.127	3087	0.00804	0		0.11661	1704696
00:00:17.137	3097	0.00758	0		0.109939	1703157
00:00:17.147	3107	0.00768	0		0.111389	1703498
00:00:17.157	3117	0.00763	0		0.110664	1703326
00:00:17.167	3127	0.00765	0		0.110954	1703390
00:00:17.177	3137	0.0075	0		0.108778	1702894
00:00:17.187	3147	0.00772	0		0.111969	1703615
00:00:17.197	3157	0.00743	0		0.107763	1702667
00:00:17.207	3167	0.00784	0		0.11371	1704044
00:00:17.217	3177	0.00723	0		0.104862	1701978
00:00:17.227	3187	0.00787	0		0.114145	1704120
00:00:17.237	3197	0.00761	0		0.110374	1703257
00:00:17.247	3207	0.00796	0		0.11545	1704426
00:00:17.257	3217	0.00746	0		0.108198	1702765
00:00:17.267	3227	0.00759	0		0.110084	1703206
00:00:17.276	3237	0.00733	0		0.106313	1702316
00:00:17.287	3247	0.0075	0		0.108778	1702894
00:00:17.297	3257	0.00725	0		0.105152	1702034
00:00:17.306	3267	0.00744	0		0.107908	1702703
00:00:17.316	3277	0.0075	0		0.108778	1702885
00:00:17.326	3287	0.00758	0		0.109939	1703149
00:00:17.336	3297	0.00733	0		0.106313	1702301
00:00:17.347	3307	0.00779	0		0.112984	1703868
00:00:17.356	3317	0.00729	0		0.105732	1702178
00:00:17.367	3327	0.00782	0		0.113419	1703951
00:00:17.376	3337	0.0076	0		0.110229	1703218
00:00:17.386	3347	0.0079	0		0.11458	1704215
00:00:17.396	3357	0.00744	0		0.107908	1702691
00:00:17.407	3367	0.0078	0		0.113129	1703909
00:00:17.416	3377	0.00743	0		0.107763	1702664
00:00:17.426	3387	0.00794	0		0.11516	1704362
00:00:17.436	3397	0.00778	0		0.112839	1703826
00:00:17.446	3407	0.00816	0		0.118351	1705096
00:00:17.456	3417	0.0078	0		0.113129	1703890
00:00:17.466	3427	0.00792	0		0.11487	1704282
00:00:17.476	3437	0.00753	0		0.109213	1702985
00:00:17.486	3447	0.00821	0		0.119076	1705282
00:00:17.496	3457	0.00777	0		0.112694	1703794
00:00:17.506	3467	0.00787	0		0.114145	1704120
00:00:17.516	3477	0.00776	0		0.112549	1703775
00:00:17.525	3487	0.00764	0		0.110809	1703365
00:00:17.536	3497	0.00729	0		0.105732	1702196
00:00:17.546	3507	0.00783	0		0.113565	1704007
00:00:17.555	3517	0.00737	0		0.106893	1702451
00:00:17.566	3527	0.00776	0		0.112549	1703772
00:00:17.575	3537	0.0074	0		0.107328	1702544
00:00:17.585	3547	0.00764	0		0.110809	1703352
00:00:17.595	3557	0.00768	0		0.111389	1703478
00:00:17.605	3567	0.00752	0		0.109068	1702958
00:00:17.616	3577	0.00746	0		0.108198	1702752
00:00:17.625	3587	0.00806	0		0.1169	1704755
00:00:17.635	3597	0.00766	0		0.111099	1703439
00:00:17.645	3607	0.0076	0		0.110229	1703220
00:00:17.655	3617	0.00747	0		0.108343	1702801
00:00:17.666	3627	0.00775	0		0.112404	1703726
00:00:17.675	3637	0.0073	0		0.105878	1702230
00:00:17.685	3647	0.0078	0		0.113129	1703880
00:00:17.695	3657	0.00747	0		0.108343	1702792
00:00:17.705	3667	0.00754	0		0.109358	1703024
00:00:17.715	3677	0.00754	0		0.109358	1703019
00:00:17.725	3687	0.00739	0		0.107183	1702535
00:00:17.735	3697	0.00744	0		0.107908	1702679
00:00:17.745	3707	0.00792	0		0.11487	1704289
00:00:17.755	3717	0.0073	0		0.105878	1702205
00:00:17.765	3727	0.00761	0		0.110374	1703242
00:00:17.774	3737	0.0075	0		0.108778	1702892
00:00:17.785	3747	0.00792	0		0.11487	1704304
00:00:17.795	3757	0.00759	0		0.110084	1703174
00:00:17.805	3767	0.00782	0		0.113419	1703966
00:00:17.815	3777	0.00747	0		0.108343	1702782
00:00:17.824	3787	0.00762	0		0.110519	1703301
00:00:17.835	3797	0.00745	0		0.108053	1702728
00:00:17.845	3807	0.00772	0		0.111969	1703640
00:00:17.855	3817	0.00771	0		0.111824	1703589
00:00:17.865	3827	0.00753	0		0.109213	1702997
00:00:17.874	3837	0.00747	0		0.108343	1702782
00:00:17.884	3847	0.00776	0		0.112549	1703750
00:00:17.895	3857	0.00758	0		0.109939	1703157
00:00:17.904	3867	0.00768	0		0.111389	1703481
00:00:17.914	3877	0.00738	0		0.107038	1702490
00:00:17.924	3887	0.0078	0		0.113129	1703904
00:00:17.934	3897	0.0073	0		0.105878	1702203
00:00:17.944	3907	0.00748	0		0.108488	1702819
00:00:17.955	3917	0.00742	0		0.107618	1702625
00:00:17.964	3927	0.00783	0		0.113565	1703985
00:00:17.974	3937	0.00754	0		0.109358	1703032
00:00:17.984	3947	0.00749	0		0.108633	1702843
00:00:17.994	3957	0.00759	0		0.110084	1703201
00:00:18.004	3967	0.00766	0		0.111099	1703437
00:00:18.014	3977	0.00766	0		0.111099	1703439
00:00:18.024	3987	0.00775	0		0.112404	1703728
00:00:18.034	3997	0.00765	0		0.110954	1703390
00:00:18.044	4007	0.00759	0		0.110084	1703191
00:00:18.054	4017	0.00774	0		0.112259	1703686
00:00:18.064	4027	0.00761	0		0.110374	1703269
00:00:18.074	4037	0.00751	0		0.108923	1702909
00:00:18.084	4047	0.00782	0		0.113419	1703971
00:00:18.093	4057	0.00766	0		0.111099	1703432
00:00:18.103	4067	0.00757	0		0.109794	1703117
00:00:18.114	4077	0.00731	0		0.106023	1702247
00:00:18.124	4087	0.00803	0		0.116465	1704657
00:00:18.134	4097	0.00767	0		0.111244	1703469
00:00:18.143	4107	0.00773	0		0.112114	1703647
00:00:18.154	4117	0.00783	0		0.113565	1704010
00:00:18.163	4127	0.00776	0		0.112549	1703767
00:00:18.173	4137	0.00752	0		0.109068	1702961
00:00:18.183	4147	0.00784	0		0.11371	1704044
00:00:18.194	4157	0.00738	0		0.107038	1702471
00:00:18.203	4167	0.00781	0		0.113274	1703914
00:00:18.214	4177	0.00764	0		0.110809	1703343
00:00:18.223	4187	0.00748	0		0.108488	1702811
00:00:18.233	4197	0.00772	0		0.111969	1703613
00:00:18.243	4207	0.00772	0		0.111969	1703635
00:00:18.254	4217	0.00737	0		0.106893	1702459
00:00:18.263	4227	0.00768	0		0.111389	1703478
00:00:18.273	4237	0.0077	0		0.111679	1703544
00:00:18.284	4247	0.00776	0		0.112549	1703767
00:00:18.293	4257	0.00715	0		0.103702	1701720
00:00:18.303	4267	0.00813	0		0.117916	1704993
00:00:18.313	4277	0.00761	0		0.110374	1703250
00:00:18.323	4287	0.00787	0		0.114145	1704140
00:00:18.334	4297	0.0077	0		0.111679	1703549
00:00:18.343	4307	0.0078	0		0.113129	1703897
00:00:18.353	4317	0.00738	0		0.107038	1702471
00:00:18.363	4327	0.00787	0		0.114145	1704135
00:00:18.372	4337	0.00741	0		0.107473	1702588
00:00:18.382	4347	0.00772	0		0.111969	1703611
00:00:18.393	4357	0.00764	0		0.110809	1703343
00:00:18.402	4367	0.00781	0		0.113274	1703944
00:00:18.412	4377	0.00765	0		0.110954	1703407
00:00:18.422	4387	0.00743	0		0.107763	1702669
00:00:18.432	4397	0.00763	0		0.110664	1703328
00:00:18.442	4407	0.00772	0		0.111969	1703630
00:00:18.452	4417	0.00754	0		0.109358	1703012
00:00:18.462	4427	0.00757	0		0.109794	1703127
00:00:18.472	4437	0.00755	0		0.109503	1703051
00:00:18.482	4447	0.00798	0		0.11574	1704495
00:00:18.492	4457	0.00763	0		0.110664	1703313
00:00:18.502	4467	0.00764	0		0.110809	1703343
00:00:18.512	4477	0.00763	0		0.110664	1703326
00:00:18.522	4487	0.00798	0		0.11574	1704490
00:00:18.532	4497	0.0078	0		0.113129	1703880
00:00:18.542	4507	0.00789	0		0.114435	1704196
00:00:18.552	4517	0.00776	0		0.112549	1703748
00:00:18.562	4527	0.00782	0		0.113419	1703978
00:00:18.572	4537	0.0074	0		0.107328	1702569
00:00:18.582	4547	0.00774	0		0.112259	1703684
00:00:18.592	4557	0.00762	0		0.110519	1703284
00:00:18.602	4567	0.00752	0		0.109068	1702961
00:00:18.612	4577	0.00761	0		0.110374	1703257
00:00:18.622	4587	0.00776	0		0.112549	1703760
00:00:18.632	4597	0.00751	0		0.108923	1702926
00:00:18.642	4607	0.00768	0		0.111389	1703500
00:00:18.652	4617	0.00783	0		0.113565	1703993
00:00:18.661	4627	0.00783	0		0.113565	1704007
00:00:18.671	4637	0.00776	0		0.112549	1703770
00:00:18.682	4647	0.00772	0		0.111969	1703620
00:00:18.691	4657	0.00783	0		0.113565	1704000
00:00:18.701	4667	0.00787	0		0.114145	1704140
00:00:18.712	4677	0.00771	0		0.111824	1703596
00:00:18.721	4687	0.00771	0		0.111824	1703598
00:00:18.731	4697	0.00756	0		0.109648	1703105
00:00:18.741	4707	0.00767	0		0.111244	1703466
00:00:18.751	4717	0.00776	0		0.112549	1703758
00:00:18.761	4727	0.00764	0		0.110809	1703345
00:00:18.771	4737	0.00776	0		0.112549	1703760
00:00:18.781	4747	0.00765	0		0.110954	1703402
00:00:18.791	4757	0.00782	0		0.113419	1703956
00:00:18.801	4767	0.00768	0		0.111389	1703478
00:00:18.811	4777	0.0076	0		0.110229	1703230
00:00:18.821	4787	0.00767	0		0.111244	1703454
00:00:18.831	4797	0.00752	0		0.109068	1702966
00:00:18.841	4807	0.00782	0		0.113419	1703975
00:00:18.851	4817	0.00792	0		0.11487	1704286
00:00:18.861	4827	0.00739	0		0.107183	1702505
00:00:18.871	4837	0.00788	0		0.11429	1704152
00:00:18.881	4847	0.00767	0		0.111244	1703446
00:00:18.891	4857	0.00781	0		0.113274	1703929
00:00:18.901	4867	0.00773	0		0.112114	1703657
00:00:18.911	4877	0.00803	0		0.116465	1704650
00:00:18.921	4887	0.00779	0		0.112984	1703860
00:00:18.930	4897	0.00761	0		0.110374	1703272
00:00:18.941	4907	0.00765	0		0.110954	1703380
00:00:18.951	4917	0.00781	0		0.113274	1703939
00:00:18.960	4927	0.00768	0		0.111389	1703495
00:00:18.970	4937	0.00787	0		0.114145	1704120
00:00:18.980	4947	0.00773	0		0.112114	1703660
00:00:18.990	4957	0.00787	0		0.114145	1704135
00:00:19.000	4967	0.00772	0		0.111969	1703613
00:00:19.010	4977	0.00773	0		0.112114	1703672
00:00:19.020	4987	0.00775	0		0.112404	1703713
00:00:19.030	4997	0.00798	0		0.11574	1704500
00:00:19.040	5007	0.00756	0		0.109648	1703088
00:00:19.050	5017	0.00788	0		0.11429	1704154
00:00:19.060	5027	0.00771	0		0.111824	1703576
00:00:19.070	5037	0.00745	0		0.108053	1702733
00:00:19.080	5047	0.00773	0		0.112114	1703674
00:00:19.090	5057	0.00773	0		0.112114	1703655
00:00:19.100	5067	0.00776	0		0.112549	1703765
00:00:19.110	5077	0.00774	0		0.112259	1703709
00:00:19.120	5087	0.00759	0		0.110084	1703186
00:00:19.130	5097	0.00811	0		0.117626	1704929
00:00:19.140	5107	0.00782	0		0.113419	1703951
00:00:19.150	5117	0.00753	0		0.109213	1702990
00:00:19.160	5127	0.00756	0		0.109648	1703086
00:00:19.170	5137	0.00805	0		0.116755	1704745
00:00:19.180	5147	0.00777	0		0.112694	1703802
00:00:19.190	5157	0.00809	0		0.117335	1704875
00:00:19.200	5167	0.00773	0		0.112114	1703667
00:00:19.210	5177	0.00794	0		0.11516	1704375
00:00:19.220	5187	0.00748	0		0.108488	1702809
00:00:19.229	5197	0.00786	0		0.114	1704083
00:00:19.239	5207	0.00768	0		0.111389	1703476
00:00:19.249	5217	0.00812	0		0.117771	1704968
00:00:19.259	5227	0.00792	0		0.11487	1704309
00:00:19.269	5237	0.00778	0		0.112839	1703829
00:00:19.279	5247	0.00775	0		0.112404	1703716
00:00:19.289	5257	0.00812	0		0.117771	1704973
00:00:19.299	5267	0.00766	0		0.111099	1703439
00:00:19.309	5277	0.00789	0		0.114435	1704196
00:00:19.319	5287	0.0078	0		0.113129	1703897
00:00:19.329	5297	0.00788	0		0.11429	1704154
00:00:19.339	5307	0.00781	0		0.113274	1703912
00:00:19.349	5317	0.00793	0		0.115015	1704318
00:00:19.359	5327	0.00757	0		0.109794	1703112
00:00:19.369	5337	0.00751	0		0.108923	1702936
00:00:19.379	5347	0.00787	0		0.114145	1704115
00:00:19.389	5357	0.00805	0		0.116755	1704728
00:00:19.399	5367	0.00793	0		0.115015	1704318
00:00:19.409	5377	0.00789	0		0.114435	1704213
00:00:19.419	5387	0.00758	0		0.109939	1703144
00:00:19.429	5397	0.008	0		0.11603	1704561
00:00:19.439	5407	0.00763	0		0.110664	1703316
00:00:19.449	5417	0.00785	0		0.113855	1704076
00:00:19.459	5427	0.00772	0		0.111969	1703625
00:00:19.469	5437	0.00817	0		0.118496	1705145
00:00:19.479	5447	0.00772	0		0.111969	1703615
00:00:19.489	5457	0.00787	0		0.114145	1704125
00:00:19.499	5467	0.00782	0		0.113419	1703971
00:00:19.509	5477	0.00811	0		0.117626	1704941
00:00:19.519	5487	0.00778	0		0.112839	1703836
00:00:19.529	5497	0.008	0		0.11603	1704558
00:00:19.539	5507	0.00771	0		0.111824	1703593
00:00:19.549	5517	0.00817	0		0.118496	1705142
00:00:19.559	5527	0.00778	0		0.112839	1703826
00:00:19.569	5537	0.00789	0		0.114435	1704184
00:00:19.578	5547	0.00761	0		0.110374	1703247
00:00:19.588	5557	0.00793	0		0.115015	1704345
00:00:19.599	5567	0.00737	0		0.106893	1702468
00:00:19.608	5577	0.00798	0		0.11574	1704504
00:00:19.618	5587	0.00781	0		0.113274	1703914
00:00:19.628	5597	0.00809	0		0.117335	1704875
00:00:19.638	5607	0.00787	0		0.114145	1704115
00:00:19.648	5617	0.00821	0		0.119076	1705279
00:00:19.658	5627	0.00792	0		0.11487	1704289
00:00:19.668	5637	0.00813	0		0.117916	1705017
00:00:19.678	5647	0.00774	0		0.112259	1703679
00:00:19.688	5657	0.00793	0		0.115015	1704333
00:00:19.698	5667	0.00784	0		0.11371	1704017
00:00:19.708	5677	0.00784	0		0.11371	1704022
00:00:19.718	5687	0.0074	0		0.107328	1702537
00:00:19.728	5697	0.00796	0		0.11545	1704421
00:00:19.738	5707	0.00782	0		0.113419	1703956
00:00:19.748	5717	0.00783	0		0.113565	1704007
00:00:19.758	5727	0.00756	0		0.109648	1703090
00:00:19.768	5737	0.00784	0		0.11371	1704032
00:00:19.778	5747	0.00764	0		0.110809	1703370
00:00:19.788	5757	0.00804	0		0.11661	1704699
00:00:19.798	5767	0.00781	0		0.113274	1703914
00:00:19.807	5777	0.00788	0		0.11429	1704164
00:00:19.818	5787	0.00782	0		0.113419	1703963
00:00:19.828	5797	0.0081	0		0.117481	1704902
00:00:19.837	5807	0.00754	0		0.109358	1703027
00:00:19.848	5817	0.00839	0		0.121687	1705870
00:00:19.858	5827	0.00782	0		0.113419	1703971
00:00:19.868	5837	0.00834	0		0.120961	1705716
00:00:19.878	5847	0.0077	0		0.111679	1703574
00:00:19.887	5857	0.00827	0		0.119946	1705485
00:00:19.898	5867	0.00788	0		0.11429	1704147
[truncated: 58,637 more rows]
