# Supplementary material for: Continuous Infusion Pressure Measurement in Predefined Interfascial and Intramuscular Tissue Conditions: An Ex Vivo Pilot Study
Source: J Clin Med. 2026 Apr 26;15(9):3301. doi: 10.3390/jcm15093301 (PMC13164366; doi:10.3390/jcm15093301)
Supplement: Supplementary file 1 [file jcm-15-03301-s001.zip › muscle 3.xlsx]

## Sheet: Recording
Timestamp	DeviceTime	Pressure(bar)	ButtonState	Event	Pressure(PSI)	PressureRAW
00:00:00.000	59235	0.0261	1		0.378548	1765289
00:00:00.001	59245	0.02609	1		0.378403	1765255
00:00:00.008	59255	0.02652	1		0.38464	1766713
00:00:00.018	59265	0.02614	1		0.379129	1765444
00:00:00.028	59275	0.026	1		0.377098	1764976
00:00:00.038	59285	0.02621	1		0.380144	1765671
00:00:00.048	59295	0.02621	1		0.380144	1765652
00:00:00.058	59305	0.02639	1		0.382754	1766277
00:00:00.068	59315	0.02621	1		0.380144	1765662
00:00:00.078	59325	0.02599	1		0.376953	1764925
00:00:00.088	59335	0.02639	1		0.382754	1766282
00:00:00.098	59345	0.02604	1		0.377678	1765111
00:00:00.108	59355	0.02623	1		0.380434	1765723
00:00:00.118	59365	0.02587	1		0.375213	1764517
00:00:00.128	59375	0.02641	1		0.383045	1766324
00:00:00.138	59385	0.0259	1		0.375648	1764632
00:00:00.148	59395	0.02619	1		0.379854	1765613
00:00:00.158	59405	0.02589	1		0.375503	1764598
00:00:00.168	59415	0.02622	1		0.380289	1765713
00:00:00.178	59425	0.02595	0		0.376373	1764779
00:00:00.188	59435	0.02615	0		0.379274	1765458
00:00:00.198	59445	0.0259	0		0.375648	1764615
00:00:00.208	59455	0.02644	0		0.38348	1766432
00:00:00.217	59465	0.02607	0		0.378113	1765182
00:00:00.227	59475	0.02624	0		0.380579	1765755
00:00:00.238	59485	0.02616	0		0.379419	1765485
00:00:00.248	59495	0.02642	0		0.38319	1766361
00:00:00.257	59505	0.02628	0		0.381159	1765907
00:00:00.267	59515	0.02613	0		0.378983	1765407
00:00:00.277	59525	0.02621	0		0.380144	1765664
00:00:00.287	59535	0.02632	0		0.381739	1766042
00:00:00.298	59545	0.02623	0		0.380434	1765740
00:00:00.307	59555	0.02613	0		0.378983	1765405
00:00:00.317	59565	0.02605	0		0.377823	1765123
00:00:00.327	59575	0.02607	0		0.378113	1765201
00:00:00.337	59585	0.02621	0		0.380144	1765684
00:00:00.347	59595	0.0264	0		0.3829	1766317
00:00:00.357	59605	0.02595	0		0.376373	1764794
00:00:00.367	59615	0.0267	0		0.387251	1767300
00:00:00.377	59625	0.02632	0		0.381739	1766050
00:00:00.387	59635	0.02625	0		0.380724	1765799
00:00:00.397	59645	0.02621	0		0.380144	1765667
00:00:00.407	59655	0.0262	0		0.379999	1765625
00:00:00.417	59665	0.02613	0		0.378983	1765397
00:00:00.427	59675	0.0263	0		0.381449	1765976
00:00:00.437	59685	0.02614	0		0.379129	1765439
00:00:00.447	59695	0.02648	0		0.38406	1766574
00:00:00.457	59705	0.02636	0		0.382319	1766165
00:00:00.467	59715	0.0266	0		0.3858	1766985
00:00:00.476	59725	0.0262	0		0.379999	1765640
00:00:00.486	59735	0.02646	0		0.38377	1766512
00:00:00.496	59745	0.02612	0		0.378838	1765353
00:00:00.506	59755	0.02648	0		0.38406	1766574
00:00:00.516	59765	0.02579	0		0.374052	1764257
00:00:00.526	59775	0.02633	0		0.381884	1766079
00:00:00.536	59785	0.02634	0		0.382029	1766118
00:00:00.546	59795	0.02621	0		0.380144	1765659
00:00:00.556	59805	0.02598	0		0.376808	1764907
00:00:00.567	59815	0.02628	0		0.381159	1765899
00:00:00.576	59825	0.02617	0		0.379564	1765520
00:00:00.586	59835	0.02624	0		0.380579	1765784
00:00:00.596	59845	0.02598	0		0.376808	1764893
00:00:00.606	59855	0.02618	0		0.379709	1765561
00:00:00.616	59865	0.02638	0		0.382609	1766233
00:00:00.626	59875	0.02618	0		0.379709	1765554
00:00:00.636	59885	0.02617	0		0.379564	1765539
00:00:00.646	59895	0.02627	0		0.381014	1765880
00:00:00.656	59905	0.02597	0		0.376663	1764873
00:00:00.666	59915	0.02639	0		0.382754	1766268
00:00:00.676	59925	0.02644	0		0.38348	1766441
00:00:00.686	59935	0.02643	0		0.383335	1766407
00:00:00.696	59945	0.02634	0		0.382029	1766101
00:00:00.706	59955	0.02619	0		0.379854	1765613
00:00:00.716	59965	0.02646	0		0.38377	1766500
00:00:00.726	59975	0.02639	0		0.382754	1766287
00:00:00.736	59985	0.02631	0		0.381594	1766013
00:00:00.745	59995	0.02647	0		0.383915	1766525
00:00:00.756	60005	0.02624	0		0.380579	1765779
00:00:00.766	60015	0.02624	0		0.380579	1765769
00:00:00.775	60025	0.02618	0		0.379709	1765569
00:00:00.786	60035	0.02606	0		0.377968	1765157
00:00:00.796	60045	0.02625	0		0.380724	1765799
00:00:00.805	60055	0.02646	0		0.38377	1766500
00:00:00.815	60065	0.02606	0		0.377968	1765160
00:00:00.825	60075	0.02655	0		0.385075	1766811
00:00:00.835	60085	0.02596	0		0.376518	1764821
00:00:00.846	60095	0.02647	0		0.383915	1766554
00:00:00.856	60105	0.02622	0		0.380289	1765713
00:00:00.865	60115	0.0266	0		0.3858	1766978
00:00:00.875	60125	0.02655	0		0.385075	1766794
00:00:00.885	60135	0.02651	0		0.384495	1766684
00:00:00.895	60145	0.02652	0		0.38464	1766701
00:00:00.905	60155	0.02639	0		0.382754	1766268
00:00:00.915	60165	0.02647	0		0.383915	1766525
00:00:00.925	60175	0.02627	0		0.381014	1765865
00:00:00.935	60185	0.02636	0		0.382319	1766182
00:00:00.945	60195	0.02638	0		0.382609	1766233
00:00:00.955	60205	0.02634	0		0.382029	1766108
00:00:00.965	60215	0.02625	0		0.380724	1765806
00:00:00.975	60225	0.02603	0		0.377533	1765049
00:00:00.985	60235	0.02633	0		0.381884	1766069
00:00:00.995	60245	0.02645	0		0.383625	1766483
00:00:01.005	60255	0.02639	0		0.382754	1766277
00:00:01.015	60265	0.02609	0		0.378403	1765258
00:00:01.025	60275	0.0267	0		0.387251	1767329
00:00:01.034	60285	0.02611	0		0.378693	1765331
00:00:01.045	60295	0.02628	0		0.381159	1765889
00:00:01.055	60305	0.02615	0		0.379274	1765466
00:00:01.065	60315	0.02659	0		0.385655	1766934
00:00:01.075	60325	0.0263	0		0.381449	1765986
00:00:01.084	60335	0.02614	0		0.379129	1765417
00:00:01.095	60345	0.02623	0		0.380434	1765745
00:00:01.104	60355	0.02629	0		0.381304	1765932
00:00:01.115	60365	0.02624	0		0.380579	1765782
00:00:01.124	60375	0.02626	0		0.380869	1765838
00:00:01.134	60385	0.02637	0		0.382464	1766201
00:00:01.144	60395	0.02603	0		0.377533	1765074
00:00:01.154	60405	0.02603	0		0.377533	1765074
00:00:01.164	60415	0.02635	0		0.382174	1766130
00:00:01.174	60425	0.02636	0		0.382319	1766170
00:00:01.184	60435	0.02604	0		0.377678	1765096
00:00:01.194	60445	0.02649	0		0.384205	1766596
00:00:01.204	60455	0.02642	0		0.38319	1766361
00:00:01.214	60465	0.02657	0		0.385365	1766863
00:00:01.224	60475	0.02643	0		0.383335	1766410
00:00:01.234	60485	0.02639	0		0.382754	1766260
00:00:01.244	60495	0.02645	0		0.383625	1766473
00:00:01.254	60505	0.02651	0		0.384495	1766659
00:00:01.264	60515	0.0263	0		0.381449	1765964
00:00:01.274	60525	0.02648	0		0.38406	1766581
00:00:01.284	60535	0.02634	0		0.382029	1766106
00:00:01.294	60545	0.02632	0		0.381739	1766047
00:00:01.304	60555	0.02623	0		0.380434	1765752
00:00:01.314	60565	0.02687	0		0.389716	1767885
00:00:01.324	60575	0.02642	0		0.38319	1766366
00:00:01.334	60585	0.02654	0		0.38493	1766770
00:00:01.343	60595	0.02641	0		0.383045	1766353
00:00:01.353	60605	0.02627	0		0.381014	1765855
00:00:01.363	60615	0.02646	0		0.38377	1766500
00:00:01.373	60625	0.02637	0		0.382464	1766216
00:00:01.384	60635	0.02635	0		0.382174	1766126
00:00:01.394	60645	0.0264	0		0.3829	1766292
00:00:01.403	60655	0.02654	0		0.38493	1766779
00:00:01.413	60665	0.0264	0		0.3829	1766292
00:00:01.423	60675	0.02651	0		0.384495	1766674
00:00:01.433	60685	0.02617	0		0.379564	1765539
00:00:01.443	60695	0.02614	0		0.379129	1765424
00:00:01.453	60705	0.02605	0		0.377823	1765125
00:00:01.463	60715	0.02654	0		0.38493	1766792
00:00:01.473	60725	0.0263	0		0.381449	1765976
00:00:01.483	60735	0.02644	0		0.38348	1766432
00:00:01.493	60745	0.0262	0		0.379999	1765647
00:00:01.503	60755	0.02637	0		0.382464	1766214
00:00:01.513	60765	0.02641	0		0.383045	1766324
00:00:01.523	60775	0.02656	0		0.38522	1766841
00:00:01.533	60785	0.02661	0		0.385945	1767019
00:00:01.543	60795	0.02629	0		0.381304	1765952
00:00:01.553	60805	0.02634	0		0.382029	1766089
00:00:01.563	60815	0.02654	0		0.38493	1766760
00:00:01.574	60825	0.0266	0		0.3858	1766985
00:00:01.583	60835	0.02644	0		0.38348	1766456
00:00:01.593	60845	0.02621	0		0.380144	1765671
00:00:01.603	60855	0.02655	0		0.385075	1766801
00:00:01.613	60865	0.02656	0		0.38522	1766831
00:00:01.622	60875	0.02626	0		0.380869	1765840
00:00:01.632	60885	0.02661	0		0.385945	1767007
00:00:01.642	60895	0.02642	0		0.38319	1766368
00:00:01.652	60905	0.02639	0		0.382754	1766275
00:00:01.663	60915	0.02609	0		0.378403	1765258
00:00:01.672	60925	0.02646	0		0.38377	1766512
00:00:01.682	60935	0.02613	0		0.378983	1765400
00:00:01.692	60945	0.02648	0		0.38406	1766576
00:00:01.702	60955	0.02633	0		0.381884	1766059
00:00:01.712	60965	0.02632	0		0.381739	1766025
00:00:01.722	60975	0.02668	0		0.386961	1767253
00:00:01.732	60985	0.02659	0		0.385655	1766939
00:00:01.742	60995	0.02646	0		0.38377	1766520
00:00:01.752	61005	0.02601	0		0.377243	1765013
00:00:01.762	61015	0.02648	0		0.38406	1766566
00:00:01.772	61025	0.02691	0		0.390296	1768001
00:00:01.782	61035	0.0266	0		0.3858	1766983
00:00:01.792	61045	0.02666	0		0.386671	1767165
00:00:01.802	61055	0.02622	0		0.380289	1765701
00:00:01.812	61065	0.02657	0		0.385365	1766885
00:00:01.822	61075	0.02617	0		0.379564	1765542
00:00:01.832	61085	0.02669	0		0.387106	1767275
00:00:01.842	61095	0.02629	0		0.381304	1765937
00:00:01.852	61105	0.02637	0		0.382464	1766199
00:00:01.862	61115	0.02674	0		0.387831	1767442
00:00:01.872	61125	0.02668	0		0.386961	1767260
00:00:01.882	61135	0.02627	0		0.381014	1765885
00:00:01.892	61145	0.02634	0		0.382029	1766113
00:00:01.902	61155	0.02623	0		0.380434	1765745
00:00:01.912	61165	0.02635	0		0.382174	1766140
00:00:01.922	61175	0.02597	0		0.376663	1764866
00:00:01.931	61185	0.02659	0		0.385655	1766956
00:00:01.942	61195	0.02626	0		0.380869	1765850
00:00:01.951	61205	0.02689	0		0.390006	1767944
00:00:01.962	61215	0.02629	0		0.381304	1765952
00:00:01.971	61225	0.02697	0		0.391167	1768202
00:00:01.981	61235	0.02646	0		0.38377	1766522
00:00:01.991	61245	0.0269	0		0.390151	1767974
00:00:02.001	61255	0.02663	0		0.386235	1767094
00:00:02.011	61265	0.02653	0		0.384785	1766743
00:00:02.021	61275	0.02623	0		0.380434	1765723
00:00:02.031	61285	0.02661	0		0.385945	1767007
00:00:02.041	61295	0.02674	0		0.387831	1767434
00:00:02.051	61305	0.02661	0		0.385945	1767012
00:00:02.062	61315	0.02629	0		0.381304	1765930
00:00:02.072	61325	0.02673	0		0.387686	1767422
00:00:02.081	61335	0.02668	0		0.386961	1767248
00:00:02.091	61345	0.02657	0		0.385365	1766892
00:00:02.101	61355	0.02636	0		0.382319	1766155
00:00:02.111	61365	0.02675	0		0.387976	1767464
00:00:02.121	61375	0.02648	0		0.38406	1766569
00:00:02.131	61385	0.02653	0		0.384785	1766755
00:00:02.141	61395	0.02639	0		0.382754	1766277
00:00:02.151	61405	0.02676	0		0.388121	1767505
00:00:02.161	61415	0.02626	0		0.380869	1765838
00:00:02.171	61425	0.02678	0		0.388411	1767584
00:00:02.181	61435	0.02642	0		0.38319	1766370
00:00:02.191	61445	0.02669	0		0.387106	1767273
00:00:02.200	61455	0.02635	0		0.382174	1766152
00:00:02.211	61465	0.02666	0		0.386671	1767184
00:00:02.220	61475	0.02634	0		0.382029	1766121
00:00:02.231	61485	0.02665	0		0.386525	1767148
00:00:02.240	61495	0.0264	0		0.3829	1766307
00:00:02.251	61505	0.02643	0		0.383335	1766397
00:00:02.260	61515	0.02654	0		0.38493	1766782
00:00:02.270	61525	0.02691	0		0.390296	1768021
00:00:02.280	61535	0.02644	0		0.38348	1766439
00:00:02.290	61545	0.02677	0		0.388266	1767540
00:00:02.301	61555	0.02623	0		0.380434	1765745
00:00:02.310	61565	0.02673	0		0.387686	1767420
00:00:02.320	61575	0.02651	0		0.384495	1766686
00:00:02.330	61585	0.02654	0		0.38493	1766787
00:00:02.340	61595	0.02649	0		0.384205	1766601
00:00:02.350	61605	0.02672	0		0.387541	1767366
00:00:02.360	61615	0.02668	0		0.386961	1767231
00:00:02.370	61625	0.02658	0		0.38551	1766909
00:00:02.380	61635	0.02645	0		0.383625	1766478
00:00:02.390	61645	0.02681	0		0.388846	1767684
00:00:02.400	61655	0.02648	0		0.38406	1766569
00:00:02.410	61665	0.02692	0		0.390441	1768065
00:00:02.420	61675	0.02658	0		0.38551	1766921
00:00:02.430	61685	0.02673	0		0.387686	1767400
00:00:02.440	61695	0.02653	0		0.384785	1766740
00:00:02.450	61705	0.02715	0		0.393777	1768831
00:00:02.460	61715	0.02667	0		0.386816	1767216
00:00:02.469	61725	0.0267	0		0.387251	1767309
00:00:02.479	61735	0.02654	0		0.38493	1766777
00:00:02.490	61745	0.02649	0		0.384205	1766623
00:00:02.500	61755	0.02625	0		0.380724	1765809
00:00:02.509	61765	0.0269	0		0.390151	1767984
00:00:02.519	61775	0.02674	0		0.387831	1767451
00:00:02.529	61785	0.0266	0		0.3858	1766975
00:00:02.539	61795	0.02653	0		0.384785	1766728
00:00:02.549	61805	0.02668	0		0.386961	1767258
00:00:02.559	61815	0.02648	0		0.38406	1766574
00:00:02.569	61825	0.0268	0		0.388701	1767638
00:00:02.579	61835	0.02646	0		0.38377	1766500
00:00:02.589	61845	0.02696	0		0.391022	1768172
00:00:02.599	61855	0.02655	0		0.385075	1766794
00:00:02.609	61865	0.02658	0		0.38551	1766907
00:00:02.619	61875	0.0265	0		0.38435	1766654
00:00:02.629	61885	0.02695	0		0.390877	1768143
00:00:02.639	61895	0.02659	0		0.385655	1766956
00:00:02.649	61905	0.02666	0		0.386671	1767165
00:00:02.659	61915	0.02626	0		0.380869	1765836
00:00:02.669	61925	0.02666	0		0.386671	1767180
00:00:02.679	61935	0.02645	0		0.383625	1766481
00:00:02.689	61945	0.02664	0		0.38638	1767121
00:00:02.699	61955	0.02649	0		0.384205	1766591
00:00:02.709	61965	0.02668	0		0.386961	1767231
00:00:02.719	61975	0.02647	0		0.383915	1766542
00:00:02.729	61985	0.02664	0		0.38638	1767111
00:00:02.739	61995	0.02626	0		0.380869	1765823
00:00:02.749	62005	0.02671	0		0.387396	1767351
00:00:02.759	62015	0.02644	0		0.38348	1766449
00:00:02.770	62025	0.02679	0		0.388556	1767603
00:00:02.778	62035	0.02654	0		0.38493	1766770
00:00:02.789	62045	0.02639	0		0.382754	1766268
00:00:02.799	62055	0.02651	0		0.384495	1766681
00:00:02.808	62065	0.02652	0		0.38464	1766713
00:00:02.818	62075	0.02629	0		0.381304	1765932
00:00:02.828	62085	0.02706	0		0.392472	1768515
00:00:02.838	62095	0.02653	0		0.384785	1766748
00:00:02.848	62105	0.02677	0		0.388266	1767552
00:00:02.858	62115	0.02692	0		0.390441	1768050
00:00:02.868	62125	0.02666	0		0.386671	1767167
00:00:02.878	62135	0.02668	0		0.386961	1767233
00:00:02.888	62145	0.0269	0		0.390151	1767998
00:00:02.898	62155	0.02614	0		0.379129	1765424
00:00:02.908	62165	0.0267	0		0.387251	1767307
00:00:02.918	62175	0.02681	0		0.388846	1767669
00:00:02.928	62185	0.02685	0		0.389426	1767814
00:00:02.938	62195	0.02661	0		0.385945	1766997
00:00:02.948	62205	0.02686	0		0.389571	1767841
00:00:02.958	62215	0.02668	0		0.386961	1767248
00:00:02.968	62225	0.02685	0		0.389426	1767802
00:00:02.978	62235	0.0265	0		0.38435	1766642
00:00:02.988	62245	0.02697	0		0.391167	1768214
00:00:02.998	62255	0.02655	0		0.385075	1766821
00:00:03.008	62265	0.02673	0		0.387686	1767405
00:00:03.018	62275	0.02644	0		0.38348	1766429
00:00:03.028	62285	0.02659	0		0.385655	1766941
00:00:03.037	62295	0.02632	0		0.381739	1766032
00:00:03.048	62305	0.02663	0		0.386235	1767076
00:00:03.057	62315	0.02663	0		0.386235	1767084
00:00:03.067	62325	0.02702	0		0.391892	1768371
00:00:03.077	62335	0.02651	0		0.384495	1766667
00:00:03.087	62345	0.02742	0		0.397693	1769726
00:00:03.097	62355	0.02658	0		0.38551	1766907
00:00:03.107	62365	0.02682	0		0.388991	1767731
00:00:03.117	62375	0.02681	0		0.388846	1767682
00:00:03.127	62385	0.02674	0		0.387831	1767451
00:00:03.137	62395	0.02652	0		0.38464	1766723
00:00:03.147	62405	0.02685	0		0.389426	1767821
00:00:03.157	62415	0.02686	0		0.389571	1767858
00:00:03.167	62425	0.02693	0		0.390587	1768096
00:00:03.178	62435	0.02666	0		0.386671	1767170
00:00:03.187	62445	0.02733	0		0.396388	1769415
00:00:03.197	62455	0.02667	0		0.386816	1767214
00:00:03.207	62465	0.02678	0		0.388411	1767584
00:00:03.217	62475	0.02691	0		0.390296	1768021
00:00:03.227	62485	0.02667	0		0.386816	1767224
00:00:03.237	62495	0.02652	0		0.38464	1766711
00:00:03.247	62505	0.02696	0		0.391022	1768175
00:00:03.257	62515	0.02647	0		0.383915	1766557
00:00:03.267	62525	0.02661	0		0.385945	1767027
00:00:03.277	62535	0.02662	0		0.38609	1767054
00:00:03.287	62545	0.02678	0		0.388411	1767576
00:00:03.297	62555	0.02683	0		0.389136	1767735
00:00:03.307	62565	0.02678	0		0.388411	1767574
00:00:03.317	62575	0.02683	0		0.389136	1767760
00:00:03.326	62585	0.02692	0		0.390441	1768055
00:00:03.336	62595	0.02659	0		0.385655	1766946
00:00:03.346	62605	0.02711	0		0.393197	1768677
00:00:03.356	62615	0.02687	0		0.389716	1767878
00:00:03.366	62625	0.02669	0		0.387106	1767282
00:00:03.377	62635	0.02687	0		0.389716	1767873
00:00:03.386	62645	0.02675	0		0.387976	1767481
00:00:03.396	62655	0.02657	0		0.385365	1766882
00:00:03.407	62665	0.02677	0		0.388266	1767540
00:00:03.416	62675	0.02669	0		0.387106	1767290
00:00:03.426	62685	0.02668	0		0.386961	1767236
00:00:03.436	62695	0.0267	0		0.387251	1767309
00:00:03.446	62705	0.02685	0		0.389426	1767819
00:00:03.456	62715	0.02651	0		0.384495	1766674
00:00:03.466	62725	0.0267	0		0.387251	1767319
00:00:03.476	62735	0.027	0		0.391602	1768324
00:00:03.486	62745	0.02695	0		0.390877	1768160
00:00:03.496	62755	0.02693	0		0.390587	1768070
00:00:03.506	62765	0.0269	0		0.390151	1767989
00:00:03.516	62775	0.02675	0		0.387976	1767464
00:00:03.526	62785	0.02679	0		0.388556	1767623
00:00:03.536	62795	0.02663	0		0.386235	1767094
00:00:03.546	62805	0.02694	0		0.390732	1768123
00:00:03.556	62815	0.02666	0		0.386671	1767167
00:00:03.566	62825	0.02677	0		0.388266	1767547
00:00:03.576	62835	0.02672	0		0.387541	1767380
00:00:03.586	62845	0.02672	0		0.387541	1767383
00:00:03.595	62855	0.0267	0		0.387251	1767319
00:00:03.605	62865	0.02653	0		0.384785	1766735
00:00:03.615	62875	0.02669	0		0.387106	1767290
00:00:03.625	62885	0.02663	0		0.386235	1767063
00:00:03.635	62895	0.02673	0		0.387686	1767427
00:00:03.645	62905	0.02668	0		0.386961	1767248
00:00:03.655	62915	0.02678	0		0.388411	1767593
00:00:03.665	62925	0.02686	0		0.389571	1767865
00:00:03.675	62935	0.02713	0		0.393487	1768755
00:00:03.685	62945	0.02659	0		0.385655	1766951
00:00:03.695	62955	0.02653	0		0.384785	1766735
00:00:03.705	62965	0.02699	0		0.391457	1768295
00:00:03.715	62975	0.0269	0		0.390151	1767984
00:00:03.725	62985	0.02656	0		0.38522	1766831
00:00:03.735	62995	0.02673	0		0.387686	1767424
00:00:03.745	63005	0.02667	0		0.386816	1767204
00:00:03.755	63015	0.02709	0		0.392907	1768608
00:00:03.765	63025	0.02686	0		0.389571	1767838
00:00:03.775	63035	0.02679	0		0.388556	1767618
00:00:03.785	63045	0.02677	0		0.388266	1767547
00:00:03.795	63055	0.02696	0		0.391022	1768185
00:00:03.805	63065	0.0268	0		0.388701	1767638
00:00:03.815	63075	0.02661	0		0.385945	1766997
00:00:03.825	63085	0.02677	0		0.388266	1767537
00:00:03.835	63095	0.02691	0		0.390296	1768003
00:00:03.845	63105	0.02682	0		0.388991	1767726
00:00:03.855	63115	0.02652	0		0.38464	1766716
00:00:03.864	63125	0.02702	0		0.391892	1768381
00:00:03.874	63135	0.02697	0		0.391167	1768219
00:00:03.884	63145	0.0268	0		0.388701	1767635
00:00:03.894	63155	0.02737	0		0.396968	1769552
00:00:03.905	63165	0.02697	0		0.391167	1768207
00:00:03.914	63175	0.02684	0		0.389281	1767782
00:00:03.924	63185	0.02679	0		0.388556	1767620
00:00:03.934	63195	0.02708	0		0.392762	1768572
00:00:03.944	63205	0.02697	0		0.391167	1768207
00:00:03.955	63215	0.02676	0		0.388121	1767522
00:00:03.964	63225	0.02668	0		0.386961	1767236
00:00:03.974	63235	0.02661	0		0.385945	1767012
00:00:03.984	63245	0.02679	0		0.388556	1767598
00:00:03.994	63255	0.02698	0		0.391312	1768258
00:00:04.004	63265	0.02689	0		0.390006	1767953
00:00:04.014	63275	0.02675	0		0.387976	1767483
00:00:04.024	63285	0.02683	0		0.389136	1767755
00:00:04.034	63295	0.02705	0		0.392327	1768471
00:00:04.044	63305	0.02673	0		0.387686	1767412
00:00:04.054	63315	0.0268	0		0.388701	1767660
00:00:04.064	63325	0.02664	0		0.38638	1767106
00:00:04.074	63335	0.02674	0		0.387831	1767434
00:00:04.084	63345	0.02691	0		0.390296	1768006
00:00:04.094	63355	0.02685	0		0.389426	1767826
00:00:04.104	63365	0.02695	0		0.390877	1768163
00:00:04.114	63375	0.027	0		0.391602	1768307
00:00:04.124	63385	0.0268	0		0.388701	1767647
00:00:04.134	63395	0.02702	0		0.391892	1768390
00:00:04.144	63405	0.02687	0		0.389716	1767875
00:00:04.154	63415	0.02682	0		0.388991	1767716
00:00:04.163	63425	0.0268	0		0.388701	1767655
00:00:04.173	63435	0.02695	0		0.390877	1768160
00:00:04.183	63445	0.02694	0		0.390732	1768116
00:00:04.194	63455	0.02716	0		0.393922	1768843
00:00:04.203	63465	0.0266	0		0.3858	1766961
00:00:04.214	63475	0.02706	0		0.392472	1768510
00:00:04.223	63485	0.0266	0		0.3858	1766966
00:00:04.233	63495	0.02673	0		0.387686	1767417
00:00:04.243	63505	0.02679	0		0.388556	1767620
00:00:04.253	63515	0.02685	0		0.389426	1767816
00:00:04.263	63525	0.02668	0		0.386961	1767260
00:00:04.274	63535	0.027	0		0.391602	1768307
00:00:04.283	63545	0.02694	0		0.390732	1768101
00:00:04.293	63555	0.0274	0		0.397403	1769650
00:00:04.303	63565	0.02688	0		0.389861	1767902
00:00:04.313	63575	0.02697	0		0.391167	1768226
00:00:04.323	63585	0.02664	0		0.38638	1767113
00:00:04.333	63595	0.02686	0		0.389571	1767833
00:00:04.343	63605	0.02646	0		0.38377	1766493
00:00:04.353	63615	0.02687	0		0.389716	1767875
00:00:04.363	63625	0.02672	0		0.387541	1767395
00:00:04.373	63635	0.027	0		0.391602	1768332
00:00:04.383	63645	0.02702	0		0.391892	1768393
00:00:04.393	63655	0.02693	0		0.390587	1768077
00:00:04.402	63665	0.02711	0		0.393197	1768687
00:00:04.413	63675	0.02724	0		0.395083	1769125
00:00:04.422	63685	0.02677	0		0.388266	1767557
00:00:04.433	63695	0.02687	0		0.389716	1767870
00:00:04.442	63705	0.02695	0		0.390877	1768163
00:00:04.453	63715	0.02693	0		0.390587	1768096
00:00:04.462	63725	0.02671	0		0.387396	1767331
00:00:04.473	63735	0.02686	0		0.389571	1767846
00:00:04.482	63745	0.02664	0		0.38638	1767104
00:00:04.493	63755	0.027	0		0.391602	1768319
00:00:04.502	63765	0.02718	0		0.394212	1768934
00:00:04.512	63775	0.02735	0		0.396678	1769486
00:00:04.522	63785	0.02676	0		0.388121	1767530
00:00:04.532	63795	0.02728	0		0.395663	1769263
00:00:04.542	63805	0.02696	0		0.391022	1768199
00:00:04.552	63815	0.02734	0		0.396533	1769454
00:00:04.562	63825	0.02693	0		0.390587	1768074
00:00:04.572	63835	0.02672	0		0.387541	1767380
00:00:04.582	63845	0.0269	0		0.390151	1767974
00:00:04.592	63855	0.02715	0		0.393777	1768809
00:00:04.602	63865	0.02699	0		0.391457	1768280
00:00:04.612	63875	0.02691	0		0.390296	1768008
00:00:04.622	63885	0.02688	0		0.389861	1767917
00:00:04.632	63895	0.02694	0		0.390732	1768121
00:00:04.642	63905	0.02696	0		0.391022	1768180
00:00:04.652	63915	0.02727	0		0.395518	1769222
00:00:04.662	63925	0.02669	0		0.387106	1767278
00:00:04.672	63935	0.02701	0		0.391747	1768346
00:00:04.681	63945	0.02723	0		0.394938	1769101
00:00:04.691	63955	0.02709	0		0.392907	1768616
00:00:04.701	63965	0.02735	0		0.396678	1769493
00:00:04.712	63975	0.02721	0		0.394648	1769020
00:00:04.721	63985	0.02688	0		0.389861	1767919
00:00:04.731	63995	0.02724	0		0.395083	1769132
00:00:04.741	64005	0.02673	0		0.387686	1767398
00:00:04.751	64015	0.02714	0		0.393632	1768782
00:00:04.761	64025	0.02661	0		0.385945	1767027
00:00:04.771	64035	0.02715	0		0.393777	1768829
00:00:04.781	64045	0.02687	0		0.389716	1767880
00:00:04.791	64055	0.02714	0		0.393632	1768772
00:00:04.801	64065	0.02683	0		0.389136	1767748
00:00:04.811	64075	0.02699	0		0.391457	1768280
00:00:04.821	64085	0.02694	0		0.390732	1768109
00:00:04.831	64095	0.027	0		0.391602	1768327
00:00:04.841	64105	0.02679	0		0.388556	1767630
00:00:04.851	64115	0.02682	0		0.388991	1767713
00:00:04.861	64125	0.02669	0		0.387106	1767280
00:00:04.871	64135	0.02693	0		0.390587	1768089
00:00:04.881	64145	0.02672	0		0.387541	1767371
00:00:04.891	64155	0.02692	0		0.390441	1768038
00:00:04.901	64165	0.02681	0		0.388846	1767682
00:00:04.911	64175	0.02697	0		0.391167	1768221
00:00:04.922	64185	0.02674	0		0.387831	1767434
00:00:04.931	64195	0.02717	0		0.394067	1768887
00:00:04.941	64205	0.02648	0		0.38406	1766579
00:00:04.951	64215	0.02723	0		0.394938	1769096
00:00:04.961	64225	0.02664	0		0.38638	1767096
00:00:04.970	64235	0.02725	0		0.395228	1769148
00:00:04.980	64245	0.02686	0		0.389571	1767855
00:00:04.991	64255	0.02712	0		0.393342	1768733
00:00:05.000	64265	0.02669	0		0.387106	1767290
00:00:05.011	64275	0.02691	0		0.390296	1768021
00:00:05.020	64285	0.02679	0		0.388556	1767618
00:00:05.030	64295	0.02717	0		0.394067	1768905
00:00:05.040	64305	0.02705	0		0.392327	1768503
00:00:05.050	64315	0.02718	0		0.394212	1768939
00:00:05.060	64325	0.02683	0		0.389136	1767743
00:00:05.070	64335	0.02714	0		0.393632	1768799
00:00:05.080	64345	0.02679	0		0.388556	1767630
00:00:05.090	64355	0.02728	0		0.395663	1769263
00:00:05.100	64365	0.02668	0		0.386961	1767238
00:00:05.111	64375	0.02682	0		0.388991	1767726
00:00:05.120	64385	0.02646	0		0.38377	1766498
00:00:05.130	64395	0.02696	0		0.391022	1768182
00:00:05.140	64405	0.02673	0		0.387686	1767424
00:00:05.150	64415	0.02695	0		0.390877	1768153
00:00:05.160	64425	0.02626	0		0.380869	1765828
00:00:05.170	64435	0.02714	0		0.393632	1768789
00:00:05.180	64445	0.02687	0		0.389716	1767882
00:00:05.190	64455	0.02696	0		0.391022	1768180
00:00:05.200	64465	0.02661	0		0.385945	1767017
00:00:05.210	64475	0.02687	0		0.389716	1767890
00:00:05.219	64485	0.02695	0		0.390877	1768141
00:00:05.230	64495	0.02713	0		0.393487	1768765
00:00:05.240	64505	0.02669	0		0.387106	1767278
00:00:05.249	64515	0.0271	0		0.393052	1768657
00:00:05.260	64525	0.0267	0		0.387251	1767317
00:00:05.269	64535	0.02715	0		0.393777	1768812
00:00:05.280	64545	0.02679	0		0.388556	1767613
00:00:05.289	64555	0.02712	0		0.393342	1768736
00:00:05.299	64565	0.02698	0		0.391312	1768261
00:00:05.309	64575	0.02713	0		0.393487	1768750
00:00:05.319	64585	0.02682	0		0.388991	1767701
00:00:05.329	64595	0.02694	0		0.390732	1768104
00:00:05.339	64605	0.02684	0		0.389281	1767784
00:00:05.349	64615	0.02712	0		0.393342	1768728
00:00:05.359	64625	0.02653	0		0.384785	1766743
00:00:05.369	64635	0.02709	0		0.392907	1768623
00:00:05.379	64645	0.02665	0		0.386525	1767148
00:00:05.389	64655	0.02713	0		0.393487	1768750
00:00:05.399	64665	0.02676	0		0.388121	1767515
00:00:05.409	64675	0.02709	0		0.392907	1768616
00:00:05.419	64685	0.02711	0		0.393197	1768699
00:00:05.429	64695	0.02698	0		0.391312	1768236
00:00:05.439	64705	0.02692	0		0.390441	1768067
00:00:05.449	64715	0.02712	0		0.393342	1768731
00:00:05.459	64725	0.027	0		0.391602	1768314
00:00:05.469	64735	0.02703	0		0.392037	1768434
00:00:05.479	64745	0.02666	0		0.386671	1767192
00:00:05.489	64755	0.02725	0		0.395228	1769146
00:00:05.499	64765	0.02688	0		0.389861	1767907
00:00:05.509	64775	0.0269	0		0.390151	1767971
00:00:05.520	64785	0.02683	0		0.389136	1767762
00:00:05.529	64795	0.0268	0		0.388701	1767642
00:00:05.538	64805	0.02661	0		0.385945	1767027
00:00:05.549	64815	0.02708	0		0.392762	1768584
00:00:05.559	64825	0.027	0		0.391602	1768305
00:00:05.568	64835	0.0272	0		0.394503	1768976
00:00:05.578	64845	0.02688	0		0.389861	1767919
00:00:05.588	64855	0.02692	0		0.390441	1768040
00:00:05.599	64865	0.02707	0		0.392617	1768557
00:00:05.608	64875	0.02681	0		0.388846	1767672
00:00:05.618	64885	0.02694	0		0.390732	1768114
00:00:05.628	64895	0.0274	0		0.397403	1769655
00:00:05.638	64905	0.02661	0		0.385945	1767019
00:00:05.648	64915	0.02712	0		0.393342	1768714
00:00:05.658	64925	0.02697	0		0.391167	1768204
00:00:05.668	64935	0.02729	0		0.395808	1769288
00:00:05.678	64945	0.02692	0		0.390441	1768045
00:00:05.688	64955	0.02715	0		0.393777	1768829
00:00:05.698	64965	0.02685	0		0.389426	1767811
00:00:05.708	64975	0.02721	0		0.394648	1769027
00:00:05.718	64985	0.02692	0		0.390441	1768050
00:00:05.728	64995	0.02723	0		0.394938	1769103
00:00:05.738	65005	0.02679	0		0.388556	1767613
00:00:05.748	65015	0.02709	0		0.392907	1768625
00:00:05.758	65025	0.02674	0		0.387831	1767449
00:00:05.768	65035	0.0273	0		0.395953	1769324
00:00:05.778	65045	0.02705	0		0.392327	1768501
00:00:05.788	65055	0.02696	0		0.391022	1768180
00:00:05.798	65065	0.027	0		0.391602	1768307
00:00:05.808	65075	0.0269	0		0.390151	1767989
00:00:05.817	65085	0.0271	0		0.393052	1768660
00:00:05.827	65095	0.02697	0		0.391167	1768234
00:00:05.838	65105	0.02687	0		0.389716	1767873
00:00:05.848	65115	0.02726	0		0.395373	1769199
00:00:05.857	65125	0.02689	0		0.390006	1767939
00:00:05.867	65135	0.02729	0		0.395808	1769288
00:00:05.877	65145	0.02714	0		0.393632	1768787
00:00:05.887	65155	0.02703	0		0.392037	1768417
00:00:05.897	65165	0.0274	0		0.397403	1769660
00:00:05.907	65175	0.02729	0		0.395808	1769283
00:00:05.917	65185	0.02692	0		0.390441	1768065
00:00:05.927	65195	0.02714	0		0.393632	1768772
00:00:05.937	65205	0.02698	0		0.391312	1768258
00:00:05.947	65215	0.02703	0		0.392037	1768422
00:00:05.958	65225	0.02701	0		0.391747	1768339
00:00:05.967	65235	0.02683	0		0.389136	1767750
00:00:05.977	65245	0.02701	0		0.391747	1768344
00:00:05.987	65255	0.02721	0		0.394648	1769017
00:00:05.997	65265	0.02705	0		0.392327	1768483
00:00:06.007	65275	0.02708	0		0.392762	1768594
00:00:06.017	65285	0.02705	0		0.392327	1768496
00:00:06.027	65295	0.02704	0		0.392182	1768461
00:00:06.037	65305	0.02699	0		0.391457	1768270
00:00:06.047	65315	0.02706	0		0.392472	1768532
00:00:06.057	65325	0.02699	0		0.391457	1768278
00:00:06.067	65335	0.02712	0		0.393342	1768718
00:00:06.077	65345	0.027	0		0.391602	1768319
00:00:06.087	65355	0.02767	0		0.401319	1770577
00:00:06.097	65365	0.02707	0		0.392617	1768547
00:00:06.107	65375	0.02723	0		0.394938	1769098
00:00:06.116	65385	0.02722	0		0.394793	1769071
00:00:06.126	65395	0.0271	0		0.393052	1768647
00:00:06.137	65405	0.02715	0		0.393777	1768829
00:00:06.147	65415	0.02714	0		0.393632	1768787
00:00:06.156	65425	0.02711	0		0.393197	1768672
00:00:06.167	65435	0.02723	0		0.394938	1769076
00:00:06.176	65445	0.02683	0		0.389136	1767753
00:00:06.186	65455	0.02725	0		0.395228	1769163
00:00:06.196	65465	0.02714	0		0.393632	1768804
00:00:06.206	65475	0.02711	0		0.393197	1768687
00:00:06.216	65485	0.02716	0		0.393922	1768870
00:00:06.226	65495	0.0274	0		0.397403	1769672
00:00:06.236	65505	0.02713	0		0.393487	1768745
00:00:06.246	65515	0.02708	0		0.392762	1768581
00:00:06.256	65525	0.02714	0		0.393632	1768780
00:00:06.266	65535	0.02717	0		0.394067	1768905
00:00:06.276	9	0.0273	0		0.395953	1769329
00:00:06.286	19	0.02699	0		0.391457	1768280
00:00:06.296	29	0.02735	0		0.396678	1769491
00:00:06.306	39	0.02705	0		0.392327	1768491
00:00:06.316	49	0.02696	0		0.391022	1768192
00:00:06.326	59	0.02706	0		0.392472	1768535
00:00:06.336	69	0.02679	0		0.388556	1767630
00:00:06.346	79	0.02698	0		0.391312	1768238
00:00:06.356	89	0.02706	0		0.392472	1768527
00:00:06.366	99	0.02707	0		0.392617	1768559
00:00:06.375	109	0.02704	0		0.392182	1768442
00:00:06.385	119	0.02705	0		0.392327	1768478
00:00:06.396	129	0.02711	0		0.393197	1768679
00:00:06.406	139	0.02741	0		0.397548	1769699
00:00:06.415	149	0.02706	0		0.392472	1768535
00:00:06.425	159	0.02708	0		0.392762	1768581
00:00:06.435	169	0.02723	0		0.394938	1769105
00:00:06.445	179	0.02736	0		0.396823	1769530
00:00:06.455	189	0.02713	0		0.393487	1768758
00:00:06.465	199	0.02696	0		0.391022	1768180
00:00:06.476	209	0.02728	0		0.395663	1769251
00:00:06.485	219	0.02688	0		0.389861	1767917
00:00:06.496	229	0.02731	0		0.396098	1769356
00:00:06.505	239	0.02694	0		0.390732	1768101
00:00:06.515	249	0.02674	0		0.387831	1767446
00:00:06.525	259	0.02703	0		0.392037	1768420
00:00:06.535	269	0.02699	0		0.391457	1768287
00:00:06.545	279	0.02719	0		0.394358	1768951
00:00:06.555	289	0.02703	0		0.392037	1768407
00:00:06.565	299	0.02691	0		0.390296	1768021
00:00:06.575	309	0.0271	0		0.393052	1768645
00:00:06.585	319	0.02692	0		0.390441	1768062
00:00:06.595	329	0.0272	0		0.394503	1768988
00:00:06.605	339	0.02678	0		0.388411	1767566
00:00:06.615	349	0.02713	0		0.393487	1768760
00:00:06.625	359	0.02731	0		0.396098	1769356
00:00:06.634	369	0.0271	0		0.393052	1768643
00:00:06.645	379	0.02736	0		0.396823	1769542
00:00:06.655	389	0.02704	0		0.392182	1768447
00:00:06.665	399	0.02699	0		0.391457	1768295
00:00:06.674	409	0.02703	0		0.392037	1768405
00:00:06.684	419	0.02686	0		0.389571	1767843
00:00:06.695	429	0.02744	0		0.397983	1769804
00:00:06.705	439	0.02703	0		0.392037	1768410
00:00:06.714	449	0.0276	0		0.400304	1770342
00:00:06.724	459	0.02704	0		0.392182	1768454
00:00:06.734	469	0.02734	0		0.396533	1769476
00:00:06.744	479	0.02732	0		0.396243	1769383
00:00:06.754	489	0.02721	0		0.394648	1769010
00:00:06.764	499	0.02705	0		0.392327	1768471
00:00:06.774	509	0.02731	0		0.396098	1769346
00:00:06.784	519	0.02686	0		0.389571	1767863
00:00:06.794	529	0.02686	0		0.389571	1767851
00:00:06.804	539	0.02695	0		0.390877	1768160
00:00:06.814	549	0.02703	0		0.392037	1768407
00:00:06.824	559	0.02685	0		0.389426	1767819
00:00:06.834	569	0.02708	0		0.392762	1768598
00:00:06.844	579	0.02709	0		0.392907	1768623
00:00:06.854	589	0.02716	0		0.393922	1768858
00:00:06.864	599	0.02687	0		0.389716	1767890
00:00:06.874	609	0.02732	0		0.396243	1769403
00:00:06.884	619	0.02713	0		0.393487	1768760
00:00:06.894	629	0.02727	0		0.395518	1769231
00:00:06.904	639	0.02705	0		0.392327	1768478
00:00:06.913	649	0.02733	0		0.396388	1769415
00:00:06.923	659	0.02707	0		0.392617	1768562
00:00:06.933	669	0.02703	0		0.392037	1768434
00:00:06.944	679	0.02696	0		0.391022	1768199
00:00:06.953	689	0.02746	0		0.398274	1769878
00:00:06.964	699	0.02685	0		0.389426	1767831
00:00:06.973	709	0.02731	0		0.396098	1769366
00:00:06.983	719	0.02714	0		0.393632	1768775
00:00:06.994	729	0.02711	0		0.393197	1768684
00:00:07.003	739	0.02687	0		0.389716	1767895
00:00:07.013	749	0.02708	0		0.392762	1768601
00:00:07.023	759	0.02707	0		0.392617	1768557
00:00:07.033	769	0.02723	0		0.394938	1769074
00:00:07.043	779	0.02704	0		0.392182	1768466
00:00:07.053	789	0.0275	0		0.398854	1770008
00:00:07.063	799	0.02704	0		0.392182	1768466
00:00:07.073	809	0.02713	0		0.393487	1768770
00:00:07.083	819	0.02705	0		0.392327	1768486
00:00:07.093	829	0.02747	0		0.398419	1769910
00:00:07.103	839	0.02718	0		0.394212	1768922
00:00:07.113	849	0.0271	0		0.393052	1768650
00:00:07.123	859	0.02697	0		0.391167	1768219
00:00:07.133	869	0.02748	0		0.398564	1769915
00:00:07.143	879	0.02697	0		0.391167	1768224
00:00:07.153	889	0.02727	0		0.395518	1769224
00:00:07.163	899	0.0273	0		0.395953	1769310
00:00:07.173	909	0.02687	0		0.389716	1767868
00:00:07.183	919	0.02734	0		0.396533	1769459
00:00:07.193	929	0.02727	0		0.395518	1769212
00:00:07.202	939	0.02713	0		0.393487	1768755
00:00:07.213	949	0.02718	0		0.394212	1768924
00:00:07.222	959	0.027	0		0.391602	1768334
00:00:07.232	969	0.02708	0		0.392762	1768603
00:00:07.243	979	0.02699	0		0.391457	1768273
00:00:07.252	989	0.02713	0		0.393487	1768745
00:00:07.262	999	0.02766	0		0.401174	1770533
00:00:07.272	1009	0.02729	0		0.395808	1769293
00:00:07.282	1019	0.02714	0		0.393632	1768789
00:00:07.292	1029	0.02729	0		0.395808	1769300
00:00:07.302	1039	0.02692	0		0.390441	1768035
00:00:07.312	1049	0.02727	0		0.395518	1769224
00:00:07.322	1059	0.0271	0		0.393052	1768647
00:00:07.332	1069	0.02724	0		0.395083	1769137
00:00:07.342	1079	0.02688	0		0.389861	1767919
00:00:07.352	1089	0.02714	0		0.393632	1768789
00:00:07.362	1099	0.02683	0		0.389136	1767758
00:00:07.372	1109	0.02742	0		0.397693	1769714
00:00:07.382	1119	0.02733	0		0.396388	1769422
00:00:07.392	1129	0.02712	0		0.393342	1768736
00:00:07.402	1139	0.02702	0		0.391892	1768395
00:00:07.412	1149	0.02701	0		0.391747	1768366
00:00:07.422	1159	0.02684	0		0.389281	1767782
00:00:07.432	1169	0.02724	0		0.395083	1769123
00:00:07.442	1179	0.02687	0		0.389716	1767868
00:00:07.452	1189	0.02725	0		0.395228	1769148
00:00:07.462	1199	0.02697	0		0.391167	1768209
00:00:07.472	1209	0.0273	0		0.395953	1769310
00:00:07.481	1219	0.0269	0		0.390151	1767979
00:00:07.491	1229	0.02735	0		0.396678	1769486
00:00:07.501	1239	0.02684	0		0.389281	1767775
00:00:07.512	1249	0.02729	0		0.395808	1769278
00:00:07.522	1259	0.0272	0		0.394503	1768976
00:00:07.532	1269	0.0273	0		0.395953	1769342
00:00:07.541	1279	0.02685	0		0.389426	1767829
00:00:07.551	1289	0.02741	0		0.397548	1769689
00:00:07.561	1299	0.02714	0		0.393632	1768802
00:00:07.572	1309	0.02726	0		0.395373	1769197
00:00:07.581	1319	0.02689	0		0.390006	1767934
00:00:07.592	1329	0.02738	0		0.397113	1769586
00:00:07.601	1339	0.02703	0		0.392037	1768427
00:00:07.611	1349	0.02726	0		0.395373	1769182
00:00:07.621	1359	0.02701	0		0.391747	1768358
00:00:07.631	1369	0.0272	0		0.394503	1768976
00:00:07.641	1379	0.02693	0		0.390587	1768070
00:00:07.651	1389	0.02735	0		0.396678	1769488
00:00:07.661	1399	0.02703	0		0.392037	1768420
00:00:07.671	1409	0.02745	0		0.398129	1769831
00:00:07.681	1419	0.02679	0		0.388556	1767601
00:00:07.691	1429	0.02746	0		0.398274	1769878
00:00:07.701	1439	0.02714	0		0.393632	1768772
00:00:07.712	1449	0.02703	0		0.392037	1768410
00:00:07.721	1459	0.02707	0		0.392617	1768554
00:00:07.731	1469	0.02711	0		0.393197	1768699
00:00:07.741	1479	0.02729	0		0.395808	1769293
00:00:07.751	1489	0.02704	0		0.392182	1768449
00:00:07.760	1499	0.02707	0		0.392617	1768564
00:00:07.770	1509	0.02762	0		0.400594	1770400
00:00:07.780	1519	0.02725	0		0.395228	1769165
00:00:07.790	1529	0.02707	0		0.392617	1768545
00:00:07.800	1539	0.02674	0		0.387831	1767454
00:00:07.811	1549	0.02702	0		0.391892	1768381
00:00:07.820	1559	0.02704	0		0.392182	1768456
00:00:07.830	1569	0.02737	0		0.396968	1769559
00:00:07.840	1579	0.02662	0		0.38609	1767051
00:00:07.851	1589	0.02745	0		0.398129	1769821
00:00:07.860	1599	0.02704	0		0.392182	1768459
00:00:07.870	1609	0.02724	0		0.395083	1769141
00:00:07.880	1619	0.02715	0		0.393777	1768831
00:00:07.890	1629	0.02702	0		0.391892	1768385
00:00:07.900	1639	0.02695	0		0.390877	1768148
00:00:07.910	1649	0.02728	0		0.395663	1769273
00:00:07.920	1659	0.02714	0		0.393632	1768797
00:00:07.930	1669	0.02712	0		0.393342	1768718
00:00:07.940	1679	0.02704	0		0.392182	1768456
00:00:07.950	1689	0.02723	0		0.394938	1769074
00:00:07.960	1699	0.02691	0		0.390296	1768003
00:00:07.970	1709	0.02725	0		0.395228	1769150
00:00:07.980	1719	0.02697	0		0.391167	1768202
00:00:07.990	1729	0.02699	0		0.391457	1768275
00:00:08.000	1739	0.02687	0		0.389716	1767890
00:00:08.010	1749	0.02747	0		0.398419	1769902
00:00:08.020	1759	0.02712	0		0.393342	1768718
00:00:08.030	1769	0.02719	0		0.394358	1768951
00:00:08.040	1779	0.02697	0		0.391167	1768202
00:00:08.049	1789	0.02737	0		0.396968	1769550
00:00:08.059	1799	0.02685	0		0.389426	1767821
00:00:08.069	1809	0.02744	0		0.397983	1769780
00:00:08.079	1819	0.02708	0		0.392762	1768591
00:00:08.089	1829	0.02716	0		0.393922	1768848
00:00:08.099	1839	0.02703	0		0.392037	1768412
00:00:08.109	1849	0.02711	0		0.393197	1768679
00:00:08.119	1859	0.0269	0		0.390151	1767981
00:00:08.130	1869	0.02742	0		0.397693	1769728
00:00:08.140	1879	0.0271	0		0.393052	1768647
00:00:08.150	1889	0.02735	0		0.396678	1769508
00:00:08.159	1899	0.02695	0		0.390877	1768145
00:00:08.169	1909	0.02729	0		0.395808	1769280
00:00:08.179	1919	0.02714	0		0.393632	1768797
00:00:08.189	1929	0.02717	0		0.394067	1768900
00:00:08.199	1939	0.02702	0		0.391892	1768385
00:00:08.209	1949	0.02736	0		0.396823	1769528
00:00:08.219	1959	0.02726	0		0.395373	1769182
00:00:08.230	1969	0.02751	0		0.398999	1770039
00:00:08.239	1979	0.02708	0		0.392762	1768574
00:00:08.249	1989	0.02732	0		0.396243	1769381
00:00:08.259	1999	0.02708	0		0.392762	1768589
00:00:08.269	2009	0.02753	0		0.399289	1770091
00:00:08.279	2019	0.02725	0		0.395228	1769165
00:00:08.289	2029	0.02723	0		0.394938	1769086
00:00:08.299	2039	0.02726	0		0.395373	1769185
00:00:08.309	2049	0.02705	0		0.392327	1768503
00:00:08.319	2059	0.0272	0		0.394503	1768998
00:00:08.329	2069	0.02729	0		0.395808	1769285
00:00:08.339	2079	0.02723	0		0.394938	1769074
00:00:08.348	2089	0.02742	0		0.397693	1769738
00:00:08.358	2099	0.02725	0		0.395228	1769173
00:00:08.368	2109	0.02741	0		0.397548	1769704
00:00:08.378	2119	0.02724	0		0.395083	1769110
00:00:08.388	2129	0.02758	0		0.400014	1770258
00:00:08.398	2139	0.02718	0		0.394212	1768914
00:00:08.408	2149	0.0275	0		0.398854	1770003
00:00:08.418	2159	0.02722	0		0.394793	1769069
00:00:08.428	2169	0.02732	0		0.396243	1769400
00:00:08.438	2179	0.02732	0		0.396243	1769378
00:00:08.448	2189	0.02729	0		0.395808	1769290
00:00:08.458	2199	0.02736	0		0.396823	1769515
00:00:08.468	2209	0.02674	0		0.387831	1767442
00:00:08.478	2219	0.02708	0		0.392762	1768591
00:00:08.488	2229	0.02695	0		0.390877	1768138
00:00:08.498	2239	0.02728	0		0.395663	1769266
00:00:08.508	2249	0.02758	0		0.400014	1770253
00:00:08.518	2259	0.02728	0		0.395663	1769253
00:00:08.528	2269	0.02719	0		0.394358	1768941
00:00:08.538	2279	0.02704	0		0.392182	1768439
00:00:08.548	2289	0.02737	0		0.396968	1769557
00:00:08.558	2299	0.02743	0		0.397838	1769773
00:00:08.568	2309	0.02726	0		0.395373	1769177
00:00:08.578	2319	0.0272	0		0.394503	1769005
00:00:08.588	2329	0.02734	0		0.396533	1769444
00:00:08.598	2339	0.02715	0		0.393777	1768834
00:00:08.607	2349	0.02753	0		0.399289	1770103
00:00:08.618	2359	0.02725	0		0.395228	1769153
00:00:08.628	2369	0.02738	0		0.397113	1769604
00:00:08.638	2379	0.02727	0		0.395518	1769241
00:00:08.648	2389	0.0273	0		0.395953	1769312
00:00:08.658	2399	0.02733	0		0.396388	1769425
00:00:08.667	2409	0.02727	0		0.395518	1769239
00:00:08.677	2419	0.02725	0		0.395228	1769163
00:00:08.687	2429	0.02736	0		0.396823	1769540
00:00:08.697	2439	0.02728	0		0.395663	1769270
00:00:08.707	2449	0.02716	0		0.393922	1768851
00:00:08.717	2459	0.02712	0		0.393342	1768709
00:00:08.727	2469	0.02734	0		0.396533	1769449
00:00:08.737	2479	0.02742	0		0.397693	1769714
00:00:08.747	2489	0.02728	0		0.395663	1769258
00:00:08.757	2499	0.02714	0		0.393632	1768797
00:00:08.767	2509	0.02707	0		0.392617	1768557
00:00:08.777	2519	0.02719	0		0.394358	1768941
00:00:08.787	2529	0.02695	0		0.390877	1768163
00:00:08.797	2539	0.02728	0		0.395663	1769275
00:00:08.807	2549	0.02711	0		0.393197	1768674
00:00:08.817	2559	0.02746	0		0.398274	1769875
00:00:08.827	2569	0.02733	0		0.396388	1769427
00:00:08.837	2579	0.02692	0		0.390441	1768047
00:00:08.847	2589	0.02726	0		0.395373	1769204
00:00:08.857	2599	0.02739	0		0.397258	1769633
00:00:08.867	2609	0.02734	0		0.396533	1769447
00:00:08.877	2619	0.0271	0		0.393052	1768647
00:00:08.886	2629	0.02715	0		0.393777	1768824
00:00:08.896	2639	0.027	0		0.391602	1768307
00:00:08.907	2649	0.02719	0		0.394358	1768954
00:00:08.917	2659	0.02719	0		0.394358	1768971
00:00:08.926	2669	0.02712	0		0.393342	1768718
00:00:08.936	2679	0.02749	0		0.398709	1769971
00:00:08.946	2689	0.02751	0		0.398999	1770022
00:00:08.956	2699	0.02712	0		0.393342	1768718
00:00:08.966	2709	0.02738	0		0.397113	1769606
00:00:08.977	2719	0.02711	0		0.393197	1768672
00:00:08.986	2729	0.02713	0		0.393487	1768770
00:00:08.997	2739	0.02737	0		0.396968	1769545
00:00:09.006	2749	0.02705	0		0.392327	1768496
00:00:09.016	2759	0.02725	0		0.395228	1769155
00:00:09.026	2769	0.02692	0		0.390441	1768057
00:00:09.036	2779	0.02744	0		0.397983	1769780
00:00:09.046	2789	0.02752	0		0.399144	1770057
00:00:09.056	2799	0.02718	0		0.394212	1768932
00:00:09.066	2809	0.02706	0		0.392472	1768525
00:00:09.076	2819	0.02761	0		0.400449	1770381
00:00:09.086	2829	0.02715	0		0.393777	1768807
00:00:09.096	2839	0.0277	0		0.401754	1770680
00:00:09.106	2849	0.02731	0		0.396098	1769344
00:00:09.116	2859	0.02737	0		0.396968	1769559
00:00:09.126	2869	0.02702	0		0.391892	1768381
00:00:09.136	2879	0.02728	0		0.395663	1769266
00:00:09.146	2889	0.02702	0		0.391892	1768371
00:00:09.155	2899	0.02723	0		0.394938	1769078
00:00:09.165	2909	0.02712	0		0.393342	1768721
00:00:09.175	2919	0.02698	0		0.391312	1768241
00:00:09.186	2929	0.02725	0		0.395228	1769153
00:00:09.196	2939	0.02728	0		0.395663	1769258
00:00:09.205	2949	0.02731	0		0.396098	1769366
00:00:09.215	2959	0.02771	0		0.401899	1770711
00:00:09.225	2969	0.02698	0		0.391312	1768253
00:00:09.235	2979	0.02692	0		0.390441	1768047
00:00:09.245	2989	0.02703	0		0.392037	1768422
00:00:09.255	2999	0.02713	0		0.393487	1768745
00:00:09.265	3009	0.02713	0		0.393487	1768763
00:00:09.275	3019	0.02733	0		0.396388	1769435
00:00:09.285	3029	0.0271	0		0.393052	1768638
00:00:09.295	3039	0.0272	0		0.394503	1768981
00:00:09.305	3049	0.02701	0		0.391747	1768346
00:00:09.315	3059	0.02724	0		0.395083	1769132
00:00:09.325	3069	0.02721	0		0.394648	1769029
00:00:09.335	3079	0.02755	0		0.399579	1770177
00:00:09.345	3089	0.02769	0		0.401609	1770648
00:00:09.355	3099	0.0275	0		0.398854	1769986
00:00:09.366	3109	0.02705	0		0.392327	1768493
00:00:09.375	3119	0.0275	0		0.398854	1769998
00:00:09.385	3129	0.02725	0		0.395228	1769173
00:00:09.395	3139	0.02725	0		0.395228	1769168
00:00:09.405	3149	0.02738	0		0.397113	1769606
00:00:09.415	3159	0.02724	0		0.395083	1769113
00:00:09.425	3169	0.02737	0		0.396968	1769559
00:00:09.435	3179	0.02728	0		0.395663	1769268
00:00:09.445	3189	0.02713	0		0.393487	1768748
00:00:09.455	3199	0.02733	0		0.396388	1769430
00:00:09.465	3209	0.02732	0		0.396243	1769393
00:00:09.474	3219	0.02744	0		0.397983	1769807
00:00:09.484	3229	0.0273	0		0.395953	1769332
00:00:09.494	3239	0.02731	0		0.396098	1769361
00:00:09.504	3249	0.02737	0		0.396968	1769574
00:00:09.514	3259	0.02762	0		0.400594	1770400
00:00:09.524	3269	0.02745	0		0.398129	1769824
00:00:09.534	3279	0.02724	0		0.395083	1769118
00:00:09.544	3289	0.02721	0		0.394648	1769039
00:00:09.554	3299	0.0273	0		0.395953	1769324
00:00:09.564	3309	0.0269	0		0.390151	1767976
00:00:09.574	3319	0.02742	0		0.397693	1769716
00:00:09.584	3329	0.02733	0		0.396388	1769420
00:00:09.594	3339	0.0273	0		0.395953	1769339
00:00:09.604	3349	0.02699	0		0.391457	1768297
00:00:09.614	3359	0.02745	0		0.398129	1769836
00:00:09.624	3369	0.02728	0		0.395663	1769266
00:00:09.634	3379	0.02748	0		0.398564	1769915
00:00:09.644	3389	0.02714	0		0.393632	1768775
00:00:09.654	3399	0.02717	0		0.394067	1768892
00:00:09.664	3409	0.02693	0		0.390587	1768096
00:00:09.674	3419	0.0275	0		0.398854	1769983
00:00:09.684	3429	0.02732	0		0.396243	1769376
00:00:09.694	3439	0.02735	0		0.396678	1769503
00:00:09.704	3449	0.02737	0		0.396968	1769550
00:00:09.714	3459	0.02754	0		0.399434	1770145
00:00:09.724	3469	0.02711	0		0.393197	1768684
00:00:09.734	3479	0.02754	0		0.399434	1770118
00:00:09.744	3489	0.02724	0		0.395083	1769115
00:00:09.754	3499	0.02747	0		0.398419	1769880
00:00:09.763	3509	0.02689	0		0.390006	1767966
00:00:09.774	3519	0.02769	0		0.401609	1770643
00:00:09.783	3529	0.02713	0		0.393487	1768753
00:00:09.793	3539	0.02738	0		0.397113	1769594
00:00:09.803	3549	0.02731	0		0.396098	1769356
00:00:09.813	3559	0.02736	0		0.396823	1769528
00:00:09.823	3569	0.02707	0		0.392617	1768552
00:00:09.833	3579	0.02757	0		0.399869	1770224
00:00:09.844	3589	0.02719	0		0.394358	1768946
00:00:09.853	3599	0.0274	0		0.397403	1769653
00:00:09.863	3609	0.02703	0		0.392037	1768422
00:00:09.873	3619	0.02765	0		0.401029	1770501
00:00:09.883	3629	0.02699	0		0.391457	1768295
00:00:09.893	3639	0.02729	0		0.395808	1769307
00:00:09.903	3649	0.02692	0		0.390441	1768067
00:00:09.913	3659	0.02747	0		0.398419	1769900
00:00:09.923	3669	0.02706	0		0.392472	1768532
00:00:09.933	3679	0.02733	0		0.396388	1769425
00:00:09.943	3689	0.0274	0		0.397403	1769677
00:00:09.953	3699	0.02722	0		0.394793	1769044
00:00:09.963	3709	0.02727	0		0.395518	1769212
00:00:09.973	3719	0.02741	0		0.397548	1769706
00:00:09.983	3729	0.02714	0		0.393632	1768782
00:00:09.993	3739	0.02752	0		0.399144	1770064
00:00:10.003	3749	0.02723	0		0.394938	1769081
00:00:10.013	3759	0.02733	0		0.396388	1769439
00:00:10.023	3769	0.02695	0		0.390877	1768158
00:00:10.033	3779	0.02741	0		0.397548	1769682
00:00:10.043	3789	0.02712	0		0.393342	1768721
00:00:10.053	3799	0.02736	0		0.396823	1769515
00:00:10.063	3809	0.02739	0		0.397258	1769640
00:00:10.073	3819	0.02762	0		0.400594	1770410
00:00:10.082	3829	0.02709	0		0.392907	1768628
00:00:10.093	3839	0.02739	0		0.397258	1769628
00:00:10.103	3849	0.02713	0		0.393487	1768763
00:00:10.112	3859	0.02742	0		0.397693	1769721
00:00:10.123	3869	0.02722	0		0.394793	1769069
00:00:10.132	3879	0.02796	0		0.405525	1771528
00:00:10.142	3889	0.02748	0		0.398564	1769919
00:00:10.152	3899	0.02746	0		0.398274	1769846
00:00:10.162	3909	0.02721	0		0.394648	1769027
00:00:10.172	3919	0.02765	0		0.401029	1770501
00:00:10.182	3929	0.02731	0		0.396098	1769366
00:00:10.192	3939	0.02737	0		0.396968	1769562
00:00:10.202	3949	0.02725	0		0.395228	1769146
00:00:10.212	3959	0.02743	0		0.397838	1769775
00:00:10.222	3969	0.02723	0		0.394938	1769091
00:00:10.232	3979	0.02776	0		0.402625	1770880
00:00:10.242	3989	0.027	0		0.391602	1768305
00:00:10.252	3999	0.02718	0		0.394212	1768907
00:00:10.262	4009	0.02715	0		0.393777	1768836
00:00:10.272	4019	0.02774	0		0.402335	1770790
00:00:10.282	4029	0.027	0		0.391602	1768319
00:00:10.292	4039	0.0274	0		0.397403	1769653
00:00:10.302	4049	0.02734	0		0.396533	1769452
00:00:10.312	4059	0.02759	0		0.400159	1770295
00:00:10.322	4069	0.02709	0		0.392907	1768606
00:00:10.332	4079	0.02752	0		0.399144	1770071
00:00:10.342	4089	0.02728	0		0.395663	1769273
00:00:10.352	4099	0.02772	0		0.402045	1770733
00:00:10.361	4109	0.02701	0		0.391747	1768356
00:00:10.371	4119	0.02725	0		0.395228	1769173
00:00:10.382	4129	0.02733	0		0.396388	1769417
00:00:10.391	4139	0.0274	0		0.397403	1769662
00:00:10.401	4149	0.02696	0		0.391022	1768175
00:00:10.411	4159	0.02757	0		0.399869	1770227
00:00:10.421	4169	0.02718	0		0.394212	1768924
00:00:10.432	4179	0.02738	0		0.397113	1769594
00:00:10.441	4189	0.02699	0		0.391457	1768297
00:00:10.451	4199	0.02745	0		0.398129	1769834
00:00:10.461	4209	0.02688	0		0.389861	1767912
00:00:10.471	4219	0.02752	0		0.399144	1770069
00:00:10.481	4229	0.02703	0		0.392037	1768410
00:00:10.491	4239	0.02753	0		0.399289	1770091
00:00:10.501	4249	0.02716	0		0.393922	1768858
00:00:10.511	4259	0.02724	0		0.395083	1769130
00:00:10.521	4269	0.02727	0		0.395518	1769239
00:00:10.531	4279	0.02736	0		0.396823	1769518
00:00:10.541	4289	0.02722	0		0.394793	1769047
00:00:10.551	4299	0.02746	0		0.398274	1769868
00:00:10.561	4309	0.0271	0		0.393052	1768645
00:00:10.571	4319	0.02762	0		0.400594	1770386
00:00:10.581	4329	0.02737	0		0.396968	1769545
00:00:10.591	4339	0.0277	0		0.401754	1770672
00:00:10.601	4349	0.02716	0		0.393922	1768858
00:00:10.611	4359	0.02751	0		0.398999	1770015
00:00:10.621	4369	0.02713	0		0.393487	1768763
00:00:10.630	4379	0.02727	0		0.395518	1769212
00:00:10.641	4389	0.02746	0		0.398274	1769856
00:00:10.651	4399	0.0274	0		0.397403	1769645
00:00:10.661	4409	0.02732	0		0.396243	1769378
00:00:10.671	4419	0.02738	0		0.397113	1769581
00:00:10.680	4429	0.02718	0		0.394212	1768924
00:00:10.690	4439	0.0273	0		0.395953	1769312
00:00:10.700	4449	0.02722	0		0.394793	1769069
00:00:10.710	4459	0.02738	0		0.397113	1769601
00:00:10.720	4469	0.02734	0		0.396533	1769464
00:00:10.730	4479	0.02749	0		0.398709	1769954
00:00:10.740	4489	0.02715	0		0.393777	1768836
00:00:10.750	4499	0.02737	0		0.396968	1769564
00:00:10.760	4509	0.02735	0		0.396678	1769501
00:00:10.770	4519	0.0274	0		0.397403	1769648
00:00:10.780	4529	0.02725	0		0.395228	1769143
00:00:10.790	4539	0.02751	0		0.398999	1770037
00:00:10.800	4549	0.02733	0		0.396388	1769442
00:00:10.810	4559	0.02752	0		0.399144	1770061
00:00:10.820	4569	0.02713	0		0.393487	1768763
00:00:10.830	4579	0.02745	0		0.398129	1769831
00:00:10.840	4589	0.02719	0		0.394358	1768971
00:00:10.850	4599	0.02775	0		0.40248	1770824
00:00:10.860	4609	0.0273	0		0.395953	1769315
00:00:10.870	4619	0.02747	0		0.398419	1769880
00:00:10.880	4629	0.02704	0		0.392182	1768459
00:00:10.890	4639	0.0275	0		0.398854	1769981
00:00:10.899	4649	0.02728	0		0.395663	1769266
00:00:10.909	4659	0.02755	0		0.399579	1770157
00:00:10.920	4669	0.02698	0		0.391312	1768263
00:00:10.929	4679	0.02737	0		0.396968	1769569
00:00:10.939	4689	0.02742	0		0.397693	1769714
00:00:10.950	4699	0.02775	0		0.40248	1770836
00:00:10.960	4709	0.02741	0		0.397548	1769679
00:00:10.969	4719	0.02753	0		0.399289	1770084
00:00:10.979	4729	0.02724	0		0.395083	1769127
00:00:10.989	4739	0.02761	0		0.400449	1770359
00:00:10.999	4749	0.02723	0		0.394938	1769081
00:00:11.009	4759	0.02735	0		0.396678	1769479
00:00:11.019	4769	0.02738	0		0.397113	1769606
00:00:11.029	4779	0.02745	0		0.398129	1769824
00:00:11.039	4789	0.02733	0		0.396388	1769425
00:00:11.049	4799	0.02754	0		0.399434	1770135
00:00:11.059	4809	0.0274	0		0.397403	1769653
00:00:11.069	4819	0.02756	0		0.399724	1770184
00:00:11.079	4829	0.02732	0		0.396243	1769378
00:00:11.089	4839	0.0278	0		0.403205	1771020
00:00:11.099	4849	0.02738	0		0.397113	1769608
00:00:11.109	4859	0.0277	0		0.401754	1770655
00:00:11.119	4869	0.0273	0		0.395953	1769315
00:00:11.129	4879	0.02748	0		0.398564	1769939
00:00:11.139	4889	0.02735	0		0.396678	1769484
00:00:11.149	4899	0.02762	0		0.400594	1770403
00:00:11.159	4909	0.02736	0		0.396823	1769525
00:00:11.169	4919	0.02716	0		0.393922	1768856
00:00:11.178	4929	0.02735	0		0.396678	1769488
00:00:11.188	4939	0.02753	0		0.399289	1770086
00:00:11.199	4949	0.02722	0		0.394793	1769044
00:00:11.209	4959	0.02753	0		0.399289	1770103
00:00:11.219	4969	0.02747	0		0.398419	1769910
00:00:11.228	4979	0.02724	0		0.395083	1769115
00:00:11.239	4989	0.02742	0		0.397693	1769731
00:00:11.248	4999	0.02757	0		0.399869	1770229
00:00:11.259	5009	0.02731	0		0.396098	1769368
00:00:11.268	5019	0.0274	0		0.397403	1769653
00:00:11.278	5029	0.02732	0		0.396243	1769405
00:00:11.288	5039	0.02713	0		0.393487	1768743
00:00:11.298	5049	0.02697	0		0.391167	1768209
00:00:11.308	5059	0.02727	0		0.395518	1769214
00:00:11.318	5069	0.02739	0		0.397258	1769623
00:00:11.328	5079	0.02756	0		0.399724	1770214
00:00:11.338	5089	0.0276	0		0.400304	1770317
00:00:11.348	5099	0.02734	0		0.396533	1769447
00:00:11.358	5109	0.02719	0		0.394358	1768954
00:00:11.368	5119	0.02767	0		0.401319	1770560
00:00:11.378	5129	0.02713	0		0.393487	1768763
00:00:11.388	5139	0.02728	0		0.395663	1769251
00:00:11.398	5149	0.02731	0		0.396098	1769373
00:00:11.408	5159	0.02728	0		0.395663	1769261
00:00:11.418	5169	0.02762	0		0.400594	1770410
00:00:11.428	5179	0.02734	0		0.396533	1769452
00:00:11.438	5189	0.02747	0		0.398419	1769895
00:00:11.448	5199	0.02728	0		0.395663	1769248
00:00:11.458	5209	0.0276	0		0.400304	1770332
00:00:11.467	5219	0.02743	0		0.397838	1769768
00:00:11.478	5229	0.02737	0		0.396968	1769562
00:00:11.488	5239	0.02735	0		0.396678	1769481
00:00:11.497	5249	0.02766	0		0.401174	1770528
00:00:11.508	5259	0.02733	0		0.396388	1769442
00:00:11.517	5269	0.0276	0		0.400304	1770342
00:00:11.529	5279	0.02718	0		0.394212	1768932
00:00:11.537	5289	0.02758	0		0.400014	1770268
00:00:11.547	5299	0.02739	0		0.397258	1769633
00:00:11.557	5309	0.02755	0		0.399579	1770164
00:00:11.567	5319	0.02735	0		0.396678	1769501
00:00:11.577	5329	0.02715	0		0.393777	1768816
00:00:11.587	5339	0.02712	0		0.393342	1768726
00:00:11.597	5349	0.02737	0		0.396968	1769557
00:00:11.607	5359	0.02747	0		0.398419	1769883
00:00:11.617	5369	0.02735	0		0.396678	1769506
00:00:11.627	5379	0.02733	0		0.396388	1769439
00:00:11.637	5389	0.02763	0		0.400739	1770432
00:00:11.647	5399	0.02743	0		0.397838	1769773
00:00:11.657	5409	0.02732	0		0.396243	1769408
00:00:11.667	5419	0.02723	0		0.394938	1769098
00:00:11.677	5429	0.02748	0		0.398564	1769946
00:00:11.687	5439	0.02721	0		0.394648	1769037
00:00:11.697	5449	0.0273	0		0.395953	1769324
00:00:11.707	5459	0.0275	0		0.398854	1770003
00:00:11.717	5469	0.02731	0		0.396098	1769373
00:00:11.727	5479	0.02751	0		0.398999	1770039
00:00:11.737	5489	0.02776	0		0.402625	1770856
00:00:11.747	5499	0.02746	0		0.398274	1769868
00:00:11.757	5509	0.02757	0		0.399869	1770244
00:00:11.767	5519	0.02762	0		0.400594	1770388
00:00:11.776	5529	0.02744	0		0.397983	1769792
00:00:11.786	5539	0.02732	0		0.396243	1769376
00:00:11.796	5549	0.02741	0		0.397548	1769687
00:00:11.806	5559	0.02733	0		0.396388	1769410
00:00:11.816	5569	0.02743	0		0.397838	1769750
00:00:11.826	5579	0.02735	0		0.396678	1769506
00:00:11.836	5589	0.02729	0		0.395808	1769290
00:00:11.846	5599	0.02706	0		0.392472	1768535
00:00:11.856	5609	0.02752	0		0.399144	1770061
00:00:11.866	5619	0.02746	0		0.398274	1769851
00:00:11.876	5629	0.02752	0		0.399144	1770071
00:00:11.886	5639	0.02733	0		0.396388	1769442
00:00:11.896	5649	0.02789	0		0.40451	1771303
00:00:11.906	5659	0.02727	0		0.395518	1769222
00:00:11.916	5669	0.02769	0		0.401609	1770633
00:00:11.926	5679	0.02743	0		0.397838	1769765
00:00:11.936	5689	0.02736	0		0.396823	1769518
00:00:11.946	5699	0.02739	0		0.397258	1769623
00:00:11.956	5709	0.02737	0		0.396968	1769555
00:00:11.966	5719	0.02748	0		0.398564	1769944
00:00:11.976	5729	0.02751	0		0.398999	1770017
00:00:11.986	5739	0.02754	0		0.399434	1770147
00:00:11.996	5749	0.02753	0		0.399289	1770081
00:00:12.006	5759	0.02755	0		0.399579	1770155
00:00:12.016	5769	0.02768	0		0.401464	1770599
00:00:12.026	5779	0.02755	0		0.399579	1770157
00:00:12.036	5789	0.02722	0		0.394793	1769049
00:00:12.046	5799	0.02736	0		0.396823	1769533
00:00:12.055	5809	0.02777	0		0.40277	1770912
00:00:12.066	5819	0.02731	0		0.396098	1769351
00:00:12.075	5829	0.02787	0		0.40422	1771229
00:00:12.085	5839	0.02743	0		0.397838	1769775
00:00:12.095	5849	0.0278	0		0.403205	1771010
00:00:12.106	5859	0.02742	0		0.397693	1769741
00:00:12.115	5869	0.02778	0		0.402915	1770937
00:00:12.126	5879	0.02737	0		0.396968	1769562
00:00:12.135	5889	0.02744	0		0.397983	1769782
00:00:12.145	5899	0.02737	0		0.396968	1769557
00:00:12.155	5909	0.02773	0		0.40219	1770775
00:00:12.165	5919	0.02724	0		0.395083	1769110
00:00:12.175	5929	0.02787	0		0.40422	1771241
00:00:12.185	5939	0.02729	0		0.395808	1769302
00:00:12.195	5949	0.0275	0		0.398854	1769986
00:00:12.205	5959	0.02733	0		0.396388	1769439
00:00:12.215	5969	0.02774	0		0.402335	1770800
00:00:12.225	5979	0.02741	0		0.397548	1769684
00:00:12.235	5989	0.0276	0		0.400304	1770339
00:00:12.245	5999	0.0275	0		0.398854	1769983
00:00:12.255	6009	0.02763	0		0.400739	1770422
00:00:12.265	6019	0.02725	0		0.395228	1769158
00:00:12.275	6029	0.02791	0		0.4048	1771376
00:00:12.285	6039	0.02741	0		0.397548	1769704
00:00:12.295	6049	0.02727	0		0.395518	1769219
00:00:12.305	6059	0.02757	0		0.399869	1770241
00:00:12.315	6069	0.02788	0		0.404365	1771273
00:00:12.325	6079	0.02714	0		0.393632	1768782
00:00:12.335	6089	0.02761	0		0.400449	1770356
00:00:12.345	6099	0.0273	0		0.395953	1769337
00:00:12.355	6109	0.02758	0		0.400014	1770266
00:00:12.365	6119	0.02744	0		0.397983	1769809
00:00:12.375	6129	0.02768	0		0.401464	1770616
00:00:12.385	6139	0.0275	0		0.398854	1770005
00:00:12.395	6149	0.02758	0		0.400014	1770276
00:00:12.405	6159	0.02738	0		0.397113	1769608
00:00:12.415	6169	0.02745	0		0.398129	1769821
00:00:12.424	6179	0.02762	0		0.400594	1770398
00:00:12.434	6189	0.02756	0		0.399724	1770186
00:00:12.444	6199	0.02748	0		0.398564	1769915
00:00:12.454	6209	0.02776	0		0.402625	1770885
00:00:12.464	6219	0.02743	0		0.397838	1769777
00:00:12.474	6229	0.02774	0		0.402335	1770802
00:00:12.484	6239	0.0278	0		0.403205	1771015
00:00:12.494	6249	0.02784	0		0.403785	1771141
00:00:12.504	6259	0.02712	0		0.393342	1768736
00:00:12.514	6269	0.02768	0		0.401464	1770611
00:00:12.524	6279	0.02729	0		0.395808	1769283
00:00:12.534	6289	0.02769	0		0.401609	1770638
00:00:12.544	6299	0.02723	0		0.394938	1769093
00:00:12.554	6309	0.02766	0		0.401174	1770538
00:00:12.564	6319	0.02754	0		0.399434	1770125
00:00:12.574	6329	0.02772	0		0.402045	1770741
00:00:12.584	6339	0.02733	0		0.396388	1769432
00:00:12.594	6349	0.02783	0		0.40364	1771106
00:00:12.604	6359	0.02721	0		0.394648	1769022
00:00:12.614	6369	0.02771	0		0.401899	1770711
00:00:12.624	6379	0.02709	0		0.392907	1768633
00:00:12.634	6389	0.02771	0		0.401899	1770711
00:00:12.644	6399	0.02739	0		0.397258	1769621
00:00:12.654	6409	0.02712	0		0.393342	1768721
00:00:12.663	6419	0.02753	0		0.399289	1770110
00:00:12.673	6429	0.02747	0		0.398419	1769907
00:00:12.683	6439	0.0273	0		0.395953	1769319
00:00:12.694	6449	0.02758	0		0.400014	1770256
00:00:12.703	6459	0.02749	0		0.398709	1769956
00:00:12.713	6469	0.0278	0		0.403205	1771013
00:00:12.724	6479	0.02744	0		0.397983	1769785
00:00:12.733	6489	0.02782	0		0.403495	1771074
00:00:12.743	6499	0.02739	0		0.397258	1769618
00:00:12.753	6509	0.02778	0		0.402915	1770939
00:00:12.763	6519	0.0273	0		0.395953	1769342
00:00:12.773	6529	0.02788	0		0.404365	1771285
00:00:12.783	6539	0.02739	0		0.397258	1769626
00:00:12.793	6549	0.02774	0		0.402335	1770800
00:00:12.803	6559	0.02729	0		0.395808	1769285
00:00:12.813	6569	0.02774	0		0.402335	1770787
00:00:12.823	6579	0.02738	0		0.397113	1769589
00:00:12.833	6589	0.02753	0		0.399289	1770084
00:00:12.843	6599	0.02765	0		0.401029	1770503
00:00:12.853	6609	0.02798	0		0.405815	1771609
00:00:12.863	6619	0.02751	0		0.398999	1770030
00:00:12.873	6629	0.02755	0		0.399579	1770159
00:00:12.883	6639	0.02743	0		0.397838	1769770
00:00:12.893	6649	0.02742	0		0.397693	1769738
00:00:12.903	6659	0.02728	0		0.395663	1769244
00:00:12.913	6669	0.02794	0		0.405235	1771489
00:00:12.922	6679	0.02755	0		0.399579	1770177
00:00:12.932	6689	0.02761	0		0.400449	1770373
00:00:12.942	6699	0.02738	0		0.397113	1769596
00:00:12.952	6709	0.02786	0		0.404075	1771214
00:00:12.963	6719	0.02742	0		0.397693	1769728
00:00:12.972	6729	0.02761	0		0.400449	1770373
00:00:12.983	6739	0.02743	0		0.397838	1769758
00:00:12.993	6749	0.02768	0		0.401464	1770606
00:00:13.002	6759	0.02724	0		0.395083	1769132
00:00:13.012	6769	0.02759	0		0.400159	1770300
00:00:13.022	6779	0.02753	0		0.399289	1770113
00:00:13.032	6789	0.02774	0		0.402335	1770795
00:00:13.042	6799	0.02736	0		0.396823	1769528
00:00:13.052	6809	0.02756	0		0.399724	1770194
00:00:13.062	6819	0.02741	0		0.397548	1769684
00:00:13.072	6829	0.02786	0		0.404075	1771200
00:00:13.082	6839	0.02719	0		0.394358	1768956
00:00:13.092	6849	0.02743	0		0.397838	1769775
00:00:13.102	6859	0.02729	0		0.395808	1769295
00:00:13.112	6869	0.02773	0		0.40219	1770768
00:00:13.122	6879	0.02737	0		0.396968	1769547
00:00:13.132	6889	0.02784	0		0.403785	1771146
00:00:13.142	6899	0.02744	0		0.397983	1769807
00:00:13.152	6909	0.02766	0		0.401174	1770525
00:00:13.162	6919	0.02725	0		0.395228	1769155
00:00:13.172	6929	0.02736	0		0.396823	1769513
00:00:13.182	6939	0.02747	0		0.398419	1769902
00:00:13.192	6949	0.0276	0		0.400304	1770332
00:00:13.202	6959	0.02762	0		0.400594	1770388
00:00:13.212	6969	0.02757	0		0.399869	1770246
00:00:13.222	6979	0.0277	0		0.401754	1770662
00:00:13.232	6989	0.02762	0		0.400594	1770388
00:00:13.242	6999	0.02712	0		0.393342	1768716
00:00:13.252	7009	0.02747	0		0.398419	1769902
00:00:13.262	7019	0.02773	0		0.40219	1770770
00:00:13.272	7029	0.0276	0		0.400304	1770325
00:00:13.281	7039	0.02729	0		0.395808	1769283
00:00:13.291	7049	0.02779	0		0.40306	1770973
00:00:13.301	7059	0.02736	0		0.396823	1769530
00:00:13.311	7069	0.02765	0		0.401029	1770486
00:00:13.321	7079	0.02739	0		0.397258	1769628
00:00:13.331	7089	0.02746	0		0.398274	1769856
00:00:13.341	7099	0.02733	0		0.396388	1769420
00:00:13.351	7109	0.02746	0		0.398274	1769866
00:00:13.361	7119	0.02733	0		0.396388	1769427
00:00:13.371	7129	0.02753	0		0.399289	1770110
00:00:13.381	7139	0.02748	0		0.398564	1769934
00:00:13.391	7149	0.02784	0		0.403785	1771153
00:00:13.401	7159	0.02747	0		0.398419	1769912
00:00:13.411	7169	0.02759	0		0.400159	1770285
00:00:13.421	7179	0.02762	0		0.400594	1770393
00:00:13.431	7189	0.02781	0		0.40335	1771022
00:00:13.441	7199	0.02745	0		0.398129	1769817
00:00:13.451	7209	0.02762	0		0.400594	1770398
00:00:13.461	7219	0.02731	0		0.396098	1769364
00:00:13.471	7229	0.02762	0		0.400594	1770393
00:00:13.481	7239	0.02751	0		0.398999	1770025
00:00:13.491	7249	0.02753	0		0.399289	1770110
00:00:13.500	7259	0.02758	0		0.400014	1770278
00:00:13.511	7269	0.02744	0		0.397983	1769785
00:00:13.520	7279	0.02737	0		0.396968	1769552
00:00:13.531	7289	0.02754	0		0.399434	1770132
00:00:13.541	7299	0.0275	0		0.398854	1769988
00:00:13.550	7309	0.02745	0		0.398129	1769824
00:00:13.561	7319	0.02717	0		0.394067	1768880
00:00:13.571	7329	0.02763	0		0.400739	1770430
00:00:13.580	7339	0.02739	0		0.397258	1769638
00:00:13.590	7349	0.0277	0		0.401754	1770660
00:00:13.600	7359	0.02743	0		0.397838	1769748
00:00:13.610	7369	0.02771	0		0.401899	1770707
00:00:13.620	7379	0.0272	0		0.394503	1768995
00:00:13.630	7389	0.02781	0		0.40335	1771044
00:00:13.640	7399	0.02764	0		0.400884	1770452
00:00:13.650	7409	0.0275	0		0.398854	1769981
00:00:13.660	7419	0.02754	0		0.399434	1770132
00:00:13.670	7429	0.02773	0		0.40219	1770765
00:00:13.680	7439	0.02734	0		0.396533	1769457
00:00:13.690	7449	0.02759	0		0.400159	1770290
00:00:13.700	7459	0.02743	0		0.397838	1769765
00:00:13.710	7469	0.02751	0		0.398999	1770035
00:00:13.720	7479	0.0275	0		0.398854	1770000
00:00:13.730	7489	0.02774	0		0.402335	1770804
00:00:13.740	7499	0.02763	0		0.400739	1770435
00:00:13.750	7509	0.02756	0		0.399724	1770207
00:00:13.760	7519	0.02776	0		0.402625	1770856
00:00:13.771	7529	0.02764	0		0.400884	1770457
00:00:13.780	7539	0.02748	0		0.398564	1769944
00:00:13.790	7549	0.0277	0		0.401754	1770682
00:00:13.800	7559	0.02762	0		0.400594	1770403
00:00:13.810	7569	0.02758	0		0.400014	1770280
00:00:13.819	7579	0.02728	0		0.395663	1769261
00:00:13.829	7589	0.0276	0		0.400304	1770347
00:00:13.840	7599	0.02749	0		0.398709	1769978
00:00:13.849	7609	0.02779	0		0.40306	1770978
00:00:13.859	7619	0.0274	0		0.397403	1769650
00:00:13.869	7629	0.02755	0		0.399579	1770172
00:00:13.879	7639	0.02761	0		0.400449	1770378
00:00:13.890	7649	0.02767	0		0.401319	1770562
00:00:13.899	7659	0.02754	0		0.399434	1770137
00:00:13.909	7669	0.02751	0		0.398999	1770030
00:00:13.919	7679	0.02767	0		0.401319	1770565
00:00:13.930	7689	0.02756	0		0.399724	1770184
00:00:13.939	7699	0.02742	0		0.397693	1769738
00:00:13.949	7709	0.02763	0		0.400739	1770422
00:00:13.959	7719	0.02748	0		0.398564	1769924
00:00:13.969	7729	0.02749	0		0.398709	1769949
00:00:13.979	7739	0.0276	0		0.400304	1770334
00:00:13.989	7749	0.02746	0		0.398274	1769848
00:00:13.999	7759	0.02779	0		0.40306	1770964
00:00:14.009	7769	0.0273	0		0.395953	1769342
00:00:14.019	7779	0.02775	0		0.40248	1770829
00:00:14.029	7789	0.02771	0		0.401899	1770689
00:00:14.039	7799	0.02763	0		0.400739	1770430
00:00:14.049	7809	0.02756	0		0.399724	1770191
00:00:14.059	7819	0.02744	0		0.397983	1769807
00:00:14.069	7829	0.0276	0		0.400304	1770339
00:00:14.079	7839	0.02748	0		0.398564	1769937
00:00:14.089	7849	0.02744	0		0.397983	1769780
00:00:14.099	7859	0.02754	0		0.399434	1770125
00:00:14.108	7869	0.02736	0		0.396823	1769542
00:00:14.119	7879	0.02756	0		0.399724	1770205
00:00:14.128	7889	0.02746	0		0.398274	1769858
00:00:14.139	7899	0.02756	0		0.399724	1770207
00:00:14.148	7909	0.02742	0		0.397693	1769738
00:00:14.158	7919	0.02784	0		0.403785	1771133
00:00:14.168	7929	0.02747	0		0.398419	1769912
00:00:14.178	7939	0.02754	0		0.399434	1770130
00:00:14.188	7949	0.0275	0		0.398854	1770010
00:00:14.198	7959	0.02755	0		0.399579	1770179
00:00:14.208	7969	0.02774	0		0.402335	1770817
00:00:14.218	7979	0.02755	0		0.399579	1770152
00:00:14.228	7989	0.02753	0		0.399289	1770108
00:00:14.238	7999	0.02773	0		0.40219	1770753
00:00:14.248	8009	0.02761	0		0.400449	1770351
00:00:14.258	8019	0.02756	0		0.399724	1770184
00:00:14.268	8029	0.02766	0		0.401174	1770540
00:00:14.278	8039	0.0276	0		0.400304	1770322
00:00:14.288	8049	0.02735	0		0.396678	1769481
00:00:14.298	8059	0.02711	0		0.393197	1768682
00:00:14.308	8069	0.02774	0		0.402335	1770792
00:00:14.318	8079	0.0276	0		0.400304	1770322
00:00:14.328	8089	0.02744	0		0.397983	1769804
00:00:14.338	8099	0.02762	0		0.400594	1770391
00:00:14.348	8109	0.02797	0		0.40567	1771584
00:00:14.358	8119	0.02751	0		0.398999	1770047
00:00:14.367	8129	0.02755	0		0.399579	1770159
00:00:14.377	8139	0.02768	0		0.401464	1770584
00:00:14.387	8149	0.02752	0		0.399144	1770054
00:00:14.398	8159	0.02751	0		0.398999	1770037
00:00:14.408	8169	0.02751	0		0.398999	1770047
00:00:14.417	8179	0.02787	0		0.40422	1771249
00:00:14.427	8189	0.02777	0		0.40277	1770890
00:00:14.437	8199	0.02772	0		0.402045	1770751
00:00:14.448	8209	0.02743	0		0.397838	1769775
00:00:14.457	8219	0.02758	0		0.400014	1770251
00:00:14.467	8229	0.02763	0		0.400739	1770427
00:00:14.477	8239	0.0275	0		0.398854	1769995
00:00:14.487	8249	0.02752	0		0.399144	1770066
00:00:14.497	8259	0.02791	0		0.4048	1771366
00:00:14.507	8269	0.0278	0		0.403205	1770996
00:00:14.517	8279	0.02775	0		0.40248	1770846
00:00:14.527	8289	0.02777	0		0.40277	1770900
00:00:14.537	8299	0.02754	0		0.399434	1770140
00:00:14.547	8309	0.02745	0		0.398129	1769836
00:00:14.557	8319	0.0274	0		0.397403	1769645
00:00:14.567	8329	0.02772	0		0.402045	1770731
00:00:14.577	8339	0.02772	0		0.402045	1770729
00:00:14.587	8349	0.02742	0		0.397693	1769743
00:00:14.597	8359	0.02766	0		0.401174	1770538
00:00:14.607	8369	0.02763	0		0.400739	1770447
00:00:14.618	8379	0.0273	0		0.395953	1769317
00:00:14.627	8389	0.02769	0		0.401609	1770621
00:00:14.637	8399	0.02768	0		0.401464	1770611
00:00:14.646	8409	0.0278	0		0.403205	1771013
00:00:14.656	8419	0.02763	0		0.400739	1770435
00:00:14.666	8429	0.02748	0		0.398564	1769932
00:00:14.676	8439	0.02766	0		0.401174	1770520
00:00:14.686	8449	0.02754	0		0.399434	1770118
00:00:14.696	8459	0.02777	0		0.40277	1770907
00:00:14.706	8469	0.02756	0		0.399724	1770202
00:00:14.716	8479	0.0278	0		0.403205	1771010
00:00:14.726	8489	0.02782	0		0.403495	1771081
00:00:14.736	8499	0.02754	0		0.399434	1770137
00:00:14.746	8509	0.02738	0		0.397113	1769579
00:00:14.756	8519	0.02786	0		0.404075	1771214
00:00:14.766	8529	0.02749	0		0.398709	1769976
00:00:14.776	8539	0.02752	0		0.399144	1770076
00:00:14.786	8549	0.02733	0		0.396388	1769415
00:00:14.796	8559	0.02765	0		0.401029	1770496
00:00:14.806	8569	0.02762	0		0.400594	1770391
00:00:14.816	8579	0.02778	0		0.402915	1770934
00:00:14.826	8589	0.02774	0		0.402335	1770809
00:00:14.836	8599	0.0278	0		0.403205	1770988
00:00:14.846	8609	0.02742	0		0.397693	1769743
00:00:14.856	8619	0.02756	0		0.399724	1770200
00:00:14.866	8629	0.02763	0		0.400739	1770449
00:00:14.876	8639	0.02754	0		0.399434	1770147
00:00:14.886	8649	0.02786	0		0.404075	1771212
00:00:14.896	8659	0.02777	0		0.40277	1770890
00:00:14.906	8669	0.02735	0		0.396678	1769501
00:00:14.916	8679	0.02756	0		0.399724	1770189
00:00:14.926	8689	0.02761	0		0.400449	1770378
00:00:14.935	8699	0.02731	0		0.396098	1769373
00:00:14.946	8709	0.02763	0		0.400739	1770445
00:00:14.956	8719	0.02791	0		0.4048	1771376
00:00:14.965	8729	0.02732	0		0.396243	1769405
00:00:14.975	8739	0.02766	0		0.401174	1770535
00:00:14.985	8749	0.02759	0		0.400159	1770283
00:00:14.995	8759	0.0277	0		0.401754	1770658
00:00:15.006	8769	0.02757	0		0.399869	1770244
00:00:15.015	8779	0.02763	0		0.400739	1770437
00:00:15.025	8789	0.02751	0		0.398999	1770044
00:00:15.035	8799	0.02785	0		0.40393	1771168
00:00:15.045	8809	0.02793	0		0.40509	1771447
00:00:15.055	8819	0.02783	0		0.40364	1771118
00:00:15.065	8829	0.02743	0		0.397838	1769758
00:00:15.075	8839	0.02793	0		0.40509	1771437
00:00:15.085	8849	0.02733	0		0.396388	1769442
00:00:15.095	8859	0.02785	0		0.40393	1771158
00:00:15.105	8869	0.02743	0		0.397838	1769773
00:00:15.115	8879	0.0278	0		0.403205	1770996
00:00:15.125	8889	0.0274	0		0.397403	1769677
00:00:15.135	8899	0.02771	0		0.401899	1770716
00:00:15.145	8909	0.02737	0		0.396968	1769572
00:00:15.155	8919	0.02793	0		0.40509	1771430
00:00:15.165	8929	0.02749	0		0.398709	1769964
00:00:15.175	8939	0.02766	0		0.401174	1770547
00:00:15.185	8949	0.02733	0		0.396388	1769439
00:00:15.195	8959	0.02764	0		0.400884	1770457
00:00:15.205	8969	0.02767	0		0.401319	1770552
00:00:15.214	8979	0.02777	0		0.40277	1770912
00:00:15.225	8989	0.02773	0		0.40219	1770760
00:00:15.235	8999	0.02761	0		0.400449	1770356
00:00:15.245	9009	0.02751	0		0.398999	1770022
00:00:15.255	9019	0.02802	0		0.406396	1771741
00:00:15.264	9029	0.02752	0		0.399144	1770054
00:00:15.274	9039	0.02775	0		0.40248	1770849
00:00:15.284	9049	0.0274	0		0.397403	1769667
00:00:15.294	9059	0.02753	0		0.399289	1770096
00:00:15.304	9069	0.02743	0		0.397838	1769763
00:00:15.314	9079	0.02765	0		0.401029	1770489
00:00:15.324	9089	0.0273	0		0.395953	1769324
00:00:15.334	9099	0.02787	0		0.40422	1771254
00:00:15.344	9109	0.02744	0		0.397983	1769787
00:00:15.354	9119	0.02767	0		0.401319	1770577
00:00:15.365	9129	0.02742	0		0.397693	1769736
00:00:15.374	9139	0.02765	0		0.401029	1770513
00:00:15.384	9149	0.02741	0		0.397548	1769706
00:00:15.394	9159	0.02776	0		0.402625	1770863
00:00:15.404	9169	0.02775	0		0.40248	1770822
00:00:15.414	9179	0.02787	0		0.40422	1771254
00:00:15.424	9189	0.02778	0		0.402915	1770924
00:00:15.434	9199	0.02762	0		0.400594	1770413
00:00:15.444	9209	0.02736	0		0.396823	1769523
00:00:15.454	9219	0.02804	0		0.406686	1771812
00:00:15.464	9229	0.02756	0		0.399724	1770214
00:00:15.474	9239	0.02764	0		0.400884	1770464
00:00:15.483	9249	0.02773	0		0.40219	1770760
00:00:15.493	9259	0.02791	0		0.4048	1771386
00:00:15.503	9269	0.02738	0		0.397113	1769591
00:00:15.513	9279	0.02768	0		0.401464	1770611
00:00:15.523	9289	0.02767	0		0.401319	1770565
00:00:15.534	9299	0.02755	0		0.399579	1770150
00:00:15.544	9309	0.0274	0		0.397403	1769670
00:00:15.553	9319	0.02799	0		0.405961	1771653
00:00:15.563	9329	0.02751	0		0.398999	1770022
00:00:15.574	9339	0.02769	0		0.401609	1770631
00:00:15.583	9349	0.0274	0		0.397403	1769655
00:00:15.593	9359	0.02773	0		0.40219	1770780
00:00:15.603	9369	0.02761	0		0.400449	1770366
00:00:15.614	9379	0.0275	0		0.398854	1769993
00:00:15.623	9389	0.0275	0		0.398854	1769981
00:00:15.633	9399	0.02743	0		0.397838	1769748
00:00:15.643	9409	0.02742	0		0.397693	1769731
00:00:15.653	9419	0.02772	0		0.402045	1770729
00:00:15.663	9429	0.02748	0		0.398564	1769944
00:00:15.673	9439	0.02758	0		0.400014	1770263
00:00:15.683	9449	0.02747	0		0.398419	1769880
00:00:15.693	9459	0.02744	0		0.397983	1769795
00:00:15.703	9469	0.02753	0		0.399289	1770103
00:00:15.713	9479	0.02777	0		0.40277	1770893
00:00:15.723	9489	0.02743	0		0.397838	1769775
00:00:15.732	9499	0.02761	0		0.400449	1770356
00:00:15.743	9509	0.02746	0		0.398274	1769875
00:00:15.753	9519	0.02754	0		0.399434	1770128
00:00:15.763	9529	0.02732	0		0.396243	1769403
00:00:15.773	9539	0.02772	0		0.402045	1770738
00:00:15.782	9549	0.02702	0		0.391892	1768395
00:00:15.793	9559	0.0279	0		0.404655	1771337
00:00:15.802	9569	0.02739	0		0.397258	1769618
00:00:15.812	9579	0.02778	0		0.402915	1770942
00:00:15.822	9589	0.02724	0		0.395083	1769132
00:00:15.832	9599	0.02778	0		0.402915	1770929
00:00:15.842	9609	0.02757	0		0.399869	1770231
00:00:15.852	9619	0.02759	0		0.400159	1770300
00:00:15.863	9629	0.02738	0		0.397113	1769584
00:00:15.872	9639	0.0278	0		0.403205	1771010
00:00:15.882	9649	0.02734	0		0.396533	1769461
00:00:15.892	9659	0.02771	0		0.401899	1770694
00:00:15.902	9669	0.02753	0		0.399289	1770108
00:00:15.912	9679	0.02753	0		0.399289	1770108
00:00:15.922	9689	0.0275	0		0.398854	1769986
00:00:15.932	9699	0.02762	0		0.400594	1770410
00:00:15.942	9709	0.0274	0		0.397403	1769665
00:00:15.952	9719	0.02779	0		0.40306	1770983
00:00:15.962	9729	0.02748	0		0.398564	1769922
00:00:15.972	9739	0.02733	0		0.396388	1769435
00:00:15.982	9749	0.02734	0		0.396533	1769457
00:00:15.992	9759	0.0277	0		0.401754	1770680
00:00:16.002	9769	0.02791	0		0.4048	1771359
00:00:16.012	9779	0.02792	0		0.404945	1771396
00:00:16.022	9789	0.02774	0		0.402335	1770790
00:00:16.031	9799	0.0276	0		0.400304	1770334
00:00:16.041	9809	0.02755	0		0.399579	1770155
00:00:16.051	9819	0.02777	0		0.40277	1770902
00:00:16.061	9829	0.02746	0		0.398274	1769866
00:00:16.072	9839	0.02788	0		0.404365	1771273
00:00:16.081	9849	0.02728	0		0.395663	1769256
00:00:16.091	9859	0.02799	0		0.405961	1771636
00:00:16.101	9869	0.02736	0		0.396823	1769542
00:00:16.111	9879	0.02778	0		0.402915	1770944
00:00:16.121	9889	0.02786	0		0.404075	1771192
00:00:16.131	9899	0.02747	0		0.398419	1769893
00:00:16.141	9909	0.02715	0		0.393777	1768824
00:00:16.151	9919	0.028	0		0.406106	1771690
00:00:16.161	9929	0.02757	0		0.399869	1770236
00:00:16.171	9939	0.02806	0		0.406976	1771868
00:00:16.181	9949	0.02742	0		0.397693	1769731
00:00:16.191	9959	0.02751	0		0.398999	1770027
00:00:16.201	9969	0.02768	0		0.401464	1770589
00:00:16.211	9979	0.02756	0		0.399724	1770189
00:00:16.221	9989	0.0274	0		0.397403	1769650
00:00:16.231	9999	0.02759	0		0.400159	1770285
00:00:16.241	10009	0.02748	0		0.398564	1769932
00:00:16.251	10019	0.02763	0		0.400739	1770425
00:00:16.261	10029	0.02712	0		0.393342	1768721
00:00:16.271	10039	0.02783	0		0.40364	1771098
00:00:16.281	10049	0.02766	0		0.401174	1770528
00:00:16.291	10059	0.02752	0		0.399144	1770076
00:00:16.301	10069	0.02786	0		0.404075	1771205
00:00:16.311	10079	0.02748	0		0.398564	1769922
00:00:16.320	10089	0.02766	0		0.401174	1770523
00:00:16.330	10099	0.02765	0		0.401029	1770511
00:00:16.341	10109	0.02773	0		0.40219	1770773
00:00:16.350	10119	0.0279	0		0.404655	1771325
00:00:16.360	10129	0.02765	0		0.401029	1770486
00:00:16.370	10139	0.02758	0		0.400014	1770256
00:00:16.380	10149	0.02756	0		0.399724	1770200
00:00:16.390	10159	0.02768	0		0.401464	1770613
00:00:16.400	10169	0.02739	0		0.397258	1769611
00:00:16.410	10179	0.02774	0		0.402335	1770792
00:00:16.420	10189	0.02733	0		0.396388	1769435
00:00:16.430	10199	0.02766	0		0.401174	1770538
00:00:16.440	10209	0.02778	0		0.402915	1770920
00:00:16.450	10219	0.02789	0		0.40451	1771312
00:00:16.460	10229	0.0276	0		0.400304	1770329
00:00:16.470	10239	0.02778	0		0.402915	1770934
00:00:16.480	10249	0.02758	0		0.400014	1770268
00:00:16.490	10259	0.02764	0		0.400884	1770452
00:00:16.500	10269	0.02758	0		0.400014	1770276
00:00:16.510	10279	0.0276	0		0.400304	1770332
00:00:16.520	10289	0.02758	0		0.400014	1770273
00:00:16.530	10299	0.02763	0		0.400739	1770449
00:00:16.540	10309	0.02759	0		0.400159	1770312
00:00:16.550	10319	0.02792	0		0.404945	1771413
00:00:16.560	10329	0.02766	0		0.401174	1770542
00:00:16.569	10339	0.02769	0		0.401609	1770618
00:00:16.579	10349	0.02745	0		0.398129	1769844
00:00:16.589	10359	0.02775	0		0.40248	1770836
00:00:16.599	10369	0.02778	0		0.402915	1770920
00:00:16.609	10379	0.02739	0		0.397258	1769618
00:00:16.619	10389	0.02784	0		0.403785	1771141
00:00:16.629	10399	0.02772	0		0.402045	1770721
00:00:16.639	10409	0.02763	0		0.400739	1770440
00:00:16.649	10419	0.02775	0		0.40248	1770839
00:00:16.659	10429	0.0276	0		0.400304	1770342
00:00:16.669	10439	0.02749	0		0.398709	1769956
00:00:16.679	10449	0.02775	0		0.40248	1770824
00:00:16.689	10459	0.02741	0		0.397548	1769679
00:00:16.699	10469	0.02763	0		0.400739	1770445
00:00:16.709	10479	0.02776	0		0.402625	1770853
00:00:16.719	10489	0.0279	0		0.404655	1771347
00:00:16.729	10499	0.02748	0		0.398564	1769922
00:00:16.739	10509	0.02787	0		0.40422	1771244
00:00:16.749	10519	0.02775	0		0.40248	1770829
00:00:16.759	10529	0.02735	0		0.396678	1769479
00:00:16.769	10539	0.02786	0		0.404075	1771190
00:00:16.779	10549	0.02776	0		0.402625	1770858
00:00:16.789	10559	0.02775	0		0.40248	1770849
00:00:16.799	10569	0.02772	0		0.402045	1770746
00:00:16.809	10579	0.02761	0		0.400449	1770369
00:00:16.819	10589	0.02753	0		0.399289	1770108
00:00:16.829	10599	0.02771	0		0.401899	1770716
00:00:16.839	10609	0.02754	0		0.399434	1770118
00:00:16.849	10619	0.02768	0		0.401464	1770613
00:00:16.858	10629	0.02782	0		0.403495	1771062
00:00:16.868	10639	0.02752	0		0.399144	1770069
00:00:16.878	10649	0.02775	0		0.40248	1770834
00:00:16.889	10659	0.02774	0		0.402335	1770790
00:00:16.898	10669	0.02774	0		0.402335	1770795
00:00:16.908	10679	0.02813	0		0.407991	1772094
00:00:16.918	10689	0.02742	0		0.397693	1769743
00:00:16.929	10699	0.02768	0		0.401464	1770591
00:00:16.938	10709	0.02754	0		0.399434	1770142
00:00:16.948	10719	0.02749	0		0.398709	1769956
00:00:16.958	10729	0.0274	0		0.397403	1769662
00:00:16.968	10739	0.02759	0		0.400159	1770288
00:00:16.978	10749	0.02768	0		0.401464	1770587
00:00:16.988	10759	0.02729	0		0.395808	1769300
00:00:16.998	10769	0.02806	0		0.406976	1771861
00:00:17.008	10779	0.02759	0		0.400159	1770300
00:00:17.018	10789	0.02788	0		0.404365	1771266
00:00:17.028	10799	0.02755	0		0.399579	1770172
00:00:17.038	10809	0.02757	0		0.399869	1770239
00:00:17.048	10819	0.02745	0		0.398129	1769839
00:00:17.058	10829	0.02754	0		0.399434	1770135
00:00:17.068	10839	0.02743	0		0.397838	1769755
00:00:17.078	10849	0.0285	0		0.413357	1773347
00:00:17.088	10859	0.02741	0		0.397548	1769706
00:00:17.098	10869	0.02762	0		0.400594	1770393
00:00:17.108	10879	0.02775	0		0.40248	1770851
00:00:17.117	10889	0.0275	0		0.398854	1770005
00:00:17.127	10899	0.02776	0		0.402625	1770861
00:00:17.137	10909	0.02783	0		0.40364	1771103
00:00:17.147	10919	0.02755	0		0.399579	1770167
00:00:17.157	10929	0.02763	0		0.400739	1770445
00:00:17.167	10939	0.0274	0		0.397403	1769665
00:00:17.177	10949	0.02789	0		0.40451	1771295
00:00:17.187	10959	0.02753	0		0.399289	1770106
00:00:17.197	10969	0.02785	0		0.40393	1771163
00:00:17.207	10979	0.02757	0		0.399869	1770244
00:00:17.217	10989	0.02764	0		0.400884	1770479
00:00:17.227	10999	0.0276	0		0.400304	1770334
00:00:17.237	11009	0.0276	0		0.400304	1770317
00:00:17.247	11019	0.02756	0		0.399724	1770207
00:00:17.257	11029	0.02795	0		0.40538	1771511
00:00:17.267	11039	0.02773	0		0.40219	1770773
00:00:17.277	11049	0.02786	0		0.404075	1771205
00:00:17.287	11059	0.0274	0		0.397403	1769670
00:00:17.297	11069	0.02788	0		0.404365	1771273
00:00:17.307	11079	0.02769	0		0.401609	1770623
00:00:17.317	11089	0.02797	0		0.40567	1771570
00:00:17.327	11099	0.0276	0		0.400304	1770344
00:00:17.337	11109	0.02773	0		0.40219	1770768
00:00:17.347	11119	0.02781	0		0.40335	1771027
00:00:17.357	11129	0.0278	0		0.403205	1771018
00:00:17.367	11139	0.02737	0		0.396968	1769562
00:00:17.377	11149	0.02795	0		0.40538	1771506
00:00:17.386	11159	0.02755	0		0.399579	1770159
00:00:17.396	11169	0.02777	0		0.40277	1770902
00:00:17.406	11179	0.0273	0		0.395953	1769334
00:00:17.416	11189	0.02785	0		0.40393	1771175
00:00:17.426	11199	0.02776	0		0.402625	1770868
00:00:17.436	11209	0.02791	0		0.4048	1771361
00:00:17.446	11219	0.02755	0		0.399579	1770169
00:00:17.456	11229	0.02795	0		0.40538	1771496
00:00:17.466	11239	0.02786	0		0.404075	1771205
00:00:17.476	11249	0.0277	0		0.401754	1770653
00:00:17.486	11259	0.02739	0		0.397258	1769623
00:00:17.496	11269	0.02772	0		0.402045	1770729
00:00:17.507	11279	0.02758	0		0.400014	1770278
00:00:17.516	11289	0.02764	0		0.400884	1770454
00:00:17.526	11299	0.02784	0		0.403785	1771151
00:00:17.536	11309	0.02807	0		0.407121	1771925
00:00:17.546	11319	0.02747	0		0.398419	1769893
00:00:17.556	11329	0.02792	0		0.404945	1771393
00:00:17.566	11339	0.02774	0		0.402335	1770800
00:00:17.576	11349	0.02793	0		0.40509	1771447
00:00:17.586	11359	0.02754	0		0.399434	1770120
00:00:17.596	11369	0.02786	0		0.404075	1771217
00:00:17.606	11379	0.02745	0		0.398129	1769844
00:00:17.616	11389	0.02771	0		0.401899	1770685
00:00:17.626	11399	0.02766	0		0.401174	1770538
00:00:17.636	11409	0.02778	0		0.402915	1770927
00:00:17.646	11419	0.02759	0		0.400159	1770307
00:00:17.655	11429	0.02785	0		0.40393	1771180
00:00:17.665	11439	0.02747	0		0.398419	1769912
00:00:17.675	11449	0.02766	0		0.401174	1770547
00:00:17.685	11459	0.02752	0		0.399144	1770049
00:00:17.695	11469	0.02793	0		0.40509	1771435
00:00:17.705	11479	0.02769	0		0.401609	1770650
00:00:17.715	11489	0.02769	0		0.401609	1770648
00:00:17.725	11499	0.02734	0		0.396533	1769457
00:00:17.735	11509	0.02789	0		0.40451	1771315
00:00:17.745	11519	0.02716	0		0.393922	1768863
00:00:17.755	11529	0.02783	0		0.40364	1771089
00:00:17.765	11539	0.02755	0		0.399579	1770169
00:00:17.775	11549	0.02752	0		0.399144	1770069
00:00:17.785	11559	0.0275	0		0.398854	1769988
00:00:17.795	11569	0.02778	0		0.402915	1770937
00:00:17.805	11579	0.02767	0		0.401319	1770552
00:00:17.815	11589	0.02766	0		0.401174	1770545
00:00:17.825	11599	0.02772	0		0.402045	1770731
00:00:17.835	11609	0.02781	0		0.40335	1771047
00:00:17.845	11619	0.02741	0		0.397548	1769709
00:00:17.855	11629	0.02801	0		0.406251	1771694
00:00:17.867	11639	0.02717	0		0.394067	1768878
00:00:17.875	11649	0.02783	0		0.40364	1771108
00:00:17.885	11659	0.02742	0		0.397693	1769738
00:00:17.895	11669	0.02756	0		0.399724	1770194
00:00:17.905	11679	0.02723	0		0.394938	1769076
00:00:17.915	11689	0.0279	0		0.404655	1771337
00:00:17.925	11699	0.0275	0		0.398854	1769988
00:00:17.935	11709	0.02763	0		0.400739	1770440
00:00:17.944	11719	0.02764	0		0.400884	1770476
00:00:17.954	11729	0.02774	0		0.402335	1770814
00:00:17.965	11739	0.02751	0		0.398999	1770015
00:00:17.974	11749	0.02787	0		0.40422	1771224
00:00:17.984	11759	0.02753	0		0.399289	1770081
00:00:17.994	11769	0.02743	0		0.397838	1769760
00:00:18.005	11779	0.02776	0		0.402625	1770858
00:00:18.014	11789	0.02804	0		0.406686	1771819
00:00:18.024	11799	0.02787	0		0.40422	1771237
00:00:18.034	11809	0.02778	0		0.402915	1770944
00:00:18.044	11819	0.02771	0		0.401899	1770687
00:00:18.054	11829	0.02784	0		0.403785	1771148
00:00:18.064	11839	0.02753	0		0.399289	1770091
00:00:18.074	11849	0.02783	0		0.40364	1771093
00:00:18.084	11859	0.02765	0		0.401029	1770491
00:00:18.094	11869	0.02789	0		0.40451	1771322
00:00:18.104	11879	0.02768	0		0.401464	1770599
00:00:18.116	11889	0.02778	0		0.402915	1770949
00:00:18.124	11899	0.02735	0		0.396678	1769508
00:00:18.134	11909	0.0275	0		0.398854	1770000
00:00:18.144	11919	0.02765	0		0.401029	1770489
00:00:18.154	11929	0.02763	0		0.400739	1770440
00:00:18.164	11939	0.0275	0		0.398854	1769998
00:00:18.174	11949	0.02776	0		0.402625	1770871
00:00:18.184	11959	0.02756	0		0.399724	1770184
00:00:18.194	11969	0.02785	0		0.40393	1771185
00:00:18.204	11979	0.02751	0		0.398999	1770030
00:00:18.213	11989	0.02758	0		0.400014	1770251
00:00:18.224	11999	0.02733	0		0.396388	1769435
00:00:18.233	12009	0.02769	0		0.401609	1770645
00:00:18.243	12019	0.02744	0		0.397983	1769797
00:00:18.253	12029	0.02764	0		0.400884	1770476
00:00:18.263	12039	0.02738	0		0.397113	1769604
00:00:18.273	12049	0.02781	0		0.40335	1771025
00:00:18.283	12059	0.02749	0		0.398709	1769971
00:00:18.294	12069	0.02787	0		0.40422	1771222
00:00:18.303	12079	0.02746	0		0.398274	1769858
00:00:18.313	12089	0.02759	0		0.400159	1770302
00:00:18.323	12099	0.02717	0		0.394067	1768895
00:00:18.333	12109	0.0277	0		0.401754	1770655
00:00:18.343	12119	0.02796	0		0.405525	1771552
00:00:18.353	12129	0.0279	0		0.404655	1771337
00:00:18.363	12139	0.02755	0		0.399579	1770150
00:00:18.373	12149	0.02774	0		0.402335	1770804
00:00:18.383	12159	0.02755	0		0.399579	1770159
00:00:18.393	12169	0.02778	0		0.402915	1770927
00:00:18.403	12179	0.02761	0		0.400449	1770381
00:00:18.413	12189	0.02767	0		0.401319	1770565
00:00:18.423	12199	0.02772	0		0.402045	1770748
00:00:18.433	12209	0.02758	0		0.400014	1770280
00:00:18.443	12219	0.02749	0		0.398709	1769954
00:00:18.453	12229	0.02805	0		0.406831	1771846
00:00:18.463	12239	0.02744	0		0.397983	1769795
00:00:18.473	12249	0.0278	0		0.403205	1770991
00:00:18.483	12259	0.02749	0		0.398709	1769961
00:00:18.493	12269	0.02779	0		0.40306	1770976
00:00:18.503	12279	0.02785	0		0.40393	1771156
00:00:18.513	12289	0.02777	0		0.40277	1770907
00:00:18.522	12299	0.02744	0		0.397983	1769785
00:00:18.532	12309	0.02783	0		0.40364	1771106
00:00:18.542	12319	0.02735	0		0.396678	1769496
00:00:18.552	12329	0.02765	0		0.401029	1770489
00:00:18.562	12339	0.02774	0		0.402335	1770792
00:00:18.572	12349	0.02766	0		0.401174	1770518
00:00:18.582	12359	0.0277	0		0.401754	1770670
00:00:18.593	12369	0.02761	0		0.400449	1770371
00:00:18.603	12379	0.02733	0		0.396388	1769410
00:00:18.612	12389	0.02769	0		0.401609	1770650
00:00:18.622	12399	0.02797	0		0.40567	1771584
00:00:18.632	12409	0.02777	0		0.40277	1770902
00:00:18.642	12419	0.02742	0		0.397693	1769736
00:00:18.652	12429	0.02749	0		0.398709	1769956
00:00:18.662	12439	0.02793	0		0.40509	1771447
00:00:18.673	12449	0.02771	0		0.401899	1770694
00:00:18.682	12459	0.02772	0		0.402045	1770724
00:00:18.692	12469	0.02755	0		0.399579	1770152
00:00:18.702	12479	0.02738	0		0.397113	1769591
00:00:18.712	12489	0.02782	0		0.403495	1771074
00:00:18.722	12499	0.02755	0		0.399579	1770177
00:00:18.732	12509	0.0277	0		0.401754	1770670
00:00:18.742	12519	0.02754	0		0.399434	1770115
00:00:18.752	12529	0.02788	0		0.404365	1771266
00:00:18.762	12539	0.02733	0		0.396388	1769442
00:00:18.772	12549	0.02774	0		0.402335	1770795
00:00:18.782	12559	0.02731	0		0.396098	1769368
00:00:18.792	12569	0.02776	0		0.402625	1770883
00:00:18.801	12579	0.02748	0		0.398564	1769944
00:00:18.811	12589	0.02768	0		0.401464	1770611
00:00:18.821	12599	0.0273	0		0.395953	1769337
00:00:18.831	12609	0.0281	0		0.407556	1772018
00:00:18.841	12619	0.02765	0		0.401029	1770491
00:00:18.851	12629	0.0279	0		0.404655	1771327
00:00:18.861	12639	0.02756	0		0.399724	1770184
00:00:18.871	12649	0.02779	0		0.40306	1770954
00:00:18.881	12659	0.02743	0		0.397838	1769773
00:00:18.891	12669	0.02771	0		0.401899	1770709
00:00:18.901	12679	0.02736	0		0.396823	1769525
00:00:18.911	12689	0.02755	0		0.399579	1770155
00:00:18.921	12699	0.02742	0		0.397693	1769738
00:00:18.931	12709	0.02766	0		0.401174	1770535
00:00:18.941	12719	0.02776	0		0.402625	1770878
00:00:18.951	12729	0.02763	0		0.400739	1770420
00:00:18.961	12739	0.02756	0		0.399724	1770209
00:00:18.971	12749	0.0278	0		0.403205	1771013
00:00:18.981	12759	0.02784	0		0.403785	1771139
00:00:18.991	12769	0.02755	0		0.399579	1770174
00:00:19.001	12779	0.02766	0		0.401174	1770535
00:00:19.011	12789	0.02791	0		0.4048	1771386
00:00:19.021	12799	0.02772	0		0.402045	1770738
00:00:19.031	12809	0.02763	0		0.400739	1770422
00:00:19.041	12819	0.02758	0		0.400014	1770258
00:00:19.050	12829	0.02784	0		0.403785	1771139
00:00:19.060	12839	0.02771	0		0.401899	1770711
00:00:19.071	12849	0.02788	0		0.404365	1771285
00:00:19.080	12859	0.02751	0		0.398999	1770015
00:00:19.091	12869	0.02803	0		0.406541	1771765
00:00:19.100	12879	0.02761	0		0.400449	1770376
00:00:19.110	12889	0.02762	0		0.400594	1770398
00:00:19.121	12899	0.02754	0		0.399434	1770147
00:00:19.131	12909	0.02765	0		0.401029	1770493
00:00:19.141	12919	0.02805	0		0.406831	1771834
00:00:19.150	12929	0.0274	0		0.397403	1769655
00:00:19.160	12939	0.02776	0		0.402625	1770876
00:00:19.170	12949	0.02787	0		0.40422	1771244
00:00:19.180	12959	0.02788	0		0.404365	1771256
00:00:19.190	12969	0.02792	0		0.404945	1771413
00:00:19.200	12979	0.02781	0		0.40335	1771047
00:00:19.210	12989	0.02781	0		0.40335	1771032
00:00:19.220	12999	0.02771	0		0.401899	1770704
00:00:19.230	13009	0.02792	0		0.404945	1771415
00:00:19.240	13019	0.02756	0		0.399724	1770209
00:00:19.250	13029	0.02786	0		0.404075	1771188
00:00:19.260	13039	0.02808	0		0.407266	1771942
00:00:19.270	13049	0.02759	0		0.400159	1770290
00:00:19.280	13059	0.0277	0		0.401754	1770667
00:00:19.290	13069	0.02767	0		0.401319	1770572
00:00:19.300	13079	0.02741	0		0.397548	1769709
00:00:19.310	13089	0.02775	0		0.40248	1770841
00:00:19.319	13099	0.02784	0		0.403785	1771133
00:00:19.331	13109	0.02764	0		0.400884	1770476
00:00:19.339	13119	0.02769	0		0.401609	1770643
00:00:19.349	13129	0.02748	0		0.398564	1769932
00:00:19.359	13139	0.02793	0		0.40509	1771450
00:00:19.369	13149	0.02782	0		0.403495	1771079
00:00:19.380	13159	0.02775	0		0.40248	1770819
00:00:19.389	13169	0.02771	0		0.401899	1770694
00:00:19.399	13179	0.02781	0		0.40335	1771037
00:00:19.409	13189	0.02758	0		0.400014	1770263
00:00:19.419	13199	0.02766	0		0.401174	1770547
00:00:19.429	13209	0.02786	0		0.404075	1771207
00:00:19.439	13219	0.02768	0		0.401464	1770589
00:00:19.449	13229	0.02771	0		0.401899	1770697
00:00:19.459	13239	0.02784	0		0.403785	1771125
00:00:19.469	13249	0.02782	0		0.403495	1771064
00:00:19.479	13259	0.02758	0		0.400014	1770276
00:00:19.489	13269	0.02769	0		0.401609	1770636
00:00:19.499	13279	0.02756	0		0.399724	1770200
00:00:19.509	13289	0.02762	0		0.400594	1770386
00:00:19.519	13299	0.02806	0		0.406976	1771885
00:00:19.529	13309	0.02769	0		0.401609	1770633
00:00:19.539	13319	0.02797	0		0.40567	1771565
00:00:19.549	13329	0.02772	0		0.402045	1770746
00:00:19.559	13339	0.02782	0		0.403495	1771054
00:00:19.569	13349	0.0279	0		0.404655	1771332
00:00:19.579	13359	0.02775	0		0.40248	1770827
00:00:19.589	13369	0.02768	0		0.401464	1770616
00:00:19.598	13379	0.02784	0		0.403785	1771143
00:00:19.609	13389	0.02781	0		0.40335	1771037
00:00:19.618	13399	0.02781	0		0.40335	1771042
00:00:19.628	13409	0.02755	0		0.399579	1770159
00:00:19.639	13419	0.02769	0		0.401609	1770643
00:00:19.648	13429	0.0273	0		0.395953	1769317
00:00:19.658	13439	0.02799	0		0.405961	1771626
00:00:19.669	13449	0.02769	0		0.401609	1770650
00:00:19.678	13459	0.02757	0		0.399869	1770231
00:00:19.688	13469	0.02768	0		0.401464	1770584
00:00:19.698	13479	0.02805	0		0.406831	1771834
00:00:19.708	13489	0.02778	0		0.402915	1770947
00:00:19.718	13499	0.02765	0		0.401029	1770489
00:00:19.728	13509	0.02763	0		0.400739	1770425
00:00:19.738	13519	0.02773	0		0.40219	1770765
00:00:19.748	13529	0.02769	0		0.401609	1770638
00:00:19.758	13539	0.02766	0		0.401174	1770530
00:00:19.768	13549	0.02783	0		0.40364	1771096
00:00:19.778	13559	0.02797	0		0.40567	1771574
00:00:19.788	13569	0.02777	0		0.40277	1770912
00:00:19.798	13579	0.02779	0		0.40306	1770969
00:00:19.808	13589	0.02797	0		0.40567	1771557
00:00:19.818	13599	0.02803	0		0.406541	1771768
00:00:19.828	13609	0.02772	0		0.402045	1770743
00:00:19.838	13619	0.028	0		0.406106	1771660
00:00:19.848	13629	0.02766	0		0.401174	1770523
00:00:19.858	13639	0.02829	0		0.410312	1772646
00:00:19.867	13649	0.02787	0		0.40422	1771241
00:00:19.878	13659	0.02776	0		0.402625	1770878
00:00:19.887	13669	0.02736	0		0.396823	1769533
00:00:19.897	13679	0.02784	0		0.403785	1771130
[truncated: 61,381 more rows]
