# Supplementary material for: Continuous Infusion Pressure Measurement in Predefined Interfascial and Intramuscular Tissue Conditions: An Ex Vivo Pilot Study
Source: J Clin Med. 2026 Apr 26;15(9):3301. doi: 10.3390/jcm15093301 (PMC13164366; doi:10.3390/jcm15093301)
Supplement: Supplementary file 1 [file jcm-15-03301-s001.zip › muscle 30.xlsx]

## Sheet: Recording
Timestamp	DeviceTime	Pressure(bar)	ButtonState	Event	Pressure(PSI)	PressureRAW
00:00:00.000	63235	0.01681	1		0.243808	1734135
00:00:00.001	63245	0.01715	1		0.24874	1735270
00:00:00.002	63255	0.01703	1		0.246999	1734860
00:00:00.002	63265	0.01685	1		0.244389	1734257
00:00:00.003	63275	0.01677	1		0.243228	1733995
00:00:00.004	63285	0.01693	1		0.245549	1734527
00:00:00.005	63295	0.01691	1		0.245259	1734453
00:00:00.011	63305	0.01706	1		0.247434	1734980
00:00:00.021	63315	0.01721	1		0.24961	1735466
00:00:00.031	63325	0.0171	1		0.248014	1735098
00:00:00.041	63335	0.01806	1		0.261938	1738307
00:00:00.051	63345	0.01695	1		0.245839	1734603
00:00:00.061	63355	0.01715	1		0.24874	1735284
00:00:00.071	63365	0.01742	1		0.252656	1736169
00:00:00.081	63375	0.01747	1		0.253381	1736329
00:00:00.091	63385	0.01734	1		0.251495	1735919
00:00:00.101	63395	0.01718	0		0.249175	1735377
00:00:00.111	63405	0.01743	0		0.252801	1736194
00:00:00.121	63415	0.01726	0		0.250335	1735649
00:00:00.131	63425	0.01727	0		0.25048	1735666
00:00:00.141	63435	0.0173	0		0.250915	1735757
00:00:00.150	63445	0.01684	0		0.244243	1734216
00:00:00.160	63455	0.01741	0		0.252511	1736130
00:00:00.170	63465	0.01714	0		0.248595	1735238
00:00:00.180	63475	0.01736	0		0.251785	1735983
00:00:00.190	63485	0.01745	0		0.253091	1736270
00:00:00.200	63495	0.01716	0		0.248885	1735292
00:00:00.210	63505	0.01741	0		0.252511	1736155
00:00:00.220	63515	0.01745	0		0.253091	1736277
00:00:00.230	63525	0.01728	0		0.250625	1735708
00:00:00.240	63535	0.01777	0		0.257732	1737353
00:00:00.250	63545	0.0172	0		0.249465	1735436
00:00:00.260	63555	0.01744	0		0.252946	1736243
00:00:00.270	63565	0.01747	0		0.253381	1736358
00:00:00.280	63575	0.01737	0		0.25193	1735991
00:00:00.290	63585	0.01722	0		0.249755	1735497
00:00:00.300	63595	0.01749	0		0.253671	1736419
00:00:00.310	63605	0.01749	0		0.253671	1736412
00:00:00.320	63615	0.01771	0		0.256862	1737159
00:00:00.330	63625	0.01744	0		0.252946	1736240
00:00:00.340	63635	0.01804	0		0.261648	1738251
00:00:00.350	63645	0.01754	0		0.254396	1736583
00:00:00.360	63655	0.01759	0		0.255121	1736745
00:00:00.370	63665	0.01728	0		0.250625	1735693
00:00:00.380	63675	0.01765	0		0.255992	1736938
00:00:00.390	63685	0.01749	0		0.253671	1736417
00:00:00.400	63695	0.01789	0		0.259472	1737738
00:00:00.409	63705	0.01776	0		0.257587	1737309
00:00:00.420	63715	0.01777	0		0.257732	1737363
00:00:00.430	63725	0.01772	0		0.257007	1737178
00:00:00.440	63735	0.01788	0		0.259327	1737713
00:00:00.450	63745	0.01788	0		0.259327	1737701
00:00:00.459	63755	0.01773	0		0.257152	1737218
00:00:00.470	63765	0.01781	0		0.258312	1737493
00:00:00.479	63775	0.01775	0		0.257442	1737287
00:00:00.489	63785	0.0178	0		0.258167	1737461
00:00:00.499	63795	0.01805	0		0.261793	1738282
00:00:00.509	63805	0.01797	0		0.260633	1738005
00:00:00.520	63815	0.01805	0		0.261793	1738302
00:00:00.529	63825	0.01795	0		0.260343	1737941
00:00:00.539	63835	0.01795	0		0.260343	1737941
00:00:00.549	63845	0.01749	0		0.253671	1736424
00:00:00.559	63855	0.01828	0		0.265129	1739076
00:00:00.569	63865	0.01794	0		0.260198	1737929
00:00:00.579	63875	0.01823	0		0.264404	1738902
00:00:00.589	63885	0.01779	0		0.258022	1737405
00:00:00.599	63895	0.01831	0		0.265564	1739149
00:00:00.609	63905	0.01803	0		0.261503	1738224
00:00:00.619	63915	0.01809	0		0.262373	1738417
00:00:00.629	63925	0.01804	0		0.261648	1738241
00:00:00.639	63935	0.01799	0		0.260923	1738085
00:00:00.649	63945	0.01786	0		0.259037	1737637
00:00:00.659	63955	0.0182	0		0.263969	1738792
00:00:00.669	63965	0.01814	0		0.263098	1738606
00:00:00.679	63975	0.01816	0		0.263388	1738667
00:00:00.689	63985	0.01808	0		0.262228	1738402
00:00:00.699	63995	0.01833	0		0.265854	1739237
00:00:00.708	64005	0.01816	0		0.263388	1738647
00:00:00.719	64015	0.01855	0		0.269045	1739973
00:00:00.729	64025	0.01812	0		0.262808	1738508
00:00:00.739	64035	0.0185	0		0.26832	1739797
00:00:00.749	64045	0.01823	0		0.264404	1738895
00:00:00.758	64055	0.01896	0		0.274991	1741346
00:00:00.768	64065	0.01819	0		0.263824	1738765
00:00:00.778	64075	0.01834	0		0.265999	1739274
00:00:00.788	64085	0.01841	0		0.267014	1739488
00:00:00.798	64095	0.01838	0		0.266579	1739388
00:00:00.808	64105	0.0183	0		0.265419	1739125
00:00:00.819	64115	0.01847	0		0.267885	1739687
00:00:00.828	64125	0.0185	0		0.26832	1739814
00:00:00.838	64135	0.01864	0		0.27035	1740255
00:00:00.848	64145	0.0186	0		0.26977	1740142
00:00:00.858	64155	0.01902	0		0.275862	1741547
00:00:00.868	64165	0.01824	0		0.264549	1738912
00:00:00.878	64175	0.01886	0		0.273541	1741020
00:00:00.888	64185	0.01872	0		0.271511	1740523
00:00:00.898	64195	0.01867	0		0.270785	1740361
00:00:00.908	64205	0.01861	0		0.269915	1740159
00:00:00.918	64215	0.01885	0		0.273396	1740966
00:00:00.928	64225	0.01845	0		0.267595	1739623
00:00:00.938	64235	0.01867	0		0.270785	1740383
00:00:00.948	64245	0.01865	0		0.270495	1740299
00:00:00.958	64255	0.01921	0		0.278617	1742182
00:00:00.968	64265	0.01881	0		0.272816	1740831
00:00:00.978	64275	0.01886	0		0.273541	1741022
00:00:00.988	64285	0.01888	0		0.273831	1741081
00:00:00.999	64295	0.01911	0		0.277167	1741834
00:00:01.008	64305	0.01899	0		0.275427	1741437
00:00:01.018	64315	0.01917	0		0.278037	1742059
00:00:01.028	64325	0.01859	0		0.269625	1740115
00:00:01.037	64335	0.01908	0		0.276732	1741733
00:00:01.047	64345	0.0187	0		0.271221	1740464
00:00:01.057	64355	0.01912	0		0.277312	1741888
00:00:01.068	64365	0.01886	0		0.273541	1741012
00:00:01.077	64375	0.01919	0		0.278327	1742115
00:00:01.087	64385	0.01874	0		0.271801	1740596
00:00:01.097	64395	0.01907	0		0.276587	1741707
00:00:01.107	64405	0.01881	0		0.272816	1740831
00:00:01.117	64415	0.01902	0		0.275862	1741545
00:00:01.127	64425	0.01881	0		0.272816	1740826
00:00:01.137	64435	0.01956	0		0.283694	1743363
00:00:01.147	64445	0.01905	0		0.276297	1741628
00:00:01.157	64455	0.0192	0		0.278472	1742155
00:00:01.167	64465	0.01914	0		0.277602	1741951
00:00:01.177	64475	0.01921	0		0.278617	1742174
00:00:01.187	64485	0.01897	0		0.275137	1741388
00:00:01.197	64495	0.01928	0		0.279633	1742424
00:00:01.207	64505	0.01917	0		0.278037	1742042
00:00:01.217	64515	0.01934	0		0.280503	1742611
00:00:01.227	64525	0.01888	0		0.273831	1741074
00:00:01.237	64535	0.01921	0		0.278617	1742164
00:00:01.247	64545	0.01914	0		0.277602	1741954
00:00:01.257	64555	0.01944	0		0.281953	1742961
00:00:01.267	64565	0.01906	0		0.276442	1741672
00:00:01.277	64575	0.01927	0		0.279488	1742387
00:00:01.287	64585	0.01893	0		0.274556	1741240
00:00:01.297	64595	0.01905	0		0.276297	1741638
00:00:01.307	64605	0.0188	0		0.272671	1740807
00:00:01.316	64615	0.01941	0		0.281518	1742839
00:00:01.327	64625	0.01928	0		0.279633	1742431
00:00:01.337	64635	0.01935	0		0.280648	1742660
00:00:01.346	64645	0.01916	0		0.277892	1742020
00:00:01.356	64655	0.0193	0		0.279923	1742483
00:00:01.366	64665	0.01896	0		0.274991	1741331
00:00:01.377	64675	0.01939	0		0.281228	1742770
00:00:01.387	64685	0.01918	0		0.278182	1742076
00:00:01.396	64695	0.01941	0		0.281518	1742844
00:00:01.406	64705	0.019	0		0.275572	1741489
00:00:01.416	64715	0.01927	0		0.279488	1742392
00:00:01.426	64725	0.01891	0		0.274266	1741189
00:00:01.436	64735	0.01916	0		0.277892	1742013
00:00:01.446	64745	0.0194	0		0.281373	1742802
00:00:01.456	64755	0.01966	0		0.285144	1743682
00:00:01.466	64765	0.01905	0		0.276297	1741633
00:00:01.476	64775	0.01958	0		0.283984	1743417
00:00:01.486	64785	0.01919	0		0.278327	1742098
00:00:01.496	64795	0.01923	0		0.278908	1742245
00:00:01.506	64805	0.01925	0		0.279198	1742316
00:00:01.516	64815	0.01941	0		0.281518	1742866
00:00:01.526	64825	0.01912	0		0.277312	1741893
00:00:01.536	64835	0.01984	0		0.287755	1744280
00:00:01.546	64845	0.01904	0		0.276152	1741621
00:00:01.556	64855	0.0192	0		0.278472	1742160
00:00:01.566	64865	0.01949	0		0.282678	1743130
00:00:01.576	64875	0.01981	0		0.28732	1744179
00:00:01.586	64885	0.01901	0		0.275717	1741518
00:00:01.596	64895	0.01956	0		0.283694	1743353
00:00:01.605	64905	0.0191	0		0.277022	1741809
00:00:01.615	64915	0.01931	0		0.280068	1742515
00:00:01.626	64925	0.01961	0		0.284419	1743538
00:00:01.635	64935	0.01949	0		0.282678	1743111
00:00:01.646	64945	0.01901	0		0.275717	1741518
00:00:01.656	64955	0.01968	0		0.285434	1743763
00:00:01.666	64965	0.01937	0		0.280938	1742709
00:00:01.675	64975	0.01948	0		0.282533	1743074
00:00:01.685	64985	0.01922	0		0.278762	1742228
00:00:01.695	64995	0.01949	0		0.282678	1743113
00:00:01.705	65005	0.0193	0		0.279923	1742488
00:00:01.715	65015	0.01966	0		0.285144	1743682
00:00:01.726	65025	0.0191	0		0.277022	1741827
00:00:01.735	65035	0.01971	0		0.285869	1743859
00:00:01.745	65045	0.01952	0		0.283114	1743221
00:00:01.757	65055	0.01938	0		0.281083	1742763
00:00:01.765	65065	0.01913	0		0.277457	1741922
00:00:01.775	65075	0.0195	0		0.282824	1743160
00:00:01.785	65085	0.01899	0		0.275427	1741449
00:00:01.795	65095	0.01917	0		0.278037	1742040
00:00:01.805	65105	0.01919	0		0.278327	1742115
00:00:01.815	65115	0.01938	0		0.281083	1742741
00:00:01.825	65125	0.01915	0		0.277747	1741988
00:00:01.835	65135	0.01941	0		0.281518	1742844
00:00:01.845	65145	0.01931	0		0.280068	1742505
00:00:01.855	65155	0.01943	0		0.281808	1742925
00:00:01.865	65165	0.01925	0		0.279198	1742319
00:00:01.875	65175	0.01953	0		0.283259	1743263
00:00:01.884	65185	0.01936	0		0.280793	1742690
00:00:01.894	65195	0.01967	0		0.285289	1743712
00:00:01.904	65205	0.01935	0		0.280648	1742648
00:00:01.914	65215	0.0193	0		0.279923	1742483
00:00:01.925	65225	0.01943	0		0.281808	1742925
00:00:01.934	65235	0.01965	0		0.284999	1743650
00:00:01.944	65245	0.01924	0		0.279053	1742265
00:00:01.954	65255	0.01943	0		0.281808	1742915
00:00:01.964	65265	0.01929	0		0.279778	1742444
00:00:01.974	65275	0.01927	0		0.279488	1742373
00:00:01.984	65285	0.0194	0		0.281373	1742805
00:00:01.994	65295	0.01959	0		0.284129	1743446
00:00:02.004	65305	0.01942	0		0.281663	1742876
00:00:02.014	65315	0.0193	0		0.279923	1742471
00:00:02.024	65325	0.01932	0		0.280213	1742554
00:00:02.034	65335	0.01961	0		0.284419	1743521
00:00:02.044	65345	0.01941	0		0.281518	1742866
00:00:02.054	65355	0.0196	0		0.284274	1743496
00:00:02.064	65365	0.01942	0		0.281663	1742893
00:00:02.074	65375	0.01917	0		0.278037	1742030
00:00:02.084	65385	0.01926	0		0.279343	1742338
00:00:02.094	65395	0.01895	0		0.274846	1741311
00:00:02.104	65405	0.01924	0		0.279053	1742272
00:00:02.114	65415	0.01924	0		0.279053	1742265
00:00:02.124	65425	0.01929	0		0.279778	1742439
00:00:02.134	65435	0.01939	0		0.281228	1742785
00:00:02.144	65445	0.0193	0		0.279923	1742473
00:00:02.154	65455	0.01946	0		0.282243	1743023
00:00:02.163	65465	0.01924	0		0.279053	1742280
00:00:02.174	65475	0.01931	0		0.280068	1742529
00:00:02.183	65485	0.0192	0		0.278472	1742155
00:00:02.193	65495	0.01922	0		0.278762	1742216
00:00:02.204	65505	0.01924	0		0.279053	1742277
00:00:02.214	65515	0.01949	0		0.282678	1743118
00:00:02.224	65525	0.01948	0		0.282533	1743086
00:00:02.233	65535	0.01932	0		0.280213	1742556
00:00:02.243	9	0.01952	0		0.283114	1743218
00:00:02.253	19	0.01973	0		0.286159	1743935
00:00:02.263	29	0.01954	0		0.283404	1743275
00:00:02.273	39	0.01943	0		0.281808	1742917
00:00:02.283	49	0.01925	0		0.279198	1742299
00:00:02.293	59	0.0194	0		0.281373	1742829
00:00:02.303	69	0.01935	0		0.280648	1742653
00:00:02.313	79	0.01918	0		0.278182	1742066
00:00:02.323	89	0.0196	0		0.284274	1743477
00:00:02.333	99	0.01933	0		0.280358	1742566
00:00:02.343	109	0.01936	0		0.280793	1742670
00:00:02.353	119	0.0197	0		0.285724	1743827
00:00:02.363	129	0.01934	0		0.280503	1742609
00:00:02.373	139	0.01921	0		0.278617	1742196
00:00:02.383	149	0.01921	0		0.278617	1742184
00:00:02.393	159	0.01935	0		0.280648	1742641
00:00:02.402	169	0.01937	0		0.280938	1742702
00:00:02.414	179	0.0191	0		0.277022	1741795
00:00:02.423	189	0.01968	0		0.285434	1743756
00:00:02.433	199	0.01939	0		0.281228	1742780
00:00:02.443	209	0.01958	0		0.283984	1743405
00:00:02.453	219	0.01968	0		0.285434	1743768
00:00:02.462	229	0.01924	0		0.279053	1742270
00:00:02.472	239	0.01929	0		0.279778	1742458
00:00:02.482	249	0.01939	0		0.281228	1742795
00:00:02.492	259	0.01913	0		0.277457	1741910
00:00:02.502	269	0.01936	0		0.280793	1742682
00:00:02.512	279	0.01913	0		0.277457	1741915
00:00:02.522	289	0.01944	0		0.281953	1742944
00:00:02.532	299	0.01927	0		0.279488	1742387
00:00:02.542	309	0.01919	0		0.278327	1742101
00:00:02.552	319	0.01932	0		0.280213	1742554
00:00:02.562	329	0.0197	0		0.285724	1743827
00:00:02.573	339	0.01948	0		0.282533	1743094
00:00:02.582	349	0.01914	0		0.277602	1741959
00:00:02.592	359	0.01932	0		0.280213	1742549
00:00:02.602	369	0.01958	0		0.283984	1743424
00:00:02.612	379	0.01948	0		0.282533	1743098
00:00:02.622	389	0.01982	0		0.287465	1744233
00:00:02.632	399	0.0196	0		0.284274	1743479
00:00:02.642	409	0.01911	0		0.277167	1741861
00:00:02.652	419	0.0199	0		0.288625	1744500
00:00:02.662	429	0.01936	0		0.280793	1742697
00:00:02.671	439	0.01903	0		0.276007	1741567
00:00:02.682	449	0.01962	0		0.284564	1743567
00:00:02.692	459	0.01949	0		0.282678	1743106
00:00:02.702	469	0.01934	0		0.280503	1742621
00:00:02.712	479	0.01921	0		0.278617	1742174
00:00:02.722	489	0.01929	0		0.279778	1742439
00:00:02.732	499	0.01918	0		0.278182	1742081
00:00:02.742	509	0.01968	0		0.285434	1743748
00:00:02.752	519	0.01926	0		0.279343	1742351
00:00:02.762	529	0.01917	0		0.278037	1742052
00:00:02.771	539	0.01932	0		0.280213	1742537
00:00:02.781	549	0.01965	0		0.284999	1743668
00:00:02.791	559	0.01975	0		0.286449	1743991
00:00:02.801	569	0.01918	0		0.278182	1742074
00:00:02.811	579	0.01917	0		0.278037	1742054
00:00:02.821	589	0.0196	0		0.284274	1743482
00:00:02.831	599	0.01928	0		0.279633	1742402
00:00:02.841	609	0.0196	0		0.284274	1743494
00:00:02.851	619	0.01922	0		0.278762	1742221
00:00:02.861	629	0.01946	0		0.282243	1743015
00:00:02.871	639	0.01937	0		0.280938	1742726
00:00:02.881	649	0.01947	0		0.282388	1743064
00:00:02.891	659	0.01921	0		0.278617	1742191
00:00:02.901	669	0.02035	0		0.295152	1746016
00:00:02.911	679	0.01933	0		0.280358	1742578
00:00:02.921	689	0.01947	0		0.282388	1743059
00:00:02.931	699	0.01935	0		0.280648	1742636
00:00:02.941	709	0.01943	0		0.281808	1742920
00:00:02.951	719	0.01914	0		0.277602	1741942
00:00:02.961	729	0.01956	0		0.283694	1743341
00:00:02.971	739	0.01926	0		0.279343	1742343
00:00:02.981	749	0.01956	0		0.283694	1743348
00:00:02.991	759	0.01912	0		0.277312	1741893
00:00:03.001	769	0.01978	0		0.286885	1744094
00:00:03.010	779	0.01907	0		0.276587	1741699
00:00:03.020	789	0.01939	0		0.281228	1742783
00:00:03.031	799	0.01955	0		0.283549	1743334
00:00:03.040	809	0.01971	0		0.285869	1743844
00:00:03.050	819	0.01923	0		0.278908	1742262
00:00:03.060	829	0.0197	0		0.285724	1743837
00:00:03.070	839	0.01915	0		0.277747	1741969
00:00:03.081	849	0.01962	0		0.284564	1743557
00:00:03.090	859	0.01918	0		0.278182	1742084
00:00:03.100	869	0.01939	0		0.281228	1742785
00:00:03.110	879	0.01918	0		0.278182	1742084
00:00:03.120	889	0.0193	0		0.279923	1742495
00:00:03.131	899	0.01933	0		0.280358	1742596
00:00:03.140	909	0.01909	0		0.276877	1741790
00:00:03.150	919	0.01993	0		0.28906	1744593
00:00:03.160	929	0.02007	0		0.291091	1745069
00:00:03.170	939	0.01923	0		0.278908	1742231
00:00:03.180	949	0.01946	0		0.282243	1743032
00:00:03.190	959	0.01934	0		0.280503	1742623
00:00:03.200	969	0.01956	0		0.283694	1743361
00:00:03.210	979	0.01937	0		0.280938	1742721
00:00:03.220	989	0.01907	0		0.276587	1741709
00:00:03.230	999	0.01913	0		0.277457	1741915
00:00:03.240	1009	0.01933	0		0.280358	1742584
00:00:03.250	1019	0.01935	0		0.280648	1742645
00:00:03.260	1029	0.01943	0		0.281808	1742922
00:00:03.270	1039	0.01945	0		0.282098	1743001
00:00:03.280	1049	0.01973	0		0.286159	1743930
00:00:03.289	1059	0.01927	0		0.279488	1742370
00:00:03.300	1069	0.01971	0		0.285869	1743859
00:00:03.309	1079	0.01926	0		0.279343	1742338
00:00:03.320	1089	0.01976	0		0.286594	1744042
00:00:03.329	1099	0.0192	0		0.278472	1742130
00:00:03.339	1109	0.0193	0		0.279923	1742478
00:00:03.349	1119	0.01942	0		0.281663	1742878
00:00:03.359	1129	0.01962	0		0.284564	1743548
00:00:03.370	1139	0.01914	0		0.277602	1741951
00:00:03.380	1149	0.01927	0		0.279488	1742392
00:00:03.390	1159	0.01914	0		0.277602	1741942
00:00:03.400	1169	0.01985	0		0.2879	1744314
00:00:03.409	1179	0.01928	0		0.279633	1742424
00:00:03.419	1189	0.01945	0		0.282098	1742969
00:00:03.429	1199	0.01959	0		0.284129	1743454
00:00:03.439	1209	0.01936	0		0.280793	1742682
00:00:03.449	1219	0.01929	0		0.279778	1742453
00:00:03.459	1229	0.01925	0		0.279198	1742309
00:00:03.469	1239	0.01928	0		0.279633	1742400
00:00:03.479	1249	0.01941	0		0.281518	1742851
00:00:03.489	1259	0.01939	0		0.281228	1742787
00:00:03.499	1269	0.01954	0		0.283404	1743297
00:00:03.509	1279	0.01934	0		0.280503	1742609
00:00:03.519	1289	0.01931	0		0.280068	1742522
00:00:03.529	1299	0.01907	0		0.276587	1741697
00:00:03.539	1309	0.01935	0		0.280648	1742653
00:00:03.549	1319	0.01929	0		0.279778	1742439
00:00:03.558	1329	0.01924	0		0.279053	1742287
00:00:03.568	1339	0.01916	0		0.277892	1742000
00:00:03.578	1349	0.01933	0		0.280358	1742576
00:00:03.588	1359	0.01914	0		0.277602	1741947
00:00:03.598	1369	0.01929	0		0.279778	1742463
00:00:03.608	1379	0.01926	0		0.279343	1742341
00:00:03.619	1389	0.01943	0		0.281808	1742917
00:00:03.628	1399	0.01907	0		0.276587	1741699
00:00:03.638	1409	0.01945	0		0.282098	1742983
00:00:03.648	1419	0.01933	0		0.280358	1742587
00:00:03.658	1429	0.01941	0		0.281518	1742854
00:00:03.669	1439	0.01912	0		0.277312	1741866
00:00:03.678	1449	0.01923	0		0.278908	1742258
00:00:03.689	1459	0.01891	0		0.274266	1741179
00:00:03.699	1469	0.01937	0		0.280938	1742716
00:00:03.708	1479	0.01909	0		0.276877	1741763
00:00:03.718	1489	0.01954	0		0.283404	1743282
00:00:03.728	1499	0.01898	0		0.275282	1741413
00:00:03.738	1509	0.01942	0		0.281663	1742871
00:00:03.748	1519	0.01903	0		0.276007	1741579
00:00:03.758	1529	0.01951	0		0.282969	1743196
00:00:03.768	1539	0.01913	0		0.277457	1741895
00:00:03.778	1549	0.01921	0		0.278617	1742186
00:00:03.788	1559	0.01935	0		0.280648	1742658
00:00:03.798	1569	0.01938	0		0.281083	1742738
00:00:03.808	1579	0.01938	0		0.281083	1742765
00:00:03.818	1589	0.01948	0		0.282533	1743096
00:00:03.828	1599	0.01915	0		0.277747	1741966
00:00:03.838	1609	0.01927	0		0.279488	1742382
00:00:03.847	1619	0.01914	0		0.277602	1741944
00:00:03.858	1629	0.01966	0		0.285144	1743677
00:00:03.868	1639	0.01947	0		0.282388	1743059
00:00:03.878	1649	0.01919	0		0.278327	1742115
00:00:03.887	1659	0.01911	0		0.277167	1741841
00:00:03.897	1669	0.0196	0		0.284274	1743484
00:00:03.907	1679	0.01912	0		0.277312	1741873
00:00:03.918	1689	0.01927	0		0.279488	1742368
00:00:03.928	1699	0.01899	0		0.275427	1741457
00:00:03.937	1709	0.01939	0		0.281228	1742770
00:00:03.947	1719	0.01907	0		0.276587	1741709
00:00:03.957	1729	0.01952	0		0.283114	1743216
00:00:03.967	1739	0.01908	0		0.276732	1741755
00:00:03.977	1749	0.01915	0		0.277747	1741978
00:00:03.987	1759	0.01918	0		0.278182	1742091
00:00:03.997	1769	0.01959	0		0.284129	1743466
00:00:04.007	1779	0.01913	0		0.277457	1741907
00:00:04.017	1789	0.01958	0		0.283984	1743412
00:00:04.027	1799	0.01907	0		0.276587	1741694
00:00:04.037	1809	0.01934	0		0.280503	1742631
00:00:04.047	1819	0.01912	0		0.277312	1741885
00:00:04.057	1829	0.01949	0		0.282678	1743103
00:00:04.067	1839	0.01951	0		0.282969	1743179
00:00:04.077	1849	0.01993	0		0.28906	1744588
00:00:04.087	1859	0.01919	0		0.278327	1742103
00:00:04.097	1869	0.01957	0		0.283839	1743390
00:00:04.107	1879	0.01911	0		0.277167	1741851
00:00:04.117	1889	0.01968	0		0.285434	1743741
00:00:04.127	1899	0.01898	0		0.275282	1741408
00:00:04.137	1909	0.01964	0		0.284854	1743619
00:00:04.147	1919	0.01935	0		0.280648	1742650
00:00:04.156	1929	0.0196	0		0.284274	1743496
00:00:04.166	1939	0.01917	0		0.278037	1742040
00:00:04.177	1949	0.01918	0		0.278182	1742086
00:00:04.186	1959	0.01899	0		0.275427	1741442
00:00:04.197	1969	0.01954	0		0.283404	1743299
00:00:04.206	1979	0.01937	0		0.280938	1742714
00:00:04.216	1989	0.01956	0		0.283694	1743363
00:00:04.226	1999	0.01924	0		0.279053	1742275
00:00:04.236	2009	0.01956	0		0.283694	1743363
00:00:04.246	2019	0.01953	0		0.283259	1743255
00:00:04.256	2029	0.01938	0		0.281083	1742758
00:00:04.266	2039	0.01931	0		0.280068	1742510
00:00:04.276	2049	0.0195	0		0.282824	1743152
00:00:04.286	2059	0.01928	0		0.279633	1742424
00:00:04.296	2069	0.01954	0		0.283404	1743290
00:00:04.306	2079	0.01931	0		0.280068	1742507
00:00:04.316	2089	0.0193	0		0.279923	1742493
00:00:04.326	2099	0.01954	0		0.283404	1743294
00:00:04.336	2109	0.01939	0		0.281228	1742790
00:00:04.346	2119	0.0193	0		0.279923	1742480
00:00:04.357	2129	0.01926	0		0.279343	1742333
00:00:04.366	2139	0.01934	0		0.280503	1742609
00:00:04.376	2149	0.01925	0		0.279198	1742324
00:00:04.386	2159	0.01952	0		0.283114	1743228
00:00:04.395	2169	0.01953	0		0.283259	1743243
00:00:04.405	2179	0.01925	0		0.279198	1742306
00:00:04.416	2189	0.01917	0		0.278037	1742059
00:00:04.426	2199	0.01929	0		0.279778	1742451
00:00:04.436	2209	0.01965	0		0.284999	1743641
00:00:04.446	2219	0.01954	0		0.283404	1743282
00:00:04.455	2229	0.01948	0		0.282533	1743091
00:00:04.465	2239	0.01948	0		0.282533	1743096
00:00:04.475	2249	0.01952	0		0.283114	1743221
00:00:04.485	2259	0.0193	0		0.279923	1742495
00:00:04.495	2269	0.01942	0		0.281663	1742888
00:00:04.505	2279	0.01938	0		0.281083	1742756
00:00:04.515	2289	0.01942	0		0.281663	1742888
00:00:04.525	2299	0.01908	0		0.276732	1741738
00:00:04.535	2309	0.0197	0		0.285724	1743812
00:00:04.545	2319	0.01913	0		0.277457	1741915
00:00:04.555	2329	0.01926	0		0.279343	1742338
00:00:04.565	2339	0.0195	0		0.282824	1743145
00:00:04.575	2349	0.0193	0		0.279923	1742478
00:00:04.585	2359	0.01937	0		0.280938	1742726
00:00:04.595	2369	0.01979	0		0.28703	1744140
00:00:04.605	2379	0.01904	0		0.276152	1741618
00:00:04.615	2389	0.01927	0		0.279488	1742390
00:00:04.625	2399	0.01949	0		0.282678	1743135
00:00:04.635	2409	0.01934	0		0.280503	1742623
00:00:04.645	2419	0.0193	0		0.279923	1742495
00:00:04.655	2429	0.01933	0		0.280358	1742569
00:00:04.665	2439	0.0193	0		0.279923	1742475
00:00:04.675	2449	0.01949	0		0.282678	1743106
00:00:04.685	2459	0.01932	0		0.280213	1742546
00:00:04.695	2469	0.01974	0		0.286304	1743969
00:00:04.705	2479	0.01935	0		0.280648	1742660
00:00:04.715	2489	0.01951	0		0.282969	1743194
00:00:04.724	2499	0.01937	0		0.280938	1742731
00:00:04.734	2509	0.01948	0		0.282533	1743094
00:00:04.744	2519	0.01968	0		0.285434	1743756
00:00:04.754	2529	0.0194	0		0.281373	1742812
00:00:04.764	2539	0.01925	0		0.279198	1742319
00:00:04.774	2549	0.0195	0		0.282824	1743138
00:00:04.784	2559	0.01935	0		0.280648	1742636
00:00:04.794	2569	0.01927	0		0.279488	1742387
00:00:04.804	2579	0.01968	0		0.285434	1743773
00:00:04.814	2589	0.01941	0		0.281518	1742863
00:00:04.824	2599	0.01957	0		0.283839	1743392
00:00:04.834	2609	0.01936	0		0.280793	1742687
00:00:04.844	2619	0.01945	0		0.282098	1742983
00:00:04.854	2629	0.01977	0		0.28674	1744069
00:00:04.864	2639	0.01957	0		0.283839	1743373
00:00:04.874	2649	0.01937	0		0.280938	1742729
00:00:04.884	2659	0.0191	0		0.277022	1741817
00:00:04.894	2669	0.0195	0		0.282824	1743167
00:00:04.904	2679	0.01917	0		0.278037	1742057
00:00:04.914	2689	0.01931	0		0.280068	1742529
00:00:04.924	2699	0.01959	0		0.284129	1743458
00:00:04.934	2709	0.01965	0		0.284999	1743643
00:00:04.944	2719	0.01936	0		0.280793	1742670
00:00:04.954	2729	0.02012	0		0.291816	1745248
00:00:04.963	2739	0.01961	0		0.284419	1743511
00:00:04.974	2749	0.01958	0		0.283984	1743429
00:00:04.984	2759	0.01942	0		0.281663	1742876
00:00:04.993	2769	0.01935	0		0.280648	1742638
00:00:05.003	2779	0.01961	0		0.284419	1743526
00:00:05.013	2789	0.01937	0		0.280938	1742729
00:00:05.024	2799	0.01954	0		0.283404	1743272
00:00:05.033	2809	0.01959	0		0.284129	1743458
00:00:05.043	2819	0.0196	0		0.284274	1743496
00:00:05.053	2829	0.0194	0		0.281373	1742812
00:00:05.063	2839	0.01918	0		0.278182	1742084
00:00:05.073	2849	0.01949	0		0.282678	1743116
00:00:05.083	2859	0.01942	0		0.281663	1742878
00:00:05.093	2869	0.01937	0		0.280938	1742704
00:00:05.103	2879	0.01978	0		0.286885	1744099
00:00:05.113	2889	0.01911	0		0.277167	1741831
00:00:05.123	2899	0.01963	0		0.284709	1743599
00:00:05.133	2909	0.01935	0		0.280648	1742648
00:00:05.143	2919	0.01947	0		0.282388	1743050
00:00:05.153	2929	0.01922	0		0.278762	1742209
00:00:05.163	2939	0.01947	0		0.282388	1743067
00:00:05.173	2949	0.01965	0		0.284999	1743641
00:00:05.183	2959	0.01979	0		0.28703	1744133
00:00:05.193	2969	0.0195	0		0.282824	1743160
00:00:05.203	2979	0.01961	0		0.284419	1743518
00:00:05.213	2989	0.01972	0		0.286014	1743876
00:00:05.223	2999	0.01951	0		0.282969	1743172
00:00:05.233	3009	0.01953	0		0.283259	1743250
00:00:05.243	3019	0.01978	0		0.286885	1744099
00:00:05.252	3029	0.01943	0		0.281808	1742917
00:00:05.263	3039	0.01981	0		0.28732	1744206
00:00:05.273	3049	0.01927	0		0.279488	1742378
00:00:05.283	3059	0.01932	0		0.280213	1742542
00:00:05.292	3069	0.01909	0		0.276877	1741785
00:00:05.302	3079	0.01907	0		0.276587	1741719
00:00:05.312	3089	0.01954	0		0.283404	1743287
00:00:05.322	3099	0.01985	0		0.2879	1744336
00:00:05.332	3109	0.01947	0		0.282388	1743042
00:00:05.342	3119	0.01927	0		0.279488	1742375
00:00:05.352	3129	0.01953	0		0.283259	1743248
00:00:05.362	3139	0.01961	0		0.284419	1743538
00:00:05.372	3149	0.01944	0		0.281953	1742937
00:00:05.382	3159	0.01941	0		0.281518	1742839
00:00:05.392	3169	0.01968	0		0.285434	1743768
00:00:05.402	3179	0.01947	0		0.282388	1743045
00:00:05.412	3189	0.01974	0		0.286304	1743949
00:00:05.422	3199	0.01937	0		0.280938	1742714
00:00:05.432	3209	0.0193	0		0.279923	1742468
00:00:05.442	3219	0.01958	0		0.283984	1743422
00:00:05.452	3229	0.01965	0		0.284999	1743646
00:00:05.462	3239	0.01968	0		0.285434	1743756
00:00:05.472	3249	0.01958	0		0.283984	1743436
00:00:05.482	3259	0.01951	0		0.282969	1743174
00:00:05.492	3269	0.0195	0		0.282824	1743143
00:00:05.502	3279	0.01949	0		0.282678	1743103
00:00:05.512	3289	0.01971	0		0.285869	1743842
00:00:05.522	3299	0.01947	0		0.282388	1743047
00:00:05.532	3309	0.01952	0		0.283114	1743233
00:00:05.542	3319	0.01944	0		0.281953	1742966
00:00:05.551	3329	0.01963	0		0.284709	1743577
00:00:05.561	3339	0.01942	0		0.281663	1742893
00:00:05.571	3349	0.01935	0		0.280648	1742658
00:00:05.581	3359	0.01952	0		0.283114	1743223
00:00:05.591	3369	0.01943	0		0.281808	1742905
00:00:05.601	3379	0.01963	0		0.284709	1743606
00:00:05.611	3389	0.01961	0		0.284419	1743506
00:00:05.621	3399	0.01969	0		0.285579	1743800
00:00:05.632	3409	0.01943	0		0.281808	1742905
00:00:05.641	3419	0.01966	0		0.285144	1743675
00:00:05.651	3429	0.01925	0		0.279198	1742324
00:00:05.661	3439	0.01936	0		0.280793	1742677
00:00:05.671	3449	0.01939	0		0.281228	1742775
00:00:05.681	3459	0.01967	0		0.285289	1743714
00:00:05.691	3469	0.01926	0		0.279343	1742336
00:00:05.701	3479	0.01964	0		0.284854	1743619
00:00:05.711	3489	0.01949	0		0.282678	1743133
00:00:05.721	3499	0.01986	0		0.288045	1744373
00:00:05.731	3509	0.01936	0		0.280793	1742685
00:00:05.741	3519	0.01989	0		0.28848	1744449
00:00:05.752	3529	0.0192	0		0.278472	1742157
00:00:05.761	3539	0.01972	0		0.286014	1743908
00:00:05.771	3549	0.01935	0		0.280648	1742645
00:00:05.781	3559	0.0195	0		0.282824	1743145
00:00:05.791	3569	0.01916	0		0.277892	1742005
00:00:05.801	3579	0.01952	0		0.283114	1743204
00:00:05.811	3589	0.01941	0		0.281518	1742851
00:00:05.821	3599	0.02002	0		0.290365	1744888
00:00:05.831	3609	0.0193	0		0.279923	1742478
00:00:05.840	3619	0.01958	0		0.283984	1743419
00:00:05.850	3629	0.0194	0		0.281373	1742819
00:00:05.861	3639	0.01948	0		0.282533	1743094
00:00:05.870	3649	0.01939	0		0.281228	1742770
00:00:05.880	3659	0.01969	0		0.285579	1743800
00:00:05.890	3669	0.01942	0		0.281663	1742876
00:00:05.900	3679	0.01958	0		0.283984	1743405
00:00:05.910	3689	0.01961	0		0.284419	1743526
00:00:05.920	3699	0.01982	0		0.287465	1744216
00:00:05.930	3709	0.01945	0		0.282098	1742983
00:00:05.940	3719	0.01975	0		0.286449	1743988
00:00:05.950	3729	0.01951	0		0.282969	1743179
00:00:05.961	3739	0.01961	0		0.284419	1743506
00:00:05.970	3749	0.01919	0		0.278327	1742128
00:00:05.980	3759	0.01966	0		0.285144	1743702
00:00:05.990	3769	0.01939	0		0.281228	1742780
00:00:06.000	3779	0.01974	0		0.286304	1743964
00:00:06.010	3789	0.01937	0		0.280938	1742709
00:00:06.020	3799	0.01957	0		0.283839	1743387
00:00:06.030	3809	0.01969	0		0.285579	1743778
00:00:06.040	3819	0.02002	0		0.290365	1744908
00:00:06.050	3829	0.01924	0		0.279053	1742277
00:00:06.060	3839	0.01952	0		0.283114	1743218
00:00:06.070	3849	0.0195	0		0.282824	1743147
00:00:06.080	3859	0.01978	0		0.286885	1744079
00:00:06.090	3869	0.01948	0		0.282533	1743079
00:00:06.100	3879	0.01962	0		0.284564	1743553
00:00:06.110	3889	0.01955	0		0.283549	1743307
00:00:06.120	3899	0.01963	0		0.284709	1743589
00:00:06.130	3909	0.01934	0		0.280503	1742623
00:00:06.139	3919	0.01971	0		0.285869	1743854
00:00:06.149	3929	0.01951	0		0.282969	1743182
00:00:06.159	3939	0.01994	0		0.289205	1744628
00:00:06.170	3949	0.01926	0		0.279343	1742358
00:00:06.179	3959	0.01969	0		0.285579	1743793
00:00:06.189	3969	0.01956	0		0.283694	1743348
00:00:06.199	3979	0.01969	0		0.285579	1743805
00:00:06.209	3989	0.01961	0		0.284419	1743523
00:00:06.219	3999	0.01979	0		0.28703	1744133
00:00:06.229	4009	0.01938	0		0.281083	1742736
00:00:06.239	4019	0.01977	0		0.28674	1744059
00:00:06.249	4029	0.01944	0		0.281953	1742937
00:00:06.259	4039	0.01977	0		0.28674	1744067
00:00:06.270	4049	0.01933	0		0.280358	1742599
00:00:06.279	4059	0.01966	0		0.285144	1743695
00:00:06.289	4069	0.0194	0		0.281373	1742802
00:00:06.299	4079	0.01991	0		0.28877	1744520
00:00:06.309	4089	0.01923	0		0.278908	1742248
00:00:06.319	4099	0.01968	0		0.285434	1743766
00:00:06.329	4109	0.0194	0		0.281373	1742827
00:00:06.339	4119	0.01955	0		0.283549	1743334
00:00:06.349	4129	0.01948	0		0.282533	1743096
00:00:06.358	4139	0.0197	0		0.285724	1743829
00:00:06.368	4149	0.01953	0		0.283259	1743265
00:00:06.379	4159	0.01981	0		0.28732	1744192
00:00:06.389	4169	0.01955	0		0.283549	1743334
00:00:06.399	4179	0.01991	0		0.28877	1744522
00:00:06.410	4189	0.01932	0		0.280213	1742539
00:00:06.418	4199	0.02007	0		0.291091	1745074
00:00:06.429	4209	0.01958	0		0.283984	1743407
00:00:06.438	4219	0.01958	0		0.283984	1743434
00:00:06.448	4229	0.01947	0		0.282388	1743042
00:00:06.458	4239	0.01977	0		0.28674	1744047
00:00:06.468	4249	0.01936	0		0.280793	1742687
00:00:06.478	4259	0.01974	0		0.286304	1743971
00:00:06.488	4269	0.01962	0		0.284564	1743567
00:00:06.498	4279	0.01995	0		0.28935	1744674
00:00:06.508	4289	0.01961	0		0.284419	1743506
00:00:06.518	4299	0.01999	0		0.28993	1744810
00:00:06.528	4309	0.01943	0		0.281808	1742932
00:00:06.538	4319	0.01972	0		0.286014	1743876
00:00:06.548	4329	0.01917	0		0.278037	1742032
00:00:06.558	4339	0.01954	0		0.283404	1743304
00:00:06.568	4349	0.01956	0		0.283694	1743356
00:00:06.578	4359	0.0198	0		0.287175	1744157
00:00:06.588	4369	0.01909	0		0.276877	1741782
00:00:06.598	4379	0.01953	0		0.283259	1743265
00:00:06.608	4389	0.01977	0		0.28674	1744057
00:00:06.618	4399	0.0198	0		0.287175	1744175
00:00:06.628	4409	0.01934	0		0.280503	1742621
00:00:06.638	4419	0.01988	0		0.288335	1744427
00:00:06.648	4429	0.02004	0		0.290656	1744971
00:00:06.657	4439	0.02	0		0.290075	1744844
00:00:06.667	4449	0.01954	0		0.283404	1743294
00:00:06.677	4459	0.01964	0		0.284854	1743638
00:00:06.687	4469	0.01968	0		0.285434	1743763
00:00:06.697	4479	0.02013	0		0.291961	1745256
00:00:06.707	4489	0.01978	0		0.286885	1744084
00:00:06.717	4499	0.02004	0		0.290656	1744964
00:00:06.727	4509	0.01953	0		0.283259	1743260
00:00:06.737	4519	0.02004	0		0.290656	1744976
00:00:06.747	4529	0.01968	0		0.285434	1743766
00:00:06.757	4539	0.01934	0		0.280503	1742631
00:00:06.767	4549	0.01978	0		0.286885	1744079
00:00:06.777	4559	0.01994	0		0.289205	1744618
00:00:06.787	4569	0.01983	0		0.28761	1744250
00:00:06.797	4579	0.01964	0		0.284854	1743628
00:00:06.809	4589	0.01959	0		0.284129	1743466
00:00:06.817	4599	0.02003	0		0.290511	1744935
00:00:06.827	4609	0.0196	0		0.284274	1743479
00:00:06.837	4619	0.01975	0		0.286449	1744008
00:00:06.847	4629	0.01984	0		0.287755	1744302
00:00:06.857	4639	0.01985	0		0.2879	1744344
00:00:06.867	4649	0.01965	0		0.284999	1743665
00:00:06.877	4659	0.01986	0		0.288045	1744351
00:00:06.887	4669	0.01942	0		0.281663	1742881
00:00:06.897	4679	0.0201	0		0.291526	1745172
00:00:06.906	4689	0.0197	0		0.285724	1743829
00:00:06.916	4699	0.02007	0		0.291091	1745074
00:00:06.927	4709	0.01957	0		0.283839	1743385
00:00:06.937	4719	0.01999	0		0.28993	1744795
00:00:06.947	4729	0.01973	0		0.286159	1743935
00:00:06.956	4739	0.01997	0		0.28964	1744736
00:00:06.967	4749	0.0199	0		0.288625	1744495
00:00:06.976	4759	0.01993	0		0.28906	1744598
00:00:06.987	4769	0.01974	0		0.286304	1743964
00:00:06.997	4779	0.0202	0		0.292976	1745498
00:00:07.006	4789	0.01951	0		0.282969	1743172
00:00:07.016	4799	0.01978	0		0.286885	1744086
00:00:07.026	4809	0.01984	0		0.287755	1744280
00:00:07.036	4819	0.01965	0		0.284999	1743655
00:00:07.046	4829	0.01988	0		0.288335	1744427
00:00:07.056	4839	0.01989	0		0.28848	1744476
00:00:07.066	4849	0.01972	0		0.286014	1743893
00:00:07.077	4859	0.01977	0		0.28674	1744062
00:00:07.086	4869	0.02001	0		0.29022	1744859
00:00:07.096	4879	0.0195	0		0.282824	1743145
00:00:07.106	4889	0.01996	0		0.289495	1744681
00:00:07.116	4899	0.02001	0		0.29022	1744869
00:00:07.126	4909	0.01983	0		0.28761	1744250
00:00:07.136	4919	0.02001	0		0.29022	1744871
00:00:07.146	4929	0.01989	0		0.28848	1744464
00:00:07.156	4939	0.01979	0		0.28703	1744138
00:00:07.166	4949	0.01989	0		0.28848	1744471
00:00:07.176	4959	0.01994	0		0.289205	1744630
00:00:07.186	4969	0.01977	0		0.28674	1744069
00:00:07.195	4979	0.01993	0		0.28906	1744598
00:00:07.206	4989	0.02073	0		0.300663	1747285
00:00:07.216	4999	0.01999	0		0.28993	1744783
00:00:07.225	5009	0.0199	0		0.288625	1744493
00:00:07.235	5019	0.01994	0		0.289205	1744633
00:00:07.245	5029	0.02007	0		0.291091	1745050
00:00:07.255	5039	0.01973	0		0.286159	1743927
00:00:07.265	5049	0.01995	0		0.28935	1744652
00:00:07.275	5059	0.01986	0		0.288045	1744370
00:00:07.285	5069	0.01975	0		0.286449	1743988
00:00:07.295	5079	0.01989	0		0.28848	1744471
00:00:07.305	5089	0.02006	0		0.290946	1745016
00:00:07.316	5099	0.01985	0		0.2879	1744339
00:00:07.325	5109	0.02005	0		0.290801	1744993
00:00:07.335	5119	0.02004	0		0.290656	1744971
00:00:07.345	5129	0.01977	0		0.28674	1744074
00:00:07.355	5139	0.02018	0		0.292686	1745451
00:00:07.365	5149	0.0201	0		0.291526	1745182
00:00:07.375	5159	0.02006	0		0.290946	1745020
00:00:07.386	5169	0.01992	0		0.288915	1744566
00:00:07.395	5179	0.01983	0		0.28761	1744273
00:00:07.405	5189	0.02004	0		0.290656	1744959
00:00:07.415	5199	0.01996	0		0.289495	1744697
00:00:07.425	5209	0.01977	0		0.28674	1744069
00:00:07.435	5219	0.01968	0		0.285434	1743768
00:00:07.445	5229	0.01985	0		0.2879	1744319
00:00:07.455	5239	0.02017	0		0.292541	1745393
00:00:07.465	5249	0.0198	0		0.287175	1744165
00:00:07.475	5259	0.02013	0		0.291961	1745265
00:00:07.485	5269	0.01981	0		0.28732	1744189
00:00:07.495	5279	0.01989	0		0.28848	1744468
00:00:07.505	5289	0.01999	0		0.28993	1744795
00:00:07.514	5299	0.01971	0		0.285869	1743846
00:00:07.525	5309	0.01996	0		0.289495	1744684
00:00:07.534	5319	0.01995	0		0.28935	1744679
00:00:07.544	5329	0.02047	0		0.296892	1746412
00:00:07.554	5339	0.01999	0		0.28993	1744793
00:00:07.564	5349	0.01979	0		0.28703	1744140
00:00:07.574	5359	0.01974	0		0.286304	1743971
00:00:07.584	5369	0.02011	0		0.291671	1745189
00:00:07.594	5379	0.01999	0		0.28993	1744783
00:00:07.604	5389	0.02004	0		0.290656	1744981
00:00:07.614	5399	0.02101	0		0.304724	1748236
00:00:07.624	5409	0.01984	0		0.287755	1744285
00:00:07.634	5419	0.01974	0		0.286304	1743964
00:00:07.644	5429	0.02004	0		0.290656	1744959
00:00:07.654	5439	0.02008	0		0.291236	1745113
00:00:07.664	5449	0.02019	0		0.292831	1745459
00:00:07.674	5459	0.01971	0		0.285869	1743842
00:00:07.684	5469	0.0202	0		0.292976	1745496
00:00:07.694	5479	0.01986	0		0.288045	1744366
00:00:07.704	5489	0.02	0		0.290075	1744844
00:00:07.714	5499	0.01978	0		0.286885	1744091
00:00:07.724	5509	0.01973	0		0.286159	1743932
00:00:07.734	5519	0.01988	0		0.288335	1744417
00:00:07.744	5529	0.01998	0		0.289785	1744768
00:00:07.754	5539	0.01987	0		0.28819	1744405
00:00:07.763	5549	0.01983	0		0.28761	1744248
00:00:07.773	5559	0.02	0		0.290075	1744829
00:00:07.784	5569	0.01983	0		0.28761	1744253
00:00:07.793	5579	0.01978	0		0.286885	1744101
00:00:07.803	5589	0.02025	0		0.293701	1745657
00:00:07.813	5599	0.01986	0		0.288045	1744346
00:00:07.823	5609	0.02026	0		0.293846	1745702
00:00:07.834	5619	0.02035	0		0.295152	1746021
00:00:07.843	5629	0.02021	0		0.293121	1745540
00:00:07.853	5639	0.01987	0		0.28819	1744407
00:00:07.863	5649	0.01995	0		0.28935	1744657
00:00:07.873	5659	0.01959	0		0.284129	1743458
00:00:07.883	5669	0.02001	0		0.29022	1744851
00:00:07.893	5679	0.01997	0		0.28964	1744727
00:00:07.903	5689	0.02055	0		0.298052	1746667
00:00:07.913	5699	0.01994	0		0.289205	1744620
00:00:07.923	5709	0.02042	0		0.296167	1746256
00:00:07.933	5719	0.02015	0		0.292251	1745339
00:00:07.943	5729	0.02011	0		0.291671	1745202
00:00:07.955	5739	0.01962	0		0.284564	1743567
00:00:07.963	5749	0.0203	0		0.294427	1745847
00:00:07.973	5759	0.01959	0		0.284129	1743458
00:00:07.983	5769	0.01979	0		0.28703	1744123
00:00:07.993	5779	0.02001	0		0.29022	1744866
00:00:08.002	5789	0.02001	0		0.29022	1744864
00:00:08.013	5799	0.01996	0		0.289495	1744709
00:00:08.023	5809	0.02026	0		0.293846	1745696
00:00:08.033	5819	0.01982	0		0.287465	1744221
00:00:08.043	5829	0.02001	0		0.29022	1744873
00:00:08.052	5839	0.01997	0		0.28964	1744741
00:00:08.062	5849	0.02001	0		0.29022	1744861
00:00:08.072	5859	0.01989	0		0.28848	1744449
00:00:08.082	5869	0.02011	0		0.291671	1745202
00:00:08.092	5879	0.01987	0		0.28819	1744393
00:00:08.102	5889	0.01999	0		0.28993	1744800
00:00:08.112	5899	0.01997	0		0.28964	1744717
00:00:08.122	5909	0.02023	0		0.293411	1745606
00:00:08.132	5919	0.01988	0		0.288335	1744412
00:00:08.142	5929	0.01986	0		0.288045	1744363
00:00:08.152	5939	0.01982	0		0.287465	1744221
00:00:08.162	5949	0.02031	0		0.294572	1745871
00:00:08.172	5959	0.02001	0		0.29022	1744856
00:00:08.182	5969	0.02009	0		0.291381	1745136
00:00:08.192	5979	0.01998	0		0.289785	1744778
00:00:08.202	5989	0.02004	0		0.290656	1744974
00:00:08.212	5999	0.01985	0		0.2879	1744336
00:00:08.222	6009	0.01996	0		0.289495	1744702
00:00:08.232	6019	0.02	0		0.290075	1744842
00:00:08.242	6029	0.02033	0		0.294862	1745940
00:00:08.252	6039	0.02002	0		0.290365	1744888
00:00:08.261	6049	0.02051	0		0.297472	1746530
00:00:08.272	6059	0.0198	0		0.287175	1744150
00:00:08.282	6069	0.02003	0		0.290511	1744940
00:00:08.292	6079	0.01969	0		0.285579	1743800
00:00:08.302	6089	0.02009	0		0.291381	1745118
00:00:08.311	6099	0.01997	0		0.28964	1744744
00:00:08.321	6109	0.02022	0		0.293266	1745579
00:00:08.331	6119	0.02013	0		0.291961	1745251
00:00:08.341	6129	0.02019	0		0.292831	1745454
00:00:08.351	6139	0.0199	0		0.288625	1744493
00:00:08.361	6149	0.02039	0		0.295732	1746123
00:00:08.371	6159	0.01984	0		0.287755	1744292
00:00:08.381	6169	0.02	0		0.290075	1744829
00:00:08.391	6179	0.01986	0		0.288045	1744348
00:00:08.401	6189	0.02037	0		0.295442	1746089
00:00:08.411	6199	0.02025	0		0.293701	1745667
00:00:08.421	6209	0.02034	0		0.295007	1745959
00:00:08.431	6219	0.01982	0		0.287465	1744221
00:00:08.441	6229	0.02038	0		0.295587	1746104
00:00:08.451	6239	0.02008	0		0.291236	1745106
00:00:08.461	6249	0.02039	0		0.295732	1746148
00:00:08.471	6259	0.02016	0		0.292396	1745356
00:00:08.481	6269	0.02012	0		0.291816	1745243
00:00:08.491	6279	0.01982	0		0.287465	1744219
00:00:08.501	6289	0.01997	0		0.28964	1744724
00:00:08.511	6299	0.02001	0		0.29022	1744871
00:00:08.521	6309	0.02	0		0.290075	1744844
00:00:08.531	6319	0.01991	0		0.28877	1744535
00:00:08.541	6329	0.02009	0		0.291381	1745133
00:00:08.551	6339	0.02008	0		0.291236	1745096
00:00:08.561	6349	0.01986	0		0.288045	1744361
00:00:08.571	6359	0.0197	0		0.285724	1743827
00:00:08.581	6369	0.02015	0		0.292251	1745334
00:00:08.590	6379	0.01994	0		0.289205	1744628
00:00:08.600	6389	0.02025	0		0.293701	1745655
00:00:08.610	6399	0.01998	0		0.289785	1744758
00:00:08.620	6409	0.02022	0		0.293266	1745567
00:00:08.630	6419	0.02012	0		0.291816	1745246
00:00:08.640	6429	0.02058	0		0.298488	1746776
00:00:08.651	6439	0.01996	0		0.289495	1744707
00:00:08.660	6449	0.02038	0		0.295587	1746121
00:00:08.670	6459	0.02021	0		0.293121	1745522
00:00:08.680	6469	0.02021	0		0.293121	1745542
00:00:08.690	6479	0.02017	0		0.292541	1745385
00:00:08.700	6489	0.02036	0		0.295297	1746038
00:00:08.710	6499	0.01968	0		0.285434	1743773
00:00:08.720	6509	0.02035	0		0.295152	1746003
00:00:08.730	6519	0.02009	0		0.291381	1745131
00:00:08.740	6529	0.01988	0		0.288335	1744427
00:00:08.750	6539	0.01991	0		0.28877	1744515
00:00:08.760	6549	0.02003	0		0.290511	1744922
00:00:08.770	6559	0.02007	0		0.291091	1745079
00:00:08.780	6569	0.02045	0		0.296602	1746341
00:00:08.790	6579	0.01985	0		0.2879	1744334
00:00:08.800	6589	0.02035	0		0.295152	1746016
00:00:08.810	6599	0.01986	0		0.288045	1744366
00:00:08.820	6609	0.02022	0		0.293266	1745581
00:00:08.830	6619	0.02009	0		0.291381	1745126
00:00:08.840	6629	0.0201	0		0.291526	1745180
00:00:08.849	6639	0.01991	0		0.28877	1744520
00:00:08.859	6649	0.02017	0		0.292541	1745412
00:00:08.869	6659	0.01998	0		0.289785	1744756
00:00:08.879	6669	0.02026	0		0.293846	1745702
00:00:08.889	6679	0.02017	0		0.292541	1745417
00:00:08.899	6689	0.02027	0		0.293991	1745746
00:00:08.909	6699	0.02017	0		0.292541	1745393
00:00:08.919	6709	0.02049	0		0.297182	1746481
00:00:08.929	6719	0.02011	0		0.291671	1745202
00:00:08.939	6729	0.02019	0		0.292831	1745478
00:00:08.949	6739	0.02	0		0.290075	1744815
00:00:08.959	6749	0.02023	0		0.293411	1745591
00:00:08.970	6759	0.01987	0		0.28819	1744383
00:00:08.980	6769	0.02024	0		0.293556	1745628
00:00:08.990	6779	0.01999	0		0.28993	1744800
00:00:08.999	6789	0.02011	0		0.291671	1745214
00:00:09.009	6799	0.0202	0		0.292976	1745496
00:00:09.019	6809	0.02034	0		0.295007	1745974
00:00:09.029	6819	0.01982	0		0.287465	1744221
00:00:09.039	6829	0.02038	0		0.295587	1746109
00:00:09.049	6839	0.01996	0		0.289495	1744712
00:00:09.061	6849	0.02032	0		0.294717	1745901
00:00:09.069	6859	0.01996	0		0.289495	1744712
00:00:09.078	6869	0.02011	0		0.291671	1745202
00:00:09.089	6879	0.01992	0		0.288915	1744576
00:00:09.099	6889	0.02023	0		0.293411	1745618
00:00:09.109	6899	0.02007	0		0.291091	1745052
00:00:09.118	6909	0.02021	0		0.293121	1745535
00:00:09.128	6919	0.01987	0		0.28819	1744402
00:00:09.139	6929	0.02016	0		0.292396	1745351
00:00:09.149	6939	0.02023	0		0.293411	1745589
00:00:09.158	6949	0.02018	0		0.292686	1745434
00:00:09.168	6959	0.02003	0		0.290511	1744922
00:00:09.178	6969	0.02035	0		0.295152	1746003
00:00:09.188	6979	0.01976	0		0.286594	1744013
00:00:09.198	6989	0.02017	0		0.292541	1745407
00:00:09.208	6999	0.0198	0		0.287175	1744150
00:00:09.218	7009	0.01992	0		0.288915	1744579
00:00:09.229	7019	0.02001	0		0.29022	1744851
00:00:09.238	7029	0.0204	0		0.295877	1746187
00:00:09.248	7039	0.02027	0		0.293991	1745729
00:00:09.258	7049	0.02036	0		0.295297	1746055
00:00:09.268	7059	0.02083	0		0.302114	1747601
00:00:09.278	7069	0.02021	0		0.293121	1745522
00:00:09.288	7079	0.01989	0		0.28848	1744473
00:00:09.298	7089	0.02013	0		0.291961	1745251
00:00:09.308	7099	0.02017	0		0.292541	1745393
00:00:09.318	7109	0.02038	0		0.295587	1746092
00:00:09.328	7119	0.01994	0		0.289205	1744640
00:00:09.338	7129	0.02012	0		0.291816	1745241
00:00:09.348	7139	0.02013	0		0.291961	1745253
00:00:09.358	7149	0.02028	0		0.294136	1745785
00:00:09.368	7159	0.02028	0		0.294136	1745763
00:00:09.378	7169	0.01989	0		0.28848	1744476
00:00:09.388	7179	0.02005	0		0.290801	1745011
00:00:09.397	7189	0.02022	0		0.293266	1745562
00:00:09.408	7199	0.0198	0		0.287175	1744175
00:00:09.418	7209	0.02007	0		0.291091	1745065
00:00:09.427	7219	0.02021	0		0.293121	1745522
00:00:09.437	7229	0.02037	0		0.295442	1746077
00:00:09.448	7239	0.02034	0		0.295007	1745964
00:00:09.457	7249	0.02028	0		0.294136	1745778
00:00:09.468	7259	0.01992	0		0.288915	1744576
00:00:09.477	7269	0.02003	0		0.290511	1744947
00:00:09.487	7279	0.01982	0		0.287465	1744243
00:00:09.497	7289	0.0203	0		0.294427	1745842
00:00:09.507	7299	0.02033	0		0.294862	1745950
00:00:09.517	7309	0.02041	0		0.296022	1746207
00:00:09.527	7319	0.02002	0		0.290365	1744913
00:00:09.537	7329	0.02043	0		0.296312	1746268
00:00:09.547	7339	0.02011	0		0.291671	1745192
00:00:09.557	7349	0.02021	0		0.293121	1745547
00:00:09.567	7359	0.02001	0		0.29022	1744854
00:00:09.577	7369	0.02001	0		0.29022	1744869
00:00:09.587	7379	0.0201	0		0.291526	1745165
00:00:09.597	7389	0.02038	0		0.295587	1746101
00:00:09.607	7399	0.02019	0		0.292831	1745471
00:00:09.617	7409	0.02	0		0.290075	1744829
00:00:09.627	7419	0.02014	0		0.292106	1745309
00:00:09.637	7429	0.02045	0		0.296602	1746351
00:00:09.647	7439	0.02029	0		0.294281	1745817
00:00:09.657	7449	0.02035	0		0.295152	1746003
00:00:09.667	7459	0.02044	0		0.296457	1746324
00:00:09.676	7469	0.0204	0		0.295877	1746182
00:00:09.687	7479	0.02028	0		0.294136	1745785
00:00:09.697	7489	0.02034	0		0.295007	1745964
00:00:09.707	7499	0.02036	0		0.295297	1746048
00:00:09.716	7509	0.02038	0		0.295587	1746116
00:00:09.727	7519	0.02038	0		0.295587	1746114
00:00:09.737	7529	0.02025	0		0.293701	1745672
00:00:09.746	7539	0.0203	0		0.294427	1745822
00:00:09.756	7549	0.02042	0		0.296167	1746226
00:00:09.766	7559	0.01993	0		0.28906	1744598
00:00:09.776	7569	0.02017	0		0.292541	1745390
00:00:09.786	7579	0.02018	0		0.292686	1745425
00:00:09.796	7589	0.02033	0		0.294862	1745945
00:00:09.806	7599	0.02041	0		0.296022	1746202
00:00:09.816	7609	0.02026	0		0.293846	1745712
00:00:09.826	7619	0.02038	0		0.295587	1746094
00:00:09.836	7629	0.02021	0		0.293121	1745542
00:00:09.846	7639	0.02074	0		0.300808	1747324
00:00:09.856	7649	0.02048	0		0.297037	1746432
00:00:09.866	7659	0.02075	0		0.300953	1747351
00:00:09.876	7669	0.02038	0		0.295587	1746116
00:00:09.886	7679	0.02067	0		0.299793	1747075
00:00:09.896	7689	0.02024	0		0.293556	1745647
00:00:09.906	7699	0.02049	0		0.297182	1746474
00:00:09.916	7709	0.02071	0		0.300373	1747202
00:00:09.926	7719	0.0203	0		0.294427	1745825
00:00:09.936	7729	0.0204	0		0.295877	1746168
00:00:09.946	7739	0.02002	0		0.290365	1744893
00:00:09.956	7749	0.02025	0		0.293701	1745674
00:00:09.966	7759	0.02069	0		0.300083	1747138
00:00:09.976	7769	0.02066	0		0.299648	1747048
00:00:09.986	7779	0.02032	0		0.294717	1745903
00:00:09.995	7789	0.02054	0		0.297907	1746643
00:00:10.005	7799	0.0204	0		0.295877	1746168
00:00:10.016	7809	0.02058	0		0.298488	1746764
00:00:10.025	7819	0.02068	0		0.299938	1747121
00:00:10.036	7829	0.02035	0		0.295152	1746018
00:00:10.046	7839	0.02036	0		0.295297	1746055
00:00:10.055	7849	0.02063	0		0.299213	1746935
00:00:10.065	7859	0.02066	0		0.299648	1747043
00:00:10.075	7869	0.02072	0		0.300518	1747258
00:00:10.085	7879	0.02061	0		0.298923	1746862
00:00:10.097	7889	0.02104	0		0.305159	1748315
00:00:10.105	7899	0.02053	0		0.297762	1746606
00:00:10.115	7909	0.02074	0		0.300808	1747322
00:00:10.125	7919	0.0203	0		0.294427	1745842
00:00:10.135	7929	0.02073	0		0.300663	1747280
00:00:10.145	7939	0.02058	0		0.298488	1746788
00:00:10.155	7949	0.02066	0		0.299648	1747062
00:00:10.165	7959	0.02049	0		0.297182	1746488
00:00:10.175	7969	0.02057	0		0.298343	1746736
00:00:10.185	7979	0.02081	0		0.301823	1747552
00:00:10.195	7989	0.02084	0		0.302259	1747633
00:00:10.205	7999	0.0204	0		0.295877	1746177
00:00:10.215	8009	0.02075	0		0.300953	1747342
00:00:10.225	8019	0.02059	0		0.298633	1746827
00:00:10.235	8029	0.02053	0		0.297762	1746608
00:00:10.245	8039	0.02079	0		0.301533	1747466
00:00:10.255	8049	0.02098	0		0.304289	1748109
00:00:10.264	8059	0.02091	0		0.303274	1747900
00:00:10.275	8069	0.02089	0		0.302984	1747831
00:00:10.284	8079	0.02078	0		0.301388	1747444
00:00:10.294	8089	0.02069	0		0.300083	1747138
00:00:10.304	8099	0.02066	0		0.299648	1747055
00:00:10.314	8109	0.0206	0		0.298778	1746844
00:00:10.324	8119	0.02093	0		0.303564	1747943
00:00:10.334	8129	0.02075	0		0.300953	1747361
00:00:10.344	8139	0.02109	0		0.305885	1748489
00:00:10.354	8149	0.02068	0		0.299938	1747114
00:00:10.364	8159	0.0209	0		0.303129	1747839
00:00:10.374	8169	0.0208	0		0.301678	1747525
00:00:10.384	8179	0.02101	0		0.304724	1748209
00:00:10.394	8189	0.02066	0		0.299648	1747062
00:00:10.404	8199	0.02097	0		0.304144	1748077
00:00:10.414	8209	0.02085	0		0.302404	1747684
00:00:10.424	8219	0.02074	0		0.300808	1747327
00:00:10.434	8229	0.02071	0		0.300373	1747226
00:00:10.444	8239	0.02082	0		0.301968	1747567
00:00:10.456	8249	0.02081	0		0.301823	1747540
00:00:10.464	8259	0.02082	0		0.301968	1747577
00:00:10.474	8269	0.02096	0		0.303999	1748045
00:00:10.484	8279	0.02084	0		0.302259	1747648
00:00:10.494	8289	0.02083	0		0.302114	1747628
00:00:10.504	8299	0.0209	0		0.303129	1747839
00:00:10.514	8309	0.0207	0		0.300228	1747165
00:00:10.524	8319	0.02104	0		0.305159	1748320
00:00:10.534	8329	0.02086	0		0.302549	1747731
00:00:10.543	8339	0.0211	0		0.30603	1748523
00:00:10.554	8349	0.02085	0		0.302404	1747689
00:00:10.564	8359	0.02102	0		0.304869	1748268
00:00:10.573	8369	0.02043	0		0.296312	1746270
00:00:10.584	8379	0.02084	0		0.302259	1747665
00:00:10.593	8389	0.02086	0		0.302549	1747719
00:00:10.603	8399	0.02101	0		0.304724	1748236
00:00:10.613	8409	0.02057	0		0.298343	1746754
00:00:10.623	8419	0.02101	0		0.304724	1748214
00:00:10.633	8429	0.02088	0		0.302839	1747799
00:00:10.643	8439	0.0212	0		0.30748	1748842
00:00:10.655	8449	0.02101	0		0.304724	1748227
00:00:10.663	8459	0.02105	0		0.305304	1748356
00:00:10.673	8469	0.02093	0		0.303564	1747935
00:00:10.683	8479	0.02106	0		0.305449	1748378
00:00:10.693	8489	0.02077	0		0.301243	1747425
00:00:10.703	8499	0.02132	0		0.30922	1749244
00:00:10.713	8509	0.02081	0		0.301823	1747560
00:00:10.723	8519	0.02116	0		0.3069	1748726
00:00:10.733	8529	0.0206	0		0.298778	1746832
00:00:10.743	8539	0.02132	0		0.30922	1749254
00:00:10.753	8549	0.02113	0		0.306465	1748631
00:00:10.763	8559	0.0213	0		0.30893	1749202
00:00:10.773	8569	0.02087	0		0.302694	1747748
00:00:10.783	8579	0.02118	0		0.30719	1748787
00:00:10.793	8589	0.02086	0		0.302549	1747724
00:00:10.803	8599	0.02117	0		0.307045	1748768
00:00:10.812	8609	0.02125	0		0.308205	1749016
00:00:10.823	8619	0.02128	0		0.30864	1749136
00:00:10.833	8629	0.021	0		0.304579	1748180
00:00:10.843	8639	0.02138	0		0.310091	1749464
00:00:10.853	8649	0.02099	0		0.304434	1748146
00:00:10.862	8659	0.0211	0		0.30603	1748513
00:00:10.873	8669	0.02083	0		0.302114	1747613
00:00:10.883	8679	0.02109	0		0.305885	1748491
00:00:10.892	8689	0.02096	0		0.303999	1748036
00:00:10.902	8699	0.02151	0		0.311976	1749900
00:00:10.912	8709	0.02106	0		0.305449	1748398
00:00:10.922	8719	0.02101	0		0.304724	1748234
00:00:10.932	8729	0.02114	0		0.30661	1748653
00:00:10.942	8739	0.0209	0		0.303129	1747848
00:00:10.952	8749	0.02093	0		0.303564	1747945
00:00:10.962	8759	0.02117	0		0.307045	1748765
00:00:10.972	8769	0.02092	0		0.303419	1747922
00:00:10.982	8779	0.0215	0		0.311831	1749878
00:00:10.992	8789	0.02129	0		0.308785	1749170
00:00:11.002	8799	0.02167	0		0.314297	1750445
00:00:11.012	8809	0.02107	0		0.305594	1748420
00:00:11.022	8819	0.02154	0		0.312411	1750013
00:00:11.032	8829	0.02092	0		0.303419	1747924
00:00:11.042	8839	0.02118	0		0.30719	1748790
00:00:11.052	8849	0.02095	0		0.303854	1748006
00:00:11.062	8859	0.02155	0		0.312556	1750025
00:00:11.072	8869	0.02122	0		0.30777	1748923
00:00:11.082	8879	0.02164	0		0.313862	1750349
00:00:11.092	8889	0.02124	0		0.30806	1749006
00:00:11.102	8899	0.02163	0		0.313717	1750303
00:00:11.111	8909	0.02135	0		0.309655	1749376
00:00:11.122	8919	0.02151	0		0.311976	1749890
00:00:11.132	8929	0.02137	0		0.309946	1749423
00:00:11.141	8939	0.02153	0		0.312266	1749964
00:00:11.151	8949	0.02116	0		0.3069	1748726
00:00:11.161	8959	0.02155	0		0.312556	1750032
00:00:11.171	8969	0.021	0		0.304579	1748178
00:00:11.181	8979	0.02142	0		0.310671	1749587
00:00:11.191	8989	0.02119	0		0.307335	1748825
00:00:11.201	8999	0.02163	0		0.313717	1750313
00:00:11.211	9009	0.02094	0		0.303709	1747994
00:00:11.221	9019	0.02149	0		0.311686	1749834
00:00:11.231	9029	0.02124	0		0.30806	1748994
00:00:11.241	9039	0.02163	0		0.313717	1750295
00:00:11.251	9049	0.02147	0		0.311396	1749763
00:00:11.261	9059	0.02144	0		0.310961	1749665
00:00:11.271	9069	0.02146	0		0.311251	1749717
00:00:11.281	9079	0.02162	0		0.313572	1750273
00:00:11.291	9089	0.0212	0		0.30748	1748852
00:00:11.301	9099	0.02187	0		0.317197	1751107
00:00:11.311	9109	0.02149	0		0.311686	1749827
00:00:11.321	9119	0.02179	0		0.316037	1750822
00:00:11.331	9129	0.02152	0		0.312121	1749920
00:00:11.341	9139	0.02176	0		0.315602	1750736
00:00:11.351	9149	0.02126	0		0.30835	1749063
00:00:11.360	9159	0.02173	0		0.315167	1750648
00:00:11.370	9169	0.02113	0		0.306465	1748611
00:00:11.380	9179	0.02156	0		0.312701	1750051
00:00:11.390	9189	0.0215	0		0.311831	1749859
00:00:11.400	9199	0.0217	0		0.314732	1750521
00:00:11.410	9209	0.02159	0		0.313136	1750151
00:00:11.420	9219	0.02162	0		0.313572	1750261
00:00:11.430	9229	0.02149	0		0.311686	1749827
00:00:11.440	9239	0.0217	0		0.314732	1750533
00:00:11.450	9249	0.02139	0		0.310236	1749489
00:00:11.460	9259	0.02146	0		0.311251	1749746
00:00:11.470	9269	0.0216	0		0.313281	1750205
00:00:11.480	9279	0.02135	0		0.309655	1749364
00:00:11.490	9289	0.02154	0		0.312411	1750013
00:00:11.500	9299	0.02163	0		0.313717	1750295
00:00:11.510	9309	0.02146	0		0.311251	1749741
00:00:11.520	9319	0.0216	0		0.313281	1750212
00:00:11.530	9329	0.02171	0		0.314877	1750575
00:00:11.540	9339	0.02157	0		0.312846	1750095
00:00:11.550	9349	0.02148	0		0.311541	1749788
00:00:11.560	9359	0.0219	0		0.317633	1751195
00:00:11.570	9369	0.0215	0		0.311831	1749861
00:00:11.580	9379	0.02169	0		0.314587	1750489
00:00:11.590	9389	0.02154	0		0.312411	1749991
00:00:11.600	9399	0.02199	0		0.318938	1751509
00:00:11.610	9409	0.02176	0		0.315602	1750736
00:00:11.619	9419	0.02177	0		0.315747	1750783
00:00:11.630	9429	0.02186	0		0.317052	1751070
00:00:11.640	9439	0.02169	0		0.314587	1750501
00:00:11.650	9449	0.02166	0		0.314152	1750403
00:00:11.660	9459	0.0217	0		0.314732	1750550
00:00:11.669	9469	0.02136	0		0.309801	1749408
00:00:11.679	9479	0.02159	0		0.313136	1750151
00:00:11.689	9489	0.02189	0		0.317488	1751156
00:00:11.699	9499	0.02172	0		0.315022	1750589
00:00:11.709	9509	0.02155	0		0.312556	1750028
00:00:11.720	9519	0.02169	0		0.314587	1750501
00:00:11.729	9529	0.02182	0		0.316472	1750947
00:00:11.740	9539	0.02197	0		0.318648	1751450
00:00:11.749	9549	0.02149	0		0.311686	1749841
00:00:11.759	9559	0.022	0		0.319083	1751558
00:00:11.769	9569	0.02184	0		0.316762	1750989
00:00:11.779	9579	0.02189	0		0.317488	1751185
00:00:11.790	9589	0.02173	0		0.315167	1750646
00:00:11.799	9599	0.02217	0		0.321549	1752117
00:00:11.809	9609	0.02183	0		0.316617	1750986
00:00:11.819	9619	0.02215	0		0.321259	1752057
00:00:11.829	9629	0.02173	0		0.315167	1750643
00:00:11.839	9639	0.02199	0		0.318938	1751506
00:00:11.849	9649	0.02155	0		0.312556	1750040
00:00:11.859	9659	0.02168	0		0.314442	1750472
00:00:11.869	9669	0.02195	0		0.318358	1751372
00:00:11.879	9679	0.02202	0		0.319373	1751624
00:00:11.889	9689	0.02165	0		0.314007	1750357
00:00:11.899	9699	0.02181	0		0.316327	1750913
00:00:11.909	9709	0.0219	0		0.317633	1751215
00:00:11.919	9719	0.02192	0		0.317923	1751274
00:00:11.929	9729	0.02209	0		0.320388	1751854
00:00:11.939	9739	0.02186	0		0.317052	1751068
00:00:11.948	9749	0.02166	0		0.314152	1750386
00:00:11.959	9759	0.02169	0		0.314587	1750511
00:00:11.968	9769	0.02188	0		0.317342	1751146
00:00:11.978	9779	0.02231	0		0.323579	1752570
00:00:11.988	9789	0.02226	0		0.322854	1752418
00:00:11.998	9799	0.02192	0		0.317923	1751264
00:00:12.008	9809	0.02197	0		0.318648	1751425
00:00:12.018	9819	0.02186	0		0.317052	1751058
00:00:12.028	9829	0.02193	0		0.318068	1751301
00:00:12.038	9839	0.02206	0		0.319953	1751732
00:00:12.049	9849	0.0217	0		0.314732	1750535
00:00:12.058	9859	0.02198	0		0.318793	1751467
00:00:12.068	9869	0.0222	0		0.321984	1752203
00:00:12.078	9879	0.02222	0		0.322274	1752274
00:00:12.088	9889	0.02206	0		0.319953	1751754
00:00:12.098	9899	0.02167	0		0.314297	1750445
00:00:12.108	9909	0.02195	0		0.318358	1751367
00:00:12.118	9919	0.02212	0		0.320823	1751957
00:00:12.128	9929	0.02219	0		0.321839	1752186
00:00:12.138	9939	0.02218	0		0.321694	1752161
00:00:12.148	9949	0.02205	0		0.319808	1751710
00:00:12.158	9959	0.02232	0		0.323724	1752624
00:00:12.168	9969	0.02189	0		0.317488	1751173
00:00:12.178	9979	0.02204	0		0.319663	1751668
00:00:12.188	9989	0.02223	0		0.322419	1752320
00:00:12.197	9999	0.02238	0		0.324594	1752808
00:00:12.208	10009	0.02208	0		0.320243	1751825
00:00:12.218	10019	0.02253	0		0.32677	1753318
00:00:12.228	10029	0.02183	0		0.316617	1750964
00:00:12.237	10039	0.02207	0		0.320098	1751785
00:00:12.247	10049	0.02218	0		0.321694	1752137
00:00:12.257	10059	0.02228	0		0.323144	1752482
00:00:12.267	10069	0.02211	0		0.320678	1751913
00:00:12.277	10079	0.02213	0		0.320968	1751969
00:00:12.287	10089	0.02222	0		0.322274	1752276
00:00:12.297	10099	0.02247	0		0.3259	1753131
00:00:12.307	10109	0.02211	0		0.320678	1751910
00:00:12.317	10119	0.02236	0		0.324304	1752766
00:00:12.328	10129	0.02206	0		0.319953	1751744
00:00:12.337	10139	0.02235	0		0.324159	1752700
00:00:12.347	10149	0.02239	0		0.324739	1752852
00:00:12.357	10159	0.02227	0		0.322999	1752450
00:00:12.367	10169	0.02257	0		0.32735	1753465
00:00:12.378	10179	0.02225	0		0.322709	1752386
00:00:12.387	10189	0.02239	0		0.324739	1752864
00:00:12.397	10199	0.02206	0		0.319953	1751732
00:00:12.407	10209	0.02257	0		0.32735	1753460
00:00:12.417	10219	0.02246	0		0.325755	1753072
00:00:12.427	10229	0.02216	0		0.321404	1752087
00:00:12.437	10239	0.02274	0		0.329816	1754036
00:00:12.447	10249	0.02246	0		0.325755	1753087
00:00:12.456	10259	0.02227	0		0.322999	1752435
00:00:12.466	10269	0.02238	0		0.324594	1752832
00:00:12.476	10279	0.02232	0		0.323724	1752604
00:00:12.487	10289	0.02227	0		0.322999	1752457
00:00:12.497	10299	0.02238	0		0.324594	1752822
00:00:12.506	10309	0.02261	0		0.32793	1753575
00:00:12.517	10319	0.02247	0		0.3259	1753116
00:00:12.526	10329	0.02241	0		0.325029	1752923
00:00:12.536	10339	0.02247	0		0.3259	1753116
00:00:12.546	10349	0.02251	0		0.32648	1753266
00:00:12.557	10359	0.02234	0		0.324014	1752693
00:00:12.567	10369	0.02241	0		0.325029	1752920
00:00:12.577	10379	0.02257	0		0.32735	1753438
00:00:12.586	10389	0.02263	0		0.32822	1753671
00:00:12.597	10399	0.02274	0		0.329816	1754021
00:00:12.606	10409	0.0224	0		0.324884	1752881
00:00:12.616	10419	0.0228	0		0.330686	1754213
00:00:12.626	10429	0.02284	0		0.331266	1754362
00:00:12.636	10439	0.02271	0		0.329381	1753918
00:00:12.646	10449	0.02259	0		0.32764	1753529
00:00:12.656	10459	0.02268	0		0.328945	1753837
00:00:12.666	10469	0.02275	0		0.329961	1754067
00:00:12.676	10479	0.02243	0		0.32532	1752981
00:00:12.686	10489	0.02254	0		0.326915	1753345
00:00:12.696	10499	0.02277	0		0.330251	1754114
00:00:12.706	10509	0.02256	0		0.327205	1753433
00:00:12.716	10519	0.02274	0		0.329816	1754016
00:00:12.726	10529	0.02302	0		0.333877	1754962
00:00:12.736	10539	0.02258	0		0.327495	1753497
00:00:12.746	10549	0.02265	0		0.32851	1753732
00:00:12.756	10559	0.02283	0		0.331121	1754343
00:00:12.765	10569	0.0226	0		0.327785	1753548
00:00:12.776	10579	0.02247	0		0.3259	1753116
00:00:12.785	10589	0.02273	0		0.329671	1754004
00:00:12.795	10599	0.02261	0		0.32793	1753580
00:00:12.805	10609	0.0228	0		0.330686	1754232
00:00:12.815	10619	0.02241	0		0.325029	1752930
00:00:12.826	10629	0.02277	0		0.330251	1754138
00:00:12.835	10639	0.02275	0		0.329961	1754067
00:00:12.845	10649	0.02289	0		0.331991	1754526
00:00:12.855	10659	0.02282	0		0.330976	1754289
00:00:12.865	10669	0.02298	0		0.333297	1754832
00:00:12.875	10679	0.02288	0		0.331846	1754490
00:00:12.885	10689	0.02294	0		0.332716	1754710
00:00:12.895	10699	0.02285	0		0.331411	1754404
00:00:12.905	10709	0.0233	0		0.337938	1755891
00:00:12.916	10719	0.02264	0		0.328365	1753680
00:00:12.925	10729	0.0232	0		0.336487	1755580
00:00:12.935	10739	0.02329	0		0.337793	1755857
00:00:12.945	10749	0.02279	0		0.330541	1754181
00:00:12.955	10759	0.02291	0		0.332281	1754607
00:00:12.966	10769	0.02295	0		0.332862	1754744
00:00:12.975	10779	0.02311	0		0.335182	1755261
00:00:12.985	10789	0.02303	0		0.334022	1754989
00:00:12.995	10799	0.02296	0		0.333007	1754761
00:00:13.005	10809	0.02334	0		0.338518	1756046
00:00:13.015	10819	0.02305	0		0.334312	1755068
00:00:13.025	10829	0.02318	0		0.336197	1755487
00:00:13.034	10839	0.02277	0		0.330251	1754119
00:00:13.045	10849	0.02317	0		0.336052	1755453
00:00:13.055	10859	0.02303	0		0.334022	1754982
00:00:13.065	10869	0.02334	0		0.338518	1756031
00:00:13.075	10879	0.02312	0		0.335327	1755300
00:00:13.085	10889	0.02313	0		0.335472	1755337
00:00:13.094	10899	0.02296	0		0.333007	1754754
00:00:13.104	10909	0.02329	0		0.337793	1755864
00:00:13.114	10919	0.02286	0		0.331556	1754423
00:00:13.125	10929	0.02311	0		0.335182	1755261
00:00:13.135	10939	0.02324	0		0.337068	1755713
00:00:13.144	10949	0.02332	0		0.338228	1755975
00:00:13.154	10959	0.02306	0		0.334457	1755109
00:00:13.164	10969	0.02298	0		0.333297	1754830
00:00:13.174	10979	0.02341	0		0.339533	1756273
00:00:13.184	10989	0.02352	0		0.341129	1756652
00:00:13.194	10999	0.02331	0		0.338083	1755945
00:00:13.204	11009	0.02345	0		0.340113	1756407
00:00:13.214	11019	0.02356	0		0.341709	1756779
00:00:13.224	11029	0.02321	0		0.336632	1755590
00:00:13.234	11039	0.02348	0		0.340549	1756507
00:00:13.244	11049	0.02349	0		0.340694	1756534
00:00:13.254	11059	0.02339	0		0.339243	1756222
00:00:13.264	11069	0.02339	0		0.339243	1756222
00:00:13.274	11079	0.02354	0		0.341419	1756718
00:00:13.284	11089	0.02346	0		0.340258	1756436
00:00:13.294	11099	0.02334	0		0.338518	1756028
00:00:13.304	11109	0.02345	0		0.340113	1756404
00:00:13.313	11119	0.02331	0		0.338083	1755940
00:00:13.323	11129	0.02385	0		0.345915	1757757
00:00:13.334	11139	0.02344	0		0.339968	1756359
00:00:13.344	11149	0.02335	0		0.338663	1756065
00:00:13.354	11159	0.02325	0		0.337213	1755727
00:00:13.363	11169	0.02357	0		0.341854	1756808
00:00:13.373	11179	0.02346	0		0.340258	1756443
00:00:13.383	11189	0.02378	0		0.3449	1757500
00:00:13.393	11199	0.02333	0		0.338373	1756016
00:00:13.403	11209	0.02367	0		0.343304	1757144
00:00:13.413	11219	0.02316	0		0.335907	1755446
00:00:13.423	11229	0.02395	0		0.347365	1758083
00:00:13.433	11239	0.02381	0		0.345335	1757605
00:00:13.444	11249	0.02353	0		0.341274	1756671
00:00:13.453	11259	0.02343	0		0.339823	1756344
00:00:13.463	11269	0.02356	0		0.341709	1756769
00:00:13.473	11279	0.02359	0		0.342144	1756869
00:00:13.483	11289	0.02366	0		0.343159	1757097
00:00:13.493	11299	0.02339	0		0.339243	1756190
00:00:13.503	11309	0.02402	0		0.348381	1758332
00:00:13.513	11319	0.02343	0		0.339823	1756344
00:00:13.523	11329	0.02383	0		0.345625	1757688
00:00:13.533	11339	0.02361	0		0.342434	1756928
00:00:13.543	11349	0.02391	0		0.346785	1757955
00:00:13.553	11359	0.02383	0		0.345625	1757669
00:00:13.563	11369	0.02458	0		0.356503	1760201
00:00:13.573	11379	0.02365	0		0.343014	1757065
00:00:13.583	11389	0.02397	0		0.347655	1758146
00:00:13.593	11399	0.02372	0		0.344029	1757298
00:00:13.603	11409	0.02377	0		0.344755	1757485
00:00:13.613	11419	0.0236	0		0.342289	1756911
00:00:13.623	11429	0.02387	0		0.346205	1757826
00:00:13.632	11439	0.02391	0		0.346785	1757955
00:00:13.643	11449	0.02398	0		0.3478	1758183
00:00:13.652	11459	0.02387	0		0.346205	1757813
00:00:13.662	11469	0.02396	0		0.34751	1758105
00:00:13.673	11479	0.02387	0		0.346205	1757803
00:00:13.682	11489	0.02428	0		0.352152	1759181
00:00:13.692	11499	0.02368	0		0.343449	1757185
00:00:13.702	11509	0.02409	0		0.349396	1758538
00:00:13.712	11519	0.02376	0		0.34461	1757434
00:00:13.722	11529	0.02427	0		0.352006	1759151
00:00:13.732	11539	0.02378	0		0.3449	1757522
00:00:13.742	11549	0.02398	0		0.3478	1758173
00:00:13.752	11559	0.02392	0		0.34693	1757985
00:00:13.762	11569	0.02396	0		0.34751	1758107
00:00:13.772	11579	0.02393	0		0.347075	1758009
00:00:13.782	11589	0.02436	0		0.353312	1759477
00:00:13.792	11599	0.0239	0		0.34664	1757904
00:00:13.802	11609	0.02421	0		0.351136	1758973
00:00:13.812	11619	0.02432	0		0.352732	1759338
00:00:13.822	11629	0.02427	0		0.352006	1759154
00:00:13.832	11639	0.02392	0		0.34693	1757972
00:00:13.842	11649	0.02432	0		0.352732	1759342
00:00:13.852	11659	0.02432	0		0.352732	1759318
00:00:13.862	11669	0.02422	0		0.351281	1758995
00:00:13.872	11679	0.02409	0		0.349396	1758548
00:00:13.882	11689	0.0243	0		0.352442	1759259
00:00:13.892	11699	0.02421	0		0.351136	1758958
00:00:13.902	11709	0.02415	0		0.350266	1758757
00:00:13.912	11719	0.02419	0		0.350846	1758882
00:00:13.922	11729	0.02415	0		0.350266	1758752
00:00:13.932	11739	0.02399	0		0.347945	1758210
00:00:13.941	11749	0.02435	0		0.353167	1759431
00:00:13.951	11759	0.02401	0		0.348236	1758301
00:00:13.961	11769	0.0243	0		0.352442	1759244
00:00:13.971	11779	0.02432	0		0.352732	1759333
00:00:13.981	11789	0.02458	0		0.356503	1760188
00:00:13.991	11799	0.02414	0		0.350121	1758738
00:00:14.001	11809	0.02472	0		0.358533	1760667
00:00:14.011	11819	0.02431	0		0.352587	1759293
00:00:14.021	11829	0.0246	0		0.356793	1760269
00:00:14.031	11839	0.02409	0		0.349396	1758550
00:00:14.041	11849	0.02436	0		0.353312	1759453
00:00:14.052	11859	0.02482	0		0.359984	1761012
00:00:14.061	11869	0.02461	0		0.356938	1760316
00:00:14.071	11879	0.02448	0		0.355052	1759870
00:00:14.081	11889	0.02447	0		0.354907	1759836
00:00:14.091	11899	0.02427	0		0.352006	1759173
00:00:14.101	11909	0.02437	0		0.353457	1759497
00:00:14.111	11919	0.02435	0		0.353167	1759438
00:00:14.121	11929	0.02437	0		0.353457	1759480
00:00:14.131	11939	0.02458	0		0.356503	1760188
00:00:14.141	11949	0.02417	0		0.350556	1758813
00:00:14.151	11959	0.0244	0		0.353892	1759598
00:00:14.161	11969	0.02462	0		0.357083	1760321
00:00:14.171	11979	0.02458	0		0.356503	1760186
00:00:14.181	11989	0.02466	0		0.357663	1760472
00:00:14.191	11999	0.02446	0		0.354762	1759782
00:00:14.201	12009	0.02475	0		0.358968	1760757
00:00:14.211	12019	0.0248	0		0.359693	1760931
00:00:14.220	12029	0.02471	0		0.358388	1760622
00:00:14.230	12039	0.02441	0		0.354037	1759613
00:00:14.240	12049	0.02469	0		0.358098	1760570
00:00:14.251	12059	0.02466	0		0.357663	1760465
00:00:14.260	12069	0.02483	0		0.360129	1761027
00:00:14.270	12079	0.02459	0		0.356648	1760218
00:00:14.280	12089	0.02462	0		0.357083	1760338
00:00:14.290	12099	0.02449	0		0.355197	1759882
00:00:14.300	12109	0.02475	0		0.358968	1760770
00:00:14.310	12119	0.02454	0		0.355923	1760058
00:00:14.321	12129	0.02495	0		0.361869	1761433
00:00:14.330	12139	0.02496	0		0.362014	1761480
00:00:14.340	12149	0.025	0		0.362594	1761610
00:00:14.350	12159	0.02498	0		0.362304	1761536
00:00:14.360	12169	0.02494	0		0.361724	1761394
00:00:14.370	12179	0.025	0		0.362594	1761593
00:00:14.380	12189	0.02486	0		0.360564	1761137
00:00:14.390	12199	0.02466	0		0.357663	1760467
00:00:14.400	12209	0.02522	0		0.365785	1762348
00:00:14.410	12219	0.02524	0		0.366075	1762419
00:00:14.420	12229	0.0252	0		0.365495	1762277
00:00:14.430	12239	0.02478	0		0.359403	1760865
00:00:14.440	12249	0.02493	0		0.361579	1761387
00:00:14.450	12259	0.02479	0		0.359548	1760895
00:00:14.460	12269	0.02503	0		0.363029	1761710
00:00:14.470	12279	0.02459	0		0.356648	1760218
00:00:14.480	12289	0.02514	0		0.364625	1762083
00:00:14.490	12299	0.02468	0		0.357953	1760551
00:00:14.499	12309	0.02523	0		0.36593	1762377
00:00:14.510	12319	0.02515	0		0.36477	1762108
00:00:14.520	12329	0.02499	0		0.362449	1761563
00:00:14.530	12339	0.02498	0		0.362304	1761556
00:00:14.539	12349	0.02512	0		0.364335	1762002
00:00:14.549	12359	0.02492	0		0.361434	1761323
00:00:14.559	12369	0.02518	0		0.365205	1762196
00:00:14.569	12379	0.02494	0		0.361724	1761421
00:00:14.579	12389	0.02516	0		0.364915	1762135
00:00:14.589	12399	0.02508	0		0.363755	1761887
00:00:14.599	12409	0.02515	0		0.36477	1762118
00:00:14.609	12419	0.0252	0		0.365495	1762279
00:00:14.619	12429	0.025	0		0.362594	1761619
00:00:14.629	12439	0.02509	0		0.3639	1761900
00:00:14.639	12449	0.02539	0		0.368251	1762929
00:00:14.649	12459	0.02529	0		0.3668	1762576
00:00:14.659	12469	0.0254	0		0.368396	1762934
00:00:14.669	12479	0.02524	0		0.366075	1762414
00:00:14.679	12489	0.02543	0		0.368831	1763037
00:00:14.689	12499	0.02544	0		0.368976	1763091
00:00:14.699	12509	0.02543	0		0.368831	1763039
00:00:14.709	12519	0.02537	0		0.367961	1762851
00:00:14.720	12529	0.02552	0		0.370136	1763338
00:00:14.729	12539	0.02521	0		0.36564	1762313
00:00:14.739	12549	0.02553	0		0.370281	1763390
00:00:14.749	12559	0.02551	0		0.369991	1763328
00:00:14.759	12569	0.02525	0		0.36622	1762433
00:00:14.769	12579	0.0255	0		0.369846	1763287
00:00:14.779	12589	0.02558	0		0.371006	1763566
00:00:14.788	12599	0.02553	0		0.370281	1763390
00:00:14.799	12609	0.02541	0		0.368541	1762993
00:00:14.809	12619	0.02578	0		0.373907	1764223
00:00:14.819	12629	0.02567	0		0.372312	1763855
00:00:14.829	12639	0.02531	0		0.36709	1762642
00:00:14.839	12649	0.02572	0		0.373037	1764032
00:00:14.848	12659	0.02549	0		0.369701	1763267
00:00:14.858	12669	0.02558	0		0.371006	1763566
00:00:14.868	12679	0.02546	0		0.369266	1763159
00:00:14.878	12689	0.02556	0		0.370716	1763480
00:00:14.888	12699	0.02574	0		0.373327	1764081
00:00:14.898	12709	0.0255	0		0.369846	1763296
00:00:14.908	12719	0.02581	0		0.374342	1764326
00:00:14.918	12729	0.02571	0		0.372892	1763988
00:00:14.928	12739	0.02601	0		0.377243	1765005
00:00:14.938	12749	0.02571	0		0.372892	1763991
00:00:14.948	12759	0.02567	0		0.372312	1763872
00:00:14.958	12769	0.02588	0		0.375358	1764549
00:00:14.968	12779	0.02588	0		0.375358	1764546
00:00:14.978	12789	0.02586	0		0.375068	1764495
00:00:14.988	12799	0.02581	0		0.374342	1764338
00:00:14.998	12809	0.026	0		0.377098	1764964
00:00:15.008	12819	0.02592	0		0.375938	1764679
00:00:15.018	12829	0.02594	0		0.376228	1764757
00:00:15.028	12839	0.02584	0		0.374777	1764412
00:00:15.038	12849	0.02601	0		0.377243	1764991
00:00:15.048	12859	0.02568	0		0.372457	1763887
00:00:15.058	12869	0.02625	0		0.380724	1765801
00:00:15.068	12879	0.02587	0		0.375213	1764532
00:00:15.078	12889	0.02609	0		0.378403	1765272
00:00:15.088	12899	0.02584	0		0.374777	1764422
00:00:15.098	12909	0.02575	0		0.373472	1764135
00:00:15.108	12919	0.02594	0		0.376228	1764757
00:00:15.117	12929	0.02595	0		0.376373	1764799
00:00:15.128	12939	0.02615	0		0.379274	1765456
00:00:15.138	12949	0.02573	0		0.373182	1764059
00:00:15.148	12959	0.02629	0		0.381304	1765949
00:00:15.157	12969	0.02614	0		0.379129	1765439
00:00:15.167	12979	0.0262	0		0.379999	1765647
00:00:15.177	12989	0.02593	0		0.376083	1764730
00:00:15.187	12999	0.02592	0		0.375938	1764691
00:00:15.197	13009	0.02598	0		0.376808	1764907
00:00:15.207	13019	0.02619	0		0.379854	1765593
00:00:15.217	13029	0.02608	0		0.378258	1765228
00:00:15.228	13039	0.02635	0		0.382174	1766130
00:00:15.237	13049	0.02619	0		0.379854	1765613
00:00:15.249	13059	0.02619	0		0.379854	1765596
00:00:15.257	13069	0.02588	0		0.375358	1764571
00:00:15.267	13079	0.02622	0		0.380289	1765718
00:00:15.277	13089	0.02639	0		0.382754	1766272
00:00:15.287	13099	0.02676	0		0.388121	1767508
00:00:15.297	13109	0.02633	0		0.381884	1766059
00:00:15.307	13119	0.02663	0		0.386235	1767066
00:00:15.317	13129	0.02667	0		0.386816	1767214
00:00:15.327	13139	0.02633	0		0.381884	1766069
00:00:15.337	13149	0.02607	0		0.378113	1765191
00:00:15.347	13159	0.02634	0		0.382029	1766116
00:00:15.357	13169	0.02667	0		0.386816	1767219
00:00:15.367	13179	0.02647	0		0.383915	1766532
00:00:15.377	13189	0.02653	0		0.384785	1766733
00:00:15.387	13199	0.02656	0		0.38522	1766833
00:00:15.397	13209	0.02639	0		0.382754	1766287
00:00:15.406	13219	0.02673	0		0.387686	1767420
00:00:15.417	13229	0.02625	0		0.380724	1765794
00:00:15.427	13239	0.02673	0		0.387686	1767407
00:00:15.436	13249	0.02655	0		0.385075	1766801
00:00:15.447	13259	0.02666	0		0.386671	1767192
00:00:15.458	13269	0.02658	0		0.38551	1766897
00:00:15.466	13279	0.02687	0		0.389716	1767880
00:00:15.477	13289	0.02645	0		0.383625	1766473
00:00:15.486	13299	0.02641	0		0.383045	1766324
00:00:15.496	13309	0.02656	0		0.38522	1766833
00:00:15.506	13319	0.02697	0		0.391167	1768226
00:00:15.516	13329	0.02649	0		0.384205	1766598
00:00:15.527	13339	0.02686	0		0.389571	1767843
00:00:15.536	13349	0.02666	0		0.386671	1767172
00:00:15.546	13359	0.02705	0		0.392327	1768488
00:00:15.556	13369	0.02669	0		0.387106	1767278
00:00:15.566	13379	0.02703	0		0.392037	1768434
00:00:15.576	13389	0.02685	0		0.389426	1767824
00:00:15.586	13399	0.02686	0		0.389571	1767855
00:00:15.596	13409	0.02682	0		0.388991	1767699
00:00:15.606	13419	0.02712	0		0.393342	1768731
00:00:15.616	13429	0.0266	0		0.3858	1766983
00:00:15.626	13439	0.02714	0		0.393632	1768799
00:00:15.636	13449	0.02655	0		0.385075	1766799
00:00:15.646	13459	0.02692	0		0.390441	1768062
00:00:15.656	13469	0.02664	0		0.38638	1767099
00:00:15.666	13479	0.02693	0		0.390587	1768094
00:00:15.676	13489	0.02675	0		0.387976	1767469
00:00:15.686	13499	0.02713	0		0.393487	1768743
00:00:15.695	13509	0.02716	0		0.393922	1768841
00:00:15.706	13519	0.02706	0		0.392472	1768520
00:00:15.715	13529	0.02683	0		0.389136	1767748
00:00:15.725	13539	0.02718	0		0.394212	1768919
00:00:15.735	13549	0.02681	0		0.388846	1767667
00:00:15.745	13559	0.02692	0		0.390441	1768055
00:00:15.756	13569	0.02684	0		0.389281	1767789
00:00:15.766	13579	0.02739	0		0.397258	1769633
00:00:15.775	13589	0.02658	0		0.38551	1766909
00:00:15.785	13599	0.02706	0		0.392472	1768532
00:00:15.795	13609	0.02715	0		0.393777	1768809
00:00:15.805	13619	0.02755	0		0.399579	1770169
00:00:15.816	13629	0.02698	0		0.391312	1768246
00:00:15.825	13639	0.02707	0		0.392617	1768550
00:00:15.835	13649	0.02694	0		0.390732	1768109
00:00:15.845	13659	0.02722	0		0.394793	1769061
00:00:15.855	13669	0.02703	0		0.392037	1768425
00:00:15.865	13679	0.02768	0		0.401464	1770616
00:00:15.875	13689	0.02724	0		0.395083	1769125
00:00:15.885	13699	0.02759	0		0.400159	1770283
00:00:15.895	13709	0.02728	0		0.395663	1769261
00:00:15.905	13719	0.02747	0		0.398419	1769895
00:00:15.915	13729	0.02733	0		0.396388	1769417
00:00:15.925	13739	0.02766	0		0.401174	1770545
00:00:15.935	13749	0.02704	0		0.392182	1768437
00:00:15.945	13759	0.0279	0		0.404655	1771344
00:00:15.955	13769	0.02752	0		0.399144	1770069
00:00:15.965	13779	0.02742	0		0.397693	1769741
00:00:15.975	13789	0.02742	0		0.397693	1769736
00:00:15.985	13799	0.02754	0		0.399434	1770142
00:00:15.995	13809	0.02729	0		0.395808	1769297
00:00:16.004	13819	0.02761	0		0.400449	1770356
00:00:16.015	13829	0.02735	0		0.396678	1769510
00:00:16.025	13839	0.02756	0		0.399724	1770209
00:00:16.034	13849	0.02737	0		0.396968	1769572
00:00:16.044	13859	0.02761	0		0.400449	1770364
00:00:16.054	13869	0.02715	0		0.393777	1768824
00:00:16.064	13879	0.02745	0		0.398129	1769834
00:00:16.075	13889	0.02765	0		0.401029	1770491
00:00:16.084	13899	0.02757	0		0.399869	1770217
00:00:16.094	13909	0.02747	0		0.398419	1769907
00:00:16.104	13919	0.02774	0		0.402335	1770802
00:00:16.114	13929	0.02744	0		0.397983	1769802
00:00:16.124	13939	0.02782	0		0.403495	1771057
00:00:16.134	13949	0.02779	0		0.40306	1770966
00:00:16.144	13959	0.02802	0		0.406396	1771751
00:00:16.154	13969	0.02757	0		0.399869	1770219
00:00:16.164	13979	0.02781	0		0.40335	1771042
00:00:16.174	13989	0.02758	0		0.400014	1770261
00:00:16.184	13999	0.02792	0		0.404945	1771405
00:00:16.194	14009	0.0276	0		0.400304	1770322
00:00:16.204	14019	0.0279	0		0.404655	1771344
00:00:16.214	14029	0.02775	0		0.40248	1770851
00:00:16.224	14039	0.02799	0		0.405961	1771645
00:00:16.234	14049	0.02771	0		0.401899	1770697
00:00:16.244	14059	0.02814	0		0.408136	1772143
00:00:16.254	14069	0.02793	0		0.40509	1771432
00:00:16.264	14079	0.02819	0		0.408861	1772321
00:00:16.274	14089	0.02781	0		0.40335	1771025
00:00:16.283	14099	0.02794	0		0.405235	1771459
00:00:16.293	14109	0.02772	0		0.402045	1770729
00:00:16.304	14119	0.02798	0		0.405815	1771596
00:00:16.314	14129	0.0279	0		0.404655	1771337
00:00:16.323	14139	0.02836	0		0.411327	1772883
00:00:16.333	14149	0.02813	0		0.407991	1772096
00:00:16.343	14159	0.02816	0		0.408426	1772196
00:00:16.353	14169	0.02793	0		0.40509	1771425
00:00:16.363	14179	0.0282	0		0.409006	1772362
00:00:16.374	14189	0.0281	0		0.407556	1772015
00:00:16.383	14199	0.0286	0		0.414808	1773702
00:00:16.393	14209	0.02782	0		0.403495	1771067
00:00:16.403	14219	0.02843	0		0.412342	1773118
00:00:16.413	14229	0.02792	0		0.404945	1771415
00:00:16.424	14239	0.02837	0		0.411472	1772908
00:00:16.433	14249	0.0283	0		0.410457	1772670
00:00:16.443	14259	0.02818	0		0.408716	1772290
00:00:16.453	14269	0.02793	0		0.40509	1771450
00:00:16.463	14279	0.02832	0		0.410747	1772739
00:00:16.473	14289	0.02814	0		0.408136	1772155
00:00:16.483	14299	0.0283	0		0.410457	1772695
00:00:16.493	14309	0.02818	0		0.408716	1772287
00:00:16.503	14319	0.02855	0		0.414083	1773511
00:00:16.512	14329	0.02855	0		0.414083	1773509
00:00:16.523	14339	0.02854	0		0.413938	1773494
00:00:16.533	14349	0.02829	0		0.410312	1772641
00:00:16.543	14359	0.02843	0		0.412342	1773128
00:00:16.553	14369	0.02823	0		0.409441	1772435
00:00:16.564	14379	0.02859	0		0.414663	1773643
00:00:16.572	14389	0.02831	0		0.410602	1772714
00:00:16.582	14399	0.02902	0		0.420899	1775097
00:00:16.592	14409	0.02827	0		0.410022	1772572
00:00:16.602	14419	0.02863	0		0.415243	1773785
00:00:16.612	14429	0.02852	0		0.413648	1773403
00:00:16.622	14439	0.02877	0		0.417273	1774246
00:00:16.633	14449	0.02853	0		0.413793	1773457
00:00:16.642	14459	0.02893	0		0.419594	1774790
00:00:16.652	14469	0.02857	0		0.414373	1773575
00:00:16.662	14479	0.02884	0		0.418289	1774477
00:00:16.673	14489	0.02853	0		0.413793	1773455
00:00:16.682	14499	0.02892	0		0.419449	1774778
00:00:16.693	14509	0.02868	0		0.415968	1773940
00:00:16.702	14519	0.0287	0		0.416258	1774028
00:00:16.712	14529	0.02851	0		0.413502	1773384
00:00:16.722	14539	0.02875	0		0.416983	1774185
00:00:16.732	14549	0.02884	0		0.418289	1774489
00:00:16.742	14559	0.02896	0		0.420029	1774896
00:00:16.752	14569	0.02883	0		0.418144	1774465
00:00:16.762	14579	0.02882	0		0.417999	1774440
00:00:16.772	14589	0.02872	0		0.416548	1774099
00:00:16.782	14599	0.02894	0		0.419739	1774815
00:00:16.792	14609	0.02856	0		0.414228	1773565
00:00:16.802	14619	0.02881	0		0.417854	1774381
00:00:16.811	14629	0.02875	0		0.416983	1774207
00:00:16.822	14639	0.02913	0		0.422495	1775464
00:00:16.832	14649	0.02898	0		0.420319	1774962
00:00:16.841	14659	0.02894	0		0.419739	1774842
00:00:16.852	14669	0.02928	0		0.42467	1775979
00:00:16.861	14679	0.02913	0		0.422495	1775471
00:00:16.872	14689	0.0289	0		0.419159	1774710
00:00:16.881	14699	0.02919	0		0.423365	1775666
00:00:16.891	14709	0.02915	0		0.422785	1775532
00:00:16.901	14719	0.0291	0		0.42206	1775363
00:00:16.912	14729	0.02927	0		0.424525	1775952
00:00:16.921	14739	0.02937	0		0.425976	1776285
00:00:16.931	14749	0.02925	0		0.424235	1775859
00:00:16.941	14759	0.02919	0		0.423365	1775671
00:00:16.951	14769	0.02897	0		0.420174	1774925
00:00:16.961	14779	0.02928	0		0.42467	1775986
00:00:16.971	14789	0.02916	0		0.42293	1775563
00:00:16.982	14799	0.02919	0		0.423365	1775666
00:00:16.991	14809	0.02912	0		0.42235	1775449
00:00:17.001	14819	0.02913	0		0.422495	1775479
00:00:17.011	14829	0.02885	0		0.418434	1774516
00:00:17.021	14839	0.0294	0		0.426411	1776366
00:00:17.031	14849	0.02935	0		0.425686	1776190
00:00:17.041	14859	0.02918	0		0.42322	1775634
00:00:17.051	14869	0.02951	0		0.428006	1776756
00:00:17.061	14879	0.02942	0		0.426701	1776443
00:00:17.071	14889	0.02936	0		0.425831	1776239
00:00:17.081	14899	0.02935	0		0.425686	1776190
00:00:17.091	14909	0.0291	0		0.42206	1775366
00:00:17.101	14919	0.02976	0		0.431632	1777580
00:00:17.111	14929	0.02926	0		0.42438	1775906
00:00:17.121	14939	0.02909	0		0.421915	1775317
00:00:17.130	14949	0.0295	0		0.427861	1776693
00:00:17.140	14959	0.02946	0		0.427281	1776580
00:00:17.150	14969	0.0294	0		0.426411	1776356
00:00:17.160	14979	0.0294	0		0.426411	1776361
00:00:17.171	14989	0.02942	0		0.426701	1776455
00:00:17.180	14999	0.02939	0		0.426266	1776339
00:00:17.190	15009	0.02936	0		0.425831	1776224
00:00:17.200	15019	0.02952	0		0.428151	1776783
00:00:17.210	15029	0.02958	0		0.429022	1776979
00:00:17.220	15039	0.02972	0		0.431052	1777437
00:00:17.230	15049	0.02993	0		0.434098	1778141
00:00:17.240	15059	0.02984	0		0.432792	1777833
00:00:17.250	15069	0.02999	0		0.434968	1778364
00:00:17.260	15079	0.02952	0		0.428151	1776761
00:00:17.270	15089	0.02957	0		0.428876	1776928
00:00:17.280	15099	0.02972	0		0.431052	1777445
00:00:17.290	15109	0.02962	0		0.429602	1777109
00:00:17.300	15119	0.02965	0		0.430037	1777224
00:00:17.310	15129	0.02941	0		0.426556	1776417
00:00:17.320	15139	0.02966	0		0.430182	1777261
00:00:17.330	15149	0.02997	0		0.434678	1778278
00:00:17.340	15159	0.02988	0		0.433373	1777982
00:00:17.350	15169	0.02974	0		0.431342	1777503
00:00:17.360	15179	0.0298	0		0.432212	1777708
00:00:17.370	15189	0.02969	0		0.430617	1777334
00:00:17.380	15199	0.0296	0		0.429312	1777043
00:00:17.390	15209	0.02969	0		0.430617	1777337
00:00:17.399	15219	0.02975	0		0.431487	1777553
00:00:17.410	15229	0.02987	0		0.433228	1777938
00:00:17.419	15239	0.02952	0		0.428151	1776766
00:00:17.430	15249	0.02966	0		0.430182	1777258
00:00:17.440	15259	0.02984	0		0.432792	1777847
00:00:17.449	15269	0.02954	0		0.428441	1776827
00:00:17.459	15279	0.02982	0		0.432502	1777784
00:00:17.469	15289	0.02988	0		0.433373	1777987
00:00:17.479	15299	0.02955	0		0.428586	1776886
00:00:17.489	15309	0.02976	0		0.431632	1777595
00:00:17.499	15319	0.02973	0		0.431197	1777479
00:00:17.509	15329	0.03044	0		0.441495	1779845
00:00:17.520	15339	0.02995	0		0.434388	1778205
00:00:17.529	15349	0.0301	0		0.436563	1778705
00:00:17.539	15359	0.02993	0		0.434098	1778161
00:00:17.550	15369	0.02999	0		0.434968	1778359
00:00:17.559	15379	0.02998	0		0.434823	1778317
00:00:17.570	15389	0.02999	0		0.434968	1778347
00:00:17.579	15399	0.02984	0		0.432792	1777833
00:00:17.589	15409	0.02987	0		0.433228	1777938
00:00:17.599	15419	0.03009	0		0.436418	1778700
00:00:17.609	15429	0.03014	0		0.437144	1778857
00:00:17.619	15439	0.02996	0		0.434533	1778241
00:00:17.628	15449	0.03021	0		0.438159	1779090
00:00:17.639	15459	0.02974	0		0.431342	1777523
00:00:17.649	15469	0.03032	0		0.439754	1779452
00:00:17.659	15479	0.02994	0		0.434243	1778190
00:00:17.669	15489	0.03022	0		0.438304	1779117
00:00:17.679	15499	0.03026	0		0.438884	1779251
00:00:17.689	15509	0.03013	0		0.436999	1778825
00:00:17.699	15519	0.03	0		0.435113	1778388
00:00:17.708	15529	0.03011	0		0.436709	1778764
00:00:17.719	15539	0.03	0		0.435113	1778379
00:00:17.729	15549	0.03069	0		0.445121	1780702
00:00:17.739	15559	0.03022	0		0.438304	1779114
00:00:17.748	15569	0.03041	0		0.44106	1779757
00:00:17.758	15579	0.03031	0		0.439609	1779438
00:00:17.768	15589	0.03007	0		0.436128	1778604
00:00:17.778	15599	0.03044	0		0.441495	1779845
00:00:17.788	15609	0.03035	0		0.440189	1779550
00:00:17.798	15619	0.03008	0		0.436273	1778658
00:00:17.808	15629	0.03035	0		0.440189	1779573
00:00:17.818	15639	0.02996	0		0.434533	1778256
00:00:17.828	15649	0.03005	0		0.435838	1778552
00:00:17.838	15659	0.03014	0		0.437144	1778857
00:00:17.848	15669	0.03058	0		0.443525	1780315
00:00:17.858	15679	0.02998	0		0.434823	1778317
00:00:17.868	15689	0.03078	0		0.446426	1781014
00:00:17.878	15699	0.03018	0		0.437724	1778992
00:00:17.888	15709	0.0304	0		0.440915	1779715
00:00:17.898	15719	0.03022	0		0.438304	1779119
00:00:17.908	15729	0.03064	0		0.444396	1780516
00:00:17.918	15739	0.0302	0		0.438014	1779046
00:00:17.928	15749	0.03048	0		0.442075	1779990
00:00:17.938	15759	0.03041	0		0.44106	1779750
00:00:17.948	15769	0.03059	0		0.44367	1780372
00:00:17.958	15779	0.03029	0		0.439319	1779364
00:00:17.968	15789	0.03039	0		0.44077	1779701
00:00:17.978	15799	0.0301	0		0.436563	1778720
00:00:17.988	15809	0.03033	0		0.439899	1779494
00:00:17.997	15819	0.03034	0		0.440044	1779511
00:00:18.007	15829	0.03038	0		0.440625	1779647
00:00:18.017	15839	0.03032	0		0.439754	1779464
00:00:18.027	15849	0.03079	0		0.446571	1781044
00:00:18.038	15859	0.03013	0		0.436999	1778830
00:00:18.048	15869	0.03061	0		0.44396	1780418
00:00:18.057	15879	0.03032	0		0.439754	1779460
00:00:18.067	15889	0.0303	0		0.439464	1779403
00:00:18.078	15899	0.0305	0		0.442365	1780048
00:00:18.087	15909	0.03094	0		0.448747	1781536
00:00:18.097	15919	0.0304	0		0.440915	1779725
00:00:18.107	15929	0.03048	0		0.442075	1780009
00:00:18.117	15939	0.03039	0		0.44077	1779705
00:00:18.127	15949	0.03056	0		0.443235	1780274
00:00:18.137	15959	0.03071	0		0.445411	1780769
00:00:18.147	15969	0.03089	0		0.448021	1781355
00:00:18.157	15979	0.03057	0		0.44338	1780293
00:00:18.167	15989	0.03085	0		0.447441	1781225
00:00:18.177	15999	0.03057	0		0.44338	1780308
00:00:18.187	16009	0.03093	0		0.448602	1781521
00:00:18.197	16019	0.03066	0		0.444686	1780607
00:00:18.207	16029	0.03071	0		0.445411	1780779
00:00:18.216	16039	0.03035	0		0.440189	1779576
00:00:18.226	16049	0.03079	0		0.446571	1781022
00:00:18.237	16059	0.03052	0		0.442655	1780146
00:00:18.247	16069	0.03075	0		0.445991	1780899
00:00:18.256	16079	0.03071	0		0.445411	1780772
00:00:18.267	16089	0.03097	0		0.449182	1781653
00:00:18.276	16099	0.0308	0		0.446716	1781085
00:00:18.286	16109	0.03082	0		0.447006	1781122
00:00:18.296	16119	0.03055	0		0.44309	1780227
00:00:18.307	16129	0.03104	0		0.450197	1781875
00:00:18.317	16139	0.03095	0		0.448892	1781585
00:00:18.326	16149	0.03071	0		0.445411	1780760
00:00:18.336	16159	0.03036	0		0.440334	1779595
00:00:18.346	16169	0.03091	0		0.448312	1781450
00:00:18.356	16179	0.03045	0		0.44164	1779882
00:00:18.366	16189	0.03089	0		0.448021	1781382
00:00:18.376	16199	0.03083	0		0.447151	1781181
00:00:18.386	16209	0.0312	0		0.452518	1782416
00:00:18.396	16219	0.03096	0		0.449037	1781602
00:00:18.406	16229	0.03082	0		0.447006	1781122
00:00:18.416	16239	0.03088	0		0.447876	1781328
00:00:18.426	16249	0.03092	0		0.448457	1781470
00:00:18.436	16259	0.03079	0		0.446571	1781048
00:00:18.446	16269	0.03119	0		0.452373	1782384
00:00:18.456	16279	0.03094	0		0.448747	1781528
00:00:18.466	16289	0.03105	0		0.450342	1781902
00:00:18.476	16299	0.0306	0		0.443815	1780408
00:00:18.486	16309	0.03089	0		0.448021	1781379
00:00:18.496	16319	0.03091	0		0.448312	1781440
00:00:18.506	16329	0.03132	0		0.454258	1782826
00:00:18.516	16339	0.03094	0		0.448747	1781546
00:00:18.526	16349	0.03104	0		0.450197	1781870
00:00:18.536	16359	0.03068	0		0.444976	1780663
00:00:18.545	16369	0.03121	0		0.452663	1782440
00:00:18.556	16379	0.03053	0		0.4428	1780173
00:00:18.565	16389	0.03096	0		0.449037	1781614
00:00:18.575	16399	0.03133	0		0.454403	1782863
00:00:18.585	16409	0.03099	0		0.449472	1781707
00:00:18.595	16419	0.03099	0		0.449472	1781712
00:00:18.605	16429	0.0312	0		0.452518	1782418
00:00:18.615	16439	0.03083	0		0.447151	1781186
00:00:18.625	16449	0.03087	0		0.447731	1781293
00:00:18.635	16459	0.03116	0		0.451937	1782286
00:00:18.645	16469	0.03126	0		0.453388	1782624
00:00:18.655	16479	0.03126	0		0.453388	1782622
00:00:18.665	16489	0.03091	0		0.448312	1781448
00:00:18.675	16499	0.03211	0		0.465716	1785456
00:00:18.685	16509	0.03113	0		0.451502	1782178
00:00:18.695	16519	0.03092	0		0.448457	1781460
00:00:18.705	16529	0.03124	0		0.453098	1782551
00:00:18.715	16539	0.03114	0		0.451647	1782208
00:00:18.725	16549	0.03136	0		0.454838	1782953
00:00:18.735	16559	0.03127	0		0.453533	1782639
00:00:18.745	16569	0.03104	0		0.450197	1781865
00:00:18.755	16579	0.03097	0		0.449182	1781653
00:00:18.765	16589	0.03152	0		0.457159	1783494
00:00:18.775	16599	0.03076	0		0.446136	1780919
00:00:18.785	16609	0.03123	0		0.452953	1782497
00:00:18.795	16619	0.0313	0		0.453968	1782733
00:00:18.805	16629	0.03134	0		0.454548	1782897
00:00:18.814	16639	0.0314	0		0.455418	1783078
00:00:18.825	16649	0.03145	0		0.456144	1783257
00:00:18.834	16659	0.03117	0		0.452082	1782296
00:00:18.844	16669	0.03143	0		0.455853	1783193
00:00:18.854	16679	0.03149	0		0.456724	1783382
00:00:18.865	16689	0.03098	0		0.449327	1781666
00:00:18.874	16699	0.03122	0		0.452808	1782463
00:00:18.884	16709	0.03154	0		0.457449	1783563
00:00:18.894	16719	0.03109	0		0.450922	1782058
00:00:18.904	16729	0.03158	0		0.458029	1783681
00:00:18.914	16739	0.03124	0		0.453098	1782543
00:00:18.924	16749	0.0315	0		0.456869	1783411
00:00:18.934	16759	0.03148	0		0.456579	1783365
00:00:18.944	16769	0.03167	0		0.459334	1784002
00:00:18.954	16779	0.0311	0		0.451067	1782076
00:00:18.964	16789	0.03154	0		0.457449	1783556
00:00:18.974	16799	0.03142	0		0.455708	1783166
00:00:18.984	16809	0.03215	0		0.466296	1785588
00:00:18.994	16819	0.03165	0		0.459044	1783917
00:00:19.004	16829	0.03144	0		0.455999	1783210
00:00:19.014	16839	0.03145	0		0.456144	1783247
00:00:19.024	16849	0.0314	0		0.455418	1783073
00:00:19.034	16859	0.03139	0		0.455273	1783034
00:00:19.044	16869	0.03181	0		0.461365	1784475
00:00:19.054	16879	0.0314	0		0.455418	1783090
00:00:19.064	16889	0.03131	0		0.454113	1782765
00:00:19.074	16899	0.03163	0		0.458754	1783845
00:00:19.084	16909	0.03182	0		0.46151	1784478
00:00:19.094	16919	0.03147	0		0.456434	1783311
00:00:19.103	16929	0.03164	0		0.458899	1783894
00:00:19.114	16939	0.0318	0		0.46122	1784426
00:00:19.123	16949	0.03197	0		0.463686	1785012
00:00:19.133	16959	0.03162	0		0.458609	1783828
00:00:19.143	16969	0.03187	0		0.462235	1784659
00:00:19.153	16979	0.0316	0		0.458319	1783761
00:00:19.163	16989	0.03161	0		0.458464	1783786
00:00:19.173	16999	0.03161	0		0.458464	1783791
00:00:19.183	17009	0.032	0		0.464121	1785083
00:00:19.193	17019	0.03175	0		0.460495	1784252
00:00:19.203	17029	0.03188	0		0.46238	1784683
00:00:19.213	17039	0.03207	0		0.465136	1785326
00:00:19.223	17049	0.03186	0		0.46209	1784612
00:00:19.233	17059	0.03182	0		0.46151	1784504
00:00:19.243	17069	0.03188	0		0.46238	1784691
00:00:19.253	17079	0.0323	0		0.468472	1786106
00:00:19.263	17089	0.03179	0		0.461075	1784377
00:00:19.273	17099	0.03153	0		0.457304	1783507
00:00:19.283	17109	0.03222	0		0.467311	1785838
00:00:19.293	17119	0.03214	0		0.466151	1785576
00:00:19.303	17129	0.03236	0		0.469342	1786304
00:00:19.312	17139	0.03152	0		0.457159	1783470
00:00:19.323	17149	0.03197	0		0.463686	1784983
00:00:19.333	17159	0.03198	0		0.463831	1785034
00:00:19.343	17169	0.03211	0		0.465716	1785461
00:00:19.353	17179	0.03228	0		0.468182	1786042
00:00:19.363	17189	0.03216	0		0.466441	1785647
00:00:19.373	17199	0.0319	0		0.46267	1784764
00:00:19.382	17209	0.03239	0		0.469777	1786392
00:00:19.392	17219	0.03221	0		0.467166	1785808
00:00:19.402	17229	0.03201	0		0.464266	1785115
00:00:19.412	17239	0.03219	0		0.466876	1785732
00:00:19.422	17249	0.0322	0		0.467021	1785774
00:00:19.432	17259	0.0319	0		0.46267	1784764
00:00:19.442	17269	0.03216	0		0.466441	1785644
00:00:19.452	17279	0.03221	0		0.467166	1785791
00:00:19.462	17289	0.03201	0		0.464266	1785137
00:00:19.472	17299	0.03221	0		0.467166	1785786
00:00:19.482	17309	0.03248	0		0.471082	1786706
00:00:19.492	17319	0.03221	0		0.467166	1785786
00:00:19.502	17329	0.0326	0		0.472823	1787103
00:00:19.512	17339	0.03231	0		0.468617	1786137
00:00:19.522	17349	0.03213	0		0.466006	1785541
00:00:19.532	17359	0.03206	0		0.464991	1785284
00:00:19.542	17369	0.03205	0		0.464846	1785260
00:00:19.552	17379	0.0319	0		0.46267	1784776
00:00:19.562	17389	0.03229	0		0.468327	1786064
00:00:19.572	17399	0.03242	0		0.470212	1786515
00:00:19.582	17409	0.03215	0		0.466296	1785583
00:00:19.592	17419	0.03219	0		0.466876	1785747
00:00:19.602	17429	0.03493	0		0.506617	1794939
00:00:19.612	17439	0.03241	0		0.470067	1786466
00:00:19.622	17449	0.03233	0		0.468907	1786211
00:00:19.632	17459	0.03222	0		0.467311	1785821
00:00:19.641	17469	0.03236	0		0.469342	1786316
00:00:19.651	17479	0.03234	0		0.469052	1786233
00:00:19.662	17489	0.03273	0		0.474708	1787542
00:00:19.672	17499	0.03261	0		0.472968	1787152
00:00:19.682	17509	0.03231	0		0.468617	1786147
00:00:19.691	17519	0.03278	0		0.475434	1787713
00:00:19.701	17529	0.03225	0		0.467747	1785927
00:00:19.711	17539	0.03238	0		0.469632	1786375
00:00:19.722	17549	0.03244	0		0.470502	1786576
00:00:19.731	17559	0.03256	0		0.472243	1786970
00:00:19.741	17569	0.03279	0		0.475579	1787733
00:00:19.751	17579	0.03292	0		0.477464	1788177
00:00:19.761	17589	0.03239	0		0.469777	1786414
00:00:19.771	17599	0.0324	0		0.469922	1786429
00:00:19.781	17609	0.03245	0		0.470647	1786593
00:00:19.791	17619	0.03258	0		0.472533	1787044
00:00:19.801	17629	0.03258	0		0.472533	1787036
00:00:19.811	17639	0.03332	0		0.483266	1789540
00:00:19.821	17649	0.03233	0		0.468907	1786196
00:00:19.831	17659	0.03258	0		0.472533	1787053
00:00:19.841	17669	0.03244	0		0.470502	1786556
00:00:19.851	17679	0.03297	0		0.478189	1788339
[truncated: 62,708 more rows]
