# Supplementary material for: Continuous Infusion Pressure Measurement in Predefined Interfascial and Intramuscular Tissue Conditions: An Ex Vivo Pilot Study
Source: J Clin Med. 2026 Apr 26;15(9):3301. doi: 10.3390/jcm15093301 (PMC13164366; doi:10.3390/jcm15093301)
Supplement: Supplementary file 1 [file jcm-15-03301-s001.zip › muscle 4.xlsx]

## Sheet: Recording
Timestamp	DeviceTime	Pressure(bar)	ButtonState	Event	Pressure(PSI)	PressureRAW
00:00:00.000	11791	0.00012	1		0.00174045	1678109
00:00:00.001	11801	-9e-05	1		-0.00130534	1677432
00:00:00.009	11811	0.00016	1		0.0023206	1678246
00:00:00.020	11821	-0.00014	1		-0.00203053	1677268
00:00:00.029	11831	0.00022	1		0.00319083	1678472
00:00:00.039	11841	-0.00023	1		-0.00333587	1676964
00:00:00.049	11851	4e-05	1		0.000580151	1677871
00:00:00.059	11861	4e-05	1		0.000580151	1677846
00:00:00.069	11871	0.00034	1		0.00493128	1678856
00:00:00.079	11881	-0.00023	1		-0.00333587	1676962
00:00:00.089	11891	-3e-05	1		-0.000435113	1677631
00:00:00.099	11901	-0.00012	1		-0.00174045	1677320
00:00:00.109	11911	0.00035	1		0.00507632	1678883
00:00:00.119	11921	-9e-05	1		-0.00130534	1677430
00:00:00.129	11931	0.00018	1		0.00261068	1678315
00:00:00.139	11941	-0.00031	1		-0.00449617	1676692
00:00:00.149	11951	0.00034	1		0.00493128	1678856
00:00:00.159	11961	-4e-05	1		-0.000580151	1677574
00:00:00.169	11971	0.00018	1		0.00261068	1678334
00:00:00.179	11981	3e-05	0		0.000435113	1677817
00:00:00.189	11991	4e-05	0		0.000580151	1677866
00:00:00.199	12001	-0.00023	0		-0.00333587	1676962
00:00:00.209	12011	-8e-05	0		-0.0011603	1677457
00:00:00.219	12021	3e-05	0		0.000435113	1677839
00:00:00.228	12031	0.0003	0		0.00435113	1678719
00:00:00.238	12041	-0.00022	0		-0.00319083	1676982
00:00:00.248	12051	0.00019	0		0.00275572	1678364
00:00:00.258	12061	-0.00025	0		-0.00362594	1676897
00:00:00.268	12071	0.00014	0		0.00203053	1678187
00:00:00.278	12081	-0.00024	0		-0.0034809	1676920
00:00:00.288	12091	0.00011	0		0.00159541	1678080
00:00:00.298	12101	-0.00033	0		-0.00478624	1676630
00:00:00.308	12111	-0.00017	0		-0.00246564	1677141
00:00:00.318	12121	-6e-05	0		-0.000870226	1677515
00:00:00.328	12131	0.0001	0		0.00145038	1678065
00:00:00.338	12141	-0.00024	0		-0.0034809	1676902
00:00:00.348	12151	0.00021	0		0.00304579	1678415
00:00:00.358	12161	-0.0002	0		-0.00290075	1677048
00:00:00.368	12171	0.00011	0		0.00159541	1678107
00:00:00.378	12181	-0.0003	0		-0.00435113	1676726
00:00:00.390	12191	-7e-05	0		-0.00101526	1677486
00:00:00.398	12201	0.00011	0		0.00159541	1678092
00:00:00.408	12211	0.00013	0		0.00188549	1678173
00:00:00.418	12221	-1e-05	0		-0.000145038	1677699
00:00:00.428	12231	2e-05	0		0.000290075	1677804
00:00:00.438	12241	-0.00026	0		-0.00377098	1676834
00:00:00.448	12251	0.00015	0		0.00217557	1678229
00:00:00.458	12261	-0.00029	0		-0.00420609	1676741
00:00:00.468	12271	5e-05	0		0.000725188	1677878
00:00:00.478	12281	-0.00031	0		-0.00449617	1676677
00:00:00.487	12291	0.00023	0		0.00333587	1678506
00:00:00.497	12301	-8e-05	0		-0.0011603	1677459
00:00:00.508	12311	-7e-05	0		-0.00101526	1677481
00:00:00.518	12321	-5e-05	0		-0.000725188	1677567
00:00:00.527	12331	-6e-05	0		-0.000870226	1677506
00:00:00.537	12341	5e-05	0		0.000725188	1677883
00:00:00.548	12351	-6e-05	0		-0.000870226	1677508
00:00:00.557	12361	-0.00034	0		-0.00493128	1676584
00:00:00.568	12371	2e-05	0		0.000290075	1677795
00:00:00.577	12381	3e-05	0		0.000435113	1677809
00:00:00.587	12391	6e-05	0		0.000870226	1677910
00:00:00.597	12401	-0.00018	0		-0.00261068	1677126
00:00:00.607	12411	0.00016	0		0.0023206	1678251
00:00:00.617	12421	-0.00031	0		-0.00449617	1676684
00:00:00.627	12431	9e-05	0		0.00130534	1678019
00:00:00.637	12441	-0.00016	0		-0.0023206	1677175
00:00:00.647	12451	2e-05	0		0.000290075	1677795
00:00:00.657	12461	-0.00016	0		-0.0023206	1677180
00:00:00.667	12471	0.00017	0		0.00246564	1678305
00:00:00.677	12481	-0.00036	0		-0.00522136	1676525
00:00:00.687	12491	0.00046	0		0.00667173	1679281
00:00:00.697	12501	-0.00012	0		-0.00174045	1677315
00:00:00.707	12511	-1e-05	0		-0.000145038	1677682
00:00:00.717	12521	-0.00022	0		-0.00319083	1676974
00:00:00.727	12531	-0.00011	0		-0.00159541	1677354
00:00:00.737	12541	-0.00012	0		-0.00174045	1677307
00:00:00.747	12551	0.00033	0		0.00478624	1678841
00:00:00.756	12561	0.00017	0		0.00246564	1678290
00:00:00.766	12571	-2e-05	0		-0.000290075	1677658
00:00:00.776	12581	-0.00012	0		-0.00174045	1677324
00:00:00.787	12591	-3e-05	0		-0.000435113	1677621
00:00:00.797	12601	2e-05	0		0.000290075	1677787
00:00:00.807	12611	0.00023	0		0.00333587	1678506
00:00:00.816	12621	0	0		0	1677721
00:00:00.826	12631	3e-05	0		0.000435113	1677839
00:00:00.837	12641	-0.00042	0		-0.00609158	1676302
00:00:00.846	12651	8e-05	0		0.0011603	1677992
00:00:00.856	12661	2e-05	0		0.000290075	1677778
00:00:00.866	12671	-2e-05	0		-0.000290075	1677650
00:00:00.876	12681	-8e-05	0		-0.0011603	1677467
00:00:00.886	12691	6e-05	0		0.000870226	1677922
00:00:00.896	12701	5e-05	0		0.000725188	1677883
00:00:00.906	12711	2e-05	0		0.000290075	1677795
00:00:00.916	12721	-0.00025	0		-0.00362594	1676868
00:00:00.926	12731	-0.0001	0		-0.00145038	1677403
00:00:00.936	12741	1e-05	0		0.000145038	1677763
00:00:00.946	12751	-9e-05	0		-0.00130534	1677432
00:00:00.957	12761	-0.00022	0		-0.00319083	1676984
00:00:00.966	12771	0.00012	0		0.00174045	1678129
00:00:00.976	12781	4e-05	0		0.000580151	1677841
00:00:00.986	12791	0.00029	0		0.00420609	1678707
00:00:00.996	12801	-0.00013	0		-0.00188549	1677295
00:00:01.006	12811	0.00025	0		0.00362594	1678570
00:00:01.016	12821	-0.00013	0		-0.00188549	1677283
00:00:01.026	12831	0.00019	0		0.00275572	1678376
00:00:01.036	12841	0.00028	0		0.00406106	1678648
00:00:01.046	12851	0.00016	0		0.0023206	1678256
00:00:01.055	12861	-8e-05	0		-0.0011603	1677469
00:00:01.066	12871	0.00038	0		0.00551143	1678981
00:00:01.076	12881	-0.00022	0		-0.00319083	1676969
00:00:01.086	12891	0.00029	0		0.00420609	1678709
00:00:01.095	12901	3e-05	0		0.000435113	1677839
00:00:01.105	12911	3e-05	0		0.000435113	1677822
00:00:01.116	12921	-0.0001	0		-0.00145038	1677373
00:00:01.125	12931	0.00029	0		0.00420609	1678690
00:00:01.135	12941	6e-05	0		0.000870226	1677939
00:00:01.145	12951	-7e-05	0		-0.00101526	1677474
00:00:01.155	12961	6e-05	0		0.000870226	1677939
00:00:01.166	12971	5e-05	0		0.000725188	1677895
00:00:01.175	12981	0.00027	0		0.00391602	1678614
00:00:01.185	12991	5e-05	0		0.000725188	1677895
00:00:01.195	13001	0.00016	0		0.0023206	1678259
00:00:01.205	13011	0.00046	0		0.00667173	1679254
00:00:01.215	13021	0.00027	0		0.00391602	1678633
00:00:01.225	13031	0.00035	0		0.00507632	1678912
00:00:01.235	13041	0.00015	0		0.00217557	1678241
00:00:01.245	13051	0.00022	0		0.00319083	1678452
00:00:01.255	13061	0.00028	0		0.00406106	1678667
00:00:01.265	13071	0.00054	0		0.00783204	1679526
00:00:01.275	13081	2e-05	0		0.000290075	1677780
00:00:01.285	13091	0.00032	0		0.00464121	1678785
00:00:01.295	13101	0.00047	0		0.00681677	1679315
00:00:01.305	13111	6e-05	0		0.000870226	1677937
00:00:01.315	13121	0.00015	0		0.00217557	1678222
00:00:01.324	13131	0.00018	0		0.00261068	1678332
00:00:01.335	13141	0.0004	0		0.00580151	1679076
00:00:01.344	13151	0.00023	0		0.00333587	1678479
00:00:01.354	13161	0.00026	0		0.00377098	1678579
00:00:01.365	13171	0.00036	0		0.00522136	1678939
00:00:01.374	13181	0.00036	0		0.00522136	1678925
00:00:01.384	13191	0.00029	0		0.00420609	1678694
00:00:01.394	13201	0.00065	0		0.00942745	1679917
00:00:01.405	13211	0.00049	0		0.00710685	1679374
00:00:01.415	13221	0.00034	0		0.00493128	1678863
00:00:01.424	13231	0.00047	0		0.00681677	1679315
00:00:01.434	13241	0.00041	0		0.00594655	1679111
00:00:01.444	13251	0.00046	0		0.00667173	1679261
00:00:01.454	13261	0.00018	0		0.00261068	1678334
00:00:01.465	13271	0.00031	0		0.00449617	1678765
00:00:01.474	13281	0.00022	0		0.00319083	1678447
00:00:01.484	13291	0.00052	0		0.00754196	1679482
00:00:01.494	13301	0.00033	0		0.00478624	1678836
00:00:01.504	13311	0.00035	0		0.00507632	1678898
00:00:01.514	13321	0.00057	0		0.00826715	1679633
00:00:01.524	13331	9e-05	0		0.00130534	1678011
00:00:01.534	13341	0.00059	0		0.00855722	1679685
00:00:01.544	13351	0.0001	0		0.00145038	1678053
00:00:01.554	13361	0.00017	0		0.00246564	1678278
00:00:01.564	13371	0.00042	0		0.00609158	1679133
00:00:01.574	13381	0.00022	0		0.00319083	1678474
00:00:01.584	13391	0.00048	0		0.00696181	1679317
00:00:01.594	13401	0.00031	0		0.00449617	1678748
00:00:01.604	13411	0.00036	0		0.00522136	1678927
00:00:01.614	13421	0.00049	0		0.00710685	1679352
00:00:01.623	13431	0.00069	0		0.0100076	1680047
00:00:01.633	13441	0.00065	0		0.00942745	1679903
00:00:01.644	13451	0.00055	0		0.00797707	1679582
00:00:01.654	13461	0.00058	0		0.00841219	1679653
00:00:01.663	13471	0.00028	0		0.00406106	1678650
00:00:01.673	13481	0.00064	0		0.00928241	1679871
00:00:01.684	13491	0.00047	0		0.00681677	1679295
00:00:01.693	13501	0.00047	0		0.00681677	1679305
00:00:01.703	13511	0.00044	0		0.00638166	1679205
00:00:01.714	13521	0.00053	0		0.007687	1679494
00:00:01.723	13531	0.00037	0		0.00536639	1678947
00:00:01.733	13541	0.00057	0		0.00826715	1679646
00:00:01.743	13551	0.00054	0		0.00783204	1679538
00:00:01.753	13561	0.00061	0		0.0088473	1679768
00:00:01.763	13571	0.00082	0		0.0118931	1680482
00:00:01.773	13581	0.00076	0		0.0110229	1680259
00:00:01.783	13591	0.00059	0		0.00855722	1679702
00:00:01.793	13601	0.0006	0		0.00870226	1679719
00:00:01.803	13611	0.00028	0		0.00406106	1678665
00:00:01.813	13621	0.00054	0		0.00783204	1679526
00:00:01.823	13631	0.00083	0		0.0120381	1680509
00:00:01.833	13641	0.00088	0		0.0127633	1680678
00:00:01.843	13651	0.00072	0		0.0104427	1680135
00:00:01.853	13661	0.00061	0		0.0088473	1679773
00:00:01.863	13671	0.00048	0		0.00696181	1679337
00:00:01.873	13681	0.0007	0		0.0101526	1680079
00:00:01.882	13691	0.00091	0		0.0131984	1680790
00:00:01.892	13701	0.00108	0		0.0156641	1681358
00:00:01.903	13711	0.00089	0		0.0129084	1680702
00:00:01.913	13721	0.0008	0		0.011603	1680408
00:00:01.922	13731	0.00096	0		0.0139236	1680940
00:00:01.932	13741	0.00087	0		0.0126183	1680651
00:00:01.942	13751	0.00051	0		0.00739692	1679440
00:00:01.953	13761	0.0006	0		0.00870226	1679748
00:00:01.963	13771	0.00092	0		0.0133435	1680822
00:00:01.972	13781	0.00093	0		0.0134885	1680856
00:00:01.983	13791	0.00093	0		0.0134885	1680851
00:00:01.992	13801	0.00099	0		0.0143587	1681052
00:00:02.002	13811	0.00078	0		0.0113129	1680330
00:00:02.012	13821	0.00094	0		0.0136335	1680881
00:00:02.022	13831	0.00105	0		0.015229	1681258
00:00:02.032	13841	0.00108	0		0.0156641	1681344
00:00:02.042	13851	0.00113	0		0.0163893	1681504
00:00:02.052	13861	0.00077	0		0.0111679	1680296
00:00:02.062	13871	0.00131	0		0.0189999	1682104
00:00:02.072	13881	0.001	0		0.0145038	1681067
00:00:02.082	13891	0.00082	0		0.0118931	1680465
00:00:02.092	13901	0.00077	0		0.0111679	1680322
00:00:02.102	13911	0.00064	0		0.00928241	1679881
00:00:02.112	13921	0.00109	0		0.0158091	1681384
00:00:02.122	13931	0.00102	0		0.0147938	1681138
00:00:02.132	13941	0.00115	0		0.0166793	1681577
00:00:02.142	13951	0.00073	0		0.0105878	1680179
00:00:02.152	13961	0.00107	0		0.015519	1681319
00:00:02.162	13971	0.00108	0		0.0156641	1681351
00:00:02.172	13981	0.0013	0		0.0188549	1682084
00:00:02.182	13991	0.00104	0		0.0150839	1681207
00:00:02.192	14001	0.00128	0		0.0185648	1682003
00:00:02.201	14011	0.00077	0		0.0111679	1680322
00:00:02.212	14021	0.00106	0		0.015374	1681268
00:00:02.222	14031	0.00106	0		0.015374	1681290
00:00:02.232	14041	0.00147	0		0.0213205	1682649
00:00:02.242	14051	0.00109	0		0.0158091	1681374
00:00:02.252	14061	0.00106	0		0.015374	1681292
00:00:02.262	14071	0.00108	0		0.0156641	1681339
00:00:02.271	14081	0.00132	0		0.019145	1682141
00:00:02.283	14091	0.00116	0		0.0168244	1681604
00:00:02.291	14101	0.00123	0		0.0178396	1681859
00:00:02.301	14111	0.00131	0		0.0189999	1682111
00:00:02.311	14121	0.00158	0		0.022916	1683011
00:00:02.321	14131	0.0011	0		0.0159541	1681428
00:00:02.331	14141	0.00133	0		0.01929	1682185
00:00:02.341	14151	0.00108	0		0.0156641	1681331
00:00:02.351	14161	0.00119	0		0.0172595	1681719
00:00:02.361	14171	0.00138	0		0.0200152	1682344
00:00:02.371	14181	0.00147	0		0.0213205	1682663
00:00:02.381	14191	0.00118	0		0.0171144	1681697
00:00:02.391	14201	0.00128	0		0.0185648	1682021
00:00:02.402	14211	0.00141	0		0.0204503	1682437
00:00:02.411	14221	0.00153	0		0.0221908	1682869
00:00:02.421	14231	0.00116	0		0.0168244	1681617
00:00:02.431	14241	0.00145	0		0.0210305	1682580
00:00:02.440	14251	0.00135	0		0.0195801	1682263
00:00:02.450	14261	0.00114	0		0.0165343	1681558
00:00:02.461	14271	0.00133	0		0.01929	1682185
00:00:02.471	14281	0.00177	0		0.0256717	1683656
00:00:02.481	14291	0.00119	0		0.0172595	1681710
00:00:02.491	14301	0.00179	0		0.0259617	1683720
00:00:02.501	14311	0.00137	0		0.0198702	1682312
00:00:02.511	14321	0.00169	0		0.0245114	1683393
00:00:02.520	14331	0.00125	0		0.0181297	1681928
00:00:02.530	14341	0.00125	0		0.0181297	1681905
00:00:02.540	14351	0.00159	0		0.023061	1683060
00:00:02.550	14361	0.00152	0		0.0220457	1682827
00:00:02.561	14371	0.00138	0		0.0200152	1682346
00:00:02.570	14381	0.00184	0		0.0266869	1683894
00:00:02.580	14391	0.00159	0		0.023061	1683043
00:00:02.590	14401	0.00153	0		0.0221908	1682869
00:00:02.600	14411	0.00143	0		0.0207404	1682531
00:00:02.610	14421	0.00148	0		0.0214656	1682690
00:00:02.620	14431	0.00133	0		0.01929	1682185
00:00:02.630	14441	0.00173	0		0.0250915	1683537
00:00:02.640	14451	0.00156	0		0.0226259	1682957
00:00:02.650	14461	0.00141	0		0.0204503	1682460
00:00:02.660	14471	0.00135	0		0.0195801	1682243
00:00:02.670	14481	0.00168	0		0.0243663	1683346
00:00:02.680	14491	0.00189	0		0.0274121	1684050
00:00:02.690	14501	0.00147	0		0.0213205	1682651
00:00:02.700	14511	0.00182	0		0.0263969	1683835
00:00:02.710	14521	0.00202	0		0.0292976	1684501
00:00:02.720	14531	0.00173	0		0.0250915	1683535
00:00:02.730	14541	0.002	0		0.0290075	1684432
00:00:02.740	14551	0.00132	0		0.019145	1682136
00:00:02.750	14561	0.00213	0		0.030893	1684879
00:00:02.760	14571	0.00174	0		0.0252366	1683557
00:00:02.770	14581	0.00188	0		0.0272671	1684023
00:00:02.780	14591	0.00161	0		0.0233511	1683141
00:00:02.790	14601	0.00178	0		0.0258167	1683705
00:00:02.800	14611	0.00166	0		0.0240763	1683295
00:00:02.809	14621	0.0021	0		0.0304579	1684757
00:00:02.819	14631	0.00178	0		0.0258167	1683695
00:00:02.829	14641	0.0018	0		0.0261068	1683747
00:00:02.839	14651	0.00157	0		0.0227709	1683001
00:00:02.849	14661	0.00221	0		0.0320533	1685126
00:00:02.859	14671	0.00186	0		0.026977	1683957
00:00:02.869	14681	0.00209	0		0.0303129	1684720
00:00:02.879	14691	0.00163	0		0.0236411	1683177
00:00:02.889	14701	0.00216	0		0.0313281	1684975
00:00:02.899	14711	0.00171	0		0.0248014	1683447
00:00:02.909	14721	0.00183	0		0.0265419	1683879
00:00:02.919	14731	0.00193	0		0.0279923	1684183
00:00:02.929	14741	0.00202	0		0.0292976	1684501
00:00:02.939	14751	0.00217	0		0.0314732	1684999
00:00:02.949	14761	0.00228	0		0.0330686	1685369
00:00:02.959	14771	0.00191	0		0.0277022	1684116
00:00:02.969	14781	0.00232	0		0.0336487	1685523
00:00:02.979	14791	0.00226	0		0.0327785	1685295
00:00:02.989	14801	0.00233	0		0.0337938	1685535
00:00:02.999	14811	0.00176	0		0.0255266	1683619
00:00:03.009	14821	0.00227	0		0.0329236	1685337
00:00:03.019	14831	0.00235	0		0.0340839	1685599
00:00:03.028	14841	0.00224	0		0.0324884	1685232
00:00:03.038	14851	0.00195	0		0.0282823	1684280
00:00:03.048	14861	0.00239	0		0.034664	1685746
00:00:03.059	14871	0.00219	0		0.0317633	1685060
00:00:03.068	14881	0.00213	0		0.030893	1684864
00:00:03.078	14891	0.00207	0		0.0300228	1684667
00:00:03.088	14901	0.00191	0		0.0277022	1684134
00:00:03.098	14911	0.00213	0		0.030893	1684869
00:00:03.109	14921	0.00234	0		0.0339388	1685589
00:00:03.118	14931	0.00206	0		0.0298778	1684643
00:00:03.129	14941	0.00216	0		0.0313281	1684977
00:00:03.138	14951	0.00244	0		0.0353892	1685913
00:00:03.148	14961	0.00224	0		0.0324884	1685222
00:00:03.158	14971	0.00237	0		0.0343739	1685663
00:00:03.169	14981	0.00251	0		0.0364045	1686149
00:00:03.178	14991	0.00198	0		0.0287175	1684376
00:00:03.188	15001	0.00228	0		0.0330686	1685386
00:00:03.198	15011	0.00224	0		0.0324884	1685237
00:00:03.208	15021	0.00227	0		0.0329236	1685330
00:00:03.218	15031	0.00191	0		0.0277022	1684129
00:00:03.228	15041	0.00246	0		0.0356793	1685967
00:00:03.238	15051	0.00244	0		0.0353892	1685894
00:00:03.248	15061	0.00253	0		0.0366945	1686207
00:00:03.258	15071	0.0024	0		0.034809	1685761
00:00:03.268	15081	0.00232	0		0.0336487	1685499
00:00:03.278	15091	0.00286	0		0.0414808	1687325
00:00:03.288	15101	0.0025	0		0.0362594	1686095
00:00:03.297	15111	0.00234	0		0.0339388	1685560
00:00:03.308	15121	0.0029	0		0.0420609	1687452
00:00:03.318	15131	0.00225	0		0.0326335	1685266
00:00:03.328	15141	0.00244	0		0.0353892	1685918
00:00:03.338	15151	0.00242	0		0.0350991	1685855
00:00:03.348	15161	0.00258	0		0.0374197	1686384
00:00:03.357	15171	0.00244	0		0.0353892	1685926
00:00:03.367	15181	0.00274	0		0.0397403	1686919
00:00:03.378	15191	0.0028	0		0.0406106	1687117
00:00:03.387	15201	0.00274	0		0.0397403	1686928
00:00:03.397	15211	0.0026	0		0.0377098	1686430
00:00:03.407	15221	0.00283	0		0.0410457	1687215
00:00:03.417	15231	0.00274	0		0.0397403	1686916
00:00:03.427	15241	0.00267	0		0.0387251	1686678
00:00:03.437	15251	0.00255	0		0.0369846	1686269
00:00:03.447	15261	0.00252	0		0.0365495	1686175
00:00:03.457	15271	0.00256	0		0.0371297	1686310
00:00:03.468	15281	0.00275	0		0.0398854	1686963
00:00:03.477	15291	0.00264	0		0.03829	1686584
00:00:03.487	15301	0.00301	0		0.0436563	1687825
00:00:03.497	15311	0.00269	0		0.0390151	1686744
00:00:03.507	15321	0.00296	0		0.0429312	1687656
00:00:03.517	15331	0.00266	0		0.03858	1686653
00:00:03.527	15341	0.00297	0		0.0430762	1687675
00:00:03.537	15351	0.00264	0		0.03829	1686587
00:00:03.547	15361	0.00297	0		0.0430762	1687678
00:00:03.557	15371	0.00288	0		0.0417709	1687369
00:00:03.567	15381	0.00338	0		0.0490227	1689077
00:00:03.577	15391	0.00288	0		0.0417709	1687391
00:00:03.586	15401	0.00296	0		0.0429312	1687665
00:00:03.597	15411	0.00282	0		0.0409006	1687181
00:00:03.607	15421	0.0028	0		0.0406106	1687102
00:00:03.617	15431	0.00287	0		0.0416258	1687345
00:00:03.626	15441	0.0032	0		0.0464121	1688460
00:00:03.636	15451	0.00293	0		0.042496	1687567
00:00:03.647	15461	0.00306	0		0.0443815	1687974
00:00:03.657	15471	0.00345	0		0.050038	1689284
00:00:03.667	15481	0.00306	0		0.0443815	1687989
00:00:03.677	15491	0.00302	0		0.0438014	1687866
00:00:03.687	15501	0.00325	0		0.0471373	1688624
00:00:03.696	15511	0.00344	0		0.049893	1689254
00:00:03.707	15521	0.00344	0		0.049893	1689254
00:00:03.717	15531	0.00324	0		0.0469922	1688580
00:00:03.726	15541	0.00306	0		0.0443815	1687998
00:00:03.736	15551	0.00326	0		0.0472823	1688651
00:00:03.746	15561	0.00314	0		0.0455418	1688269
00:00:03.756	15571	0.0031	0		0.0449617	1688110
00:00:03.766	15581	0.00323	0		0.0468472	1688575
00:00:03.776	15591	0.00327	0		0.0474273	1688690
00:00:03.786	15601	0.00327	0		0.0474273	1688680
00:00:03.796	15611	0.00335	0		0.0485876	1688959
00:00:03.806	15621	0.00342	0		0.0496029	1689205
00:00:03.816	15631	0.00315	0		0.0456869	1688303
00:00:03.826	15641	0.00344	0		0.049893	1689276
00:00:03.836	15651	0.00337	0		0.0488777	1689018
00:00:03.846	15661	0.00339	0		0.0491678	1689099
00:00:03.856	15671	0.00353	0		0.0511983	1689551
00:00:03.866	15681	0.00332	0		0.0481525	1688857
00:00:03.876	15691	0.00315	0		0.0456869	1688296
00:00:03.886	15701	0.00347	0		0.0503281	1689357
00:00:03.895	15711	0.0035	0		0.0507632	1689470
00:00:03.905	15721	0.00354	0		0.0513433	1689600
00:00:03.915	15731	0.00361	0		0.0523586	1689847
00:00:03.926	15741	0.0036	0		0.0522136	1689791
00:00:03.935	15751	0.00351	0		0.0509082	1689504
00:00:03.945	15761	0.00366	0		0.0530838	1690001
00:00:03.955	15771	0.0036	0		0.0522136	1689818
00:00:03.965	15781	0.00349	0		0.0506182	1689448
00:00:03.975	15791	0.0036	0		0.0522136	1689786
00:00:03.985	15801	0.00374	0		0.0542441	1690267
00:00:03.995	15811	0.00369	0		0.0535189	1690109
00:00:04.005	15821	0.00361	0		0.0523586	1689820
00:00:04.015	15831	0.00363	0		0.0526487	1689891
00:00:04.025	15841	0.00392	0		0.0568548	1690862
00:00:04.035	15851	0.00363	0		0.0526487	1689906
00:00:04.045	15861	0.0039	0		0.0565647	1690820
00:00:04.055	15871	0.0036	0		0.0522136	1689803
00:00:04.065	15881	0.00395	0		0.0572899	1690967
00:00:04.075	15891	0.00389	0		0.0564197	1690766
00:00:04.085	15901	0.00417	0		0.0604807	1691713
00:00:04.096	15911	0.00357	0		0.0517785	1689712
00:00:04.105	15921	0.00398	0		0.057725	1691068
00:00:04.115	15931	0.00377	0		0.0546792	1690372
00:00:04.125	15941	0.00403	0		0.0584502	1691232
00:00:04.135	15951	0.00396	0		0.0574349	1691023
00:00:04.145	15961	0.00383	0		0.0555494	1690558
00:00:04.155	15971	0.00381	0		0.0552594	1690521
00:00:04.164	15981	0.00407	0		0.0590303	1691389
00:00:04.174	15991	0.00425	0		0.061641	1691989
00:00:04.185	16001	0.0041	0		0.0594655	1691485
00:00:04.194	16011	0.00424	0		0.061496	1691950
00:00:04.204	16021	0.00404	0		0.0585952	1691281
00:00:04.214	16031	0.00378	0		0.0548242	1690416
00:00:04.224	16041	0.00421	0		0.0610609	1691837
00:00:04.234	16051	0.00415	0		0.0601906	1691656
00:00:04.244	16061	0.00443	0		0.0642517	1692600
00:00:04.254	16071	0.00393	0		0.0569998	1690899
00:00:04.264	16081	0.00412	0		0.0597555	1691531
00:00:04.274	16091	0.00422	0		0.0612059	1691872
00:00:04.284	16101	0.00444	0		0.0643967	1692634
00:00:04.294	16111	0.00415	0		0.0601906	1691632
00:00:04.304	16121	0.00408	0		0.0591754	1691426
00:00:04.314	16131	0.00437	0		0.0633815	1692376
00:00:04.324	16141	0.00426	0		0.0617861	1692026
00:00:04.334	16151	0.00425	0		0.061641	1691975
00:00:04.344	16161	0.00436	0		0.0632364	1692359
00:00:04.354	16171	0.00426	0		0.0617861	1692031
00:00:04.364	16181	0.00443	0		0.0642517	1692593
00:00:04.374	16191	0.00437	0		0.0633815	1692399
00:00:04.384	16201	0.00427	0		0.0619311	1692065
00:00:04.394	16211	0.0042	0		0.0609158	1691818
00:00:04.404	16221	0.0044	0		0.0638166	1692485
00:00:04.414	16231	0.0047	0		0.0681677	1693504
00:00:04.423	16241	0.00463	0		0.0671525	1693242
00:00:04.434	16251	0.00462	0		0.0670074	1693229
00:00:04.444	16261	0.00451	0		0.065412	1692867
00:00:04.454	16271	0.00472	0		0.0684578	1693567
00:00:04.464	16281	0.0047	0		0.0681677	1693504
00:00:04.473	16291	0.00476	0		0.0690379	1693703
00:00:04.483	16301	0.00492	0		0.0713586	1694232
00:00:04.493	16311	0.00461	0		0.0668624	1693203
00:00:04.503	16321	0.00511	0		0.0741143	1694880
00:00:04.513	16331	0.00484	0		0.0701982	1693958
00:00:04.523	16341	0.00469	0		0.0680227	1693452
00:00:04.533	16351	0.00452	0		0.065557	1692894
00:00:04.543	16361	0.00485	0		0.0703433	1693987
00:00:04.553	16371	0.00447	0		0.0648319	1692732
00:00:04.564	16381	0.00491	0		0.0712135	1694183
00:00:04.573	16391	0.00463	0		0.0671525	1693254
00:00:04.583	16401	0.0047	0		0.0681677	1693482
00:00:04.593	16411	0.00466	0		0.0675876	1693347
00:00:04.603	16421	0.00476	0		0.0690379	1693691
00:00:04.613	16431	0.00511	0		0.0741143	1694872
00:00:04.623	16441	0.00467	0		0.0677326	1693401
00:00:04.633	16451	0.00506	0		0.0733891	1694708
00:00:04.643	16461	0.00522	0		0.0757097	1695225
00:00:04.653	16471	0.00497	0		0.0720837	1694401
00:00:04.663	16481	0.00517	0		0.0749845	1695058
00:00:04.673	16491	0.00489	0		0.0709234	1694117
00:00:04.683	16501	0.00486	0		0.0704883	1694021
00:00:04.693	16511	0.0048	0		0.0696181	1693828
00:00:04.703	16521	0.00514	0		0.0745494	1694970
00:00:04.713	16531	0.00483	0		0.0700532	1693941
00:00:04.722	16541	0.00511	0		0.0741143	1694867
00:00:04.732	16551	0.00493	0		0.0715036	1694257
00:00:04.743	16561	0.00484	0		0.0701982	1693975
00:00:04.753	16571	0.00494	0		0.0716486	1694308
00:00:04.763	16581	0.00502	0		0.0728089	1694560
00:00:04.773	16591	0.0051	0		0.0739692	1694843
00:00:04.783	16601	0.00518	0		0.0751295	1695100
00:00:04.792	16611	0.00547	0		0.0793356	1696066
00:00:04.802	16621	0.00533	0		0.0773051	1695595
00:00:04.812	16631	0.00501	0		0.0726639	1694519
00:00:04.822	16641	0.00518	0		0.0751295	1695112
00:00:04.832	16651	0.00547	0		0.0793356	1696085
00:00:04.842	16661	0.00513	0		0.0744043	1694938
00:00:04.853	16671	0.00545	0		0.0790455	1696000
00:00:04.862	16681	0.00531	0		0.077015	1695553
00:00:04.872	16691	0.00555	0		0.0804959	1696335
00:00:04.882	16701	0.00514	0		0.0745494	1694965
00:00:04.892	16711	0.00558	0		0.080931	1696450
00:00:04.902	16721	0.0056	0		0.0812211	1696507
00:00:04.912	16731	0.00551	0		0.0799158	1696213
00:00:04.923	16741	0.00542	0		0.0786104	1695897
00:00:04.932	16751	0.00529	0		0.0767249	1695475
00:00:04.942	16761	0.00568	0		0.0823814	1696792
00:00:04.952	16771	0.00559	0		0.0810761	1696480
00:00:04.962	16781	0.00574	0		0.0832516	1696975
00:00:04.972	16791	0.00559	0		0.0810761	1696477
00:00:04.982	16801	0.00577	0		0.0836868	1697068
00:00:04.991	16811	0.00593	0		0.0860074	1697619
00:00:05.001	16821	0.00571	0		0.0828165	1696868
00:00:05.012	16831	0.00556	0		0.080641	1696392
00:00:05.021	16841	0.00572	0		0.0829616	1696924
00:00:05.031	16851	0.00595	0		0.0862974	1697676
00:00:05.042	16861	0.00582	0		0.0844119	1697242
00:00:05.051	16871	0.00591	0		0.0857173	1697539
00:00:05.061	16881	0.00567	0		0.0822364	1696761
00:00:05.071	16891	0.00567	0		0.0822364	1696734
00:00:05.081	16901	0.00564	0		0.0818013	1696651
00:00:05.093	16911	0.00567	0		0.0822364	1696739
00:00:05.101	16921	0.00551	0		0.0799158	1696225
00:00:05.111	16931	0.00598	0		0.0867325	1697784
00:00:05.122	16941	0.00577	0		0.0836868	1697098
00:00:05.131	16951	0.00587	0		0.0851371	1697433
00:00:05.141	16961	0.00589	0		0.0854272	1697470
00:00:05.151	16971	0.00583	0		0.084557	1697291
00:00:05.161	16981	0.00612	0		0.0887631	1698272
00:00:05.171	16991	0.00599	0		0.0868776	1697835
00:00:05.181	17001	0.00598	0		0.0867325	1697771
00:00:05.191	17011	0.00607	0		0.0880379	1698078
00:00:05.201	17021	0.00586	0		0.0849921	1697375
00:00:05.211	17031	0.00628	0		0.0910837	1698798
00:00:05.221	17041	0.00597	0		0.0865875	1697764
00:00:05.231	17051	0.00649	0		0.0941295	1699507
00:00:05.241	17061	0.00615	0		0.0891982	1698353
00:00:05.251	17071	0.00607	0		0.0880379	1698073
00:00:05.261	17081	0.00629	0		0.0912287	1698833
00:00:05.271	17091	0.00619	0		0.0897783	1698507
00:00:05.280	17101	0.00618	0		0.0896333	1698456
00:00:05.291	17111	0.00625	0		0.0906486	1698710
00:00:05.300	17121	0.0062	0		0.0899234	1698534
00:00:05.311	17131	0.00623	0		0.0903585	1698632
00:00:05.321	17141	0.0062	0		0.0899234	1698514
00:00:05.331	17151	0.00637	0		0.092389	1699091
00:00:05.341	17161	0.00654	0		0.0948547	1699654
00:00:05.350	17171	0.00644	0		0.0934043	1699336
00:00:05.360	17181	0.00624	0		0.0905035	1698673
00:00:05.370	17191	0.00645	0		0.0935493	1699370
00:00:05.381	17201	0.00632	0		0.0916638	1698928
00:00:05.390	17211	0.00667	0		0.0967401	1700117
00:00:05.400	17221	0.00645	0		0.0935493	1699368
00:00:05.410	17231	0.00663	0		0.09616	1699967
00:00:05.420	17241	0.00659	0		0.0955798	1699840
00:00:05.430	17251	0.00662	0		0.096015	1699933
00:00:05.440	17261	0.00631	0		0.0915188	1698887
00:00:05.450	17271	0.00691	0		0.100221	1700909
00:00:05.460	17281	0.0068	0		0.0986256	1700551
00:00:05.470	17291	0.0066	0		0.0957249	1699860
00:00:05.480	17301	0.00672	0		0.0974653	1700284
00:00:05.490	17311	0.00692	0		0.100366	1700926
00:00:05.500	17321	0.00655	0		0.0949997	1699693
00:00:05.510	17331	0.00699	0		0.101381	1701167
00:00:05.520	17341	0.00646	0		0.0936944	1699407
00:00:05.530	17351	0.00672	0		0.0974653	1700265
00:00:05.540	17361	0.00681	0		0.0987707	1700586
00:00:05.550	17371	0.00666	0		0.0965951	1700070
00:00:05.560	17381	0.00691	0		0.100221	1700924
00:00:05.570	17391	0.00683	0		0.0990607	1700649
00:00:05.579	17401	0.00683	0		0.0990607	1700649
00:00:05.589	17411	0.00723	0		0.104862	1701995
00:00:05.600	17421	0.00711	0		0.103122	1701588
00:00:05.609	17431	0.0071	0		0.102977	1701544
00:00:05.619	17441	0.00696	0		0.100946	1701066
00:00:05.629	17451	0.00708	0		0.102687	1701493
00:00:05.639	17461	0.00677	0		0.0981905	1700434
00:00:05.649	17471	0.0071	0		0.102977	1701549
00:00:05.659	17481	0.00685	0		0.0993508	1700698
00:00:05.669	17491	0.00721	0		0.104572	1701907
00:00:05.679	17501	0.00647	0		0.0938394	1699439
00:00:05.689	17511	0.00733	0		0.106313	1702318
00:00:05.699	17521	0.00699	0		0.101381	1701167
00:00:05.709	17531	0.00693	0		0.100511	1700977
00:00:05.719	17541	0.00724	0		0.105007	1702005
00:00:05.729	17551	0.00754	0		0.109358	1703027
00:00:05.739	17561	0.00707	0		0.102542	1701461
00:00:05.749	17571	0.00745	0		0.108053	1702726
00:00:05.759	17581	0.00716	0		0.103847	1701747
00:00:05.769	17591	0.0078	0		0.113129	1703909
00:00:05.779	17601	0.00733	0		0.106313	1702318
00:00:05.789	17611	0.00775	0		0.112404	1703711
00:00:05.799	17621	0.00742	0		0.107618	1702608
00:00:05.809	17631	0.00764	0		0.110809	1703345
00:00:05.819	17641	0.00737	0		0.106893	1702441
00:00:05.829	17651	0.00733	0		0.106313	1702303
00:00:05.839	17661	0.00744	0		0.107908	1702672
00:00:05.849	17671	0.00731	0		0.106023	1702254
00:00:05.859	17681	0.00735	0		0.106603	1702387
00:00:05.869	17691	0.00782	0		0.113419	1703958
00:00:05.879	17701	0.00719	0		0.104282	1701863
00:00:05.888	17711	0.00798	0		0.11574	1704512
00:00:05.898	17721	0.00764	0		0.110809	1703352
00:00:05.908	17731	0.0078	0		0.113129	1703909
00:00:05.918	17741	0.00762	0		0.110519	1703291
00:00:05.928	17751	0.00778	0		0.112839	1703814
00:00:05.938	17761	0.00766	0		0.111099	1703434
00:00:05.948	17771	0.00793	0		0.115015	1704338
00:00:05.958	17781	0.00773	0		0.112114	1703650
00:00:05.969	17791	0.00789	0		0.114435	1704213
00:00:05.978	17801	0.00778	0		0.112839	1703811
00:00:05.988	17811	0.00819	0		0.118786	1705191
00:00:05.998	17821	0.00815	0		0.118206	1705056
00:00:06.008	17831	0.00811	0		0.117626	1704941
00:00:06.018	17841	0.00764	0		0.110809	1703370
00:00:06.028	17851	0.00833	0		0.120816	1705682
00:00:06.038	17861	0.00786	0		0.114	1704095
00:00:06.048	17871	0.00818	0		0.118641	1705176
00:00:06.058	17881	0.00815	0		0.118206	1705076
00:00:06.068	17891	0.00811	0		0.117626	1704941
00:00:06.078	17901	0.00798	0		0.11574	1704509
00:00:06.088	17911	0.00841	0		0.121977	1705949
00:00:06.098	17921	0.00794	0		0.11516	1704365
00:00:06.107	17931	0.00836	0		0.121252	1705765
00:00:06.118	17941	0.00797	0		0.115595	1704451
00:00:06.128	17951	0.00815	0		0.118206	1705059
00:00:06.137	17961	0.00836	0		0.121252	1705760
00:00:06.148	17971	0.00867	0		0.125748	1706829
00:00:06.158	17981	0.00848	0		0.122992	1706162
00:00:06.168	17991	0.00844	0		0.122412	1706035
00:00:06.177	18001	0.00825	0		0.119656	1705397
00:00:06.188	18011	0.00859	0		0.124587	1706529
00:00:06.197	18021	0.00834	0		0.120961	1705701
00:00:06.207	18031	0.00854	0		0.123862	1706375
00:00:06.217	18041	0.00846	0		0.122702	1706093
00:00:06.227	18051	0.0086	0		0.124732	1706586
00:00:06.237	18061	0.0084	0		0.121832	1705907
00:00:06.247	18071	0.00873	0		0.126618	1707022
00:00:06.257	18081	0.00846	0		0.122702	1706106
00:00:06.267	18091	0.00879	0		0.127488	1707228
00:00:06.277	18101	0.00861	0		0.124877	1706605
00:00:06.287	18111	0.00883	0		0.128068	1707351
00:00:06.297	18121	0.00864	0		0.125313	1706728
00:00:06.307	18131	0.00891	0		0.129229	1707625
00:00:06.317	18141	0.00867	0		0.125748	1706809
00:00:06.327	18151	0.00881	0		0.127778	1707289
00:00:06.337	18161	0.00844	0		0.122412	1706039
00:00:06.347	18171	0.009	0		0.130534	1707905
00:00:06.357	18181	0.00882	0		0.127923	1707316
00:00:06.367	18191	0.00901	0		0.130679	1707961
00:00:06.377	18201	0.00885	0		0.128358	1707431
00:00:06.386	18211	0.00896	0		0.129954	1707787
00:00:06.397	18221	0.00914	0		0.132564	1708392
00:00:06.406	18231	0.00937	0		0.1359	1709170
00:00:06.416	18241	0.00882	0		0.127923	1707324
00:00:06.427	18251	0.00904	0		0.131114	1708047
00:00:06.437	18261	0.00895	0		0.129809	1707747
00:00:06.447	18271	0.00938	0		0.136045	1709182
00:00:06.457	18281	0.00898	0		0.130244	1707856
00:00:06.466	18291	0.00932	0		0.135175	1708981
00:00:06.476	18301	0.00894	0		0.129664	1707708
00:00:06.486	18311	0.00914	0		0.132564	1708402
00:00:06.496	18321	0.0093	0		0.134885	1708913
00:00:06.506	18331	0.00944	0		0.136916	1709407
00:00:06.516	18341	0.00924	0		0.134015	1708713
00:00:06.526	18351	0.00927	0		0.13445	1708828
00:00:06.536	18361	0.00937	0		0.1359	1709153
00:00:06.546	18371	0.00943	0		0.136771	1709366
00:00:06.556	18381	0.0092	0		0.133435	1708608
00:00:06.566	18391	0.00957	0		0.138801	1709841
00:00:06.576	18401	0.00931	0		0.13503	1708976
00:00:06.586	18411	0.00976	0		0.141557	1710456
00:00:06.596	18421	0.00932	0		0.135175	1708979
00:00:06.606	18431	0.00958	0		0.138946	1709863
00:00:06.616	18441	0.00924	0		0.134015	1708713
00:00:06.626	18451	0.00962	0		0.139526	1709995
00:00:06.636	18461	0.00936	0		0.135755	1709131
00:00:06.646	18471	0.00969	0		0.140542	1710221
00:00:06.656	18481	0.0095	0		0.137786	1709586
00:00:06.666	18491	0.00946	0		0.137206	1709464
00:00:06.676	18501	0.00947	0		0.137351	1709486
00:00:06.686	18511	0.00979	0		0.141992	1710586
00:00:06.696	18521	0.00945	0		0.137061	1709434
00:00:06.706	18531	0.00969	0		0.140542	1710234
00:00:06.716	18541	0.00977	0		0.141702	1710491
00:00:06.725	18551	0.00998	0		0.144748	1711197
00:00:06.735	18561	0.00961	0		0.139381	1709978
00:00:06.745	18571	0.00987	0		0.143152	1710853
00:00:06.755	18581	0.00967	0		0.140251	1710182
00:00:06.765	18591	0.00992	0		0.143877	1711007
00:00:06.775	18601	0.00956	0		0.138656	1709804
00:00:06.785	18611	0.00991	0		0.143732	1710971
00:00:06.795	18621	0.00996	0		0.144458	1711136
00:00:06.806	18631	0.00987	0		0.143152	1710831
00:00:06.815	18641	0.00987	0		0.143152	1710846
00:00:06.825	18651	0.01017	0		0.147503	1711861
00:00:06.835	18661	0.00985	0		0.142862	1710780
00:00:06.845	18671	0.0102	0		0.147938	1711939
00:00:06.855	18681	0.01014	0		0.147068	1711758
00:00:06.865	18691	0.0101	0		0.146488	1711616
00:00:06.875	18701	0.00988	0		0.143297	1710878
00:00:06.885	18711	0.01039	0		0.150694	1712591
00:00:06.895	18721	0.00987	0		0.143152	1710856
00:00:06.905	18731	0.01055	0		0.153015	1713125
00:00:06.915	18741	0.00989	0		0.143442	1710907
00:00:06.925	18751	0.01021	0		0.148083	1711993
00:00:06.935	18761	0.01014	0		0.147068	1711758
00:00:06.945	18771	0.01007	0		0.146053	1711510
00:00:06.955	18781	0.00979	0		0.141992	1710562
00:00:06.965	18791	0.01041	0		0.150984	1712660
00:00:06.975	18801	0.00981	0		0.142282	1710647
00:00:06.985	18811	0.01065	0		0.154465	1713442
00:00:06.995	18821	0.01004	0		0.145618	1711403
00:00:07.004	18831	0.01034	0		0.149969	1712405
00:00:07.015	18841	0.01038	0		0.150549	1712535
00:00:07.024	18851	0.00998	0		0.144748	1711224
00:00:07.034	18861	0.01017	0		0.147503	1711841
00:00:07.045	18871	0.01059	0		0.153595	1713261
00:00:07.054	18881	0.01068	0		0.1549	1713552
00:00:07.064	18891	0.0106	0		0.15374	1713281
00:00:07.074	18901	0.01046	0		0.151709	1712804
00:00:07.084	18911	0.01069	0		0.155045	1713587
00:00:07.094	18921	0.01048	0		0.152	1712888
00:00:07.104	18931	0.01053	0		0.152725	1713044
00:00:07.114	18941	0.01036	0		0.150259	1712493
00:00:07.124	18951	0.01077	0		0.156206	1713844
00:00:07.134	18961	0.01059	0		0.153595	1713271
00:00:07.144	18971	0.01106	0		0.160412	1714817
00:00:07.154	18981	0.01079	0		0.156496	1713925
00:00:07.165	18991	0.01114	0		0.161572	1715094
00:00:07.174	19001	0.01062	0		0.15403	1713361
00:00:07.184	19011	0.01077	0		0.156206	1713858
00:00:07.194	19021	0.0108	0		0.156641	1713971
00:00:07.204	19031	0.01116	0		0.161862	1715157
00:00:07.214	19041	0.01075	0		0.155916	1713807
00:00:07.224	19051	0.01128	0		0.163603	1715572
00:00:07.234	19061	0.01088	0		0.157801	1714221
00:00:07.244	19071	0.0108	0		0.156641	1713959
00:00:07.254	19081	0.01072	0		0.15548	1713709
00:00:07.264	19091	0.01118	0		0.162152	1715243
00:00:07.274	19101	0.01086	0		0.157511	1714160
00:00:07.284	19111	0.01111	0		0.161137	1715015
00:00:07.294	19121	0.011	0		0.159541	1714626
00:00:07.303	19131	0.01112	0		0.161282	1715050
00:00:07.314	19141	0.01104	0		0.160122	1714770
00:00:07.324	19151	0.01126	0		0.163312	1715496
00:00:07.333	19161	0.01106	0		0.160412	1714827
00:00:07.343	19171	0.01132	0		0.164183	1715712
00:00:07.353	19181	0.01116	0		0.161862	1715167
00:00:07.364	19191	0.01139	0		0.165198	1715957
00:00:07.373	19201	0.01118	0		0.162152	1715241
00:00:07.383	19211	0.01132	0		0.164183	1715712
00:00:07.393	19221	0.01165	0		0.168969	1716807
00:00:07.403	19231	0.01137	0		0.164908	1715859
00:00:07.413	19241	0.01118	0		0.162152	1715224
00:00:07.423	19251	0.01161	0		0.168389	1716695
00:00:07.433	19261	0.01136	0		0.164763	1715827
00:00:07.443	19271	0.01136	0		0.164763	1715824
00:00:07.453	19281	0.01126	0		0.163312	1715513
00:00:07.463	19291	0.01154	0		0.167374	1716429
00:00:07.473	19301	0.01131	0		0.164038	1715658
00:00:07.483	19311	0.01158	0		0.167954	1716562
00:00:07.493	19321	0.01123	0		0.162877	1715397
00:00:07.503	19331	0.01181	0		0.17129	1717366
00:00:07.513	19341	0.01148	0		0.166503	1716248
00:00:07.523	19351	0.01184	0		0.171725	1717439
00:00:07.533	19361	0.01144	0		0.165923	1716116
00:00:07.543	19371	0.01163	0		0.168679	1716741
00:00:07.553	19381	0.01156	0		0.167664	1716525
00:00:07.563	19391	0.01158	0		0.167954	1716584
00:00:07.573	19401	0.01184	0		0.171725	1717456
00:00:07.582	19411	0.01192	0		0.172885	1717719
00:00:07.593	19421	0.01171	0		0.169839	1717025
00:00:07.602	19431	0.01185	0		0.17187	1717474
00:00:07.613	19441	0.01168	0		0.169404	1716923
00:00:07.622	19451	0.01175	0		0.170419	1717163
00:00:07.633	19461	0.01196	0		0.173465	1717842
00:00:07.642	19471	0.01204	0		0.174625	1718111
00:00:07.652	19481	0.01159	0		0.168099	1716621
00:00:07.663	19491	0.01189	0		0.17245	1717611
00:00:07.672	19501	0.01198	0		0.173755	1717923
00:00:07.682	19511	0.01177	0		0.170709	1717231
00:00:07.692	19521	0.012	0		0.174045	1717999
00:00:07.702	19531	0.012	0		0.174045	1718001
00:00:07.713	19541	0.01191	0		0.17274	1717685
00:00:07.722	19551	0.01194	0		0.173175	1717786
00:00:07.732	19561	0.01187	0		0.17216	1717537
00:00:07.742	19571	0.01213	0		0.175931	1718437
00:00:07.752	19581	0.01205	0		0.17477	1718160
00:00:07.762	19591	0.01205	0		0.17477	1718155
00:00:07.772	19601	0.01185	0		0.17187	1717498
00:00:07.782	19611	0.01196	0		0.173465	1717847
00:00:07.792	19621	0.0121	0		0.175496	1718315
00:00:07.802	19631	0.0123	0		0.178396	1718999
00:00:07.812	19641	0.01218	0		0.176656	1718584
00:00:07.822	19651	0.01223	0		0.177381	1718766
00:00:07.832	19661	0.0121	0		0.175496	1718319
00:00:07.842	19671	0.01236	0		0.179267	1719209
00:00:07.852	19681	0.01249	0		0.181152	1719643
00:00:07.862	19691	0.01248	0		0.181007	1719599
00:00:07.872	19701	0.01238	0		0.179557	1719251
00:00:07.882	19711	0.01233	0		0.178831	1719107
00:00:07.892	19721	0.01216	0		0.176366	1718537
00:00:07.902	19731	0.01255	0		0.182022	1719836
00:00:07.912	19741	0.01256	0		0.182167	1719879
00:00:07.921	19751	0.01265	0		0.183473	1720185
00:00:07.931	19761	0.01247	0		0.180862	1719552
00:00:07.942	19771	0.01285	0		0.186373	1720827
00:00:07.952	19781	0.0128	0		0.185648	1720687
00:00:07.961	19791	0.01237	0		0.179412	1719229
00:00:07.971	19801	0.01255	0		0.182022	1719849
00:00:07.982	19811	0.0124	0		0.179847	1719339
00:00:07.991	19821	0.0126	0		0.182747	1720001
00:00:08.001	19831	0.01228	0		0.178106	1718913
00:00:08.011	19841	0.0128	0		0.185648	1720675
00:00:08.021	19851	0.01293	0		0.187534	1721124
00:00:08.031	19861	0.01261	0		0.182893	1720048
00:00:08.041	19871	0.01294	0		0.187679	1721146
00:00:08.051	19881	0.01274	0		0.184778	1720457
00:00:08.061	19891	0.01266	0		0.183618	1720197
00:00:08.071	19901	0.01276	0		0.185068	1720548
00:00:08.081	19911	0.01287	0		0.186664	1720899
00:00:08.091	19921	0.01253	0		0.181732	1719780
00:00:08.101	19931	0.01293	0		0.187534	1721092
00:00:08.111	19941	0.01287	0		0.186664	1720899
00:00:08.121	19951	0.01289	0		0.186954	1720967
00:00:08.131	19961	0.01284	0		0.186228	1720814
00:00:08.141	19971	0.01293	0		0.187534	1721095
00:00:08.151	19981	0.01286	0		0.186518	1720882
00:00:08.161	19991	0.01281	0		0.185793	1720692
00:00:08.171	20001	0.01295	0		0.187824	1721171
00:00:08.180	20011	0.01315	0		0.190725	1721834
00:00:08.192	20021	0.01289	0		0.186954	1720982
00:00:08.200	20031	0.01321	0		0.191595	1722040
00:00:08.211	20041	0.01297	0		0.188114	1721242
00:00:08.220	20051	0.01328	0		0.19261	1722278
00:00:08.230	20061	0.01319	0		0.191305	1721969
00:00:08.240	20071	0.01338	0		0.19406	1722602
00:00:08.250	20081	0.01342	0		0.194641	1722741
00:00:08.260	20091	0.01316	0		0.19087	1721883
00:00:08.270	20101	0.0132	0		0.19145	1721998
00:00:08.280	20111	0.01293	0		0.187534	1721100
00:00:08.290	20121	0.01318	0		0.19116	1721940
00:00:08.300	20131	0.01328	0		0.19261	1722274
00:00:08.311	20141	0.01328	0		0.19261	1722283
00:00:08.320	20151	0.01338	0		0.19406	1722621
00:00:08.330	20161	0.01322	0		0.19174	1722082
00:00:08.340	20171	0.01304	0		0.189129	1721489
00:00:08.350	20181	0.01353	0		0.196236	1723129
00:00:08.360	20191	0.01325	0		0.192175	1722195
00:00:08.370	20201	0.01335	0		0.193625	1722521
00:00:08.381	20211	0.0138	0		0.200152	1724038
00:00:08.390	20221	0.01334	0		0.19348	1722499
00:00:08.400	20231	0.01324	0		0.19203	1722163
00:00:08.410	20241	0.01329	0		0.192755	1722303
00:00:08.420	20251	0.01337	0		0.193915	1722599
00:00:08.429	20261	0.01361	0		0.197396	1723381
00:00:08.439	20271	0.01351	0		0.195946	1723048
00:00:08.450	20281	0.01362	0		0.197541	1723421
00:00:08.460	20291	0.01361	0		0.197396	1723377
00:00:08.470	20301	0.01346	0		0.195221	1722874
00:00:08.480	20311	0.01353	0		0.196236	1723124
00:00:08.490	20321	0.01367	0		0.198267	1723604
00:00:08.500	20331	0.01345	0		0.195076	1722849
00:00:08.509	20341	0.01356	0		0.196671	1723237
00:00:08.519	20351	0.0138	0		0.200152	1724035
00:00:08.529	20361	0.01375	0		0.199427	1723876
00:00:08.539	20371	0.01345	0		0.195076	1722864
00:00:08.549	20381	0.01415	0		0.205228	1725185
00:00:08.559	20391	0.01383	0		0.200587	1724111
00:00:08.569	20401	0.01374	0		0.199282	1723827
00:00:08.579	20411	0.01395	0		0.202328	1724529
00:00:08.589	20421	0.01405	0		0.203778	1724857
00:00:08.599	20431	0.01403	0		0.203488	1724813
00:00:08.609	20441	0.01373	0		0.199137	1723798
00:00:08.619	20451	0.01354	0		0.196381	1723146
00:00:08.629	20461	0.01391	0		0.201747	1724394
00:00:08.639	20471	0.01374	0		0.199282	1723810
00:00:08.649	20481	0.01418	0		0.205663	1725308
00:00:08.659	20491	0.01371	0		0.198847	1723724
00:00:08.669	20501	0.01371	0		0.198847	1723734
00:00:08.679	20511	0.01406	0		0.203923	1724903
00:00:08.689	20521	0.01404	0		0.203633	1724849
00:00:08.699	20531	0.01393	0		0.202038	1724475
00:00:08.709	20541	0.01435	0		0.208129	1725867
00:00:08.719	20551	0.01443	0		0.209289	1726156
00:00:08.729	20561	0.01437	0		0.208419	1725935
00:00:08.738	20571	0.01423	0		0.206389	1725470
00:00:08.749	20581	0.01448	0		0.210015	1726300
00:00:08.759	20591	0.01407	0		0.204068	1724930
00:00:08.769	20601	0.01426	0		0.206824	1725565
00:00:08.779	20611	0.01409	0		0.204358	1725011
00:00:08.789	20621	0.01445	0		0.209579	1726219
00:00:08.798	20631	0.01474	0		0.213786	1727175
00:00:08.809	20641	0.01439	0		0.208709	1726004
00:00:08.819	20651	0.01406	0		0.203923	1724906
00:00:08.828	20661	0.01456	0		0.211175	1726575
00:00:08.838	20671	0.01447	0		0.20987	1726283
00:00:08.848	20681	0.01433	0		0.207839	1725820
00:00:08.859	20691	0.01434	0		0.207984	1725842
00:00:08.869	20701	0.01444	0		0.209434	1726187
00:00:08.878	20711	0.01435	0		0.208129	1725862
00:00:08.888	20721	0.01456	0		0.211175	1726578
00:00:08.898	20731	0.01462	0		0.212045	1726788
00:00:08.908	20741	0.01447	0		0.20987	1726281
00:00:08.918	20751	0.01443	0		0.209289	1726156
00:00:08.928	20761	0.01454	0		0.210885	1726504
00:00:08.938	20771	0.01441	0		0.208999	1726070
00:00:08.948	20781	0.01462	0		0.212045	1726791
00:00:08.958	20791	0.01441	0		0.208999	1726070
00:00:08.968	20801	0.01476	0		0.214076	1727244
00:00:08.978	20811	0.0144	0		0.208854	1726053
00:00:08.988	20821	0.01472	0		0.213495	1727114
00:00:08.998	20831	0.01472	0		0.213495	1727099
00:00:09.008	20841	0.01491	0		0.216251	1727752
00:00:09.018	20851	0.01454	0		0.210885	1726495
00:00:09.028	20861	0.01471	0		0.21335	1727092
00:00:09.038	20871	0.01465	0		0.21248	1726864
00:00:09.048	20881	0.01511	0		0.219152	1728408
00:00:09.058	20891	0.0146	0		0.211755	1726708
00:00:09.068	20901	0.01477	0		0.214221	1727288
00:00:09.077	20911	0.0146	0		0.211755	1726727
00:00:09.087	20921	0.01472	0		0.213495	1727129
00:00:09.097	20931	0.01502	0		0.217847	1728134
00:00:09.107	20941	0.01476	0		0.214076	1727254
00:00:09.117	20951	0.01488	0		0.215816	1727666
00:00:09.127	20961	0.01499	0		0.217412	1728033
00:00:09.137	20971	0.01468	0		0.212915	1726994
00:00:09.147	20981	0.01505	0		0.218282	1728227
00:00:09.157	20991	0.01501	0		0.217702	1728080
00:00:09.168	21001	0.015	0		0.217557	1728046
00:00:09.177	21011	0.01502	0		0.217847	1728112
00:00:09.187	21021	0.01514	0		0.219587	1728507
00:00:09.197	21031	0.01496	0		0.216976	1727928
00:00:09.207	21041	0.01497	0		0.217121	1727962
00:00:09.218	21051	0.01503	0		0.217992	1728149
00:00:09.227	21061	0.01545	0		0.224083	1729548
00:00:09.237	21071	0.01474	0		0.213786	1727193
00:00:09.247	21081	0.01525	0		0.221182	1728882
00:00:09.257	21091	0.01492	0		0.216396	1727769
00:00:09.267	21101	0.01516	0		0.219877	1728578
00:00:09.277	21111	0.01515	0		0.219732	1728556
00:00:09.287	21121	0.01539	0		0.223213	1729362
00:00:09.297	21131	0.01495	0		0.216831	1727891
00:00:09.306	21141	0.01546	0		0.224228	1729585
00:00:09.317	21151	0.01523	0		0.220892	1728821
00:00:09.327	21161	0.01536	0		0.222778	1729269
00:00:09.336	21171	0.0152	0		0.220457	1728728
00:00:09.347	21181	0.01548	0		0.224518	1729669
00:00:09.357	21191	0.01503	0		0.217992	1728163
00:00:09.366	21201	0.01542	0		0.223648	1729462
00:00:09.376	21211	0.01526	0		0.221328	1728926
00:00:09.386	21221	0.01551	0		0.224953	1729760
00:00:09.397	21231	0.01531	0		0.222053	1729080
00:00:09.406	21241	0.01513	0		0.219442	1728483
00:00:09.416	21251	0.01508	0		0.218717	1728313
00:00:09.426	21261	0.01577	0		0.228724	1730654
00:00:09.436	21271	0.01539	0		0.223213	1729372
00:00:09.446	21281	0.01533	0		0.222343	1729149
00:00:09.457	21291	0.0154	0		0.223358	1729408
00:00:09.466	21301	0.01557	0		0.225824	1729970
00:00:09.476	21311	0.01558	0		0.225969	1729987
00:00:09.486	21321	0.01538	0		0.223068	1729340
00:00:09.496	21331	0.01561	0		0.226404	1730093
00:00:09.506	21341	0.01559	0		0.226114	1730041
00:00:09.516	21351	0.01515	0		0.219732	1728559
00:00:09.526	21361	0.01555	0		0.225534	1729914
00:00:09.536	21371	0.01553	0		0.225244	1729840
00:00:09.546	21381	0.01567	0		0.227274	1730288
00:00:09.556	21391	0.01522	0		0.220747	1728801
00:00:09.567	21401	0.01589	0		0.230465	1731041
00:00:09.576	21411	0.01537	0		0.222923	1729288
00:00:09.585	21421	0.01561	0		0.226404	1730095
00:00:09.596	21431	0.01546	0		0.224228	1729602
00:00:09.605	21441	0.01565	0		0.226984	1730220
00:00:09.616	21451	0.01529	0		0.221763	1729014
00:00:09.626	21461	0.01559	0		0.226114	1730034
00:00:09.635	21471	0.01563	0		0.226694	1730151
00:00:09.646	21481	0.01563	0		0.226694	1730168
00:00:09.656	21491	0.01533	0		0.222343	1729176
00:00:09.665	21501	0.01564	0		0.226839	1730205
00:00:09.676	21511	0.01543	0		0.223793	1729509
00:00:09.685	21521	0.01577	0		0.228724	1730637
00:00:09.695	21531	0.01554	0		0.225389	1729867
00:00:09.778	21541	0.01604	0		0.23264	1731560
00:00:09.779	21551	0.01578	0		0.228869	1730659
00:00:09.780	21561	0.01583	0		0.229595	1730843
00:00:09.780	21571	0.01545	0		0.224083	1729548
00:00:09.781	21581	0.01586	0		0.23003	1730936
00:00:09.781	21591	0.01552	0		0.225099	1729782
00:00:09.782	21601	0.016	0		0.23206	1731416
00:00:09.782	21611	0.01546	0		0.224228	1729607
00:00:09.785	21621	0.01577	0		0.228724	1730640
00:00:09.795	21631	0.01558	0		0.225969	1730009
00:00:09.805	21641	0.01596	0		0.23148	1731284
00:00:09.815	21651	0.01552	0		0.225099	1729789
00:00:09.825	21661	0.01613	0		0.233946	1731853
00:00:09.835	21671	0.01576	0		0.228579	1730613
00:00:09.845	21681	0.01588	0		0.23032	1730990
00:00:09.855	21691	0.01541	0		0.223503	1729425
00:00:09.865	21701	0.01585	0		0.229885	1730907
00:00:09.875	21711	0.01575	0		0.228434	1730554
00:00:09.885	21721	0.01633	0		0.236847	1732526
00:00:09.894	21731	0.01563	0		0.226694	1730151
00:00:09.904	21741	0.01623	0		0.235396	1732193
00:00:09.915	21751	0.01599	0		0.231915	1731367
00:00:09.925	21761	0.01613	0		0.233946	1731860
00:00:09.934	21771	0.01566	0		0.227129	1730252
00:00:09.944	21781	0.01624	0		0.235541	1732225
00:00:09.954	21791	0.0158	0		0.22916	1730725
00:00:09.965	21801	0.01597	0		0.231625	1731323
00:00:09.974	21811	0.01585	0		0.229885	1730904
00:00:09.984	21821	0.01594	0		0.23119	1731203
00:00:09.994	21831	0.01577	0		0.228724	1730623
00:00:10.004	21841	0.01618	0		0.234671	1732022
00:00:10.014	21851	0.01578	0		0.228869	1730664
00:00:10.024	21861	0.01606	0		0.232931	1731605
00:00:10.034	21871	0.01586	0		0.23003	1730936
00:00:10.044	21881	0.01628	0		0.236121	1732355
00:00:10.054	21891	0.01583	0		0.229595	1730826
00:00:10.064	21901	0.01597	0		0.231625	1731325
00:00:10.074	21911	0.01569	0		0.227564	1730355
00:00:10.084	21921	0.01592	0		0.2309	1731134
00:00:10.096	21931	0.01599	0		0.231915	1731389
00:00:10.104	21941	0.01591	0		0.230755	1731122
00:00:10.114	21951	0.01572	0		0.227999	1730470
00:00:10.124	21961	0.01631	0		0.236557	1732455
00:00:10.134	21971	0.01592	0		0.2309	1731144
00:00:10.144	21981	0.01592	0		0.2309	1731156
00:00:10.154	21991	0.01578	0		0.228869	1730657
00:00:10.164	22001	0.01625	0		0.235686	1732255
00:00:10.173	22011	0.0161	0		0.233511	1731739
00:00:10.183	22021	0.01619	0		0.234816	1732044
00:00:10.194	22031	0.01599	0		0.231915	1731392
00:00:10.203	22041	0.01644	0		0.238442	1732885
00:00:10.214	22051	0.01567	0		0.227274	1730308
00:00:10.223	22061	0.01606	0		0.232931	1731614
00:00:10.233	22071	0.01586	0		0.23003	1730934
00:00:10.243	22081	0.01632	0		0.236702	1732482
00:00:10.253	22091	0.01599	0		0.231915	1731384
00:00:10.264	22101	0.01609	0		0.233366	1731707
00:00:10.273	22111	0.01595	0		0.231335	1731225
00:00:10.283	22121	0.01636	0		0.237282	1732619
00:00:10.293	22131	0.01601	0		0.232205	1731433
00:00:10.303	22141	0.01636	0		0.237282	1732619
00:00:10.314	22151	0.01605	0		0.232786	1731587
00:00:10.323	22161	0.01621	0		0.235106	1732098
00:00:10.333	22171	0.01649	0		0.239167	1733044
00:00:10.343	22181	0.01622	0		0.235251	1732142
00:00:10.353	22191	0.01609	0		0.233366	1731707
00:00:10.363	22201	0.01643	0		0.238297	1732868
00:00:10.373	22211	0.01641	0		0.238007	1732782
00:00:10.383	22221	0.01622	0		0.235251	1732159
00:00:10.393	22231	0.01647	0		0.238877	1732971
00:00:10.403	22241	0.01639	0		0.237717	1732712
00:00:10.413	22251	0.0162	0		0.234961	1732083
00:00:10.422	22261	0.01624	0		0.235541	1732206
00:00:10.433	22271	0.0163	0		0.236411	1732404
00:00:10.442	22281	0.01643	0		0.238297	1732838
00:00:10.453	22291	0.01644	0		0.238442	1732880
00:00:10.463	22301	0.0164	0		0.237862	1732754
00:00:10.472	22311	0.01658	0		0.240473	1733350
00:00:10.483	22321	0.01632	0		0.236702	1732492
00:00:10.492	22331	0.01625	0		0.235686	1732262
00:00:10.502	22341	0.01629	0		0.236266	1732379
00:00:10.513	22351	0.01634	0		0.236992	1732548
00:00:10.523	22361	0.01672	0		0.242503	1733833
00:00:10.533	22371	0.01623	0		0.235396	1732176
00:00:10.542	22381	0.01656	0		0.240182	1733279
00:00:10.552	22391	0.01668	0		0.241923	1733703
00:00:10.562	22401	0.01696	0		0.245984	1734625
00:00:10.572	22411	0.0166	0		0.240763	1733429
00:00:10.582	22421	0.01655	0		0.240037	1733262
00:00:10.592	22431	0.01639	0		0.237717	1732725
00:00:10.602	22441	0.01689	0		0.244969	1734380
00:00:10.612	22451	0.01668	0		0.241923	1733705
00:00:10.622	22461	0.01674	0		0.242793	1733884
00:00:10.632	22471	0.01699	0		0.246419	1734730
00:00:10.642	22481	0.01673	0		0.242648	1733842
00:00:10.652	22491	0.01652	0		0.239602	1733159
00:00:10.662	22501	0.01671	0		0.242358	1733801
00:00:10.672	22511	0.01638	0		0.237572	1732690
00:00:10.682	22521	0.01695	0		0.245839	1734583
00:00:10.692	22531	0.01674	0		0.242793	1733886
00:00:10.702	22541	0.01675	0		0.242938	1733922
00:00:10.712	22551	0.01672	0		0.242503	1733828
00:00:10.721	22561	0.01688	0		0.244824	1734348
00:00:10.731	22571	0.01668	0		0.241923	1733703
00:00:10.742	22581	0.01659	0		0.240618	1733402
00:00:10.751	22591	0.01702	0		0.246854	1734816
00:00:10.762	22601	0.01699	0		0.246419	1734737
00:00:10.772	22611	0.01678	0		0.243373	1734022
00:00:10.782	22621	0.0171	0		0.248014	1735093
00:00:10.793	22631	0.01708	0		0.247724	1735035
00:00:10.801	22641	0.01681	0		0.243808	1734132
00:00:10.812	22651	0.01677	0		0.243228	1733976
00:00:10.821	22661	0.01695	0		0.245839	1734612
00:00:10.832	22671	0.01678	0		0.243373	1734034
00:00:10.841	22681	0.01678	0		0.243373	1734015
00:00:10.851	22691	0.01703	0		0.246999	1734872
00:00:10.861	22701	0.01698	0		0.246274	1734686
00:00:10.871	22711	0.01681	0		0.243808	1734135
00:00:10.881	22721	0.01708	0		0.247724	1735020
00:00:10.891	22731	0.01695	0		0.245839	1734585
00:00:10.901	22741	0.01699	0		0.246419	1734727
00:00:10.911	22751	0.01706	0		0.247434	1734980
00:00:10.921	22761	0.01726	0		0.250335	1735649
00:00:10.931	22771	0.01686	0		0.244534	1734292
00:00:10.941	22781	0.0169	0		0.245114	1734414
00:00:10.951	22791	0.01694	0		0.245694	1734558
00:00:10.961	22801	0.01726	0		0.250335	1735622
00:00:10.971	22811	0.01702	0		0.246854	1734818
00:00:10.981	22821	0.01708	0		0.247724	1735027
00:00:10.991	22831	0.01697	0		0.246129	1734649
00:00:11.001	22841	0.01731	0		0.25106	1735794
00:00:11.011	22851	0.01716	0		0.248885	1735304
00:00:11.021	22861	0.01748	0		0.253526	1736375
00:00:11.031	22871	0.01697	0		0.246129	1734659
00:00:11.041	22881	0.01712	0		0.248305	1735155
00:00:11.051	22891	0.01703	0		0.246999	1734877
00:00:11.061	22901	0.01689	0		0.244969	1734385
00:00:11.166	22911	0.01706	0		0.247434	1734970
00:00:11.167	22921	0.01698	0		0.246274	1734696
00:00:11.168	22931	0.01741	0		0.252511	1736135
00:00:11.169	22941	0.01726	0		0.250335	1735627
00:00:11.170	22951	0.0168	0		0.243663	1734105
00:00:11.171	22961	0.01728	0		0.250625	1735718
00:00:11.172	22971	0.0172	0		0.249465	1735446
00:00:11.173	22981	0.01753	0		0.254251	1736542
00:00:11.174	22991	0.01737	0		0.25193	1736010
00:00:11.174	23001	0.01753	0		0.254251	1736559
00:00:11.175	23011	0.01729	0		0.25077	1735733
00:00:11.180	23021	0.01691	0		0.245259	1734446
00:00:11.190	23031	0.01725	0		0.25019	1735600
00:00:11.200	23041	0.01734	0		0.251495	1735911
00:00:11.210	23051	0.01719	0		0.24932	1735395
00:00:11.220	23061	0.01722	0		0.249755	1735519
00:00:11.230	23071	0.01731	0		0.25106	1735791
00:00:11.240	23081	0.01772	0		0.257007	1737173
00:00:11.250	23091	0.01749	0		0.253671	1736424
00:00:11.260	23101	0.01777	0		0.257732	1737353
00:00:11.270	23111	0.01736	0		0.251785	1735976
00:00:11.280	23121	0.01748	0		0.253526	1736363
00:00:11.290	23131	0.01741	0		0.252511	1736130
00:00:11.300	23141	0.01742	0		0.252656	1736187
00:00:11.309	23151	0.01733	0		0.25135	1735877
00:00:11.320	23161	0.01758	0		0.254976	1736708
00:00:11.329	23171	0.01752	0		0.254106	1736512
00:00:11.339	23181	0.01745	0		0.253091	1736277
00:00:11.349	23191	0.01766	0		0.256137	1736973
00:00:11.359	23201	0.01761	0		0.255411	1736809
00:00:11.369	23211	0.01735	0		0.25164	1735924
00:00:11.379	23221	0.01773	0		0.257152	1737213
00:00:11.389	23231	0.01786	0		0.259037	1737662
00:00:11.400	23241	0.01768	0		0.256427	1737053
00:00:11.410	23251	0.01728	0		0.250625	1735713
00:00:11.419	23261	0.01808	0		0.262228	1738375
00:00:11.429	23271	0.01752	0		0.254106	1736502
00:00:11.439	23281	0.01773	0		0.257152	1737218
00:00:11.449	23291	0.01732	0		0.251205	1735845
00:00:11.460	23301	0.01781	0		0.258312	1737471
00:00:11.470	23311	0.0179	0		0.259617	1737794
00:00:11.479	23321	0.01761	0		0.255411	1736799
00:00:11.489	23331	0.01751	0		0.253961	1736471
00:00:11.499	23341	0.01808	0		0.262228	1738390
00:00:11.509	23351	0.01723	0		0.2499	1735529
00:00:11.519	23361	0.01761	0		0.255411	1736801
00:00:11.529	23371	0.01771	0		0.256862	1737149
00:00:11.539	23381	0.01813	0		0.262953	1738569
00:00:11.549	23391	0.01756	0		0.254686	1736645
00:00:11.559	23401	0.01803	0		0.261503	1738219
00:00:11.569	23411	0.01796	0		0.260488	1737975
00:00:11.579	23421	0.01824	0		0.264549	1738919
00:00:11.589	23431	0.01775	0		0.257442	1737282
00:00:11.599	23441	0.01787	0		0.259182	1737684
00:00:11.608	23451	0.0178	0		0.258167	1737461
00:00:11.619	23461	0.01785	0		0.258892	1737618
00:00:11.629	23471	0.01798	0		0.260778	1738063
00:00:11.638	23481	0.01784	0		0.258747	1737571
00:00:11.648	23491	0.01776	0		0.257587	1737321
00:00:11.658	23501	0.01778	0		0.257877	1737378
00:00:11.669	23511	0.01771	0		0.256862	1737161
00:00:11.679	23521	0.01809	0		0.262373	1738412
00:00:11.688	23531	0.01785	0		0.258892	1737608
00:00:11.698	23541	0.018	0		0.261068	1738112
00:00:11.708	23551	0.018	0		0.261068	1738135
00:00:11.718	23561	0.01814	0		0.263098	1738584
00:00:11.728	23571	0.01803	0		0.261503	1738211
00:00:11.738	23581	0.01795	0		0.260343	1737939
00:00:11.748	23591	0.01777	0		0.257732	1737348
00:00:11.758	23601	0.01787	0		0.259182	1737681
00:00:11.768	23611	0.01814	0		0.263098	1738576
00:00:11.778	23621	0.01781	0		0.258312	1737468
00:00:11.788	23631	0.01803	0		0.261503	1738219
00:00:11.798	23641	0.01803	0		0.261503	1738204
00:00:11.808	23651	0.018	0		0.261068	1738115
00:00:11.818	23661	0.01789	0		0.259472	1737762
00:00:11.828	23671	0.01789	0		0.259472	1737760
00:00:11.838	23681	0.01817	0		0.263533	1738701
00:00:11.848	23691	0.01816	0		0.263388	1738667
00:00:11.858	23701	0.01817	0		0.263533	1738674
00:00:11.868	23711	0.01795	0		0.260343	1737968
00:00:11.878	23721	0.01819	0		0.263824	1738748
00:00:11.887	23731	0.01844	0		0.26745	1739591
00:00:11.898	23741	0.01815	0		0.263243	1738620
00:00:11.908	23751	0.018	0		0.261068	1738112
00:00:11.918	23761	0.01814	0		0.263098	1738574
00:00:11.928	23771	0.0183	0		0.265419	1739140
00:00:11.938	23781	0.0183	0		0.265419	1739127
00:00:11.947	23791	0.01808	0		0.262228	1738402
00:00:11.957	23801	0.01825	0		0.264694	1738953
00:00:11.968	23811	0.01831	0		0.265564	1739164
00:00:11.977	23821	0.01821	0		0.264114	1738814
00:00:11.987	23831	0.01831	0		0.265564	1739157
00:00:11.997	23841	0.01811	0		0.262663	1738483
00:00:12.007	23851	0.0184	0		0.266869	1739464
00:00:12.017	23861	0.01824	0		0.264549	1738914
00:00:12.027	23871	0.01829	0		0.265274	1739093
00:00:12.037	23881	0.01841	0		0.267014	1739486
00:00:12.047	23891	0.01834	0		0.265999	1739264
00:00:12.057	23901	0.01844	0		0.26745	1739608
00:00:12.067	23911	0.0185	0		0.26832	1739792
00:00:12.077	23921	0.01848	0		0.26803	1739728
00:00:12.087	23931	0.01837	0		0.266434	1739351
00:00:12.097	23941	0.01809	0		0.262373	1738422
00:00:12.107	23951	0.01856	0		0.26919	1739995
00:00:12.117	23961	0.01825	0		0.264694	1738958
00:00:12.127	23971	0.01849	0		0.268175	1739780
00:00:12.137	23981	0.01853	0		0.268755	1739909
00:00:12.147	23991	0.0188	0		0.272671	1740790
00:00:12.157	24001	0.01872	0		0.271511	1740545
00:00:12.167	24011	0.01833	0		0.265854	1739220
00:00:12.177	24021	0.01863	0		0.270205	1740220
00:00:12.186	24031	0.01828	0		0.265129	1739068
00:00:12.196	24041	0.01834	0		0.265999	1739259
00:00:12.206	24051	0.01838	0		0.266579	1739385
00:00:12.216	24061	0.01858	0		0.26948	1740076
00:00:12.226	24071	0.01855	0		0.269045	1739961
00:00:12.236	24081	0.01856	0		0.26919	1740010
00:00:12.246	24091	0.01871	0		0.271366	1740510
00:00:12.257	24101	0.01832	0		0.265709	1739188
00:00:12.266	24111	0.01902	0		0.275862	1741530
00:00:12.277	24121	0.01828	0		0.265129	1739059
00:00:12.286	24131	0.01856	0		0.26919	1740012
00:00:12.296	24141	0.01862	0		0.27006	1740216
00:00:12.306	24151	0.0186	0		0.26977	1740132
00:00:12.316	24161	0.01872	0		0.271511	1740535
00:00:12.326	24171	0.01836	0		0.266289	1739332
00:00:12.336	24181	0.01846	0		0.26774	1739657
00:00:12.346	24191	0.01867	0		0.270785	1740383
00:00:12.356	24201	0.01897	0		0.275137	1741358
00:00:12.366	24211	0.01872	0		0.271511	1740545
00:00:12.376	24221	0.01861	0		0.269915	1740164
00:00:12.386	24231	0.01869	0		0.271075	1740430
00:00:12.396	24241	0.01877	0		0.272236	1740687
00:00:12.406	24251	0.01894	0		0.274701	1741270
00:00:12.416	24261	0.01869	0		0.271075	1740432
00:00:12.426	24271	0.01859	0		0.269625	1740108
00:00:12.476	24281	0.01878	0		0.272381	1740746
00:00:12.477	24291	0.01862	0		0.27006	1740213
00:00:12.478	24301	0.01882	0		0.272961	1740883
00:00:12.478	24311	0.01895	0		0.274846	1741321
00:00:12.479	24321	0.01858	0		0.26948	1740074
00:00:12.485	24331	0.01889	0		0.273976	1741115
00:00:12.495	24341	0.01849	0		0.268175	1739753
00:00:12.505	24351	0.01927	0		0.279488	1742368
00:00:12.516	24361	0.01863	0		0.270205	1740230
00:00:12.525	24371	0.01896	0		0.274991	1741350
00:00:12.535	24381	0.01865	0		0.270495	1740304
00:00:12.545	24391	0.01892	0		0.274411	1741213
00:00:12.555	24401	0.0188	0		0.272671	1740799
00:00:12.565	24411	0.01907	0		0.276587	1741694
00:00:12.575	24421	0.01908	0		0.276732	1741751
00:00:12.586	24431	0.01892	0		0.274411	1741208
00:00:12.595	24441	0.0185	0		0.26832	1739804
00:00:12.605	24451	0.01887	0		0.273686	1741039
00:00:12.615	24461	0.01866	0		0.27064	1740345
00:00:12.625	24471	0.01899	0		0.275427	1741442
00:00:12.635	24481	0.0188	0		0.272671	1740807
00:00:12.645	24491	0.01947	0		0.282388	1743037
00:00:12.655	24501	0.01858	0		0.26948	1740054
00:00:12.665	24511	0.01905	0		0.276297	1741633
00:00:12.675	24521	0.01867	0		0.270785	1740383
00:00:12.685	24531	0.01888	0		0.273831	1741079
00:00:12.695	24541	0.01898	0		0.275282	1741408
00:00:12.705	24551	0.0191	0		0.277022	1741824
00:00:12.715	24561	0.01855	0		0.269045	1739954
00:00:12.724	24571	0.01933	0		0.280358	1742594
00:00:12.735	24581	0.01893	0		0.274556	1741252
00:00:12.745	24591	0.0193	0		0.279923	1742493
00:00:12.754	24601	0.01909	0		0.276877	1741792
00:00:12.764	24611	0.01911	0		0.277167	1741829
00:00:12.775	24621	0.01921	0		0.278617	1742174
00:00:12.784	24631	0.01879	0		0.272526	1740777
00:00:12.794	24641	0.01896	0		0.274991	1741338
00:00:12.804	24651	0.0191	0		0.277022	1741795
00:00:12.814	24661	0.01917	0		0.278037	1742054
00:00:12.824	24671	0.01899	0		0.275427	1741432
00:00:12.834	24681	0.019	0		0.275572	1741462
00:00:12.844	24691	0.0195	0		0.282824	1743138
00:00:12.854	24701	0.01902	0		0.275862	1741533
00:00:12.864	24711	0.01927	0		0.279488	1742385
00:00:12.874	24721	0.01918	0		0.278182	1742084
00:00:12.884	24731	0.01933	0		0.280358	1742594
00:00:12.894	24741	0.01904	0		0.276152	1741606
00:00:12.904	24751	0.01923	0		0.278908	1742255
00:00:12.936	24761	0.01895	0		0.274846	1741306
00:00:12.937	24771	0.0193	0		0.279923	1742480
00:00:12.938	24781	0.01904	0		0.276152	1741623
00:00:12.944	24791	0.01939	0		0.281228	1742787
00:00:12.954	24801	0.01899	0		0.275427	1741440
00:00:12.964	24811	0.01955	0		0.283549	1743324
00:00:12.974	24821	0.01907	0		0.276587	1741714
00:00:12.984	24831	0.01905	0		0.276297	1741633
00:00:12.994	24841	0.01937	0		0.280938	1742729
00:00:13.004	24851	0.01925	0		0.279198	1742309
00:00:13.013	24861	0.01912	0		0.277312	1741878
00:00:13.024	24871	0.01928	0		0.279633	1742407
00:00:13.033	24881	0.01911	0		0.277167	1741851
00:00:13.043	24891	0.01967	0		0.285289	1743736
00:00:13.053	24901	0.01888	0		0.273831	1741066
00:00:13.064	24911	0.01915	0		0.277747	1741973
00:00:13.074	24921	0.01896	0		0.274991	1741331
00:00:13.083	24931	0.01959	0		0.284129	1743454
00:00:13.094	24941	0.0192	0		0.278472	1742160
00:00:13.103	24951	0.01959	0		0.284129	1743446
00:00:13.114	24961	0.01943	0		0.281808	1742925
00:00:13.123	24971	0.01932	0		0.280213	1742542
00:00:13.133	24981	0.01928	0		0.279633	1742429
00:00:13.143	24991	0.01936	0		0.280793	1742692
00:00:13.153	25001	0.01951	0		0.282969	1743201
00:00:13.163	25011	0.01974	0		0.286304	1743974
00:00:13.173	25021	0.01926	0		0.279343	1742353
00:00:13.183	25031	0.01957	0		0.283839	1743383
00:00:13.193	25041	0.01938	0		0.281083	1742748
00:00:13.203	25051	0.01967	0		0.285289	1743729
00:00:13.213	25061	0.0192	0		0.278472	1742135
00:00:13.223	25071	0.01957	0		0.283839	1743400
00:00:13.234	25081	0.0196	0		0.284274	1743482
00:00:13.243	25091	0.01956	0		0.283694	1743353
00:00:13.253	25101	0.01938	0		0.281083	1742743
00:00:13.263	25111	0.01951	0		0.282969	1743187
00:00:13.273	25121	0.01918	0		0.278182	1742096
00:00:13.283	25131	0.01969	0		0.285579	1743797
00:00:13.292	25141	0.01935	0		0.280648	1742658
00:00:13.302	25151	0.0196	0		0.284274	1743504
00:00:13.312	25161	0.01937	0		0.280938	1742712
00:00:13.322	25171	0.0198	0		0.287175	1744170
00:00:13.332	25181	0.01929	0		0.279778	1742441
00:00:13.343	25191	0.01973	0		0.286159	1743913
00:00:13.352	25201	0.01943	0		0.281808	1742930
00:00:13.363	25211	0.0199	0		0.288625	1744510
00:00:13.372	25221	0.01942	0		0.281663	1742873
00:00:13.382	25231	0.01975	0		0.286449	1743976
00:00:13.392	25241	0.01972	0		0.286014	1743900
00:00:13.402	25251	0.01993	0		0.28906	1744584
00:00:13.412	25261	0.0195	0		0.282824	1743152
00:00:13.422	25271	0.01979	0		0.28703	1744126
00:00:13.432	25281	0.01974	0		0.286304	1743947
00:00:13.442	25291	0.02017	0		0.292541	1745410
00:00:13.452	25301	0.01956	0		0.283694	1743353
00:00:13.463	25311	0.01975	0		0.286449	1744006
00:00:13.472	25321	0.01971	0		0.285869	1743842
00:00:13.482	25331	0.01997	0		0.28964	1744719
00:00:13.492	25341	0.01958	0		0.283984	1743407
00:00:13.503	25351	0.01991	0		0.28877	1744535
00:00:13.512	25361	0.01971	0		0.285869	1743854
00:00:13.522	25371	0.01978	0		0.286885	1744091
00:00:13.532	25381	0.01986	0		0.288045	1744346
00:00:13.542	25391	0.02012	0		0.291816	1745246
00:00:13.552	25401	0.01957	0		0.283839	1743397
00:00:13.562	25411	0.01964	0		0.284854	1743611
00:00:13.572	25421	0.01971	0		0.285869	1743844
00:00:13.581	25431	0.01971	0		0.285869	1743854
00:00:13.593	25441	0.02	0		0.290075	1744847
00:00:13.602	25451	0.02013	0		0.291961	1745251
00:00:13.612	25461	0.01954	0		0.283404	1743287
00:00:13.622	25471	0.01998	0		0.289785	1744773
00:00:13.632	25481	0.01943	0		0.281808	1742934
00:00:13.642	25491	0.01976	0		0.286594	1744015
00:00:13.652	25501	0.01998	0		0.289785	1744756
00:00:13.662	25511	0.02014	0		0.292106	1745312
00:00:13.671	25521	0.01975	0		0.286449	1744003
00:00:13.681	25531	0.01997	0		0.28964	1744729
00:00:13.691	25541	0.01996	0		0.289495	1744689
00:00:13.701	25551	0.01968	0		0.285434	1743751
00:00:13.711	25561	0.01962	0		0.284564	1743543
00:00:13.721	25571	0.02002	0		0.290365	1744893
00:00:13.731	25581	0.02007	0		0.291091	1745077
00:00:13.742	25591	0.01978	0		0.286885	1744099
00:00:13.752	25601	0.01979	0		0.28703	1744126
00:00:13.761	25611	0.02011	0		0.291671	1745202
00:00:13.771	25621	0.01958	0		0.283984	1743427
00:00:13.781	25631	0.02002	0		0.290365	1744896
00:00:13.858	25641	0.01999	0		0.28993	1744793
00:00:13.859	25651	0.02034	0		0.295007	1745967
00:00:13.860	25661	0.01984	0		0.287755	1744287
00:00:13.861	25671	0.01991	0		0.28877	1744537
00:00:13.861	25681	0.01988	0		0.288335	1744424
00:00:13.863	25691	0.02029	0		0.294281	1745815
00:00:13.863	25701	0.01972	0		0.286014	1743878
00:00:13.864	25711	0.01983	0		0.28761	1744270
00:00:13.871	25721	0.0199	0		0.288625	1744508
00:00:13.881	25731	0.02012	0		0.291816	1745221
00:00:13.891	25741	0.01961	0		0.284419	1743511
00:00:13.900	25751	0.02059	0		0.298633	1746825
00:00:13.910	25761	0.0196	0		0.284274	1743479
00:00:13.920	25771	0.02007	0		0.291091	1745079
00:00:13.931	25781	0.01989	0		0.28848	1744478
00:00:13.941	25791	0.02013	0		0.291961	1745258
00:00:13.950	25801	0.02001	0		0.29022	1744873
00:00:13.961	25811	0.02048	0		0.297037	1746456
00:00:13.971	25821	0.02019	0		0.292831	1745471
00:00:13.980	25831	0.02043	0		0.296312	1746288
00:00:13.990	25841	0.02015	0		0.292251	1745346
00:00:14.000	25851	0.02044	0		0.296457	1746305
00:00:14.011	25861	0.0203	0		0.294427	1745849
00:00:14.020	25871	0.02025	0		0.293701	1745674
00:00:14.030	25881	0.02012	0		0.291816	1745233
00:00:14.040	25891	0.02029	0		0.294281	1745808
00:00:14.050	25901	0.02025	0		0.293701	1745674
00:00:14.060	25911	0.02006	0		0.290946	1745025
00:00:14.070	25921	0.02004	0		0.290656	1744964
00:00:14.080	25931	0.02017	0		0.292541	1745415
00:00:14.090	25941	0.02004	0		0.290656	1744976
00:00:14.100	25951	0.01984	0		0.287755	1744285
00:00:14.110	25961	0.02025	0		0.293701	1745672
00:00:14.120	25971	0.0201	0		0.291526	1745165
00:00:14.130	25981	0.02039	0		0.295732	1746143
00:00:14.140	25991	0.02045	0		0.296602	1746329
00:00:14.150	26001	0.02015	0		0.292251	1745319
00:00:14.160	26011	0.02025	0		0.293701	1745679
00:00:14.170	26021	0.02035	0		0.295152	1746013
00:00:14.179	26031	0.02021	0		0.293121	1745532
00:00:14.190	26041	0.01981	0		0.28732	1744189
00:00:14.199	26051	0.02057	0		0.298343	1746736
00:00:14.210	26061	0.02011	0		0.291671	1745207
00:00:14.220	26071	0.02057	0		0.298343	1746751
00:00:14.230	26081	0.02042	0		0.296167	1746241
00:00:14.239	26091	0.02037	0		0.295442	1746072
00:00:14.250	26101	0.02013	0		0.291961	1745253
00:00:14.260	26111	0.02036	0		0.295297	1746035
00:00:14.269	26121	0.02027	0		0.293991	1745739
00:00:14.279	26131	0.02063	0		0.299213	1746940
00:00:14.289	26141	0.02043	0		0.296312	1746270
00:00:14.299	26151	0.02038	0		0.295587	1746119
00:00:14.309	26161	0.02008	0		0.291236	1745084
00:00:14.319	26171	0.02018	0		0.292686	1745442
00:00:14.329	26181	0.02043	0		0.296312	1746288
00:00:14.339	26191	0.0204	0		0.295877	1746158
00:00:14.349	26201	0.02028	0		0.294136	1745778
00:00:14.359	26211	0.02031	0		0.294572	1745866
00:00:14.369	26221	0.0201	0		0.291526	1745172
00:00:14.379	26231	0.02045	0		0.296602	1746329
00:00:14.389	26241	0.02049	0		0.297182	1746466
00:00:14.399	26251	0.02056	0		0.298198	1746696
00:00:14.409	26261	0.02036	0		0.295297	1746043
00:00:14.419	26271	0.02058	0		0.298488	1746766
00:00:14.429	26281	0.02041	0		0.296022	1746204
00:00:14.439	26291	0.02074	0		0.300808	1747315
00:00:14.449	26301	0.02057	0		0.298343	1746741
00:00:14.459	26311	0.02058	0		0.298488	1746791
00:00:14.469	26321	0.02046	0		0.296747	1746368
00:00:14.478	26331	0.02077	0		0.301243	1747405
00:00:14.489	26341	0.0207	0		0.300228	1747182
00:00:14.498	26351	0.02042	0		0.296167	1746234
00:00:14.508	26361	0.02045	0		0.296602	1746334
00:00:14.518	26371	0.02076	0		0.301098	1747366
00:00:14.528	26381	0.02059	0		0.298633	1746798
00:00:14.538	26391	0.0207	0		0.300228	1747168
00:00:14.548	26401	0.02032	0		0.294717	1745910
00:00:14.558	26411	0.02075	0		0.300953	1747337
00:00:14.568	26421	0.02029	0		0.294281	1745790
00:00:14.578	26431	0.02065	0		0.299503	1747004
00:00:14.588	26441	0.02072	0		0.300518	1747258
00:00:14.598	26451	0.02106	0		0.305449	1748374
00:00:14.608	26461	0.02062	0		0.299068	1746898
00:00:14.618	26471	0.02073	0		0.300663	1747290
00:00:14.628	26481	0.02092	0		0.303419	1747907
00:00:14.638	26491	0.02104	0		0.305159	1748325
00:00:14.648	26501	0.02035	0		0.295152	1746003
00:00:14.658	26511	0.02062	0		0.299068	1746928
00:00:14.668	26521	0.02065	0		0.299503	1747021
00:00:14.678	26531	0.02097	0		0.304144	1748087
00:00:14.688	26541	0.02042	0		0.296167	1746253
00:00:14.698	26551	0.02089	0		0.302984	1747826
00:00:14.708	26561	0.02064	0		0.299358	1746986
00:00:14.718	26571	0.0206	0		0.298778	1746840
00:00:14.728	26581	0.02074	0		0.300808	1747317
00:00:14.738	26591	0.02075	0		0.300953	1747354
00:00:14.748	26601	0.02088	0		0.302839	1747787
00:00:14.758	26611	0.02059	0		0.298633	1746810
00:00:14.768	26621	0.02067	0		0.299793	1747080
00:00:14.778	26631	0.02079	0		0.301533	1747469
00:00:14.787	26641	0.02109	0		0.305885	1748494
00:00:14.798	26651	0.02089	0		0.302984	1747824
00:00:14.808	26661	0.02082	0		0.301968	1747569
00:00:14.818	26671	0.02094	0		0.303709	1747982
00:00:14.828	26681	0.02041	0		0.296022	1746194
00:00:14.837	26691	0.02083	0		0.302114	1747616
00:00:14.847	26701	0.02059	0		0.298633	1746817
00:00:14.857	26711	0.02096	0		0.303999	1748060
00:00:14.867	26721	0.02076	0		0.301098	1747368
00:00:14.877	26731	0.02107	0		0.305594	1748415
00:00:14.887	26741	0.02077	0		0.301243	1747405
00:00:14.897	26751	0.02129	0		0.308785	1749153
00:00:14.907	26761	0.0208	0		0.301678	1747511
00:00:14.917	26771	0.02105	0		0.305304	1748347
00:00:14.927	26781	0.02099	0		0.304434	1748148
00:00:14.937	26791	0.02105	0		0.305304	1748351
00:00:14.947	26801	0.02094	0		0.303709	1747979
00:00:14.957	26811	0.02113	0		0.306465	1748618
00:00:14.967	26821	0.02079	0		0.301533	1747486
00:00:14.977	26831	0.02123	0		0.307915	1748962
00:00:14.987	26841	0.021	0		0.304579	1748185
00:00:14.997	26851	0.02104	0		0.305159	1748307
00:00:15.007	26861	0.02096	0		0.303999	1748058
00:00:15.017	26871	0.02089	0		0.302984	1747817
00:00:15.027	26881	0.02084	0		0.302259	1747655
00:00:15.037	26891	0.02099	0		0.304434	1748138
00:00:15.047	26901	0.0211	0		0.30603	1748508
00:00:15.056	26911	0.02087	0		0.302694	1747746
00:00:15.067	26921	0.02094	0		0.303709	1747972
00:00:15.077	26931	0.0212	0		0.30748	1748867
00:00:15.087	26941	0.02099	0		0.304434	1748151
00:00:15.096	26951	0.0214	0		0.310381	1749523
00:00:15.109	26961	0.02098	0		0.304289	1748119
00:00:15.117	26971	0.02109	0		0.305885	1748501
00:00:15.127	26981	0.02095	0		0.303854	1748028
00:00:15.136	26991	0.02118	0		0.30719	1748797
00:00:15.146	27001	0.02072	0		0.300518	1747261
00:00:15.322	27011	0.02143	0		0.310816	1749643
00:00:15.323	27021	0.02086	0		0.302549	1747714
00:00:15.323	27031	0.02099	0		0.304434	1748148
00:00:15.324	27041	0.02072	0		0.300518	1747246
00:00:15.325	27051	0.0208	0		0.301678	1747528
00:00:15.325	27061	0.0213	0		0.30893	1749207
00:00:15.326	27071	0.02103	0		0.305014	1748290
00:00:15.327	27081	0.02086	0		0.302549	1747709
00:00:15.328	27091	0.02149	0		0.311686	1749834
00:00:15.328	27101	0.02103	0		0.305014	1748303
00:00:15.329	27111	0.02119	0		0.307335	1748830
00:00:15.329	27121	0.02114	0		0.30661	1748658
00:00:15.330	27131	0.02101	0		0.304724	1748224
00:00:15.331	27141	0.02133	0		0.309365	1749278
00:00:15.332	27151	0.02095	0		0.303854	1748009
00:00:15.333	27161	0.02123	0		0.307915	1748952
00:00:15.333	27171	0.02093	0		0.303564	1747960
00:00:15.334	27181	0.02112	0		0.30632	1748584
00:00:15.335	27191	0.02102	0		0.304869	1748263
00:00:15.346	27201	0.02083	0		0.302114	1747631
00:00:15.355	27211	0.02088	0		0.302839	1747775
00:00:15.366	27221	0.02116	0		0.3069	1748729
00:00:15.376	27231	0.02126	0		0.30835	1749072
00:00:15.385	27241	0.02115	0		0.306755	1748702
00:00:15.395	27251	0.02131	0		0.309075	1749227
00:00:15.405	27261	0.02132	0		0.30922	1749244
00:00:15.415	27271	0.02116	0		0.3069	1748707
00:00:15.425	27281	0.02109	0		0.305885	1748489
00:00:15.435	27291	0.02104	0		0.305159	1748310
00:00:15.445	27301	0.02102	0		0.304869	1748246
00:00:15.455	27311	0.02102	0		0.304869	1748251
00:00:15.466	27321	0.02131	0		0.309075	1749224
00:00:15.475	27331	0.02132	0		0.30922	1749244
00:00:15.485	27341	0.02109	0		0.305885	1748481
00:00:15.495	27351	0.02134	0		0.30951	1749335
00:00:15.505	27361	0.02128	0		0.30864	1749124
00:00:15.515	27371	0.0215	0		0.311831	1749873
00:00:15.525	27381	0.0212	0		0.30748	1748852
00:00:15.535	27391	0.0216	0		0.313281	1750212
00:00:15.545	27401	0.02136	0		0.309801	1749401
00:00:15.555	27411	0.02103	0		0.305014	1748273
00:00:15.565	27421	0.02117	0		0.307045	1748756
00:00:15.575	27431	0.02108	0		0.305739	1748454
00:00:15.587	27441	0.02137	0		0.309946	1749425
00:00:15.595	27451	0.02112	0		0.30632	1748596
00:00:15.605	27461	0.02134	0		0.30951	1749325
00:00:15.615	27471	0.0212	0		0.30748	1748869
00:00:15.625	27481	0.02145	0		0.311106	1749699
00:00:15.635	27491	0.02128	0		0.30864	1749124
00:00:15.645	27501	0.02145	0		0.311106	1749707
00:00:15.655	27511	0.0214	0		0.310381	1749516
00:00:15.665	27521	0.0215	0		0.311831	1749861
00:00:15.674	27531	0.02152	0		0.312121	1749947
00:00:15.685	27541	0.02139	0		0.310236	1749479
00:00:15.694	27551	0.02151	0		0.311976	1749888
00:00:15.704	27561	0.02161	0		0.313426	1750249
00:00:15.714	27571	0.02135	0		0.309655	1749376
00:00:15.724	27581	0.02163	0		0.313717	1750305
00:00:15.734	27591	0.02118	0		0.30719	1748792
00:00:15.745	27601	0.02176	0		0.315602	1750736
00:00:15.754	27611	0.02142	0		0.310671	1749584
00:00:15.765	27621	0.02149	0		0.311686	1749844
00:00:15.774	27631	0.02161	0		0.313426	1750217
00:00:15.784	27641	0.02154	0		0.312411	1749996
00:00:15.794	27651	0.02136	0		0.309801	1749408
00:00:15.804	27661	0.02167	0		0.314297	1750430
00:00:15.814	27671	0.02161	0		0.313426	1750249
00:00:15.824	27681	0.02182	0		0.316472	1750937
00:00:15.834	27691	0.02156	0		0.312701	1750082
00:00:15.844	27701	0.02166	0		0.314152	1750396
00:00:15.854	27711	0.02146	0		0.311251	1749736
00:00:15.864	27721	0.0218	0		0.316182	1750866
00:00:15.874	27731	0.02182	0		0.316472	1750930
00:00:15.884	27741	0.02174	0		0.315312	1750663
00:00:15.894	27751	0.02177	0		0.315747	1750780
00:00:15.904	27761	0.02179	0		0.316037	1750822
00:00:15.914	27771	0.02147	0		0.311396	1749773
00:00:15.923	27781	0.02178	0		0.315892	1750810
00:00:15.935	27791	0.02158	0		0.312991	1750127
00:00:15.943	27801	0.02184	0		0.316762	1751011
00:00:15.953	27811	0.02162	0		0.313572	1750261
00:00:15.964	27821	0.02143	0		0.310816	1749614
00:00:15.973	27831	0.02161	0		0.313426	1750227
00:00:15.983	27841	0.0215	0		0.311831	1749866
00:00:15.993	27851	0.02184	0		0.316762	1751015
00:00:16.003	27861	0.02197	0		0.318648	1751457
00:00:16.013	27871	0.02193	0		0.318068	1751303
00:00:16.023	27881	0.02201	0		0.319228	1751565
00:00:16.033	27891	0.02189	0		0.317488	1751185
00:00:16.043	27901	0.02192	0		0.317923	1751261
00:00:16.053	27911	0.02173	0		0.315167	1750629
00:00:16.063	27921	0.02174	0		0.315312	1750675
00:00:16.073	27931	0.02142	0		0.310671	1749606
00:00:16.083	27941	0.02185	0		0.316907	1751028
00:00:16.093	27951	0.02195	0		0.318358	1751379
00:00:16.103	27961	0.02203	0		0.319518	1751651
00:00:16.113	27971	0.02169	0		0.314587	1750499
00:00:16.123	27981	0.02177	0		0.315747	1750783
00:00:16.133	27991	0.02207	0		0.320098	1751785
00:00:16.144	28001	0.02196	0		0.318503	1751398
00:00:16.153	28011	0.02165	0		0.314007	1750359
00:00:16.163	28021	0.02161	0		0.313426	1750229
00:00:16.173	28031	0.02199	0		0.318938	1751496
00:00:16.183	28041	0.02203	0		0.319518	1751626
00:00:16.193	28051	0.02198	0		0.318793	1751462
00:00:16.203	28061	0.02198	0		0.318793	1751489
00:00:16.213	28071	0.02194	0		0.318213	1751354
00:00:16.222	28081	0.02196	0		0.318503	1751403
00:00:16.232	28091	0.02194	0		0.318213	1751340
00:00:16.243	28101	0.02193	0		0.318068	1751323
00:00:16.252	28111	0.02168	0		0.314442	1750477
00:00:16.263	28121	0.02217	0		0.321549	1752110
00:00:16.272	28131	0.02172	0		0.315022	1750589
00:00:16.282	28141	0.02219	0		0.321839	1752195
00:00:16.292	28151	0.02195	0		0.318358	1751369
00:00:16.302	28161	0.02196	0		0.318503	1751411
00:00:16.312	28171	0.02178	0		0.315892	1750793
00:00:16.322	28181	0.02216	0		0.321404	1752079
00:00:16.332	28191	0.02172	0		0.315022	1750616
00:00:16.342	28201	0.02192	0		0.317923	1751276
00:00:16.352	28211	0.02223	0		0.322419	1752320
00:00:16.362	28221	0.02209	0		0.320388	1751849
00:00:16.372	28231	0.02185	0		0.316907	1751025
00:00:16.382	28241	0.02231	0		0.323579	1752585
00:00:16.392	28251	0.02192	0		0.317923	1751274
00:00:16.402	28261	0.0222	0		0.321984	1752215
00:00:16.412	28271	0.02204	0		0.319663	1751675
00:00:16.422	28281	0.02225	0		0.322709	1752394
00:00:16.432	28291	0.02197	0		0.318648	1751450
00:00:16.442	28301	0.02201	0		0.319228	1751592
00:00:16.452	28311	0.02191	0		0.317778	1751237
00:00:16.462	28321	0.02201	0		0.319228	1751570
00:00:16.473	28331	0.02187	0		0.317197	1751102
00:00:16.482	28341	0.02193	0		0.318068	1751320
00:00:16.492	28351	0.02209	0		0.320388	1751834
00:00:16.501	28361	0.022	0		0.319083	1751545
00:00:16.512	28371	0.02204	0		0.319663	1751663
00:00:16.522	28381	0.02211	0		0.320678	1751915
00:00:16.532	28391	0.02211	0		0.320678	1751898
00:00:16.543	28401	0.02209	0		0.320388	1751849
00:00:16.551	28411	0.02198	0		0.318793	1751472
00:00:16.562	28421	0.02201	0		0.319228	1751590
00:00:16.571	28431	0.02186	0		0.317052	1751056
00:00:16.581	28441	0.02223	0		0.322419	1752298
00:00:16.592	28451	0.02202	0		0.319373	1751616
00:00:16.601	28461	0.0221	0		0.320533	1751861
00:00:16.611	28471	0.02194	0		0.318213	1751327
00:00:16.621	28481	0.02241	0		0.325029	1752923
00:00:16.631	28491	0.02211	0		0.320678	1751896
00:00:16.641	28501	0.02203	0		0.319518	1751651
00:00:16.651	28511	0.02203	0		0.319518	1751634
00:00:16.661	28521	0.02213	0		0.320968	1751967
00:00:16.671	28531	0.02223	0		0.322419	1752320
00:00:16.681	28541	0.02236	0		0.324304	1752751
00:00:16.691	28551	0.02206	0		0.319953	1751751
00:00:16.701	28561	0.02234	0		0.324014	1752666
00:00:16.711	28571	0.02186	0		0.317052	1751080
00:00:16.721	28581	0.0225	0		0.326335	1753236
00:00:16.731	28591	0.02199	0		0.318938	1751516
00:00:16.741	28601	0.02236	0		0.324304	1752741
00:00:16.751	28611	0.02187	0		0.317197	1751117
00:00:16.760	28621	0.02241	0		0.325029	1752925
00:00:16.771	28631	0.02208	0		0.320243	1751822
00:00:16.781	28641	0.0221	0		0.320533	1751871
00:00:16.790	28651	0.02209	0		0.320388	1751834
00:00:16.801	28661	0.0222	0		0.321984	1752222
00:00:16.811	28671	0.02211	0		0.320678	1751908
00:00:16.820	28681	0.02238	0		0.324594	1752830
00:00:16.830	28691	0.02204	0		0.319663	1751685
00:00:16.840	28701	0.022	0		0.319083	1751536
00:00:16.851	28711	0.02216	0		0.321404	1752069
00:00:16.860	28721	0.02232	0		0.323724	1752599
00:00:16.870	28731	0.02199	0		0.318938	1751511
00:00:16.880	28741	0.02249	0		0.32619	1753177
00:00:16.890	28751	0.02205	0		0.319808	1751717
00:00:16.900	28761	0.02238	0		0.324594	1752822
00:00:16.910	28771	0.02238	0		0.324594	1752825
00:00:16.920	28781	0.02228	0		0.323144	1752494
00:00:16.930	28791	0.02211	0		0.320678	1751923
00:00:16.940	28801	0.02254	0		0.326915	1753365
00:00:16.950	28811	0.02219	0		0.321839	1752195
00:00:16.960	28821	0.02209	0		0.320388	1751839
00:00:16.970	28831	0.02232	0		0.323724	1752604
00:00:16.980	28841	0.02208	0		0.320243	1751800
00:00:16.990	28851	0.02213	0		0.320968	1751962
00:00:17.000	28861	0.02251	0		0.32648	1753239
00:00:17.010	28871	0.02207	0		0.320098	1751781
00:00:17.020	28881	0.02215	0		0.321259	1752060
00:00:17.030	28891	0.02205	0		0.319808	1751719
00:00:17.040	28901	0.02233	0		0.323869	1752651
00:00:17.050	28911	0.02211	0		0.320678	1751896
00:00:17.060	28921	0.02237	0		0.324449	1752776
00:00:17.070	28931	0.0221	0		0.320533	1751861
00:00:17.080	28941	0.02241	0		0.325029	1752933
00:00:17.089	28951	0.0221	0		0.320533	1751861
00:00:17.099	28961	0.0224	0		0.324884	1752869
00:00:17.110	28971	0.02219	0		0.321839	1752164
00:00:17.119	28981	0.02241	0		0.325029	1752933
00:00:17.129	28991	0.02201	0		0.319228	1751575
00:00:17.140	29001	0.02238	0		0.324594	1752813
00:00:17.149	29011	0.02231	0		0.323579	1752592
00:00:17.159	29021	0.02274	0		0.329816	1754026
00:00:17.169	29031	0.02225	0		0.322709	1752374
00:00:17.179	29041	0.02248	0		0.326045	1753163
00:00:17.189	29051	0.02205	0		0.319808	1751714
00:00:17.199	29061	0.02265	0		0.32851	1753729
00:00:17.209	29071	0.02258	0		0.327495	1753494
00:00:17.219	29081	0.02249	0		0.32619	1753170
00:00:17.229	29091	0.02219	0		0.321839	1752181
00:00:17.239	29101	0.02279	0		0.330541	1754193
00:00:17.249	29111	0.02261	0		0.32793	1753600
00:00:17.259	29121	0.02254	0		0.326915	1753345
00:00:17.269	29131	0.02252	0		0.326625	1753281
00:00:17.279	29141	0.02239	0		0.324739	1752849
00:00:17.289	29151	0.02238	0		0.324594	1752805
00:00:17.299	29161	0.02275	0		0.329961	1754067
00:00:17.309	29171	0.02276	0		0.330106	1754084
00:00:17.319	29181	0.02295	0		0.332862	1754734
00:00:17.329	29191	0.02245	0		0.32561	1753050
00:00:17.339	29201	0.02255	0		0.32706	1753391
00:00:17.349	29211	0.02264	0		0.328365	1753680
00:00:17.359	29221	0.02241	0		0.325029	1752925
00:00:17.369	29231	0.02234	0		0.324014	1752680
00:00:17.379	29241	0.02264	0		0.328365	1753705
00:00:17.389	29251	0.0225	0		0.326335	1753224
00:00:17.399	29261	0.02229	0		0.323289	1752524
00:00:17.408	29271	0.02223	0		0.322419	1752306
00:00:17.419	29281	0.02281	0		0.330831	1754264
00:00:17.428	29291	0.0225	0		0.326335	1753212
00:00:17.438	29301	0.02256	0		0.327205	1753436
00:00:17.448	29311	0.02262	0		0.328075	1753634
00:00:17.458	29321	0.02268	0		0.328945	1753837
00:00:17.468	29331	0.02239	0		0.324739	1752835
00:00:17.478	29341	0.02274	0		0.329816	1754028
00:00:17.488	29351	0.02243	0		0.32532	1752969
00:00:17.498	29361	0.02258	0		0.327495	1753480
00:00:17.508	29371	0.0224	0		0.324884	1752881
00:00:17.518	29381	0.02294	0		0.332716	1754703
00:00:17.528	29391	0.02261	0		0.32793	1753575
00:00:17.538	29401	0.0224	0		0.324884	1752891
00:00:17.548	29411	0.02267	0		0.3288	1753803
00:00:17.558	29421	0.02257	0		0.32735	1753458
00:00:17.568	29431	0.0225	0		0.326335	1753217
00:00:17.578	29441	0.02271	0		0.329381	1753930
00:00:17.588	29451	0.02233	0		0.323869	1752656
00:00:17.598	29461	0.02263	0		0.32822	1753661
00:00:17.608	29471	0.02283	0		0.331121	1754338
00:00:17.617	29481	0.02274	0		0.329816	1754033
00:00:17.628	29491	0.02255	0		0.32706	1753401
00:00:17.637	29501	0.02284	0		0.331266	1754345
00:00:17.647	29511	0.02255	0		0.32706	1753379
00:00:17.658	29521	0.0228	0		0.330686	1754215
00:00:17.668	29531	0.02272	0		0.329526	1753947
00:00:17.678	29541	0.0229	0		0.332136	1754563
00:00:17.687	29551	0.02243	0		0.32532	1752986
00:00:17.697	29561	0.0228	0		0.330686	1754210
00:00:17.708	29571	0.02245	0		0.32561	1753060
00:00:17.717	29581	0.02279	0		0.330541	1754183
00:00:17.727	29591	0.02275	0		0.329961	1754062
00:00:17.737	29601	0.02276	0		0.330106	1754104
00:00:17.748	29611	0.02252	0		0.326625	1753303
00:00:17.757	29621	0.02296	0		0.333007	1754756
00:00:17.767	29631	0.0228	0		0.330686	1754237
00:00:17.777	29641	0.02287	0		0.331701	1754450
00:00:17.787	29651	0.02261	0		0.32793	1753595
00:00:17.797	29661	0.02264	0		0.328365	1753688
00:00:17.807	29671	0.02248	0		0.326045	1753146
00:00:17.817	29681	0.02283	0		0.331121	1754316
00:00:17.827	29691	0.02261	0		0.32793	1753600
00:00:17.837	29701	0.02288	0		0.331846	1754487
00:00:17.847	29711	0.02252	0		0.326625	1753293
00:00:17.857	29721	0.02288	0		0.331846	1754482
00:00:17.867	29731	0.02269	0		0.329091	1753847
00:00:17.877	29741	0.02304	0		0.334167	1755038
00:00:17.887	29751	0.02279	0		0.330541	1754181
00:00:17.897	29761	0.02267	0		0.3288	1753800
00:00:17.907	29771	0.02293	0		0.332571	1754668
00:00:17.917	29781	0.02297	0		0.333152	1754781
00:00:17.927	29791	0.02268	0		0.328945	1753825
00:00:17.937	29801	0.02274	0		0.329816	1754016
00:00:17.947	29811	0.02251	0		0.32648	1753268
00:00:17.956	29821	0.02309	0		0.334892	1755212
00:00:17.967	29831	0.0226	0		0.327785	1753543
00:00:17.976	29841	0.02305	0		0.334312	1755065
00:00:17.987	29851	0.02252	0		0.326625	1753270
00:00:17.996	29861	0.02271	0		0.329381	1753923
00:00:18.006	29871	0.02257	0		0.32735	1753460
00:00:18.016	29881	0.02268	0		0.328945	1753832
00:00:18.026	29891	0.02296	0		0.333007	1754754
00:00:18.036	29901	0.02287	0		0.331701	1754470
00:00:18.046	29911	0.02255	0		0.32706	1753404
00:00:18.056	29921	0.02276	0		0.330106	1754092
00:00:18.066	29931	0.02252	0		0.326625	1753291
00:00:18.076	29941	0.02289	0		0.331991	1754526
00:00:18.086	29951	0.02282	0		0.330976	1754281
00:00:18.096	29961	0.02316	0		0.335907	1755443
00:00:18.106	29971	0.02261	0		0.32793	1753592
00:00:18.116	29981	0.02295	0		0.332862	1754730
00:00:18.126	29991	0.02259	0		0.32764	1753514
00:00:18.136	30001	0.02277	0		0.330251	1754114
00:00:18.146	30011	0.02273	0		0.329671	1753977
00:00:18.156	30021	0.02307	0		0.334602	1755134
00:00:18.166	30031	0.02259	0		0.32764	1753533
00:00:18.175	30041	0.02294	0		0.332716	1754708
00:00:18.186	30051	0.02278	0		0.330396	1754171
00:00:18.195	30061	0.02266	0		0.328655	1753764
00:00:18.205	30071	0.02268	0		0.328945	1753840
00:00:18.215	30081	0.02284	0		0.331266	1754355
00:00:18.226	30091	0.02298	0		0.333297	1754825
00:00:18.235	30101	0.02314	0		0.335617	1755361
00:00:18.245	30111	0.02269	0		0.329091	1753852
00:00:18.255	30121	0.02288	0		0.331846	1754482
00:00:18.266	30131	0.02282	0		0.330976	1754306
00:00:18.275	30141	0.02303	0		0.334022	1755006
00:00:18.285	30151	0.02281	0		0.330831	1754264
00:00:18.295	30161	0.02307	0		0.334602	1755143
00:00:18.305	30171	0.02301	0		0.333732	1754921
00:00:18.316	30181	0.0229	0		0.332136	1754570
00:00:18.325	30191	0.02296	0		0.333007	1754761
00:00:18.335	30201	0.02284	0		0.331266	1754365
00:00:18.345	30211	0.023	0		0.333587	1754899
00:00:18.355	30221	0.02304	0		0.334167	1755045
00:00:18.365	30231	0.02291	0		0.332281	1754592
00:00:18.375	30241	0.02316	0		0.335907	1755431
00:00:18.385	30251	0.02283	0		0.331121	1754311
00:00:18.395	30261	0.0233	0		0.337938	1755901
00:00:18.405	30271	0.02299	0		0.333442	1754862
00:00:18.415	30281	0.02284	0		0.331266	1754365
00:00:18.425	30291	0.02294	0		0.332716	1754690
00:00:18.435	30301	0.02302	0		0.333877	1754955
00:00:18.445	30311	0.02324	0		0.337068	1755708
00:00:18.455	30321	0.02267	0		0.3288	1753778
00:00:18.466	30331	0.02276	0		0.330106	1754102
00:00:18.475	30341	0.02292	0		0.332426	1754641
00:00:18.485	30351	0.02294	0		0.332716	1754683
00:00:18.495	30361	0.02293	0		0.332571	1754678
00:00:18.505	30371	0.02282	0		0.330976	1754296
00:00:18.515	30381	0.02298	0		0.333297	1754835
00:00:18.525	30391	0.02297	0		0.333152	1754798
00:00:18.534	30401	0.02325	0		0.337213	1755747
00:00:18.544	30411	0.02291	0		0.332281	1754607
00:00:18.554	30421	0.02287	0		0.331701	1754475
00:00:18.564	30431	0.02282	0		0.330976	1754291
00:00:18.574	30441	0.02341	0		0.339533	1756268
00:00:18.584	30451	0.02304	0		0.334167	1755048
00:00:18.594	30461	0.02332	0		0.338228	1755967
00:00:18.604	30471	0.02296	0		0.333007	1754749
00:00:18.614	30481	0.02329	0		0.337793	1755879
00:00:18.624	30491	0.02261	0		0.32793	1753585
00:00:18.634	30501	0.02341	0		0.339533	1756271
00:00:18.644	30511	0.02319	0		0.336342	1755546
00:00:18.654	30521	0.02326	0		0.337358	1755764
00:00:18.664	30531	0.02293	0		0.332571	1754659
00:00:18.674	30541	0.0231	0		0.335037	1755232
00:00:18.684	30551	0.02319	0		0.336342	1755536
00:00:18.694	30561	0.02329	0		0.337793	1755864
00:00:18.704	30571	0.02296	0		0.333007	1754779
00:00:18.714	30581	0.02338	0		0.339098	1756168
00:00:18.724	30591	0.02294	0		0.332716	1754710
00:00:18.734	30601	0.02322	0		0.336778	1755646
00:00:18.744	30611	0.02317	0		0.336052	1755473
00:00:18.754	30621	0.02377	0		0.344755	1757488
00:00:18.764	30631	0.02324	0		0.337068	1755717
00:00:18.774	30641	0.02349	0		0.340694	1756546
00:00:18.784	30651	0.02293	0		0.332571	1754663
00:00:18.794	30661	0.02349	0		0.340694	1756541
00:00:18.804	30671	0.02304	0		0.334167	1755033
00:00:18.814	30681	0.02338	0		0.339098	1756185
00:00:18.824	30691	0.02343	0		0.339823	1756325
00:00:18.834	30701	0.02315	0		0.335762	1755416
00:00:18.843	30711	0.02316	0		0.335907	1755443
00:00:18.853	30721	0.02322	0		0.336778	1755646
00:00:18.864	30731	0.02332	0		0.338228	1755987
00:00:18.873	30741	0.02324	0		0.337068	1755708
00:00:18.883	30751	0.02313	0		0.335472	1755337
00:00:18.893	30761	0.02336	0		0.338808	1756109
00:00:18.903	30771	0.02311	0		0.335182	1755263
00:00:18.913	30781	0.02355	0		0.341564	1756745
00:00:18.923	30791	0.02357	0		0.341854	1756813
00:00:18.933	30801	0.02317	0		0.336052	1755458
00:00:18.943	30811	0.02336	0		0.338808	1756119
00:00:18.953	30821	0.02342	0		0.339678	1756308
00:00:18.963	30831	0.02339	0		0.339243	1756219
00:00:18.973	30841	0.02337	0		0.338953	1756144
00:00:18.983	30851	0.02335	0		0.338663	1756087
00:00:18.993	30861	0.02328	0		0.337648	1755845
00:00:19.003	30871	0.02381	0		0.345335	1757617
00:00:19.013	30881	0.02346	0		0.340258	1756446
00:00:19.023	30891	0.02321	0		0.336632	1755615
00:00:19.033	30901	0.0234	0		0.339388	1756239
00:00:19.043	30911	0.02369	0		0.343594	1757203
00:00:19.053	30921	0.0235	0		0.340839	1756563
00:00:19.063	30931	0.02309	0		0.334892	1755212
00:00:19.073	30941	0.02344	0		0.339968	1756359
00:00:19.082	30951	0.02327	0		0.337503	1755818
00:00:19.093	30961	0.02326	0		0.337358	1755764
00:00:19.102	30971	0.02356	0		0.341709	1756789
00:00:19.113	30981	0.02337	0		0.338953	1756153
00:00:19.122	30991	0.02348	0		0.340549	1756512
00:00:19.133	31001	0.02332	0		0.338228	1755977
00:00:19.142	31011	0.02338	0		0.339098	1756166
00:00:19.152	31021	0.02344	0		0.339968	1756381
00:00:19.162	31031	0.02336	0		0.338808	1756109
00:00:19.172	31041	0.02335	0		0.338663	1756073
00:00:19.182	31051	0.02348	0		0.340549	1756517
00:00:19.192	31061	0.02318	0		0.336197	1755514
00:00:19.202	31071	0.02361	0		0.342434	1756958
00:00:19.213	31081	0.0235	0		0.340839	1756583
00:00:19.222	31091	0.02342	0		0.339678	1756310
00:00:19.232	31101	0.02358	0		0.341999	1756860
00:00:19.242	31111	0.02326	0		0.337358	1755784
00:00:19.252	31121	0.02353	0		0.341274	1756676
00:00:19.262	31131	0.02334	0		0.338518	1756036
00:00:19.272	31141	0.02336	0		0.338808	1756092
00:00:19.282	31151	0.02343	0		0.339823	1756325
00:00:19.292	31161	0.02327	0		0.337503	1755788
00:00:19.302	31171	0.02349	0		0.340694	1756544
00:00:19.312	31181	0.02341	0		0.339533	1756286
00:00:19.322	31191	0.02367	0		0.343304	1757139
00:00:19.332	31201	0.02396	0		0.34751	1758107
00:00:19.342	31211	0.02361	0		0.342434	1756928
00:00:19.352	31221	0.02335	0		0.338663	1756058
00:00:19.362	31231	0.02374	0		0.344319	1757394
00:00:19.372	31241	0.02368	0		0.343449	1757183
00:00:19.382	31251	0.02368	0		0.343449	1757176
00:00:19.392	31261	0.02332	0		0.338228	1755984
00:00:19.401	31271	0.02366	0		0.343159	1757119
00:00:19.412	31281	0.02399	0		0.347945	1758203
00:00:19.422	31291	0.02396	0		0.34751	1758112
00:00:19.432	31301	0.0233	0		0.337938	1755899
00:00:19.441	31311	0.02391	0		0.346785	1757958
00:00:19.452	31321	0.02354	0		0.341419	1756703
00:00:19.461	31331	0.02365	0		0.343014	1757085
00:00:19.471	31341	0.02364	0		0.342869	1757034
00:00:19.481	31351	0.02346	0		0.340258	1756429
00:00:19.491	31361	0.02358	0		0.341999	1756838
00:00:19.501	31371	0.02382	0		0.34548	1757637
00:00:19.511	31381	0.02377	0		0.344755	1757475
00:00:19.521	31391	0.02377	0		0.344755	1757483
00:00:19.531	31401	0.0237	0		0.343739	1757239
00:00:19.541	31411	0.02331	0		0.338083	1755953
00:00:19.551	31421	0.02366	0		0.343159	1757124
00:00:19.561	31431	0.02384	0		0.34577	1757720
00:00:19.571	31441	0.02374	0		0.344319	1757371
00:00:19.581	31451	0.02403	0		0.348526	1758359
00:00:19.591	31461	0.02353	0		0.341274	1756669
00:00:19.601	31471	0.02344	0		0.339968	1756379
00:00:19.611	31481	0.02322	0		0.336778	1755646
00:00:19.621	31491	0.02383	0		0.345625	1757674
00:00:19.631	31501	0.02341	0		0.339533	1756286
00:00:19.640	31511	0.02378	0		0.3449	1757519
00:00:19.651	31521	0.02365	0		0.343014	1757092
00:00:19.661	31531	0.0239	0		0.34664	1757931
00:00:19.670	31541	0.02363	0		0.342724	1757007
00:00:19.680	31551	0.02331	0		0.338083	1755931
00:00:19.690	31561	0.02386	0		0.34606	1757789
00:00:19.701	31571	0.0238	0		0.34519	1757590
00:00:19.711	31581	0.02375	0		0.344465	1757412
00:00:19.721	31591	0.02402	0		0.348381	1758332
00:00:19.730	31601	0.02357	0		0.341854	1756811
00:00:19.740	31611	0.02362	0		0.342579	1756975
00:00:19.750	31621	0.02358	0		0.341999	1756850
00:00:19.760	31631	0.02403	0		0.348526	1758354
00:00:19.770	31641	0.02388	0		0.34635	1757857
00:00:19.780	31651	0.02369	0		0.343594	1757210
00:00:19.790	31661	0.02397	0		0.347655	1758151
00:00:19.800	31671	0.02421	0		0.351136	1758948
00:00:19.810	31681	0.02396	0		0.34751	1758132
00:00:19.820	31691	0.02403	0		0.348526	1758364
00:00:19.830	31701	0.02412	0		0.349831	1758654
00:00:19.840	31711	0.02409	0		0.349396	1758550
00:00:19.850	31721	0.02387	0		0.346205	1757828
00:00:19.860	31731	0.02391	0		0.346785	1757955
00:00:19.870	31741	0.02367	0		0.343304	1757161
00:00:19.880	31751	0.02403	0		0.348526	1758347
00:00:19.890	31761	0.02392	0		0.34693	1757968
00:00:19.899	31771	0.02377	0		0.344755	1757470
[truncated: 58,194 more rows]
