# Supplementary material for: Continuous Infusion Pressure Measurement in Predefined Interfascial and Intramuscular Tissue Conditions: An Ex Vivo Pilot Study
Source: J Clin Med. 2026 Apr 26;15(9):3301. doi: 10.3390/jcm15093301 (PMC13164366; doi:10.3390/jcm15093301)
Supplement: Supplementary file 1 [file jcm-15-03301-s001.zip › muscle 5.xlsx]

## Sheet: Recording
Timestamp	DeviceTime	Pressure(bar)	ButtonState	Event	Pressure(PSI)	PressureRAW
00:00:00.000	62793	0.00945	1		0.137061	1709417
00:00:00.001	62803	0.00968	1		0.140396	1710216
00:00:00.009	62813	0.00942	1		0.136626	1709344
00:00:00.019	62823	0.00935	1		0.13561	1709089
00:00:00.030	62833	0.00947	1		0.137351	1709513
00:00:00.039	62843	0.00938	1		0.136045	1709204
00:00:00.049	62853	0.00909	1		0.131839	1708223
00:00:00.059	62863	0.00921	1		0.13358	1708627
00:00:00.069	62873	0.00925	1		0.13416	1708757
00:00:00.079	62883	0.00958	1		0.138946	1709875
00:00:00.089	62893	0.00932	1		0.135175	1708988
00:00:00.099	62903	0.00922	1		0.133725	1708667
00:00:00.109	62913	0.00923	1		0.13387	1708701
00:00:00.119	62923	0.00914	1		0.132564	1708395
00:00:00.129	62933	0.0091	1		0.131984	1708243
00:00:00.139	62943	0.00935	1		0.13561	1709084
00:00:00.149	62953	0.00948	1		0.137496	1709515
00:00:00.160	62963	0.00957	1		0.138801	1709836
00:00:00.169	62973	0.00955	1		0.138511	1709782
00:00:00.179	62983	0.0096	1		0.139236	1709939
00:00:00.189	62993	0.00918	1		0.133145	1708510
00:00:00.199	63003	0.00942	1		0.136626	1709329
00:00:00.209	63013	0.0094	0		0.136335	1709248
00:00:00.219	63023	0.00945	0		0.137061	1709429
00:00:00.228	63033	0.00925	0		0.13416	1708762
00:00:00.239	63043	0.00953	0		0.138221	1709716
00:00:00.249	63053	0.00918	0		0.133145	1708527
00:00:00.258	63063	0.00944	0		0.136916	1709412
00:00:00.268	63073	0.00908	0		0.131694	1708182
00:00:00.279	63083	0.00955	0		0.138511	1709750
00:00:00.288	63093	0.00928	0		0.134595	1708865
00:00:00.299	63103	0.0097	0		0.140687	1710273
00:00:00.308	63113	0.00935	0		0.13561	1709106
00:00:00.318	63123	0.00963	0		0.139671	1710027
00:00:00.328	63133	0.00906	0		0.131404	1708125
00:00:00.338	63143	0.00966	0		0.140106	1710136
00:00:00.348	63153	0.00914	0		0.132564	1708387
00:00:00.358	63163	0.00959	0		0.139091	1709912
00:00:00.368	63173	0.00933	0		0.13532	1709045
00:00:00.378	63183	0.00938	0		0.136045	1709202
00:00:00.388	63193	0.00935	0		0.13561	1709111
00:00:00.398	63203	0.00902	0		0.130824	1707983
00:00:00.408	63213	0.00907	0		0.131549	1708148
00:00:00.418	63223	0.00988	0		0.143297	1710865
00:00:00.428	63233	0.00926	0		0.134305	1708806
00:00:00.438	63243	0.00929	0		0.13474	1708880
00:00:00.448	63253	0.00937	0		0.1359	1709172
00:00:00.458	63263	0.00927	0		0.13445	1708826
00:00:00.468	63273	0.00919	0		0.13329	1708569
00:00:00.478	63283	0.00949	0		0.137641	1709571
00:00:00.488	63293	0.00963	0		0.139671	1710027
00:00:00.497	63303	0.00945	0		0.137061	1709429
00:00:00.508	63313	0.00939	0		0.13619	1709226
00:00:00.518	63323	0.00949	0		0.137641	1709569
00:00:00.528	63333	0.00921	0		0.13358	1708642
00:00:00.537	63343	0.00941	0		0.13648	1709282
00:00:00.548	63353	0.00937	0		0.1359	1709165
00:00:00.558	63363	0.00955	0		0.138511	1709757
00:00:00.567	63373	0.0091	0		0.131984	1708263
00:00:00.577	63383	0.00962	0		0.139526	1710005
00:00:00.588	63393	0.00893	0		0.129519	1707696
00:00:00.597	63403	0.00946	0		0.137206	1709468
00:00:00.608	63413	0.00935	0		0.13561	1709111
00:00:00.617	63423	0.00925	0		0.13416	1708750
00:00:00.628	63433	0.0092	0		0.133435	1708608
00:00:00.637	63443	0.00914	0		0.132564	1708390
00:00:00.647	63453	0.00924	0		0.134015	1708716
00:00:00.657	63463	0.00951	0		0.137931	1709635
00:00:00.667	63473	0.00914	0		0.132564	1708387
00:00:00.677	63483	0.00963	0		0.139671	1710022
00:00:00.687	63493	0.00927	0		0.13445	1708823
00:00:00.697	63503	0.00963	0		0.139671	1710029
00:00:00.707	63513	0.00939	0		0.13619	1709246
00:00:00.717	63523	0.00947	0		0.137351	1709493
00:00:00.727	63533	0.00948	0		0.137496	1709532
00:00:00.737	63543	0.00962	0		0.139526	1710015
00:00:00.747	63553	0.0091	0		0.131984	1708253
00:00:00.757	63563	0.00971	0		0.140832	1710290
00:00:00.767	63573	0.00894	0		0.129664	1707725
00:00:00.777	63583	0.0096	0		0.139236	1709931
00:00:00.787	63593	0.00949	0		0.137641	1709566
00:00:00.797	63603	0.00921	0		0.13358	1708623
00:00:00.807	63613	0.00916	0		0.132855	1708444
00:00:00.817	63623	0.00947	0		0.137351	1709500
00:00:00.827	63633	0.00901	0		0.130679	1707966
00:00:00.837	63643	0.00957	0		0.138801	1709850
00:00:00.847	63653	0.00912	0		0.132274	1708316
00:00:00.856	63663	0.00937	0		0.1359	1709162
00:00:00.866	63673	0.00916	0		0.132855	1708468
00:00:00.876	63683	0.00915	0		0.13271	1708424
00:00:00.887	63693	0.00873	0		0.126618	1707018
00:00:00.896	63703	0.00942	0		0.136626	1709344
00:00:00.906	63713	0.00951	0		0.137931	1709647
00:00:00.916	63723	0.00916	0		0.132855	1708449
00:00:00.926	63733	0.0093	0		0.134885	1708922
00:00:00.936	63743	0.00941	0		0.13648	1709309
00:00:00.946	63753	0.0092	0		0.133435	1708586
00:00:00.958	63763	0.00907	0		0.131549	1708140
00:00:00.966	63773	0.00941	0		0.13648	1709304
00:00:00.976	63783	0.00939	0		0.13619	1709238
00:00:00.986	63793	0.00915	0		0.13271	1708410
00:00:00.996	63803	0.00929	0		0.13474	1708882
00:00:01.006	63813	0.00924	0		0.134015	1708716
00:00:01.016	63823	0.00918	0		0.133145	1708510
00:00:01.026	63833	0.00943	0		0.136771	1709361
00:00:01.036	63843	0.00956	0		0.138656	1709806
00:00:01.046	63853	0.00912	0		0.132274	1708309
00:00:01.056	63863	0.00926	0		0.134305	1708806
00:00:01.065	63873	0.00931	0		0.13503	1708959
00:00:01.076	63883	0.00959	0		0.139091	1709909
00:00:01.085	63893	0.00895	0		0.129809	1707769
00:00:01.095	63903	0.00957	0		0.138801	1709846
00:00:01.105	63913	0.00897	0		0.130099	1707823
00:00:01.115	63923	0.00953	0		0.138221	1709711
00:00:01.126	63933	0.00922	0		0.133725	1708674
00:00:01.136	63943	0.00928	0		0.134595	1708875
00:00:01.145	63953	0.00912	0		0.132274	1708336
00:00:01.155	63963	0.00939	0		0.13619	1709236
00:00:01.165	63973	0.00935	0		0.13561	1709079
00:00:01.175	63983	0.00938	0		0.136045	1709211
00:00:01.185	63993	0.00911	0		0.132129	1708294
00:00:01.195	64003	0.00924	0		0.134015	1708713
00:00:01.205	64013	0.00928	0		0.134595	1708877
00:00:01.215	64023	0.00938	0		0.136045	1709187
00:00:01.225	64033	0.0093	0		0.134885	1708942
00:00:01.235	64043	0.0096	0		0.139236	1709944
00:00:01.245	64053	0.0091	0		0.131984	1708260
00:00:01.255	64063	0.0096	0		0.139236	1709951
00:00:01.265	64073	0.00918	0		0.133145	1708534
00:00:01.275	64083	0.00911	0		0.132129	1708299
00:00:01.285	64093	0.00912	0		0.132274	1708316
00:00:01.295	64103	0.00925	0		0.13416	1708755
00:00:01.305	64113	0.00918	0		0.133145	1708517
00:00:01.315	64123	0.00936	0		0.135755	1709116
00:00:01.325	64133	0.00945	0		0.137061	1709429
00:00:01.335	64143	0.00919	0		0.13329	1708569
00:00:01.345	64153	0.00937	0		0.1359	1709172
00:00:01.355	64163	0.0093	0		0.134885	1708942
00:00:01.365	64173	0.00908	0		0.131694	1708184
00:00:01.375	64183	0.00969	0		0.140542	1710241
00:00:01.385	64193	0.00945	0		0.137061	1709434
00:00:01.394	64203	0.00941	0		0.13648	1709299
00:00:01.406	64213	0.00908	0		0.131694	1708179
00:00:01.414	64223	0.00942	0		0.136626	1709346
00:00:01.424	64233	0.00943	0		0.136771	1709366
00:00:01.435	64243	0.00916	0		0.132855	1708471
00:00:01.444	64253	0.00911	0		0.132129	1708297
00:00:01.454	64263	0.0094	0		0.136335	1709253
00:00:01.464	64273	0.00931	0		0.13503	1708952
00:00:01.474	64283	0.00928	0		0.134595	1708865
00:00:01.484	64293	0.00926	0		0.134305	1708804
00:00:01.494	64303	0.00932	0		0.135175	1709008
00:00:01.504	64313	0.00894	0		0.129664	1707703
00:00:01.514	64323	0.00974	0		0.141267	1710398
00:00:01.524	64333	0.00926	0		0.134305	1708789
00:00:01.534	64343	0.00938	0		0.136045	1709211
00:00:01.544	64353	0.00906	0		0.131404	1708135
00:00:01.554	64363	0.00916	0		0.132855	1708454
00:00:01.564	64373	0.00915	0		0.13271	1708424
00:00:01.574	64383	0.00959	0		0.139091	1709895
00:00:01.584	64393	0.00898	0		0.130244	1707854
00:00:01.594	64403	0.00976	0		0.141557	1710456
00:00:01.604	64413	0.00931	0		0.13503	1708962
00:00:01.614	64423	0.00906	0		0.131404	1708113
00:00:01.624	64433	0.0092	0		0.133435	1708576
00:00:01.634	64443	0.00936	0		0.135755	1709133
00:00:01.644	64453	0.00934	0		0.135465	1709050
00:00:01.654	64463	0.00926	0		0.134305	1708782
00:00:01.663	64473	0.00922	0		0.133725	1708667
00:00:01.673	64483	0.00945	0		0.137061	1709422
00:00:01.683	64493	0.00905	0		0.131259	1708099
00:00:01.693	64503	0.00941	0		0.13648	1709312
00:00:01.703	64513	0.00906	0		0.131404	1708135
00:00:01.713	64523	0.00921	0		0.13358	1708635
00:00:01.723	64533	0.0092	0		0.133435	1708593
00:00:01.734	64543	0.00933	0		0.13532	1709020
00:00:01.743	64553	0.00901	0		0.130679	1707969
00:00:01.753	64563	0.00921	0		0.13358	1708620
00:00:01.763	64573	0.00921	0		0.13358	1708632
00:00:01.773	64583	0.00903	0		0.130969	1708030
00:00:01.783	64593	0.00919	0		0.13329	1708571
00:00:01.793	64603	0.00931	0		0.13503	1708949
00:00:01.803	64613	0.00922	0		0.133725	1708647
00:00:01.813	64623	0.00927	0		0.13445	1708823
00:00:01.823	64633	0.00927	0		0.13445	1708833
00:00:01.833	64643	0.00928	0		0.134595	1708860
00:00:01.843	64653	0.00917	0		0.133	1708498
00:00:01.853	64663	0.00934	0		0.135465	1709074
00:00:01.863	64673	0.00898	0		0.130244	1707861
00:00:01.873	64683	0.00935	0		0.13561	1709106
00:00:01.883	64693	0.00902	0		0.130824	1707988
00:00:01.893	64703	0.00947	0		0.137351	1709493
00:00:01.903	64713	0.00934	0		0.135465	1709052
00:00:01.913	64723	0.00976	0		0.141557	1710461
00:00:01.923	64733	0.00924	0		0.134015	1708733
00:00:01.933	64743	0.00943	0		0.136771	1709371
00:00:01.943	64753	0.00897	0		0.130099	1707826
00:00:01.953	64763	0.00953	0		0.138221	1709684
00:00:01.963	64773	0.009	0		0.130534	1707934
00:00:01.972	64783	0.00925	0		0.13416	1708770
00:00:01.982	64793	0.00901	0		0.130679	1707956
00:00:01.993	64803	0.00907	0		0.131549	1708150
00:00:02.002	64813	0.00906	0		0.131404	1708128
00:00:02.012	64823	0.0092	0		0.133435	1708579
00:00:02.022	64833	0.00918	0		0.133145	1708527
00:00:02.032	64843	0.00896	0		0.129954	1707796
00:00:02.043	64853	0.00891	0		0.129229	1707635
00:00:02.052	64863	0.00919	0		0.13329	1708574
00:00:02.062	64873	0.00893	0		0.129519	1707698
00:00:02.072	64883	0.00923	0		0.13387	1708699
00:00:02.082	64893	0.00937	0		0.1359	1709157
00:00:02.092	64903	0.00945	0		0.137061	1709422
00:00:02.102	64913	0.00904	0		0.131114	1708069
00:00:02.112	64923	0.00903	0		0.130969	1708035
00:00:02.123	64933	0.00916	0		0.132855	1708456
00:00:02.132	64943	0.00918	0		0.133145	1708512
00:00:02.142	64953	0.00935	0		0.13561	1709099
00:00:02.152	64963	0.00905	0		0.131259	1708086
00:00:02.162	64973	0.00915	0		0.13271	1708424
00:00:02.172	64983	0.00924	0		0.134015	1708716
00:00:02.182	64993	0.00925	0		0.13416	1708762
00:00:02.192	65003	0.00942	0		0.136626	1709344
00:00:02.202	65013	0.00926	0		0.134305	1708809
00:00:02.212	65023	0.00892	0		0.129374	1707654
00:00:02.222	65033	0.00906	0		0.131404	1708106
00:00:02.232	65043	0.00909	0		0.131839	1708236
00:00:02.241	65053	0.00928	0		0.134595	1708853
00:00:02.251	65063	0.00942	0		0.136626	1709341
00:00:02.261	65073	0.00949	0		0.137641	1709581
00:00:02.271	65083	0.00961	0		0.139381	1709980
00:00:02.281	65093	0.00924	0		0.134015	1708730
00:00:02.291	65103	0.00956	0		0.138656	1709792
00:00:02.302	65113	0.00966	0		0.140106	1710131
00:00:02.312	65123	0.00931	0		0.13503	1708974
00:00:02.321	65133	0.00925	0		0.13416	1708774
00:00:02.331	65143	0.00943	0		0.136771	1709371
00:00:02.341	65153	0.00922	0		0.133725	1708654
00:00:02.351	65163	0.00932	0		0.135175	1708986
00:00:02.361	65173	0.00935	0		0.13561	1709111
00:00:02.371	65183	0.00959	0		0.139091	1709909
00:00:02.381	65193	0.00918	0		0.133145	1708534
00:00:02.391	65203	0.00931	0		0.13503	1708959
00:00:02.401	65213	0.00956	0		0.138656	1709802
00:00:02.411	65223	0.00927	0		0.13445	1708841
00:00:02.421	65233	0.00931	0		0.13503	1708971
00:00:02.431	65243	0.00959	0		0.139091	1709895
00:00:02.441	65253	0.00933	0		0.13532	1709018
00:00:02.451	65263	0.00968	0		0.140396	1710209
00:00:02.461	65273	0.00944	0		0.136916	1709385
00:00:02.471	65283	0.00957	0		0.138801	1709836
00:00:02.480	65293	0.00937	0		0.1359	1709153
00:00:02.491	65303	0.00939	0		0.13619	1709214
00:00:02.501	65313	0.00924	0		0.134015	1708743
00:00:02.511	65323	0.00952	0		0.138076	1709669
00:00:02.521	65333	0.00915	0		0.13271	1708410
00:00:02.531	65343	0.00932	0		0.135175	1709001
00:00:02.541	65353	0.0094	0		0.136335	1709248
00:00:02.551	65363	0.00927	0		0.13445	1708826
00:00:02.561	65373	0.00923	0		0.13387	1708686
00:00:02.570	65383	0.00942	0		0.136626	1709329
00:00:02.580	65393	0.00954	0		0.138366	1709733
00:00:02.590	65403	0.0097	0		0.140687	1710273
00:00:02.600	65413	0.00917	0		0.133	1708476
00:00:02.610	65423	0.00933	0		0.13532	1709023
00:00:02.620	65433	0.00911	0		0.132129	1708302
00:00:02.630	65443	0.00945	0		0.137061	1709434
00:00:02.640	65453	0.00937	0		0.1359	1709160
00:00:02.650	65463	0.00911	0		0.132129	1708290
00:00:02.660	65473	0.00967	0		0.140251	1710167
00:00:02.670	65483	0.0096	0		0.139236	1709951
00:00:02.680	65493	0.00938	0		0.136045	1709182
00:00:02.690	65503	0.00951	0		0.137931	1709642
00:00:02.700	65513	0.00916	0		0.132855	1708468
00:00:02.710	65523	0.00924	0		0.134015	1708718
00:00:02.720	65533	0.00984	0		0.142717	1710753
00:00:02.730	7	0.00939	0		0.13619	1709228
00:00:02.740	17	0.00966	0		0.140106	1710143
00:00:02.750	27	0.00957	0		0.138801	1709836
00:00:02.760	37	0.00965	0		0.139961	1710096
00:00:02.770	47	0.00981	0		0.142282	1710647
00:00:02.780	57	0.0094	0		0.136335	1709258
00:00:02.790	67	0.00936	0		0.135755	1709138
00:00:02.800	77	0.00921	0		0.13358	1708630
00:00:02.810	87	0.0094	0		0.136335	1709268
00:00:02.819	97	0.00925	0		0.13416	1708745
00:00:02.830	107	0.00944	0		0.136916	1709407
00:00:02.840	117	0.00942	0		0.136626	1709314
00:00:02.849	127	0.00929	0		0.13474	1708905
00:00:02.859	137	0.00947	0		0.137351	1709495
00:00:02.869	147	0.00967	0		0.140251	1710165
00:00:02.879	157	0.00952	0		0.138076	1709664
00:00:02.890	167	0.00952	0		0.138076	1709650
00:00:02.899	177	0.00957	0		0.138801	1709836
00:00:02.909	187	0.00948	0		0.137496	1709532
00:00:02.919	197	0.00965	0		0.139961	1710099
00:00:02.929	207	0.00929	0		0.13474	1708880
00:00:02.939	217	0.00941	0		0.13648	1709282
00:00:02.949	227	0.00943	0		0.136771	1709353
00:00:02.959	237	0.0096	0		0.139236	1709941
00:00:02.969	247	0.00963	0		0.139671	1710046
00:00:02.979	257	0.00954	0		0.138366	1709728
00:00:02.989	267	0.00942	0		0.136626	1709319
00:00:02.999	277	0.00948	0		0.137496	1709547
00:00:03.009	287	0.00945	0		0.137061	1709422
00:00:03.019	297	0.0093	0		0.134885	1708915
00:00:03.029	307	0.00905	0		0.131259	1708079
00:00:03.039	317	0.00977	0		0.141702	1710505
00:00:03.049	327	0.00936	0		0.135755	1709143
00:00:03.059	337	0.00924	0		0.134015	1708716
00:00:03.069	347	0.00926	0		0.134305	1708777
00:00:03.079	357	0.00941	0		0.13648	1709312
00:00:03.089	367	0.00947	0		0.137351	1709513
00:00:03.099	377	0.00955	0		0.138511	1709775
00:00:03.109	387	0.00965	0		0.139961	1710109
00:00:03.119	397	0.00962	0		0.139526	1710000
00:00:03.128	407	0.00946	0		0.137206	1709454
00:00:03.139	417	0.00942	0		0.136626	1709322
00:00:03.148	427	0.00943	0		0.136771	1709363
00:00:03.159	437	0.00982	0		0.142427	1710669
00:00:03.168	447	0.00954	0		0.138366	1709735
00:00:03.178	457	0.00944	0		0.136916	1709395
00:00:03.189	467	0.00938	0		0.136045	1709211
00:00:03.199	477	0.00982	0		0.142427	1710667
00:00:03.208	487	0.00947	0		0.137351	1709495
00:00:03.218	497	0.00934	0		0.135465	1709052
00:00:03.228	507	0.00938	0		0.136045	1709182
00:00:03.238	517	0.00965	0		0.139961	1710099
00:00:03.248	527	0.00926	0		0.134305	1708787
00:00:03.258	537	0.00939	0		0.13619	1709226
00:00:03.268	547	0.00946	0		0.137206	1709454
00:00:03.278	557	0.00993	0		0.144022	1711035
00:00:03.288	567	0.0092	0		0.133435	1708596
00:00:03.298	577	0.00957	0		0.138801	1709828
00:00:03.308	587	0.00974	0		0.141267	1710417
00:00:03.318	597	0.01004	0		0.145618	1711415
00:00:03.328	607	0.00972	0		0.140977	1710331
00:00:03.338	617	0.00971	0		0.140832	1710317
00:00:03.348	627	0.00946	0		0.137206	1709459
00:00:03.358	637	0.00967	0		0.140251	1710167
00:00:03.368	647	0.00974	0		0.141267	1710398
00:00:03.377	657	0.0096	0		0.139236	1709944
00:00:03.388	667	0.0094	0		0.136335	1709273
00:00:03.398	677	0.01006	0		0.145908	1711464
00:00:03.407	687	0.00977	0		0.141702	1710491
00:00:03.418	697	0.00984	0		0.142717	1710726
00:00:03.428	707	0.00968	0		0.140396	1710211
00:00:03.438	717	0.00985	0		0.142862	1710777
00:00:03.447	727	0.00933	0		0.13532	1709045
00:00:03.457	737	0.00962	0		0.139526	1709990
00:00:03.470	747	0.00939	0		0.13619	1709243
00:00:03.477	757	0.00972	0		0.140977	1710346
00:00:03.487	767	0.00958	0		0.138946	1709880
00:00:03.497	777	0.00981	0		0.142282	1710625
00:00:03.507	787	0.00921	0		0.13358	1708615
00:00:03.517	797	0.00987	0		0.143152	1710831
00:00:03.527	807	0.00981	0		0.142282	1710623
00:00:03.537	817	0.00989	0		0.143442	1710895
00:00:03.547	827	0.00977	0		0.141702	1710520
00:00:03.557	837	0.01005	0		0.145763	1711449
00:00:03.567	847	0.00944	0		0.136916	1709385
00:00:03.577	857	0.00986	0		0.143007	1710811
00:00:03.587	867	0.00972	0		0.140977	1710324
00:00:03.597	877	0.00983	0		0.142572	1710691
00:00:03.607	887	0.00985	0		0.142862	1710767
00:00:03.617	897	0.0097	0		0.140687	1710260
00:00:03.627	907	0.00956	0		0.138656	1709816
00:00:03.637	917	0.00995	0		0.144313	1711094
00:00:03.647	927	0.00988	0		0.143297	1710882
00:00:03.657	937	0.00982	0		0.142427	1710689
00:00:03.667	947	0.00969	0		0.140542	1710243
00:00:03.677	957	0.0099	0		0.143587	1710954
00:00:03.686	967	0.0097	0		0.140687	1710268
00:00:03.697	977	0.00981	0		0.142282	1710647
00:00:03.707	987	0.00976	0		0.141557	1710486
00:00:03.717	997	0.00967	0		0.140251	1710155
00:00:03.727	1007	0.00979	0		0.141992	1710564
00:00:03.736	1017	0.00998	0		0.144748	1711217
00:00:03.748	1027	0.00994	0		0.144167	1711060
00:00:03.756	1037	0.01023	0		0.148374	1712061
00:00:03.767	1047	0.00971	0		0.140832	1710290
00:00:03.776	1057	0.00997	0		0.144603	1711177
00:00:03.786	1067	0.00968	0		0.140396	1710199
00:00:03.796	1077	0.00991	0		0.143732	1710963
00:00:03.806	1087	0.00958	0		0.138946	1709877
00:00:03.816	1097	0.00964	0		0.139816	1710065
00:00:03.826	1107	0.00979	0		0.141992	1710564
00:00:03.836	1117	0.01007	0		0.146053	1711508
00:00:03.846	1127	0.00987	0		0.143152	1710829
00:00:03.856	1137	0.00992	0		0.143877	1711020
00:00:03.866	1147	0.00946	0		0.137206	1709464
00:00:03.876	1157	0.01023	0		0.148374	1712054
00:00:03.886	1167	0.00986	0		0.143007	1710809
00:00:03.896	1177	0.01006	0		0.145908	1711479
00:00:03.906	1187	0.00985	0		0.142862	1710767
00:00:03.916	1197	0.01002	0		0.145328	1711349
00:00:03.926	1207	0.00986	0		0.143007	1710807
00:00:03.936	1217	0.01002	0		0.145328	1711351
00:00:03.946	1227	0.01	0		0.145038	1711268
00:00:03.955	1237	0.00976	0		0.141557	1710461
00:00:03.966	1247	0.00969	0		0.140542	1710234
00:00:03.975	1257	0.00993	0		0.144022	1711050
00:00:03.985	1267	0.01002	0		0.145328	1711339
00:00:03.995	1277	0.00986	0		0.143007	1710821
00:00:04.005	1287	0.00944	0		0.136916	1709393
00:00:04.015	1297	0.00985	0		0.142862	1710782
00:00:04.026	1307	0.00965	0		0.139961	1710096
00:00:04.035	1317	0.01011	0		0.146633	1711640
00:00:04.045	1327	0.00981	0		0.142282	1710638
00:00:04.055	1337	0.00993	0		0.144022	1711040
00:00:04.065	1347	0.01002	0		0.145328	1711351
00:00:04.075	1357	0.01023	0		0.148374	1712034
00:00:04.086	1367	0.00966	0		0.140106	1710148
00:00:04.095	1377	0.01012	0		0.146778	1711674
00:00:04.105	1387	0.01003	0		0.145473	1711393
00:00:04.115	1397	0.00958	0		0.138946	1709880
00:00:04.125	1407	0.00975	0		0.141412	1710444
00:00:04.135	1417	0.01016	0		0.147358	1711812
00:00:04.145	1427	0.00996	0		0.144458	1711155
00:00:04.155	1437	0.00969	0		0.140542	1710236
00:00:04.165	1447	0.00982	0		0.142427	1710669
00:00:04.175	1457	0.01021	0		0.148083	1711966
00:00:04.185	1467	0.00982	0		0.142427	1710657
00:00:04.195	1477	0.01035	0		0.150114	1712440
00:00:04.205	1487	0.00987	0		0.143152	1710853
00:00:04.215	1497	0.01004	0		0.145618	1711412
00:00:04.225	1507	0.00946	0		0.137206	1709478
00:00:04.235	1517	0.01016	0		0.147358	1711807
00:00:04.245	1527	0.00997	0		0.144603	1711187
00:00:04.255	1537	0.01019	0		0.147793	1711917
00:00:04.265	1547	0.00985	0		0.142862	1710785
00:00:04.275	1557	0.00987	0		0.143152	1710826
00:00:04.285	1567	0.0099	0		0.143587	1710956
00:00:04.294	1577	0.01022	0		0.148229	1712005
00:00:04.304	1587	0.0101	0		0.146488	1711599
00:00:04.314	1597	0.01024	0		0.148519	1712083
00:00:04.324	1607	0.01033	0		0.149824	1712398
00:00:04.335	1617	0.0101	0		0.146488	1711599
00:00:04.344	1627	0.00982	0		0.142427	1710679
00:00:04.354	1637	0.01017	0		0.147503	1711848
00:00:04.364	1647	0.00995	0		0.144313	1711109
00:00:04.374	1657	0.01036	0		0.150259	1712484
00:00:04.385	1667	0.00997	0		0.144603	1711165
00:00:04.394	1677	0.01035	0		0.150114	1712457
00:00:04.404	1687	0.00969	0		0.140542	1710251
00:00:04.414	1697	0.01025	0		0.148664	1712105
00:00:04.424	1707	0.01015	0		0.147213	1711787
00:00:04.434	1717	0.01009	0		0.146343	1711567
00:00:04.444	1727	0.00999	0		0.144893	1711251
00:00:04.454	1737	0.01006	0		0.145908	1711491
00:00:04.464	1747	0.00988	0		0.143297	1710865
00:00:04.474	1757	0.01024	0		0.148519	1712093
00:00:04.484	1767	0.00981	0		0.142282	1710623
00:00:04.494	1777	0.01009	0		0.146343	1711564
00:00:04.504	1787	0.00978	0		0.141847	1710532
00:00:04.514	1797	0.0101	0		0.146488	1711613
00:00:04.524	1807	0.00987	0		0.143152	1710853
00:00:04.534	1817	0.01032	0		0.149679	1712361
00:00:04.544	1827	0.00995	0		0.144313	1711116
00:00:04.554	1837	0.01005	0		0.145763	1711457
00:00:04.564	1847	0.00976	0		0.141557	1710456
00:00:04.573	1857	0.00995	0		0.144313	1711116
00:00:04.584	1867	0.00986	0		0.143007	1710811
00:00:04.594	1877	0.01006	0		0.145908	1711486
00:00:04.603	1887	0.01004	0		0.145618	1711395
00:00:04.613	1897	0.01032	0		0.149679	1712359
00:00:04.623	1907	0.01	0		0.145038	1711278
00:00:04.633	1917	0.01016	0		0.147358	1711797
00:00:04.643	1927	0.00978	0		0.141847	1710530
00:00:04.653	1937	0.01025	0		0.148664	1712105
00:00:04.663	1947	0.00988	0		0.143297	1710875
00:00:04.673	1957	0.01044	0		0.151419	1712743
00:00:04.683	1967	0.00997	0		0.144603	1711160
00:00:04.693	1977	0.0104	0		0.150839	1712606
00:00:04.704	1987	0.00985	0		0.142862	1710782
00:00:04.713	1997	0.0101	0		0.146488	1711599
00:00:04.723	2007	0.01	0		0.145038	1711285
00:00:04.733	2017	0.01021	0		0.148083	1711976
00:00:04.743	2027	0.00975	0		0.141412	1710429
00:00:04.753	2037	0.01013	0		0.146923	1711709
00:00:04.763	2047	0.01011	0		0.146633	1711640
00:00:04.773	2057	0.0102	0		0.147938	1711944
00:00:04.783	2067	0.00997	0		0.144603	1711192
00:00:04.793	2077	0.01033	0		0.149824	1712400
00:00:04.803	2087	0.01017	0		0.147503	1711861
00:00:04.813	2097	0.00988	0		0.143297	1710860
00:00:04.823	2107	0.01042	0		0.151129	1712677
00:00:04.833	2117	0.01043	0		0.151274	1712714
00:00:04.842	2127	0.00992	0		0.143877	1711022
00:00:04.853	2137	0.01008	0		0.146198	1711540
00:00:04.863	2147	0.00971	0		0.140832	1710287
00:00:04.873	2157	0.01018	0		0.147648	1711878
00:00:04.882	2167	0.0102	0		0.147938	1711932
00:00:04.893	2177	0.01034	0		0.149969	1712415
00:00:04.902	2187	0.00985	0		0.142862	1710787
00:00:04.912	2197	0.01032	0		0.149679	1712364
00:00:04.923	2207	0.00962	0		0.139526	1709985
00:00:04.933	2217	0.01011	0		0.146633	1711662
00:00:04.942	2227	0.00995	0		0.144313	1711119
00:00:04.952	2237	0.01033	0		0.149824	1712371
00:00:04.962	2247	0.01032	0		0.149679	1712351
00:00:04.972	2257	0.01029	0		0.149244	1712235
00:00:04.982	2267	0.01022	0		0.148229	1712015
00:00:04.992	2277	0.01016	0		0.147358	1711821
00:00:05.002	2287	0.0101	0		0.146488	1711628
00:00:05.012	2297	0.01051	0		0.152435	1712973
00:00:05.022	2307	0.00995	0		0.144313	1711106
00:00:05.032	2317	0.01026	0		0.148809	1712135
00:00:05.042	2327	0.00994	0		0.144167	1711072
00:00:05.052	2337	0.01038	0		0.150549	1712540
00:00:05.062	2347	0.01017	0		0.147503	1711863
00:00:05.072	2357	0.01016	0		0.147358	1711829
00:00:05.082	2367	0.01049	0		0.152145	1712920
00:00:05.092	2377	0.01009	0		0.146343	1711569
00:00:05.102	2387	0.01042	0		0.151129	1712694
00:00:05.112	2397	0.01016	0		0.147358	1711821
00:00:05.122	2407	0.01027	0		0.148954	1712196
00:00:05.132	2417	0.01041	0		0.150984	1712650
00:00:05.142	2427	0.01002	0		0.145328	1711349
00:00:05.152	2437	0.01075	0		0.155916	1713778
00:00:05.162	2447	0.01011	0		0.146633	1711640
00:00:05.171	2457	0.0104	0		0.150839	1712631
00:00:05.181	2467	0.01026	0		0.148809	1712159
00:00:05.191	2477	0.01029	0		0.149244	1712238
00:00:05.201	2487	0.01043	0		0.151274	1712731
00:00:05.211	2497	0.01041	0		0.150984	1712667
00:00:05.221	2507	0.00998	0		0.144748	1711214
00:00:05.231	2517	0.01035	0		0.150114	1712454
00:00:05.241	2527	0.00996	0		0.144458	1711136
00:00:05.251	2537	0.01044	0		0.151419	1712763
00:00:05.261	2547	0.01008	0		0.146198	1711559
00:00:05.271	2557	0.01031	0		0.149534	1712307
00:00:05.281	2567	0.01004	0		0.145618	1711412
00:00:05.291	2577	0.0105	0		0.15229	1712946
00:00:05.301	2587	0.01035	0		0.150114	1712454
00:00:05.311	2597	0.01049	0		0.152145	1712917
00:00:05.321	2607	0.00998	0		0.144748	1711202
00:00:05.331	2617	0.01028	0		0.149099	1712221
00:00:05.341	2627	0.0101	0		0.146488	1711599
00:00:05.351	2637	0.01041	0		0.150984	1712667
00:00:05.361	2647	0.01003	0		0.145473	1711373
00:00:05.371	2657	0.01057	0		0.153305	1713183
00:00:05.381	2667	0.01019	0		0.147793	1711929
00:00:05.391	2677	0.01051	0		0.152435	1712971
00:00:05.401	2687	0.01025	0		0.148664	1712120
00:00:05.411	2697	0.01045	0		0.151564	1712787
00:00:05.421	2707	0.01037	0		0.150404	1712523
00:00:05.431	2717	0.01025	0		0.148664	1712128
00:00:05.441	2727	0.01003	0		0.145473	1711376
00:00:05.451	2737	0.01055	0		0.153015	1713113
00:00:05.462	2747	0.01019	0		0.147793	1711917
00:00:05.471	2757	0.01049	0		0.152145	1712922
00:00:05.480	2767	0.01025	0		0.148664	1712105
00:00:05.491	2777	0.01051	0		0.152435	1712978
00:00:05.501	2787	0.01071	0		0.155335	1713645
00:00:05.511	2797	0.01038	0		0.150549	1712555
00:00:05.521	2807	0.01047	0		0.151854	1712858
00:00:05.530	2817	0.01078	0		0.156351	1713910
00:00:05.540	2827	0.01032	0		0.149679	1712354
00:00:05.550	2837	0.01032	0		0.149679	1712366
00:00:05.560	2847	0.01025	0		0.148664	1712130
00:00:05.570	2857	0.01041	0		0.150984	1712653
00:00:05.580	2867	0.01021	0		0.148083	1711988
00:00:05.590	2877	0.01078	0		0.156351	1713898
00:00:05.600	2887	0.01051	0		0.152435	1712981
00:00:05.610	2897	0.01039	0		0.150694	1712589
00:00:05.620	2907	0.01048	0		0.152	1712880
00:00:05.630	2917	0.01052	0		0.15258	1713035
00:00:05.640	2927	0.01074	0		0.15577	1713763
00:00:05.650	2937	0.01071	0		0.155335	1713675
00:00:05.660	2947	0.01059	0		0.153595	1713256
00:00:05.670	2957	0.01065	0		0.154465	1713452
00:00:05.680	2967	0.01075	0		0.155916	1713797
00:00:05.690	2977	0.01053	0		0.152725	1713049
00:00:05.700	2987	0.01046	0		0.151709	1712819
00:00:05.709	2997	0.01076	0		0.156061	1713824
00:00:05.720	3007	0.01034	0		0.149969	1712422
00:00:05.730	3017	0.01059	0		0.153595	1713244
00:00:05.740	3027	0.01048	0		0.152	1712888
00:00:05.750	3037	0.01047	0		0.151854	1712866
00:00:05.760	3047	0.01065	0		0.154465	1713447
00:00:05.769	3057	0.01054	0		0.15287	1713096
00:00:05.779	3067	0.01045	0		0.151564	1712773
00:00:05.789	3077	0.01044	0		0.151419	1712743
00:00:05.799	3087	0.0106	0		0.15374	1713273
00:00:05.809	3097	0.01046	0		0.151709	1712829
00:00:05.819	3107	0.01055	0		0.153015	1713120
00:00:05.829	3117	0.01052	0		0.15258	1713030
00:00:05.840	3127	0.01088	0		0.157801	1714216
00:00:05.849	3137	0.01078	0		0.156351	1713878
00:00:05.859	3147	0.01053	0		0.152725	1713062
00:00:05.869	3157	0.01081	0		0.156786	1714003
00:00:05.879	3167	0.01057	0		0.153305	1713177
00:00:05.889	3177	0.01074	0		0.15577	1713756
00:00:05.899	3187	0.01042	0		0.151129	1712692
00:00:05.909	3197	0.01072	0		0.15548	1713692
00:00:05.919	3207	0.01031	0		0.149534	1712332
00:00:05.929	3217	0.01073	0		0.155625	1713712
00:00:05.939	3227	0.01096	0		0.158961	1714484
00:00:05.949	3237	0.01073	0		0.155625	1713714
00:00:05.959	3247	0.0106	0		0.15374	1713283
00:00:05.969	3257	0.01081	0		0.156786	1713983
00:00:05.979	3267	0.01088	0		0.157801	1714243
00:00:05.989	3277	0.01056	0		0.15316	1713147
00:00:05.999	3287	0.01065	0		0.154465	1713459
00:00:06.008	3297	0.01085	0		0.157366	1714125
00:00:06.018	3307	0.01049	0		0.152145	1712917
00:00:06.029	3317	0.01091	0		0.158236	1714329
00:00:06.039	3327	0.01065	0		0.154465	1713472
00:00:06.049	3337	0.01064	0		0.15432	1713432
00:00:06.059	3347	0.01077	0		0.156206	1713873
00:00:06.068	3357	0.01065	0		0.154465	1713472
00:00:06.078	3367	0.0106	0		0.15374	1713293
00:00:06.088	3377	0.01054	0		0.15287	1713086
00:00:06.098	3387	0.01088	0		0.157801	1714238
00:00:06.108	3397	0.01059	0		0.153595	1713249
00:00:06.118	3407	0.01062	0		0.15403	1713347
00:00:06.128	3417	0.01054	0		0.15287	1713091
00:00:06.138	3427	0.01083	0		0.157076	1714072
00:00:06.148	3437	0.01062	0		0.15403	1713354
00:00:06.158	3447	0.01077	0		0.156206	1713863
00:00:06.168	3457	0.01099	0		0.159396	1714594
00:00:06.178	3467	0.01079	0		0.156496	1713939
00:00:06.188	3477	0.01083	0		0.157076	1714069
00:00:06.198	3487	0.01084	0		0.157221	1714079
00:00:06.208	3497	0.01075	0		0.155916	1713809
00:00:06.218	3507	0.01069	0		0.155045	1713601
00:00:06.228	3517	0.01096	0		0.158961	1714501
00:00:06.238	3527	0.01106	0		0.160412	1714819
00:00:06.248	3537	0.01077	0		0.156206	1713854
00:00:06.258	3547	0.01061	0		0.153885	1713332
00:00:06.268	3557	0.01072	0		0.15548	1713680
00:00:06.278	3567	0.01099	0		0.159396	1714609
00:00:06.288	3577	0.0107	0		0.15519	1713609
00:00:06.297	3587	0.01091	0		0.158236	1714338
00:00:06.308	3597	0.01068	0		0.1549	1713562
00:00:06.318	3607	0.01096	0		0.158961	1714513
00:00:06.328	3617	0.01054	0		0.15287	1713098
00:00:06.338	3627	0.01085	0		0.157366	1714125
00:00:06.347	3637	0.01087	0		0.157656	1714199
00:00:06.358	3647	0.0111	0		0.160992	1714959
00:00:06.367	3657	0.011	0		0.159541	1714624
00:00:06.377	3667	0.0109	0		0.158091	1714302
00:00:06.387	3677	0.01068	0		0.1549	1713555
00:00:06.397	3687	0.01104	0		0.160122	1714756
00:00:06.407	3697	0.01098	0		0.159251	1714550
00:00:06.417	3707	0.01089	0		0.157946	1714265
00:00:06.427	3717	0.01078	0		0.156351	1713893
00:00:06.437	3727	0.01085	0		0.157366	1714140
00:00:06.447	3737	0.01096	0		0.158961	1714506
00:00:06.457	3747	0.01104	0		0.160122	1714761
00:00:06.467	3757	0.0109	0		0.158091	1714307
00:00:06.477	3767	0.01113	0		0.161427	1715059
00:00:06.487	3777	0.01077	0		0.156206	1713873
00:00:06.497	3787	0.0109	0		0.158091	1714282
00:00:06.507	3797	0.01117	0		0.162007	1715206
00:00:06.517	3807	0.01116	0		0.161862	1715165
00:00:06.527	3817	0.0109	0		0.158091	1714287
00:00:06.537	3827	0.0112	0		0.162442	1715307
00:00:06.547	3837	0.01108	0		0.160702	1714893
00:00:06.557	3847	0.01094	0		0.158671	1714419
00:00:06.567	3857	0.01111	0		0.161137	1714986
00:00:06.577	3867	0.01102	0		0.159832	1714707
00:00:06.587	3877	0.01096	0		0.158961	1714484
00:00:06.596	3887	0.01091	0		0.158236	1714341
00:00:06.607	3897	0.0108	0		0.156641	1713947
00:00:06.617	3907	0.01096	0		0.158961	1714486
00:00:06.627	3917	0.01105	0		0.160267	1714807
00:00:06.636	3927	0.01125	0		0.163167	1715474
00:00:06.647	3937	0.01056	0		0.15316	1713145
00:00:06.657	3947	0.01112	0		0.161282	1715020
00:00:06.666	3957	0.01111	0		0.161137	1715015
00:00:06.677	3967	0.0112	0		0.162442	1715297
00:00:06.686	3977	0.01091	0		0.158236	1714338
00:00:06.696	3987	0.01097	0		0.159106	1714526
00:00:06.706	3997	0.01133	0		0.164328	1715727
00:00:06.716	4007	0.01119	0		0.162297	1715265
00:00:06.726	4017	0.01133	0		0.164328	1715727
00:00:06.736	4027	0.01119	0		0.162297	1715255
00:00:06.746	4037	0.01084	0		0.157221	1714084
00:00:06.756	4047	0.01136	0		0.164763	1715849
00:00:06.766	4057	0.01099	0		0.159396	1714594
00:00:06.776	4067	0.01096	0		0.158961	1714481
00:00:06.786	4077	0.01088	0		0.157801	1714238
00:00:06.796	4087	0.01102	0		0.159832	1714699
00:00:06.806	4097	0.01117	0		0.162007	1715187
00:00:06.816	4107	0.01117	0		0.162007	1715192
00:00:06.826	4117	0.01143	0		0.165778	1716089
00:00:06.836	4127	0.01125	0		0.163167	1715482
00:00:06.846	4137	0.01143	0		0.165778	1716060
00:00:06.856	4147	0.0113	0		0.163893	1715646
00:00:06.866	4157	0.01094	0		0.158671	1714439
00:00:06.875	4167	0.01131	0		0.164038	1715668
00:00:06.886	4177	0.01143	0		0.165778	1716079
00:00:06.896	4187	0.01128	0		0.163603	1715587
00:00:06.906	4197	0.01116	0		0.161862	1715170
00:00:06.916	4207	0.01109	0		0.160847	1714925
00:00:06.926	4217	0.01099	0		0.159396	1714594
00:00:06.936	4227	0.01128	0		0.163603	1715555
00:00:06.945	4237	0.01127	0		0.163457	1715550
00:00:06.956	4247	0.0114	0		0.165343	1715974
00:00:06.965	4257	0.01099	0		0.159396	1714594
00:00:06.975	4267	0.01116	0		0.161862	1715175
00:00:06.986	4277	0.01133	0		0.164328	1715741
00:00:06.995	4287	0.01124	0		0.163022	1715430
00:00:07.005	4297	0.01146	0		0.166213	1716162
00:00:07.015	4307	0.01138	0		0.165053	1715903
00:00:07.025	4317	0.0114	0		0.165343	1715979
00:00:07.035	4327	0.01127	0		0.163457	1715540
00:00:07.045	4337	0.01149	0		0.166648	1716260
00:00:07.055	4347	0.01147	0		0.166358	1716194
00:00:07.065	4357	0.01145	0		0.166068	1716133
00:00:07.075	4367	0.01121	0		0.162587	1715321
00:00:07.085	4377	0.01108	0		0.160702	1714912
00:00:07.095	4387	0.01156	0		0.167664	1716527
00:00:07.105	4397	0.01153	0		0.167228	1716400
00:00:07.115	4407	0.01139	0		0.165198	1715930
00:00:07.125	4417	0.01109	0		0.160847	1714922
00:00:07.135	4427	0.01157	0		0.167809	1716530
00:00:07.145	4437	0.01128	0		0.163603	1715560
00:00:07.155	4447	0.01151	0		0.166938	1716339
00:00:07.164	4457	0.01127	0		0.163457	1715553
00:00:07.175	4467	0.01164	0		0.168824	1716768
00:00:07.185	4477	0.0112	0		0.162442	1715307
00:00:07.194	4487	0.01148	0		0.166503	1716233
00:00:07.204	4497	0.01151	0		0.166938	1716358
00:00:07.214	4507	0.01151	0		0.166938	1716353
00:00:07.225	4517	0.01145	0		0.166068	1716158
00:00:07.234	4527	0.01129	0		0.163748	1715602
00:00:07.245	4537	0.01136	0		0.164763	1715837
00:00:07.254	4547	0.0115	0		0.166793	1716317
00:00:07.264	4557	0.01134	0		0.164473	1715785
00:00:07.274	4567	0.0119	0		0.172595	1717661
00:00:07.284	4577	0.01158	0		0.167954	1716569
00:00:07.294	4587	0.01139	0		0.165198	1715947
00:00:07.304	4597	0.01119	0		0.162297	1715270
00:00:07.314	4607	0.01162	0		0.168534	1716714
00:00:07.324	4617	0.01148	0		0.166503	1716241
00:00:07.335	4627	0.01177	0		0.170709	1717221
00:00:07.345	4637	0.01164	0		0.168824	1716783
00:00:07.354	4647	0.01186	0		0.172015	1717532
00:00:07.364	4657	0.01133	0		0.164328	1715729
00:00:07.374	4667	0.0116	0		0.168244	1716651
00:00:07.384	4677	0.0116	0		0.168244	1716651
00:00:07.394	4687	0.01149	0		0.166648	1716275
00:00:07.404	4697	0.01178	0		0.170854	1717236
00:00:07.414	4707	0.01181	0		0.17129	1717344
00:00:07.424	4717	0.01151	0		0.166938	1716336
00:00:07.434	4727	0.01174	0		0.170274	1717116
00:00:07.444	4737	0.01146	0		0.166213	1716162
00:00:07.454	4747	0.0119	0		0.172595	1717646
00:00:07.464	4757	0.01141	0		0.165488	1716003
00:00:07.474	4767	0.01164	0		0.168824	1716778
00:00:07.483	4777	0.01177	0		0.170709	1717209
00:00:07.494	4787	0.01163	0		0.168679	1716759
00:00:07.503	4797	0.01156	0		0.167664	1716495
00:00:07.513	4807	0.01201	0		0.17419	1718021
00:00:07.524	4817	0.01154	0		0.167374	1716459
00:00:07.533	4827	0.0118	0		0.171144	1717300
00:00:07.543	4837	0.01154	0		0.167374	1716439
00:00:07.553	4847	0.01184	0		0.171725	1717444
00:00:07.563	4857	0.01164	0		0.168824	1716795
00:00:07.573	4867	0.01189	0		0.17245	1717603
00:00:07.583	4877	0.0117	0		0.169694	1716991
00:00:07.593	4887	0.01198	0		0.173755	1717933
00:00:07.603	4897	0.01186	0		0.172015	1717520
00:00:07.613	4907	0.01179	0		0.170999	1717275
00:00:07.623	4917	0.01166	0		0.169114	1716832
00:00:07.633	4927	0.01212	0		0.175786	1718390
00:00:07.643	4937	0.01165	0		0.168969	1716815
00:00:07.653	4947	0.01205	0		0.17477	1718141
00:00:07.663	4957	0.01185	0		0.17187	1717469
00:00:07.673	4967	0.01188	0		0.172305	1717596
00:00:07.683	4977	0.01178	0		0.170854	1717251
00:00:07.693	4987	0.01171	0		0.169839	1717016
00:00:07.703	4997	0.01169	0		0.169549	1716940
00:00:07.713	5007	0.01188	0		0.172305	1717574
00:00:07.723	5017	0.01169	0		0.169549	1716947
00:00:07.733	5027	0.01193	0		0.17303	1717749
00:00:07.743	5037	0.01187	0		0.17216	1717554
00:00:07.753	5047	0.01177	0		0.170709	1717231
00:00:07.762	5057	0.01174	0		0.170274	1717109
00:00:07.773	5067	0.01197	0		0.17361	1717898
00:00:07.782	5077	0.01145	0		0.166068	1716135
00:00:07.792	5087	0.01183	0		0.17158	1717430
00:00:07.802	5097	0.01201	0		0.17419	1718023
00:00:07.812	5107	0.0119	0		0.172595	1717653
00:00:07.822	5117	0.01165	0		0.168969	1716798
00:00:07.833	5127	0.0119	0		0.172595	1717641
00:00:07.842	5137	0.01181	0		0.17129	1717354
00:00:07.852	5147	0.01209	0		0.175351	1718288
00:00:07.862	5157	0.01169	0		0.169549	1716959
00:00:07.872	5167	0.01226	0		0.177816	1718869
00:00:07.882	5177	0.01175	0		0.170419	1717148
00:00:07.892	5187	0.01187	0		0.17216	1717545
00:00:07.902	5197	0.01178	0		0.170854	1717253
00:00:07.912	5207	0.01214	0		0.176076	1718444
00:00:07.922	5217	0.0119	0		0.172595	1717666
00:00:07.932	5227	0.0121	0		0.175496	1718315
00:00:07.942	5237	0.01172	0		0.169984	1717055
00:00:07.952	5247	0.01217	0		0.176511	1718569
00:00:07.962	5257	0.0117	0		0.169694	1716976
00:00:07.972	5267	0.01214	0		0.176076	1718466
00:00:07.982	5277	0.01182	0		0.171435	1717378
00:00:07.992	5287	0.01236	0		0.179267	1719202
00:00:08.002	5297	0.01163	0		0.168679	1716744
00:00:08.012	5307	0.01245	0		0.180572	1719513
00:00:08.022	5317	0.01166	0		0.169114	1716847
00:00:08.032	5327	0.01222	0		0.177236	1718737
00:00:08.042	5337	0.01171	0		0.169839	1717011
00:00:08.052	5347	0.01233	0		0.178831	1719104
00:00:08.061	5357	0.01196	0		0.173465	1717842
00:00:08.071	5367	0.01218	0		0.176656	1718594
00:00:08.081	5377	0.01209	0		0.175351	1718293
00:00:08.091	5387	0.01217	0		0.176511	1718557
00:00:08.101	5397	0.01207	0		0.175061	1718217
00:00:08.111	5407	0.01215	0		0.176221	1718506
00:00:08.121	5417	0.01173	0		0.170129	1717094
00:00:08.131	5427	0.01214	0		0.176076	1718452
00:00:08.141	5437	0.01211	0		0.175641	1718346
00:00:08.151	5447	0.01228	0		0.178106	1718925
00:00:08.161	5457	0.01216	0		0.176366	1718523
00:00:08.171	5467	0.01229	0		0.178251	1718967
00:00:08.181	5477	0.01233	0		0.178831	1719080
00:00:08.191	5487	0.0121	0		0.175496	1718337
00:00:08.201	5497	0.01195	0		0.17332	1717827
00:00:08.211	5507	0.01229	0		0.178251	1718977
00:00:08.221	5517	0.01217	0		0.176511	1718572
00:00:08.231	5527	0.01257	0		0.182312	1719903
00:00:08.241	5537	0.01221	0		0.177091	1718704
00:00:08.251	5547	0.01196	0		0.173465	1717864
00:00:08.261	5557	0.01229	0		0.178251	1718962
00:00:08.271	5567	0.0124	0		0.179847	1719320
00:00:08.281	5577	0.01215	0		0.176221	1718493
00:00:08.291	5587	0.01254	0		0.181877	1719787
00:00:08.301	5597	0.01209	0		0.175351	1718280
00:00:08.311	5607	0.01265	0		0.183473	1720175
00:00:08.320	5617	0.01235	0		0.179122	1719151
00:00:08.331	5627	0.01236	0		0.179267	1719209
00:00:08.340	5637	0.01223	0		0.177381	1718751
00:00:08.351	5647	0.01233	0		0.178831	1719087
00:00:08.361	5657	0.01242	0		0.180137	1719410
00:00:08.370	5667	0.01232	0		0.178686	1719072
00:00:08.380	5677	0.01237	0		0.179412	1719227
00:00:08.390	5687	0.01235	0		0.179122	1719178
00:00:08.400	5697	0.01223	0		0.177381	1718756
00:00:08.410	5707	0.01233	0		0.178831	1719080
00:00:08.420	5717	0.01226	0		0.177816	1718867
00:00:08.430	5727	0.01234	0		0.178977	1719136
00:00:08.440	5737	0.01241	0		0.179992	1719369
00:00:08.450	5747	0.01231	0		0.178541	1719011
00:00:08.460	5757	0.01258	0		0.182457	1719933
00:00:08.470	5767	0.01228	0		0.178106	1718928
00:00:08.480	5777	0.01239	0		0.179702	1719290
00:00:08.490	5787	0.01225	0		0.177671	1718827
00:00:08.500	5797	0.01252	0		0.181587	1719726
00:00:08.510	5807	0.01247	0		0.180862	1719550
00:00:08.520	5817	0.01245	0		0.180572	1719496
00:00:08.530	5827	0.0126	0		0.182747	1720009
00:00:08.540	5837	0.01264	0		0.183328	1720146
00:00:08.550	5847	0.01272	0		0.184488	1720391
00:00:08.560	5857	0.01235	0		0.179122	1719175
00:00:08.570	5867	0.01276	0		0.185068	1720545
00:00:08.580	5877	0.01244	0		0.180427	1719464
00:00:08.590	5887	0.01237	0		0.179412	1719231
00:00:08.600	5897	0.0127	0		0.184198	1720327
00:00:08.610	5907	0.01285	0		0.186373	1720840
00:00:08.620	5917	0.01252	0		0.181587	1719733
00:00:08.630	5927	0.0128	0		0.185648	1720675
00:00:08.640	5937	0.01241	0		0.179992	1719356
00:00:08.650	5947	0.01272	0		0.184488	1720396
00:00:08.660	5957	0.01244	0		0.180427	1719476
00:00:08.670	5967	0.01275	0		0.184923	1720511
00:00:08.680	5977	0.01269	0		0.184053	1720288
00:00:08.690	5987	0.01282	0		0.185938	1720741
00:00:08.699	5997	0.01285	0		0.186373	1720832
00:00:08.709	6007	0.01303	0		0.188984	1721435
00:00:08.719	6017	0.01236	0		0.179267	1719195
00:00:08.729	6027	0.01298	0		0.188259	1721276
00:00:08.739	6037	0.01279	0		0.185503	1720633
00:00:08.749	6047	0.01368	0		0.198412	1723631
00:00:08.759	6057	0.01276	0		0.185068	1720545
00:00:08.769	6067	0.01265	0		0.183473	1720163
00:00:08.779	6077	0.01265	0		0.183473	1720175
00:00:08.789	6087	0.01343	0		0.194786	1722800
00:00:08.799	6097	0.0129	0		0.187099	1721009
00:00:08.811	6107	0.01327	0		0.192465	1722256
00:00:08.819	6117	0.01294	0		0.187679	1721151
00:00:08.829	6127	0.0127	0		0.184198	1720334
00:00:08.839	6137	0.01278	0		0.185358	1720592
00:00:08.849	6147	0.01303	0		0.188984	1721457
00:00:08.859	6157	0.01305	0		0.189274	1721494
00:00:08.869	6167	0.01327	0		0.192465	1722244
00:00:08.879	6177	0.01285	0		0.186373	1720829
00:00:08.888	6187	0.01325	0		0.192175	1722198
00:00:08.898	6197	0.01288	0		0.186809	1720933
00:00:08.908	6207	0.01297	0		0.188114	1721249
00:00:08.919	6217	0.01288	0		0.186809	1720926
00:00:08.929	6227	0.01303	0		0.188984	1721440
00:00:08.939	6237	0.01307	0		0.189564	1721587
00:00:08.948	6247	0.01307	0		0.189564	1721584
00:00:08.958	6257	0.01319	0		0.191305	1721979
00:00:08.968	6267	0.01334	0		0.19348	1722499
00:00:08.978	6277	0.01282	0		0.185938	1720741
00:00:08.989	6287	0.0132	0		0.19145	1722013
00:00:08.998	6297	0.01273	0		0.184633	1720425
00:00:09.008	6307	0.01344	0		0.194931	1722815
00:00:09.018	6317	0.01328	0		0.19261	1722276
00:00:09.028	6327	0.01315	0		0.190725	1721861
00:00:09.039	6337	0.01335	0		0.193625	1722516
00:00:09.049	6347	0.01349	0		0.195656	1722985
00:00:09.058	6357	0.01317	0		0.191015	1721922
00:00:09.068	6367	0.01322	0		0.19174	1722090
00:00:09.078	6377	0.0131	0		0.189999	1721692
00:00:09.088	6387	0.01336	0		0.19377	1722540
00:00:09.098	6397	0.01331	0		0.193045	1722394
00:00:09.108	6407	0.01346	0		0.195221	1722881
00:00:09.119	6417	0.01341	0		0.194496	1722734
00:00:09.128	6427	0.01356	0		0.196671	1723217
00:00:09.138	6437	0.01357	0		0.196816	1723269
00:00:09.148	6447	0.01352	0		0.196091	1723085
00:00:09.158	6457	0.01337	0		0.193915	1722597
00:00:09.168	6467	0.01332	0		0.19319	1722420
00:00:09.178	6477	0.01325	0		0.192175	1722173
00:00:09.188	6487	0.01332	0		0.19319	1722406
00:00:09.197	6497	0.01343	0		0.194786	1722790
00:00:09.208	6507	0.01338	0		0.19406	1722619
00:00:09.218	6517	0.01333	0		0.193335	1722452
00:00:09.228	6527	0.01337	0		0.193915	1722592
00:00:09.238	6537	0.01329	0		0.192755	1722313
00:00:09.247	6547	0.0135	0		0.195801	1723007
00:00:09.257	6557	0.0137	0		0.198702	1723690
00:00:09.267	6567	0.01346	0		0.195221	1722871
00:00:09.277	6577	0.01392	0		0.201892	1724431
00:00:09.287	6587	0.0133	0		0.1929	1722364
00:00:09.297	6597	0.01345	0		0.195076	1722864
00:00:09.307	6607	0.01365	0		0.197976	1723533
00:00:09.317	6617	0.01352	0		0.196091	1723097
00:00:09.327	6627	0.01353	0		0.196236	1723132
00:00:09.337	6637	0.01369	0		0.198557	1723670
00:00:09.347	6647	0.01385	0		0.200877	1724202
00:00:09.357	6657	0.01352	0		0.196091	1723097
00:00:09.367	6667	0.01359	0		0.197106	1723337
00:00:09.377	6677	0.01367	0		0.198267	1723575
00:00:09.387	6687	0.01347	0		0.195366	1722910
00:00:09.397	6697	0.01372	0		0.198992	1723771
00:00:09.407	6707	0.01379	0		0.200007	1723981
00:00:09.417	6717	0.01362	0		0.197541	1723428
00:00:09.427	6727	0.01381	0		0.200297	1724067
00:00:09.437	6737	0.01355	0		0.196526	1723176
00:00:09.447	6747	0.01373	0		0.199137	1723805
00:00:09.457	6757	0.01375	0		0.199427	1723854
00:00:09.467	6767	0.0141	0		0.204503	1725023
00:00:09.477	6777	0.01372	0		0.198992	1723751
00:00:09.487	6787	0.01382	0		0.200442	1724084
00:00:09.496	6797	0.01365	0		0.197976	1723509
00:00:09.507	6807	0.01379	0		0.200007	1723979
00:00:09.517	6817	0.01388	0		0.201312	1724296
00:00:09.527	6827	0.01395	0		0.202328	1724533
00:00:09.536	6837	0.01413	0		0.204938	1725131
00:00:09.546	6847	0.01379	0		0.200007	1723984
00:00:09.556	6857	0.01398	0		0.202763	1724646
00:00:09.567	6867	0.0138	0		0.200152	1724011
00:00:09.576	6877	0.01379	0		0.200007	1723991
00:00:09.587	6887	0.01377	0		0.199717	1723918
00:00:09.596	6897	0.01433	0		0.207839	1725803
00:00:09.606	6907	0.01395	0		0.202328	1724521
00:00:09.616	6917	0.01398	0		0.202763	1724622
00:00:09.626	6927	0.01406	0		0.203923	1724886
00:00:09.636	6937	0.01422	0		0.206244	1725426
00:00:09.646	6947	0.01417	0		0.205518	1725276
00:00:09.656	6957	0.01422	0		0.206244	1725428
00:00:09.666	6967	0.01413	0		0.204938	1725124
00:00:09.676	6977	0.01427	0		0.206969	1725612
00:00:09.686	6987	0.01431	0		0.207549	1725725
00:00:09.696	6997	0.01426	0		0.206824	1725561
00:00:09.706	7007	0.01454	0		0.210885	1726499
00:00:09.716	7017	0.01416	0		0.205373	1725237
00:00:09.726	7027	0.01399	0		0.202908	1724678
00:00:09.736	7037	0.01451	0		0.21045	1726399
00:00:09.746	7047	0.01428	0		0.207114	1725632
00:00:09.756	7057	0.0147	0		0.213205	1727041
00:00:09.766	7067	0.01426	0		0.206824	1725570
00:00:09.776	7077	0.01453	0		0.21074	1726473
00:00:09.786	7087	0.01426	0		0.206824	1725585
00:00:09.796	7097	0.0142	0		0.205954	1725362
00:00:09.805	7107	0.01412	0		0.204793	1725087
00:00:09.815	7117	0.01426	0		0.206824	1725568
00:00:09.826	7127	0.01425	0		0.206679	1725539
00:00:09.835	7137	0.01453	0		0.21074	1726487
00:00:09.845	7147	0.01427	0		0.206969	1725597
00:00:09.855	7157	0.0147	0		0.213205	1727053
00:00:09.865	7167	0.01463	0		0.21219	1726803
00:00:09.875	7177	0.01426	0		0.206824	1725583
00:00:09.885	7187	0.01453	0		0.21074	1726477
00:00:09.895	7197	0.01458	0		0.211465	1726642
00:00:09.905	7207	0.01471	0		0.21335	1727092
00:00:09.915	7217	0.01467	0		0.21277	1726960
00:00:09.925	7227	0.01455	0		0.21103	1726544
00:00:09.935	7237	0.01478	0		0.214366	1727327
00:00:09.945	7247	0.01478	0		0.214366	1727327
00:00:09.955	7257	0.0145	0		0.210305	1726384
00:00:09.965	7267	0.0146	0		0.211755	1726717
00:00:09.975	7277	0.01471	0		0.21335	1727065
00:00:09.985	7287	0.01486	0		0.215526	1727573
00:00:09.995	7297	0.01494	0		0.216686	1727840
00:00:10.005	7307	0.01467	0		0.21277	1726940
00:00:10.015	7317	0.01472	0		0.213495	1727122
00:00:10.025	7327	0.01468	0		0.212915	1726970
00:00:10.035	7337	0.01472	0		0.213495	1727107
00:00:10.045	7347	0.01475	0		0.213931	1727219
00:00:10.055	7357	0.01508	0		0.218717	1728310
00:00:10.065	7367	0.01507	0		0.218572	1728296
00:00:10.075	7377	0.01494	0		0.216686	1727857
00:00:10.084	7387	0.01478	0		0.214366	1727317
00:00:10.094	7397	0.01525	0		0.221182	1728877
00:00:10.104	7407	0.01515	0		0.219732	1728551
00:00:10.114	7417	0.01492	0		0.216396	1727794
00:00:10.124	7427	0.01493	0		0.216541	1727813
00:00:10.135	7437	0.01509	0		0.218862	1728342
00:00:10.145	7447	0.01483	0		0.215091	1727492
00:00:10.155	7457	0.01489	0		0.215961	1727698
00:00:10.165	7467	0.01516	0		0.219877	1728593
00:00:10.174	7477	0.0151	0		0.219007	1728379
00:00:10.184	7487	0.01503	0		0.217992	1728144
00:00:10.194	7497	0.01499	0		0.217412	1728014
00:00:10.204	7507	0.01514	0		0.219587	1728529
00:00:10.214	7517	0.01508	0		0.218717	1728315
00:00:10.224	7527	0.0151	0		0.219007	1728396
00:00:10.234	7537	0.01496	0		0.216976	1727926
00:00:10.244	7547	0.0154	0		0.223358	1729406
00:00:10.254	7557	0.01541	0		0.223503	1729418
00:00:10.264	7567	0.01523	0		0.220892	1728830
00:00:10.274	7577	0.01524	0		0.221037	1728860
00:00:10.284	7587	0.01539	0		0.223213	1729359
00:00:10.294	7597	0.01523	0		0.220892	1728813
00:00:10.304	7607	0.01513	0		0.219442	1728500
00:00:10.314	7617	0.01564	0		0.226839	1730208
00:00:10.324	7627	0.0152	0		0.220457	1728718
00:00:10.334	7637	0.01558	0		0.225969	1729985
00:00:10.344	7647	0.01515	0		0.219732	1728573
00:00:10.354	7657	0.01532	0		0.222198	1729127
00:00:10.364	7667	0.0154	0		0.223358	1729403
00:00:10.373	7677	0.01578	0		0.228869	1730674
00:00:10.383	7687	0.0153	0		0.221908	1729046
00:00:10.393	7697	0.01553	0		0.225244	1729816
00:00:10.403	7707	0.01525	0		0.221182	1728882
00:00:10.413	7717	0.01583	0		0.229595	1730831
00:00:10.423	7727	0.01527	0		0.221473	1728975
00:00:10.433	7737	0.01539	0		0.223213	1729357
00:00:10.443	7747	0.0154	0		0.223358	1729384
00:00:10.453	7757	0.01559	0		0.226114	1730022
00:00:10.463	7767	0.01543	0		0.223793	1729496
00:00:10.473	7777	0.0157	0		0.227709	1730408
00:00:10.483	7787	0.01522	0		0.220747	1728801
00:00:10.493	7797	0.01547	0		0.224373	1729614
00:00:10.503	7807	0.01558	0		0.225969	1730004
00:00:10.513	7817	0.01587	0		0.230175	1730970
00:00:10.523	7827	0.01569	0		0.227564	1730355
00:00:10.533	7837	0.0156	0		0.226259	1730083
00:00:10.544	7847	0.01578	0		0.228869	1730681
00:00:10.553	7857	0.01567	0		0.227274	1730296
00:00:10.563	7867	0.01558	0		0.225969	1729990
00:00:10.573	7877	0.01591	0		0.230755	1731122
00:00:10.583	7887	0.01591	0		0.230755	1731112
00:00:10.593	7897	0.01591	0		0.230755	1731095
00:00:10.603	7907	0.01602	0		0.23235	1731470
00:00:10.613	7917	0.01658	0		0.240473	1733348
00:00:10.623	7927	0.01576	0		0.228579	1730601
00:00:10.632	7937	0.01615	0		0.234236	1731907
00:00:10.643	7947	0.01574	0		0.228289	1730546
00:00:10.653	7957	0.01577	0		0.228724	1730647
00:00:10.662	7967	0.01575	0		0.228434	1730586
00:00:10.673	7977	0.01643	0		0.238297	1732868
00:00:10.683	7987	0.01599	0		0.231915	1731360
00:00:10.693	7997	0.01595	0		0.231335	1731247
00:00:10.703	8007	0.01592	0		0.2309	1731144
00:00:10.713	8017	0.0163	0		0.236411	1732428
00:00:10.722	8027	0.01623	0		0.235396	1732181
00:00:10.733	8037	0.01649	0		0.239167	1733047
00:00:10.742	8047	0.01633	0		0.236847	1732509
00:00:10.752	8057	0.01608	0		0.233221	1731668
00:00:10.762	8067	0.01585	0		0.229885	1730921
00:00:10.772	8077	0.01648	0		0.239022	1733027
00:00:10.782	8087	0.01616	0		0.234381	1731944
00:00:10.792	8097	0.01656	0		0.240182	1733279
00:00:10.802	8107	0.01615	0		0.234236	1731902
00:00:10.812	8117	0.01652	0		0.239602	1733157
00:00:10.822	8127	0.01623	0		0.235396	1732176
00:00:10.832	8137	0.01627	0		0.235976	1732330
00:00:10.842	8147	0.01643	0		0.238297	1732836
00:00:10.852	8157	0.01641	0		0.238007	1732780
00:00:10.862	8167	0.01644	0		0.238442	1732870
00:00:10.872	8177	0.0164	0		0.237862	1732747
00:00:10.882	8187	0.01637	0		0.237427	1732656
00:00:10.892	8197	0.01673	0		0.242648	1733872
00:00:10.902	8207	0.01627	0		0.235976	1732301
00:00:10.912	8217	0.01689	0		0.244969	1734407
00:00:10.922	8227	0.01626	0		0.235831	1732267
00:00:10.932	8237	0.01693	0		0.245549	1734527
00:00:10.942	8247	0.01651	0		0.239457	1733113
00:00:10.952	8257	0.01662	0		0.241053	1733500
00:00:10.962	8267	0.01638	0		0.237572	1732700
00:00:10.971	8277	0.01697	0		0.246129	1734676
00:00:10.981	8287	0.01678	0		0.243373	1734034
00:00:10.991	8297	0.01663	0		0.241198	1733519
00:00:11.001	8307	0.01628	0		0.236121	1732357
00:00:11.011	8317	0.01702	0		0.246854	1734816
00:00:11.021	8327	0.01666	0		0.241633	1733620
00:00:11.032	8337	0.0168	0		0.243663	1734103
00:00:11.041	8347	0.01665	0		0.241488	1733578
00:00:11.051	8357	0.01656	0		0.240182	1733284
00:00:11.061	8367	0.01661	0		0.240908	1733446
00:00:11.071	8377	0.01733	0		0.25135	1735879
00:00:11.081	8387	0.01686	0		0.244534	1734289
00:00:11.091	8397	0.01694	0		0.245694	1734558
00:00:11.101	8407	0.01687	0		0.244679	1734318
00:00:11.111	8417	0.01723	0		0.2499	1735546
00:00:11.121	8427	0.01662	0		0.241053	1733504
00:00:11.131	8437	0.01711	0		0.248159	1735142
00:00:11.141	8447	0.017	0		0.246564	1734776
00:00:11.152	8457	0.01705	0		0.247289	1734941
00:00:11.161	8467	0.01716	0		0.248885	1735309
00:00:11.171	8477	0.01701	0		0.246709	1734803
00:00:11.180	8487	0.01694	0		0.245694	1734563
00:00:11.190	8497	0.01723	0		0.2499	1735551
00:00:11.201	8507	0.01716	0		0.248885	1735297
00:00:11.211	8517	0.01725	0		0.25019	1735610
00:00:11.221	8527	0.01709	0		0.247869	1735074
00:00:11.230	8537	0.01714	0		0.248595	1735240
00:00:11.241	8547	0.01696	0		0.245984	1734639
00:00:11.250	8557	0.01731	0		0.25106	1735818
00:00:11.261	8567	0.01729	0		0.25077	1735737
00:00:11.271	8577	0.0174	0		0.252366	1736118
00:00:11.280	8587	0.01722	0		0.249755	1735519
00:00:11.290	8597	0.01761	0		0.255411	1736804
00:00:11.301	8607	0.01762	0		0.255556	1736836
00:00:11.310	8617	0.01775	0		0.257442	1737292
00:00:11.320	8627	0.01735	0		0.25164	1735943
00:00:11.330	8637	0.01751	0		0.253961	1736466
00:00:11.340	8647	0.01746	0		0.253236	1736324
00:00:11.350	8657	0.0175	0		0.253816	1736451
00:00:11.360	8667	0.01743	0		0.252801	1736206
00:00:11.370	8677	0.0176	0		0.255266	1736777
00:00:11.380	8687	0.01774	0		0.257297	1737258
00:00:11.390	8697	0.01768	0		0.256427	1737061
00:00:11.400	8707	0.01765	0		0.255992	1736943
00:00:11.410	8717	0.01798	0		0.260778	1738066
00:00:11.420	8727	0.01774	0		0.257297	1737255
00:00:11.430	8737	0.01771	0		0.256862	1737134
00:00:11.440	8747	0.01753	0		0.254251	1736529
00:00:11.450	8757	0.01789	0		0.259472	1737767
00:00:11.460	8767	0.01778	0		0.257877	1737380
00:00:11.470	8777	0.01791	0		0.259763	1737819
00:00:11.480	8787	0.01754	0		0.254396	1736591
00:00:11.490	8797	0.0179	0		0.259617	1737796
00:00:11.500	8807	0.01785	0		0.258892	1737628
00:00:11.510	8817	0.01782	0		0.258457	1737503
00:00:11.520	8827	0.01811	0		0.262663	1738488
00:00:11.529	8837	0.01801	0		0.261213	1738138
00:00:11.539	8847	0.01778	0		0.257877	1737373
00:00:11.549	8857	0.01807	0		0.262083	1738349
00:00:11.559	8867	0.01796	0		0.260488	1737970
00:00:11.569	8877	0.01835	0		0.266144	1739284
00:00:11.579	8887	0.01785	0		0.258892	1737628
00:00:11.589	8897	0.01828	0		0.265129	1739046
00:00:11.599	8907	0.01807	0		0.262083	1738363
00:00:11.609	8917	0.01834	0		0.265999	1739272
00:00:11.619	8927	0.01845	0		0.267595	1739633
00:00:11.629	8937	0.01835	0		0.266144	1739299
00:00:11.639	8947	0.01838	0		0.266579	1739380
00:00:11.649	8957	0.01837	0		0.266434	1739376
00:00:11.659	8967	0.01805	0		0.261793	1738292
00:00:11.669	8977	0.01836	0		0.266289	1739329
00:00:11.679	8987	0.01825	0		0.264694	1738944
00:00:11.689	8997	0.01828	0		0.265129	1739073
00:00:11.699	9007	0.01806	0		0.261938	1738322
00:00:11.709	9017	0.01837	0		0.266434	1739358
00:00:11.719	9027	0.0184	0		0.266869	1739456
00:00:11.729	9037	0.01863	0		0.270205	1740247
00:00:11.739	9047	0.01828	0		0.265129	1739046
00:00:11.749	9057	0.01848	0		0.26803	1739716
00:00:11.759	9067	0.01814	0		0.263098	1738601
00:00:11.769	9077	0.01845	0		0.267595	1739618
00:00:11.779	9087	0.01827	0		0.264984	1739017
00:00:11.789	9097	0.0187	0		0.271221	1740474
00:00:11.798	9107	0.01865	0		0.270495	1740296
00:00:11.808	9117	0.01853	0		0.268755	1739907
00:00:11.819	9127	0.01844	0		0.26745	1739581
00:00:11.828	9137	0.01875	0		0.271946	1740640
00:00:11.839	9147	0.01875	0		0.271946	1740645
00:00:11.848	9157	0.01891	0		0.274266	1741189
00:00:11.858	9167	0.01878	0		0.272381	1740748
00:00:11.868	9177	0.01866	0		0.27064	1740343
00:00:11.878	9187	0.01876	0		0.272091	1740660
00:00:11.888	9197	0.01905	0		0.276297	1741640
00:00:11.898	9207	0.01862	0		0.27006	1740194
00:00:11.908	9217	0.01884	0		0.273251	1740927
00:00:11.918	9227	0.01889	0		0.273976	1741110
00:00:11.928	9237	0.01867	0		0.270785	1740371
00:00:11.938	9247	0.01848	0		0.26803	1739733
00:00:11.948	9257	0.01892	0		0.274411	1741201
00:00:11.958	9267	0.01869	0		0.271075	1740437
00:00:11.968	9277	0.0189	0		0.274121	1741128
00:00:11.978	9287	0.01906	0		0.276442	1741677
00:00:11.988	9297	0.01928	0		0.279633	1742419
00:00:11.998	9307	0.01877	0		0.272236	1740701
00:00:12.008	9317	0.01903	0		0.276007	1741587
00:00:12.018	9327	0.01914	0		0.277602	1741937
00:00:12.028	9337	0.01912	0		0.277312	1741866
00:00:12.038	9347	0.01907	0		0.276587	1741707
00:00:12.048	9357	0.0189	0		0.274121	1741128
00:00:12.057	9367	0.01875	0		0.271946	1740652
00:00:12.068	9377	0.01928	0		0.279633	1742414
00:00:12.077	9387	0.01901	0		0.275717	1741501
00:00:12.088	9397	0.01923	0		0.278908	1742253
00:00:12.097	9407	0.01898	0		0.275282	1741393
00:00:12.107	9417	0.01923	0		0.278908	1742243
00:00:12.118	9427	0.01918	0		0.278182	1742091
00:00:12.127	9437	0.01917	0		0.278037	1742062
00:00:12.137	9447	0.0194	0		0.281373	1742807
00:00:12.147	9457	0.01947	0		0.282388	1743042
00:00:12.157	9467	0.01925	0		0.279198	1742319
00:00:12.167	9477	0.01923	0		0.278908	1742245
00:00:12.177	9487	0.01889	0		0.273976	1741101
00:00:12.187	9497	0.01944	0		0.281953	1742961
00:00:12.197	9507	0.0192	0		0.278472	1742160
00:00:12.207	9517	0.01929	0		0.279778	1742436
00:00:12.217	9527	0.01927	0		0.279488	1742385
00:00:12.227	9537	0.01943	0		0.281808	1742930
00:00:12.237	9547	0.01923	0		0.278908	1742243
00:00:12.247	9557	0.01981	0		0.28732	1744209
00:00:12.257	9567	0.01942	0		0.281663	1742885
00:00:12.267	9577	0.01946	0		0.282243	1743015
00:00:12.277	9587	0.01936	0		0.280793	1742687
00:00:12.287	9597	0.01978	0		0.286885	1744099
00:00:12.297	9607	0.01951	0		0.282969	1743192
00:00:12.307	9617	0.0194	0		0.281373	1742819
00:00:12.317	9627	0.01947	0		0.282388	1743042
00:00:12.327	9637	0.01978	0		0.286885	1744077
00:00:12.337	9647	0.01966	0		0.285144	1743690
00:00:12.347	9657	0.01989	0		0.28848	1744459
00:00:12.357	9667	0.01968	0		0.285434	1743761
00:00:12.367	9677	0.01963	0		0.284709	1743602
00:00:12.377	9687	0.01953	0		0.283259	1743267
00:00:12.387	9697	0.02026	0		0.293846	1745702
00:00:12.396	9707	0.01966	0		0.285144	1743675
00:00:12.406	9717	0.01976	0		0.286594	1744015
00:00:12.416	9727	0.0199	0		0.288625	1744505
00:00:12.426	9737	0.0195	0		0.282824	1743157
00:00:12.436	9747	0.01972	0		0.286014	1743878
00:00:12.447	9757	0.01977	0		0.28674	1744052
00:00:12.456	9767	0.01991	0		0.28877	1744522
00:00:12.466	9777	0.01996	0		0.289495	1744700
00:00:12.476	9787	0.01994	0		0.289205	1744625
00:00:12.486	9797	0.01995	0		0.28935	1744672
00:00:12.496	9807	0.01998	0		0.289785	1744758
00:00:12.506	9817	0.01993	0		0.28906	1744610
00:00:12.516	9827	0.02002	0		0.290365	1744893
00:00:12.526	9837	0.01956	0		0.283694	1743348
00:00:12.536	9847	0.01969	0		0.285579	1743780
00:00:12.546	9857	0.01968	0		0.285434	1743763
00:00:12.556	9867	0.02002	0		0.290365	1744905
00:00:12.566	9877	0.01987	0		0.28819	1744393
00:00:12.576	9887	0.01992	0		0.288915	1744579
00:00:12.586	9897	0.01999	0		0.28993	1744790
00:00:12.596	9907	0.02005	0		0.290801	1744991
00:00:12.606	9917	0.02031	0		0.294572	1745859
00:00:12.616	9927	0.02027	0		0.293991	1745734
00:00:12.626	9937	0.02022	0		0.293266	1745574
00:00:12.636	9947	0.02	0		0.290075	1744825
00:00:12.646	9957	0.02026	0		0.293846	1745702
00:00:12.655	9967	0.02021	0		0.293121	1745522
00:00:12.665	9977	0.0202	0		0.292976	1745515
00:00:12.676	9987	0.02009	0		0.291381	1745140
00:00:12.685	9997	0.02018	0		0.292686	1745442
00:00:12.695	10007	0.02008	0		0.291236	1745113
00:00:12.705	10017	0.02031	0		0.294572	1745859
00:00:12.715	10027	0.01999	0		0.28993	1744798
00:00:12.725	10037	0.01971	0		0.285869	1743856
00:00:12.735	10047	0.02033	0		0.294862	1745954
00:00:12.745	10057	0.02008	0		0.291236	1745099
00:00:12.756	10067	0.02003	0		0.290511	1744927
00:00:12.765	10077	0.02039	0		0.295732	1746148
00:00:12.775	10087	0.0199	0		0.288625	1744503
00:00:12.785	10097	0.02039	0		0.295732	1746136
00:00:12.795	10107	0.02006	0		0.290946	1745047
00:00:12.805	10117	0.02032	0		0.294717	1745908
00:00:12.815	10127	0.02022	0		0.293266	1745579
00:00:12.825	10137	0.02037	0		0.295442	1746062
00:00:12.835	10147	0.02048	0		0.297037	1746454
00:00:12.845	10157	0.02058	0		0.298488	1746773
00:00:12.855	10167	0.02071	0		0.300373	1747207
00:00:12.865	10177	0.02041	0		0.296022	1746204
00:00:12.875	10187	0.02013	0		0.291961	1745282
00:00:12.885	10197	0.01999	0		0.28993	1744800
00:00:12.895	10207	0.02019	0		0.292831	1745478
00:00:12.905	10217	0.0203	0		0.294427	1745842
00:00:12.915	10227	0.02022	0		0.293266	1745557
00:00:12.925	10237	0.02024	0		0.293556	1745630
00:00:12.935	10247	0.02028	0		0.294136	1745783
00:00:12.945	10257	0.0203	0		0.294427	1745854
00:00:12.955	10267	0.02047	0		0.296892	1746422
00:00:12.965	10277	0.02022	0		0.293266	1745574
00:00:12.975	10287	0.0203	0		0.294427	1745837
00:00:12.984	10297	0.02038	0		0.295587	1746109
00:00:12.994	10307	0.02046	0		0.296747	1746376
00:00:13.004	10317	0.02058	0		0.298488	1746769
00:00:13.014	10327	0.0205	0		0.297327	1746520
00:00:13.024	10337	0.02058	0		0.298488	1746778
00:00:13.034	10347	0.02059	0		0.298633	1746800
00:00:13.044	10357	0.02031	0		0.294572	1745871
00:00:13.054	10367	0.0202	0		0.292976	1745493
00:00:13.064	10377	0.02067	0		0.299793	1747082
00:00:13.074	10387	0.02074	0		0.300808	1747327
00:00:13.084	10397	0.02036	0		0.295297	1746043
00:00:13.094	10407	0.0204	0		0.295877	1746185
00:00:13.104	10417	0.02046	0		0.296747	1746371
00:00:13.114	10427	0.0207	0		0.300228	1747177
00:00:13.124	10437	0.02051	0		0.297472	1746532
00:00:13.134	10447	0.02075	0		0.300953	1747334
00:00:13.144	10457	0.02057	0		0.298343	1746756
00:00:13.154	10467	0.02043	0		0.296312	1746275
00:00:13.164	10477	0.0206	0		0.298778	1746842
00:00:13.174	10487	0.02043	0		0.296312	1746290
00:00:13.184	10497	0.02087	0		0.302694	1747743
00:00:13.194	10507	0.02077	0		0.301243	1747422
00:00:13.204	10517	0.02066	0		0.299648	1747048
00:00:13.214	10527	0.02033	0		0.294862	1745952
00:00:13.224	10537	0.02051	0		0.297472	1746530
00:00:13.233	10547	0.02068	0		0.299938	1747116
00:00:13.243	10557	0.02053	0		0.297762	1746616
00:00:13.254	10567	0.02077	0		0.301243	1747417
00:00:13.264	10577	0.02044	0		0.296457	1746319
00:00:13.273	10587	0.02053	0		0.297762	1746625
00:00:13.284	10597	0.0205	0		0.297327	1746508
00:00:13.294	10607	0.02066	0		0.299648	1747057
00:00:13.304	10617	0.02072	0		0.300518	1747231
00:00:13.314	10627	0.02071	0		0.300373	1747202
00:00:13.323	10637	0.02045	0		0.296602	1746346
00:00:13.334	10647	0.0206	0		0.298778	1746854
00:00:13.344	10657	0.02062	0		0.299068	1746908
00:00:13.353	10667	0.02057	0		0.298343	1746759
00:00:13.363	10677	0.02059	0		0.298633	1746817
00:00:13.373	10687	0.02076	0		0.301098	1747395
00:00:13.383	10697	0.02058	0		0.298488	1746781
00:00:13.393	10707	0.02057	0		0.298343	1746759
00:00:13.403	10717	0.02038	0		0.295587	1746099
00:00:13.413	10727	0.02065	0		0.299503	1747018
00:00:13.423	10737	0.0209	0		0.303129	1747853
00:00:13.433	10747	0.02088	0		0.302839	1747780
00:00:13.443	10757	0.02066	0		0.299648	1747062
00:00:13.453	10767	0.02062	0		0.299068	1746901
00:00:13.463	10777	0.02049	0		0.297182	1746483
00:00:13.473	10787	0.02128	0		0.30864	1749119
00:00:13.483	10797	0.0206	0		0.298778	1746849
00:00:13.493	10807	0.02081	0		0.301823	1747547
00:00:13.503	10817	0.02106	0		0.305449	1748388
00:00:13.513	10827	0.0207	0		0.300228	1747163
00:00:13.523	10837	0.02051	0		0.297472	1746552
00:00:13.533	10847	0.02083	0		0.302114	1747628
00:00:13.543	10857	0.02068	0		0.299938	1747099
00:00:13.553	10867	0.02093	0		0.303564	1747938
00:00:13.563	10877	0.02061	0		0.298923	1746871
00:00:13.572	10887	0.02092	0		0.303419	1747905
00:00:13.582	10897	0.02101	0		0.304724	1748224
00:00:13.592	10907	0.02056	0		0.298198	1746723
00:00:13.602	10917	0.02047	0		0.296892	1746405
00:00:13.612	10927	0.02086	0		0.302549	1747731
00:00:13.623	10937	0.02091	0		0.303274	1747873
00:00:13.633	10947	0.02113	0		0.306465	1748633
00:00:13.642	10957	0.02096	0		0.303999	1748040
00:00:13.652	10967	0.02093	0		0.303564	1747938
00:00:13.662	10977	0.02062	0		0.299068	1746906
00:00:13.672	10987	0.0212	0		0.30748	1748864
00:00:13.682	10997	0.02034	0		0.295007	1745986
00:00:13.692	11007	0.02098	0		0.304289	1748124
00:00:13.703	11017	0.02076	0		0.301098	1747395
00:00:13.712	11027	0.02097	0		0.304144	1748102
00:00:13.722	11037	0.021	0		0.304579	1748175
00:00:13.732	11047	0.02103	0		0.305014	1748273
00:00:13.742	11057	0.02091	0		0.303274	1747888
00:00:13.752	11067	0.02108	0		0.305739	1748449
00:00:13.762	11077	0.02073	0		0.300663	1747285
00:00:13.772	11087	0.02124	0		0.30806	1748989
00:00:13.782	11097	0.02109	0		0.305885	1748498
00:00:13.792	11107	0.02088	0		0.302839	1747790
00:00:13.802	11117	0.02095	0		0.303854	1748006
00:00:13.812	11127	0.02125	0		0.308205	1749026
00:00:13.822	11137	0.02085	0		0.302404	1747672
00:00:13.831	11147	0.02111	0		0.306175	1748557
00:00:13.842	11157	0.02092	0		0.303419	1747933
00:00:13.852	11167	0.02098	0		0.304289	1748131
00:00:13.862	11177	0.02087	0		0.302694	1747743
00:00:13.872	11187	0.02112	0		0.30632	1748601
00:00:13.882	11197	0.02061	0		0.298923	1746864
00:00:13.891	11207	0.02105	0		0.305304	1748339
00:00:13.901	11217	0.02085	0		0.302404	1747692
00:00:13.912	11227	0.0214	0		0.310381	1749530
00:00:13.922	11237	0.0212	0		0.30748	1748850
00:00:13.932	11247	0.02094	0		0.303709	1747994
00:00:13.941	11257	0.02092	0		0.303419	1747933
00:00:13.951	11267	0.02103	0		0.305014	1748285
00:00:13.961	11277	0.021	0		0.304579	1748195
00:00:13.971	11287	0.02102	0		0.304869	1748263
00:00:13.981	11297	0.02132	0		0.30922	1749254
00:00:13.991	11307	0.021	0		0.304579	1748185
00:00:14.001	11317	0.02133	0		0.309365	1749286
00:00:14.011	11327	0.02138	0		0.310091	1749452
00:00:14.022	11337	0.0212	0		0.30748	1748855
00:00:14.031	11347	0.02106	0		0.305449	1748393
00:00:14.041	11357	0.02109	0		0.305885	1748479
00:00:14.051	11367	0.02129	0		0.308785	1749163
00:00:14.061	11377	0.02105	0		0.305304	1748364
00:00:14.071	11387	0.02121	0		0.307625	1748894
00:00:14.081	11397	0.02117	0		0.307045	1748773
00:00:14.091	11407	0.02129	0		0.308785	1749166
00:00:14.101	11417	0.02125	0		0.308205	1749036
00:00:14.111	11427	0.02153	0		0.312266	1749964
00:00:14.121	11437	0.02089	0		0.302984	1747822
00:00:14.131	11447	0.02111	0		0.306175	1748550
00:00:14.141	11457	0.02098	0		0.304289	1748114
00:00:14.151	11467	0.02163	0		0.313717	1750303
00:00:14.160	11477	0.02112	0		0.30632	1748596
00:00:14.170	11487	0.02124	0		0.30806	1748977
00:00:14.180	11497	0.02132	0		0.30922	1749251
00:00:14.191	11507	0.02128	0		0.30864	1749119
00:00:14.201	11517	0.02101	0		0.304724	1748205
00:00:14.210	11527	0.02114	0		0.30661	1748645
00:00:14.221	11537	0.02121	0		0.307625	1748879
00:00:14.230	11547	0.02136	0		0.309801	1749401
00:00:14.241	11557	0.02106	0		0.305449	1748371
00:00:14.250	11567	0.02149	0		0.311686	1749822
00:00:14.260	11577	0.0211	0		0.30603	1748511
00:00:14.270	11587	0.02156	0		0.312701	1750082
00:00:14.280	11597	0.02146	0		0.311251	1749741
00:00:14.290	11607	0.02163	0		0.313717	1750308
00:00:14.300	11617	0.0212	0		0.30748	1748859
00:00:14.310	11627	0.02163	0		0.313717	1750291
00:00:14.320	11637	0.02115	0		0.306755	1748694
00:00:14.330	11647	0.0214	0		0.310381	1749530
00:00:14.340	11657	0.02108	0		0.305739	1748464
00:00:14.350	11667	0.02134	0		0.30951	1749330
00:00:14.360	11677	0.02114	0		0.30661	1748648
00:00:14.370	11687	0.02171	0		0.314877	1750562
00:00:14.380	11697	0.021	0		0.304579	1748170
00:00:14.390	11707	0.02169	0		0.314587	1750496
00:00:14.400	11717	0.02128	0		0.30864	1749119
00:00:14.410	11727	0.02142	0		0.310671	1749582
00:00:14.420	11737	0.02155	0		0.312556	1750028
00:00:14.430	11747	0.02158	0		0.312991	1750127
00:00:14.440	11757	0.02123	0		0.307915	1748955
00:00:14.450	11767	0.02167	0		0.314297	1750435
00:00:14.460	11777	0.02152	0		0.312121	1749937
00:00:14.470	11787	0.02169	0		0.314587	1750489
00:00:14.479	11797	0.02143	0		0.310816	1749643
00:00:14.490	11807	0.02121	0		0.307625	1748886
00:00:14.500	11817	0.02117	0		0.307045	1748768
00:00:14.510	11827	0.02134	0		0.30951	1749337
00:00:14.519	11837	0.02119	0		0.307335	1748835
00:00:14.529	11847	0.02168	0		0.314442	1750462
00:00:14.539	11857	0.02163	0		0.313717	1750308
00:00:14.549	11867	0.02153	0		0.312266	1749976
00:00:14.559	11877	0.0216	0		0.313281	1750188
00:00:14.569	11887	0.02159	0		0.313136	1750158
00:00:14.579	11897	0.02171	0		0.314877	1750570
00:00:14.589	11907	0.02165	0		0.314007	1750364
00:00:14.599	11917	0.02148	0		0.311541	1749812
00:00:14.609	11927	0.02162	0		0.313572	1750266
00:00:14.619	11937	0.0211	0		0.30603	1748533
00:00:14.630	11947	0.02199	0		0.318938	1751499
00:00:14.639	11957	0.02159	0		0.313136	1750178
00:00:14.649	11967	0.02149	0		0.311686	1749839
00:00:14.659	11977	0.0216	0		0.313281	1750200
00:00:14.669	11987	0.02136	0		0.309801	1749406
00:00:14.679	11997	0.02146	0		0.311251	1749729
00:00:14.689	12007	0.02138	0		0.310091	1749472
00:00:14.699	12017	0.02152	0		0.312121	1749939
00:00:14.709	12027	0.02181	0		0.316327	1750908
00:00:14.719	12037	0.02136	0		0.309801	1749408
00:00:14.729	12047	0.0218	0		0.316182	1750854
00:00:14.739	12057	0.0213	0		0.30893	1749192
00:00:14.749	12067	0.02144	0		0.310961	1749665
00:00:14.759	12077	0.02176	0		0.315602	1750739
00:00:14.769	12087	0.02161	0		0.313426	1750224
00:00:14.779	12097	0.0218	0		0.316182	1750854
00:00:14.789	12107	0.02187	0		0.317197	1751090
00:00:14.799	12117	0.02146	0		0.311251	1749736
00:00:14.809	12127	0.02177	0		0.315747	1750766
00:00:14.818	12137	0.02165	0		0.314007	1750364
00:00:14.829	12147	0.02174	0		0.315312	1750665
00:00:14.839	12157	0.02166	0		0.314152	1750396
00:00:14.849	12167	0.02167	0		0.314297	1750447
00:00:14.860	12177	0.02141	0		0.310526	1749548
00:00:14.868	12187	0.0216	0		0.313281	1750207
00:00:14.879	12197	0.02167	0		0.314297	1750450
00:00:14.888	12207	0.02168	0		0.314442	1750484
00:00:14.898	12217	0.02176	0		0.315602	1750751
00:00:14.908	12227	0.02171	0		0.314877	1750562
00:00:14.918	12237	0.02154	0		0.312411	1749993
00:00:14.928	12247	0.0218	0		0.316182	1750871
00:00:14.938	12257	0.02165	0		0.314007	1750384
00:00:14.948	12267	0.02173	0		0.315167	1750626
00:00:14.958	12277	0.02178	0		0.315892	1750800
00:00:14.968	12287	0.02233	0		0.323869	1752651
00:00:14.978	12297	0.0217	0		0.314732	1750550
00:00:14.988	12307	0.02193	0		0.318068	1751296
00:00:14.998	12317	0.02182	0		0.316472	1750932
00:00:15.008	12327	0.02178	0		0.315892	1750820
00:00:15.018	12337	0.02199	0		0.318938	1751494
00:00:15.028	12347	0.02188	0		0.317342	1751149
00:00:15.038	12357	0.02205	0		0.319808	1751719
00:00:15.048	12367	0.02199	0		0.318938	1751521
00:00:15.058	12377	0.02166	0		0.314152	1750393
00:00:15.068	12387	0.02239	0		0.324739	1752857
00:00:15.078	12397	0.02173	0		0.315167	1750633
00:00:15.088	12407	0.02198	0		0.318793	1751465
00:00:15.098	12417	0.02143	0		0.310816	1749633
00:00:15.108	12427	0.02194	0		0.318213	1751350
00:00:15.118	12437	0.02184	0		0.316762	1751001
00:00:15.127	12447	0.02206	0		0.319953	1751744
00:00:15.138	12457	0.02181	0		0.316327	1750903
00:00:15.147	12467	0.02196	0		0.318503	1751408
00:00:15.157	12477	0.02177	0		0.315747	1750756
00:00:15.167	12487	0.022	0		0.319083	1751531
00:00:15.178	12497	0.0218	0		0.316182	1750883
00:00:15.187	12507	0.02206	0		0.319953	1751746
00:00:15.197	12517	0.02193	0		0.318068	1751296
00:00:15.207	12527	0.02234	0		0.324014	1752697
00:00:15.217	12537	0.02168	0		0.314442	1750460
00:00:15.227	12547	0.02235	0		0.324159	1752724
00:00:15.238	12557	0.02199	0		0.318938	1751504
00:00:15.248	12567	0.0219	0		0.317633	1751207
00:00:15.257	12577	0.02174	0		0.315312	1750655
00:00:15.267	12587	0.02204	0		0.319663	1751670
00:00:15.278	12597	0.02163	0		0.313717	1750313
00:00:15.287	12607	0.02203	0		0.319518	1751634
00:00:15.297	12617	0.02172	0		0.315022	1750611
00:00:15.307	12627	0.022	0		0.319083	1751536
00:00:15.317	12637	0.02223	0		0.322419	1752313
00:00:15.327	12647	0.02196	0		0.318503	1751394
00:00:15.337	12657	0.02174	0		0.315312	1750668
00:00:15.347	12667	0.02193	0		0.318068	1751320
00:00:15.357	12677	0.02188	0		0.317342	1751149
00:00:15.367	12687	0.02204	0		0.319663	1751675
00:00:15.377	12697	0.02157	0		0.312846	1750087
00:00:15.387	12707	0.02215	0		0.321259	1752057
00:00:15.396	12717	0.02204	0		0.319663	1751685
00:00:15.407	12727	0.02207	0		0.320098	1751763
00:00:15.417	12737	0.02204	0		0.319663	1751690
00:00:15.427	12747	0.02179	0		0.316037	1750839
00:00:15.437	12757	0.02188	0		0.317342	1751154
00:00:15.447	12767	0.02246	0		0.325755	1753077
00:00:15.457	12777	0.02208	0		0.320243	1751798
00:00:15.467	12787	0.02213	0		0.320968	1751972
00:00:15.476	12797	0.02228	0		0.323144	1752487
00:00:15.486	12807	0.02223	0		0.322419	1752306
00:00:15.496	12817	0.02198	0		0.318793	1751470
00:00:15.506	12827	0.02214	0		0.321113	1752018
00:00:15.516	12837	0.02208	0		0.320243	1751817
00:00:15.526	12847	0.02216	0		0.321404	1752062
00:00:15.536	12857	0.02221	0		0.322129	1752239
00:00:15.546	12867	0.02225	0		0.322709	1752396
00:00:15.556	12877	0.02206	0		0.319953	1751751
00:00:15.566	12887	0.02216	0		0.321404	1752087
00:00:15.576	12897	0.02206	0		0.319953	1751732
00:00:15.586	12907	0.02211	0		0.320678	1751903
00:00:15.596	12917	0.02194	0		0.318213	1751325
00:00:15.606	12927	0.0219	0		0.317633	1751222
00:00:15.616	12937	0.02189	0		0.317488	1751168
00:00:15.626	12947	0.02211	0		0.320678	1751903
00:00:15.636	12957	0.02208	0		0.320243	1751807
00:00:15.646	12967	0.0223	0		0.323434	1752558
00:00:15.656	12977	0.02226	0		0.322854	1752416
00:00:15.666	12987	0.02219	0		0.321839	1752181
00:00:15.676	12997	0.02195	0		0.318358	1751359
00:00:15.686	13007	0.02186	0		0.317052	1751056
00:00:15.696	13017	0.02223	0		0.322419	1752298
00:00:15.706	13027	0.02219	0		0.321839	1752171
00:00:15.716	13037	0.02203	0		0.319518	1751629
00:00:15.725	13047	0.02213	0		0.320968	1751967
00:00:15.736	13057	0.02207	0		0.320098	1751761
00:00:15.745	13067	0.02228	0		0.323144	1752479
00:00:15.755	13077	0.02196	0		0.318503	1751416
00:00:15.765	13087	0.0225	0		0.326335	1753212
00:00:15.776	13097	0.02234	0		0.324014	1752685
00:00:15.786	13107	0.02226	0		0.322854	1752408
00:00:15.795	13117	0.02176	0		0.315602	1750724
00:00:15.805	13127	0.0221	0		0.320533	1751883
00:00:15.815	13137	0.02208	0		0.320243	1751803
00:00:15.825	13147	0.02225	0		0.322709	1752384
00:00:15.835	13157	0.0225	0		0.326335	1753214
00:00:15.845	13167	0.02221	0		0.322129	1752239
00:00:15.855	13177	0.02204	0		0.319663	1751685
00:00:15.865	13187	0.02231	0		0.323579	1752590
00:00:15.875	13197	0.022	0		0.319083	1751533
00:00:15.885	13207	0.02222	0		0.322274	1752266
00:00:15.895	13217	0.0222	0		0.321984	1752213
00:00:15.905	13227	0.02213	0		0.320968	1751981
00:00:15.915	13237	0.02233	0		0.323869	1752648
00:00:15.925	13247	0.0222	0		0.321984	1752200
00:00:15.935	13257	0.02204	0		0.319663	1751690
00:00:15.945	13267	0.02213	0		0.320968	1751979
00:00:15.955	13277	0.02208	0		0.320243	1751812
00:00:15.965	13287	0.02236	0		0.324304	1752766
00:00:15.975	13297	0.0221	0		0.320533	1751861
00:00:15.985	13307	0.02207	0		0.320098	1751766
00:00:15.994	13317	0.02227	0		0.322999	1752457
00:00:16.004	13327	0.02257	0		0.32735	1753448
00:00:16.014	13337	0.02216	0		0.321404	1752095
00:00:16.024	13347	0.02234	0		0.324014	1752697
00:00:16.034	13357	0.02212	0		0.320823	1751947
00:00:16.044	13367	0.02254	0		0.326915	1753338
00:00:16.055	13377	0.02214	0		0.321113	1752028
00:00:16.065	13387	0.02243	0		0.32532	1752999
00:00:16.074	13397	0.02222	0		0.322274	1752266
00:00:16.084	13407	0.02233	0		0.323869	1752661
00:00:16.094	13417	0.02245	0		0.32561	1753035
00:00:16.104	13427	0.0223	0		0.323434	1752536
00:00:16.114	13437	0.02222	0		0.322274	1752266
00:00:16.124	13447	0.02228	0		0.323144	1752487
00:00:16.134	13457	0.02203	0		0.319518	1751656
00:00:16.145	13467	0.02223	0		0.322419	1752318
00:00:16.154	13477	0.022	0		0.319083	1751550
00:00:16.164	13487	0.02243	0		0.32532	1752979
00:00:16.174	13497	0.02198	0		0.318793	1751462
00:00:16.184	13507	0.02248	0		0.326045	1753138
00:00:16.194	13517	0.02221	0		0.322129	1752230
00:00:16.204	13527	0.02219	0		0.321839	1752178
00:00:16.214	13537	0.02246	0		0.325755	1753097
00:00:16.224	13547	0.0223	0		0.323434	1752538
00:00:16.234	13557	0.0223	0		0.323434	1752546
00:00:16.244	13567	0.02209	0		0.320388	1751829
00:00:16.254	13577	0.02229	0		0.323289	1752528
00:00:16.264	13587	0.02228	0		0.323144	1752482
00:00:16.274	13597	0.02229	0		0.323289	1752499
00:00:16.284	13607	0.02241	0		0.325029	1752910
00:00:16.294	13617	0.02193	0		0.318068	1751301
00:00:16.304	13627	0.02257	0		0.32735	1753445
00:00:16.314	13637	0.02229	0		0.323289	1752519
00:00:16.324	13647	0.02236	0		0.324304	1752754
00:00:16.334	13657	0.02237	0		0.324449	1752773
00:00:16.344	13667	0.02242	0		0.325175	1752935
00:00:16.354	13677	0.0222	0		0.321984	1752205
00:00:16.364	13687	0.02244	0		0.325465	1753021
00:00:16.373	13697	0.0223	0		0.323434	1752565
00:00:16.384	13707	0.02226	0		0.322854	1752430
00:00:16.394	13717	0.02253	0		0.32677	1753333
00:00:16.404	13727	0.02226	0		0.322854	1752426
00:00:16.413	13737	0.02242	0		0.325175	1752947
00:00:16.424	13747	0.02267	0		0.3288	1753781
00:00:16.434	13757	0.0224	0		0.324884	1752891
00:00:16.443	13767	0.02244	0		0.325465	1753016
00:00:16.454	13777	0.02197	0		0.318648	1751450
00:00:16.463	13787	0.02241	0		0.325029	1752913
00:00:16.473	13797	0.0226	0		0.327785	1753565
00:00:16.483	13807	0.02243	0		0.32532	1752972
00:00:16.493	13817	0.02238	0		0.324594	1752822
00:00:16.503	13827	0.02264	0		0.328365	1753676
00:00:16.513	13837	0.02282	0		0.330976	1754296
00:00:16.523	13847	0.02226	0		0.322854	1752428
00:00:16.533	13857	0.02232	0		0.323724	1752631
00:00:16.543	13867	0.02263	0		0.32822	1753653
00:00:16.553	13877	0.02266	0		0.328655	1753766
00:00:16.563	13887	0.0221	0		0.320533	1751861
00:00:16.573	13897	0.0224	0		0.324884	1752884
00:00:16.583	13907	0.02237	0		0.324449	1752781
00:00:16.593	13917	0.0224	0		0.324884	1752896
00:00:16.603	13927	0.02234	0		0.324014	1752666
00:00:16.613	13937	0.02268	0		0.328945	1753813
00:00:16.623	13947	0.02241	0		0.325029	1752933
00:00:16.633	13957	0.0224	0		0.324884	1752884
00:00:16.643	13967	0.0227	0		0.329236	1753891
00:00:16.653	13977	0.02246	0		0.325755	1753101
00:00:16.663	13987	0.02237	0		0.324449	1752800
00:00:16.672	13997	0.02241	0		0.325029	1752901
00:00:16.683	14007	0.02251	0		0.32648	1753251
00:00:16.692	14017	0.0226	0		0.327785	1753556
00:00:16.703	14027	0.02259	0		0.32764	1753521
00:00:16.712	14037	0.02252	0		0.326625	1753276
00:00:16.723	14047	0.02232	0		0.323724	1752617
00:00:16.733	14057	0.02264	0		0.328365	1753678
00:00:16.742	14067	0.02244	0		0.325465	1753008
00:00:16.752	14077	0.02253	0		0.32677	1753316
00:00:16.762	14087	0.02266	0		0.328655	1753744
00:00:16.772	14097	0.02268	0		0.328945	1753810
00:00:16.782	14107	0.02265	0		0.32851	1753712
00:00:16.792	14117	0.02262	0		0.328075	1753629
00:00:16.802	14127	0.02245	0		0.32561	1753065
00:00:16.812	14137	0.02286	0		0.331556	1754441
00:00:16.823	14147	0.02271	0		0.329381	1753908
00:00:16.832	14157	0.02281	0		0.330831	1754274
00:00:16.842	14167	0.02257	0		0.32735	1753470
00:00:16.852	14177	0.02256	0		0.327205	1753418
00:00:16.862	14187	0.02217	0		0.321549	1752102
00:00:16.872	14197	0.02256	0		0.327205	1753411
00:00:16.882	14207	0.02252	0		0.326625	1753301
00:00:16.892	14217	0.0227	0		0.329236	1753879
00:00:16.902	14227	0.02265	0		0.32851	1753739
00:00:16.912	14237	0.02272	0		0.329526	1753969
00:00:16.922	14247	0.02268	0		0.328945	1753832
00:00:16.932	14257	0.02264	0		0.328365	1753683
00:00:16.942	14267	0.02287	0		0.331701	1754463
00:00:16.952	14277	0.02277	0		0.330251	1754111
00:00:16.962	14287	0.02258	0		0.327495	1753497
00:00:16.972	14297	0.02239	0		0.324739	1752835
00:00:16.982	14307	0.02225	0		0.322709	1752379
00:00:16.992	14317	0.02249	0		0.32619	1753199
00:00:17.002	14327	0.02262	0		0.328075	1753624
00:00:17.012	14337	0.02285	0		0.331411	1754387
00:00:17.022	14347	0.02235	0		0.324159	1752712
00:00:17.032	14357	0.02249	0		0.32619	1753173
00:00:17.042	14367	0.02268	0		0.328945	1753835
00:00:17.052	14377	0.02274	0		0.329816	1754036
00:00:17.061	14387	0.02243	0		0.32532	1752989
00:00:17.071	14397	0.02245	0		0.32561	1753035
00:00:17.081	14407	0.02253	0		0.32677	1753313
00:00:17.091	14417	0.02251	0		0.32648	1753258
00:00:17.101	14427	0.02252	0		0.326625	1753281
00:00:17.111	14437	0.02258	0		0.327495	1753502
00:00:17.121	14447	0.02278	0		0.330396	1754151
00:00:17.131	14457	0.02268	0		0.328945	1753832
00:00:17.141	14467	0.02268	0		0.328945	1753830
00:00:17.151	14477	0.0226	0		0.327785	1753548
00:00:17.161	14487	0.02262	0		0.328075	1753634
00:00:17.171	14497	0.02283	0		0.331121	1754325
00:00:17.181	14507	0.02283	0		0.331121	1754343
00:00:17.191	14517	0.02296	0		0.333007	1754756
00:00:17.201	14527	0.02269	0		0.329091	1753854
00:00:17.211	14537	0.02283	0		0.331121	1754328
00:00:17.221	14547	0.02271	0		0.329381	1753908
00:00:17.231	14557	0.02286	0		0.331556	1754426
00:00:17.241	14567	0.02259	0		0.32764	1753521
00:00:17.251	14577	0.0228	0		0.330686	1754240
00:00:17.261	14587	0.02281	0		0.330831	1754254
00:00:17.271	14597	0.02288	0		0.331846	1754499
00:00:17.281	14607	0.02258	0		0.327495	1753504
00:00:17.291	14617	0.02287	0		0.331701	1754455
00:00:17.301	14627	0.02253	0		0.32677	1753320
00:00:17.311	14637	0.02299	0		0.333442	1754867
00:00:17.321	14647	0.02275	0		0.329961	1754075
00:00:17.330	14657	0.02291	0		0.332281	1754583
00:00:17.341	14667	0.02279	0		0.330541	1754196
00:00:17.351	14677	0.02253	0		0.32677	1753306
00:00:17.360	14687	0.02263	0		0.32822	1753668
00:00:17.371	14697	0.0229	0		0.332136	1754561
00:00:17.380	14707	0.0225	0		0.326335	1753236
00:00:17.390	14717	0.02269	0		0.329091	1753857
00:00:17.400	14727	0.02276	0		0.330106	1754107
00:00:17.411	14737	0.02261	0		0.32793	1753595
00:00:17.421	14747	0.0229	0		0.332136	1754578
00:00:17.430	14757	0.02284	0		0.331266	1754374
00:00:17.441	14767	0.02279	0		0.330541	1754201
00:00:17.450	14777	0.02254	0		0.326915	1753338
00:00:17.460	14787	0.02305	0		0.334312	1755058
00:00:17.470	14797	0.02298	0		0.333297	1754825
00:00:17.480	14807	0.02264	0		0.328365	1753702
00:00:17.490	14817	0.02262	0		0.328075	1753612
00:00:17.500	14827	0.02252	0		0.326625	1753274
00:00:17.510	14837	0.02298	0		0.333297	1754815
00:00:17.520	14847	0.02256	0		0.327205	1753418
00:00:17.530	14857	0.02286	0		0.331556	1754438
00:00:17.540	14867	0.02226	0		0.322854	1752426
00:00:17.550	14877	0.02275	0		0.329961	1754048
00:00:17.560	14887	0.02265	0		0.32851	1753715
00:00:17.570	14897	0.02261	0		0.32793	1753602
00:00:17.580	14907	0.0226	0		0.327785	1753548
00:00:17.590	14917	0.02278	0		0.330396	1754169
00:00:17.600	14927	0.02262	0		0.328075	1753629
00:00:17.610	14937	0.0226	0		0.327785	1753548
00:00:17.620	14947	0.02294	0		0.332716	1754681
00:00:17.630	14957	0.02323	0		0.336923	1755681
00:00:17.639	14967	0.02224	0		0.322564	1752355
00:00:17.650	14977	0.02277	0		0.330251	1754124
00:00:17.660	14987	0.02267	0		0.3288	1753781
00:00:17.670	14997	0.02279	0		0.330541	1754176
00:00:17.679	15007	0.02301	0		0.333732	1754943
00:00:17.690	15017	0.0225	0		0.326335	1753224
00:00:17.699	15027	0.02258	0		0.327495	1753489
00:00:17.709	15037	0.02309	0		0.334892	1755202
00:00:17.719	15047	0.02275	0		0.329961	1754062
00:00:17.729	15057	0.0231	0		0.335037	1755219
00:00:17.739	15067	0.02303	0		0.334022	1754987
00:00:17.750	15077	0.02272	0		0.329526	1753945
00:00:17.759	15087	0.02258	0		0.327495	1753492
00:00:17.769	15097	0.0227	0		0.329236	1753906
00:00:17.779	15107	0.02278	0		0.330396	1754146
00:00:17.789	15117	0.02296	0		0.333007	1754749
00:00:17.799	15127	0.02256	0		0.327205	1753418
00:00:17.809	15137	0.02292	0		0.332426	1754614
00:00:17.819	15147	0.02275	0		0.329961	1754067
00:00:17.829	15157	0.02319	0		0.336342	1755536
00:00:17.840	15167	0.02297	0		0.333152	1754783
00:00:17.849	15177	0.02275	0		0.329961	1754065
00:00:17.859	15187	0.02284	0		0.331266	1754362
00:00:17.869	15197	0.02286	0		0.331556	1754433
00:00:17.879	15207	0.02284	0		0.331266	1754355
00:00:17.889	15217	0.02315	0		0.335762	1755399
00:00:17.899	15227	0.02299	0		0.333442	1754862
00:00:17.909	15237	0.02324	0		0.337068	1755700
00:00:17.919	15247	0.02291	0		0.332281	1754590
00:00:17.929	15257	0.02283	0		0.331121	1754321
00:00:17.939	15267	0.02283	0		0.331121	1754321
00:00:17.949	15277	0.02333	0		0.338373	1756014
00:00:17.959	15287	0.02281	0		0.330831	1754259
00:00:17.969	15297	0.02295	0		0.332862	1754744
00:00:17.979	15307	0.02288	0		0.331846	1754502
00:00:17.989	15317	0.02328	0		0.337648	1755850
00:00:17.998	15327	0.02292	0		0.332426	1754632
00:00:18.009	15337	0.02336	0		0.338808	1756090
00:00:18.019	15347	0.02332	0		0.338228	1755967
00:00:18.028	15357	0.0232	0		0.336487	1755573
00:00:18.039	15367	0.023	0		0.333587	1754901
00:00:18.049	15377	0.0232	0		0.336487	1755568
00:00:18.058	15387	0.02278	0		0.330396	1754160
00:00:18.068	15397	0.02305	0		0.334312	1755063
00:00:18.078	15407	0.02296	0		0.333007	1754776
00:00:18.088	15417	0.02323	0		0.336923	1755676
00:00:18.098	15427	0.02295	0		0.332862	1754730
00:00:18.108	15437	0.0229	0		0.332136	1754546
00:00:18.118	15447	0.02286	0		0.331556	1754433
00:00:18.128	15457	0.02292	0		0.332426	1754644
00:00:18.138	15467	0.02297	0		0.333152	1754801
00:00:18.148	15477	0.0234	0		0.339388	1756244
00:00:18.158	15487	0.02278	0		0.330396	1754174
00:00:18.168	15497	0.02318	0		0.336197	1755514
00:00:18.178	15507	0.02279	0		0.330541	1754186
00:00:18.188	15517	0.02353	0		0.341274	1756688
00:00:18.198	15527	0.02268	0		0.328945	1753822
00:00:18.208	15537	0.02309	0		0.334892	1755195
00:00:18.218	15547	0.02286	0		0.331556	1754431
00:00:18.228	15557	0.02305	0		0.334312	1755070
00:00:18.238	15567	0.02315	0		0.335762	1755409
00:00:18.248	15577	0.02356	0		0.341709	1756776
00:00:18.258	15587	0.02284	0		0.331266	1754348
00:00:18.267	15597	0.0232	0		0.336487	1755568
00:00:18.278	15607	0.02317	0		0.336052	1755465
00:00:18.287	15617	0.02332	0		0.338228	1755982
00:00:18.298	15627	0.02305	0		0.334312	1755055
00:00:18.307	15637	0.02329	0		0.337793	1755860
00:00:18.317	15647	0.02285	0		0.331411	1754394
00:00:18.327	15657	0.02319	0		0.336342	1755536
00:00:18.337	15667	0.02285	0		0.331411	1754384
00:00:18.347	15677	0.02323	0		0.336923	1755681
00:00:18.357	15687	0.023	0		0.333587	1754908
00:00:18.367	15697	0.02316	0		0.335907	1755426
00:00:18.377	15707	0.0231	0		0.335037	1755232
00:00:18.387	15717	0.02311	0		0.335182	1755276
00:00:18.397	15727	0.02272	0		0.329526	1753960
00:00:18.407	15737	0.02305	0		0.334312	1755075
00:00:18.417	15747	0.023	0		0.333587	1754896
00:00:18.427	15757	0.02319	0		0.336342	1755526
00:00:18.437	15767	0.02285	0		0.331411	1754399
00:00:18.447	15777	0.02309	0		0.334892	1755185
00:00:18.457	15787	0.02303	0		0.334022	1754999
00:00:18.467	15797	0.02287	0		0.331701	1754465
00:00:18.477	15807	0.02282	0		0.330976	1754277
00:00:18.487	15817	0.02348	0		0.340549	1756500
00:00:18.497	15827	0.02273	0		0.329671	1754001
00:00:18.507	15837	0.02307	0		0.334602	1755121
00:00:18.517	15847	0.02312	0		0.335327	1755295
00:00:18.527	15857	0.02337	0		0.338953	1756131
00:00:18.537	15867	0.02308	0		0.334747	1755173
00:00:18.547	15877	0.0234	0		0.339388	1756242
00:00:18.557	15887	0.02327	0		0.337503	1755801
00:00:18.567	15897	0.02328	0		0.337648	1755825
00:00:18.576	15907	0.02293	0		0.332571	1754663
00:00:18.587	15917	0.02348	0		0.340549	1756519
00:00:18.596	15927	0.0228	0		0.330686	1754220
00:00:18.607	15937	0.02339	0		0.339243	1756219
00:00:18.616	15947	0.02304	0		0.334167	1755031
00:00:18.627	15957	0.023	0		0.333587	1754911
00:00:18.636	15967	0.02304	0		0.334167	1755019
00:00:18.646	15977	0.02326	0		0.337358	1755784
00:00:18.656	15987	0.02314	0		0.335617	1755375
00:00:18.666	15997	0.02366	0		0.343159	1757114
00:00:18.676	16007	0.02307	0		0.334602	1755139
00:00:18.686	16017	0.02325	0		0.337213	1755725
00:00:18.696	16027	0.02322	0		0.336778	1755620
00:00:18.706	16037	0.02309	0		0.334892	1755207
00:00:18.716	16047	0.02321	0		0.336632	1755610
00:00:18.726	16057	0.02345	0		0.340113	1756392
00:00:18.736	16067	0.02335	0		0.338663	1756068
00:00:18.746	16077	0.0235	0		0.340839	1756571
00:00:18.756	16087	0.02301	0		0.333732	1754923
00:00:18.766	16097	0.02292	0		0.332426	1754641
00:00:18.776	16107	0.02276	0		0.330106	1754097
00:00:18.786	16117	0.02312	0		0.335327	1755288
00:00:18.796	16127	0.02287	0		0.331701	1754475
00:00:18.806	16137	0.02323	0		0.336923	1755676
00:00:18.817	16147	0.02294	0		0.332716	1754712
00:00:18.826	16157	0.02345	0		0.340113	1756414
00:00:18.836	16167	0.02286	0		0.331556	1754419
00:00:18.846	16177	0.02305	0		0.334312	1755058
00:00:18.855	16187	0.02278	0		0.330396	1754156
00:00:18.866	16197	0.02289	0		0.331991	1754519
00:00:18.875	16207	0.02305	0		0.334312	1755075
00:00:18.886	16217	0.0236	0		0.342289	1756899
00:00:18.895	16227	0.02277	0		0.330251	1754111
00:00:18.905	16237	0.0228	0		0.330686	1754220
00:00:18.916	16247	0.02301	0		0.333732	1754923
00:00:18.925	16257	0.02353	0		0.341274	1756674
00:00:18.936	16267	0.02332	0		0.338228	1755960
00:00:18.946	16277	0.02318	0		0.336197	1755485
00:00:18.955	16287	0.02302	0		0.333877	1754972
00:00:18.965	16297	0.02324	0		0.337068	1755691
00:00:18.976	16307	0.02277	0		0.330251	1754111
00:00:18.986	16317	0.02334	0		0.338518	1756033
00:00:18.995	16327	0.02323	0		0.336923	1755659
00:00:19.005	16337	0.02313	0		0.335472	1755337
00:00:19.015	16347	0.02285	0		0.331411	1754397
00:00:19.026	16357	0.02296	0		0.333007	1754776
00:00:19.036	16367	0.02296	0		0.333007	1754752
00:00:19.045	16377	0.02288	0		0.331846	1754502
00:00:19.055	16387	0.02314	0		0.335617	1755366
00:00:19.065	16397	0.02307	0		0.334602	1755129
00:00:19.075	16407	0.02303	0		0.334022	1754994
00:00:19.085	16417	0.02323	0		0.336923	1755654
00:00:19.095	16427	0.02259	0		0.32764	1753511
00:00:19.105	16437	0.02311	0		0.335182	1755256
00:00:19.115	16447	0.02294	0		0.332716	1754693
00:00:19.125	16457	0.02312	0		0.335327	1755300
00:00:19.135	16467	0.02326	0		0.337358	1755769
00:00:19.145	16477	0.02294	0		0.332716	1754685
00:00:19.156	16487	0.0229	0		0.332136	1754553
00:00:19.165	16497	0.02309	0		0.334892	1755192
00:00:19.175	16507	0.02293	0		0.332571	1754654
00:00:19.185	16517	0.02315	0		0.335762	1755409
00:00:19.195	16527	0.02253	0		0.32677	1753335
00:00:19.205	16537	0.0231	0		0.335037	1755224
00:00:19.215	16547	0.02317	0		0.336052	1755453
00:00:19.225	16557	0.02336	0		0.338808	1756092
00:00:19.235	16567	0.02306	0		0.334457	1755109
00:00:19.244	16577	0.02318	0		0.336197	1755495
00:00:19.255	16587	0.02282	0		0.330976	1754308
00:00:19.264	16597	0.02279	0		0.330541	1754201
00:00:19.275	16607	0.02305	0		0.334312	1755070
00:00:19.285	16617	0.02309	0		0.334892	1755188
00:00:19.295	16627	0.02296	0		0.333007	1754774
00:00:19.305	16637	0.02288	0		0.331846	1754492
00:00:19.316	16647	0.02308	0		0.334747	1755170
00:00:19.324	16657	0.02311	0		0.335182	1755261
00:00:19.334	16667	0.02309	0		0.334892	1755202
00:00:19.344	16677	0.02322	0		0.336778	1755632
00:00:19.354	16687	0.02301	0		0.333732	1754925
00:00:19.364	16697	0.02311	0		0.335182	1755259
00:00:19.374	16707	0.02306	0		0.334457	1755104
00:00:19.384	16717	0.02336	0		0.338808	1756119
00:00:19.394	16727	0.023	0		0.333587	1754911
00:00:19.404	16737	0.02312	0		0.335327	1755310
00:00:19.414	16747	0.02308	0		0.334747	1755161
00:00:19.424	16757	0.02312	0		0.335327	1755288
00:00:19.434	16767	0.02324	0		0.337068	1755688
00:00:19.444	16777	0.02335	0		0.338663	1756087
00:00:19.454	16787	0.02322	0		0.336778	1755624
00:00:19.464	16797	0.02323	0		0.336923	1755664
00:00:19.474	16807	0.02278	0		0.330396	1754158
00:00:19.484	16817	0.0233	0		0.337938	1755894
00:00:19.494	16827	0.02304	0		0.334167	1755043
00:00:19.504	16837	0.02314	0		0.335617	1755361
00:00:19.514	16847	0.02299	0		0.333442	1754852
00:00:19.524	16857	0.02319	0		0.336342	1755551
00:00:19.534	16867	0.02315	0		0.335762	1755406
00:00:19.544	16877	0.02322	0		0.336778	1755649
00:00:19.554	16887	0.02299	0		0.333442	1754859
00:00:19.564	16897	0.02322	0		0.336778	1755620
00:00:19.573	16907	0.02286	0		0.331556	1754431
00:00:19.583	16917	0.02313	0		0.335472	1755322
00:00:19.593	16927	0.02291	0		0.332281	1754602
00:00:19.603	16937	0.02297	0		0.333152	1754810
00:00:19.614	16947	0.02314	0		0.335617	1755382
00:00:19.624	16957	0.02321	0		0.336632	1755588
00:00:19.633	16967	0.02312	0		0.335327	1755295
00:00:19.644	16977	0.02323	0		0.336923	1755681
00:00:19.653	16987	0.02308	0		0.334747	1755153
00:00:19.663	16997	0.0231	0		0.335037	1755244
00:00:19.673	17007	0.02306	0		0.334457	1755107
00:00:19.683	17017	0.02331	0		0.338083	1755931
00:00:19.693	17027	0.02292	0		0.332426	1754641
00:00:19.703	17037	0.02292	0		0.332426	1754641
00:00:19.713	17047	0.02291	0		0.332281	1754602
00:00:19.723	17057	0.02317	0		0.336052	1755455
00:00:19.733	17067	0.02311	0		0.335182	1755251
00:00:19.743	17077	0.02316	0		0.335907	1755428
00:00:19.753	17087	0.0232	0		0.336487	1755585
00:00:19.763	17097	0.02314	0		0.335617	1755370
00:00:19.773	17107	0.02291	0		0.332281	1754610
00:00:19.783	17117	0.02327	0		0.337503	1755818
00:00:19.793	17127	0.02281	0		0.330831	1754247
00:00:19.803	17137	0.02315	0		0.335762	1755416
00:00:19.815	17147	0.02305	0		0.334312	1755053
00:00:19.823	17157	0.02327	0		0.337503	1755788
00:00:19.832	17167	0.02318	0		0.336197	1755495
00:00:19.843	17177	0.02317	0		0.336052	1755465
00:00:19.853	17187	0.02333	0		0.338373	1756004
00:00:19.862	17197	0.02316	0		0.335907	1755446
00:00:19.872	17207	0.02297	0		0.333152	1754786
00:00:19.882	17217	0.0232	0		0.336487	1755561
00:00:19.892	17227	0.02326	0		0.337358	1755774
00:00:19.902	17237	0.02316	0		0.335907	1755433
[truncated: 53,475 more rows]
