# Supplementary material for: Continuous Infusion Pressure Measurement in Predefined Interfascial and Intramuscular Tissue Conditions: An Ex Vivo Pilot Study
Source: J Clin Med. 2026 Apr 26;15(9):3301. doi: 10.3390/jcm15093301 (PMC13164366; doi:10.3390/jcm15093301)
Supplement: Supplementary file 1 [file jcm-15-03301-s001.zip › muscle 6.xlsx]

## Sheet: Recording
Timestamp	DeviceTime	Pressure(bar)	ButtonState	Event	Pressure(PSI)	PressureRAW
00:00:00.000	60433	0.00205	1		0.0297327	1684611
00:00:00.001	60443	0.00237	1		0.0343739	1685675
00:00:00.003	60453	0.00255	1		0.0369846	1686278
00:00:00.013	60463	0.00251	1		0.0364045	1686151
00:00:00.023	60473	0.00225	1		0.0326335	1685278
00:00:00.033	60483	0.00218	1		0.0316182	1685031
00:00:00.043	60493	0.00235	1		0.0340839	1685599
00:00:00.053	60503	0.00165	1		0.0239312	1683263
00:00:00.063	60513	0.00241	1		0.0349541	1685792
00:00:00.073	60523	0.00198	1		0.0287175	1684376
00:00:00.083	60533	0.00241	1		0.0349541	1685823
00:00:00.093	60543	0.00222	1		0.0321984	1685161
00:00:00.102	60553	0.00261	1		0.0378548	1686482
00:00:00.112	60563	0.00217	1		0.0314732	1684989
00:00:00.122	60573	0.00215	1		0.0311831	1684943
00:00:00.132	60583	0.00234	1		0.0339388	1685589
00:00:00.142	60593	0.00271	1		0.0393052	1686805
00:00:00.152	60603	0.00219	1		0.0317633	1685075
00:00:00.162	60613	0.00237	1		0.0343739	1685668
00:00:00.172	60623	0.00226	1		0.0327785	1685305
00:00:00.182	60633	0.00248	1		0.0359694	1686060
00:00:00.192	60643	0.00244	1		0.0353892	1685916
00:00:00.202	60653	0.00259	0		0.0375648	1686415
00:00:00.212	60663	0.00218	0		0.0316182	1685024
00:00:00.222	60673	0.00215	0		0.0311831	1684928
00:00:00.232	60683	0.00234	0		0.0339388	1685567
00:00:00.242	60693	0.00228	0		0.0330686	1685364
00:00:00.252	60703	0.00241	0		0.0349541	1685798
00:00:00.262	60713	0.0021	0		0.0304579	1684759
00:00:00.272	60723	0.00212	0		0.030748	1684820
00:00:00.282	60733	0.0023	0		0.0333587	1685425
00:00:00.292	60743	0.00191	0		0.0277022	1684119
00:00:00.302	60753	0.00256	0		0.0371297	1686310
00:00:00.312	60763	0.00193	0		0.0279923	1684183
00:00:00.322	60773	0.00237	0		0.0343739	1685690
00:00:00.332	60783	0.00207	0		0.0300228	1684658
00:00:00.342	60793	0.00224	0		0.0324884	1685251
00:00:00.354	60803	0.00214	0		0.0310381	1684913
00:00:00.362	60813	0.00259	0		0.0375648	1686425
00:00:00.372	60823	0.00233	0		0.0337938	1685528
00:00:00.382	60833	0.0025	0		0.0362594	1686102
00:00:00.392	60843	0.00214	0		0.0310381	1684891
00:00:00.401	60853	0.00262	0		0.0379999	1686501
00:00:00.411	60863	0.00217	0		0.0314732	1684992
00:00:00.421	60873	0.00269	0		0.0390151	1686734
00:00:00.431	60883	0.00212	0		0.030748	1684823
00:00:00.441	60893	0.00234	0		0.0339388	1685587
00:00:00.451	60903	0.00235	0		0.0340839	1685614
00:00:00.461	60913	0.00246	0		0.0356793	1685989
00:00:00.471	60923	0.00217	0		0.0314732	1685004
00:00:00.481	60933	0.00243	0		0.0352442	1685887
00:00:00.491	60943	0.00238	0		0.034519	1685699
00:00:00.501	60953	0.00211	0		0.030603	1684815
00:00:00.511	60963	0.00218	0		0.0316182	1685033
00:00:00.521	60973	0.00244	0		0.0353892	1685904
00:00:00.531	60983	0.00197	0		0.0285724	1684337
00:00:00.541	60993	0.00217	0		0.0314732	1685016
00:00:00.551	61003	0.00201	0		0.0291526	1684481
00:00:00.561	61013	0.00241	0		0.0349541	1685803
00:00:00.571	61023	0.00205	0		0.0297327	1684584
00:00:00.581	61033	0.00234	0		0.0339388	1685562
00:00:00.591	61043	0.00185	0		0.026832	1683945
00:00:00.601	61053	0.00237	0		0.0343739	1685682
00:00:00.611	61063	0.00212	0		0.030748	1684820
00:00:00.621	61073	0.00239	0		0.034664	1685734
00:00:00.631	61083	0.00214	0		0.0310381	1684894
00:00:00.641	61093	0.00226	0		0.0327785	1685315
00:00:00.651	61103	0.00171	0		0.0248014	1683476
00:00:00.661	61113	0.00225	0		0.0326335	1685256
00:00:00.670	61123	0.00229	0		0.0332136	1685403
00:00:00.680	61133	0.0025	0		0.0362594	1686109
00:00:00.690	61143	0.00181	0		0.0262518	1683798
00:00:00.700	61153	0.00233	0		0.0337938	1685555
00:00:00.710	61163	0.00226	0		0.0327785	1685290
00:00:00.720	61173	0.0023	0		0.0333587	1685452
00:00:00.730	61183	0.00225	0		0.0326335	1685268
00:00:00.740	61193	0.00233	0		0.0337938	1685540
00:00:00.750	61203	0.00226	0		0.0327785	1685293
00:00:00.760	61213	0.00223	0		0.0323434	1685192
00:00:00.770	61223	0.00223	0		0.0323434	1685188
00:00:00.780	61233	0.00226	0		0.0327785	1685303
00:00:00.790	61243	0.00214	0		0.0310381	1684901
00:00:00.800	61253	0.00244	0		0.0353892	1685911
00:00:00.810	61263	0.00228	0		0.0330686	1685371
00:00:00.820	61273	0.00218	0		0.0316182	1685053
00:00:00.830	61283	0.00205	0		0.0297327	1684606
00:00:00.840	61293	0.00202	0		0.0292976	1684494
00:00:00.850	61303	0.00227	0		0.0329236	1685332
00:00:00.860	61313	0.00217	0		0.0314732	1685016
00:00:00.870	61323	0.00231	0		0.0335037	1685486
00:00:00.880	61333	0.00216	0		0.0313281	1684977
00:00:00.890	61343	0.00194	0		0.0281373	1684229
00:00:00.900	61353	0.0024	0		0.034809	1685766
00:00:00.910	61363	0.00227	0		0.0329236	1685325
00:00:00.920	61373	0.00236	0		0.0342289	1685643
00:00:00.929	61383	0.00224	0		0.0324884	1685249
00:00:00.941	61393	0.00234	0		0.0339388	1685589
00:00:00.949	61403	0.0022	0		0.0319083	1685090
00:00:00.959	61413	0.00239	0		0.034664	1685743
00:00:00.969	61423	0.00176	0		0.0255266	1683624
00:00:00.979	61433	0.00228	0		0.0330686	1685383
00:00:00.989	61443	0.00204	0		0.0295877	1684567
00:00:00.999	61453	0.00229	0		0.0332136	1685398
00:00:01.009	61463	0.00254	0		0.0368396	1686254
00:00:01.019	61473	0.0021	0		0.0304579	1684761
00:00:01.029	61483	0.00198	0		0.0287175	1684381
00:00:01.039	61493	0.00207	0		0.0300228	1684653
00:00:01.049	61503	0.00209	0		0.0303129	1684725
00:00:01.059	61513	0.00199	0		0.0288625	1684400
00:00:01.069	61523	0.00223	0		0.0323434	1685192
00:00:01.079	61533	0.00198	0		0.0287175	1684356
00:00:01.089	61543	0.00194	0		0.0281373	1684244
00:00:01.099	61553	0.00226	0		0.0327785	1685305
00:00:01.109	61563	0.00199	0		0.0288625	1684398
00:00:01.119	61573	0.00209	0		0.0303129	1684722
00:00:01.129	61583	0.00207	0		0.0300228	1684671
00:00:01.139	61593	0.00212	0		0.030748	1684845
00:00:01.149	61603	0.00181	0		0.0262518	1683786
00:00:01.159	61613	0.00195	0		0.0282823	1684263
00:00:01.169	61623	0.00215	0		0.0311831	1684926
00:00:01.179	61633	0.00204	0		0.0295877	1684567
00:00:01.189	61643	0.00218	0		0.0316182	1685050
00:00:01.198	61653	0.00193	0		0.0279923	1684197
00:00:01.209	61663	0.00197	0		0.0285724	1684317
00:00:01.218	61673	0.00194	0		0.0281373	1684217
00:00:01.231	61683	0.00207	0		0.0300228	1684655
00:00:01.238	61693	0.00234	0		0.0339388	1685572
00:00:01.248	61703	0.00216	0		0.0313281	1684960
00:00:01.259	61713	0.00224	0		0.0324884	1685249
00:00:01.268	61723	0.00183	0		0.0265419	1683876
00:00:01.278	61733	0.00227	0		0.0329236	1685337
00:00:01.288	61743	0.00234	0		0.0339388	1685562
00:00:01.298	61753	0.00207	0		0.0300228	1684678
00:00:01.308	61763	0.00219	0		0.0317633	1685065
00:00:01.318	61773	0.00225	0		0.0326335	1685283
00:00:01.328	61783	0.00226	0		0.0327785	1685305
00:00:01.338	61793	0.00247	0		0.0358243	1685994
00:00:01.348	61803	0.00216	0		0.0313281	1684960
00:00:01.358	61813	0.00222	0		0.0321984	1685163
00:00:01.368	61823	0.00219	0		0.0317633	1685055
00:00:01.378	61833	0.00217	0		0.0314732	1685006
00:00:01.388	61843	0.00244	0		0.0353892	1685923
00:00:01.398	61853	0.00202	0		0.0292976	1684508
00:00:01.408	61863	0.00246	0		0.0356793	1685984
00:00:01.418	61873	0.00217	0		0.0314732	1685014
00:00:01.428	61883	0.00212	0		0.030748	1684825
00:00:01.438	61893	0.00186	0		0.026977	1683957
00:00:01.448	61903	0.002	0		0.0290075	1684449
00:00:01.458	61913	0.00185	0		0.026832	1683913
00:00:01.468	61923	0.00206	0		0.0298778	1684640
00:00:01.478	61933	0.00209	0		0.0303129	1684749
00:00:01.488	61943	0.00224	0		0.0324884	1685246
00:00:01.498	61953	0.00224	0		0.0324884	1685232
00:00:01.508	61963	0.00217	0		0.0314732	1685006
00:00:01.518	61973	0.00181	0		0.0262518	1683783
00:00:01.527	61983	0.00194	0		0.0281373	1684227
00:00:01.537	61993	0.00201	0		0.0291526	1684474
00:00:01.548	62003	0.00234	0		0.0339388	1685579
00:00:01.557	62013	0.0019	0		0.0275572	1684104
00:00:01.567	62023	0.00206	0		0.0298778	1684621
00:00:01.578	62033	0.00226	0		0.0327785	1685308
00:00:01.587	62043	0.00222	0		0.0321984	1685173
00:00:01.597	62053	0.0022	0		0.0319083	1685092
00:00:01.607	62063	0.00208	0		0.0301678	1684695
00:00:01.617	62073	0.00194	0		0.0281373	1684246
00:00:01.627	62083	0.00208	0		0.0301678	1684715
00:00:01.637	62093	0.00224	0		0.0324884	1685249
00:00:01.647	62103	0.00209	0		0.0303129	1684727
00:00:01.657	62113	0.00205	0		0.0297327	1684594
00:00:01.667	62123	0.00195	0		0.0282823	1684263
00:00:01.677	62133	0.00214	0		0.0310381	1684889
00:00:01.687	62143	0.00251	0		0.0364045	1686151
00:00:01.697	62153	0.00247	0		0.0358243	1686007
00:00:01.707	62163	0.002	0		0.0290075	1684420
00:00:01.717	62173	0.00182	0		0.0263969	1683835
00:00:01.727	62183	0.00232	0		0.0336487	1685494
00:00:01.737	62193	0.00207	0		0.0300228	1684671
00:00:01.747	62203	0.00209	0		0.0303129	1684744
00:00:01.757	62213	0.00202	0		0.0292976	1684484
00:00:01.767	62223	0.0023	0		0.0333587	1685423
00:00:01.777	62233	0.00209	0		0.0303129	1684735
00:00:01.787	62243	0.00227	0		0.0329236	1685330
00:00:01.797	62253	0.00235	0		0.0340839	1685601
00:00:01.807	62263	0.00207	0		0.0300228	1684658
00:00:01.817	62273	0.00223	0		0.0323434	1685219
00:00:01.827	62283	0.00223	0		0.0323434	1685192
00:00:01.836	62293	0.00215	0		0.0311831	1684930
00:00:01.847	62303	0.0023	0		0.0333587	1685445
00:00:01.857	62313	0.00231	0		0.0335037	1685469
00:00:01.866	62323	0.00257	0		0.0372747	1686359
00:00:01.876	62333	0.00199	0		0.0288625	1684398
00:00:01.886	62343	0.00243	0		0.0352442	1685860
00:00:01.896	62353	0.00218	0		0.0316182	1685046
00:00:01.906	62363	0.00218	0		0.0316182	1685048
00:00:01.916	62373	0.00235	0		0.0340839	1685601
00:00:01.926	62383	0.00226	0		0.0327785	1685308
00:00:01.936	62393	0.0018	0		0.0261068	1683778
00:00:01.946	62403	0.0024	0		0.034809	1685780
00:00:01.956	62413	0.00227	0		0.0329236	1685325
00:00:01.966	62423	0.00206	0		0.0298778	1684618
00:00:01.976	62433	0.00235	0		0.0340839	1685597
00:00:01.986	62443	0.00238	0		0.034519	1685707
00:00:01.996	62453	0.0022	0		0.0319083	1685119
00:00:02.006	62463	0.00236	0		0.0342289	1685628
00:00:02.016	62473	0.00221	0		0.0320533	1685124
00:00:02.026	62483	0.00241	0		0.0349541	1685825
00:00:02.036	62493	0.00216	0		0.0313281	1684967
00:00:02.046	62503	0.00216	0		0.0313281	1684965
00:00:02.055	62513	0.00235	0		0.0340839	1685601
00:00:02.066	62523	0.00228	0		0.0330686	1685364
00:00:02.076	62533	0.00212	0		0.030748	1684832
00:00:02.086	62543	0.00226	0		0.0327785	1685317
00:00:02.096	62553	0.00208	0		0.0301678	1684700
00:00:02.105	62563	0.00231	0		0.0335037	1685467
00:00:02.116	62573	0.00208	0		0.0301678	1684698
00:00:02.126	62583	0.00241	0		0.0349541	1685825
00:00:02.135	62593	0.0025	0		0.0362594	1686119
00:00:02.146	62603	0.00222	0		0.0321984	1685178
00:00:02.156	62613	0.00202	0		0.0292976	1684489
00:00:02.165	62623	0.00246	0		0.0356793	1685989
00:00:02.175	62633	0.0022	0		0.0319083	1685109
00:00:02.185	62643	0.0023	0		0.0333587	1685430
00:00:02.195	62653	0.0023	0		0.0333587	1685440
00:00:02.205	62663	0.00233	0		0.0337938	1685526
00:00:02.215	62673	0.00212	0		0.030748	1684845
00:00:02.225	62683	0.00232	0		0.0336487	1685496
00:00:02.235	62693	0.00237	0		0.0343739	1685658
00:00:02.245	62703	0.00256	0		0.0371297	1686315
00:00:02.255	62713	0.00223	0		0.0323434	1685190
00:00:02.265	62723	0.00257	0		0.0372747	1686354
00:00:02.275	62733	0.00227	0		0.0329236	1685347
00:00:02.285	62743	0.00219	0		0.0317633	1685060
00:00:02.295	62753	0.00262	0		0.0379999	1686509
00:00:02.305	62763	0.00212	0		0.030748	1684835
00:00:02.315	62773	0.00229	0		0.0332136	1685418
00:00:02.325	62783	0.00221	0		0.0320533	1685121
00:00:02.335	62793	0.00222	0		0.0321984	1685170
00:00:02.345	62803	0.00244	0		0.0353892	1685923
00:00:02.355	62813	0.00222	0		0.0321984	1685168
00:00:02.364	62823	0.00245	0		0.0355342	1685928
00:00:02.374	62833	0.00248	0		0.0359694	1686029
00:00:02.385	62843	0.0024	0		0.034809	1685788
00:00:02.395	62853	0.00218	0		0.0316182	1685050
00:00:02.404	62863	0.00259	0		0.0375648	1686408
00:00:02.414	62873	0.00215	0		0.0311831	1684926
00:00:02.425	62883	0.00256	0		0.0371297	1686303
00:00:02.434	62893	0.00232	0		0.0336487	1685491
00:00:02.444	62903	0.00243	0		0.0352442	1685889
00:00:02.454	62913	0.00216	0		0.0313281	1684960
00:00:02.464	62923	0.00259	0		0.0375648	1686403
00:00:02.474	62933	0.0024	0		0.034809	1685783
00:00:02.484	62943	0.00231	0		0.0335037	1685481
00:00:02.494	62953	0.00222	0		0.0321984	1685173
00:00:02.504	62963	0.00275	0		0.0398854	1686953
00:00:02.514	62973	0.00233	0		0.0337938	1685548
00:00:02.524	62983	0.00289	0		0.0419159	1687435
00:00:02.534	62993	0.00279	0		0.0404655	1687068
00:00:02.544	63003	0.00264	0		0.03829	1686587
00:00:02.554	63013	0.00222	0		0.0321984	1685166
00:00:02.564	63023	0.00258	0		0.0374197	1686384
00:00:02.574	63033	0.00241	0		0.0349541	1685818
00:00:02.584	63043	0.0025	0		0.0362594	1686117
00:00:02.594	63053	0.00252	0		0.0365495	1686171
00:00:02.604	63063	0.00267	0		0.0387251	1686675
00:00:02.614	63073	0.00262	0		0.0379999	1686511
00:00:02.624	63083	0.00269	0		0.0390151	1686763
00:00:02.634	63093	0.00226	0		0.0327785	1685322
00:00:02.644	63103	0.00296	0		0.0429312	1687638
00:00:02.654	63113	0.00228	0		0.0330686	1685364
00:00:02.664	63123	0.00288	0		0.0417709	1687374
00:00:02.674	63133	0.00238	0		0.034519	1685724
00:00:02.684	63143	0.00272	0		0.0394503	1686864
00:00:02.694	63153	0.00258	0		0.0374197	1686364
00:00:02.703	63163	0.0026	0		0.0377098	1686433
00:00:02.713	63173	0.00272	0		0.0394503	1686839
00:00:02.723	63183	0.00283	0		0.0410457	1687215
00:00:02.733	63193	0.00275	0		0.0398854	1686938
00:00:02.743	63203	0.00271	0		0.0393052	1686817
00:00:02.753	63213	0.0026	0		0.0377098	1686460
00:00:02.763	63223	0.00272	0		0.0394503	1686854
00:00:02.773	63233	0.0025	0		0.0362594	1686124
00:00:02.783	63243	0.00285	0		0.0413357	1687288
00:00:02.793	63253	0.00271	0		0.0393052	1686802
00:00:02.803	63263	0.00292	0		0.042351	1687521
00:00:02.813	63273	0.00265	0		0.038435	1686616
00:00:02.823	63283	0.00302	0		0.0438014	1687854
00:00:02.833	63293	0.00269	0		0.0390151	1686734
00:00:02.843	63303	0.00297	0		0.0430762	1687697
00:00:02.853	63313	0.00278	0		0.0403205	1687041
00:00:02.863	63323	0.00337	0		0.0488777	1689023
00:00:02.873	63333	0.00258	0		0.0374197	1686369
00:00:02.883	63343	0.00274	0		0.0397403	1686921
00:00:02.893	63353	0.00217	0		0.0314732	1685011
00:00:02.903	63363	0.00319	0		0.046267	1688438
00:00:02.912	63373	0.00272	0		0.0394503	1686864
00:00:02.923	63383	0.00284	0		0.0411907	1687254
00:00:02.933	63393	0.00261	0		0.0378548	1686484
00:00:02.943	63403	0.003	0		0.0435113	1687785
00:00:02.952	63413	0.0026	0		0.0377098	1686438
00:00:02.962	63423	0.00305	0		0.0442365	1687969
00:00:02.972	63433	0.00281	0		0.0407556	1687139
00:00:02.982	63443	0.00289	0		0.0419159	1687428
00:00:02.992	63453	0.00277	0		0.0401754	1687004
00:00:03.002	63463	0.00272	0		0.0394503	1686839
00:00:03.012	63473	0.00257	0		0.0372747	1686362
00:00:03.022	63483	0.00296	0		0.0429312	1687663
00:00:03.032	63493	0.00279	0		0.0404655	1687083
00:00:03.042	63503	0.00292	0		0.042351	1687509
00:00:03.052	63513	0.00231	0		0.0335037	1685457
00:00:03.062	63523	0.0027	0		0.0391602	1686766
00:00:03.073	63533	0.00271	0		0.0393052	1686805
00:00:03.083	63543	0.00317	0		0.0459769	1688347
00:00:03.092	63553	0.0028	0		0.0406106	1687110
00:00:03.103	63563	0.00288	0		0.0417709	1687374
00:00:03.112	63573	0.00263	0		0.0381449	1686555
00:00:03.122	63583	0.00287	0		0.0416258	1687359
00:00:03.132	63593	0.00269	0		0.0390151	1686761
00:00:03.142	63603	0.00302	0		0.0438014	1687847
00:00:03.152	63613	0.00274	0		0.0397403	1686906
00:00:03.162	63623	0.00283	0		0.0410457	1687207
00:00:03.172	63633	0.00251	0		0.0364045	1686151
00:00:03.182	63643	0.00305	0		0.0442365	1687967
00:00:03.191	63653	0.00261	0		0.0378548	1686487
00:00:03.202	63663	0.00301	0		0.0436563	1687834
00:00:03.212	63673	0.00289	0		0.0419159	1687428
00:00:03.222	63683	0.00291	0		0.042206	1687496
00:00:03.232	63693	0.0029	0		0.0420609	1687447
00:00:03.242	63703	0.00324	0		0.0469922	1688597
00:00:03.251	63713	0.00305	0		0.0442365	1687962
00:00:03.262	63723	0.00309	0		0.0448167	1688090
00:00:03.271	63733	0.00281	0		0.0407556	1687166
00:00:03.281	63743	0.00332	0		0.0481525	1688854
00:00:03.291	63753	0.00258	0		0.0374197	1686369
00:00:03.301	63763	0.00273	0		0.0395953	1686873
00:00:03.311	63773	0.0029	0		0.0420609	1687443
00:00:03.321	63783	0.00312	0		0.0452518	1688186
00:00:03.331	63793	0.00263	0		0.0381449	1686543
00:00:03.341	63803	0.00279	0		0.0404655	1687080
00:00:03.351	63813	0.00293	0		0.042496	1687558
00:00:03.362	63823	0.00301	0		0.0436563	1687820
00:00:03.372	63833	0.00288	0		0.0417709	1687372
00:00:03.381	63843	0.00329	0		0.0477174	1688754
00:00:03.391	63853	0.00292	0		0.042351	1687514
00:00:03.401	63863	0.00296	0		0.0429312	1687663
00:00:03.411	63873	0.003	0		0.0435113	1687795
00:00:03.421	63883	0.003	0		0.0435113	1687783
00:00:03.431	63893	0.003	0		0.0435113	1687805
00:00:03.441	63903	0.00307	0		0.0445266	1688012
00:00:03.451	63913	0.00282	0		0.0409006	1687193
00:00:03.461	63923	0.00325	0		0.0471373	1688636
00:00:03.471	63933	0.00292	0		0.042351	1687504
00:00:03.481	63943	0.00288	0		0.0417709	1687386
00:00:03.491	63953	0.00296	0		0.0429312	1687648
00:00:03.501	63963	0.00278	0		0.0403205	1687063
00:00:03.511	63973	0.00308	0		0.0446716	1688044
00:00:03.520	63983	0.00298	0		0.0432212	1687707
00:00:03.531	63993	0.00285	0		0.0413357	1687298
00:00:03.541	64003	0.00274	0		0.0397403	1686928
00:00:03.551	64013	0.00301	0		0.0436563	1687830
00:00:03.560	64023	0.00311	0		0.0451067	1688171
00:00:03.571	64033	0.00322	0		0.0467021	1688519
00:00:03.581	64043	0.00292	0		0.042351	1687506
00:00:03.590	64053	0.00289	0		0.0419159	1687430
00:00:03.600	64063	0.00319	0		0.046267	1688440
00:00:03.611	64073	0.00267	0		0.0387251	1686678
00:00:03.620	64083	0.00298	0		0.0432212	1687729
00:00:03.630	64093	0.00286	0		0.0414808	1687303
00:00:03.640	64103	0.00321	0		0.0465571	1688504
00:00:03.650	64113	0.00288	0		0.0417709	1687376
00:00:03.660	64123	0.00305	0		0.0442365	1687967
00:00:03.670	64133	0.00293	0		0.042496	1687563
00:00:03.680	64143	0.00353	0		0.0511983	1689553
00:00:03.690	64153	0.00275	0		0.0398854	1686958
00:00:03.700	64163	0.00338	0		0.0490227	1689060
00:00:03.710	64173	0.00296	0		0.0429312	1687648
00:00:03.720	64183	0.00304	0		0.0440915	1687915
00:00:03.730	64193	0.00299	0		0.0433663	1687749
00:00:03.740	64203	0.00319	0		0.046267	1688418
00:00:03.750	64213	0.00314	0		0.0455418	1688244
00:00:03.760	64223	0.00298	0		0.0432212	1687727
00:00:03.770	64233	0.00305	0		0.0442365	1687972
00:00:03.780	64243	0.00332	0		0.0481525	1688849
00:00:03.789	64253	0.00307	0		0.0445266	1688031
00:00:03.800	64263	0.00286	0		0.0414808	1687325
00:00:03.810	64273	0.00335	0		0.0485876	1688972
00:00:03.819	64283	0.00321	0		0.0465571	1688477
00:00:03.829	64293	0.00325	0		0.0471373	1688619
00:00:03.840	64303	0.00337	0		0.0488777	1689040
00:00:03.849	64313	0.00319	0		0.046267	1688428
00:00:03.860	64323	0.00332	0		0.0481525	1688866
00:00:03.869	64333	0.003	0		0.0435113	1687778
00:00:03.880	64343	0.00323	0		0.0468472	1688546
00:00:03.889	64353	0.00318	0		0.046122	1688382
00:00:03.899	64363	0.00311	0		0.0451067	1688173
00:00:03.909	64373	0.00318	0		0.046122	1688389
00:00:03.919	64383	0.00323	0		0.0468472	1688575
00:00:03.929	64393	0.00335	0		0.0485876	1688972
00:00:03.939	64403	0.00316	0		0.0458319	1688320
00:00:03.949	64413	0.00316	0		0.0458319	1688310
00:00:03.959	64423	0.00353	0		0.0511983	1689551
00:00:03.969	64433	0.00311	0		0.0451067	1688144
00:00:03.980	64443	0.00335	0		0.0485876	1688967
00:00:03.989	64453	0.0029	0		0.0420609	1687445
00:00:03.999	64463	0.00312	0		0.0452518	1688205
00:00:04.009	64473	0.0032	0		0.0464121	1688467
00:00:04.019	64483	0.00321	0		0.0465571	1688504
00:00:04.031	64493	0.00332	0		0.0481525	1688869
00:00:04.039	64503	0.00324	0		0.0469922	1688602
00:00:04.049	64513	0.00316	0		0.0458319	1688335
00:00:04.059	64523	0.00333	0		0.0482976	1688893
00:00:04.069	64533	0.00297	0		0.0430762	1687673
00:00:04.079	64543	0.00309	0		0.0448167	1688102
00:00:04.088	64553	0.00304	0		0.0440915	1687937
00:00:04.098	64563	0.00325	0		0.0471373	1688626
00:00:04.109	64573	0.00359	0		0.0520685	1689761
00:00:04.119	64583	0.00367	0		0.0532288	1690050
00:00:04.129	64593	0.00315	0		0.0456869	1688286
00:00:04.138	64603	0.00324	0		0.0469922	1688607
00:00:04.148	64613	0.00339	0		0.0491678	1689109
00:00:04.159	64623	0.00281	0		0.0407556	1687151
00:00:04.169	64633	0.00346	0		0.050183	1689335
00:00:04.178	64643	0.00342	0		0.0496029	1689193
00:00:04.188	64653	0.00363	0		0.0526487	1689911
00:00:04.198	64663	0.00333	0		0.0482976	1688903
00:00:04.208	64673	0.00332	0		0.0481525	1688857
00:00:04.218	64683	0.00326	0		0.0472823	1688673
00:00:04.228	64693	0.00339	0		0.0491678	1689094
00:00:04.238	64703	0.00333	0		0.0482976	1688884
00:00:04.248	64713	0.00331	0		0.0480075	1688839
00:00:04.258	64723	0.00334	0		0.0484426	1688942
00:00:04.269	64733	0.00342	0		0.0496029	1689198
00:00:04.278	64743	0.00334	0		0.0484426	1688935
00:00:04.288	64753	0.00316	0		0.0458319	1688313
00:00:04.298	64763	0.00352	0		0.0510533	1689541
00:00:04.308	64773	0.00319	0		0.046267	1688435
00:00:04.318	64783	0.00343	0		0.0497479	1689222
00:00:04.328	64793	0.00346	0		0.050183	1689325
00:00:04.338	64803	0.00366	0		0.0530838	1690018
00:00:04.348	64813	0.00352	0		0.0510533	1689521
00:00:04.358	64823	0.00343	0		0.0497479	1689237
00:00:04.368	64833	0.00361	0		0.0523586	1689822
00:00:04.377	64843	0.00319	0		0.046267	1688438
00:00:04.388	64853	0.00345	0		0.050038	1689301
00:00:04.397	64863	0.00321	0		0.0465571	1688489
00:00:04.408	64873	0.0034	0		0.0493128	1689132
00:00:04.418	64883	0.00363	0		0.0526487	1689911
00:00:04.427	64893	0.00372	0		0.053954	1690208
00:00:04.438	64903	0.00358	0		0.0519235	1689722
00:00:04.447	64913	0.00358	0		0.0519235	1689732
00:00:04.457	64923	0.00366	0		0.0530838	1690011
00:00:04.467	64933	0.00334	0		0.0484426	1688940
00:00:04.477	64943	0.00326	0		0.0472823	1688675
00:00:04.487	64953	0.00316	0		0.0458319	1688323
00:00:04.497	64963	0.00333	0		0.0482976	1688906
00:00:04.507	64973	0.00348	0		0.0504731	1689409
00:00:04.518	64983	0.00339	0		0.0491678	1689104
00:00:04.527	64993	0.00358	0		0.0519235	1689725
00:00:04.537	65003	0.00365	0		0.0529388	1689984
00:00:04.547	65013	0.00376	0		0.0545342	1690338
00:00:04.557	65023	0.00331	0		0.0480075	1688839
00:00:04.567	65033	0.00358	0		0.0519235	1689747
00:00:04.577	65043	0.00371	0		0.053809	1690170
00:00:04.587	65053	0.00372	0		0.053954	1690218
00:00:04.597	65063	0.00345	0		0.050038	1689303
00:00:04.607	65073	0.0039	0		0.0565647	1690805
00:00:04.617	65083	0.00329	0		0.0477174	1688756
00:00:04.627	65093	0.00363	0		0.0526487	1689913
00:00:04.638	65103	0.0036	0		0.0522136	1689796
00:00:04.647	65113	0.0038	0		0.0551143	1690485
00:00:04.657	65123	0.00371	0		0.053809	1690156
00:00:04.667	65133	0.00382	0		0.0554044	1690556
00:00:04.677	65143	0.00336	0		0.0487327	1689013
00:00:04.686	65153	0.00361	0		0.0523586	1689827
00:00:04.697	65163	0.0035	0		0.0507632	1689450
00:00:04.706	65173	0.00385	0		0.0558395	1690629
00:00:04.717	65183	0.00367	0		0.0532288	1690048
00:00:04.726	65193	0.0038	0		0.0551143	1690475
00:00:04.737	65203	0.00367	0		0.0532288	1690036
00:00:04.747	65213	0.00386	0		0.0559846	1690663
00:00:04.756	65223	0.00365	0		0.0529388	1689974
00:00:04.767	65233	0.00366	0		0.0530838	1690004
00:00:04.776	65243	0.00382	0		0.0554044	1690551
00:00:04.786	65253	0.00397	0		0.05758	1691038
00:00:04.797	65263	0.00331	0		0.0480075	1688835
00:00:04.806	65273	0.00357	0		0.0517785	1689695
00:00:04.816	65283	0.00362	0		0.0525036	1689874
00:00:04.826	65293	0.00338	0		0.0490227	1689062
00:00:04.836	65303	0.00354	0		0.0513433	1689590
00:00:04.846	65313	0.00357	0		0.0517785	1689700
00:00:04.856	65323	0.00375	0		0.0543891	1690318
00:00:04.866	65333	0.00392	0		0.0568548	1690862
00:00:04.876	65343	0.00369	0		0.0535189	1690104
00:00:04.886	65353	0.00397	0		0.05758	1691045
00:00:04.896	65363	0.00354	0		0.0513433	1689592
00:00:04.906	65373	0.00403	0		0.0584502	1691256
00:00:04.916	65383	0.00392	0		0.0568548	1690891
00:00:04.926	65393	0.00396	0		0.0574349	1691026
00:00:04.935	65403	0.00411	0		0.0596105	1691502
00:00:04.946	65413	0.00387	0		0.0561296	1690712
00:00:04.956	65423	0.00371	0		0.053809	1690185
00:00:04.966	65433	0.00373	0		0.0540991	1690232
00:00:04.975	65443	0.00391	0		0.0567097	1690847
00:00:04.985	65453	0.00381	0		0.0552594	1690494
00:00:04.995	65463	0.00369	0		0.0535189	1690092
00:00:05.006	65473	0.00403	0		0.0584502	1691232
00:00:05.016	65483	0.00381	0		0.0552594	1690517
00:00:05.025	65493	0.00399	0		0.05787	1691124
00:00:05.035	65503	0.0037	0		0.053664	1690131
00:00:05.045	65513	0.00396	0		0.0574349	1691016
00:00:05.055	65523	0.00381	0		0.0552594	1690497
00:00:05.065	65533	0.00414	0		0.0600456	1691624
00:00:05.075	7	0.00375	0		0.0543891	1690294
00:00:05.086	17	0.0039	0		0.0565647	1690818
00:00:05.095	27	0.00365	0		0.0529388	1689984
00:00:05.105	37	0.00388	0		0.0562746	1690749
00:00:05.115	47	0.00387	0		0.0561296	1690703
00:00:05.125	57	0.00436	0		0.0632364	1692364
00:00:05.135	67	0.00367	0		0.0532288	1690033
00:00:05.145	77	0.0036	0		0.0522136	1689798
00:00:05.155	87	0.00398	0		0.057725	1691077
00:00:05.165	97	0.00402	0		0.0583052	1691195
00:00:05.175	107	0.00408	0		0.0591754	1691426
00:00:05.185	117	0.00394	0		0.0571449	1690948
00:00:05.195	127	0.00381	0		0.0552594	1690497
00:00:05.205	137	0.00427	0		0.0619311	1692053
00:00:05.214	147	0.00382	0		0.0554044	1690524
00:00:05.225	157	0.00416	0		0.0603357	1691671
00:00:05.235	167	0.00387	0		0.0561296	1690705
00:00:05.244	177	0.0043	0		0.0623662	1692139
00:00:05.255	187	0.0041	0		0.0594655	1691480
00:00:05.264	197	0.00409	0		0.0593204	1691448
00:00:05.274	207	0.00414	0		0.0600456	1691602
00:00:05.285	217	0.00413	0		0.0599006	1691580
00:00:05.295	227	0.00405	0		0.0587403	1691300
00:00:05.305	237	0.00413	0		0.0599006	1691566
00:00:05.314	247	0.00406	0		0.0588853	1691355
00:00:05.324	257	0.00427	0		0.0619311	1692048
00:00:05.335	267	0.00405	0		0.0587403	1691308
00:00:05.344	277	0.00429	0		0.0622212	1692104
00:00:05.354	287	0.00393	0		0.0569998	1690906
00:00:05.365	297	0.00437	0		0.0633815	1692376
00:00:05.374	307	0.0041	0		0.0594655	1691487
00:00:05.384	317	0.00425	0		0.061641	1691982
00:00:05.394	327	0.00393	0		0.0569998	1690899
00:00:05.404	337	0.00445	0		0.0645418	1692661
00:00:05.414	347	0.00401	0		0.0581601	1691173
00:00:05.424	357	0.00428	0		0.0620761	1692073
00:00:05.434	367	0.00398	0		0.057725	1691087
00:00:05.444	377	0.00384	0		0.0556945	1690607
00:00:05.454	387	0.0042	0		0.0609158	1691823
00:00:05.464	397	0.00449	0		0.0651219	1692772
00:00:05.474	407	0.00418	0		0.0606258	1691764
00:00:05.485	417	0.00446	0		0.0646868	1692696
00:00:05.494	427	0.00421	0		0.0610609	1691855
00:00:05.504	437	0.00446	0		0.0646868	1692698
00:00:05.514	447	0.0041	0		0.0594655	1691480
00:00:05.524	457	0.00424	0		0.061496	1691957
00:00:05.534	467	0.00413	0		0.0599006	1691568
00:00:05.543	477	0.00416	0		0.0603357	1691676
00:00:05.554	487	0.00399	0		0.05787	1691124
00:00:05.563	497	0.00435	0		0.0630914	1692330
00:00:05.574	507	0.00446	0		0.0646868	1692681
00:00:05.584	517	0.00408	0		0.0591754	1691399
00:00:05.593	527	0.00412	0		0.0597555	1691548
00:00:05.603	537	0.00419	0		0.0607708	1691798
00:00:05.613	547	0.00405	0		0.0587403	1691322
00:00:05.623	557	0.00432	0		0.0626563	1692207
00:00:05.633	567	0.00431	0		0.0625113	1692178
00:00:05.643	577	0.00492	0		0.0713586	1694220
00:00:05.653	587	0.00411	0		0.0596105	1691504
00:00:05.663	597	0.00437	0		0.0633815	1692394
00:00:05.673	607	0.00418	0		0.0606258	1691759
00:00:05.683	617	0.00447	0		0.0648319	1692735
00:00:05.693	627	0.00431	0		0.0625113	1692178
00:00:05.703	637	0.00473	0		0.0686028	1693610
00:00:05.713	647	0.00456	0		0.0661372	1693036
00:00:05.723	657	0.00434	0		0.0629464	1692295
00:00:05.733	667	0.00425	0		0.061641	1691970
00:00:05.743	677	0.00458	0		0.0664273	1693080
00:00:05.753	687	0.00442	0		0.0641067	1692566
00:00:05.763	697	0.00452	0		0.065557	1692904
00:00:05.773	707	0.00457	0		0.0662822	1693053
00:00:05.783	717	0.00442	0		0.0641067	1692558
00:00:05.793	727	0.00482	0		0.0699082	1693911
00:00:05.803	737	0.00464	0		0.0672975	1693281
00:00:05.813	747	0.00425	0		0.061641	1691977
00:00:05.823	757	0.00438	0		0.0635265	1692404
00:00:05.833	767	0.00454	0		0.0658471	1692943
00:00:05.843	777	0.00459	0		0.0665723	1693139
00:00:05.852	787	0.00442	0		0.0641067	1692563
00:00:05.863	797	0.00452	0		0.065557	1692887
00:00:05.872	807	0.00483	0		0.0700532	1693914
00:00:05.882	817	0.00456	0		0.0661372	1693007
00:00:05.892	827	0.00459	0		0.0665723	1693119
00:00:05.902	837	0.00474	0		0.0687479	1693637
00:00:05.913	847	0.00467	0		0.0677326	1693384
00:00:05.922	857	0.00464	0		0.0672975	1693286
00:00:05.932	867	0.00456	0		0.0661372	1693019
00:00:05.942	877	0.00466	0		0.0675876	1693369
00:00:05.952	887	0.00428	0		0.0620761	1692092
00:00:05.962	897	0.00461	0		0.0668624	1693180
00:00:05.972	907	0.00466	0		0.0675876	1693359
00:00:05.982	917	0.00489	0		0.0709234	1694127
00:00:05.992	927	0.00466	0		0.0675876	1693364
00:00:06.002	937	0.00505	0		0.073244	1694652
00:00:06.012	947	0.00468	0		0.0678776	1693418
00:00:06.022	957	0.00471	0		0.0683128	1693516
00:00:06.032	967	0.00471	0		0.0683128	1693540
00:00:06.042	977	0.00482	0		0.0699082	1693884
00:00:06.052	987	0.00457	0		0.0662822	1693073
00:00:06.062	997	0.00497	0		0.0720837	1694411
00:00:06.072	1007	0.00486	0		0.0704883	1694036
00:00:06.082	1017	0.00462	0		0.0670074	1693232
00:00:06.092	1027	0.00504	0		0.073099	1694618
00:00:06.102	1037	0.00491	0		0.0712135	1694190
00:00:06.112	1047	0.00485	0		0.0703433	1693982
00:00:06.122	1057	0.00497	0		0.0720837	1694391
00:00:06.132	1067	0.00463	0		0.0671525	1693254
00:00:06.142	1077	0.0048	0		0.0696181	1693843
00:00:06.151	1087	0.00496	0		0.0719387	1694357
00:00:06.162	1097	0.00547	0		0.0793356	1696073
00:00:06.172	1107	0.00485	0		0.0703433	1693980
00:00:06.181	1117	0.0052	0		0.0754196	1695169
00:00:06.191	1127	0.00495	0		0.0717937	1694335
00:00:06.201	1137	0.00512	0		0.0742593	1694887
00:00:06.212	1147	0.00533	0		0.0773051	1695595
00:00:06.222	1157	0.00521	0		0.0755646	1695215
00:00:06.231	1167	0.00523	0		0.0758547	1695286
00:00:06.241	1177	0.00504	0		0.073099	1694620
00:00:06.251	1187	0.00494	0		0.0716486	1694286
00:00:06.262	1197	0.00504	0		0.073099	1694620
00:00:06.271	1207	0.00535	0		0.0775952	1695688
00:00:06.281	1217	0.00512	0		0.0742593	1694899
00:00:06.291	1227	0.00478	0		0.069328	1693745
00:00:06.303	1237	0.00499	0		0.0723738	1694467
00:00:06.311	1247	0.00501	0		0.0726639	1694541
00:00:06.321	1257	0.00534	0		0.0774501	1695644
00:00:06.331	1267	0.00492	0		0.0713586	1694247
00:00:06.341	1277	0.00521	0		0.0755646	1695210
00:00:06.351	1287	0.00512	0		0.0742593	1694897
00:00:06.361	1297	0.00523	0		0.0758547	1695262
00:00:06.371	1307	0.00514	0		0.0745494	1694960
00:00:06.381	1317	0.00534	0		0.0774501	1695639
00:00:06.391	1327	0.00548	0		0.0794807	1696095
00:00:06.401	1337	0.00501	0		0.0726639	1694526
00:00:06.411	1347	0.00516	0		0.0748395	1695024
00:00:06.420	1357	0.00503	0		0.072954	1694591
00:00:06.430	1367	0.00491	0		0.0712135	1694210
00:00:06.441	1377	0.00516	0		0.0748395	1695044
00:00:06.451	1387	0.00521	0		0.0755646	1695218
00:00:06.460	1397	0.00524	0		0.0759998	1695298
00:00:06.471	1407	0.00537	0		0.0778852	1695727
00:00:06.480	1417	0.00549	0		0.0796257	1696137
00:00:06.490	1427	0.00546	0		0.0791906	1696032
00:00:06.500	1437	0.00555	0		0.0804959	1696328
00:00:06.510	1447	0.00539	0		0.0781753	1695793
00:00:06.520	1457	0.00545	0		0.0790455	1695995
00:00:06.530	1467	0.00542	0		0.0786104	1695892
00:00:06.540	1477	0.00542	0		0.0786104	1695907
00:00:06.550	1487	0.00543	0		0.0787555	1695941
00:00:06.560	1497	0.00563	0		0.0816562	1696612
00:00:06.570	1507	0.0055	0		0.0797707	1696186
00:00:06.580	1517	0.00568	0		0.0823814	1696794
00:00:06.590	1527	0.00547	0		0.0793356	1696090
00:00:06.600	1537	0.00542	0		0.0786104	1695899
00:00:06.610	1547	0.00562	0		0.0815112	1696563
00:00:06.620	1557	0.0058	0		0.0841219	1697184
00:00:06.630	1567	0.00567	0		0.0822364	1696754
00:00:06.640	1577	0.00571	0		0.0828165	1696887
00:00:06.650	1587	0.00571	0		0.0828165	1696882
00:00:06.660	1597	0.00578	0		0.0838318	1697130
00:00:06.670	1607	0.00566	0		0.0820913	1696705
00:00:06.680	1617	0.00573	0		0.0831066	1696946
00:00:06.689	1627	0.00608	0		0.0881829	1698130
00:00:06.700	1637	0.00596	0		0.0864425	1697735
00:00:06.709	1647	0.006	0		0.0870226	1697855
00:00:06.719	1657	0.00567	0		0.0822364	1696747
00:00:06.730	1667	0.00567	0		0.0822364	1696744
00:00:06.739	1677	0.00602	0		0.0873127	1697926
00:00:06.750	1687	0.00596	0		0.0864425	1697730
00:00:06.760	1697	0.00591	0		0.0857173	1697541
00:00:06.770	1707	0.00634	0		0.0919539	1699012
00:00:06.780	1717	0.00603	0		0.0874577	1697965
00:00:06.790	1727	0.00582	0		0.0844119	1697235
00:00:06.799	1737	0.0061	0		0.088473	1698198
00:00:06.809	1747	0.00601	0		0.0871677	1697884
00:00:06.819	1757	0.00607	0		0.0880379	1698100
00:00:06.830	1767	0.0063	0		0.0913737	1698872
00:00:06.839	1777	0.00595	0		0.0862974	1697693
00:00:06.849	1787	0.00603	0		0.0874577	1697955
00:00:06.860	1797	0.00619	0		0.0897783	1698478
00:00:06.870	1807	0.00596	0		0.0864425	1697722
00:00:06.879	1817	0.00603	0		0.0874577	1697940
00:00:06.889	1827	0.00648	0		0.0939844	1699475
00:00:06.899	1837	0.00614	0		0.0890531	1698331
00:00:06.909	1847	0.00627	0		0.0909386	1698749
00:00:06.919	1857	0.006	0		0.0870226	1697847
00:00:06.929	1867	0.00616	0		0.0893432	1698407
00:00:06.939	1877	0.00623	0		0.0903585	1698610
00:00:06.949	1887	0.00611	0		0.088618	1698238
00:00:06.959	1897	0.00624	0		0.0905035	1698656
00:00:06.969	1907	0.00612	0		0.0887631	1698247
00:00:06.979	1917	0.00669	0		0.0970302	1700176
00:00:06.989	1927	0.00658	0		0.0954348	1699789
00:00:06.999	1937	0.00648	0		0.0939844	1699470
00:00:07.009	1947	0.00656	0		0.0951447	1699750
00:00:07.019	1957	0.0066	0		0.0957249	1699852
00:00:07.029	1967	0.00651	0		0.0944195	1699576
00:00:07.038	1977	0.00657	0		0.0952898	1699781
00:00:07.049	1987	0.00649	0		0.0941295	1699485
00:00:07.059	1997	0.00648	0		0.0939844	1699473
00:00:07.068	2007	0.00657	0		0.0952898	1699754
00:00:07.079	2017	0.0066	0		0.0957249	1699867
00:00:07.088	2027	0.00656	0		0.0951447	1699742
00:00:07.098	2037	0.0065	0		0.0942745	1699544
00:00:07.108	2047	0.00664	0		0.096305	1699997
00:00:07.118	2057	0.00662	0		0.096015	1699928
00:00:07.128	2067	0.00687	0		0.0996409	1700774
00:00:07.138	2077	0.00664	0		0.096305	1700009
00:00:07.148	2087	0.00658	0		0.0954348	1699801
00:00:07.158	2097	0.00683	0		0.0990607	1700630
00:00:07.168	2107	0.00678	0		0.0983356	1700483
00:00:07.178	2117	0.00687	0		0.0996409	1700789
00:00:07.188	2127	0.00666	0		0.0965951	1700058
00:00:07.198	2137	0.00666	0		0.0965951	1700063
00:00:07.208	2147	0.00696	0		0.100946	1701068
00:00:07.218	2157	0.00647	0		0.0938394	1699426
00:00:07.228	2167	0.00693	0		0.100511	1700980
00:00:07.238	2177	0.00694	0		0.100656	1701024
00:00:07.248	2187	0.00727	0		0.105442	1702110
00:00:07.258	2197	0.00715	0		0.103702	1701711
00:00:07.268	2207	0.00718	0		0.104137	1701806
00:00:07.278	2217	0.00669	0		0.0970302	1700154
00:00:07.288	2227	0.00719	0		0.104282	1701836
00:00:07.298	2237	0.00691	0		0.100221	1700897
00:00:07.308	2247	0.0073	0		0.105878	1702232
00:00:07.318	2257	0.00732	0		0.106168	1702284
00:00:07.328	2267	0.00715	0		0.103702	1701698
00:00:07.337	2277	0.00749	0		0.108633	1702846
00:00:07.348	2287	0.00726	0		0.105297	1702071
00:00:07.358	2297	0.00729	0		0.105732	1702183
00:00:07.368	2307	0.00762	0		0.110519	1703289
00:00:07.378	2317	0.00739	0		0.107183	1702520
00:00:07.387	2327	0.00731	0		0.106023	1702235
00:00:07.397	2337	0.00723	0		0.104862	1701980
00:00:07.407	2347	0.00744	0		0.107908	1702703
00:00:07.417	2357	0.00712	0		0.103267	1701605
00:00:07.427	2367	0.0072	0		0.104427	1701865
00:00:07.437	2377	0.0073	0		0.105878	1702230
00:00:07.447	2387	0.00746	0		0.108198	1702770
00:00:07.457	2397	0.00731	0		0.106023	1702247
00:00:07.467	2407	0.00754	0		0.109358	1703014
00:00:07.477	2417	0.00756	0		0.109648	1703081
00:00:07.487	2427	0.00793	0		0.115015	1704345
00:00:07.497	2437	0.00748	0		0.108488	1702806
00:00:07.507	2447	0.00782	0		0.113419	1703971
00:00:07.517	2457	0.00745	0		0.108053	1702713
00:00:07.527	2467	0.00771	0		0.111824	1703596
00:00:07.537	2477	0.00792	0		0.11487	1704299
00:00:07.547	2487	0.00813	0		0.117916	1705005
00:00:07.557	2497	0.00774	0		0.112259	1703699
00:00:07.567	2507	0.00772	0		0.111969	1703620
00:00:07.577	2517	0.00751	0		0.108923	1702926
00:00:07.586	2527	0.0077	0		0.111679	1703569
00:00:07.597	2537	0.00766	0		0.111099	1703410
00:00:07.609	2547	0.00795	0		0.115305	1704397
00:00:07.617	2557	0.00777	0		0.112694	1703792
00:00:07.626	2567	0.0081	0		0.117481	1704890
00:00:07.636	2577	0.0075	0		0.108778	1702880
00:00:07.647	2587	0.00816	0		0.118351	1705098
00:00:07.657	2597	0.00792	0		0.11487	1704299
00:00:07.667	2607	0.0082	0		0.118931	1705223
00:00:07.676	2617	0.00775	0		0.112404	1703728
00:00:07.686	2627	0.00818	0		0.118641	1705181
00:00:07.696	2637	0.00795	0		0.115305	1704406
00:00:07.706	2647	0.008	0		0.11603	1704579
00:00:07.716	2657	0.00785	0		0.113855	1704046
00:00:07.726	2667	0.00827	0		0.119946	1705468
00:00:07.736	2677	0.00804	0		0.11661	1704716
00:00:07.746	2687	0.00832	0		0.120671	1705655
00:00:07.757	2697	0.00793	0		0.115015	1704335
00:00:07.767	2707	0.00814	0		0.118061	1705034
00:00:07.776	2717	0.00809	0		0.117335	1704883
00:00:07.786	2727	0.00812	0		0.117771	1704966
00:00:07.796	2737	0.00835	0		0.121106	1705733
00:00:07.806	2747	0.00846	0		0.122702	1706098
00:00:07.816	2757	0.00793	0		0.115015	1704338
00:00:07.826	2767	0.0081	0		0.117481	1704892
00:00:07.836	2777	0.00819	0		0.118786	1705198
00:00:07.846	2787	0.00822	0		0.119221	1705292
00:00:07.856	2797	0.00862	0		0.125023	1706647
00:00:07.866	2807	0.00857	0		0.124297	1706485
00:00:07.876	2817	0.00823	0		0.119366	1705321
00:00:07.886	2827	0.00863	0		0.125168	1706696
00:00:07.896	2837	0.00813	0		0.117916	1705000
00:00:07.905	2847	0.00866	0		0.125603	1706780
00:00:07.916	2857	0.00814	0		0.118061	1705029
00:00:07.925	2867	0.00839	0		0.121687	1705873
00:00:07.935	2877	0.00847	0		0.122847	1706128
00:00:07.947	2887	0.00874	0		0.126763	1707044
00:00:07.956	2897	0.00846	0		0.122702	1706120
00:00:07.966	2907	0.00852	0		0.123572	1706314
00:00:07.975	2917	0.00857	0		0.124297	1706468
00:00:07.985	2927	0.00889	0		0.128939	1707564
00:00:07.995	2937	0.00879	0		0.127488	1707213
00:00:08.005	2947	0.0086	0		0.124732	1706586
00:00:08.015	2957	0.00855	0		0.124007	1706417
00:00:08.025	2967	0.00902	0		0.130824	1707986
00:00:08.035	2977	0.00874	0		0.126763	1707032
00:00:08.045	2987	0.00895	0		0.129809	1707762
00:00:08.055	2997	0.00862	0		0.125023	1706642
00:00:08.065	3007	0.00899	0		0.130389	1707898
00:00:08.075	3017	0.00841	0		0.121977	1705927
00:00:08.085	3027	0.00881	0		0.127778	1707294
00:00:08.095	3037	0.0088	0		0.127633	1707260
00:00:08.105	3047	0.00905	0		0.131259	1708086
00:00:08.115	3057	0.00869	0		0.126038	1706895
00:00:08.125	3067	0.00872	0		0.126473	1706981
00:00:08.135	3077	0.00869	0		0.126038	1706890
00:00:08.145	3087	0.00905	0		0.131259	1708081
00:00:08.155	3097	0.0087	0		0.126183	1706927
00:00:08.165	3107	0.00909	0		0.131839	1708228
00:00:08.175	3117	0.00891	0		0.129229	1707630
00:00:08.185	3127	0.00905	0		0.131259	1708086
00:00:08.194	3137	0.00912	0		0.132274	1708326
00:00:08.204	3147	0.00915	0		0.13271	1708424
00:00:08.214	3157	0.00929	0		0.13474	1708905
00:00:08.225	3167	0.00952	0		0.138076	1709677
00:00:08.234	3177	0.00917	0		0.133	1708495
00:00:08.244	3187	0.0094	0		0.136335	1709258
00:00:08.254	3197	0.0091	0		0.131984	1708243
00:00:08.264	3207	0.00942	0		0.136626	1709339
00:00:08.274	3217	0.00906	0		0.131404	1708135
00:00:08.285	3227	0.00953	0		0.138221	1709701
00:00:08.294	3237	0.00908	0		0.131694	1708184
00:00:08.304	3247	0.00974	0		0.141267	1710395
00:00:08.314	3257	0.00943	0		0.136771	1709375
00:00:08.324	3267	0.00922	0		0.133725	1708662
00:00:08.334	3277	0.0092	0		0.133435	1708583
00:00:08.344	3287	0.01004	0		0.145618	1711408
00:00:08.354	3297	0.00924	0		0.134015	1708711
00:00:08.364	3307	0.00946	0		0.137206	1709459
00:00:08.374	3317	0.0095	0		0.137786	1709586
00:00:08.384	3327	0.00975	0		0.141412	1710451
00:00:08.394	3337	0.00945	0		0.137061	1709446
00:00:08.404	3347	0.00977	0		0.141702	1710508
00:00:08.414	3357	0.00937	0		0.1359	1709162
00:00:08.424	3367	0.00995	0		0.144313	1711106
00:00:08.434	3377	0.00945	0		0.137061	1709439
00:00:08.444	3387	0.00993	0		0.144022	1711055
00:00:08.454	3397	0.00947	0		0.137351	1709513
00:00:08.464	3407	0.00969	0		0.140542	1710243
00:00:08.474	3417	0.00925	0		0.13416	1708765
00:00:08.484	3427	0.0096	0		0.139236	1709924
00:00:08.493	3437	0.00998	0		0.144748	1711219
00:00:08.503	3447	0.00999	0		0.144893	1711234
00:00:08.514	3457	0.00952	0		0.138076	1709650
00:00:08.524	3467	0.00965	0		0.139961	1710091
00:00:08.534	3477	0.00961	0		0.139381	1709963
00:00:08.544	3487	0.00999	0		0.144893	1711243
00:00:08.553	3497	0.00991	0		0.143732	1710988
00:00:08.563	3507	0.00981	0		0.142282	1710628
00:00:08.573	3517	0.00971	0		0.140832	1710314
00:00:08.583	3527	0.00974	0		0.141267	1710393
00:00:08.593	3537	0.00961	0		0.139381	1709956
00:00:08.603	3547	0.01001	0		0.145183	1711314
00:00:08.613	3557	0.00992	0		0.143877	1710995
00:00:08.623	3567	0.01002	0		0.145328	1711334
00:00:08.633	3577	0.00965	0		0.139961	1710109
00:00:08.643	3587	0.00999	0		0.144893	1711256
00:00:08.653	3597	0.01012	0		0.146778	1711672
00:00:08.663	3607	0.00973	0		0.141122	1710385
00:00:08.673	3617	0.00981	0		0.142282	1710635
00:00:08.683	3627	0.00991	0		0.143732	1710966
00:00:08.693	3637	0.01011	0		0.146633	1711635
00:00:08.703	3647	0.01008	0		0.146198	1711559
00:00:08.713	3657	0.00997	0		0.144603	1711185
00:00:08.723	3667	0.00997	0		0.144603	1711185
00:00:08.733	3677	0.00993	0		0.144022	1711050
00:00:08.743	3687	0.01011	0		0.146633	1711635
00:00:08.752	3697	0.01009	0		0.146343	1711562
00:00:08.763	3707	0.01008	0		0.146198	1711550
00:00:08.773	3717	0.00983	0		0.142572	1710704
00:00:08.783	3727	0.01027	0		0.148954	1712186
00:00:08.792	3737	0.01	0		0.145038	1711288
00:00:08.803	3747	0.01009	0		0.146343	1711562
00:00:08.813	3757	0.00992	0		0.143877	1711010
00:00:08.823	3767	0.0101	0		0.146488	1711626
00:00:08.833	3777	0.01033	0		0.149824	1712371
00:00:08.843	3787	0.01032	0		0.149679	1712337
00:00:08.852	3797	0.00989	0		0.143442	1710922
00:00:08.863	3807	0.00999	0		0.144893	1711243
00:00:08.872	3817	0.0102	0		0.147938	1711951
00:00:08.882	3827	0.01032	0		0.149679	1712351
00:00:08.892	3837	0.01039	0		0.150694	1712594
00:00:08.902	3847	0.01035	0		0.150114	1712437
00:00:08.912	3857	0.01019	0		0.147793	1711914
00:00:08.922	3867	0.01009	0		0.146343	1711581
00:00:08.933	3877	0.01018	0		0.147648	1711897
00:00:08.942	3887	0.01047	0		0.151854	1712868
00:00:08.952	3897	0.01026	0		0.148809	1712162
00:00:08.962	3907	0.0104	0		0.150839	1712626
00:00:08.972	3917	0.01006	0		0.145908	1711486
00:00:08.982	3927	0.01027	0		0.148954	1712199
00:00:08.992	3937	0.00997	0		0.144603	1711185
00:00:09.002	3947	0.01043	0		0.151274	1712706
00:00:09.012	3957	0.01033	0		0.149824	1712391
00:00:09.022	3967	0.01052	0		0.15258	1713017
00:00:09.032	3977	0.0103	0		0.149389	1712293
00:00:09.042	3987	0.01052	0		0.15258	1713020
00:00:09.052	3997	0.01037	0		0.150404	1712520
00:00:09.062	4007	0.01039	0		0.150694	1712596
00:00:09.072	4017	0.01053	0		0.152725	1713059
00:00:09.082	4027	0.01041	0		0.150984	1712640
00:00:09.091	4037	0.0103	0		0.149389	1712267
00:00:09.102	4047	0.01028	0		0.149099	1712213
00:00:09.112	4057	0.01035	0		0.150114	1712435
00:00:09.121	4067	0.01039	0		0.150694	1712594
00:00:09.131	4077	0.01031	0		0.149534	1712317
00:00:09.141	4087	0.01026	0		0.148809	1712164
00:00:09.151	4097	0.01056	0		0.15316	1713150
00:00:09.161	4107	0.01043	0		0.151274	1712706
00:00:09.171	4117	0.01048	0		0.152	1712890
00:00:09.182	4127	0.01033	0		0.149824	1712373
00:00:09.191	4137	0.01075	0		0.155916	1713783
00:00:09.201	4147	0.01072	0		0.15548	1713702
00:00:09.211	4157	0.01039	0		0.150694	1712589
00:00:09.221	4167	0.01061	0		0.153885	1713322
00:00:09.231	4177	0.01037	0		0.150404	1712508
00:00:09.241	4187	0.0105	0		0.15229	1712944
00:00:09.251	4197	0.01038	0		0.150549	1712552
00:00:09.261	4207	0.01079	0		0.156496	1713912
00:00:09.271	4217	0.01033	0		0.149824	1712395
00:00:09.281	4227	0.01098	0		0.159251	1714553
00:00:09.291	4237	0.01034	0		0.149969	1712425
00:00:09.301	4247	0.01077	0		0.156206	1713858
00:00:09.311	4257	0.01074	0		0.15577	1713775
00:00:09.321	4267	0.01061	0		0.153885	1713337
00:00:09.331	4277	0.01068	0		0.1549	1713545
00:00:09.341	4287	0.01087	0		0.157656	1714204
00:00:09.351	4297	0.01083	0		0.157076	1714074
00:00:09.361	4307	0.01068	0		0.1549	1713545
00:00:09.370	4317	0.0108	0		0.156641	1713976
00:00:09.381	4327	0.01071	0		0.155335	1713655
00:00:09.391	4337	0.0108	0		0.156641	1713971
00:00:09.401	4347	0.011	0		0.159541	1714633
00:00:09.411	4357	0.01104	0		0.160122	1714770
00:00:09.421	4367	0.01087	0		0.157656	1714179
00:00:09.431	4377	0.01114	0		0.161572	1715091
00:00:09.441	4387	0.01094	0		0.158671	1714432
00:00:09.450	4397	0.01106	0		0.160412	1714832
00:00:09.460	4407	0.01077	0		0.156206	1713858
00:00:09.470	4417	0.01087	0		0.157656	1714194
00:00:09.480	4427	0.01106	0		0.160412	1714837
00:00:09.490	4437	0.01098	0		0.159251	1714550
00:00:09.500	4447	0.01103	0		0.159977	1714744
00:00:09.510	4457	0.0112	0		0.162442	1715297
00:00:09.520	4467	0.01107	0		0.160557	1714851
00:00:09.530	4477	0.01094	0		0.158671	1714427
00:00:09.540	4487	0.01089	0		0.157946	1714260
00:00:09.550	4497	0.01079	0		0.156496	1713912
00:00:09.560	4507	0.01105	0		0.160267	1714805
00:00:09.570	4517	0.01114	0		0.161572	1715113
00:00:09.580	4527	0.01117	0		0.162007	1715211
00:00:09.590	4537	0.01109	0		0.160847	1714927
00:00:09.600	4547	0.01135	0		0.164618	1715807
00:00:09.610	4557	0.01106	0		0.160412	1714839
00:00:09.620	4567	0.01113	0		0.161427	1715072
00:00:09.630	4577	0.01123	0		0.162877	1715411
00:00:09.640	4587	0.01109	0		0.160847	1714949
00:00:09.650	4597	0.01127	0		0.163457	1715531
00:00:09.660	4607	0.01142	0		0.165633	1716028
00:00:09.670	4617	0.01127	0		0.163457	1715523
00:00:09.680	4627	0.01081	0		0.156786	1713986
00:00:09.690	4637	0.01136	0		0.164763	1715854
00:00:09.700	4647	0.01128	0		0.163603	1715577
00:00:09.709	4657	0.0112	0		0.162442	1715309
00:00:09.719	4667	0.01131	0		0.164038	1715660
00:00:09.730	4677	0.0114	0		0.165343	1715969
00:00:09.742	4687	0.01135	0		0.164618	1715815
00:00:09.749	4697	0.01126	0		0.163312	1715511
00:00:09.759	4707	0.01152	0		0.167083	1716361
00:00:09.769	4717	0.01155	0		0.167519	1716481
00:00:09.779	4727	0.01121	0		0.162587	1715351
00:00:09.789	4737	0.01123	0		0.162877	1715408
00:00:09.799	4747	0.01137	0		0.164908	1715864
00:00:09.809	4757	0.0117	0		0.169694	1716976
00:00:09.819	4767	0.01121	0		0.162587	1715341
00:00:09.830	4777	0.01152	0		0.167083	1716378
00:00:09.839	4787	0.01146	0		0.166213	1716180
00:00:09.849	4797	0.0114	0		0.165343	1715989
00:00:09.859	4807	0.01144	0		0.165923	1716106
00:00:09.869	4817	0.01132	0		0.164183	1715697
00:00:09.879	4827	0.01154	0		0.167374	1716449
00:00:09.889	4837	0.01119	0		0.162297	1715282
00:00:09.899	4847	0.01136	0		0.164763	1715834
00:00:09.909	4857	0.01167	0		0.169259	1716886
00:00:09.919	4867	0.01133	0		0.164328	1715739
00:00:09.929	4877	0.01148	0		0.166503	1716258
00:00:09.940	4887	0.01142	0		0.165633	1716040
00:00:09.949	4897	0.01182	0		0.171435	1717378
00:00:09.959	4907	0.01151	0		0.166938	1716344
00:00:09.969	4917	0.01182	0		0.171435	1717368
00:00:09.979	4927	0.01183	0		0.17158	1717420
00:00:09.989	4937	0.0117	0		0.169694	1716967
00:00:09.998	4947	0.01168	0		0.169404	1716913
00:00:10.008	4957	0.01172	0		0.169984	1717047
00:00:10.019	4967	0.01188	0		0.172305	1717581
00:00:10.028	4977	0.01155	0		0.167519	1716488
00:00:10.038	4987	0.01167	0		0.169259	1716864
00:00:10.048	4997	0.0118	0		0.171144	1717305
00:00:10.059	5007	0.01184	0		0.171725	1717444
00:00:10.069	5017	0.01192	0		0.172885	1717715
00:00:10.079	5027	0.01168	0		0.169404	1716930
00:00:10.088	5037	0.01194	0		0.173175	1717786
00:00:10.098	5047	0.01167	0		0.169259	1716864
00:00:10.108	5057	0.01193	0		0.17303	1717761
00:00:10.118	5067	0.01161	0		0.168389	1716673
00:00:10.128	5077	0.01171	0		0.169839	1717030
00:00:10.138	5087	0.01192	0		0.172885	1717712
00:00:10.148	5097	0.01193	0		0.17303	1717744
00:00:10.158	5107	0.01173	0		0.170129	1717072
00:00:10.168	5117	0.01196	0		0.173465	1717859
00:00:10.178	5127	0.01203	0		0.17448	1718087
00:00:10.188	5137	0.01237	0		0.179412	1719214
00:00:10.198	5147	0.01185	0		0.17187	1717483
00:00:10.208	5157	0.01202	0		0.174335	1718062
00:00:10.218	5167	0.01169	0		0.169549	1716954
00:00:10.228	5177	0.01169	0		0.169549	1716935
00:00:10.238	5187	0.01189	0		0.17245	1717608
00:00:10.248	5197	0.01228	0		0.178106	1718923
00:00:10.258	5207	0.01196	0		0.173465	1717844
00:00:10.268	5217	0.01214	0		0.176076	1718469
00:00:10.278	5227	0.01217	0		0.176511	1718550
00:00:10.288	5237	0.01222	0		0.177236	1718729
00:00:10.299	5247	0.01207	0		0.175061	1718212
00:00:10.307	5257	0.01203	0		0.17448	1718097
00:00:10.318	5267	0.01156	0		0.167664	1716495
00:00:10.327	5277	0.012	0		0.174045	1717979
00:00:10.337	5287	0.01194	0		0.173175	1717786
00:00:10.347	5297	0.01216	0		0.176366	1718508
00:00:10.357	5307	0.01194	0		0.173175	1717771
00:00:10.367	5317	0.01212	0		0.175786	1718393
00:00:10.377	5327	0.01185	0		0.17187	1717483
00:00:10.387	5337	0.01227	0		0.177961	1718884
00:00:10.397	5347	0.01217	0		0.176511	1718550
00:00:10.407	5357	0.0126	0		0.182747	1720004
00:00:10.417	5367	0.0123	0		0.178396	1718979
00:00:10.427	5377	0.01227	0		0.177961	1718886
00:00:10.437	5387	0.0123	0		0.178396	1719009
00:00:10.447	5397	0.01241	0		0.179992	1719354
00:00:10.457	5407	0.01213	0		0.175931	1718422
00:00:10.467	5417	0.01207	0		0.175061	1718222
00:00:10.477	5427	0.0121	0		0.175496	1718337
00:00:10.487	5437	0.01265	0		0.183473	1720153
00:00:10.497	5447	0.01242	0		0.180137	1719403
00:00:10.507	5457	0.01216	0		0.176366	1718518
00:00:10.517	5467	0.01235	0		0.179122	1719170
00:00:10.529	5477	0.01264	0		0.183328	1720124
00:00:10.537	5487	0.01238	0		0.179557	1719268
00:00:10.547	5497	0.01266	0		0.183618	1720190
00:00:10.556	5507	0.01226	0		0.177816	1718869
00:00:10.566	5517	0.01244	0		0.180427	1719464
00:00:10.576	5527	0.01227	0		0.177961	1718881
00:00:10.586	5537	0.01229	0		0.178251	1718977
00:00:10.596	5547	0.01216	0		0.176366	1718540
00:00:10.606	5557	0.01248	0		0.181007	1719582
00:00:10.616	5567	0.01231	0		0.178541	1719040
00:00:10.626	5577	0.01277	0		0.185213	1720587
00:00:10.636	5587	0.01255	0		0.182022	1719829
00:00:10.646	5597	0.01261	0		0.182893	1720046
00:00:10.656	5607	0.01278	0		0.185358	1720594
00:00:10.666	5617	0.01259	0		0.182602	1719974
00:00:10.676	5627	0.01231	0		0.178541	1719016
00:00:10.686	5637	0.0126	0		0.182747	1719999
00:00:10.696	5647	0.0122	0		0.176946	1718648
00:00:10.706	5657	0.01267	0		0.183763	1720227
00:00:10.716	5667	0.01212	0		0.175786	1718395
00:00:10.726	5677	0.01261	0		0.182893	1720021
00:00:10.736	5687	0.01237	0		0.179412	1719217
00:00:10.746	5697	0.01244	0		0.180427	1719452
00:00:10.756	5707	0.01237	0		0.179412	1719236
00:00:10.766	5717	0.01271	0		0.184343	1720359
00:00:10.776	5727	0.01218	0		0.176656	1718608
00:00:10.786	5737	0.01252	0		0.181587	1719733
00:00:10.796	5747	0.01235	0		0.179122	1719165
00:00:10.806	5757	0.01258	0		0.182457	1719928
00:00:10.816	5767	0.01269	0		0.184053	1720300
00:00:10.826	5777	0.01291	0		0.187244	1721055
00:00:10.836	5787	0.01278	0		0.185358	1720597
00:00:10.847	5797	0.01291	0		0.187244	1721043
00:00:10.856	5807	0.01262	0		0.183038	1720058
00:00:10.866	5817	0.01286	0		0.186518	1720857
00:00:10.876	5827	0.01274	0		0.184778	1720464
00:00:10.885	5837	0.01315	0		0.190725	1721839
00:00:10.896	5847	0.01253	0		0.181732	1719775
00:00:10.906	5857	0.01274	0		0.184778	1720481
00:00:10.916	5867	0.01264	0		0.183328	1720143
00:00:10.925	5877	0.01255	0		0.182022	1719836
00:00:10.935	5887	0.01246	0		0.180717	1719520
00:00:10.946	5897	0.01282	0		0.185938	1720753
00:00:10.956	5907	0.01252	0		0.181587	1719741
00:00:10.965	5917	0.01315	0		0.190725	1721861
00:00:10.975	5927	0.0126	0		0.182747	1719992
00:00:10.985	5937	0.01294	0		0.187679	1721136
00:00:10.995	5947	0.01308	0		0.189709	1721599
00:00:11.005	5957	0.01295	0		0.187824	1721163
00:00:11.015	5967	0.01287	0		0.186664	1720923
00:00:11.025	5977	0.01289	0		0.186954	1720984
00:00:11.035	5987	0.01239	0		0.179702	1719310
00:00:11.045	5997	0.01301	0		0.188694	1721369
00:00:11.055	6007	0.0128	0		0.185648	1720687
00:00:11.065	6017	0.01334	0		0.19348	1722472
00:00:11.075	6027	0.01259	0		0.182602	1719962
00:00:11.085	6037	0.01306	0		0.189419	1721553
00:00:11.095	6047	0.01299	0		0.188404	1721295
00:00:11.105	6057	0.01275	0		0.184923	1720501
00:00:11.115	6067	0.01298	0		0.188259	1721276
00:00:11.125	6077	0.01344	0		0.194931	1722829
00:00:11.135	6087	0.01272	0		0.184488	1720420
00:00:11.145	6097	0.01318	0		0.19116	1721947
00:00:11.155	6107	0.0131	0		0.189999	1721687
00:00:11.165	6117	0.0131	0		0.189999	1721665
00:00:11.175	6127	0.01289	0		0.186954	1720975
00:00:11.185	6137	0.01314	0		0.19058	1721800
00:00:11.195	6147	0.01297	0		0.188114	1721251
00:00:11.204	6157	0.01321	0		0.191595	1722055
00:00:11.214	6167	0.01302	0		0.188839	1721420
00:00:11.225	6177	0.01316	0		0.19087	1721876
00:00:11.234	6187	0.01299	0		0.188404	1721303
00:00:11.244	6197	0.01326	0		0.19232	1722205
00:00:11.255	6207	0.01294	0		0.187679	1721136
00:00:11.264	6217	0.01327	0		0.192465	1722259
00:00:11.274	6227	0.01312	0		0.190289	1721734
00:00:11.284	6237	0.01328	0		0.19261	1722281
00:00:11.294	6247	0.01301	0		0.188694	1721384
00:00:11.305	6257	0.01322	0		0.19174	1722079
00:00:11.315	6267	0.01292	0		0.187389	1721075
00:00:11.324	6277	0.01308	0		0.189709	1721624
00:00:11.334	6287	0.01307	0		0.189564	1721570
00:00:11.344	6297	0.01338	0		0.19406	1722614
00:00:11.354	6307	0.01326	0		0.19232	1722227
00:00:11.364	6317	0.01325	0		0.192175	1722195
00:00:11.374	6327	0.01324	0		0.19203	1722163
00:00:11.384	6337	0.01352	0		0.196091	1723090
00:00:11.394	6347	0.01308	0		0.189709	1721626
00:00:11.404	6357	0.0133	0		0.1929	1722364
00:00:11.414	6367	0.01325	0		0.192175	1722176
00:00:11.424	6377	0.01338	0		0.19406	1722626
00:00:11.434	6387	0.01306	0		0.189419	1721533
00:00:11.444	6397	0.01348	0		0.195511	1722949
00:00:11.454	6407	0.01325	0		0.192175	1722176
00:00:11.464	6417	0.01343	0		0.194786	1722780
00:00:11.474	6427	0.01304	0		0.189129	1721464
00:00:11.484	6437	0.01335	0		0.193625	1722516
00:00:11.494	6447	0.01346	0		0.195221	1722893
00:00:11.504	6457	0.01361	0		0.197396	1723381
00:00:11.514	6467	0.01321	0		0.191595	1722045
00:00:11.523	6477	0.01328	0		0.19261	1722281
00:00:11.534	6487	0.01329	0		0.192755	1722323
00:00:11.544	6497	0.0135	0		0.195801	1723017
00:00:11.553	6507	0.0136	0		0.197251	1723367
00:00:11.564	6517	0.01349	0		0.195656	1722972
00:00:11.573	6527	0.01349	0		0.195656	1722999
00:00:11.583	6537	0.01328	0		0.19261	1722293
00:00:11.593	6547	0.0136	0		0.197251	1723355
00:00:11.603	6557	0.01401	0		0.203198	1724722
00:00:11.613	6567	0.01345	0		0.195076	1722839
00:00:11.623	6577	0.01355	0		0.196526	1723183
00:00:11.633	6587	0.01335	0		0.193625	1722523
00:00:11.643	6597	0.01362	0		0.197541	1723433
00:00:11.653	6607	0.01334	0		0.19348	1722496
00:00:11.663	6617	0.01339	0		0.194205	1722653
00:00:11.673	6627	0.01368	0		0.198412	1723612
00:00:11.683	6637	0.01354	0		0.196381	1723156
00:00:11.693	6647	0.01339	0		0.194205	1722665
00:00:11.703	6657	0.01371	0		0.198847	1723734
00:00:11.713	6667	0.01325	0		0.192175	1722181
00:00:11.723	6677	0.01383	0		0.200587	1724121
00:00:11.733	6687	0.01326	0		0.19232	1722215
00:00:11.743	6697	0.01406	0		0.203923	1724906
00:00:11.753	6707	0.01379	0		0.200007	1724003
00:00:11.763	6717	0.01366	0		0.198121	1723563
00:00:11.773	6727	0.01346	0		0.195221	1722871
00:00:11.783	6737	0.01353	0		0.196236	1723127
00:00:11.793	6747	0.01322	0		0.19174	1722069
00:00:11.803	6757	0.01393	0		0.202038	1724460
00:00:11.812	6767	0.0136	0		0.197251	1723345
00:00:11.822	6777	0.01362	0		0.197541	1723438
00:00:11.833	6787	0.01359	0		0.197106	1723323
00:00:11.843	6797	0.0136	0		0.197251	1723352
00:00:11.852	6807	0.01349	0		0.195656	1722976
00:00:11.863	6817	0.01373	0		0.199137	1723786
00:00:11.873	6827	0.01359	0		0.197106	1723306
00:00:11.882	6837	0.0138	0		0.200152	1724035
00:00:11.892	6847	0.01376	0		0.199572	1723891
00:00:11.902	6857	0.01361	0		0.197396	1723401
00:00:11.912	6867	0.01351	0		0.195946	1723068
00:00:11.923	6877	0.01407	0		0.204068	1724938
00:00:11.932	6887	0.01383	0		0.200587	1724128
00:00:11.942	6897	0.0137	0		0.198702	1723678
00:00:11.952	6907	0.01364	0		0.197831	1723484
00:00:11.962	6917	0.01382	0		0.200442	1724097
00:00:11.973	6927	0.01381	0		0.200297	1724055
00:00:11.982	6937	0.01379	0		0.200007	1723991
00:00:11.992	6947	0.01383	0		0.200587	1724138
00:00:12.002	6957	0.01432	0		0.207694	1725788
00:00:12.012	6967	0.01386	0		0.201022	1724242
00:00:12.022	6977	0.01397	0		0.202618	1724582
00:00:12.032	6987	0.01381	0		0.200297	1724070
00:00:12.042	6997	0.01402	0		0.203343	1724764
00:00:12.052	7007	0.01404	0		0.203633	1724837
00:00:12.062	7017	0.01386	0		0.201022	1724219
00:00:12.072	7027	0.01397	0		0.202618	1724607
00:00:12.082	7037	0.01398	0		0.202763	1724639
00:00:12.092	7047	0.014	0		0.203053	1724688
00:00:12.103	7057	0.01418	0		0.205663	1725296
00:00:12.112	7067	0.0138	0		0.200152	1724013
00:00:12.122	7077	0.01435	0		0.208129	1725857
00:00:12.132	7087	0.01386	0		0.201022	1724237
00:00:12.142	7097	0.01403	0		0.203488	1724810
00:00:12.151	7107	0.01406	0		0.203923	1724915
00:00:12.161	7117	0.01394	0		0.202183	1724492
00:00:12.172	7127	0.01396	0		0.202473	1724548
00:00:12.182	7137	0.01392	0		0.201892	1724413
00:00:12.191	7147	0.01403	0		0.203488	1724803
00:00:12.201	7157	0.01395	0		0.202328	1724543
00:00:12.211	7167	0.01366	0		0.198121	1723558
00:00:12.221	7177	0.01396	0		0.202473	1724575
00:00:12.231	7187	0.01387	0		0.201167	1724254
00:00:12.241	7197	0.01426	0		0.206824	1725583
00:00:12.251	7207	0.01404	0		0.203633	1724847
00:00:12.261	7217	0.0141	0		0.204503	1725033
00:00:12.271	7227	0.01424	0		0.206534	1725519
00:00:12.282	7237	0.01421	0		0.206099	1725392
00:00:12.291	7247	0.01398	0		0.202763	1724627
00:00:12.301	7257	0.01451	0		0.21045	1726421
00:00:12.311	7267	0.01386	0		0.201022	1724214
00:00:12.321	7277	0.01405	0		0.203778	1724879
00:00:12.331	7287	0.01416	0		0.205373	1725247
00:00:12.341	7297	0.0144	0		0.208854	1726053
00:00:12.351	7307	0.01433	0		0.207839	1725793
00:00:12.361	7317	0.01396	0		0.202473	1724553
00:00:12.371	7327	0.01421	0		0.206099	1725394
00:00:12.381	7337	0.01409	0		0.204358	1725004
00:00:12.391	7347	0.01465	0		0.21248	1726882
00:00:12.401	7357	0.01406	0		0.203923	1724901
00:00:12.410	7367	0.01418	0		0.205663	1725318
00:00:12.420	7377	0.01404	0		0.203633	1724820
00:00:12.431	7387	0.01397	0		0.202618	1724604
00:00:12.441	7397	0.01444	0		0.209434	1726158
00:00:12.450	7407	0.01412	0		0.204793	1725094
00:00:12.460	7417	0.01409	0		0.204358	1724994
00:00:12.470	7427	0.0145	0		0.210305	1726389
00:00:12.480	7437	0.01415	0		0.205228	1725210
00:00:12.491	7447	0.01445	0		0.209579	1726224
00:00:12.501	7457	0.01437	0		0.208419	1725930
00:00:12.510	7467	0.01463	0		0.21219	1726813
00:00:12.520	7477	0.01427	0		0.206969	1725605
00:00:12.530	7487	0.01428	0		0.207114	1725622
00:00:12.540	7497	0.01452	0		0.210595	1726433
00:00:12.550	7507	0.01436	0		0.208274	1725911
00:00:12.560	7517	0.01446	0		0.209725	1726246
00:00:12.570	7527	0.0145	0		0.210305	1726392
00:00:12.580	7537	0.0145	0		0.210305	1726379
00:00:12.590	7547	0.01438	0		0.208564	1725977
00:00:12.600	7557	0.01461	0		0.2119	1726742
00:00:12.610	7567	0.01432	0		0.207694	1725774
00:00:12.620	7577	0.01456	0		0.211175	1726570
00:00:12.630	7587	0.01433	0		0.207839	1725793
00:00:12.640	7597	0.01452	0		0.210595	1726453
00:00:12.650	7607	0.01441	0		0.208999	1726087
00:00:12.660	7617	0.01449	0		0.21016	1726345
00:00:12.670	7627	0.01467	0		0.21277	1726962
00:00:12.680	7637	0.01438	0		0.208564	1725972
00:00:12.690	7647	0.01458	0		0.211465	1726651
00:00:12.700	7657	0.01447	0		0.20987	1726278
00:00:12.710	7667	0.01468	0		0.212915	1726994
00:00:12.719	7677	0.01454	0		0.210885	1726497
00:00:12.730	7687	0.0148	0		0.214656	1727393
00:00:12.740	7697	0.01438	0		0.208564	1725987
00:00:12.750	7707	0.01479	0		0.214511	1727349
00:00:12.760	7717	0.01482	0		0.214946	1727438
00:00:12.769	7727	0.01447	0		0.20987	1726290
00:00:12.779	7737	0.01473	0		0.213641	1727139
00:00:12.789	7747	0.01441	0		0.208999	1726072
00:00:12.799	7757	0.01454	0		0.210885	1726499
00:00:12.809	7767	0.01439	0		0.208709	1725999
00:00:12.819	7777	0.01435	0		0.208129	1725884
00:00:12.829	7787	0.01478	0		0.214366	1727330
00:00:12.839	7797	0.01462	0		0.212045	1726766
00:00:12.849	7807	0.01462	0		0.212045	1726769
00:00:12.859	7817	0.01462	0		0.212045	1726781
00:00:12.869	7827	0.01454	0		0.210885	1726517
00:00:12.880	7837	0.01452	0		0.210595	1726428
00:00:12.889	7847	0.01488	0		0.215816	1727659
00:00:12.899	7857	0.01475	0		0.213931	1727212
00:00:12.909	7867	0.01482	0		0.214946	1727451
00:00:12.919	7877	0.01433	0		0.207839	1725808
00:00:12.929	7887	0.01472	0		0.213495	1727122
00:00:12.939	7897	0.01471	0		0.21335	1727092
00:00:12.949	7907	0.01482	0		0.214946	1727463
00:00:12.959	7917	0.01462	0		0.212045	1726791
00:00:12.968	7927	0.01452	0		0.210595	1726448
00:00:12.978	7937	0.01479	0		0.214511	1727335
00:00:12.989	7947	0.01501	0		0.217702	1728075
00:00:12.998	7957	0.01469	0		0.21306	1727002
00:00:13.009	7967	0.01492	0		0.216396	1727798
00:00:13.019	7977	0.01474	0		0.213786	1727166
00:00:13.029	7987	0.01523	0		0.220892	1728828
00:00:13.039	7997	0.01437	0		0.208419	1725930
00:00:13.048	8007	0.01501	0		0.217702	1728097
00:00:13.059	8017	0.01477	0		0.214221	1727281
00:00:13.069	8027	0.01485	0		0.215381	1727554
00:00:13.079	8037	0.01472	0		0.213495	1727129
00:00:13.089	8047	0.01488	0		0.215816	1727642
00:00:13.098	8057	0.01472	0		0.213495	1727129
00:00:13.108	8067	0.01467	0		0.21277	1726962
00:00:13.118	8077	0.01487	0		0.215671	1727622
00:00:13.129	8087	0.01481	0		0.214801	1727410
00:00:13.138	8097	0.01505	0		0.218282	1728232
00:00:13.150	8107	0.01494	0		0.216686	1727860
00:00:13.158	8117	0.01493	0		0.216541	1727823
00:00:13.168	8127	0.01474	0		0.213786	1727175
00:00:13.178	8137	0.01478	0		0.214366	1727305
00:00:13.188	8147	0.01505	0		0.218282	1728227
00:00:13.198	8157	0.01469	0		0.21306	1727028
00:00:13.208	8167	0.01473	0		0.213641	1727134
00:00:13.218	8177	0.0147	0		0.213205	1727060
00:00:13.228	8187	0.01505	0		0.218282	1728207
00:00:13.238	8197	0.01497	0		0.217121	1727955
00:00:13.248	8207	0.01514	0		0.219587	1728512
00:00:13.258	8217	0.01456	0		0.211175	1726561
00:00:13.268	8227	0.01509	0		0.218862	1728364
00:00:13.277	8237	0.01523	0		0.220892	1728818
00:00:13.288	8247	0.01504	0		0.218137	1728178
00:00:13.298	8257	0.01492	0		0.216396	1727801
00:00:13.307	8267	0.01502	0		0.217847	1728134
00:00:13.318	8277	0.01479	0		0.214511	1727347
00:00:13.327	8287	0.01538	0		0.223068	1729337
00:00:13.337	8297	0.01486	0		0.215526	1727595
00:00:13.347	8307	0.01522	0		0.220747	1728794
00:00:13.357	8317	0.01528	0		0.221618	1729007
00:00:13.368	8327	0.01505	0		0.218282	1728217
00:00:13.377	8337	0.01468	0		0.212915	1726975
00:00:13.387	8347	0.01501	0		0.217702	1728080
00:00:13.397	8357	0.01491	0		0.216251	1727752
00:00:13.407	8367	0.01504	0		0.218137	1728193
00:00:13.417	8377	0.01478	0		0.214366	1727322
00:00:13.427	8387	0.01527	0		0.221473	1728958
00:00:13.437	8397	0.01482	0		0.214946	1727453
00:00:13.447	8407	0.01544	0		0.223938	1729538
00:00:13.457	8417	0.01478	0		0.214366	1727305
00:00:13.467	8427	0.01535	0		0.222633	1729227
00:00:13.477	8437	0.01522	0		0.220747	1728784
00:00:13.487	8447	0.0152	0		0.220457	1728713
00:00:13.497	8457	0.01465	0		0.21248	1726894
00:00:13.507	8467	0.01538	0		0.223068	1729330
00:00:13.517	8477	0.01493	0		0.216541	1727835
00:00:13.527	8487	0.01522	0		0.220747	1728779
00:00:13.537	8497	0.01529	0		0.221763	1729024
00:00:13.547	8507	0.01532	0		0.222198	1729137
00:00:13.557	8517	0.01511	0		0.219152	1728418
00:00:13.567	8527	0.01554	0		0.225389	1729857
00:00:13.577	8537	0.01507	0		0.218572	1728298
00:00:13.587	8547	0.01523	0		0.220892	1728833
00:00:13.597	8557	0.01523	0		0.220892	1728830
00:00:13.607	8567	0.01564	0		0.226839	1730210
00:00:13.616	8577	0.01511	0		0.219152	1728413
00:00:13.627	8587	0.01538	0		0.223068	1729332
00:00:13.636	8597	0.01505	0		0.218282	1728220
00:00:13.647	8607	0.01541	0		0.223503	1729435
00:00:13.657	8617	0.01526	0		0.221328	1728916
00:00:13.667	8627	0.01533	0		0.222343	1729163
00:00:13.676	8637	0.01507	0		0.218572	1728281
00:00:13.686	8647	0.0154	0		0.223358	1729386
00:00:13.696	8657	0.01495	0		0.216831	1727901
00:00:13.706	8667	0.01536	0		0.222778	1729247
00:00:13.716	8677	0.01535	0		0.222633	1729242
00:00:13.726	8687	0.01572	0		0.227999	1730455
00:00:13.736	8697	0.01543	0		0.223793	1729504
00:00:13.746	8707	0.0157	0		0.227709	1730406
00:00:13.756	8717	0.0151	0		0.219007	1728401
00:00:13.766	8727	0.01543	0		0.223793	1729489
00:00:13.776	8737	0.01522	0		0.220747	1728799
00:00:13.786	8747	0.01563	0		0.226694	1730181
00:00:13.796	8757	0.0152	0		0.220457	1728718
00:00:13.806	8767	0.01542	0		0.223648	1729452
00:00:13.816	8777	0.01535	0		0.222633	1729230
00:00:13.826	8787	0.01534	0		0.222488	1729183
00:00:13.836	8797	0.01532	0		0.222198	1729141
00:00:13.846	8807	0.01544	0		0.223938	1729521
00:00:13.856	8817	0.01543	0		0.223793	1729487
00:00:13.866	8827	0.01532	0		0.222198	1729141
00:00:13.876	8837	0.01524	0		0.221037	1728867
00:00:13.887	8847	0.01558	0		0.225969	1729985
00:00:13.896	8857	0.01557	0		0.225824	1729955
00:00:13.906	8867	0.01563	0		0.226694	1730173
00:00:13.916	8877	0.01534	0		0.222488	1729208
00:00:13.926	8887	0.01548	0		0.224518	1729681
00:00:13.935	8897	0.01545	0		0.224083	1729560
00:00:13.946	8907	0.01584	0		0.22974	1730880
00:00:13.955	8917	0.01523	0		0.220892	1728818
00:00:13.965	8927	0.01592	0		0.2309	1731144
00:00:13.975	8937	0.01536	0		0.222778	1729261
00:00:13.985	8947	0.01563	0		0.226694	1730183
00:00:13.995	8957	0.01515	0		0.219732	1728544
00:00:14.005	8967	0.01546	0		0.224228	1729604
00:00:14.015	8977	0.01534	0		0.222488	1729205
00:00:14.025	8987	0.0155	0		0.224808	1729735
00:00:14.035	8997	0.01531	0		0.222053	1729105
00:00:14.047	9007	0.0155	0		0.224808	1729737
00:00:14.055	9017	0.01569	0		0.227564	1730377
00:00:14.065	9027	0.01583	0		0.229595	1730831
00:00:14.075	9037	0.01535	0		0.222633	1729242
00:00:14.085	9047	0.01576	0		0.228579	1730596
00:00:14.095	9057	0.01535	0		0.222633	1729242
00:00:14.105	9067	0.01584	0		0.22974	1730858
00:00:14.115	9077	0.01534	0		0.222488	1729188
00:00:14.125	9087	0.01583	0		0.229595	1730855
00:00:14.135	9097	0.01544	0		0.223938	1729523
00:00:14.145	9107	0.01574	0		0.228289	1730543
00:00:14.155	9117	0.01543	0		0.223793	1729499
00:00:14.165	9127	0.01572	0		0.227999	1730475
00:00:14.175	9137	0.01589	0		0.230465	1731029
00:00:14.185	9147	0.01561	0		0.226404	1730112
00:00:14.195	9157	0.01556	0		0.225679	1729926
00:00:14.205	9167	0.01589	0		0.230465	1731056
00:00:14.214	9177	0.0156	0		0.226259	1730066
00:00:14.225	9187	0.01573	0		0.228144	1730514
00:00:14.234	9197	0.01585	0		0.229885	1730902
00:00:14.244	9207	0.01568	0		0.227419	1730345
00:00:14.254	9217	0.01538	0		0.223068	1729345
00:00:14.264	9227	0.01596	0		0.23148	1731264
00:00:14.274	9237	0.01566	0		0.227129	1730262
00:00:14.284	9247	0.01585	0		0.229885	1730899
00:00:14.294	9257	0.01584	0		0.22974	1730885
00:00:14.304	9267	0.01601	0		0.232205	1731448
00:00:14.314	9277	0.01529	0		0.221763	1729031
00:00:14.324	9287	0.01571	0		0.227854	1730445
00:00:14.334	9297	0.01583	0		0.229595	1730836
00:00:14.344	9307	0.01567	0		0.227274	1730288
00:00:14.354	9317	0.0155	0		0.224808	1729735
00:00:14.364	9327	0.01584	0		0.22974	1730882
00:00:14.375	9337	0.0157	0		0.227709	1730404
00:00:14.384	9347	0.01586	0		0.23003	1730936
00:00:14.394	9357	0.01576	0		0.228579	1730613
00:00:14.404	9367	0.01627	0		0.235976	1732313
00:00:14.414	9377	0.01546	0		0.224228	1729612
00:00:14.424	9387	0.01592	0		0.2309	1731156
00:00:14.434	9397	0.01587	0		0.230175	1730980
00:00:14.444	9407	0.01567	0		0.227274	1730288
00:00:14.454	9417	0.01594	0		0.23119	1731208
00:00:14.463	9427	0.01587	0		0.230175	1730963
00:00:14.474	9437	0.0158	0		0.22916	1730745
00:00:14.484	9447	0.01604	0		0.23264	1731543
00:00:14.493	9457	0.01586	0		0.23003	1730941
00:00:14.503	9467	0.01564	0		0.226839	1730200
00:00:14.514	9477	0.0158	0		0.22916	1730725
00:00:14.524	9487	0.0161	0		0.233511	1731739
00:00:14.534	9497	0.01566	0		0.227129	1730259
00:00:14.544	9507	0.01611	0		0.233656	1731791
00:00:14.553	9517	0.01588	0		0.23032	1731009
00:00:14.563	9527	0.01603	0		0.232495	1731511
00:00:14.573	9537	0.0159	0		0.23061	1731076
00:00:14.584	9547	0.01589	0		0.230465	1731034
00:00:14.593	9557	0.01573	0		0.228144	1730506
00:00:14.603	9567	0.01585	0		0.229885	1730892
00:00:14.614	9577	0.01605	0		0.232786	1731565
00:00:14.623	9587	0.01628	0		0.236121	1732350
00:00:14.633	9597	0.01611	0		0.233656	1731788
00:00:14.643	9607	0.01599	0		0.231915	1731369
00:00:14.653	9617	0.01626	0		0.235831	1732279
00:00:14.663	9627	0.01611	0		0.233656	1731769
00:00:14.674	9637	0.01562	0		0.226549	1730124
00:00:14.683	9647	0.01604	0		0.23264	1731551
00:00:14.693	9657	0.01614	0		0.234091	1731872
00:00:14.703	9667	0.01603	0		0.232495	1731511
00:00:14.713	9677	0.01576	0		0.228579	1730593
00:00:14.723	9687	0.01628	0		0.236121	1732365
00:00:14.733	9697	0.01581	0		0.229305	1730767
00:00:14.743	9707	0.01621	0		0.235106	1732103
00:00:14.753	9717	0.01589	0		0.230465	1731044
00:00:14.763	9727	0.01599	0		0.231915	1731369
00:00:14.773	9737	0.01626	0		0.235831	1732274
00:00:14.783	9747	0.01576	0		0.228579	1730598
00:00:14.793	9757	0.01587	0		0.230175	1730970
00:00:14.802	9767	0.01614	0		0.234091	1731887
00:00:14.812	9777	0.01575	0		0.228434	1730554
00:00:14.822	9787	0.01617	0		0.234526	1731978
00:00:14.833	9797	0.016	0		0.23206	1731406
00:00:14.843	9807	0.01615	0		0.234236	1731921
00:00:14.852	9817	0.01579	0		0.229015	1730708
00:00:14.862	9827	0.01608	0		0.233221	1731666
00:00:14.872	9837	0.01584	0		0.22974	1730882
00:00:14.882	9847	0.01635	0		0.237137	1732573
00:00:14.892	9857	0.01596	0		0.23148	1731286
00:00:14.902	9867	0.0162	0		0.234961	1732081
00:00:14.912	9877	0.01594	0		0.23119	1731210
00:00:14.922	9887	0.01635	0		0.237137	1732600
00:00:14.932	9897	0.01629	0		0.236266	1732397
00:00:14.942	9907	0.01611	0		0.233656	1731776
00:00:14.952	9917	0.0162	0		0.234961	1732078
00:00:14.962	9927	0.01631	0		0.236557	1732446
00:00:14.972	9937	0.01606	0		0.232931	1731624
00:00:14.982	9947	0.01622	0		0.235251	1732144
00:00:14.992	9957	0.0161	0		0.233511	1731732
00:00:15.002	9967	0.01651	0		0.239457	1733132
00:00:15.012	9977	0.01616	0		0.234381	1731948
00:00:15.022	9987	0.01616	0		0.234381	1731948
00:00:15.032	9997	0.01616	0		0.234381	1731934
00:00:15.042	10007	0.01627	0		0.235976	1732323
00:00:15.052	10017	0.01633	0		0.236847	1732521
00:00:15.062	10027	0.01594	0		0.23119	1731220
00:00:15.072	10037	0.01651	0		0.239457	1733110
00:00:15.082	10047	0.01628	0		0.236121	1732338
00:00:15.092	10057	0.01638	0		0.237572	1732700
00:00:15.102	10067	0.01637	0		0.237427	1732646
00:00:15.111	10077	0.01671	0		0.242358	1733791
00:00:15.121	10087	0.01635	0		0.237137	1732568
00:00:15.131	10097	0.01638	0		0.237572	1732695
00:00:15.142	10107	0.01656	0		0.240182	1733296
00:00:15.151	10117	0.01601	0		0.232205	1731445
00:00:15.161	10127	0.01628	0		0.236121	1732338
00:00:15.171	10137	0.01619	0		0.234816	1732046
00:00:15.181	10147	0.0165	0		0.239312	1733081
00:00:15.191	10157	0.01627	0		0.235976	1732311
00:00:15.201	10167	0.01616	0		0.234381	1731939
00:00:15.211	10177	0.01657	0		0.240327	1733311
00:00:15.221	10187	0.01627	0		0.235976	1732313
00:00:15.231	10197	0.01634	0		0.236992	1732551
00:00:15.241	10207	0.01644	0		0.238442	1732895
00:00:15.251	10217	0.01629	0		0.236266	1732382
00:00:15.261	10227	0.01667	0		0.241778	1733659
00:00:15.271	10237	0.01646	0		0.238732	1732946
00:00:15.281	10247	0.01645	0		0.238587	1732907
00:00:15.291	10257	0.01628	0		0.236121	1732362
00:00:15.301	10267	0.01639	0		0.237717	1732727
00:00:15.311	10277	0.01655	0		0.240037	1733250
00:00:15.321	10287	0.01627	0		0.235976	1732311
00:00:15.331	10297	0.01632	0		0.236702	1732499
00:00:15.341	10307	0.01625	0		0.235686	1732262
00:00:15.351	10317	0.01657	0		0.240327	1733321
00:00:15.361	10327	0.01642	0		0.238152	1732802
00:00:15.371	10337	0.01647	0		0.238877	1732990
00:00:15.381	10347	0.01654	0		0.239892	1733228
00:00:15.391	10357	0.01656	0		0.240182	1733289
00:00:15.400	10367	0.01629	0		0.236266	1732379
00:00:15.410	10377	0.01649	0		0.239167	1733049
00:00:15.421	10387	0.01671	0		0.242358	1733806
00:00:15.431	10397	0.01641	0		0.238007	1732799
00:00:15.440	10407	0.0166	0		0.240763	1733421
00:00:15.450	10417	0.01675	0		0.242938	1733941
00:00:15.460	10427	0.01674	0		0.242793	1733897
00:00:15.470	10437	0.01654	0		0.239892	1733206
00:00:15.480	10447	0.01654	0		0.239892	1733220
00:00:15.492	10457	0.01632	0		0.236702	1732468
00:00:15.500	10467	0.01648	0		0.239022	1733005
00:00:15.510	10477	0.01645	0		0.238587	1732922
00:00:15.520	10487	0.01659	0		0.240618	1733402
00:00:15.530	10497	0.0164	0		0.237862	1732764
00:00:15.540	10507	0.0164	0		0.237862	1732752
00:00:15.550	10517	0.01645	0		0.238587	1732934
00:00:15.560	10527	0.01638	0		0.237572	1732681
00:00:15.570	10537	0.01656	0		0.240182	1733284
00:00:15.580	10547	0.01659	0		0.240618	1733380
00:00:15.590	10557	0.01634	0		0.236992	1732566
00:00:15.600	10567	0.01657	0		0.240327	1733309
00:00:15.611	10577	0.01648	0		0.239022	1733032
00:00:15.620	10587	0.01676	0		0.243083	1733954
00:00:15.630	10597	0.01648	0		0.239022	1733032
00:00:15.640	10607	0.01655	0		0.240037	1733245
00:00:15.650	10617	0.01653	0		0.239747	1733189
00:00:15.659	10627	0.01655	0		0.240037	1733238
00:00:15.669	10637	0.01678	0		0.243373	1734015
00:00:15.680	10647	0.01652	0		0.239602	1733149
00:00:15.690	10657	0.01676	0		0.243083	1733973
00:00:15.700	10667	0.01657	0		0.240327	1733316
00:00:15.710	10677	0.01665	0		0.241488	1733602
00:00:15.719	10687	0.01657	0		0.240327	1733309
00:00:15.729	10697	0.01655	0		0.240037	1733242
00:00:15.739	10707	0.01674	0		0.242793	1733902
00:00:15.749	10717	0.01674	0		0.242793	1733889
00:00:15.759	10727	0.01685	0		0.244389	1734274
00:00:15.769	10737	0.01698	0		0.246274	1734696
00:00:15.779	10747	0.01636	0		0.237282	1732627
00:00:15.789	10757	0.01649	0		0.239167	1733042
00:00:15.799	10767	0.0169	0		0.245114	1734414
00:00:15.809	10777	0.01675	0		0.242938	1733919
00:00:15.819	10787	0.01655	0		0.240037	1733245
00:00:15.829	10797	0.01665	0		0.241488	1733575
00:00:15.839	10807	0.01682	0		0.243953	1734172
00:00:15.849	10817	0.0172	0		0.249465	1735436
00:00:15.859	10827	0.01652	0		0.239602	1733157
00:00:15.869	10837	0.01668	0		0.241923	1733688
00:00:15.879	10847	0.01669	0		0.242068	1733735
00:00:15.889	10857	0.01714	0		0.248595	1735228
00:00:15.899	10867	0.017	0		0.246564	1734774
00:00:15.909	10877	0.01719	0		0.24932	1735392
00:00:15.919	10887	0.01672	0		0.242503	1733813
00:00:15.928	10897	0.01667	0		0.241778	1733644
00:00:15.939	10907	0.01685	0		0.244389	1734257
00:00:15.948	10917	0.01712	0		0.248305	1735174
00:00:15.958	10927	0.01692	0		0.245404	1734495
00:00:15.968	10937	0.01701	0		0.246709	1734791
00:00:15.978	10947	0.01683	0		0.244098	1734179
00:00:15.989	10957	0.0173	0		0.250915	1735777
00:00:15.998	10967	0.01658	0		0.240473	1733358
00:00:16.008	10977	0.01677	0		0.243228	1733988
00:00:16.019	10987	0.01654	0		0.239892	1733211
00:00:16.028	10997	0.01704	0		0.247144	1734904
00:00:16.038	11007	0.01695	0		0.245839	1734598
00:00:16.048	11017	0.01722	0		0.249755	1735512
00:00:16.059	11027	0.01695	0		0.245839	1734603
00:00:16.068	11037	0.01702	0		0.246854	1734821
00:00:16.079	11047	0.01673	0		0.242648	1733860
00:00:16.088	11057	0.01709	0		0.247869	1735069
00:00:16.098	11067	0.01675	0		0.242938	1733939
00:00:16.108	11077	0.01718	0		0.249175	1735370
00:00:16.118	11087	0.01672	0		0.242503	1733833
00:00:16.128	11097	0.01672	0		0.242503	1733825
00:00:16.139	11107	0.01713	0		0.24845	1735216
00:00:16.148	11117	0.01703	0		0.246999	1734852
00:00:16.158	11127	0.01695	0		0.245839	1734610
00:00:16.168	11137	0.01682	0		0.243953	1734164
00:00:16.178	11147	0.01689	0		0.244969	1734382
00:00:16.188	11157	0.01698	0		0.246274	1734693
00:00:16.198	11167	0.01661	0		0.240908	1733468
00:00:16.208	11177	0.01671	0		0.242358	1733798
00:00:16.218	11187	0.017	0		0.246564	1734762
00:00:16.228	11197	0.01727	0		0.25048	1735666
00:00:16.238	11207	0.0165	0		0.239312	1733083
00:00:16.248	11217	0.01699	0		0.246419	1734737
00:00:16.257	11227	0.01701	0		0.246709	1734811
00:00:16.267	11237	0.01719	0		0.24932	1735402
00:00:16.278	11247	0.01704	0		0.247144	1734906
00:00:16.287	11257	0.01711	0		0.248159	1735150
00:00:16.297	11267	0.01689	0		0.244969	1734397
00:00:16.307	11277	0.01696	0		0.245984	1734617
00:00:16.317	11287	0.01723	0		0.2499	1735544
00:00:16.329	11297	0.01703	0		0.246999	1734879
00:00:16.337	11307	0.01701	0		0.246709	1734796
00:00:16.347	11317	0.01709	0		0.247869	1735081
00:00:16.357	11327	0.01717	0		0.24903	1735321
00:00:16.367	11337	0.01707	0		0.247579	1735010
00:00:16.377	11347	0.017	0		0.246564	1734779
00:00:16.387	11357	0.01744	0		0.252946	1736226
00:00:16.397	11367	0.01708	0		0.247724	1735017
00:00:16.407	11377	0.01747	0		0.253381	1736348
00:00:16.417	11387	0.01702	0		0.246854	1734835
00:00:16.427	11397	0.01744	0		0.252946	1736226
00:00:16.437	11407	0.01704	0		0.247144	1734884
00:00:16.447	11417	0.0172	0		0.249465	1735424
00:00:16.457	11427	0.01691	0		0.245259	1734465
00:00:16.467	11437	0.0172	0		0.249465	1735451
00:00:16.477	11447	0.01702	0		0.246854	1734843
00:00:16.487	11457	0.01718	0		0.249175	1735375
00:00:16.497	11467	0.01676	0		0.243083	1733949
00:00:16.507	11477	0.01734	0		0.251495	1735914
00:00:16.517	11487	0.01687	0		0.244679	1734343
00:00:16.526	11497	0.01741	0		0.252511	1736152
00:00:16.536	11507	0.01733	0		0.25135	1735872
00:00:16.547	11517	0.01723	0		0.2499	1735539
00:00:16.557	11527	0.01691	0		0.245259	1734468
00:00:16.567	11537	0.01727	0		0.25048	1735654
00:00:16.577	11547	0.01699	0		0.246419	1734720
00:00:16.586	11557	0.01755	0		0.254541	1736598
00:00:16.596	11567	0.01725	0		0.25019	1735593
00:00:16.606	11577	0.01701	0		0.246709	1734794
00:00:16.616	11587	0.01675	0		0.242938	1733939
00:00:16.627	11597	0.01742	0		0.252656	1736182
00:00:16.636	11607	0.01679	0		0.243518	1734069
00:00:16.646	11617	0.01736	0		0.251785	1735974
00:00:16.656	11627	0.01695	0		0.245839	1734607
00:00:16.666	11637	0.01736	0		0.251785	1735970
00:00:16.677	11647	0.01705	0		0.247289	1734945
00:00:16.686	11657	0.0174	0		0.252366	1736111
00:00:16.696	11667	0.0173	0		0.250915	1735777
00:00:16.706	11677	0.01717	0		0.24903	1735331
00:00:16.716	11687	0.01713	0		0.24845	1735216
00:00:16.726	11697	0.01756	0		0.254686	1736645
00:00:16.736	11707	0.01712	0		0.248305	1735179
00:00:16.746	11717	0.01721	0		0.24961	1735478
00:00:16.756	11727	0.01721	0		0.24961	1735480
00:00:16.766	11737	0.01745	0		0.253091	1736285
00:00:16.776	11747	0.01728	0		0.250625	1735708
00:00:16.786	11757	0.0171	0		0.248014	1735098
00:00:16.796	11767	0.01678	0		0.243373	1734010
00:00:16.806	11777	0.01748	0		0.253526	1736385
00:00:16.816	11787	0.0175	0		0.253816	1736449
00:00:16.826	11797	0.01704	0		0.247144	1734884
00:00:16.835	11807	0.01732	0		0.251205	1735843
00:00:16.846	11817	0.01747	0		0.253381	1736334
00:00:16.856	11827	0.01713	0		0.24845	1735216
00:00:16.866	11837	0.01736	0		0.251785	1735968
00:00:16.876	11847	0.01715	0		0.24874	1735272
00:00:16.885	11857	0.01723	0		0.2499	1735522
00:00:16.895	11867	0.01721	0		0.24961	1735468
00:00:16.905	11877	0.01753	0		0.254251	1736559
00:00:16.916	11887	0.01689	0		0.244969	1734387
00:00:16.926	11897	0.01734	0		0.251495	1735892
00:00:16.935	11907	0.01738	0		0.252076	1736025
00:00:16.945	11917	0.01718	0		0.249175	1735363
00:00:16.955	11927	0.01728	0		0.250625	1735698
00:00:16.965	11937	0.01755	0		0.254541	1736605
00:00:16.975	11947	0.01716	0		0.248885	1735309
00:00:16.985	11957	0.01756	0		0.254686	1736645
00:00:16.995	11967	0.01739	0		0.252221	1736071
00:00:17.005	11977	0.01739	0		0.252221	1736071
00:00:17.015	11987	0.01716	0		0.248885	1735289
00:00:17.025	11997	0.01743	0		0.252801	1736196
00:00:17.035	12007	0.01693	0		0.245549	1734524
00:00:17.045	12017	0.01739	0		0.252221	1736069
00:00:17.055	12027	0.01741	0		0.252511	1736133
00:00:17.065	12037	0.01712	0		0.248305	1735164
00:00:17.075	12047	0.01718	0		0.249175	1735377
00:00:17.085	12057	0.01758	0		0.254976	1736698
00:00:17.096	12067	0.01741	0		0.252511	1736147
00:00:17.105	12077	0.01736	0		0.251785	1735958
00:00:17.115	12087	0.01737	0		0.25193	1735998
00:00:17.125	12097	0.0174	0		0.252366	1736111
00:00:17.135	12107	0.01743	0		0.252801	1736206
00:00:17.144	12117	0.01766	0		0.256137	1736965
00:00:17.155	12127	0.01755	0		0.254541	1736613
00:00:17.165	12137	0.01739	0		0.252221	1736089
00:00:17.174	12147	0.01752	0		0.254106	1736495
00:00:17.185	12157	0.01769	0		0.256572	1737076
00:00:17.195	12167	0.01743	0		0.252801	1736206
00:00:17.205	12177	0.01736	0		0.251785	1735958
00:00:17.215	12187	0.01746	0		0.253236	1736297
00:00:17.224	12197	0.01783	0		0.258602	1737544
00:00:17.234	12207	0.01723	0		0.2499	1735522
00:00:17.245	12217	0.01758	0		0.254976	1736716
00:00:17.254	12227	0.01752	0		0.254106	1736493
00:00:17.264	12237	0.01768	0		0.256427	1737056
00:00:17.274	12247	0.0176	0		0.255266	1736777
00:00:17.284	12257	0.0176	0		0.255266	1736762
00:00:17.294	12267	0.01722	0		0.249755	1735519
00:00:17.304	12277	0.01772	0		0.257007	1737169
00:00:17.314	12287	0.01769	0		0.256572	1737076
00:00:17.324	12297	0.01747	0		0.253381	1736341
00:00:17.334	12307	0.01752	0		0.254106	1736495
00:00:17.344	12317	0.01746	0		0.253236	1736324
00:00:17.354	12327	0.01722	0		0.249755	1735505
00:00:17.364	12337	0.01773	0		0.257152	1737225
00:00:17.374	12347	0.01742	0		0.252656	1736182
00:00:17.384	12357	0.01735	0		0.25164	1735928
00:00:17.394	12367	0.01778	0		0.257877	1737383
00:00:17.404	12377	0.01755	0		0.254541	1736605
00:00:17.414	12387	0.01755	0		0.254541	1736622
00:00:17.424	12397	0.01764	0		0.255847	1736909
00:00:17.434	12407	0.01761	0		0.255411	1736816
00:00:17.444	12417	0.01755	0		0.254541	1736613
00:00:17.453	12427	0.0175	0		0.253816	1736446
00:00:17.464	12437	0.01783	0		0.258602	1737534
00:00:17.474	12447	0.01719	0		0.24932	1735402
00:00:17.483	12457	0.01763	0		0.255701	1736887
00:00:17.494	12467	0.01732	0		0.251205	1735826
00:00:17.503	12477	0.01765	0		0.255992	1736946
00:00:17.514	12487	0.01765	0		0.255992	1736948
00:00:17.523	12497	0.01777	0		0.257732	1737339
00:00:17.533	12507	0.01745	0		0.253091	1736280
00:00:17.543	12517	0.01727	0		0.25048	1735654
00:00:17.553	12527	0.01761	0		0.255411	1736806
00:00:17.563	12537	0.01788	0		0.259327	1737728
00:00:17.573	12547	0.0177	0		0.256717	1737110
00:00:17.583	12557	0.01773	0		0.257152	1737210
00:00:17.593	12567	0.01763	0		0.255701	1736875
00:00:17.603	12577	0.01751	0		0.253961	1736463
00:00:17.613	12587	0.01779	0		0.258022	1737407
00:00:17.623	12597	0.01786	0		0.259037	1737657
00:00:17.633	12607	0.01774	0		0.257297	1737236
00:00:17.643	12617	0.01776	0		0.257587	1737329
00:00:17.653	12627	0.01765	0		0.255992	1736953
00:00:17.663	12637	0.01794	0		0.260198	1737934
00:00:17.673	12647	0.01767	0		0.256282	1737019
00:00:17.683	12657	0.01777	0		0.257732	1737346
00:00:17.693	12667	0.01757	0		0.254831	1736664
00:00:17.703	12677	0.01785	0		0.258892	1737628
00:00:17.713	12687	0.01744	0		0.252946	1736240
00:00:17.723	12697	0.01771	0		0.256862	1737149
00:00:17.733	12707	0.01777	0		0.257732	1737334
00:00:17.743	12717	0.01804	0		0.261648	1738268
00:00:17.752	12727	0.01756	0		0.254686	1736652
00:00:17.763	12737	0.0179	0		0.259617	1737777
00:00:17.773	12747	0.01779	0		0.258022	1737424
00:00:17.782	12757	0.01803	0		0.261503	1738206
00:00:17.793	12767	0.01762	0		0.255556	1736850
00:00:17.803	12777	0.01751	0		0.253961	1736488
00:00:17.812	12787	0.01767	0		0.256282	1737017
00:00:17.823	12797	0.01807	0		0.262083	1738356
00:00:17.832	12807	0.01762	0		0.255556	1736850
00:00:17.842	12817	0.01775	0		0.257442	1737285
00:00:17.852	12827	0.01763	0		0.255701	1736862
00:00:17.863	12837	0.01766	0		0.256137	1736987
00:00:17.872	12847	0.01745	0		0.253091	1736258
00:00:17.882	12857	0.01756	0		0.254686	1736654
00:00:17.892	12867	0.01773	0		0.257152	1737230
00:00:17.902	12877	0.01759	0		0.255121	1736755
00:00:17.912	12887	0.01756	0		0.254686	1736649
00:00:17.922	12897	0.01789	0		0.259472	1737735
00:00:17.932	12907	0.0178	0		0.258167	1737461
00:00:17.942	12917	0.01789	0		0.259472	1737765
00:00:17.952	12927	0.01823	0		0.264404	1738902
00:00:17.962	12937	0.01778	0		0.257877	1737370
00:00:17.972	12947	0.01772	0		0.257007	1737166
00:00:17.982	12957	0.01786	0		0.259037	1737662
00:00:17.992	12967	0.01802	0		0.261358	1738184
00:00:18.002	12977	0.01751	0		0.253961	1736490
00:00:18.012	12987	0.01775	0		0.257442	1737282
00:00:18.022	12997	0.01788	0		0.259327	1737713
00:00:18.032	13007	0.01784	0		0.258747	1737588
00:00:18.042	13017	0.01811	0		0.262663	1738491
00:00:18.051	13027	0.01774	0		0.257297	1737263
00:00:18.063	13037	0.01785	0		0.258892	1737613
00:00:18.072	13047	0.01776	0		0.257587	1737326
00:00:18.082	13057	0.01769	0		0.256572	1737076
00:00:18.091	13067	0.01761	0		0.255411	1736799
00:00:18.101	13077	0.01776	0		0.257587	1737302
00:00:18.111	13087	0.01786	0		0.259037	1737635
00:00:18.121	13097	0.01777	0		0.257732	1737346
00:00:18.131	13107	0.01804	0		0.261648	1738258
00:00:18.141	13117	0.01775	0		0.257442	1737297
00:00:18.151	13127	0.01822	0		0.264259	1738846
00:00:18.161	13137	0.01777	0		0.257732	1737339
00:00:18.171	13147	0.01782	0		0.258457	1737512
00:00:18.182	13157	0.01774	0		0.257297	1737255
00:00:18.191	13167	0.01789	0		0.259472	1737743
00:00:18.201	13177	0.0178	0		0.258167	1737463
00:00:18.211	13187	0.01776	0		0.257587	1737302
00:00:18.221	13197	0.01778	0		0.257877	1737378
00:00:18.231	13207	0.01787	0		0.259182	1737669
00:00:18.241	13217	0.01809	0		0.262373	1738429
00:00:18.251	13227	0.01776	0		0.257587	1737302
00:00:18.261	13237	0.0179	0		0.259617	1737794
00:00:18.271	13247	0.01795	0		0.260343	1737943
00:00:18.281	13257	0.01804	0		0.261648	1738251
00:00:18.291	13267	0.01799	0		0.260923	1738103
00:00:18.301	13277	0.01812	0		0.262808	1738532
00:00:18.311	13287	0.01807	0		0.262083	1738351
00:00:18.321	13297	0.01787	0		0.259182	1737684
00:00:18.331	13307	0.0178	0		0.258167	1737444
00:00:18.341	13317	0.01789	0		0.259472	1737755
00:00:18.351	13327	0.01801	0		0.261213	1738160
00:00:18.361	13337	0.01771	0		0.256862	1737154
00:00:18.370	13347	0.01798	0		0.260778	1738039
00:00:18.381	13357	0.01788	0		0.259327	1737713
00:00:18.391	13367	0.0181	0		0.262518	1738439
00:00:18.401	13377	0.01783	0		0.258602	1737534
00:00:18.410	13387	0.01809	0		0.262373	1738417
00:00:18.420	13397	0.01812	0		0.262808	1738515
00:00:18.430	13407	0.01802	0		0.261358	1738180
00:00:18.440	13417	0.01785	0		0.258892	1737601
00:00:18.450	13427	0.01795	0		0.260343	1737943
00:00:18.460	13437	0.01789	0		0.259472	1737765
00:00:18.470	13447	0.01833	0		0.265854	1739235
00:00:18.480	13457	0.01806	0		0.261938	1738336
00:00:18.490	13467	0.01819	0		0.263824	1738755
00:00:18.500	13477	0.01803	0		0.261503	1738229
00:00:18.510	13487	0.01818	0		0.263679	1738723
00:00:18.520	13497	0.01789	0		0.259472	1737743
00:00:18.530	13507	0.01802	0		0.261358	1738177
00:00:18.540	13517	0.01795	0		0.260343	1737939
00:00:18.550	13527	0.01801	0		0.261213	1738140
00:00:18.560	13537	0.0179	0		0.259617	1737774
00:00:18.570	13547	0.01783	0		0.258602	1737554
00:00:18.580	13557	0.01802	0		0.261358	1738184
00:00:18.591	13567	0.01822	0		0.264259	1738853
00:00:18.600	13577	0.01768	0		0.256427	1737031
00:00:18.610	13587	0.01799	0		0.260923	1738083
00:00:18.620	13597	0.0178	0		0.258167	1737434
00:00:18.630	13607	0.01807	0		0.262083	1738341
00:00:18.640	13617	0.01823	0		0.264404	1738897
00:00:18.650	13627	0.01801	0		0.261213	1738153
00:00:18.659	13637	0.01811	0		0.262663	1738493
00:00:18.669	13647	0.01837	0		0.266434	1739373
00:00:18.679	13657	0.01811	0		0.262663	1738481
00:00:18.690	13667	0.01801	0		0.261213	1738160
00:00:18.700	13677	0.01784	0		0.258747	1737596
00:00:18.710	13687	0.018	0		0.261068	1738126
00:00:18.719	13697	0.0179	0		0.259617	1737784
00:00:18.730	13707	0.01809	0		0.262373	1738424
00:00:18.739	13717	0.0176	0		0.255266	1736777
00:00:18.749	13727	0.01802	0		0.261358	1738189
00:00:18.759	13737	0.0181	0		0.262518	1738439
00:00:18.769	13747	0.01797	0		0.260633	1738022
00:00:18.779	13757	0.01795	0		0.260343	1737939
00:00:18.790	13767	0.0182	0		0.263969	1738784
00:00:18.799	13777	0.01805	0		0.261793	1738277
00:00:18.809	13787	0.01796	0		0.260488	1737985
00:00:18.819	13797	0.01792	0		0.259908	1737848
00:00:18.829	13807	0.01804	0		0.261648	1738268
00:00:18.839	13817	0.01798	0		0.260778	1738068
00:00:18.849	13827	0.01824	0		0.264549	1738917
00:00:18.859	13837	0.0179	0		0.259617	1737784
00:00:18.869	13847	0.01799	0		0.260923	1738093
00:00:18.880	13857	0.01815	0		0.263243	1738635
00:00:18.889	13867	0.01823	0		0.264404	1738897
00:00:18.899	13877	0.01837	0		0.266434	1739363
00:00:18.909	13887	0.01828	0		0.265129	1739073
00:00:18.919	13897	0.01808	0		0.262228	1738405
00:00:18.930	13907	0.01824	0		0.264549	1738939
00:00:18.939	13917	0.01815	0		0.263243	1738615
00:00:18.949	13927	0.01791	0		0.259763	1737833
00:00:18.959	13937	0.01801	0		0.261213	1738145
00:00:18.968	13947	0.01822	0		0.264259	1738860
00:00:18.978	13957	0.01792	0		0.259908	1737836
00:00:18.989	13967	0.01798	0		0.260778	1738049
00:00:18.998	13977	0.01828	0		0.265129	1739049
00:00:19.009	13987	0.01832	0		0.265709	1739181
00:00:19.018	13997	0.01829	0		0.265274	1739088
00:00:19.029	14007	0.01811	0		0.262663	1738491
00:00:19.038	14017	0.01793	0		0.260053	1737870
00:00:19.048	14027	0.01844	0		0.26745	1739591
00:00:19.058	14037	0.01808	0		0.262228	1738400
00:00:19.068	14047	0.0182	0		0.263969	1738782
00:00:19.078	14057	0.01814	0		0.263098	1738598
00:00:19.088	14067	0.01846	0		0.26774	1739652
00:00:19.098	14077	0.01795	0		0.260343	1737936
00:00:19.108	14087	0.01851	0		0.268465	1739824
00:00:19.118	14097	0.01797	0		0.260633	1738010
00:00:19.129	14107	0.01837	0		0.266434	1739363
00:00:19.138	14117	0.01805	0		0.261793	1738292
00:00:19.148	14127	0.01818	0		0.263679	1738731
00:00:19.158	14137	0.01815	0		0.263243	1738618
00:00:19.168	14147	0.01811	0		0.262663	1738500
00:00:19.178	14157	0.01816	0		0.263388	1738662
00:00:19.188	14167	0.01832	0		0.265709	1739191
00:00:19.198	14177	0.01821	0		0.264114	1738811
00:00:19.208	14187	0.01853	0		0.268755	1739912
00:00:19.218	14197	0.01805	0		0.261793	1738304
00:00:19.228	14207	0.01812	0		0.262808	1738510
00:00:19.238	14217	0.0182	0		0.263969	1738789
00:00:19.248	14227	0.01846	0		0.26774	1739647
00:00:19.258	14237	0.01831	0		0.265564	1739164
00:00:19.268	14247	0.01817	0		0.263533	1738674
00:00:19.277	14257	0.01794	0		0.260198	1737931
00:00:19.288	14267	0.01844	0		0.26745	1739594
00:00:19.297	14277	0.01782	0		0.258457	1737530
00:00:19.308	14287	0.01843	0		0.267304	1739559
00:00:19.318	14297	0.01809	0		0.262373	1738410
00:00:19.327	14307	0.01864	0		0.27035	1740279
00:00:19.337	14317	0.01818	0		0.263679	1738723
00:00:19.348	14327	0.01865	0		0.270495	1740287
00:00:19.358	14337	0.01803	0		0.261503	1738224
00:00:19.367	14347	0.01844	0		0.26745	1739581
00:00:19.377	14357	0.01805	0		0.261793	1738295
00:00:19.387	14367	0.01825	0		0.264694	1738971
00:00:19.397	14377	0.01799	0		0.260923	1738098
00:00:19.407	14387	0.01807	0		0.262083	1738339
00:00:19.417	14397	0.01817	0		0.263533	1738694
00:00:19.427	14407	0.01849	0		0.268175	1739755
00:00:19.437	14417	0.01822	0		0.264259	1738865
00:00:19.447	14427	0.0187	0		0.271221	1740464
00:00:19.457	14437	0.01811	0		0.262663	1738486
00:00:19.467	14447	0.0185	0		0.26832	1739812
00:00:19.477	14457	0.01801	0		0.261213	1738162
00:00:19.487	14467	0.01807	0		0.262083	1738344
00:00:19.497	14477	0.01831	0		0.265564	1739147
00:00:19.507	14487	0.01862	0		0.27006	1740206
00:00:19.517	14497	0.01797	0		0.260633	1738032
00:00:19.527	14507	0.01845	0		0.267595	1739633
00:00:19.537	14517	0.0181	0		0.262518	1738454
00:00:19.547	14527	0.01834	0		0.265999	1739255
00:00:19.557	14537	0.01847	0		0.267885	1739704
00:00:19.567	14547	0.01855	0		0.269045	1739954
00:00:19.576	14557	0.01815	0		0.263243	1738618
00:00:19.586	14567	0.01833	0		0.265854	1739242
00:00:19.597	14577	0.01813	0		0.262953	1738547
00:00:19.606	14587	0.01841	0		0.267014	1739510
00:00:19.617	14597	0.01801	0		0.261213	1738162
00:00:19.627	14607	0.01859	0		0.269625	1740105
00:00:19.636	14617	0.01816	0		0.263388	1738667
00:00:19.646	14627	0.01845	0		0.267595	1739620
00:00:19.657	14637	0.01841	0		0.267014	1739483
00:00:19.667	14647	0.01863	0		0.270205	1740247
00:00:19.676	14657	0.01837	0		0.266434	1739346
00:00:19.686	14667	0.01863	0		0.270205	1740223
00:00:19.696	14677	0.0183	0		0.265419	1739115
00:00:19.706	14687	0.01864	0		0.27035	1740269
00:00:19.716	14697	0.0182	0		0.263969	1738777
00:00:19.726	14707	0.01818	0		0.263679	1738735
00:00:19.736	14717	0.01829	0		0.265274	1739100
00:00:19.746	14727	0.01819	0		0.263824	1738757
00:00:19.756	14737	0.01824	0		0.264549	1738936
00:00:19.766	14747	0.01855	0		0.269045	1739954
00:00:19.776	14757	0.01815	0		0.263243	1738611
00:00:19.786	14767	0.01856	0		0.26919	1740007
00:00:19.796	14777	0.01843	0		0.267304	1739579
00:00:19.806	14787	0.01855	0		0.269045	1739966
00:00:19.816	14797	0.01803	0		0.261503	1738206
00:00:19.826	14807	0.01872	0		0.271511	1740547
00:00:19.836	14817	0.01848	0		0.26803	1739745
00:00:19.846	14827	0.01825	0		0.264694	1738953
00:00:19.855	14837	0.01839	0		0.266724	1739442
00:00:19.866	14847	0.01842	0		0.267159	1739513
00:00:19.876	14857	0.0185	0		0.26832	1739809
00:00:19.885	14867	0.01835	0		0.266144	1739284
00:00:19.896	14877	0.01818	0		0.263679	1738713
[truncated: 57,461 more rows]
