# Supplementary material for: Continuous Infusion Pressure Measurement in Predefined Interfascial and Intramuscular Tissue Conditions: An Ex Vivo Pilot Study
Source: J Clin Med. 2026 Apr 26;15(9):3301. doi: 10.3390/jcm15093301 (PMC13164366; doi:10.3390/jcm15093301)
Supplement: Supplementary file 1 [file jcm-15-03301-s001.zip › muscle 7.xlsx]

## Sheet: Recording
Timestamp	DeviceTime	Pressure(bar)	ButtonState	Event	Pressure(PSI)	PressureRAW
00:00:00.000	6437	0.00227	1		0.0329236	1685330
00:00:00.001	6447	0.002	1		0.0290075	1684430
00:00:00.008	6457	0.0024	1		0.034809	1685780
00:00:00.018	6467	0.00215	1		0.0311831	1684923
00:00:00.028	6477	0.00236	1		0.0342289	1685631
00:00:00.038	6487	0.00228	1		0.0330686	1685371
00:00:00.048	6497	0.0024	1		0.034809	1685785
00:00:00.058	6507	0.00204	1		0.0295877	1684565
00:00:00.068	6517	0.00211	1		0.030603	1684810
00:00:00.078	6527	0.00183	1		0.0265419	1683852
00:00:00.088	6537	0.0022	1		0.0319083	1685097
00:00:00.098	6547	0.00207	1		0.0300228	1684665
00:00:00.108	6557	0.00195	1		0.0282823	1684256
00:00:00.119	6567	0.00218	1		0.0316182	1685041
00:00:00.128	6577	0.00232	1		0.0336487	1685511
00:00:00.138	6587	0.00228	1		0.0330686	1685357
00:00:00.148	6597	0.00205	1		0.0297327	1684584
00:00:00.158	6607	0.00237	1		0.0343739	1685660
00:00:00.168	6617	0.00203	1		0.0294427	1684545
00:00:00.178	6627	0.00212	0		0.030748	1684845
00:00:00.188	6637	0.00219	0		0.0317633	1685065
00:00:00.198	6647	0.00219	0		0.0317633	1685065
00:00:00.208	6657	0.00225	0		0.0326335	1685288
00:00:00.218	6667	0.00224	0		0.0324884	1685241
00:00:00.228	6677	0.00233	0		0.0337938	1685526
00:00:00.238	6687	0.00212	0		0.030748	1684828
00:00:00.248	6697	0.00214	0		0.0310381	1684894
00:00:00.258	6707	0.00211	0		0.030603	1684796
00:00:00.267	6717	0.00223	0		0.0323434	1685212
00:00:00.277	6727	0.0018	0		0.0261068	1683776
00:00:00.287	6737	0.00201	0		0.0291526	1684481
00:00:00.297	6747	0.00231	0		0.0335037	1685479
00:00:00.307	6757	0.00251	0		0.0364045	1686146
00:00:00.317	6767	0.002	0		0.0290075	1684423
00:00:00.328	6777	0.00204	0		0.0295877	1684565
00:00:00.338	6787	0.00199	0		0.0288625	1684396
00:00:00.348	6797	0.00187	0		0.0271221	1683982
00:00:00.358	6807	0.00176	0		0.0255266	1683632
00:00:00.368	6817	0.00224	0		0.0324884	1685232
00:00:00.377	6827	0.00214	0		0.0310381	1684911
00:00:00.387	6837	0.00227	0		0.0329236	1685335
00:00:00.397	6847	0.00183	0		0.0265419	1683862
00:00:00.407	6857	0.00252	0		0.0365495	1686190
00:00:00.417	6867	0.0019	0		0.0275572	1684107
00:00:00.427	6877	0.00199	0		0.0288625	1684413
00:00:00.437	6887	0.00197	0		0.0285724	1684320
00:00:00.447	6897	0.00241	0		0.0349541	1685825
00:00:00.457	6907	0.00208	0		0.0301678	1684703
00:00:00.467	6917	0.00243	0		0.0352442	1685862
00:00:00.477	6927	0.00209	0		0.0303129	1684735
00:00:00.487	6937	0.00217	0		0.0314732	1685001
00:00:00.497	6947	0.00193	0		0.0279923	1684190
00:00:00.507	6957	0.00194	0		0.0281373	1684217
00:00:00.517	6967	0.00211	0		0.030603	1684801
00:00:00.527	6977	0.00229	0		0.0332136	1685420
00:00:00.537	6987	0.00208	0		0.0301678	1684700
00:00:00.547	6997	0.00199	0		0.0288625	1684405
00:00:00.557	7007	0.00203	0		0.0294427	1684550
00:00:00.567	7017	0.002	0		0.0290075	1684430
00:00:00.576	7027	0.002	0		0.0290075	1684418
00:00:00.586	7037	0.00207	0		0.0300228	1684683
00:00:00.596	7047	0.0021	0		0.0304579	1684779
00:00:00.606	7057	0.002	0		0.0290075	1684423
00:00:00.616	7067	0.00205	0		0.0297327	1684609
00:00:00.626	7077	0.00235	0		0.0340839	1685604
00:00:00.636	7087	0.0021	0		0.0304579	1684771
00:00:00.646	7097	0.00241	0		0.0349541	1685816
00:00:00.656	7107	0.00214	0		0.0310381	1684904
00:00:00.666	7117	0.00196	0		0.0284274	1684298
00:00:00.676	7127	0.00188	0		0.0272671	1684033
00:00:00.686	7137	0.00217	0		0.0314732	1684994
00:00:00.696	7147	0.00172	0		0.0249465	1683491
00:00:00.706	7157	0.00204	0		0.0295877	1684562
00:00:00.716	7167	0.00227	0		0.0329236	1685347
00:00:00.726	7177	0.00237	0		0.0343739	1685690
00:00:00.736	7187	0.00184	0		0.0266869	1683886
00:00:00.746	7197	0.00205	0		0.0297327	1684609
00:00:00.756	7207	0.0018	0		0.0261068	1683749
00:00:00.766	7217	0.00198	0		0.0287175	1684381
00:00:00.776	7227	0.0023	0		0.0333587	1685452
00:00:00.786	7237	0.00199	0		0.0288625	1684408
00:00:00.796	7247	0.00191	0		0.0277022	1684121
00:00:00.806	7257	0.00221	0		0.0320533	1685153
00:00:00.816	7267	0.00195	0		0.0282823	1684280
00:00:00.826	7277	0.00227	0		0.0329236	1685339
00:00:00.836	7287	0.00182	0		0.0263969	1683827
00:00:00.846	7297	0.00224	0		0.0324884	1685249
00:00:00.856	7307	0.00226	0		0.0327785	1685322
00:00:00.866	7317	0.00208	0		0.0301678	1684708
00:00:00.876	7327	0.00192	0		0.0278472	1684153
00:00:00.886	7337	0.00219	0		0.0317633	1685082
00:00:00.895	7347	0.00206	0		0.0298778	1684650
00:00:00.905	7357	0.00205	0		0.0297327	1684589
00:00:00.915	7367	0.00204	0		0.0295877	1684579
00:00:00.925	7377	0.00219	0		0.0317633	1685063
00:00:00.936	7387	0.00193	0		0.0279923	1684200
00:00:00.945	7397	0.00206	0		0.0298778	1684626
00:00:00.955	7407	0.00214	0		0.0310381	1684889
00:00:00.965	7417	0.00189	0		0.0274121	1684065
00:00:00.975	7427	0.00188	0		0.0272671	1684018
00:00:00.985	7437	0.00188	0		0.0272671	1684028
00:00:00.995	7447	0.00191	0		0.0277022	1684124
00:00:01.005	7457	0.00208	0		0.0301678	1684708
00:00:01.015	7467	0.00196	0		0.0284274	1684285
00:00:01.025	7477	0.00195	0		0.0282823	1684276
00:00:01.035	7487	0.00182	0		0.0263969	1683827
00:00:01.045	7497	0.00218	0		0.0316182	1685050
00:00:01.055	7507	0.0023	0		0.0333587	1685425
00:00:01.065	7517	0.00228	0		0.0330686	1685386
00:00:01.075	7527	0.00203	0		0.0294427	1684523
00:00:01.085	7537	0.00195	0		0.0282823	1684256
00:00:01.095	7547	0.00178	0		0.0258167	1683678
00:00:01.105	7557	0.00208	0		0.0301678	1684686
00:00:01.115	7567	0.00209	0		0.0303129	1684749
00:00:01.125	7577	0.00195	0		0.0282823	1684258
00:00:01.135	7587	0.00197	0		0.0285724	1684342
00:00:01.145	7597	0.00208	0		0.0301678	1684712
00:00:01.155	7607	0.00235	0		0.0340839	1685616
00:00:01.165	7617	0.00184	0		0.0266869	1683906
00:00:01.175	7627	0.00215	0		0.0311831	1684952
00:00:01.185	7637	0.00229	0		0.0332136	1685420
00:00:01.195	7647	0.00234	0		0.0339388	1685557
00:00:01.204	7657	0.00185	0		0.026832	1683928
00:00:01.215	7667	0.0022	0		0.0319083	1685102
00:00:01.224	7677	0.00195	0		0.0282823	1684258
00:00:01.234	7687	0.00215	0		0.0311831	1684930
00:00:01.244	7697	0.00196	0		0.0284274	1684303
00:00:01.254	7707	0.00194	0		0.0281373	1684217
00:00:01.264	7717	0.00201	0		0.0291526	1684471
00:00:01.274	7727	0.00188	0		0.0272671	1684043
00:00:01.284	7737	0.00222	0		0.0321984	1685183
00:00:01.294	7747	0.00208	0		0.0301678	1684708
00:00:01.304	7757	0.00205	0		0.0297327	1684599
00:00:01.314	7767	0.00221	0		0.0320533	1685136
00:00:01.325	7777	0.00211	0		0.030603	1684798
00:00:01.334	7787	0.0024	0		0.034809	1685761
00:00:01.344	7797	0.00218	0		0.0316182	1685031
00:00:01.354	7807	0.0021	0		0.0304579	1684774
00:00:01.364	7817	0.00219	0		0.0317633	1685058
00:00:01.374	7827	0.0021	0		0.0304579	1684784
00:00:01.384	7837	0.00176	0		0.0255266	1683629
00:00:01.394	7847	0.00195	0		0.0282823	1684263
00:00:01.404	7857	0.00183	0		0.0265419	1683864
00:00:01.414	7867	0.00217	0		0.0314732	1684987
00:00:01.424	7877	0.00193	0		0.0279923	1684207
00:00:01.434	7887	0.00199	0		0.0288625	1684415
00:00:01.444	7897	0.00187	0		0.0271221	1683996
00:00:01.454	7907	0.00195	0		0.0282823	1684268
00:00:01.464	7917	0.00211	0		0.030603	1684815
00:00:01.474	7927	0.0019	0		0.0275572	1684085
00:00:01.484	7937	0.00233	0		0.0337938	1685545
00:00:01.493	7947	0.00191	0		0.0277022	1684131
00:00:01.503	7957	0.00174	0		0.0252366	1683562
00:00:01.513	7967	0.00205	0		0.0297327	1684616
00:00:01.523	7977	0.00197	0		0.0285724	1684320
00:00:01.533	7987	0.00197	0		0.0285724	1684332
00:00:01.543	7997	0.00229	0		0.0332136	1685415
00:00:01.553	8007	0.00212	0		0.030748	1684832
00:00:01.563	8017	0.0022	0		0.0319083	1685095
00:00:01.573	8027	0.00224	0		0.0324884	1685246
00:00:01.583	8037	0.00202	0		0.0292976	1684508
00:00:01.593	8047	0.00264	0		0.03829	1686597
00:00:01.603	8057	0.00228	0		0.0330686	1685357
00:00:01.613	8067	0.00222	0		0.0321984	1685168
00:00:01.623	8077	0.00194	0		0.0281373	1684224
00:00:01.633	8087	0.00181	0		0.0262518	1683796
00:00:01.643	8097	0.00192	0		0.0278472	1684148
00:00:01.653	8107	0.00214	0		0.0310381	1684918
00:00:01.663	8117	0.00173	0		0.0250915	1683515
00:00:01.673	8127	0.00229	0		0.0332136	1685396
00:00:01.683	8137	0.00223	0		0.0323434	1685212
00:00:01.693	8147	0.00215	0		0.0311831	1684945
00:00:01.703	8157	0.00204	0		0.0295877	1684579
00:00:01.713	8167	0.0022	0		0.0319083	1685119
00:00:01.723	8177	0.00191	0		0.0277022	1684129
00:00:01.733	8187	0.0023	0		0.0333587	1685437
00:00:01.743	8197	0.00215	0		0.0311831	1684938
00:00:01.753	8207	0.00228	0		0.0330686	1685386
00:00:01.763	8217	0.00177	0		0.0256717	1683646
00:00:01.773	8227	0.0023	0		0.0333587	1685423
00:00:01.786	8237	0.00197	0		0.0285724	1684329
00:00:01.793	8247	0.0023	0		0.0333587	1685423
00:00:01.803	8257	0.00217	0		0.0314732	1684987
00:00:01.812	8267	0.00204	0		0.0295877	1684577
00:00:01.822	8277	0.00192	0		0.0278472	1684156
00:00:01.833	8287	0.00226	0		0.0327785	1685305
00:00:01.842	8297	0.00194	0		0.0281373	1684222
00:00:01.852	8307	0.00225	0		0.0326335	1685288
00:00:01.862	8317	0.002	0		0.0290075	1684425
00:00:01.872	8327	0.00226	0		0.0327785	1685317
00:00:01.882	8337	0.00227	0		0.0329236	1685330
00:00:01.892	8347	0.00234	0		0.0339388	1685579
00:00:01.902	8357	0.00183	0		0.0265419	1683857
00:00:01.912	8367	0.00219	0		0.0317633	1685055
00:00:01.922	8377	0.00201	0		0.0291526	1684454
00:00:01.932	8387	0.00232	0		0.0336487	1685516
00:00:01.942	8397	0.0023	0		0.0333587	1685430
00:00:01.952	8407	0.00184	0		0.0266869	1683908
00:00:01.962	8417	0.00194	0		0.0281373	1684246
00:00:01.973	8427	0.00252	0		0.0365495	1686166
00:00:01.982	8437	0.00213	0		0.030893	1684857
00:00:01.992	8447	0.00234	0		0.0339388	1685557
00:00:02.002	8457	0.00204	0		0.0295877	1684560
00:00:02.012	8467	0.00189	0		0.0274121	1684067
00:00:02.022	8477	0.00203	0		0.0294427	1684533
00:00:02.032	8487	0.00196	0		0.0284274	1684298
00:00:02.042	8497	0.00169	0		0.0245114	1683383
00:00:02.052	8507	0.00257	0		0.0372747	1686354
00:00:02.062	8517	0.00196	0		0.0284274	1684312
00:00:02.072	8527	0.00194	0		0.0281373	1684234
00:00:02.082	8537	0.00229	0		0.0332136	1685408
00:00:02.092	8547	0.00223	0		0.0323434	1685205
00:00:02.102	8557	0.00235	0		0.0340839	1685597
00:00:02.112	8567	0.00225	0		0.0326335	1685288
00:00:02.122	8577	0.00212	0		0.030748	1684830
00:00:02.132	8587	0.00245	0		0.0355342	1685931
00:00:02.141	8597	0.00178	0		0.0258167	1683710
00:00:02.151	8607	0.0022	0		0.0319083	1685092
00:00:02.161	8617	0.002	0		0.0290075	1684425
00:00:02.171	8627	0.0023	0		0.0333587	1685435
00:00:02.181	8637	0.00228	0		0.0330686	1685376
00:00:02.191	8647	0.00248	0		0.0359694	1686029
00:00:02.201	8657	0.0023	0		0.0333587	1685428
00:00:02.212	8667	0.00257	0		0.0372747	1686352
00:00:02.221	8677	0.0021	0		0.0304579	1684779
00:00:02.232	8687	0.00219	0		0.0317633	1685075
00:00:02.242	8697	0.00187	0		0.0271221	1684011
00:00:02.251	8707	0.00218	0		0.0316182	1685024
00:00:02.261	8717	0.00175	0		0.0253816	1683595
00:00:02.271	8727	0.00271	0		0.0393052	1686817
00:00:02.281	8737	0.00205	0		0.0297327	1684606
00:00:02.291	8747	0.00266	0		0.03858	1686663
00:00:02.301	8757	0.00232	0		0.0336487	1685494
00:00:02.311	8767	0.00252	0		0.0365495	1686193
00:00:02.321	8777	0.00202	0		0.0292976	1684503
00:00:02.331	8787	0.00252	0		0.0365495	1686183
00:00:02.341	8797	0.00251	0		0.0364045	1686149
00:00:02.351	8807	0.00222	0		0.0321984	1685183
00:00:02.361	8817	0.0024	0		0.034809	1685775
00:00:02.371	8827	0.00242	0		0.0350991	1685833
00:00:02.381	8837	0.00207	0		0.0300228	1684683
00:00:02.391	8847	0.0023	0		0.0333587	1685447
00:00:02.401	8857	0.00246	0		0.0356793	1685977
00:00:02.411	8867	0.00212	0		0.030748	1684840
00:00:02.421	8877	0.00224	0		0.0324884	1685249
00:00:02.431	8887	0.00248	0		0.0359694	1686031
00:00:02.441	8897	0.00216	0		0.0313281	1684975
00:00:02.451	8907	0.00248	0		0.0359694	1686041
00:00:02.461	8917	0.00225	0		0.0326335	1685256
00:00:02.470	8927	0.0025	0		0.0362594	1686104
00:00:02.480	8937	0.0023	0		0.0333587	1685437
00:00:02.490	8947	0.00247	0		0.0358243	1686019
00:00:02.500	8957	0.00224	0		0.0324884	1685229
00:00:02.510	8967	0.00213	0		0.030893	1684862
00:00:02.520	8977	0.00252	0		0.0365495	1686178
00:00:02.530	8987	0.00225	0		0.0326335	1685286
00:00:02.540	8997	0.00191	0		0.0277022	1684116
00:00:02.550	9007	0.00241	0		0.0349541	1685792
00:00:02.560	9017	0.002	0		0.0290075	1684440
00:00:02.570	9027	0.00251	0		0.0364045	1686151
00:00:02.580	9037	0.00245	0		0.0355342	1685950
00:00:02.590	9047	0.00264	0		0.03829	1686584
00:00:02.600	9057	0.0023	0		0.0333587	1685437
00:00:02.610	9067	0.00234	0		0.0339388	1685560
00:00:02.620	9077	0.00238	0		0.034519	1685724
00:00:02.630	9087	0.0026	0		0.0377098	1686455
00:00:02.640	9097	0.00243	0		0.0352442	1685862
00:00:02.650	9107	0.00287	0		0.0416258	1687359
00:00:02.660	9117	0.00226	0		0.0327785	1685317
00:00:02.670	9127	0.00262	0		0.0379999	1686516
00:00:02.680	9137	0.00266	0		0.03858	1686646
00:00:02.690	9147	0.00265	0		0.038435	1686619
00:00:02.700	9157	0.00271	0		0.0393052	1686802
00:00:02.710	9167	0.00293	0		0.042496	1687545
00:00:02.720	9177	0.00253	0		0.0366945	1686222
00:00:02.730	9187	0.00267	0		0.0387251	1686687
00:00:02.740	9197	0.00293	0		0.042496	1687553
00:00:02.750	9207	0.00297	0		0.0430762	1687685
00:00:02.760	9217	0.00285	0		0.0413357	1687301
00:00:02.770	9227	0.00265	0		0.038435	1686611
00:00:02.780	9237	0.00228	0		0.0330686	1685364
00:00:02.789	9247	0.00288	0		0.0417709	1687386
00:00:02.800	9257	0.00265	0		0.038435	1686609
00:00:02.810	9267	0.00285	0		0.0413357	1687271
00:00:02.820	9277	0.00277	0		0.0401754	1687002
00:00:02.829	9287	0.00288	0		0.0417709	1687369
00:00:02.839	9297	0.00251	0		0.0364045	1686129
00:00:02.849	9307	0.00288	0		0.0417709	1687372
00:00:02.859	9317	0.00266	0		0.03858	1686651
00:00:02.870	9327	0.00269	0		0.0390151	1686746
00:00:02.879	9337	0.0028	0		0.0406106	1687107
00:00:02.889	9347	0.00281	0		0.0407556	1687156
00:00:02.899	9357	0.00267	0		0.0387251	1686668
00:00:02.909	9367	0.0029	0		0.0420609	1687445
00:00:02.919	9377	0.0027	0		0.0391602	1686788
00:00:02.929	9387	0.00326	0		0.0472823	1688658
00:00:02.939	9397	0.00273	0		0.0395953	1686871
00:00:02.949	9407	0.00286	0		0.0414808	1687305
00:00:02.959	9417	0.00291	0		0.042206	1687499
00:00:02.969	9427	0.00299	0		0.0433663	1687768
00:00:02.979	9437	0.00288	0		0.0417709	1687384
00:00:02.989	9447	0.00309	0		0.0448167	1688100
00:00:02.999	9457	0.00275	0		0.0398854	1686963
00:00:03.009	9467	0.00268	0		0.0388701	1686707
00:00:03.019	9477	0.00331	0		0.0480075	1688837
00:00:03.029	9487	0.00312	0		0.0452518	1688186
00:00:03.039	9497	0.00319	0		0.046267	1688418
00:00:03.049	9507	0.00324	0		0.0469922	1688580
00:00:03.059	9517	0.00282	0		0.0409006	1687200
00:00:03.069	9527	0.00309	0		0.0448167	1688095
00:00:03.079	9537	0.00283	0		0.0410457	1687215
00:00:03.089	9547	0.00275	0		0.0398854	1686950
00:00:03.098	9557	0.00269	0		0.0390151	1686744
00:00:03.108	9567	0.00313	0		0.0453968	1688230
00:00:03.119	9577	0.00306	0		0.0443815	1687998
00:00:03.128	9587	0.00307	0		0.0445266	1688014
00:00:03.138	9597	0.0029	0		0.0420609	1687467
00:00:03.150	9607	0.00307	0		0.0445266	1688039
00:00:03.159	9617	0.00311	0		0.0451067	1688156
00:00:03.168	9627	0.00324	0		0.0469922	1688602
00:00:03.178	9637	0.00297	0		0.0430762	1687697
00:00:03.188	9647	0.00323	0		0.0468472	1688555
00:00:03.198	9657	0.00297	0		0.0430762	1687680
00:00:03.208	9667	0.00298	0		0.0432212	1687727
00:00:03.218	9677	0.00297	0		0.0430762	1687692
00:00:03.228	9687	0.003	0		0.0435113	1687798
00:00:03.238	9697	0.00288	0		0.0417709	1687376
00:00:03.248	9707	0.00327	0		0.0474273	1688683
00:00:03.258	9717	0.00309	0		0.0448167	1688088
00:00:03.268	9727	0.00297	0		0.0430762	1687692
00:00:03.278	9737	0.00311	0		0.0451067	1688171
00:00:03.288	9747	0.00327	0		0.0474273	1688697
00:00:03.298	9757	0.0032	0		0.0464121	1688455
00:00:03.308	9767	0.00306	0		0.0443815	1687986
00:00:03.318	9777	0.00309	0		0.0448167	1688102
00:00:03.328	9787	0.00317	0		0.0459769	1688364
00:00:03.338	9797	0.00316	0		0.0458319	1688315
00:00:03.348	9807	0.00297	0		0.0430762	1687692
00:00:03.358	9817	0.00314	0		0.0455418	1688274
00:00:03.368	9827	0.00331	0		0.0480075	1688835
00:00:03.378	9837	0.00327	0		0.0474273	1688680
00:00:03.388	9847	0.00303	0		0.0439464	1687881
00:00:03.398	9857	0.00312	0		0.0452518	1688186
00:00:03.408	9867	0.00341	0		0.0494579	1689151
00:00:03.417	9877	0.00309	0		0.0448167	1688083
00:00:03.428	9887	0.00328	0		0.0475724	1688727
00:00:03.438	9897	0.00275	0		0.0398854	1686965
00:00:03.448	9907	0.00345	0		0.050038	1689294
00:00:03.457	9917	0.00321	0		0.0465571	1688502
00:00:03.467	9927	0.00353	0		0.0511983	1689565
00:00:03.477	9937	0.00323	0		0.0468472	1688575
00:00:03.487	9947	0.00321	0		0.0465571	1688484
00:00:03.497	9957	0.00312	0		0.0452518	1688203
00:00:03.508	9967	0.00319	0		0.046267	1688438
00:00:03.517	9977	0.003	0		0.0435113	1687805
00:00:03.527	9987	0.00328	0		0.0475724	1688719
00:00:03.538	9997	0.00305	0		0.0442365	1687964
00:00:03.547	10007	0.00334	0		0.0484426	1688915
00:00:03.557	10017	0.0034	0		0.0493128	1689139
00:00:03.567	10027	0.00337	0		0.0488777	1689045
00:00:03.577	10037	0.00292	0		0.042351	1687533
00:00:03.587	10047	0.00304	0		0.0440915	1687918
00:00:03.597	10057	0.00318	0		0.046122	1688404
00:00:03.607	10067	0.00345	0		0.050038	1689291
00:00:03.617	10077	0.00351	0		0.0509082	1689492
00:00:03.627	10087	0.00299	0		0.0433663	1687756
00:00:03.637	10097	0.00312	0		0.0452518	1688200
00:00:03.647	10107	0.00359	0		0.0520685	1689761
00:00:03.657	10117	0.00348	0		0.0504731	1689389
00:00:03.669	10127	0.00326	0		0.0472823	1688651
00:00:03.677	10137	0.0033	0		0.0478624	1688783
00:00:03.687	10147	0.00352	0		0.0510533	1689529
00:00:03.697	10157	0.00319	0		0.046267	1688413
00:00:03.707	10167	0.00347	0		0.0503281	1689352
00:00:03.717	10177	0.00328	0		0.0475724	1688737
00:00:03.727	10187	0.00374	0		0.0542441	1690286
00:00:03.737	10197	0.00332	0		0.0481525	1688859
00:00:03.747	10207	0.00318	0		0.046122	1688399
00:00:03.757	10217	0.00354	0		0.0513433	1689597
00:00:03.766	10227	0.00327	0		0.0474273	1688678
00:00:03.777	10237	0.00329	0		0.0477174	1688749
00:00:03.787	10247	0.00321	0		0.0465571	1688479
00:00:03.796	10257	0.00323	0		0.0468472	1688573
00:00:03.807	10267	0.00337	0		0.0488777	1689030
00:00:03.816	10277	0.0033	0		0.0478624	1688808
00:00:03.826	10287	0.00368	0		0.0533739	1690065
00:00:03.836	10297	0.00338	0		0.0490227	1689070
00:00:03.846	10307	0.00316	0		0.0458319	1688330
00:00:03.856	10317	0.00365	0		0.0529388	1689967
00:00:03.866	10327	0.00358	0		0.0519235	1689734
00:00:03.876	10337	0.00349	0		0.0506182	1689431
00:00:03.886	10347	0.0032	0		0.0464121	1688462
00:00:03.896	10357	0.00353	0		0.0511983	1689565
00:00:03.906	10367	0.00331	0		0.0480075	1688825
00:00:03.916	10377	0.00356	0		0.0516334	1689683
00:00:03.926	10387	0.00345	0		0.050038	1689313
00:00:03.936	10397	0.00337	0		0.0488777	1689028
00:00:03.946	10407	0.00325	0		0.0471373	1688636
00:00:03.956	10417	0.00369	0		0.0535189	1690092
00:00:03.966	10427	0.00362	0		0.0525036	1689884
00:00:03.976	10437	0.00368	0		0.0533739	1690082
00:00:03.986	10447	0.00359	0		0.0520685	1689783
00:00:03.996	10457	0.00374	0		0.0542441	1690267
00:00:04.006	10467	0.00338	0		0.0490227	1689055
00:00:04.016	10477	0.00355	0		0.0514884	1689624
00:00:04.026	10487	0.00391	0		0.0567097	1690847
00:00:04.036	10497	0.00361	0		0.0523586	1689842
00:00:04.046	10507	0.00351	0		0.0509082	1689509
00:00:04.056	10517	0.00365	0		0.0529388	1689984
00:00:04.066	10527	0.0037	0		0.053664	1690121
00:00:04.076	10537	0.00348	0		0.0504731	1689389
00:00:04.086	10547	0.00343	0		0.0497479	1689227
00:00:04.096	10557	0.0037	0		0.053664	1690153
00:00:04.105	10567	0.00365	0		0.0529388	1689967
00:00:04.116	10577	0.00359	0		0.0520685	1689759
00:00:04.126	10587	0.00358	0		0.0519235	1689737
00:00:04.135	10597	0.00388	0		0.0562746	1690747
00:00:04.146	10607	0.00367	0		0.0532288	1690021
00:00:04.155	10617	0.00368	0		0.0533739	1690075
00:00:04.166	10627	0.00336	0		0.0487327	1688989
00:00:04.175	10637	0.00363	0		0.0526487	1689911
00:00:04.185	10647	0.00334	0		0.0484426	1688923
00:00:04.195	10657	0.00356	0		0.0516334	1689663
00:00:04.205	10667	0.00387	0		0.0561296	1690700
00:00:04.215	10677	0.00344	0		0.049893	1689271
00:00:04.225	10687	0.00341	0		0.0494579	1689149
00:00:04.235	10697	0.00381	0		0.0552594	1690492
00:00:04.246	10707	0.00382	0		0.0554044	1690553
00:00:04.255	10717	0.00394	0		0.0571449	1690928
00:00:04.265	10727	0.00348	0		0.0504731	1689399
00:00:04.275	10737	0.00412	0		0.0597555	1691534
00:00:04.285	10747	0.00385	0		0.0558395	1690644
00:00:04.295	10757	0.00405	0		0.0587403	1691315
00:00:04.305	10767	0.00392	0		0.0568548	1690864
00:00:04.315	10777	0.00386	0		0.0559846	1690678
00:00:04.325	10787	0.00354	0		0.0513433	1689585
00:00:04.335	10797	0.00365	0		0.0529388	1689972
00:00:04.345	10807	0.00389	0		0.0564197	1690759
00:00:04.355	10817	0.00399	0		0.05787	1691124
00:00:04.364	10827	0.00392	0		0.0568548	1690881
00:00:04.374	10837	0.00391	0		0.0567097	1690850
00:00:04.385	10847	0.00382	0		0.0554044	1690541
00:00:04.395	10857	0.00406	0		0.0588853	1691344
00:00:04.404	10867	0.00365	0		0.0529388	1689979
00:00:04.415	10877	0.00376	0		0.0545342	1690352
00:00:04.424	10887	0.00403	0		0.0584502	1691251
00:00:04.434	10897	0.00403	0		0.0584502	1691261
00:00:04.445	10907	0.00403	0		0.0584502	1691251
00:00:04.455	10917	0.00355	0		0.0514884	1689619
00:00:04.465	10927	0.0037	0		0.053664	1690133
00:00:04.474	10937	0.00403	0		0.0584502	1691246
00:00:04.484	10947	0.0038	0		0.0551143	1690487
00:00:04.494	10957	0.00401	0		0.0581601	1691175
00:00:04.504	10967	0.00377	0		0.0546792	1690365
00:00:04.514	10977	0.00425	0		0.061641	1691970
00:00:04.524	10987	0.0039	0		0.0565647	1690798
00:00:04.534	10997	0.00405	0		0.0587403	1691300
00:00:04.544	11007	0.0041	0		0.0594655	1691473
00:00:04.554	11017	0.00373	0		0.0540991	1690235
00:00:04.564	11027	0.00403	0		0.0584502	1691251
00:00:04.574	11037	0.0039	0		0.0565647	1690803
00:00:04.584	11047	0.00425	0		0.061641	1691977
00:00:04.594	11057	0.00389	0		0.0564197	1690776
00:00:04.604	11067	0.00417	0		0.0604807	1691705
00:00:04.615	11077	0.00427	0		0.0619311	1692046
00:00:04.624	11087	0.0041	0		0.0594655	1691463
00:00:04.634	11097	0.0039	0		0.0565647	1690818
00:00:04.644	11107	0.0041	0		0.0594655	1691468
00:00:04.654	11117	0.00415	0		0.0601906	1691661
00:00:04.664	11127	0.00391	0		0.0567097	1690840
00:00:04.674	11137	0.00431	0		0.0625113	1692193
00:00:04.684	11147	0.00443	0		0.0642517	1692595
00:00:04.694	11157	0.00413	0		0.0599006	1691578
00:00:04.704	11167	0.00416	0		0.0603357	1691673
00:00:04.714	11177	0.0046	0		0.0667173	1693149
00:00:04.723	11187	0.00446	0		0.0646868	1692693
00:00:04.733	11197	0.00426	0		0.0617861	1692014
00:00:04.744	11207	0.00413	0		0.0599006	1691573
00:00:04.753	11217	0.00437	0		0.0633815	1692388
00:00:04.763	11227	0.0042	0		0.0609158	1691818
00:00:04.773	11237	0.00438	0		0.0635265	1692404
00:00:04.783	11247	0.00389	0		0.0564197	1690759
00:00:04.793	11257	0.0042	0		0.0609158	1691811
00:00:04.803	11267	0.00416	0		0.0603357	1691693
00:00:04.813	11277	0.00421	0		0.0610609	1691864
00:00:04.824	11287	0.00444	0		0.0643967	1692632
00:00:04.833	11297	0.00471	0		0.0683128	1693521
00:00:04.843	11307	0.00422	0		0.0612059	1691886
00:00:04.853	11317	0.00459	0		0.0665723	1693127
00:00:04.863	11327	0.00417	0		0.0604807	1691727
00:00:04.873	11337	0.00446	0		0.0646868	1692671
00:00:04.883	11347	0.00401	0		0.0581601	1691161
00:00:04.893	11357	0.0044	0		0.0638166	1692473
00:00:04.903	11367	0.0041	0		0.0594655	1691485
00:00:04.913	11377	0.00467	0		0.0677326	1693396
00:00:04.923	11387	0.00437	0		0.0633815	1692384
00:00:04.933	11397	0.00431	0		0.0625113	1692180
00:00:04.943	11407	0.0043	0		0.0623662	1692146
00:00:04.953	11417	0.00467	0		0.0677326	1693406
00:00:04.963	11427	0.00412	0		0.0597555	1691539
00:00:04.973	11437	0.00457	0		0.0662822	1693043
00:00:04.983	11447	0.00409	0		0.0593204	1691458
00:00:04.993	11457	0.00449	0		0.0651219	1692791
00:00:05.002	11467	0.0043	0		0.0623662	1692166
00:00:05.013	11477	0.00472	0		0.0684578	1693565
00:00:05.022	11487	0.00445	0		0.0645418	1692654
00:00:05.032	11497	0.00435	0		0.0630914	1692320
00:00:05.042	11507	0.0043	0		0.0623662	1692139
00:00:05.052	11517	0.00448	0		0.0649769	1692740
00:00:05.063	11527	0.00446	0		0.0646868	1692688
00:00:05.072	11537	0.00469	0		0.0680227	1693460
00:00:05.082	11547	0.00412	0		0.0597555	1691546
00:00:05.092	11557	0.0045	0		0.065267	1692811
00:00:05.102	11567	0.00458	0		0.0664273	1693075
00:00:05.113	11577	0.00452	0		0.065557	1692884
00:00:05.122	11587	0.00437	0		0.0633815	1692386
00:00:05.132	11597	0.00498	0		0.0722288	1694448
00:00:05.142	11607	0.00445	0		0.0645418	1692639
00:00:05.152	11617	0.0048	0		0.0696181	1693843
00:00:05.162	11627	0.00471	0		0.0683128	1693528
00:00:05.172	11637	0.00475	0		0.0688929	1693649
00:00:05.182	11647	0.00468	0		0.0678776	1693430
00:00:05.192	11657	0.00469	0		0.0680227	1693455
00:00:05.202	11667	0.00449	0		0.0651219	1692772
00:00:05.212	11677	0.00489	0		0.0709234	1694137
00:00:05.222	11687	0.00433	0		0.0628013	1692246
00:00:05.232	11697	0.00482	0		0.0699082	1693906
00:00:05.242	11707	0.0045	0		0.065267	1692833
00:00:05.252	11717	0.00508	0		0.0736791	1694769
00:00:05.262	11727	0.00438	0		0.0635265	1692419
00:00:05.272	11737	0.00468	0		0.0678776	1693430
00:00:05.281	11747	0.00471	0		0.0683128	1693514
00:00:05.292	11757	0.00478	0		0.069328	1693755
00:00:05.302	11767	0.00475	0		0.0688929	1693644
00:00:05.312	11777	0.00503	0		0.072954	1694610
00:00:05.321	11787	0.00462	0		0.0670074	1693237
00:00:05.331	11797	0.0051	0		0.0739692	1694845
00:00:05.341	11807	0.00465	0		0.0674425	1693330
00:00:05.351	11817	0.00514	0		0.0745494	1694963
00:00:05.362	11827	0.00476	0		0.0690379	1693703
00:00:05.371	11837	0.00477	0		0.069183	1693723
00:00:05.381	11847	0.00475	0		0.0688929	1693664
00:00:05.391	11857	0.00487	0		0.0706334	1694073
00:00:05.401	11867	0.00504	0		0.073099	1694635
00:00:05.412	11877	0.00556	0		0.080641	1696372
00:00:05.421	11887	0.00522	0		0.0757097	1695252
00:00:05.431	11897	0.00488	0		0.0707784	1694092
00:00:05.442	11907	0.00487	0		0.0706334	1694066
00:00:05.452	11917	0.00491	0		0.0712135	1694193
00:00:05.461	11927	0.00494	0		0.0716486	1694301
00:00:05.471	11937	0.00531	0		0.077015	1695538
00:00:05.481	11947	0.00506	0		0.0733891	1694684
00:00:05.491	11957	0.00524	0		0.0759998	1695318
00:00:05.501	11967	0.00504	0		0.073099	1694640
00:00:05.511	11977	0.00528	0		0.0765799	1695455
00:00:05.521	11987	0.00491	0		0.0712135	1694208
00:00:05.531	11997	0.00531	0		0.077015	1695526
00:00:05.541	12007	0.00518	0		0.0751295	1695117
00:00:05.551	12017	0.00545	0		0.0790455	1695995
00:00:05.561	12027	0.00502	0		0.0728089	1694570
00:00:05.570	12037	0.00528	0		0.0765799	1695455
00:00:05.581	12047	0.00507	0		0.0735341	1694723
00:00:05.590	12057	0.00534	0		0.0774501	1695639
00:00:05.600	12067	0.00534	0		0.0774501	1695644
00:00:05.610	12077	0.00536	0		0.0777402	1695693
00:00:05.621	12087	0.00503	0		0.072954	1694613
00:00:05.630	12097	0.00533	0		0.0773051	1695604
00:00:05.640	12107	0.00541	0		0.0784654	1695875
00:00:05.650	12117	0.00565	0		0.0819463	1696673
00:00:05.661	12127	0.00559	0		0.0810761	1696472
00:00:05.670	12137	0.00553	0		0.0802059	1696274
00:00:05.680	12147	0.00544	0		0.0789005	1695973
00:00:05.690	12157	0.00562	0		0.0815112	1696575
00:00:05.700	12167	0.00552	0		0.0800608	1696245
00:00:05.710	12177	0.00542	0		0.0786104	1695916
00:00:05.720	12187	0.00542	0		0.0786104	1695907
00:00:05.730	12197	0.00556	0		0.080641	1696389
00:00:05.740	12207	0.00549	0		0.0796257	1696147
00:00:05.750	12217	0.00583	0		0.084557	1697289
00:00:05.760	12227	0.00592	0		0.0858623	1697573
00:00:05.770	12237	0.00581	0		0.0842669	1697225
00:00:05.780	12247	0.00545	0		0.0790455	1696022
00:00:05.790	12257	0.00562	0		0.0815112	1696585
00:00:05.800	12267	0.00552	0		0.0800608	1696245
00:00:05.810	12277	0.00582	0		0.0844119	1697255
00:00:05.820	12287	0.00547	0		0.0793356	1696085
00:00:05.830	12297	0.00567	0		0.0822364	1696739
00:00:05.840	12307	0.00597	0		0.0865875	1697739
00:00:05.850	12317	0.00568	0		0.0823814	1696797
00:00:05.860	12327	0.00589	0		0.0854272	1697470
00:00:05.870	12337	0.00593	0		0.0860074	1697612
00:00:05.880	12347	0.00558	0		0.080931	1696453
00:00:05.890	12357	0.0059	0		0.0855722	1697507
00:00:05.899	12367	0.00584	0		0.084702	1697313
00:00:05.910	12377	0.00588	0		0.0852822	1697436
00:00:05.920	12387	0.00589	0		0.0854272	1697480
00:00:05.930	12397	0.00614	0		0.0890531	1698311
00:00:05.939	12407	0.00601	0		0.0871677	1697879
00:00:05.950	12417	0.00602	0		0.0873127	1697913
00:00:05.960	12427	0.00594	0		0.0861524	1697651
00:00:05.969	12437	0.00644	0		0.0934043	1699321
00:00:05.979	12447	0.00617	0		0.0894883	1698426
00:00:05.989	12457	0.00612	0		0.0887631	1698242
00:00:06.000	12467	0.00612	0		0.0887631	1698245
00:00:06.009	12477	0.00616	0		0.0893432	1698389
00:00:06.019	12487	0.00615	0		0.0891982	1698353
00:00:06.030	12497	0.00633	0		0.0918089	1698963
00:00:06.039	12507	0.00636	0		0.092244	1699049
00:00:06.050	12517	0.00639	0		0.0926791	1699157
00:00:06.059	12527	0.00621	0		0.0900684	1698549
00:00:06.069	12537	0.00629	0		0.0912287	1698830
00:00:06.079	12547	0.00628	0		0.0910837	1698808
00:00:06.089	12557	0.00683	0		0.0990607	1700654
00:00:06.099	12567	0.00665	0		0.0964501	1700021
00:00:06.109	12577	0.00655	0		0.0949997	1699708
00:00:06.119	12587	0.00622	0		0.0902134	1698605
00:00:06.129	12597	0.00651	0		0.0944195	1699561
00:00:06.139	12607	0.00664	0		0.096305	1700012
00:00:06.149	12617	0.00659	0		0.0955798	1699821
00:00:06.159	12627	0.00642	0		0.0931142	1699265
00:00:06.169	12637	0.00676	0		0.0980455	1700400
00:00:06.181	12647	0.00654	0		0.0948547	1699659
00:00:06.189	12657	0.00667	0		0.0967401	1700110
00:00:06.199	12667	0.00678	0		0.0983356	1700466
00:00:06.209	12677	0.0068	0		0.0986256	1700527
00:00:06.219	12687	0.00695	0		0.100801	1701058
00:00:06.229	12697	0.00699	0		0.101381	1701174
00:00:06.238	12707	0.00678	0		0.0983356	1700473
00:00:06.248	12717	0.00701	0		0.101671	1701228
00:00:06.259	12727	0.00691	0		0.100221	1700911
00:00:06.269	12737	0.00699	0		0.101381	1701184
00:00:06.278	12747	0.00657	0		0.0952898	1699759
00:00:06.288	12757	0.00704	0		0.102107	1701338
00:00:06.299	12767	0.00736	0		0.106748	1702417
00:00:06.309	12777	0.00712	0		0.103267	1701618
00:00:06.318	12787	0.00709	0		0.102832	1701520
00:00:06.328	12797	0.00697	0		0.101091	1701124
00:00:06.338	12807	0.00713	0		0.103412	1701630
00:00:06.348	12817	0.00704	0		0.102107	1701356
00:00:06.358	12827	0.00727	0		0.105442	1702110
00:00:06.368	12837	0.00747	0		0.108343	1702797
00:00:06.378	12847	0.00722	0		0.104717	1701936
00:00:06.388	12857	0.00706	0		0.102397	1701419
00:00:06.398	12867	0.00752	0		0.109068	1702943
00:00:06.408	12877	0.00742	0		0.107618	1702606
00:00:06.418	12887	0.00718	0		0.104137	1701814
00:00:06.428	12897	0.00714	0		0.103557	1701664
00:00:06.438	12907	0.00772	0		0.111969	1703615
00:00:06.448	12917	0.00758	0		0.109939	1703152
00:00:06.458	12927	0.00749	0		0.108633	1702846
00:00:06.468	12937	0.00735	0		0.106603	1702382
00:00:06.478	12947	0.00766	0		0.111099	1703415
00:00:06.488	12957	0.00766	0		0.111099	1703432
00:00:06.498	12967	0.00743	0		0.107763	1702637
00:00:06.508	12977	0.00759	0		0.110084	1703203
00:00:06.518	12987	0.00753	0		0.109213	1702983
00:00:06.528	12997	0.00754	0		0.109358	1703034
00:00:06.538	13007	0.00773	0		0.112114	1703674
00:00:06.548	13017	0.00773	0		0.112114	1703674
00:00:06.558	13027	0.00822	0		0.119221	1705296
00:00:06.568	13037	0.00787	0		0.114145	1704122
00:00:06.578	13047	0.00791	0		0.114725	1704260
00:00:06.588	13057	0.00791	0		0.114725	1704264
00:00:06.597	13067	0.00804	0		0.11661	1704684
00:00:06.607	13077	0.00809	0		0.117335	1704863
00:00:06.617	13087	0.00794	0		0.11516	1704357
00:00:06.627	13097	0.00818	0		0.118641	1705167
00:00:06.637	13107	0.00808	0		0.11719	1704846
00:00:06.647	13117	0.00794	0		0.11516	1704375
00:00:06.657	13127	0.00821	0		0.119076	1705255
00:00:06.667	13137	0.00816	0		0.118351	1705110
00:00:06.677	13147	0.00825	0		0.119656	1705419
00:00:06.687	13157	0.00803	0		0.116465	1704662
00:00:06.697	13167	0.00821	0		0.119076	1705265
00:00:06.707	13177	0.00814	0		0.118061	1705037
00:00:06.717	13187	0.00867	0		0.125748	1706827
00:00:06.727	13197	0.00837	0		0.121397	1705804
00:00:06.737	13207	0.00806	0		0.1169	1704765
00:00:06.747	13217	0.0086	0		0.124732	1706588
00:00:06.757	13227	0.00858	0		0.124442	1706495
00:00:06.767	13237	0.00847	0		0.122847	1706140
00:00:06.777	13247	0.0087	0		0.126183	1706898
00:00:06.787	13257	0.00852	0		0.123572	1706294
00:00:06.797	13267	0.00867	0		0.125748	1706824
00:00:06.807	13277	0.00862	0		0.125023	1706635
00:00:06.817	13287	0.00885	0		0.128358	1707434
00:00:06.827	13297	0.00828	0		0.120091	1705507
00:00:06.837	13307	0.00873	0		0.126618	1707018
00:00:06.847	13317	0.00858	0		0.124442	1706512
00:00:06.857	13327	0.00898	0		0.130244	1707861
00:00:06.866	13337	0.0086	0		0.124732	1706568
00:00:06.876	13347	0.00874	0		0.126763	1707035
00:00:06.886	13357	0.00866	0		0.125603	1706787
00:00:06.896	13367	0.00881	0		0.127778	1707292
00:00:06.906	13377	0.00873	0		0.126618	1707010
00:00:06.916	13387	0.00896	0		0.129954	1707801
00:00:06.926	13397	0.00883	0		0.128068	1707358
00:00:06.936	13407	0.0088	0		0.127633	1707248
00:00:06.946	13417	0.00866	0		0.125603	1706790
00:00:06.956	13427	0.00883	0		0.128068	1707363
00:00:06.966	13437	0.00915	0		0.13271	1708422
00:00:06.976	13447	0.00894	0		0.129664	1707715
00:00:06.986	13457	0.00908	0		0.131694	1708187
00:00:06.996	13467	0.00916	0		0.132855	1708454
00:00:07.006	13477	0.00905	0		0.131259	1708081
00:00:07.016	13487	0.0091	0		0.131984	1708248
00:00:07.026	13497	0.00897	0		0.130099	1707818
00:00:07.036	13507	0.00925	0		0.13416	1708750
00:00:07.046	13517	0.00901	0		0.130679	1707949
00:00:07.056	13527	0.00915	0		0.13271	1708414
00:00:07.066	13537	0.00928	0		0.134595	1708867
00:00:07.076	13547	0.00926	0		0.134305	1708787
00:00:07.086	13557	0.00888	0		0.128793	1707529
00:00:07.096	13567	0.00967	0		0.140251	1710170
00:00:07.106	13577	0.00952	0		0.138076	1709682
00:00:07.115	13587	0.00931	0		0.13503	1708976
00:00:07.125	13597	0.00948	0		0.137496	1709530
00:00:07.135	13607	0.00954	0		0.138366	1709735
00:00:07.145	13617	0.00898	0		0.130244	1707844
00:00:07.155	13627	0.00949	0		0.137641	1709576
00:00:07.165	13637	0.0095	0		0.137786	1709596
00:00:07.175	13647	0.00958	0		0.138946	1709858
00:00:07.185	13657	0.0095	0		0.137786	1709598
00:00:07.195	13667	0.00965	0		0.139961	1710087
00:00:07.205	13677	0.00925	0		0.13416	1708752
00:00:07.215	13687	0.00988	0		0.143297	1710890
00:00:07.225	13697	0.00994	0		0.144167	1711072
00:00:07.235	13707	0.00966	0		0.140106	1710123
00:00:07.245	13717	0.00976	0		0.141557	1710461
00:00:07.255	13727	0.00981	0		0.142282	1710642
00:00:07.265	13737	0.00977	0		0.141702	1710520
00:00:07.275	13747	0.00983	0		0.142572	1710691
00:00:07.285	13757	0.00958	0		0.138946	1709882
00:00:07.295	13767	0.01025	0		0.148664	1712110
00:00:07.305	13777	0.0099	0		0.143587	1710939
00:00:07.315	13787	0.01011	0		0.146633	1711645
00:00:07.325	13797	0.00995	0		0.144313	1711116
00:00:07.335	13807	0.00982	0		0.142427	1710665
00:00:07.345	13817	0.01	0		0.145038	1711283
00:00:07.355	13827	0.00997	0		0.144603	1711172
00:00:07.365	13837	0.00986	0		0.143007	1710821
00:00:07.375	13847	0.01038	0		0.150549	1712545
00:00:07.385	13857	0.0099	0		0.143587	1710927
00:00:07.395	13867	0.01008	0		0.146198	1711530
00:00:07.405	13877	0.0102	0		0.147938	1711941
00:00:07.415	13887	0.01023	0		0.148374	1712059
00:00:07.424	13897	0.00997	0		0.144603	1711190
00:00:07.435	13907	0.01006	0		0.145908	1711461
00:00:07.444	13917	0.01014	0		0.147068	1711746
00:00:07.454	13927	0.01027	0		0.148954	1712179
00:00:07.464	13937	0.01008	0		0.146198	1711542
00:00:07.476	13947	0.0103	0		0.149389	1712279
00:00:07.485	13957	0.01042	0		0.151129	1712680
00:00:07.495	13967	0.01066	0		0.15461	1713494
00:00:07.505	13977	0.01055	0		0.153015	1713125
00:00:07.514	13987	0.01077	0		0.156206	1713868
00:00:07.524	13997	0.0107	0		0.15519	1713611
00:00:07.534	14007	0.01067	0		0.154755	1713523
00:00:07.545	14017	0.01043	0		0.151274	1712719
00:00:07.554	14027	0.01049	0		0.152145	1712922
00:00:07.564	14037	0.01084	0		0.157221	1714079
00:00:07.575	14047	0.01059	0		0.153595	1713271
00:00:07.585	14057	0.01034	0		0.149969	1712415
00:00:07.594	14067	0.01081	0		0.156786	1714003
00:00:07.604	14077	0.01042	0		0.151129	1712672
00:00:07.615	14087	0.01068	0		0.1549	1713557
00:00:07.624	14097	0.0108	0		0.156641	1713949
00:00:07.634	14107	0.0112	0		0.162442	1715309
00:00:07.644	14117	0.0105	0		0.15229	1712946
00:00:07.654	14127	0.01102	0		0.159832	1714714
00:00:07.664	14137	0.01105	0		0.160267	1714790
00:00:07.674	14147	0.01128	0		0.163603	1715565
00:00:07.684	14157	0.01091	0		0.158236	1714331
00:00:07.694	14167	0.01083	0		0.157076	1714052
00:00:07.704	14177	0.01111	0		0.161137	1715015
00:00:07.714	14187	0.01108	0		0.160702	1714915
00:00:07.725	14197	0.01068	0		0.1549	1713572
00:00:07.734	14207	0.01124	0		0.163022	1715428
00:00:07.744	14217	0.01091	0		0.158236	1714336
00:00:07.754	14227	0.01109	0		0.160847	1714942
00:00:07.763	14237	0.01095	0		0.158816	1714477
00:00:07.774	14247	0.01089	0		0.157946	1714277
00:00:07.783	14257	0.01107	0		0.160557	1714851
00:00:07.794	14267	0.01137	0		0.164908	1715886
00:00:07.803	14277	0.011	0		0.159541	1714633
00:00:07.813	14287	0.01142	0		0.165633	1716045
00:00:07.823	14297	0.01103	0		0.159977	1714719
00:00:07.833	14307	0.01142	0		0.165633	1716033
00:00:07.843	14317	0.01104	0		0.160122	1714758
00:00:07.853	14327	0.0114	0		0.165343	1715974
00:00:07.863	14337	0.01115	0		0.161717	1715150
00:00:07.873	14347	0.01148	0		0.166503	1716226
00:00:07.883	14357	0.01127	0		0.163457	1715528
00:00:07.893	14367	0.0117	0		0.169694	1716991
00:00:07.903	14377	0.01134	0		0.164473	1715771
00:00:07.913	14387	0.01138	0		0.165053	1715905
00:00:07.923	14397	0.01154	0		0.167374	1716454
00:00:07.933	14407	0.01156	0		0.167664	1716515
00:00:07.943	14417	0.01168	0		0.169404	1716898
00:00:07.953	14427	0.01152	0		0.167083	1716380
00:00:07.963	14437	0.01181	0		0.17129	1717366
00:00:07.973	14447	0.01175	0		0.170419	1717163
00:00:07.983	14457	0.01166	0		0.169114	1716859
00:00:07.993	14467	0.01184	0		0.171725	1717459
00:00:08.003	14477	0.01145	0		0.166068	1716138
00:00:08.013	14487	0.01216	0		0.176366	1718533
00:00:08.023	14497	0.01156	0		0.167664	1716518
00:00:08.033	14507	0.01175	0		0.170419	1717150
00:00:08.043	14517	0.01178	0		0.170854	1717236
00:00:08.053	14527	0.0122	0		0.176946	1718670
00:00:08.063	14537	0.01174	0		0.170274	1717119
00:00:08.072	14547	0.01188	0		0.172305	1717572
00:00:08.082	14557	0.01192	0		0.172885	1717719
00:00:08.092	14567	0.0121	0		0.175496	1718339
00:00:08.102	14577	0.01225	0		0.177671	1718840
00:00:08.112	14587	0.01234	0		0.178977	1719124
00:00:08.123	14597	0.01168	0		0.169404	1716918
00:00:08.133	14607	0.01248	0		0.181007	1719591
00:00:08.143	14617	0.01213	0		0.175931	1718408
00:00:08.152	14627	0.0124	0		0.179847	1719342
00:00:08.163	14637	0.01202	0		0.174335	1718043
00:00:08.172	14647	0.01213	0		0.175931	1718427
00:00:08.182	14657	0.01202	0		0.174335	1718053
00:00:08.192	14667	0.01228	0		0.178106	1718942
00:00:08.202	14677	0.01256	0		0.182167	1719874
00:00:08.212	14687	0.01225	0		0.177671	1718827
00:00:08.222	14697	0.01218	0		0.176656	1718589
00:00:08.232	14707	0.0126	0		0.182747	1719987
00:00:08.242	14717	0.0123	0		0.178396	1719004
00:00:08.252	14727	0.01259	0		0.182602	1719972
00:00:08.262	14737	0.01219	0		0.176801	1718635
00:00:08.272	14747	0.01254	0		0.181877	1719812
00:00:08.282	14757	0.0124	0		0.179847	1719315
00:00:08.292	14767	0.01288	0		0.186809	1720931
00:00:08.302	14777	0.01244	0		0.180427	1719457
00:00:08.312	14787	0.01257	0		0.182312	1719894
00:00:08.322	14797	0.01269	0		0.184053	1720305
00:00:08.332	14807	0.01259	0		0.182602	1719972
00:00:08.342	14817	0.01261	0		0.182893	1720038
00:00:08.352	14827	0.01248	0		0.181007	1719601
00:00:08.362	14837	0.01262	0		0.183038	1720068
00:00:08.372	14847	0.013	0		0.188549	1721335
00:00:08.381	14857	0.01241	0		0.179992	1719351
00:00:08.392	14867	0.01314	0		0.19058	1721797
00:00:08.401	14877	0.01276	0		0.185068	1720548
00:00:08.411	14887	0.01286	0		0.186518	1720874
00:00:08.422	14897	0.01271	0		0.184343	1720381
00:00:08.431	14907	0.01284	0		0.186228	1720790
00:00:08.441	14917	0.0125	0		0.181297	1719680
00:00:08.451	14927	0.01263	0		0.183183	1720099
00:00:08.461	14937	0.01288	0		0.186809	1720940
00:00:08.471	14947	0.01301	0		0.188694	1721369
00:00:08.481	14957	0.0129	0		0.187099	1721014
00:00:08.491	14967	0.01297	0		0.188114	1721234
00:00:08.501	14977	0.01316	0		0.19087	1721881
00:00:08.511	14987	0.01297	0		0.188114	1721232
00:00:08.521	14997	0.01329	0		0.192755	1722313
00:00:08.531	15007	0.01308	0		0.189709	1721602
00:00:08.541	15017	0.01283	0		0.186083	1720785
00:00:08.551	15027	0.01336	0		0.19377	1722536
00:00:08.561	15037	0.0127	0		0.184198	1720339
00:00:08.571	15047	0.0131	0		0.189999	1721668
00:00:08.581	15057	0.0129	0		0.187099	1720994
00:00:08.591	15067	0.01328	0		0.19261	1722291
00:00:08.601	15077	0.01324	0		0.19203	1722136
00:00:08.611	15087	0.0136	0		0.197251	1723367
00:00:08.621	15097	0.01328	0		0.19261	1722283
00:00:08.631	15107	0.01326	0		0.19232	1722212
00:00:08.641	15117	0.0132	0		0.19145	1722023
00:00:08.651	15127	0.01336	0		0.19377	1722567
00:00:08.661	15137	0.01318	0		0.19116	1721957
00:00:08.670	15147	0.01342	0		0.194641	1722736
00:00:08.681	15157	0.01337	0		0.193915	1722570
00:00:08.690	15167	0.01365	0		0.197976	1723519
00:00:08.701	15177	0.01332	0		0.19319	1722428
00:00:08.711	15187	0.01344	0		0.194931	1722805
00:00:08.722	15197	0.01352	0		0.196091	1723075
00:00:08.731	15207	0.01329	0		0.192755	1722330
00:00:08.741	15217	0.01367	0		0.198267	1723575
00:00:08.750	15227	0.01376	0		0.199572	1723886
00:00:08.760	15237	0.01338	0		0.19406	1722629
00:00:08.770	15247	0.01381	0		0.200297	1724065
00:00:08.780	15257	0.01369	0		0.198557	1723648
00:00:08.790	15267	0.01375	0		0.199427	1723847
00:00:08.800	15277	0.01359	0		0.197106	1723330
00:00:08.810	15287	0.01406	0		0.203923	1724893
00:00:08.820	15297	0.01366	0		0.198121	1723555
00:00:08.830	15307	0.014	0		0.203053	1724702
00:00:08.840	15317	0.01387	0		0.201167	1724254
00:00:08.850	15327	0.01391	0		0.201747	1724409
00:00:08.860	15337	0.01403	0		0.203488	1724793
00:00:08.870	15347	0.01356	0		0.196671	1723227
00:00:08.883	15357	0.01384	0		0.200732	1724168
00:00:08.890	15367	0.01399	0		0.202908	1724671
00:00:08.900	15377	0.01397	0		0.202618	1724602
00:00:08.910	15387	0.01396	0		0.202473	1724578
00:00:08.920	15397	0.01425	0		0.206679	1725536
00:00:08.930	15407	0.01382	0		0.200442	1724106
00:00:08.940	15417	0.01389	0		0.201457	1724335
00:00:08.949	15427	0.0142	0		0.205954	1725365
00:00:08.960	15437	0.01419	0		0.205808	1725340
00:00:08.969	15447	0.01413	0		0.204938	1725148
00:00:08.980	15457	0.01389	0		0.201457	1724325
00:00:08.990	15467	0.01411	0		0.204648	1725055
00:00:08.999	15477	0.014	0		0.203053	1724683
00:00:09.010	15487	0.01409	0		0.204358	1725001
00:00:09.020	15497	0.01415	0		0.205228	1725213
00:00:09.030	15507	0.01426	0		0.206824	1725583
00:00:09.040	15517	0.01447	0		0.20987	1726273
00:00:09.049	15527	0.01421	0		0.206099	1725396
00:00:09.059	15537	0.01431	0		0.207549	1725752
00:00:09.070	15547	0.0141	0		0.204503	1725040
00:00:09.079	15557	0.01414	0		0.205083	1725178
00:00:09.089	15567	0.01448	0		0.210015	1726325
00:00:09.099	15577	0.01428	0		0.207114	1725634
00:00:09.109	15587	0.01452	0		0.210595	1726446
00:00:09.119	15597	0.01427	0		0.206969	1725597
00:00:09.129	15607	0.01436	0		0.208274	1725921
00:00:09.139	15617	0.01429	0		0.207259	1725673
00:00:09.149	15627	0.01434	0		0.207984	1725840
00:00:09.159	15637	0.01441	0		0.208999	1726077
00:00:09.169	15647	0.01449	0		0.21016	1726353
00:00:09.179	15657	0.01434	0		0.207984	1725835
00:00:09.189	15667	0.01461	0		0.2119	1726752
00:00:09.199	15677	0.01507	0		0.218572	1728288
00:00:09.209	15687	0.01467	0		0.21277	1726950
00:00:09.219	15697	0.01413	0		0.204938	1725136
00:00:09.229	15707	0.01462	0		0.212045	1726776
00:00:09.239	15717	0.01458	0		0.211465	1726649
00:00:09.249	15727	0.01455	0		0.21103	1726551
00:00:09.258	15737	0.01484	0		0.215236	1727502
00:00:09.269	15747	0.01454	0		0.210885	1726524
00:00:09.279	15757	0.01455	0		0.21103	1726544
00:00:09.289	15767	0.01443	0		0.209289	1726138
00:00:09.299	15777	0.01495	0		0.216831	1727899
00:00:09.308	15787	0.01497	0		0.217121	1727938
00:00:09.319	15797	0.01501	0		0.217702	1728085
00:00:09.329	15807	0.01476	0		0.214076	1727264
00:00:09.338	15817	0.01507	0		0.218572	1728296
00:00:09.349	15827	0.01469	0		0.21306	1727024
00:00:09.358	15837	0.01496	0		0.216976	1727906
00:00:09.368	15847	0.015	0		0.217557	1728063
00:00:09.378	15857	0.01493	0		0.216541	1727806
00:00:09.388	15867	0.01484	0		0.215236	1727519
00:00:09.398	15877	0.01517	0		0.220022	1728637
00:00:09.408	15887	0.01478	0		0.214366	1727308
00:00:09.418	15897	0.01478	0		0.214366	1727303
00:00:09.429	15907	0.01507	0		0.218572	1728288
00:00:09.438	15917	0.01493	0		0.216541	1727820
00:00:09.448	15927	0.01517	0		0.220022	1728637
00:00:09.458	15937	0.01511	0		0.219152	1728430
00:00:09.468	15947	0.01547	0		0.224373	1729624
00:00:09.478	15957	0.01518	0		0.220167	1728647
00:00:09.488	15967	0.01532	0		0.222198	1729132
00:00:09.498	15977	0.01562	0		0.226549	1730149
00:00:09.508	15987	0.01489	0		0.215961	1727688
00:00:09.518	15997	0.01538	0		0.223068	1729332
00:00:09.528	16007	0.01545	0		0.224083	1729563
00:00:09.538	16017	0.01523	0		0.220892	1728838
00:00:09.548	16027	0.01546	0		0.224228	1729590
00:00:09.557	16037	0.01543	0		0.223793	1729494
00:00:09.567	16047	0.0153	0		0.221908	1729058
00:00:09.578	16057	0.01541	0		0.223503	1729413
00:00:09.587	16067	0.01514	0		0.219587	1728510
00:00:09.597	16077	0.01528	0		0.221618	1728992
00:00:09.608	16087	0.01551	0		0.224953	1729774
00:00:09.618	16097	0.01551	0		0.224953	1729777
00:00:09.627	16107	0.01534	0		0.222488	1729185
00:00:09.637	16117	0.01565	0		0.226984	1730225
00:00:09.648	16127	0.01553	0		0.225244	1729828
00:00:09.658	16137	0.01562	0		0.226549	1730120
00:00:09.668	16147	0.01559	0		0.226114	1730024
00:00:09.678	16157	0.01567	0		0.227274	1730286
00:00:09.687	16167	0.01544	0		0.223938	1729538
00:00:09.698	16177	0.01565	0		0.226984	1730235
00:00:09.707	16187	0.01559	0		0.226114	1730039
00:00:09.717	16197	0.01573	0		0.228144	1730502
00:00:09.727	16207	0.01528	0		0.221618	1728997
00:00:09.737	16217	0.0156	0		0.226259	1730071
00:00:09.747	16227	0.01565	0		0.226984	1730240
00:00:09.757	16237	0.01589	0		0.230465	1731039
00:00:09.767	16247	0.01592	0		0.2309	1731149
00:00:09.777	16257	0.01563	0		0.226694	1730164
00:00:09.787	16267	0.01537	0		0.222923	1729296
00:00:09.797	16277	0.01572	0		0.227999	1730472
00:00:09.807	16287	0.01574	0		0.228289	1730541
00:00:09.817	16297	0.01591	0		0.230755	1731095
00:00:09.827	16307	0.01591	0		0.230755	1731110
00:00:09.837	16317	0.01587	0		0.230175	1730975
00:00:09.847	16327	0.0158	0		0.22916	1730728
00:00:09.857	16337	0.01558	0		0.225969	1729990
00:00:09.866	16347	0.01564	0		0.226839	1730203
00:00:09.877	16357	0.01606	0		0.232931	1731612
00:00:09.887	16367	0.0156	0		0.226259	1730066
00:00:09.897	16377	0.01594	0		0.23119	1731196
00:00:09.907	16387	0.01584	0		0.22974	1730880
00:00:09.917	16397	0.01594	0		0.23119	1731193
00:00:09.927	16407	0.01588	0		0.23032	1731005
00:00:09.937	16417	0.01635	0		0.237137	1732600
00:00:09.946	16427	0.01577	0		0.228724	1730627
00:00:09.957	16437	0.01633	0		0.236847	1732519
00:00:09.966	16447	0.0157	0		0.227709	1730399
00:00:09.976	16457	0.0162	0		0.234961	1732068
00:00:09.986	16467	0.0158	0		0.22916	1730752
00:00:09.996	16477	0.01604	0		0.23264	1731546
00:00:10.007	16487	0.01595	0		0.231335	1731257
00:00:10.016	16497	0.01626	0		0.235831	1732296
00:00:10.026	16507	0.01599	0		0.231915	1731384
00:00:10.036	16517	0.01615	0		0.234236	1731926
00:00:10.046	16527	0.01613	0		0.233946	1731858
00:00:10.056	16537	0.01605	0		0.232786	1731570
00:00:10.066	16547	0.0159	0		0.23061	1731080
00:00:10.076	16557	0.01665	0		0.241488	1733590
00:00:10.086	16567	0.01603	0		0.232495	1731516
00:00:10.096	16577	0.01652	0		0.239602	1733147
00:00:10.106	16587	0.01614	0		0.234091	1731872
00:00:10.116	16597	0.01646	0		0.238732	1732941
00:00:10.126	16607	0.01586	0		0.23003	1730951
00:00:10.136	16617	0.01613	0		0.233946	1731843
00:00:10.146	16627	0.01636	0		0.237282	1732632
00:00:10.156	16637	0.01659	0		0.240618	1733392
00:00:10.166	16647	0.01589	0		0.230465	1731056
00:00:10.176	16657	0.01637	0		0.237427	1732654
00:00:10.186	16667	0.01613	0		0.233946	1731853
00:00:10.196	16677	0.01631	0		0.236557	1732463
00:00:10.206	16687	0.01629	0		0.236266	1732367
00:00:10.215	16697	0.01656	0		0.240182	1733291
00:00:10.225	16707	0.01647	0		0.238877	1732995
00:00:10.236	16717	0.01649	0		0.239167	1733056
00:00:10.245	16727	0.01624	0		0.235541	1732228
00:00:10.255	16737	0.01623	0		0.235396	1732186
00:00:10.265	16747	0.01624	0		0.235541	1732206
00:00:10.275	16757	0.0166	0		0.240763	1733414
00:00:10.285	16767	0.01632	0		0.236702	1732487
00:00:10.295	16777	0.01668	0		0.241923	1733676
00:00:10.305	16787	0.01643	0		0.238297	1732853
00:00:10.315	16797	0.01635	0		0.237137	1732592
00:00:10.325	16807	0.01645	0		0.238587	1732909
00:00:10.335	16817	0.01692	0		0.245404	1734507
00:00:10.345	16827	0.01651	0		0.239457	1733122
00:00:10.355	16837	0.01668	0		0.241923	1733688
00:00:10.365	16847	0.01662	0		0.241053	1733500
00:00:10.376	16857	0.01677	0		0.243228	1733995
00:00:10.385	16867	0.0163	0		0.236411	1732428
00:00:10.395	16877	0.01675	0		0.242938	1733932
00:00:10.405	16887	0.0163	0		0.236411	1732414
00:00:10.415	16897	0.01671	0		0.242358	1733803
00:00:10.425	16907	0.01672	0		0.242503	1733840
00:00:10.435	16917	0.01698	0		0.246274	1734703
00:00:10.445	16927	0.01698	0		0.246274	1734713
00:00:10.455	16937	0.01648	0		0.239022	1733010
00:00:10.465	16947	0.01653	0		0.239747	1733176
00:00:10.475	16957	0.01669	0		0.242068	1733722
00:00:10.485	16967	0.01675	0		0.242938	1733941
00:00:10.495	16977	0.01727	0		0.25048	1735674
00:00:10.505	16987	0.01681	0		0.243808	1734142
00:00:10.515	16997	0.01737	0		0.25193	1736008
00:00:10.525	17007	0.01705	0		0.247289	1734945
00:00:10.535	17017	0.0172	0		0.249465	1735431
00:00:10.545	17027	0.01663	0		0.241198	1733524
00:00:10.554	17037	0.01726	0		0.250335	1735647
00:00:10.565	17047	0.01689	0		0.244969	1734387
00:00:10.574	17057	0.01705	0		0.247289	1734918
00:00:10.584	17067	0.01672	0		0.242503	1733828
00:00:10.594	17077	0.01707	0		0.247579	1734992
00:00:10.604	17087	0.01692	0		0.245404	1734510
00:00:10.614	17097	0.01671	0		0.242358	1733786
00:00:10.624	17107	0.01701	0		0.246709	1734798
00:00:10.634	17117	0.01718	0		0.249175	1735380
00:00:10.644	17127	0.01674	0		0.242793	1733879
00:00:10.654	17137	0.01719	0		0.24932	1735407
00:00:10.664	17147	0.01695	0		0.245839	1734588
00:00:10.674	17157	0.01719	0		0.24932	1735412
00:00:10.684	17167	0.01703	0		0.246999	1734874
00:00:10.694	17177	0.01722	0		0.249755	1735493
00:00:10.704	17187	0.01684	0		0.244243	1734230
00:00:10.714	17197	0.01722	0		0.249755	1735517
00:00:10.724	17207	0.01695	0		0.245839	1734598
00:00:10.734	17217	0.01721	0		0.24961	1735470
00:00:10.744	17227	0.01697	0		0.246129	1734676
00:00:10.754	17237	0.01727	0		0.25048	1735681
00:00:10.764	17247	0.01704	0		0.247144	1734882
00:00:10.776	17257	0.01728	0		0.250625	1735718
00:00:10.784	17267	0.01728	0		0.250625	1735691
00:00:10.794	17277	0.0175	0		0.253816	1736456
00:00:10.804	17287	0.01711	0		0.248159	1735128
00:00:10.814	17297	0.01725	0		0.25019	1735598
00:00:10.824	17307	0.0172	0		0.249465	1735448
00:00:10.834	17317	0.01736	0		0.251785	1735976
00:00:10.843	17327	0.01735	0		0.25164	1735924
00:00:10.854	17337	0.01747	0		0.253381	1736338
00:00:10.864	17347	0.01744	0		0.252946	1736238
00:00:10.873	17357	0.01733	0		0.25135	1735887
00:00:10.883	17367	0.01726	0		0.250335	1735627
00:00:10.893	17377	0.01746	0		0.253236	1736309
00:00:10.903	17387	0.01723	0		0.2499	1735534
00:00:10.914	17397	0.01745	0		0.253091	1736280
00:00:10.923	17407	0.01731	0		0.25106	1735791
00:00:10.933	17417	0.01751	0		0.253961	1736476
00:00:10.943	17427	0.01747	0		0.253381	1736341
00:00:10.953	17437	0.01738	0		0.252076	1736049
00:00:10.963	17447	0.01721	0		0.24961	1735483
00:00:10.973	17457	0.01732	0		0.251205	1735843
00:00:10.983	17467	0.01735	0		0.25164	1735928
00:00:10.993	17477	0.01768	0		0.256427	1737056
00:00:11.003	17487	0.01724	0		0.250045	1735571
00:00:11.013	17497	0.0174	0		0.252366	1736094
00:00:11.023	17507	0.01759	0		0.255121	1736740
00:00:11.033	17517	0.01764	0		0.255847	1736907
00:00:11.043	17527	0.01733	0		0.25135	1735862
00:00:11.053	17537	0.0174	0		0.252366	1736113
00:00:11.063	17547	0.01721	0		0.24961	1735483
00:00:11.073	17557	0.01758	0		0.254976	1736708
00:00:11.083	17567	0.01776	0		0.257587	1737326
00:00:11.093	17577	0.01764	0		0.255847	1736919
00:00:11.103	17587	0.0173	0		0.250915	1735769
00:00:11.113	17597	0.0174	0		0.252366	1736111
00:00:11.123	17607	0.01744	0		0.252946	1736243
00:00:11.133	17617	0.0175	0		0.253816	1736451
00:00:11.143	17627	0.01741	0		0.252511	1736155
00:00:11.153	17637	0.01786	0		0.259037	1737652
00:00:11.162	17647	0.0178	0		0.258167	1737459
00:00:11.172	17657	0.0181	0		0.262518	1738454
00:00:11.183	17667	0.01747	0		0.253381	1736353
00:00:11.193	17677	0.01807	0		0.262083	1738341
00:00:11.203	17687	0.01783	0		0.258602	1737544
00:00:11.213	17697	0.01788	0		0.259327	1737725
00:00:11.223	17707	0.01763	0		0.255701	1736885
00:00:11.232	17717	0.01766	0		0.256137	1736982
00:00:11.242	17727	0.01759	0		0.255121	1736733
00:00:11.253	17737	0.01792	0		0.259908	1737836
00:00:11.262	17747	0.01769	0		0.256572	1737068
00:00:11.272	17757	0.0179	0		0.259617	1737787
00:00:11.282	17767	0.01799	0		0.260923	1738083
00:00:11.292	17777	0.01822	0		0.264259	1738843
00:00:11.302	17787	0.01777	0		0.257732	1737356
00:00:11.312	17797	0.01802	0		0.261358	1738172
00:00:11.322	17807	0.01777	0		0.257732	1737353
00:00:11.332	17817	0.01787	0		0.259182	1737696
00:00:11.342	17827	0.01788	0		0.259327	1737723
00:00:11.352	17837	0.01787	0		0.259182	1737669
00:00:11.362	17847	0.0183	0		0.265419	1739122
00:00:11.372	17857	0.01783	0		0.258602	1737557
00:00:11.382	17867	0.01811	0		0.262663	1738493
00:00:11.392	17877	0.0183	0		0.265419	1739120
00:00:11.402	17887	0.01769	0		0.256572	1737076
00:00:11.412	17897	0.01839	0		0.266724	1739444
00:00:11.423	17907	0.01769	0		0.256572	1737066
00:00:11.432	17917	0.01795	0		0.260343	1737965
00:00:11.441	17927	0.01809	0		0.262373	1738422
00:00:11.452	17937	0.01807	0		0.262083	1738353
00:00:11.462	17947	0.01808	0		0.262228	1738402
00:00:11.471	17957	0.0181	0		0.262518	1738451
00:00:11.481	17967	0.01785	0		0.258892	1737610
00:00:11.491	17977	0.01803	0		0.261503	1738236
00:00:11.501	17987	0.01817	0		0.263533	1738699
00:00:11.511	17997	0.01819	0		0.263824	1738770
00:00:11.521	18007	0.01829	0		0.265274	1739100
00:00:11.531	18017	0.0181	0		0.262518	1738449
00:00:11.541	18027	0.01825	0		0.264694	1738975
00:00:11.551	18037	0.0182	0		0.263969	1738782
00:00:11.561	18047	0.01817	0		0.263533	1738699
00:00:11.571	18057	0.01789	0		0.259472	1737745
00:00:11.581	18067	0.01814	0		0.263098	1738581
00:00:11.591	18077	0.01836	0		0.266289	1739324
00:00:11.602	18087	0.0179	0		0.259617	1737792
00:00:11.611	18097	0.01831	0		0.265564	1739171
00:00:11.621	18107	0.01801	0		0.261213	1738160
00:00:11.631	18117	0.0184	0		0.266869	1739466
00:00:11.641	18127	0.01829	0		0.265274	1739100
00:00:11.651	18137	0.01835	0		0.266144	1739289
00:00:11.661	18147	0.01821	0		0.264114	1738836
00:00:11.671	18157	0.01851	0		0.268465	1739829
00:00:11.683	18167	0.01832	0		0.265709	1739193
00:00:11.691	18177	0.01841	0		0.267014	1739496
00:00:11.701	18187	0.01848	0		0.26803	1739745
00:00:11.711	18197	0.01831	0		0.265564	1739152
00:00:11.721	18207	0.01822	0		0.264259	1738868
00:00:11.731	18217	0.01859	0		0.269625	1740105
00:00:11.741	18227	0.01836	0		0.266289	1739327
00:00:11.751	18237	0.0184	0		0.266869	1739449
00:00:11.761	18247	0.01808	0		0.262228	1738388
00:00:11.771	18257	0.01849	0		0.268175	1739753
00:00:11.781	18267	0.01839	0		0.266724	1739417
00:00:11.790	18277	0.01852	0		0.26861	1739873
00:00:11.800	18287	0.01843	0		0.267304	1739572
00:00:11.811	18297	0.01842	0		0.267159	1739532
00:00:11.821	18307	0.01843	0		0.267304	1739559
00:00:11.830	18317	0.01863	0		0.270205	1740228
00:00:11.841	18327	0.01872	0		0.271511	1740550
00:00:11.850	18337	0.01839	0		0.266724	1739427
00:00:11.861	18347	0.01881	0		0.272816	1740831
00:00:11.870	18357	0.01849	0		0.268175	1739758
00:00:11.880	18367	0.01857	0		0.269335	1740020
00:00:11.890	18377	0.01859	0		0.269625	1740105
00:00:11.900	18387	0.01836	0		0.266289	1739332
00:00:11.910	18397	0.01848	0		0.26803	1739726
00:00:11.920	18407	0.01847	0		0.267885	1739687
00:00:11.930	18417	0.01862	0		0.27006	1740203
00:00:11.940	18427	0.01873	0		0.271656	1740562
00:00:11.950	18437	0.01866	0		0.27064	1740326
00:00:11.960	18447	0.0185	0		0.26832	1739782
00:00:11.970	18457	0.01843	0		0.267304	1739547
00:00:11.980	18467	0.01869	0		0.271075	1740427
00:00:11.990	18477	0.0185	0		0.26832	1739787
00:00:12.000	18487	0.0184	0		0.266869	1739478
00:00:12.010	18497	0.01888	0		0.273831	1741074
00:00:12.020	18507	0.01872	0		0.271511	1740535
00:00:12.030	18517	0.01864	0		0.27035	1740255
00:00:12.040	18527	0.01841	0		0.267014	1739508
00:00:12.049	18537	0.01893	0		0.274556	1741230
00:00:12.060	18547	0.01862	0		0.27006	1740216
00:00:12.070	18557	0.01847	0		0.267885	1739692
00:00:12.080	18567	0.0186	0		0.26977	1740137
00:00:12.090	18577	0.01866	0		0.27064	1740333
00:00:12.100	18587	0.01902	0		0.275862	1741555
00:00:12.110	18597	0.01857	0		0.269335	1740020
00:00:12.119	18607	0.01874	0		0.271801	1740601
00:00:12.129	18617	0.01873	0		0.271656	1740577
00:00:12.139	18627	0.01867	0		0.270785	1740381
00:00:12.149	18637	0.01871	0		0.271366	1740498
00:00:12.159	18647	0.01862	0		0.27006	1740211
00:00:12.169	18657	0.01872	0		0.271511	1740535
00:00:12.179	18667	0.01884	0		0.273251	1740941
00:00:12.189	18677	0.01871	0		0.271366	1740503
00:00:12.199	18687	0.01891	0		0.274266	1741181
00:00:12.209	18697	0.01891	0		0.274266	1741159
00:00:12.220	18707	0.01871	0		0.271366	1740498
00:00:12.230	18717	0.01899	0		0.275427	1741444
00:00:12.239	18727	0.01868	0		0.27093	1740415
00:00:12.249	18737	0.01892	0		0.274411	1741199
00:00:12.259	18747	0.01869	0		0.271075	1740432
00:00:12.269	18757	0.01889	0		0.273976	1741120
00:00:12.279	18767	0.01905	0		0.276297	1741655
00:00:12.289	18777	0.01874	0		0.271801	1740603
00:00:12.299	18787	0.01909	0		0.276877	1741765
00:00:12.309	18797	0.01877	0		0.272236	1740704
00:00:12.319	18807	0.0191	0		0.277022	1741824
00:00:12.329	18817	0.01901	0		0.275717	1741501
00:00:12.339	18827	0.0193	0		0.279923	1742483
00:00:12.349	18837	0.01909	0		0.276877	1741787
00:00:12.359	18847	0.0193	0		0.279923	1742466
00:00:12.369	18857	0.01888	0		0.273831	1741064
00:00:12.378	18867	0.01897	0		0.275137	1741388
00:00:12.389	18877	0.01874	0		0.271801	1740603
00:00:12.398	18887	0.01921	0		0.278617	1742194
00:00:12.408	18897	0.01897	0		0.275137	1741383
00:00:12.420	18907	0.01901	0		0.275717	1741496
00:00:12.428	18917	0.01874	0		0.271801	1740611
00:00:12.438	18927	0.0193	0		0.279923	1742490
00:00:12.448	18937	0.01917	0		0.278037	1742040
00:00:12.458	18947	0.01906	0		0.276442	1741670
00:00:12.468	18957	0.01906	0		0.276442	1741665
00:00:12.478	18967	0.01922	0		0.278762	1742223
00:00:12.488	18977	0.01926	0		0.279343	1742363
00:00:12.498	18987	0.01937	0		0.280938	1742721
00:00:12.508	18997	0.01908	0		0.276732	1741753
00:00:12.518	19007	0.01911	0		0.277167	1741853
00:00:12.528	19017	0.01915	0		0.277747	1741978
00:00:12.538	19027	0.01919	0		0.278327	1742106
00:00:12.548	19037	0.01905	0		0.276297	1741653
00:00:12.558	19047	0.01932	0		0.280213	1742539
00:00:12.568	19057	0.01931	0		0.280068	1742522
00:00:12.579	19067	0.01966	0		0.285144	1743682
00:00:12.588	19077	0.01897	0		0.275137	1741391
00:00:12.598	19087	0.01954	0		0.283404	1743287
00:00:12.608	19097	0.0189	0		0.274121	1741152
00:00:12.618	19107	0.01929	0		0.279778	1742444
00:00:12.628	19117	0.01903	0		0.276007	1741562
00:00:12.638	19127	0.01931	0		0.280068	1742510
00:00:12.648	19137	0.01915	0		0.277747	1741973
00:00:12.658	19147	0.01964	0		0.284854	1743614
00:00:12.668	19157	0.01915	0		0.277747	1741971
00:00:12.678	19167	0.0191	0		0.277022	1741817
00:00:12.688	19177	0.01934	0		0.280503	1742611
00:00:12.698	19187	0.0193	0		0.279923	1742490
00:00:12.708	19197	0.01913	0		0.277457	1741915
00:00:12.717	19207	0.01982	0		0.287465	1744238
00:00:12.728	19217	0.01945	0		0.282098	1742976
00:00:12.737	19227	0.01958	0		0.283984	1743405
00:00:12.748	19237	0.01912	0		0.277312	1741890
00:00:12.758	19247	0.01937	0		0.280938	1742726
00:00:12.767	19257	0.01944	0		0.281953	1742937
00:00:12.777	19267	0.01935	0		0.280648	1742653
00:00:12.787	19277	0.01957	0		0.283839	1743375
00:00:12.798	19287	0.01965	0		0.284999	1743650
00:00:12.807	19297	0.01909	0		0.276877	1741780
00:00:12.817	19307	0.01949	0		0.282678	1743118
00:00:12.827	19317	0.01933	0		0.280358	1742594
00:00:12.837	19327	0.01958	0		0.283984	1743436
00:00:12.847	19337	0.01933	0		0.280358	1742569
00:00:12.857	19347	0.01972	0		0.286014	1743895
00:00:12.867	19357	0.01952	0		0.283114	1743218
00:00:12.877	19367	0.01964	0		0.284854	1743621
00:00:12.887	19377	0.01943	0		0.281808	1742917
00:00:12.897	19387	0.01954	0		0.283404	1743297
00:00:12.907	19397	0.01934	0		0.280503	1742601
00:00:12.917	19407	0.01952	0		0.283114	1743211
00:00:12.927	19417	0.0191	0		0.277022	1741807
00:00:12.937	19427	0.01969	0		0.285579	1743800
00:00:12.947	19437	0.01961	0		0.284419	1743526
00:00:12.957	19447	0.01981	0		0.28732	1744199
00:00:12.967	19457	0.01947	0		0.282388	1743037
00:00:12.977	19467	0.01951	0		0.282969	1743194
00:00:12.986	19477	0.0197	0		0.285724	1743810
00:00:12.997	19487	0.01972	0		0.286014	1743886
00:00:13.006	19497	0.0195	0		0.282824	1743152
00:00:13.016	19507	0.0199	0		0.288625	1744495
00:00:13.026	19517	0.01938	0		0.281083	1742751
00:00:13.037	19527	0.01965	0		0.284999	1743653
00:00:13.047	19537	0.01934	0		0.280503	1742628
00:00:13.056	19547	0.01993	0		0.28906	1744588
00:00:13.067	19557	0.0195	0		0.282824	1743155
00:00:13.076	19567	0.01979	0		0.28703	1744138
00:00:13.086	19577	0.01921	0		0.278617	1742172
00:00:13.096	19587	0.01964	0		0.284854	1743626
00:00:13.106	19597	0.0193	0		0.279923	1742488
00:00:13.116	19607	0.01979	0		0.28703	1744140
00:00:13.126	19617	0.01943	0		0.281808	1742903
00:00:13.136	19627	0.01969	0		0.285579	1743788
00:00:13.146	19637	0.0196	0		0.284274	1743499
00:00:13.156	19647	0.01994	0		0.289205	1744630
00:00:13.166	19657	0.01972	0		0.286014	1743876
00:00:13.176	19667	0.01999	0		0.28993	1744798
00:00:13.186	19677	0.01965	0		0.284999	1743648
00:00:13.196	19687	0.01988	0		0.288335	1744432
00:00:13.206	19697	0.01951	0		0.282969	1743177
00:00:13.216	19707	0.01982	0		0.287465	1744238
00:00:13.226	19717	0.01962	0		0.284564	1743543
00:00:13.236	19727	0.02006	0		0.290946	1745023
00:00:13.246	19737	0.01969	0		0.285579	1743780
00:00:13.256	19747	0.02	0		0.290075	1744820
00:00:13.266	19757	0.0193	0		0.279923	1742468
00:00:13.276	19767	0.0198	0		0.287175	1744155
00:00:13.286	19777	0.0195	0		0.282824	1743157
00:00:13.296	19787	0.01994	0		0.289205	1744613
00:00:13.306	19797	0.01998	0		0.289785	1744771
00:00:13.315	19807	0.02003	0		0.290511	1744942
00:00:13.326	19817	0.01979	0		0.28703	1744130
00:00:13.335	19827	0.01955	0		0.283549	1743316
00:00:13.345	19837	0.01999	0		0.28993	1744800
00:00:13.356	19847	0.0202	0		0.292976	1745503
00:00:13.365	19857	0.01961	0		0.284419	1743518
00:00:13.376	19867	0.02021	0		0.293121	1745540
00:00:13.386	19877	0.01963	0		0.284709	1743582
00:00:13.395	19887	0.02017	0		0.292541	1745388
00:00:13.405	19897	0.01991	0		0.28877	1744527
00:00:13.415	19907	0.01996	0		0.289495	1744684
00:00:13.425	19917	0.01984	0		0.287755	1744290
00:00:13.435	19927	0.02011	0		0.291671	1745187
00:00:13.445	19937	0.01961	0		0.284419	1743538
00:00:13.455	19947	0.02011	0		0.291671	1745202
00:00:13.465	19957	0.01999	0		0.28993	1744793
00:00:13.475	19967	0.01991	0		0.28877	1744517
00:00:13.485	19977	0.0198	0		0.287175	1744165
00:00:13.495	19987	0.02022	0		0.293266	1745571
00:00:13.505	19997	0.02012	0		0.291816	1745248
00:00:13.515	20007	0.01997	0		0.28964	1744717
00:00:13.525	20017	0.0198	0		0.287175	1744165
00:00:13.535	20027	0.01977	0		0.28674	1744069
00:00:13.545	20037	0.02011	0		0.291671	1745207
00:00:13.554	20047	0.02024	0		0.293556	1745633
00:00:13.564	20057	0.01988	0		0.288335	1744439
00:00:13.575	20067	0.01992	0		0.288915	1744569
00:00:13.584	20077	0.02021	0		0.293121	1745552
00:00:13.594	20087	0.02032	0		0.294717	1745903
00:00:13.604	20097	0.02016	0		0.292396	1745378
00:00:13.614	20107	0.02006	0		0.290946	1745035
00:00:13.624	20117	0.02005	0		0.290801	1744989
00:00:13.634	20127	0.0201	0		0.291526	1745182
00:00:13.644	20137	0.01994	0		0.289205	1744637
00:00:13.654	20147	0.02028	0		0.294136	1745759
00:00:13.664	20157	0.01996	0		0.289495	1744702
00:00:13.674	20167	0.02042	0		0.296167	1746248
00:00:13.684	20177	0.01993	0		0.28906	1744588
00:00:13.694	20187	0.02017	0		0.292541	1745388
00:00:13.704	20197	0.02002	0		0.290365	1744900
00:00:13.714	20207	0.02022	0		0.293266	1745567
00:00:13.724	20217	0.01999	0		0.28993	1744810
00:00:13.734	20227	0.02041	0		0.296022	1746199
00:00:13.744	20237	0.02005	0		0.290801	1744984
00:00:13.754	20247	0.02014	0		0.292106	1745302
00:00:13.764	20257	0.02014	0		0.292106	1745307
00:00:13.774	20267	0.02026	0		0.293846	1745717
00:00:13.784	20277	0.01995	0		0.28935	1744647
00:00:13.794	20287	0.02057	0		0.298343	1746733
00:00:13.804	20297	0.02	0		0.290075	1744815
00:00:13.814	20307	0.02056	0		0.298198	1746714
00:00:13.824	20317	0.02035	0		0.295152	1745999
00:00:13.834	20327	0.02046	0		0.296747	1746361
00:00:13.844	20337	0.02001	0		0.29022	1744851
00:00:13.854	20347	0.02032	0		0.294717	1745918
00:00:13.864	20357	0.02022	0		0.293266	1745567
00:00:13.873	20367	0.02046	0		0.296747	1746388
00:00:13.883	20377	0.0202	0		0.292976	1745505
00:00:13.893	20387	0.02016	0		0.292396	1745378
00:00:13.903	20397	0.02038	0		0.295587	1746116
00:00:13.913	20407	0.02031	0		0.294572	1745881
00:00:13.923	20417	0.02019	0		0.292831	1745459
00:00:13.933	20427	0.02028	0		0.294136	1745763
00:00:13.943	20437	0.02027	0		0.293991	1745722
00:00:13.953	20447	0.02053	0		0.297762	1746606
00:00:13.964	20457	0.02017	0		0.292541	1745393
00:00:13.973	20467	0.02021	0		0.293121	1745547
00:00:13.983	20477	0.02029	0		0.294281	1745790
00:00:13.993	20487	0.02023	0		0.293411	1745613
00:00:14.003	20497	0.02033	0		0.294862	1745945
00:00:14.013	20507	0.02028	0		0.294136	1745756
00:00:14.023	20517	0.02051	0		0.297472	1746528
00:00:14.033	20527	0.02036	0		0.295297	1746035
00:00:14.043	20537	0.02027	0		0.293991	1745732
00:00:14.053	20547	0.02051	0		0.297472	1746542
00:00:14.063	20557	0.02005	0		0.290801	1745011
00:00:14.073	20567	0.02032	0		0.294717	1745891
00:00:14.083	20577	0.02013	0		0.291961	1745253
00:00:14.093	20587	0.02057	0		0.298343	1746741
00:00:14.103	20597	0.02035	0		0.295152	1746021
00:00:14.113	20607	0.02053	0		0.297762	1746618
00:00:14.123	20617	0.02059	0		0.298633	1746827
00:00:14.133	20627	0.02051	0		0.297472	1746542
00:00:14.143	20637	0.0203	0		0.294427	1745822
00:00:14.153	20647	0.02061	0		0.298923	1746876
00:00:14.163	20657	0.02018	0		0.292686	1745422
00:00:14.172	20667	0.02049	0		0.297182	1746491
00:00:14.183	20677	0.02014	0		0.292106	1745317
00:00:14.193	20687	0.02061	0		0.298923	1746866
00:00:14.203	20697	0.02073	0		0.300663	1747271
00:00:14.213	20707	0.02059	0		0.298633	1746827
00:00:14.223	20717	0.02044	0		0.296457	1746292
00:00:14.232	20727	0.02031	0		0.294572	1745866
00:00:14.242	20737	0.02027	0		0.293991	1745722
00:00:14.252	20747	0.02052	0		0.297617	1746572
00:00:14.262	20757	0.02053	0		0.297762	1746603
00:00:14.272	20767	0.02034	0		0.295007	1745984
00:00:14.282	20777	0.02056	0		0.298198	1746716
00:00:14.292	20787	0.02076	0		0.301098	1747366
00:00:14.302	20797	0.02059	0		0.298633	1746795
00:00:14.312	20807	0.02063	0		0.299213	1746957
00:00:14.322	20817	0.02068	0		0.299938	1747106
00:00:14.332	20827	0.02058	0		0.298488	1746761
00:00:14.342	20837	0.02045	0		0.296602	1746346
00:00:14.352	20847	0.02089	0		0.302984	1747826
00:00:14.363	20857	0.02055	0		0.298052	1746687
00:00:14.372	20867	0.02076	0		0.301098	1747383
00:00:14.382	20877	0.02054	0		0.297907	1746657
00:00:14.392	20887	0.02077	0		0.301243	1747410
00:00:14.402	20897	0.02063	0		0.299213	1746957
00:00:14.412	20907	0.02091	0		0.303274	1747897
00:00:14.422	20917	0.02056	0		0.298198	1746706
00:00:14.432	20927	0.02071	0		0.300373	1747224
00:00:14.442	20937	0.02052	0		0.297617	1746572
00:00:14.452	20947	0.0205	0		0.297327	1746520
00:00:14.462	20957	0.0205	0		0.297327	1746505
00:00:14.472	20967	0.02081	0		0.301823	1747537
00:00:14.482	20977	0.02094	0		0.303709	1747992
00:00:14.492	20987	0.02066	0		0.299648	1747040
00:00:14.502	20997	0.02061	0		0.298923	1746876
00:00:14.512	21007	0.0209	0		0.303129	1747846
00:00:14.521	21017	0.02047	0		0.296892	1746398
00:00:14.531	21027	0.02067	0		0.299793	1747087
00:00:14.542	21037	0.02074	0		0.300808	1747320
00:00:14.551	21047	0.02082	0		0.301968	1747596
00:00:14.561	21057	0.02073	0		0.300663	1747266
00:00:14.571	21067	0.02075	0		0.300953	1747332
00:00:14.581	21077	0.02059	0		0.298633	1746800
00:00:14.591	21087	0.02082	0		0.301968	1747572
00:00:14.601	21097	0.02077	0		0.301243	1747425
00:00:14.611	21107	0.02085	0		0.302404	1747672
00:00:14.622	21117	0.02076	0		0.301098	1747381
00:00:14.631	21127	0.02076	0		0.301098	1747388
00:00:14.641	21137	0.02096	0		0.303999	1748036
00:00:14.651	21147	0.02103	0		0.305014	1748276
00:00:14.661	21157	0.02089	0		0.302984	1747831
00:00:14.672	21167	0.02101	0		0.304724	1748212
00:00:14.681	21177	0.02085	0		0.302404	1747684
00:00:14.691	21187	0.02084	0		0.302259	1747643
00:00:14.701	21197	0.02085	0		0.302404	1747689
00:00:14.711	21207	0.02063	0		0.299213	1746945
00:00:14.721	21217	0.02111	0		0.306175	1748567
00:00:14.731	21227	0.02078	0		0.301388	1747452
00:00:14.741	21237	0.02086	0		0.302549	1747702
00:00:14.751	21247	0.021	0		0.304579	1748173
00:00:14.761	21257	0.02121	0		0.307625	1748896
00:00:14.771	21267	0.0208	0		0.301678	1747520
00:00:14.781	21277	0.02074	0		0.300808	1747312
00:00:14.791	21287	0.02061	0		0.298923	1746871
00:00:14.801	21297	0.02075	0		0.300953	1747364
00:00:14.810	21307	0.02068	0		0.299938	1747124
00:00:14.821	21317	0.02076	0		0.301098	1747391
00:00:14.830	21327	0.02085	0		0.302404	1747672
00:00:14.841	21337	0.02071	0		0.300373	1747207
00:00:14.850	21347	0.02081	0		0.301823	1747545
00:00:14.861	21357	0.02078	0		0.301388	1747454
00:00:14.871	21367	0.02132	0		0.30922	1749249
00:00:14.880	21377	0.02084	0		0.302259	1747662
00:00:14.890	21387	0.02071	0		0.300373	1747212
00:00:14.900	21397	0.021	0		0.304579	1748190
00:00:14.910	21407	0.02089	0		0.302984	1747819
00:00:14.921	21417	0.02082	0		0.301968	1747579
00:00:14.930	21427	0.02079	0		0.301533	1747466
00:00:14.940	21437	0.02098	0		0.304289	1748129
00:00:14.950	21447	0.02077	0		0.301243	1747427
00:00:14.960	21457	0.02099	0		0.304434	1748163
00:00:14.970	21467	0.021	0		0.304579	1748180
00:00:14.980	21477	0.02103	0		0.305014	1748300
00:00:14.990	21487	0.02114	0		0.30661	1748667
00:00:15.000	21497	0.02136	0		0.309801	1749403
00:00:15.010	21507	0.02088	0		0.302839	1747797
00:00:15.020	21517	0.02107	0		0.305594	1748435
00:00:15.030	21527	0.02114	0		0.30661	1748670
00:00:15.040	21537	0.02144	0		0.310961	1749663
00:00:15.050	21547	0.02111	0		0.306175	1748562
00:00:15.060	21557	0.02097	0		0.304144	1748092
00:00:15.070	21567	0.02096	0		0.303999	1748045
00:00:15.080	21577	0.02116	0		0.3069	1748731
00:00:15.090	21587	0.02123	0		0.307915	1748970
00:00:15.100	21597	0.02128	0		0.30864	1749136
00:00:15.110	21607	0.02075	0		0.300953	1747344
00:00:15.120	21617	0.02116	0		0.3069	1748726
00:00:15.129	21627	0.02116	0		0.3069	1748711
00:00:15.139	21637	0.02113	0		0.306465	1748626
00:00:15.150	21647	0.02111	0		0.306175	1748552
00:00:15.160	21657	0.02134	0		0.30951	1749312
00:00:15.169	21667	0.02093	0		0.303564	1747938
00:00:15.180	21677	0.02101	0		0.304724	1748232
00:00:15.189	21687	0.02126	0		0.30835	1749053
00:00:15.199	21697	0.02112	0		0.30632	1748587
00:00:15.209	21707	0.02127	0		0.308495	1749097
00:00:15.219	21717	0.02131	0		0.309075	1749232
00:00:15.229	21727	0.02111	0		0.306175	1748557
00:00:15.239	21737	0.02125	0		0.308205	1749023
00:00:15.249	21747	0.02103	0		0.305014	1748285
00:00:15.259	21757	0.02129	0		0.308785	1749156
00:00:15.269	21767	0.02096	0		0.303999	1748036
00:00:15.279	21777	0.02145	0		0.311106	1749687
00:00:15.290	21787	0.02107	0		0.305594	1748430
00:00:15.299	21797	0.02162	0		0.313572	1750264
00:00:15.309	21807	0.02092	0		0.303419	1747917
00:00:15.319	21817	0.02123	0		0.307915	1748965
00:00:15.329	21827	0.02091	0		0.303274	1747890
00:00:15.339	21837	0.0212	0		0.30748	1748862
00:00:15.349	21847	0.02123	0		0.307915	1748957
00:00:15.359	21857	0.02136	0		0.309801	1749398
00:00:15.369	21867	0.02093	0		0.303564	1747947
00:00:15.379	21877	0.02112	0		0.30632	1748601
00:00:15.389	21887	0.02151	0		0.311976	1749888
00:00:15.399	21897	0.0212	0		0.30748	1748864
00:00:15.409	21907	0.02133	0		0.309365	1749281
00:00:15.419	21917	0.02126	0		0.30835	1749043
00:00:15.428	21927	0.02113	0		0.306465	1748623
00:00:15.439	21937	0.02154	0		0.312411	1750001
00:00:15.448	21947	0.02117	0		0.307045	1748756
00:00:15.459	21957	0.02162	0		0.313572	1750254
00:00:15.469	21967	0.02139	0		0.310236	1749494
00:00:15.479	21977	0.02136	0		0.309801	1749408
00:00:15.489	21987	0.02098	0		0.304289	1748131
00:00:15.498	21997	0.02153	0		0.312266	1749959
00:00:15.508	22007	0.02121	0		0.307625	1748906
00:00:15.518	22017	0.02141	0		0.310526	1749570
00:00:15.528	22027	0.02093	0		0.303564	1747965
00:00:15.539	22037	0.02116	0		0.3069	1748731
00:00:15.548	22047	0.02117	0		0.307045	1748760
00:00:15.558	22057	0.02122	0		0.30777	1748911
00:00:15.568	22067	0.02122	0		0.30777	1748908
00:00:15.578	22077	0.02115	0		0.306755	1748697
00:00:15.588	22087	0.02113	0		0.306465	1748616
00:00:15.598	22097	0.02128	0		0.30864	1749136
00:00:15.608	22107	0.02134	0		0.30951	1749337
00:00:15.618	22117	0.02152	0		0.312121	1749937
00:00:15.628	22127	0.02089	0		0.302984	1747824
00:00:15.638	22137	0.02114	0		0.30661	1748660
00:00:15.648	22147	0.02128	0		0.30864	1749141
00:00:15.658	22157	0.02173	0		0.315167	1750648
00:00:15.668	22167	0.02153	0		0.312266	1749974
00:00:15.678	22177	0.02163	0		0.313717	1750295
00:00:15.688	22187	0.02131	0		0.309075	1749232
00:00:15.698	22197	0.02135	0		0.309655	1749374
00:00:15.708	22207	0.02098	0		0.304289	1748121
00:00:15.718	22217	0.0215	0		0.311831	1749878
00:00:15.728	22227	0.02139	0		0.310236	1749486
00:00:15.738	22237	0.02155	0		0.312556	1750018
00:00:15.748	22247	0.02142	0		0.310671	1749594
00:00:15.758	22257	0.02155	0		0.312556	1750020
00:00:15.767	22267	0.02138	0		0.310091	1749459
00:00:15.778	22277	0.02161	0		0.313426	1750242
00:00:15.787	22287	0.02103	0		0.305014	1748285
00:00:15.797	22297	0.02166	0		0.314152	1750386
00:00:15.808	22307	0.02126	0		0.30835	1749070
00:00:15.817	22317	0.02157	0		0.312846	1750085
00:00:15.827	22327	0.0214	0		0.310381	1749535
00:00:15.837	22337	0.0217	0		0.314732	1750550
00:00:15.848	22347	0.02149	0		0.311686	1749844
00:00:15.857	22357	0.02146	0		0.311251	1749721
00:00:15.867	22367	0.0213	0		0.30893	1749190
00:00:15.877	22377	0.02167	0		0.314297	1750423
00:00:15.887	22387	0.02133	0		0.309365	1749303
00:00:15.897	22397	0.02149	0		0.311686	1749846
00:00:15.907	22407	0.02128	0		0.30864	1749119
00:00:15.917	22417	0.02161	0		0.313426	1750224
00:00:15.927	22427	0.02153	0		0.312266	1749966
00:00:15.937	22437	0.02166	0		0.314152	1750415
00:00:15.947	22447	0.02138	0		0.310091	1749462
00:00:15.957	22457	0.02149	0		0.311686	1749829
00:00:15.967	22467	0.02147	0		0.311396	1749773
00:00:15.977	22477	0.02176	0		0.315602	1750722
00:00:15.987	22487	0.0219	0		0.317633	1751198
00:00:15.997	22497	0.02155	0		0.312556	1750048
00:00:16.007	22507	0.0215	0		0.311831	1749871
00:00:16.017	22517	0.02193	0		0.318068	1751308
00:00:16.027	22527	0.02102	0		0.304869	1748254
00:00:16.037	22537	0.02134	0		0.30951	1749337
00:00:16.047	22547	0.02122	0		0.30777	1748916
00:00:16.057	22557	0.02162	0		0.313572	1750254
00:00:16.067	22567	0.02142	0		0.310671	1749589
00:00:16.077	22577	0.02161	0		0.313426	1750249
00:00:16.086	22587	0.02151	0		0.311976	1749910
00:00:16.096	22597	0.0215	0		0.311831	1749856
00:00:16.107	22607	0.02168	0		0.314442	1750462
00:00:16.116	22617	0.02171	0		0.314877	1750553
00:00:16.127	22627	0.02145	0		0.311106	1749682
00:00:16.136	22637	0.02192	0		0.317923	1751264
00:00:16.146	22647	0.0217	0		0.314732	1750526
00:00:16.157	22657	0.0217	0		0.314732	1750550
00:00:16.166	22667	0.0217	0		0.314732	1750538
00:00:16.176	22677	0.02155	0		0.312556	1750028
00:00:16.186	22687	0.02164	0		0.313862	1750320
00:00:16.196	22697	0.02157	0		0.312846	1750107
00:00:16.206	22707	0.02157	0		0.312846	1750114
00:00:16.216	22717	0.02156	0		0.312701	1750070
00:00:16.226	22727	0.0215	0		0.311831	1749854
00:00:16.236	22737	0.02189	0		0.317488	1751156
00:00:16.246	22747	0.02185	0		0.316907	1751048
00:00:16.256	22757	0.02166	0		0.314152	1750391
00:00:16.266	22767	0.02171	0		0.314877	1750558
00:00:16.276	22777	0.02199	0		0.318938	1751492
00:00:16.286	22787	0.02153	0		0.312266	1749961
00:00:16.296	22797	0.02165	0		0.314007	1750379
00:00:16.306	22807	0.02191	0		0.317778	1751254
00:00:16.316	22817	0.02189	0		0.317488	1751158
00:00:16.326	22827	0.02152	0		0.312121	1749939
00:00:16.336	22837	0.02213	0		0.320968	1751974
00:00:16.346	22847	0.02167	0		0.314297	1750438
00:00:16.356	22857	0.02183	0		0.316617	1750986
00:00:16.365	22867	0.02183	0		0.316617	1750984
00:00:16.376	22877	0.02198	0		0.318793	1751467
00:00:16.385	22887	0.02149	0		0.311686	1749829
00:00:16.396	22897	0.02173	0		0.315167	1750648
00:00:16.406	22907	0.02162	0		0.313572	1750259
00:00:16.415	22917	0.02209	0		0.320388	1751859
00:00:16.425	22927	0.02152	0		0.312121	1749920
00:00:16.436	22937	0.02188	0		0.317342	1751124
00:00:16.446	22947	0.02169	0		0.314587	1750509
00:00:16.456	22957	0.0217	0		0.314732	1750540
00:00:16.465	22967	0.02156	0		0.312701	1750053
00:00:16.475	22977	0.02178	0		0.315892	1750807
00:00:16.485	22987	0.0218	0		0.316182	1750856
00:00:16.495	22997	0.02167	0		0.314297	1750450
00:00:16.505	23007	0.0217	0		0.314732	1750535
00:00:16.515	23017	0.02181	0		0.316327	1750903
00:00:16.525	23027	0.02181	0		0.316327	1750893
00:00:16.535	23037	0.02175	0		0.315457	1750719
00:00:16.545	23047	0.02148	0		0.311541	1749795
00:00:16.555	23057	0.02226	0		0.322854	1752416
00:00:16.565	23067	0.02154	0		0.312411	1749986
00:00:16.575	23077	0.02171	0		0.314877	1750567
00:00:16.585	23087	0.02167	0		0.314297	1750435
00:00:16.595	23097	0.02146	0		0.311251	1749719
00:00:16.605	23107	0.02192	0		0.317923	1751288
00:00:16.615	23117	0.0219	0		0.317633	1751215
00:00:16.625	23127	0.02152	0		0.312121	1749947
00:00:16.635	23137	0.02192	0		0.317923	1751259
00:00:16.644	23147	0.02177	0		0.315747	1750771
00:00:16.655	23157	0.02211	0		0.320678	1751918
00:00:16.664	23167	0.02196	0		0.318503	1751413
00:00:16.675	23177	0.02207	0		0.320098	1751788
00:00:16.685	23187	0.02189	0		0.317488	1751185
00:00:16.694	23197	0.02219	0		0.321839	1752166
00:00:16.705	23207	0.02169	0		0.314587	1750499
00:00:16.714	23217	0.02203	0		0.319518	1751638
00:00:16.724	23227	0.02197	0		0.318648	1751447
00:00:16.734	23237	0.02164	0		0.313862	1750330
00:00:16.744	23247	0.02206	0		0.319953	1751744
00:00:16.754	23257	0.02181	0		0.316327	1750898
00:00:16.764	23267	0.02171	0		0.314877	1750577
00:00:16.774	23277	0.02207	0		0.320098	1751785
00:00:16.784	23287	0.022	0		0.319083	1751526
00:00:16.794	23297	0.02222	0		0.322274	1752276
00:00:16.804	23307	0.02196	0		0.318503	1751403
00:00:16.814	23317	0.02184	0		0.316762	1751001
00:00:16.824	23327	0.0217	0		0.314732	1750526
00:00:16.834	23337	0.02208	0		0.320243	1751795
00:00:16.844	23347	0.0217	0		0.314732	1750538
00:00:16.854	23357	0.02196	0		0.318503	1751398
00:00:16.864	23367	0.02207	0		0.320098	1751793
00:00:16.874	23377	0.02193	0		0.318068	1751308
00:00:16.884	23387	0.02192	0		0.317923	1751278
00:00:16.894	23397	0.02199	0		0.318938	1751506
00:00:16.904	23407	0.02196	0		0.318503	1751421
00:00:16.914	23417	0.02227	0		0.322999	1752450
00:00:16.924	23427	0.02151	0		0.311976	1749898
00:00:16.934	23437	0.0221	0		0.320533	1751891
00:00:16.944	23447	0.02201	0		0.319228	1751592
00:00:16.954	23457	0.02235	0		0.324159	1752712
00:00:16.963	23467	0.02204	0		0.319663	1751683
00:00:16.974	23477	0.02194	0		0.318213	1751342
00:00:16.983	23487	0.02208	0		0.320243	1751803
00:00:16.994	23497	0.02195	0		0.318358	1751389
00:00:17.004	23507	0.02224	0		0.322564	1752362
00:00:17.013	23517	0.02224	0		0.322564	1752347
00:00:17.024	23527	0.02184	0		0.316762	1751018
00:00:17.034	23537	0.02186	0		0.317052	1751075
00:00:17.043	23547	0.02194	0		0.318213	1751330
00:00:17.054	23557	0.0222	0		0.321984	1752227
00:00:17.063	23567	0.02199	0		0.318938	1751521
00:00:17.073	23577	0.0218	0		0.316182	1750859
00:00:17.083	23587	0.02201	0		0.319228	1751563
00:00:17.093	23597	0.02173	0		0.315167	1750626
00:00:17.103	23607	0.02173	0		0.315167	1750636
00:00:17.113	23617	0.02209	0		0.320388	1751842
00:00:17.123	23627	0.02209	0		0.320388	1751844
00:00:17.133	23637	0.02197	0		0.318648	1751425
00:00:17.143	23647	0.02208	0		0.320243	1751815
00:00:17.153	23657	0.02226	0		0.322854	1752408
00:00:17.163	23667	0.02222	0		0.322274	1752266
00:00:17.173	23677	0.02203	0		0.319518	1751631
00:00:17.183	23687	0.02221	0		0.322129	1752249
00:00:17.193	23697	0.02201	0		0.319228	1751572
00:00:17.203	23707	0.02206	0		0.319953	1751729
00:00:17.214	23717	0.02211	0		0.320678	1751923
00:00:17.223	23727	0.02213	0		0.320968	1751991
00:00:17.233	23737	0.02218	0		0.321694	1752129
00:00:17.243	23747	0.02226	0		0.322854	1752421
00:00:17.253	23757	0.02232	0		0.323724	1752626
00:00:17.263	23767	0.0222	0		0.321984	1752222
00:00:17.272	23777	0.02211	0		0.320678	1751903
00:00:17.282	23787	0.02205	0		0.319808	1751700
00:00:17.293	23797	0.02238	0		0.324594	1752827
00:00:17.303	23807	0.0222	0		0.321984	1752222
00:00:17.313	23817	0.02208	0		0.320243	1751812
00:00:17.322	23827	0.02208	0		0.320243	1751807
00:00:17.332	23837	0.02207	0		0.320098	1751781
00:00:17.342	23847	0.02211	0		0.320678	1751920
00:00:17.352	23857	0.02213	0		0.320968	1751991
00:00:17.362	23867	0.02191	0		0.317778	1751244
00:00:17.372	23877	0.02228	0		0.323144	1752467
00:00:17.382	23887	0.02209	0		0.320388	1751856
00:00:17.392	23897	0.0224	0		0.324884	1752871
00:00:17.403	23907	0.02268	0		0.328945	1753808
00:00:17.413	23917	0.02204	0		0.319663	1751668
00:00:17.422	23927	0.02229	0		0.323289	1752499
00:00:17.432	23937	0.02242	0		0.325175	1752959
00:00:17.442	23947	0.02207	0		0.320098	1751783
00:00:17.452	23957	0.02239	0		0.324739	1752861
00:00:17.462	23967	0.02197	0		0.318648	1751438
00:00:17.472	23977	0.02222	0		0.322274	1752266
00:00:17.482	23987	0.02242	0		0.325175	1752959
00:00:17.492	23997	0.02194	0		0.318213	1751337
00:00:17.502	24007	0.02232	0		0.323724	1752629
00:00:17.513	24017	0.02232	0		0.323724	1752629
00:00:17.522	24027	0.02216	0		0.321404	1752079
00:00:17.532	24037	0.02214	0		0.321113	1751996
00:00:17.542	24047	0.0222	0		0.321984	1752205
00:00:17.552	24057	0.02223	0		0.322419	1752313
00:00:17.562	24067	0.02235	0		0.324159	1752724
00:00:17.572	24077	0.02222	0		0.322274	1752264
00:00:17.581	24087	0.02237	0		0.324449	1752778
00:00:17.592	24097	0.02219	0		0.321839	1752173
00:00:17.602	24107	0.02199	0		0.318938	1751518
00:00:17.612	24117	0.02207	0		0.320098	1751793
00:00:17.622	24127	0.02212	0		0.320823	1751932
00:00:17.632	24137	0.02216	0		0.321404	1752095
00:00:17.642	24147	0.02237	0		0.324449	1752771
00:00:17.652	24157	0.02241	0		0.325029	1752908
00:00:17.661	24167	0.0226	0		0.327785	1753560
00:00:17.671	24177	0.02207	0		0.320098	1751768
00:00:17.681	24187	0.02253	0		0.32677	1753333
00:00:17.691	24197	0.02259	0		0.32764	1753538
00:00:17.701	24207	0.02231	0		0.323579	1752592
00:00:17.711	24217	0.02231	0		0.323579	1752573
00:00:17.721	24227	0.02225	0		0.322709	1752384
00:00:17.731	24237	0.02207	0		0.320098	1751776
00:00:17.741	24247	0.02232	0		0.323724	1752624
00:00:17.751	24257	0.02195	0		0.318358	1751359
00:00:17.761	24267	0.02244	0		0.325465	1753004
00:00:17.771	24277	0.02222	0		0.322274	1752284
00:00:17.781	24287	0.02256	0		0.327205	1753428
00:00:17.791	24297	0.02235	0		0.324159	1752732
00:00:17.801	24307	0.02244	0		0.325465	1753006
00:00:17.811	24317	0.02265	0		0.32851	1753710
00:00:17.821	24327	0.02234	0		0.324014	1752675
00:00:17.831	24337	0.02234	0		0.324014	1752685
00:00:17.841	24347	0.02262	0		0.328075	1753612
00:00:17.851	24357	0.02272	0		0.329526	1753955
00:00:17.861	24367	0.02244	0		0.325465	1753011
00:00:17.870	24377	0.02243	0		0.32532	1752986
00:00:17.880	24387	0.02266	0		0.328655	1753761
00:00:17.890	24397	0.0224	0		0.324884	1752896
00:00:17.900	24407	0.02269	0		0.329091	1753845
00:00:17.911	24417	0.02247	0		0.3259	1753133
00:00:17.921	24427	0.02235	0		0.324159	1752724
00:00:17.930	24437	0.02204	0		0.319663	1751692
00:00:17.941	24447	0.02264	0		0.328365	1753705
00:00:17.950	24457	0.0225	0		0.326335	1753207
00:00:17.960	24467	0.02266	0		0.328655	1753742
00:00:17.971	24477	0.02238	0		0.324594	1752832
00:00:17.980	24487	0.02234	0		0.324014	1752678
00:00:17.990	24497	0.02235	0		0.324159	1752700
00:00:18.000	24507	0.02269	0		0.329091	1753864
00:00:18.010	24517	0.02246	0		0.325755	1753075
00:00:18.021	24527	0.02201	0		0.319228	1751575
00:00:18.030	24537	0.02192	0		0.317923	1751269
00:00:18.040	24547	0.02252	0		0.326625	1753286
00:00:18.050	24557	0.02255	0		0.32706	1753396
00:00:18.060	24567	0.02271	0		0.329381	1753920
00:00:18.070	24577	0.02232	0		0.323724	1752599
00:00:18.080	24587	0.0226	0		0.327785	1753556
00:00:18.090	24597	0.02213	0		0.320968	1751964
00:00:18.100	24607	0.02261	0		0.32793	1753592
00:00:18.110	24617	0.02234	0		0.324014	1752693
00:00:18.120	24627	0.02267	0		0.3288	1753791
00:00:18.130	24637	0.02249	0		0.32619	1753197
00:00:18.140	24647	0.02259	0		0.32764	1753521
00:00:18.150	24657	0.02233	0		0.323869	1752648
00:00:18.160	24667	0.02264	0		0.328365	1753700
00:00:18.170	24677	0.02228	0		0.323144	1752484
00:00:18.180	24687	0.02265	0		0.32851	1753710
00:00:18.190	24697	0.02225	0		0.322709	1752372
00:00:18.200	24707	0.02275	0		0.329961	1754043
00:00:18.210	24717	0.02264	0		0.328365	1753700
00:00:18.220	24727	0.02266	0		0.328655	1753761
00:00:18.229	24737	0.02215	0		0.321259	1752060
00:00:18.240	24747	0.02268	0		0.328945	1753825
00:00:18.250	24757	0.02239	0		0.324739	1752835
00:00:18.259	24767	0.02253	0		0.32677	1753313
00:00:18.270	24777	0.02252	0		0.326625	1753274
00:00:18.279	24787	0.02279	0		0.330541	1754186
00:00:18.289	24797	0.02254	0		0.326915	1753362
00:00:18.299	24807	0.02273	0		0.329671	1754001
00:00:18.309	24817	0.02235	0		0.324159	1752705
00:00:18.319	24827	0.02292	0		0.332426	1754624
00:00:18.329	24837	0.02258	0		0.327495	1753472
00:00:18.339	24847	0.02287	0		0.331701	1754448
00:00:18.349	24857	0.0225	0		0.326335	1753236
00:00:18.360	24867	0.02268	0		0.328945	1753835
00:00:18.369	24877	0.02245	0		0.32561	1753045
00:00:18.379	24887	0.0227	0		0.329236	1753874
00:00:18.389	24897	0.02238	0		0.324594	1752820
00:00:18.399	24907	0.02279	0		0.330541	1754181
00:00:18.409	24917	0.02269	0		0.329091	1753857
00:00:18.421	24927	0.02274	0		0.329816	1754033
00:00:18.429	24937	0.02239	0		0.324739	1752866
00:00:18.439	24947	0.02284	0		0.331266	1754372
00:00:18.449	24957	0.02247	0		0.3259	1753126
00:00:18.459	24967	0.02281	0		0.330831	1754245
00:00:18.469	24977	0.02269	0		0.329091	1753862
00:00:18.479	24987	0.02279	0		0.330541	1754183
00:00:18.489	24997	0.02249	0		0.32619	1753170
00:00:18.499	25007	0.02284	0		0.331266	1754365
00:00:18.509	25017	0.02228	0		0.323144	1752494
00:00:18.519	25027	0.02266	0		0.328655	1753749
00:00:18.529	25037	0.02226	0		0.322854	1752430
00:00:18.539	25047	0.02259	0		0.32764	1753533
00:00:18.549	25057	0.02273	0		0.329671	1753996
00:00:18.558	25067	0.02304	0		0.334167	1755045
00:00:18.569	25077	0.02274	0		0.329816	1754038
00:00:18.579	25087	0.02271	0		0.329381	1753935
00:00:18.588	25097	0.02253	0		0.32677	1753313
00:00:18.598	25107	0.02283	0		0.331121	1754333
00:00:18.608	25117	0.02251	0		0.32648	1753239
00:00:18.618	25127	0.02262	0		0.328075	1753636
00:00:18.628	25137	0.02243	0		0.32532	1752991
00:00:18.639	25147	0.02301	0		0.333732	1754928
00:00:18.648	25157	0.02237	0		0.324449	1752795
00:00:18.658	25167	0.02278	0		0.330396	1754174
00:00:18.668	25177	0.02246	0		0.325755	1753084
00:00:18.678	25187	0.02303	0		0.334022	1754994
00:00:18.688	25197	0.02278	0		0.330396	1754160
00:00:18.698	25207	0.0229	0		0.332136	1754548
00:00:18.708	25217	0.02265	0		0.32851	1753725
00:00:18.718	25227	0.02294	0		0.332716	1754712
00:00:18.728	25237	0.02267	0		0.3288	1753791
00:00:18.738	25247	0.0228	0		0.330686	1754240
00:00:18.748	25257	0.02271	0		0.329381	1753930
00:00:18.758	25267	0.02297	0		0.333152	1754813
00:00:18.768	25277	0.02251	0		0.32648	1753266
00:00:18.778	25287	0.02287	0		0.331701	1754455
00:00:18.788	25297	0.0227	0		0.329236	1753884
00:00:18.798	25307	0.02297	0		0.333152	1754781
00:00:18.808	25317	0.02229	0		0.323289	1752511
00:00:18.818	25327	0.02299	0		0.333442	1754854
00:00:18.828	25337	0.02253	0		0.32677	1753311
00:00:18.838	25347	0.02272	0		0.329526	1753957
00:00:18.848	25357	0.02302	0		0.333877	1754952
00:00:18.858	25367	0.02292	0		0.332426	1754612
00:00:18.868	25377	0.02282	0		0.330976	1754277
00:00:18.877	25387	0.02255	0		0.32706	1753404
00:00:18.888	25397	0.02283	0		0.331121	1754343
00:00:18.897	25407	0.02301	0		0.333732	1754918
00:00:18.907	25417	0.02283	0		0.331121	1754343
00:00:18.917	25427	0.02283	0		0.331121	1754313
00:00:18.927	25437	0.0226	0		0.327785	1753570
00:00:18.937	25447	0.02306	0		0.334457	1755107
00:00:18.947	25457	0.02294	0		0.332716	1754683
00:00:18.957	25467	0.0229	0		0.332136	1754553
00:00:18.967	25477	0.02291	0		0.332281	1754583
00:00:18.977	25487	0.02288	0		0.331846	1754492
00:00:18.987	25497	0.02259	0		0.32764	1753521
00:00:18.997	25507	0.02292	0		0.332426	1754629
00:00:19.007	25517	0.023	0		0.333587	1754894
00:00:19.017	25527	0.02288	0		0.331846	1754485
00:00:19.027	25537	0.02266	0		0.328655	1753747
00:00:19.037	25547	0.02297	0		0.333152	1754810
00:00:19.047	25557	0.0229	0		0.332136	1754553
00:00:19.057	25567	0.0228	0		0.330686	1754235
00:00:19.067	25577	0.02262	0		0.328075	1753614
00:00:19.077	25587	0.0226	0		0.327785	1753556
00:00:19.087	25597	0.02284	0		0.331266	1754352
00:00:19.097	25607	0.023	0		0.333587	1754891
00:00:19.107	25617	0.02287	0		0.331701	1754453
00:00:19.117	25627	0.02282	0		0.330976	1754284
00:00:19.127	25637	0.02253	0		0.32677	1753330
00:00:19.137	25647	0.02312	0		0.335327	1755285
00:00:19.147	25657	0.02268	0		0.328945	1753840
00:00:19.157	25667	0.02311	0		0.335182	1755283
00:00:19.167	25677	0.02295	0		0.332862	1754722
00:00:19.177	25687	0.0227	0		0.329236	1753884
00:00:19.186	25697	0.02301	0		0.333732	1754930
00:00:19.197	25707	0.02299	0		0.333442	1754879
00:00:19.207	25717	0.0229	0		0.332136	1754563
00:00:19.216	25727	0.02296	0		0.333007	1754766
00:00:19.226	25737	0.02295	0		0.332862	1754744
00:00:19.236	25747	0.02307	0		0.334602	1755124
00:00:19.246	25757	0.02276	0		0.330106	1754087
00:00:19.256	25767	0.02276	0		0.330106	1754080
00:00:19.266	25777	0.02279	0		0.330541	1754193
00:00:19.276	25787	0.02313	0		0.335472	1755322
00:00:19.286	25797	0.02269	0		0.329091	1753864
00:00:19.297	25807	0.02301	0		0.333732	1754916
00:00:19.306	25817	0.02298	0		0.333297	1754830
00:00:19.316	25827	0.02306	0		0.334457	1755082
00:00:19.326	25837	0.02276	0		0.330106	1754080
00:00:19.336	25847	0.02307	0		0.334602	1755124
00:00:19.346	25857	0.02306	0		0.334457	1755104
00:00:19.356	25867	0.02323	0		0.336923	1755668
00:00:19.366	25877	0.02305	0		0.334312	1755075
00:00:19.376	25887	0.02289	0		0.331991	1754536
00:00:19.386	25897	0.02287	0		0.331701	1754475
00:00:19.396	25907	0.0232	0		0.336487	1755583
00:00:19.406	25917	0.02291	0		0.332281	1754583
00:00:19.416	25927	0.02312	0		0.335327	1755315
00:00:19.426	25937	0.02275	0		0.329961	1754067
00:00:19.435	25947	0.02294	0		0.332716	1754695
00:00:19.446	25957	0.02294	0		0.332716	1754708
00:00:19.456	25967	0.02324	0		0.337068	1755710
00:00:19.465	25977	0.02305	0		0.334312	1755065
00:00:19.476	25987	0.02323	0		0.336923	1755664
00:00:19.486	25997	0.02283	0		0.331121	1754313
00:00:19.496	26007	0.02318	0		0.336197	1755485
00:00:19.505	26017	0.02292	0		0.332426	1754619
00:00:19.515	26027	0.02307	0		0.334602	1755116
00:00:19.525	26037	0.02326	0		0.337358	1755786
00:00:19.535	26047	0.02319	0		0.336342	1755534
00:00:19.545	26057	0.02316	0		0.335907	1755431
00:00:19.555	26067	0.02284	0		0.331266	1754374
00:00:19.565	26077	0.02293	0		0.332571	1754651
00:00:19.575	26087	0.02329	0		0.337793	1755886
00:00:19.585	26097	0.02299	0		0.333442	1754864
00:00:19.596	26107	0.0232	0		0.336487	1755575
00:00:19.605	26117	0.02305	0		0.334312	1755050
00:00:19.615	26127	0.02331	0		0.338083	1755935
00:00:19.625	26137	0.023	0		0.333587	1754906
00:00:19.635	26147	0.02345	0		0.340113	1756414
00:00:19.645	26157	0.02298	0		0.333297	1754820
00:00:19.655	26167	0.02333	0		0.338373	1755989
00:00:19.665	26177	0.02305	0		0.334312	1755053
00:00:19.675	26187	0.02297	0		0.333152	1754793
00:00:19.685	26197	0.02311	0		0.335182	1755283
00:00:19.695	26207	0.02281	0		0.330831	1754252
00:00:19.705	26217	0.02333	0		0.338373	1755999
00:00:19.715	26227	0.0234	0		0.339388	1756246
00:00:19.725	26237	0.02315	0		0.335762	1755397
00:00:19.735	26247	0.02332	0		0.338228	1755984
00:00:19.745	26257	0.02308	0		0.334747	1755158
00:00:19.755	26267	0.02304	0		0.334167	1755026
00:00:19.765	26277	0.02328	0		0.337648	1755845
00:00:19.775	26287	0.02324	0		0.337068	1755695
00:00:19.784	26297	0.02312	0		0.335327	1755290
00:00:19.795	26307	0.02306	0		0.334457	1755112
00:00:19.805	26317	0.02277	0		0.330251	1754116
00:00:19.814	26327	0.02337	0		0.338953	1756148
00:00:19.825	26337	0.023	0		0.333587	1754894
00:00:19.835	26347	0.02303	0		0.334022	1755009
00:00:19.844	26357	0.02316	0		0.335907	1755428
00:00:19.855	26367	0.02332	0		0.338228	1755967
00:00:19.865	26377	0.02315	0		0.335762	1755409
00:00:19.874	26387	0.0232	0		0.336487	1755563
00:00:19.884	26397	0.02327	0		0.337503	1755798
00:00:19.894	26407	0.02309	0		0.334892	1755207
00:00:19.904	26417	0.02333	0		0.338373	1756002
[truncated: 61,742 more rows]
