# Supplementary material for: Continuous Infusion Pressure Measurement in Predefined Interfascial and Intramuscular Tissue Conditions: An Ex Vivo Pilot Study
Source: J Clin Med. 2026 Apr 26;15(9):3301. doi: 10.3390/jcm15093301 (PMC13164366; doi:10.3390/jcm15093301)
Supplement: Supplementary file 1 [file jcm-15-03301-s001.zip › muscle 8.xlsx]

## Sheet: Recording
Timestamp	DeviceTime	Pressure(bar)	ButtonState	Event	Pressure(PSI)	PressureRAW
00:00:00.000	58617	0.00392	1		0.0568548	1690886
00:00:00.001	58627	0.00399	1		0.05787	1691109
00:00:00.010	58637	0.00375	1		0.0543891	1690306
00:00:00.019	58647	0.00383	1		0.0555494	1690563
00:00:00.030	58657	0.00378	1		0.0548242	1690414
00:00:00.039	58667	0.00389	1		0.0564197	1690759
00:00:00.049	58677	0.00367	1		0.0532288	1690045
00:00:00.060	58687	0.00372	1		0.053954	1690213
00:00:00.069	58697	0.00366	1		0.0530838	1689989
00:00:00.080	58707	0.00399	1		0.05787	1691094
00:00:00.089	58717	0.00391	1		0.0567097	1690850
00:00:00.099	58727	0.00395	1		0.0572899	1690967
00:00:00.110	58737	0.00401	1		0.0581601	1691173
00:00:00.119	58747	0.0038	1		0.0551143	1690472
00:00:00.129	58757	0.00377	1		0.0546792	1690362
00:00:00.139	58767	0.00376	1		0.0545342	1690352
00:00:00.149	58777	0.0036	1		0.0522136	1689815
00:00:00.159	58787	0.00407	1		0.0590303	1691367
00:00:00.169	58797	0.00377	1		0.0546792	1690377
00:00:00.179	58807	0.00413	0		0.0599006	1691566
00:00:00.189	58817	0.0037	0		0.053664	1690126
00:00:00.199	58827	0.00398	0		0.057725	1691082
00:00:00.209	58837	0.00363	0		0.0526487	1689908
00:00:00.219	58847	0.00377	0		0.0546792	1690377
00:00:00.229	58857	0.00362	0		0.0525036	1689871
00:00:00.239	58867	0.00379	0		0.0549693	1690455
00:00:00.249	58877	0.00376	0		0.0545342	1690350
00:00:00.259	58887	0.00388	0		0.0562746	1690730
00:00:00.269	58897	0.00404	0		0.0585952	1691288
00:00:00.279	58907	0.00404	0		0.0585952	1691278
00:00:00.288	58917	0.00369	0		0.0535189	1690089
00:00:00.298	58927	0.00431	0		0.0625113	1692193
00:00:00.309	58937	0.0038	0		0.0551143	1690468
00:00:00.318	58947	0.004	0		0.0580151	1691141
00:00:00.328	58957	0.00392	0		0.0568548	1690859
00:00:00.338	58967	0.00405	0		0.0587403	1691317
00:00:00.348	58977	0.00375	0		0.0543891	1690306
00:00:00.358	58987	0.00382	0		0.0554044	1690556
00:00:00.368	58997	0.00364	0		0.0527937	1689930
00:00:00.378	59007	0.00376	0		0.0545342	1690333
00:00:00.388	59017	0.00348	0		0.0504731	1689404
00:00:00.398	59027	0.00414	0		0.0600456	1691627
00:00:00.409	59037	0.00378	0		0.0548242	1690401
00:00:00.418	59047	0.00382	0		0.0554044	1690529
00:00:00.428	59057	0.00392	0		0.0568548	1690886
00:00:00.438	59067	0.00401	0		0.0581601	1691161
00:00:00.448	59077	0.00367	0		0.0532288	1690048
00:00:00.458	59087	0.00396	0		0.0574349	1691009
00:00:00.468	59097	0.00371	0		0.053809	1690160
00:00:00.478	59107	0.00398	0		0.057725	1691065
00:00:00.488	59117	0.00363	0		0.0526487	1689886
00:00:00.498	59127	0.00392	0		0.0568548	1690864
00:00:00.508	59137	0.00353	0		0.0511983	1689558
00:00:00.518	59147	0.00392	0		0.0568548	1690874
00:00:00.528	59157	0.00373	0		0.0540991	1690247
00:00:00.538	59167	0.004	0		0.0580151	1691134
00:00:00.548	59177	0.00383	0		0.0555494	1690580
00:00:00.558	59187	0.00396	0		0.0574349	1691009
00:00:00.567	59197	0.00365	0		0.0529388	1689965
00:00:00.577	59207	0.00386	0		0.0559846	1690673
00:00:00.587	59217	0.00372	0		0.053954	1690205
00:00:00.597	59227	0.00382	0		0.0554044	1690539
00:00:00.608	59237	0.00343	0		0.0497479	1689222
00:00:00.617	59247	0.00408	0		0.0591754	1691399
00:00:00.627	59257	0.00374	0		0.0542441	1690272
00:00:00.637	59267	0.00398	0		0.057725	1691077
00:00:00.647	59277	0.00351	0		0.0509082	1689504
00:00:00.657	59287	0.00393	0		0.0569998	1690899
00:00:00.667	59297	0.00382	0		0.0554044	1690556
00:00:00.677	59307	0.00369	0		0.0535189	1690102
00:00:00.687	59317	0.00375	0		0.0543891	1690291
00:00:00.697	59327	0.00401	0		0.0581601	1691165
00:00:00.707	59337	0.00367	0		0.0532288	1690053
00:00:00.717	59347	0.00408	0		0.0591754	1691414
00:00:00.727	59357	0.00363	0		0.0526487	1689903
00:00:00.737	59367	0.00397	0		0.05758	1691036
00:00:00.747	59377	0.00392	0		0.0568548	1690872
00:00:00.757	59387	0.00372	0		0.053954	1690208
00:00:00.767	59397	0.00334	0		0.0484426	1688920
00:00:00.777	59407	0.00363	0		0.0526487	1689918
00:00:00.786	59417	0.0039	0		0.0565647	1690815
00:00:00.797	59427	0.00387	0		0.0561296	1690700
00:00:00.806	59437	0.0038	0		0.0551143	1690458
00:00:00.817	59447	0.00404	0		0.0585952	1691281
00:00:00.827	59457	0.00372	0		0.053954	1690195
00:00:00.837	59467	0.00402	0		0.0583052	1691207
00:00:00.847	59477	0.00366	0		0.0530838	1690016
00:00:00.856	59487	0.00407	0		0.0590303	1691372
00:00:00.866	59497	0.00386	0		0.0559846	1690663
00:00:00.876	59507	0.00421	0		0.0610609	1691840
00:00:00.886	59517	0.00364	0		0.0527937	1689938
00:00:00.896	59527	0.00373	0		0.0540991	1690245
00:00:00.906	59537	0.00346	0		0.050183	1689345
00:00:00.916	59547	0.00407	0		0.0590303	1691362
00:00:00.926	59557	0.00345	0		0.050038	1689294
00:00:00.936	59567	0.00392	0		0.0568548	1690886
00:00:00.946	59577	0.00341	0		0.0494579	1689159
00:00:00.956	59587	0.00375	0		0.0543891	1690296
00:00:00.966	59597	0.00373	0		0.0540991	1690250
00:00:00.976	59607	0.00379	0		0.0549693	1690455
00:00:00.986	59617	0.00366	0		0.0530838	1689987
00:00:00.996	59627	0.00377	0		0.0546792	1690360
00:00:01.006	59637	0.00375	0		0.0543891	1690303
00:00:01.016	59647	0.00386	0		0.0559846	1690688
00:00:01.026	59657	0.00358	0		0.0519235	1689747
00:00:01.035	59667	0.0039	0		0.0565647	1690796
00:00:01.046	59677	0.00384	0		0.0556945	1690610
00:00:01.056	59687	0.00401	0		0.0581601	1691192
00:00:01.066	59697	0.00347	0		0.0503281	1689352
00:00:01.075	59707	0.00418	0		0.0606258	1691749
00:00:01.085	59717	0.0036	0		0.0522136	1689798
00:00:01.095	59727	0.00364	0		0.0527937	1689928
00:00:01.106	59737	0.00363	0		0.0526487	1689889
00:00:01.115	59747	0.00398	0		0.057725	1691090
00:00:01.125	59757	0.00367	0		0.0532288	1690021
00:00:01.135	59767	0.00357	0		0.0517785	1689710
00:00:01.145	59777	0.00359	0		0.0520685	1689759
00:00:01.155	59787	0.00379	0		0.0549693	1690441
00:00:01.165	59797	0.00396	0		0.0574349	1691006
00:00:01.175	59807	0.00395	0		0.0572899	1690974
00:00:01.185	59817	0.00386	0		0.0559846	1690688
00:00:01.195	59827	0.0039	0		0.0565647	1690796
00:00:01.205	59837	0.00339	0		0.0491678	1689092
00:00:01.215	59847	0.00415	0		0.0601906	1691649
00:00:01.225	59857	0.00381	0		0.0552594	1690494
00:00:01.235	59867	0.00375	0		0.0543891	1690316
00:00:01.245	59877	0.0034	0		0.0493128	1689116
00:00:01.255	59887	0.00371	0		0.053809	1690180
00:00:01.265	59897	0.00369	0		0.0535189	1690102
00:00:01.275	59907	0.00399	0		0.05787	1691097
00:00:01.285	59917	0.00326	0		0.0472823	1688653
00:00:01.295	59927	0.00366	0		0.0530838	1690013
00:00:01.305	59937	0.0037	0		0.053664	1690136
00:00:01.315	59947	0.00346	0		0.050183	1689342
00:00:01.325	59957	0.00349	0		0.0506182	1689438
00:00:01.335	59967	0.00397	0		0.05758	1691048
00:00:01.344	59977	0.00356	0		0.0516334	1689651
00:00:01.355	59987	0.00387	0		0.0561296	1690703
00:00:01.365	59997	0.00351	0		0.0509082	1689497
00:00:01.374	60007	0.00377	0		0.0546792	1690382
00:00:01.384	60017	0.00358	0		0.0519235	1689725
00:00:01.394	60027	0.00379	0		0.0549693	1690423
00:00:01.404	60037	0.00372	0		0.053954	1690190
00:00:01.414	60047	0.00385	0		0.0558395	1690649
00:00:01.425	60057	0.00361	0		0.0523586	1689837
00:00:01.434	60067	0.00395	0		0.0572899	1690960
00:00:01.444	60077	0.0037	0		0.053664	1690148
00:00:01.454	60087	0.00346	0		0.050183	1689320
00:00:01.465	60097	0.00391	0		0.0567097	1690830
00:00:01.474	60107	0.00367	0		0.0532288	1690026
00:00:01.484	60117	0.00362	0		0.0525036	1689871
00:00:01.494	60127	0.00395	0		0.0572899	1690970
00:00:01.504	60137	0.00373	0		0.0540991	1690250
00:00:01.514	60147	0.00376	0		0.0545342	1690352
00:00:01.524	60157	0.00362	0		0.0525036	1689884
00:00:01.534	60167	0.00392	0		0.0568548	1690886
00:00:01.544	60177	0.00365	0		0.0529388	1689982
00:00:01.554	60187	0.00401	0		0.0581601	1691192
00:00:01.564	60197	0.00374	0		0.0542441	1690264
00:00:01.573	60207	0.00365	0		0.0529388	1689984
00:00:01.583	60217	0.00374	0		0.0542441	1690259
00:00:01.593	60227	0.00389	0		0.0564197	1690779
00:00:01.604	60237	0.00387	0		0.0561296	1690705
00:00:01.614	60247	0.00398	0		0.057725	1691060
00:00:01.623	60257	0.0035	0		0.0507632	1689475
00:00:01.633	60267	0.00394	0		0.0571449	1690950
00:00:01.643	60277	0.00365	0		0.0529388	1689972
00:00:01.653	60287	0.00382	0		0.0554044	1690551
00:00:01.663	60297	0.00346	0		0.050183	1689316
00:00:01.673	60307	0.00347	0		0.0503281	1689367
00:00:01.683	60317	0.00384	0		0.0556945	1690612
00:00:01.693	60327	0.0038	0		0.0551143	1690477
00:00:01.703	60337	0.0037	0		0.053664	1690131
00:00:01.714	60347	0.00424	0		0.061496	1691940
00:00:01.723	60357	0.00375	0		0.0543891	1690313
00:00:01.733	60367	0.00379	0		0.0549693	1690423
00:00:01.743	60377	0.00374	0		0.0542441	1690264
00:00:01.753	60387	0.00366	0		0.0530838	1690001
00:00:01.763	60397	0.00373	0		0.0540991	1690254
00:00:01.773	60407	0.00386	0		0.0559846	1690681
00:00:01.783	60417	0.00357	0		0.0517785	1689700
00:00:01.793	60427	0.00371	0		0.053809	1690180
00:00:01.803	60437	0.00378	0		0.0548242	1690389
00:00:01.813	60447	0.00368	0		0.0533739	1690082
00:00:01.823	60457	0.00396	0		0.0574349	1691009
00:00:01.833	60467	0.00358	0		0.0519235	1689720
00:00:01.843	60477	0.00359	0		0.0520685	1689778
00:00:01.853	60487	0.00399	0		0.05787	1691107
00:00:01.863	60497	0.00381	0		0.0552594	1690504
00:00:01.873	60507	0.00397	0		0.05758	1691031
00:00:01.883	60517	0.0039	0		0.0565647	1690796
00:00:01.892	60527	0.00373	0		0.0540991	1690240
00:00:01.902	60537	0.00385	0		0.0558395	1690639
00:00:01.912	60547	0.00353	0		0.0511983	1689575
00:00:01.922	60557	0.00361	0		0.0523586	1689842
00:00:01.932	60567	0.00361	0		0.0523586	1689825
00:00:01.942	60577	0.00378	0		0.0548242	1690411
00:00:01.952	60587	0.00366	0		0.0530838	1690009
00:00:01.963	60597	0.00399	0		0.05787	1691112
00:00:01.972	60607	0.00387	0		0.0561296	1690700
00:00:01.982	60617	0.00377	0		0.0546792	1690382
00:00:01.992	60627	0.00408	0		0.0591754	1691426
00:00:02.002	60637	0.00369	0		0.0535189	1690089
00:00:02.012	60647	0.00386	0		0.0559846	1690685
00:00:02.022	60657	0.00419	0		0.0607708	1691796
00:00:02.032	60667	0.00372	0		0.053954	1690210
00:00:02.042	60677	0.00382	0		0.0554044	1690556
00:00:02.052	60687	0.0037	0		0.053664	1690148
00:00:02.062	60697	0.00388	0		0.0562746	1690742
00:00:02.072	60707	0.00373	0		0.0540991	1690228
00:00:02.082	60717	0.00402	0		0.0583052	1691197
00:00:02.092	60727	0.00401	0		0.0581601	1691161
00:00:02.102	60737	0.00401	0		0.0581601	1691163
00:00:02.112	60747	0.00406	0		0.0588853	1691355
00:00:02.122	60757	0.00413	0		0.0599006	1691590
00:00:02.131	60767	0.00407	0		0.0590303	1691365
00:00:02.141	60777	0.00394	0		0.0571449	1690930
00:00:02.151	60787	0.00407	0		0.0590303	1691375
00:00:02.162	60797	0.00397	0		0.05758	1691036
00:00:02.171	60807	0.0041	0		0.0594655	1691475
00:00:02.181	60817	0.0041	0		0.0594655	1691468
00:00:02.191	60827	0.00395	0		0.0572899	1690984
00:00:02.201	60837	0.00437	0		0.0633815	1692384
00:00:02.211	60847	0.00403	0		0.0584502	1691234
00:00:02.221	60857	0.00399	0		0.05787	1691097
00:00:02.231	60867	0.0039	0		0.0565647	1690818
00:00:02.241	60877	0.00429	0		0.0622212	1692104
00:00:02.251	60887	0.00429	0		0.0622212	1692124
00:00:02.261	60897	0.00419	0		0.0607708	1691788
00:00:02.271	60907	0.00359	0		0.0520685	1689769
00:00:02.281	60917	0.00415	0		0.0601906	1691644
00:00:02.291	60927	0.00422	0		0.0612059	1691872
00:00:02.301	60937	0.00426	0		0.0617861	1692028
00:00:02.311	60947	0.0039	0		0.0565647	1690808
00:00:02.321	60957	0.00423	0		0.0613509	1691904
00:00:02.332	60967	0.00363	0		0.0526487	1689903
00:00:02.340	60977	0.00426	0		0.0617861	1692006
00:00:02.350	60987	0.00426	0		0.0617861	1692021
00:00:02.361	60997	0.00408	0		0.0591754	1691419
00:00:02.370	61007	0.00374	0		0.0542441	1690284
00:00:02.381	61017	0.00399	0		0.05787	1691102
00:00:02.391	61027	0.00386	0		0.0559846	1690685
00:00:02.400	61037	0.00418	0		0.0606258	1691754
00:00:02.411	61047	0.00405	0		0.0587403	1691310
00:00:02.420	61057	0.00409	0		0.0593204	1691441
00:00:02.432	61067	0.00424	0		0.061496	1691965
00:00:02.440	61077	0.0038	0		0.0551143	1690460
00:00:02.450	61087	0.00376	0		0.0545342	1690352
00:00:02.460	61097	0.00414	0		0.0600456	1691629
00:00:02.470	61107	0.0044	0		0.0638166	1692497
00:00:02.480	61117	0.00406	0		0.0588853	1691334
00:00:02.490	61127	0.00409	0		0.0593204	1691436
00:00:02.500	61137	0.00404	0		0.0585952	1691293
00:00:02.510	61147	0.00398	0		0.057725	1691092
00:00:02.520	61157	0.00398	0		0.057725	1691065
00:00:02.530	61167	0.00396	0		0.0574349	1691014
00:00:02.540	61177	0.0044	0		0.0638166	1692473
00:00:02.550	61187	0.00415	0		0.0601906	1691659
00:00:02.560	61197	0.00425	0		0.061641	1691987
00:00:02.570	61207	0.00399	0		0.05787	1691112
00:00:02.580	61217	0.00417	0		0.0604807	1691725
00:00:02.590	61227	0.004	0		0.0580151	1691136
00:00:02.599	61237	0.00438	0		0.0635265	1692421
00:00:02.610	61247	0.00401	0		0.0581601	1691190
00:00:02.620	61257	0.00426	0		0.0617861	1692024
00:00:02.629	61267	0.00396	0		0.0574349	1690994
00:00:02.640	61277	0.00435	0		0.0630914	1692332
00:00:02.649	61287	0.00401	0		0.0581601	1691168
00:00:02.659	61297	0.0045	0		0.065267	1692811
00:00:02.669	61307	0.00398	0		0.057725	1691092
00:00:02.681	61317	0.00421	0		0.0610609	1691835
00:00:02.689	61327	0.004	0		0.0580151	1691148
00:00:02.699	61337	0.00433	0		0.0628013	1692254
00:00:02.709	61347	0.00437	0		0.0633815	1692394
00:00:02.719	61357	0.00429	0		0.0622212	1692126
00:00:02.729	61367	0.00414	0		0.0600456	1691617
00:00:02.739	61377	0.00434	0		0.0629464	1692278
00:00:02.749	61387	0.00437	0		0.0633815	1692384
00:00:02.759	61397	0.00426	0		0.0617861	1692009
00:00:02.769	61407	0.00403	0		0.0584502	1691251
00:00:02.779	61417	0.00412	0		0.0597555	1691539
00:00:02.789	61427	0.00417	0		0.0604807	1691717
00:00:02.799	61437	0.00417	0		0.0604807	1691722
00:00:02.809	61447	0.00426	0		0.0617861	1692019
00:00:02.819	61457	0.00447	0		0.0648319	1692705
00:00:02.829	61467	0.0042	0		0.0609158	1691813
00:00:02.839	61477	0.00441	0		0.0639616	1692514
00:00:02.849	61487	0.00425	0		0.061641	1691987
00:00:02.858	61497	0.00429	0		0.0622212	1692104
00:00:02.868	61507	0.00385	0		0.0558395	1690644
00:00:02.878	61517	0.00444	0		0.0643967	1692617
00:00:02.889	61527	0.00425	0		0.061641	1691997
00:00:02.898	61537	0.0043	0		0.0623662	1692134
00:00:02.909	61547	0.00446	0		0.0646868	1692681
00:00:02.918	61557	0.00402	0		0.0583052	1691224
00:00:02.928	61567	0.00414	0		0.0600456	1691610
00:00:02.938	61577	0.00417	0		0.0604807	1691717
00:00:02.948	61587	0.004	0		0.0580151	1691148
00:00:02.959	61597	0.00427	0		0.0619311	1692033
00:00:02.968	61607	0.00397	0		0.05758	1691053
00:00:02.978	61617	0.00448	0		0.0649769	1692745
00:00:02.988	61627	0.00473	0		0.0686028	1693600
00:00:02.998	61637	0.00442	0		0.0641067	1692549
00:00:03.009	61647	0.00429	0		0.0622212	1692107
00:00:03.018	61657	0.00453	0		0.0657021	1692931
00:00:03.028	61667	0.00427	0		0.0619311	1692033
00:00:03.038	61677	0.00448	0		0.0649769	1692747
00:00:03.048	61687	0.00428	0		0.0620761	1692100
00:00:03.058	61697	0.00431	0		0.0625113	1692200
00:00:03.068	61707	0.00433	0		0.0628013	1692249
00:00:03.078	61717	0.00438	0		0.0635265	1692414
00:00:03.088	61727	0.00436	0		0.0632364	1692357
00:00:03.098	61737	0.00448	0		0.0649769	1692742
00:00:03.108	61747	0.00419	0		0.0607708	1691788
00:00:03.118	61757	0.00424	0		0.061496	1691948
00:00:03.127	61767	0.00426	0		0.0617861	1692021
00:00:03.138	61777	0.00442	0		0.0641067	1692561
00:00:03.148	61787	0.00465	0		0.0674425	1693330
00:00:03.158	61797	0.00418	0		0.0606258	1691742
00:00:03.168	61807	0.00405	0		0.0587403	1691322
00:00:03.178	61817	0.00449	0		0.0651219	1692776
00:00:03.187	61827	0.00413	0		0.0599006	1691573
00:00:03.197	61837	0.00479	0		0.0694731	1693796
00:00:03.207	61847	0.00407	0		0.0590303	1691367
00:00:03.217	61857	0.00459	0		0.0665723	1693119
00:00:03.227	61867	0.00465	0		0.0674425	1693327
00:00:03.237	61877	0.0041	0		0.0594655	1691477
00:00:03.247	61887	0.00448	0		0.0649769	1692749
00:00:03.257	61897	0.00475	0		0.0688929	1693676
00:00:03.267	61907	0.00417	0		0.0604807	1691703
00:00:03.277	61917	0.00446	0		0.0646868	1692671
00:00:03.287	61927	0.00427	0		0.0619311	1692058
00:00:03.297	61937	0.00442	0		0.0641067	1692551
00:00:03.307	61947	0.00449	0		0.0651219	1692791
00:00:03.317	61957	0.0045	0		0.065267	1692816
00:00:03.327	61967	0.00434	0		0.0629464	1692293
00:00:03.337	61977	0.00449	0		0.0651219	1692781
00:00:03.347	61987	0.00452	0		0.065557	1692894
00:00:03.357	61997	0.00472	0		0.0684578	1693572
00:00:03.370	62007	0.00445	0		0.0645418	1692649
00:00:03.376	62017	0.00426	0		0.0617861	1692014
00:00:03.387	62027	0.00462	0		0.0670074	1693210
00:00:03.397	62037	0.00454	0		0.0658471	1692967
00:00:03.406	62047	0.00445	0		0.0645418	1692642
00:00:03.416	62057	0.00442	0		0.0641067	1692544
00:00:03.427	62067	0.00452	0		0.065557	1692891
00:00:03.436	62077	0.00438	0		0.0635265	1692426
00:00:03.446	62087	0.00441	0		0.0639616	1692524
00:00:03.456	62097	0.00432	0		0.0626563	1692212
00:00:03.466	62107	0.00462	0		0.0670074	1693210
00:00:03.476	62117	0.00477	0		0.069183	1693742
00:00:03.486	62127	0.00428	0		0.0620761	1692075
00:00:03.496	62137	0.00449	0		0.0651219	1692796
00:00:03.506	62147	0.0044	0		0.0638166	1692478
00:00:03.516	62157	0.00455	0		0.0659922	1692982
00:00:03.526	62167	0.00456	0		0.0661372	1693038
00:00:03.536	62177	0.00439	0		0.0636716	1692465
00:00:03.546	62187	0.00431	0		0.0625113	1692180
00:00:03.556	62197	0.00456	0		0.0661372	1693009
00:00:03.566	62207	0.00439	0		0.0636716	1692468
00:00:03.576	62217	0.00458	0		0.0664273	1693080
00:00:03.587	62227	0.00452	0		0.065557	1692889
00:00:03.596	62237	0.00427	0		0.0619311	1692043
00:00:03.606	62247	0.00426	0		0.0617861	1692004
00:00:03.616	62257	0.00449	0		0.0651219	1692801
00:00:03.625	62267	0.00444	0		0.0643967	1692612
00:00:03.635	62277	0.00485	0		0.0703433	1694004
00:00:03.646	62287	0.00415	0		0.0601906	1691646
00:00:03.655	62297	0.00467	0		0.0677326	1693389
00:00:03.666	62307	0.00441	0		0.0639616	1692532
00:00:03.675	62317	0.00448	0		0.0649769	1692767
00:00:03.685	62327	0.00462	0		0.0670074	1693234
00:00:03.695	62337	0.00487	0		0.0706334	1694058
00:00:03.705	62347	0.00446	0		0.0646868	1692688
00:00:03.716	62357	0.00465	0		0.0674425	1693315
00:00:03.725	62367	0.00443	0		0.0642517	1692603
00:00:03.735	62377	0.00468	0		0.0678776	1693433
00:00:03.745	62387	0.00447	0		0.0648319	1692725
00:00:03.755	62397	0.00457	0		0.0662822	1693065
00:00:03.765	62407	0.00432	0		0.0626563	1692202
00:00:03.775	62417	0.00495	0		0.0717937	1694340
00:00:03.785	62427	0.00456	0		0.0661372	1693007
00:00:03.795	62437	0.00452	0		0.065557	1692891
00:00:03.805	62447	0.00499	0		0.0723738	1694460
00:00:03.815	62457	0.00479	0		0.0694731	1693806
00:00:03.825	62467	0.00467	0		0.0677326	1693401
00:00:03.835	62477	0.00417	0		0.0604807	1691700
00:00:03.845	62487	0.00457	0		0.0662822	1693070
00:00:03.855	62497	0.00452	0		0.065557	1692894
00:00:03.865	62507	0.00457	0		0.0662822	1693053
00:00:03.875	62517	0.00482	0		0.0699082	1693911
00:00:03.884	62527	0.00476	0		0.0690379	1693681
00:00:03.894	62537	0.00482	0		0.0699082	1693899
00:00:03.905	62547	0.0047	0		0.0681677	1693484
00:00:03.914	62557	0.0046	0		0.0667173	1693156
00:00:03.925	62567	0.00416	0		0.0603357	1691695
00:00:03.935	62577	0.00474	0		0.0687479	1693622
00:00:03.945	62587	0.00463	0		0.0671525	1693249
00:00:03.954	62597	0.00456	0		0.0661372	1693011
00:00:03.965	62607	0.00449	0		0.0651219	1692781
00:00:03.974	62617	0.00478	0		0.069328	1693774
00:00:03.984	62627	0.00455	0		0.0659922	1692992
00:00:03.994	62637	0.0046	0		0.0667173	1693168
00:00:04.004	62647	0.00456	0		0.0661372	1693009
00:00:04.014	62657	0.00468	0		0.0678776	1693435
00:00:04.024	62667	0.00441	0		0.0639616	1692505
00:00:04.034	62677	0.00487	0		0.0706334	1694048
00:00:04.044	62687	0.00462	0		0.0670074	1693215
00:00:04.054	62697	0.00461	0		0.0668624	1693205
00:00:04.064	62707	0.0047	0		0.0681677	1693477
00:00:04.074	62717	0.00452	0		0.065557	1692896
00:00:04.084	62727	0.0051	0		0.0739692	1694843
00:00:04.094	62737	0.00463	0		0.0671525	1693256
00:00:04.104	62747	0.0047	0		0.0681677	1693489
00:00:04.114	62757	0.00461	0		0.0668624	1693195
00:00:04.124	62767	0.00452	0		0.065557	1692891
00:00:04.134	62777	0.00446	0		0.0646868	1692674
00:00:04.144	62787	0.00475	0		0.0688929	1693652
00:00:04.153	62797	0.00457	0		0.0662822	1693058
00:00:04.164	62807	0.00459	0		0.0665723	1693124
00:00:04.173	62817	0.00468	0		0.0678776	1693411
00:00:04.183	62827	0.00462	0		0.0670074	1693210
00:00:04.194	62837	0.00455	0		0.0659922	1693004
00:00:04.204	62847	0.00476	0		0.0690379	1693698
00:00:04.214	62857	0.0048	0		0.0696181	1693813
00:00:04.223	62867	0.00479	0		0.0694731	1693803
00:00:04.233	62877	0.00462	0		0.0670074	1693229
00:00:04.243	62887	0.00473	0		0.0686028	1693588
00:00:04.253	62897	0.00457	0		0.0662822	1693070
00:00:04.263	62907	0.00463	0		0.0671525	1693242
00:00:04.273	62917	0.00451	0		0.065412	1692865
00:00:04.283	62927	0.00464	0		0.0672975	1693281
00:00:04.293	62937	0.00475	0		0.0688929	1693666
00:00:04.303	62947	0.00466	0		0.0675876	1693354
00:00:04.314	62957	0.00483	0		0.0700532	1693914
00:00:04.323	62967	0.00465	0		0.0674425	1693330
00:00:04.333	62977	0.00462	0		0.0670074	1693229
00:00:04.343	62987	0.00456	0		0.0661372	1693021
00:00:04.353	62997	0.00485	0		0.0703433	1693995
00:00:04.363	63007	0.00495	0		0.0717937	1694335
00:00:04.373	63017	0.00484	0		0.0701982	1693977
00:00:04.383	63027	0.00487	0		0.0706334	1694068
00:00:04.393	63037	0.00488	0		0.0707784	1694100
00:00:04.402	63047	0.00502	0		0.0728089	1694577
00:00:04.413	63057	0.00488	0		0.0707784	1694112
00:00:04.422	63067	0.00505	0		0.073244	1694679
00:00:04.433	63077	0.00479	0		0.0694731	1693806
00:00:04.443	63087	0.00472	0		0.0684578	1693553
00:00:04.452	63097	0.00453	0		0.0657021	1692918
00:00:04.463	63107	0.00474	0		0.0687479	1693635
00:00:04.473	63117	0.00469	0		0.0680227	1693467
00:00:04.483	63127	0.00507	0		0.0735341	1694720
00:00:04.492	63137	0.0047	0		0.0681677	1693489
00:00:04.502	63147	0.00489	0		0.0709234	1694117
00:00:04.512	63157	0.00449	0		0.0651219	1692798
00:00:04.522	63167	0.00475	0		0.0688929	1693661
00:00:04.532	63177	0.00484	0		0.0701982	1693972
00:00:04.542	63187	0.00481	0		0.0697631	1693870
00:00:04.552	63197	0.00489	0		0.0709234	1694137
00:00:04.562	63207	0.00464	0		0.0672975	1693286
00:00:04.572	63217	0.00497	0		0.0720837	1694406
00:00:04.582	63227	0.00459	0		0.0665723	1693117
00:00:04.592	63237	0.00477	0		0.069183	1693730
00:00:04.602	63247	0.00483	0		0.0700532	1693943
00:00:04.612	63257	0.00483	0		0.0700532	1693926
00:00:04.622	63267	0.0048	0		0.0696181	1693821
00:00:04.632	63277	0.0049	0		0.0710685	1694161
00:00:04.642	63287	0.00484	0		0.0701982	1693950
00:00:04.652	63297	0.00457	0		0.0662822	1693060
00:00:04.662	63307	0.00529	0		0.0767249	1695460
00:00:04.672	63317	0.00485	0		0.0703433	1694012
00:00:04.681	63327	0.00514	0		0.0745494	1694968
00:00:04.692	63337	0.00497	0		0.0720837	1694413
00:00:04.701	63347	0.00481	0		0.0697631	1693845
00:00:04.712	63357	0.00474	0		0.0687479	1693630
00:00:04.721	63367	0.00487	0		0.0706334	1694068
00:00:04.731	63377	0.00496	0		0.0719387	1694379
00:00:04.741	63387	0.00513	0		0.0744043	1694946
00:00:04.751	63397	0.00509	0		0.0738242	1694801
00:00:04.761	63407	0.00496	0		0.0719387	1694354
00:00:04.771	63417	0.00483	0		0.0700532	1693933
00:00:04.781	63427	0.00492	0		0.0713586	1694227
00:00:04.791	63437	0.00523	0		0.0758547	1695274
00:00:04.801	63447	0.00482	0		0.0699082	1693882
00:00:04.811	63457	0.00452	0		0.065557	1692894
00:00:04.821	63467	0.00479	0		0.0694731	1693806
00:00:04.831	63477	0.00498	0		0.0722288	1694416
00:00:04.841	63487	0.00478	0		0.069328	1693772
00:00:04.851	63497	0.00501	0		0.0726639	1694528
00:00:04.861	63507	0.00477	0		0.069183	1693742
00:00:04.871	63517	0.00483	0		0.0700532	1693921
00:00:04.882	63527	0.00497	0		0.0720837	1694408
00:00:04.891	63537	0.00535	0		0.0775952	1695678
00:00:04.901	63547	0.00502	0		0.0728089	1694560
00:00:04.911	63557	0.00492	0		0.0713586	1694220
00:00:04.921	63567	0.00537	0		0.0778852	1695724
00:00:04.931	63577	0.00502	0		0.0728089	1694570
00:00:04.940	63587	0.00536	0		0.0777402	1695700
00:00:04.951	63597	0.00478	0		0.069328	1693774
00:00:04.961	63607	0.00502	0		0.0728089	1694570
00:00:04.970	63617	0.00471	0		0.0683128	1693538
00:00:04.980	63627	0.00525	0		0.0761448	1695330
00:00:04.991	63637	0.00499	0		0.0723738	1694462
00:00:05.000	63647	0.00537	0		0.0778852	1695756
00:00:05.011	63657	0.00464	0		0.0672975	1693300
00:00:05.020	63667	0.00509	0		0.0738242	1694804
00:00:05.030	63677	0.00524	0		0.0759998	1695298
00:00:05.040	63687	0.00534	0		0.0774501	1695656
00:00:05.050	63697	0.00475	0		0.0688929	1693669
00:00:05.061	63707	0.00533	0		0.0773051	1695604
00:00:05.071	63717	0.00466	0		0.0675876	1693345
00:00:05.080	63727	0.00512	0		0.0742593	1694894
00:00:05.090	63737	0.00486	0		0.0704883	1694019
00:00:05.100	63747	0.00526	0		0.0762898	1695360
00:00:05.110	63757	0.00486	0		0.0704883	1694019
00:00:05.120	63767	0.00517	0		0.0749845	1695083
00:00:05.130	63777	0.00508	0		0.0736791	1694784
00:00:05.140	63787	0.00513	0		0.0744043	1694931
00:00:05.150	63797	0.00515	0		0.0746944	1694995
00:00:05.160	63807	0.00562	0		0.0815112	1696585
00:00:05.170	63817	0.005	0		0.0725188	1694504
00:00:05.180	63827	0.00498	0		0.0722288	1694428
00:00:05.190	63837	0.00511	0		0.0741143	1694870
00:00:05.200	63847	0.0052	0		0.0754196	1695178
00:00:05.210	63857	0.0052	0		0.0754196	1695176
00:00:05.219	63867	0.00555	0		0.0804959	1696340
00:00:05.229	63877	0.00499	0		0.0723738	1694477
00:00:05.240	63887	0.00514	0		0.0745494	1694982
00:00:05.249	63897	0.0051	0		0.0739692	1694823
00:00:05.260	63907	0.00537	0		0.0778852	1695756
00:00:05.269	63917	0.00516	0		0.0748395	1695024
00:00:05.279	63927	0.00535	0		0.0775952	1695666
00:00:05.289	63937	0.00512	0		0.0742593	1694894
00:00:05.299	63947	0.00543	0		0.0787555	1695938
00:00:05.310	63957	0.00497	0		0.0720837	1694406
00:00:05.319	63967	0.00541	0		0.0784654	1695887
00:00:05.329	63977	0.00515	0		0.0746944	1695009
00:00:05.339	63987	0.00529	0		0.0767249	1695467
00:00:05.349	63997	0.00498	0		0.0722288	1694435
00:00:05.359	64007	0.00522	0		0.0757097	1695244
00:00:05.369	64017	0.00547	0		0.0793356	1696085
00:00:05.379	64027	0.00527	0		0.0764349	1695404
00:00:05.389	64037	0.00511	0		0.0741143	1694880
00:00:05.399	64047	0.00516	0		0.0748395	1695026
00:00:05.409	64057	0.00513	0		0.0744043	1694948
00:00:05.419	64067	0.00517	0		0.0749845	1695056
00:00:05.429	64077	0.00526	0		0.0762898	1695355
00:00:05.439	64087	0.00528	0		0.0765799	1695445
00:00:05.449	64097	0.00524	0		0.0759998	1695318
00:00:05.459	64107	0.00521	0		0.0755646	1695205
00:00:05.468	64117	0.00496	0		0.0719387	1694369
00:00:05.479	64127	0.00535	0		0.0775952	1695680
00:00:05.489	64137	0.0052	0		0.0754196	1695171
00:00:05.499	64147	0.00538	0		0.0780303	1695783
00:00:05.509	64157	0.00541	0		0.0784654	1695885
00:00:05.518	64167	0.00535	0		0.0775952	1695680
00:00:05.528	64177	0.00519	0		0.0752746	1695124
00:00:05.539	64187	0.00551	0		0.0799158	1696196
00:00:05.549	64197	0.00545	0		0.0790455	1696007
00:00:05.558	64207	0.00553	0		0.0802059	1696291
00:00:05.568	64217	0.00515	0		0.0746944	1694992
00:00:05.578	64227	0.00518	0		0.0751295	1695095
00:00:05.588	64237	0.0052	0		0.0754196	1695171
00:00:05.598	64247	0.00545	0		0.0790455	1696022
00:00:05.609	64257	0.00539	0		0.0781753	1695795
00:00:05.618	64267	0.00557	0		0.080786	1696409
00:00:05.628	64277	0.00531	0		0.077015	1695551
00:00:05.638	64287	0.00553	0		0.0802059	1696286
00:00:05.648	64297	0.00512	0		0.0742593	1694899
00:00:05.658	64307	0.00524	0		0.0759998	1695311
00:00:05.668	64317	0.00527	0		0.0764349	1695404
00:00:05.678	64327	0.00527	0		0.0764349	1695394
00:00:05.689	64337	0.00518	0		0.0751295	1695090
00:00:05.698	64347	0.00525	0		0.0761448	1695330
00:00:05.708	64357	0.00517	0		0.0749845	1695053
00:00:05.717	64367	0.00558	0		0.080931	1696445
00:00:05.728	64377	0.00524	0		0.0759998	1695308
00:00:05.738	64387	0.00549	0		0.0796257	1696152
00:00:05.748	64397	0.0055	0		0.0797707	1696191
00:00:05.758	64407	0.00529	0		0.0767249	1695458
00:00:05.767	64417	0.00535	0		0.0775952	1695668
00:00:05.777	64427	0.00544	0		0.0789005	1695992
00:00:05.787	64437	0.00508	0		0.0736791	1694779
00:00:05.798	64447	0.00572	0		0.0829616	1696914
00:00:05.808	64457	0.00498	0		0.0722288	1694445
00:00:05.817	64467	0.0056	0		0.0812211	1696502
00:00:05.827	64477	0.00515	0		0.0746944	1695000
00:00:05.837	64487	0.00539	0		0.0781753	1695821
00:00:05.847	64497	0.00533	0		0.0773051	1695619
00:00:05.857	64507	0.00581	0		0.0842669	1697201
00:00:05.867	64517	0.00556	0		0.080641	1696392
00:00:05.877	64527	0.00551	0		0.0799158	1696218
00:00:05.887	64537	0.00533	0		0.0773051	1695604
00:00:05.897	64547	0.00555	0		0.0804959	1696340
00:00:05.907	64557	0.00542	0		0.0786104	1695904
00:00:05.917	64567	0.00544	0		0.0789005	1695961
00:00:05.927	64577	0.00551	0		0.0799158	1696208
00:00:05.937	64587	0.00548	0		0.0794807	1696107
00:00:05.947	64597	0.00518	0		0.0751295	1695115
00:00:05.957	64607	0.00527	0		0.0764349	1695416
00:00:05.967	64617	0.00558	0		0.080931	1696438
00:00:05.977	64627	0.00556	0		0.080641	1696367
00:00:05.987	64637	0.00549	0		0.0796257	1696139
00:00:05.997	64647	0.00557	0		0.080786	1696418
00:00:06.007	64657	0.00522	0		0.0757097	1695247
00:00:06.017	64667	0.00527	0		0.0764349	1695391
00:00:06.027	64677	0.00531	0		0.077015	1695531
00:00:06.037	64687	0.00548	0		0.0794807	1696125
00:00:06.046	64697	0.00532	0		0.0771601	1695585
00:00:06.056	64707	0.0054	0		0.0783204	1695841
00:00:06.067	64717	0.00544	0		0.0789005	1695968
00:00:06.077	64727	0.00564	0		0.0818013	1696654
00:00:06.086	64737	0.0053	0		0.07687	1695506
00:00:06.096	64747	0.00558	0		0.080931	1696450
00:00:06.106	64757	0.00538	0		0.0780303	1695766
00:00:06.116	64767	0.00538	0		0.0780303	1695786
00:00:06.126	64777	0.00546	0		0.0791906	1696044
00:00:06.136	64787	0.00566	0		0.0820913	1696727
00:00:06.146	64797	0.00512	0		0.0742593	1694909
00:00:06.156	64807	0.00572	0		0.0829616	1696902
00:00:06.166	64817	0.00526	0		0.0762898	1695372
00:00:06.176	64827	0.00534	0		0.0774501	1695629
00:00:06.186	64837	0.00545	0		0.0790455	1696019
00:00:06.196	64847	0.00564	0		0.0818013	1696658
00:00:06.206	64857	0.00552	0		0.0800608	1696254
00:00:06.216	64867	0.00543	0		0.0787555	1695934
00:00:06.226	64877	0.0054	0		0.0783204	1695841
00:00:06.236	64887	0.00536	0		0.0777402	1695707
00:00:06.246	64897	0.00534	0		0.0774501	1695653
00:00:06.256	64907	0.00536	0		0.0777402	1695717
00:00:06.266	64917	0.00513	0		0.0744043	1694931
00:00:06.276	64927	0.00549	0		0.0796257	1696149
00:00:06.286	64937	0.00567	0		0.0822364	1696754
00:00:06.296	64947	0.00549	0		0.0796257	1696130
00:00:06.306	64957	0.00513	0		0.0744043	1694938
00:00:06.316	64967	0.00561	0		0.0813661	1696541
00:00:06.326	64977	0.00549	0		0.0796257	1696147
00:00:06.335	64987	0.0056	0		0.0812211	1696499
00:00:06.345	64997	0.00548	0		0.0794807	1696100
00:00:06.355	65007	0.00574	0		0.0832516	1696980
00:00:06.365	65017	0.00541	0		0.0784654	1695890
00:00:06.375	65027	0.00573	0		0.0831066	1696958
00:00:06.385	65037	0.00557	0		0.080786	1696399
00:00:06.395	65047	0.0059	0		0.0855722	1697526
00:00:06.405	65057	0.00552	0		0.0800608	1696235
00:00:06.415	65067	0.00568	0		0.0823814	1696789
00:00:06.425	65077	0.00574	0		0.0832516	1696973
00:00:06.436	65087	0.00571	0		0.0828165	1696892
00:00:06.445	65097	0.00563	0		0.0816562	1696612
00:00:06.455	65107	0.00573	0		0.0831066	1696946
00:00:06.465	65117	0.00574	0		0.0832516	1696973
00:00:06.475	65127	0.00561	0		0.0813661	1696553
00:00:06.485	65137	0.0056	0		0.0812211	1696507
00:00:06.495	65147	0.00568	0		0.0823814	1696772
00:00:06.505	65157	0.00537	0		0.0778852	1695749
00:00:06.515	65167	0.00559	0		0.0810761	1696465
00:00:06.525	65177	0.00575	0		0.0833967	1697002
00:00:06.535	65187	0.00566	0		0.0820913	1696720
00:00:06.545	65197	0.00576	0		0.0835417	1697042
00:00:06.555	65207	0.00554	0		0.0803509	1696301
00:00:06.565	65217	0.00573	0		0.0831066	1696958
00:00:06.575	65227	0.00583	0		0.084557	1697269
00:00:06.585	65237	0.00558	0		0.080931	1696436
00:00:06.594	65247	0.00573	0		0.0831066	1696961
00:00:06.605	65257	0.00541	0		0.0784654	1695865
00:00:06.615	65267	0.00555	0		0.0804959	1696333
00:00:06.624	65277	0.00546	0		0.0791906	1696029
00:00:06.634	65287	0.00564	0		0.0818013	1696663
00:00:06.644	65297	0.00563	0		0.0816562	1696622
00:00:06.655	65307	0.00562	0		0.0815112	1696563
00:00:06.664	65317	0.00559	0		0.0810761	1696482
00:00:06.674	65327	0.00575	0		0.0833967	1697027
00:00:06.684	65337	0.00554	0		0.0803509	1696298
00:00:06.694	65347	0.00569	0		0.0825265	1696819
00:00:06.704	65357	0.00569	0		0.0825265	1696824
00:00:06.714	65367	0.0059	0		0.0855722	1697524
00:00:06.724	65377	0.00606	0		0.0878928	1698051
00:00:06.734	65387	0.00583	0		0.084557	1697294
00:00:06.744	65397	0.00583	0		0.084557	1697286
00:00:06.754	65407	0.00551	0		0.0799158	1696220
00:00:06.764	65417	0.00572	0		0.0829616	1696907
00:00:06.774	65427	0.00573	0		0.0831066	1696939
00:00:06.784	65437	0.00574	0		0.0832516	1696985
00:00:06.794	65447	0.00568	0		0.0823814	1696794
00:00:06.804	65457	0.0061	0		0.088473	1698191
00:00:06.814	65467	0.00574	0		0.0832516	1696978
00:00:06.824	65477	0.0058	0		0.0841219	1697176
00:00:06.834	65487	0.00555	0		0.0804959	1696343
00:00:06.844	65497	0.00566	0		0.0820913	1696727
00:00:06.853	65507	0.00575	0		0.0833967	1697029
00:00:06.864	65517	0.00543	0		0.0787555	1695948
00:00:06.874	65527	0.00593	0		0.0860074	1697622
00:00:06.883	1	0.00558	0		0.080931	1696458
00:00:06.893	11	0.00607	0		0.0880379	1698105
00:00:06.903	21	0.00556	0		0.080641	1696367
00:00:06.913	31	0.00584	0		0.084702	1697330
00:00:06.923	41	0.00567	0		0.0822364	1696752
00:00:06.933	51	0.00572	0		0.0829616	1696929
00:00:06.943	61	0.00586	0		0.0849921	1697384
00:00:06.953	71	0.00598	0		0.0867325	1697786
00:00:06.963	81	0.00593	0		0.0860074	1697634
00:00:06.973	91	0.00601	0		0.0871677	1697896
00:00:06.983	101	0.00568	0		0.0823814	1696777
00:00:06.993	111	0.00588	0		0.0852822	1697436
00:00:07.003	121	0.00567	0		0.0822364	1696739
00:00:07.013	131	0.00583	0		0.084557	1697281
00:00:07.023	141	0.00625	0		0.0906486	1698705
00:00:07.033	151	0.00573	0		0.0831066	1696944
00:00:07.043	161	0.006	0		0.0870226	1697850
00:00:07.053	171	0.00583	0		0.084557	1697301
00:00:07.063	181	0.00601	0		0.0871677	1697891
00:00:07.073	191	0.00607	0		0.0880379	1698105
00:00:07.083	201	0.00591	0		0.0857173	1697544
00:00:07.093	211	0.00575	0		0.0833967	1697029
00:00:07.103	221	0.00603	0		0.0874577	1697967
00:00:07.113	231	0.00586	0		0.0849921	1697382
00:00:07.122	241	0.00575	0		0.0833967	1697032
00:00:07.132	251	0.0059	0		0.0855722	1697507
00:00:07.142	261	0.00566	0		0.0820913	1696710
00:00:07.152	271	0.00591	0		0.0857173	1697539
00:00:07.162	281	0.00564	0		0.0818013	1696646
00:00:07.172	291	0.00602	0		0.0873127	1697923
00:00:07.182	301	0.00587	0		0.0851371	1697414
00:00:07.192	311	0.0059	0		0.0855722	1697521
00:00:07.202	321	0.00599	0		0.0868776	1697815
00:00:07.212	331	0.00596	0		0.0864425	1697713
00:00:07.222	341	0.00598	0		0.0867325	1697781
00:00:07.232	351	0.0059	0		0.0855722	1697529
00:00:07.242	361	0.00569	0		0.0825265	1696821
00:00:07.252	371	0.00595	0		0.0862974	1697681
00:00:07.262	381	0.00591	0		0.0857173	1697544
00:00:07.272	391	0.00582	0		0.0844119	1697240
00:00:07.282	401	0.00592	0		0.0858623	1697570
00:00:07.292	411	0.00587	0		0.0851371	1697428
00:00:07.302	421	0.00594	0		0.0861524	1697649
00:00:07.312	431	0.00569	0		0.0825265	1696804
00:00:07.322	441	0.00592	0		0.0858623	1697590
00:00:07.332	451	0.00612	0		0.0887631	1698247
00:00:07.342	461	0.00577	0		0.0836868	1697088
00:00:07.351	471	0.00592	0		0.0858623	1697573
00:00:07.362	481	0.00605	0		0.0877478	1698019
00:00:07.372	491	0.00585	0		0.084847	1697365
00:00:07.381	501	0.00621	0		0.0900684	1698571
00:00:07.391	511	0.00605	0		0.0877478	1698014
00:00:07.401	521	0.00586	0		0.0849921	1697375
00:00:07.412	531	0.00611	0		0.088618	1698233
00:00:07.421	541	0.006	0		0.0870226	1697840
00:00:07.431	551	0.00583	0		0.084557	1697279
00:00:07.441	561	0.00604	0		0.0876028	1697979
00:00:07.451	571	0.00576	0		0.0835417	1697046
00:00:07.462	581	0.00616	0		0.0893432	1698387
00:00:07.471	591	0.00575	0		0.0833967	1697017
00:00:07.481	601	0.00634	0		0.0919539	1698988
00:00:07.491	611	0.00592	0		0.0858623	1697580
00:00:07.501	621	0.00605	0		0.0877478	1698009
00:00:07.511	631	0.00594	0		0.0861524	1697651
00:00:07.521	641	0.00625	0		0.0906486	1698700
00:00:07.531	651	0.00604	0		0.0876028	1697994
00:00:07.541	661	0.00623	0		0.0903585	1698627
00:00:07.551	671	0.00612	0		0.0887631	1698250
00:00:07.561	681	0.00639	0		0.0926791	1699147
00:00:07.571	691	0.00609	0		0.088328	1698157
00:00:07.581	701	0.00636	0		0.092244	1699057
00:00:07.591	711	0.00624	0		0.0905035	1698666
00:00:07.601	721	0.00615	0		0.0891982	1698362
00:00:07.611	731	0.00604	0		0.0876028	1697982
00:00:07.621	741	0.00639	0		0.0926791	1699154
00:00:07.630	751	0.00607	0		0.0880379	1698093
00:00:07.641	761	0.00619	0		0.0897783	1698497
00:00:07.651	771	0.00606	0		0.0878928	1698049
00:00:07.661	781	0.00611	0		0.088618	1698225
00:00:07.670	791	0.00604	0		0.0876028	1697999
00:00:07.681	801	0.00632	0		0.0916638	1698918
00:00:07.690	811	0.00571	0		0.0828165	1696870
00:00:07.700	821	0.006	0		0.0870226	1697840
00:00:07.710	831	0.00626	0		0.0907936	1698720
00:00:07.720	841	0.00644	0		0.0934043	1699338
00:00:07.730	851	0.0062	0		0.0899234	1698509
00:00:07.740	861	0.00614	0		0.0890531	1698311
00:00:07.750	871	0.00623	0		0.0903585	1698629
00:00:07.760	881	0.00645	0		0.0935493	1699372
00:00:07.770	891	0.00634	0		0.0919539	1699005
00:00:07.780	901	0.00629	0		0.0912287	1698813
00:00:07.790	911	0.00585	0		0.084847	1697353
00:00:07.800	921	0.00633	0		0.0918089	1698976
00:00:07.810	931	0.00593	0		0.0860074	1697629
00:00:07.820	941	0.00661	0		0.0958699	1699901
00:00:07.830	951	0.00634	0		0.0919539	1698988
00:00:07.840	961	0.00626	0		0.0907936	1698727
00:00:07.850	971	0.00604	0		0.0876028	1697989
00:00:07.860	981	0.00603	0		0.0874577	1697945
00:00:07.870	991	0.00671	0		0.0973203	1700239
00:00:07.880	1001	0.00644	0		0.0934043	1699341
00:00:07.890	1011	0.00618	0		0.0896333	1698456
00:00:07.900	1021	0.00658	0		0.0954348	1699813
00:00:07.910	1031	0.00605	0		0.0877478	1698034
00:00:07.920	1041	0.00642	0		0.0931142	1699279
00:00:07.929	1051	0.00602	0		0.0873127	1697906
00:00:07.939	1061	0.00681	0		0.0987707	1700556
00:00:07.949	1071	0.00613	0		0.0889081	1698301
00:00:07.959	1081	0.00645	0		0.0935493	1699363
00:00:07.969	1091	0.00626	0		0.0907936	1698727
00:00:07.980	1101	0.00642	0		0.0931142	1699262
00:00:07.990	1111	0.00643	0		0.0932592	1699294
00:00:07.999	1121	0.00623	0		0.0903585	1698615
00:00:08.009	1131	0.00623	0		0.0903585	1698620
00:00:08.019	1141	0.00651	0		0.0944195	1699578
00:00:08.029	1151	0.00629	0		0.0912287	1698825
00:00:08.039	1161	0.0065	0		0.0942745	1699536
00:00:08.049	1171	0.00593	0		0.0860074	1697634
00:00:08.059	1181	0.00651	0		0.0944195	1699581
00:00:08.069	1191	0.00632	0		0.0916638	1698923
00:00:08.079	1201	0.00636	0		0.092244	1699064
00:00:08.089	1211	0.00637	0		0.092389	1699105
00:00:08.099	1221	0.00627	0		0.0909386	1698749
00:00:08.109	1231	0.00656	0		0.0951447	1699732
00:00:08.119	1241	0.00675	0		0.0979005	1700385
00:00:08.129	1251	0.00602	0		0.0873127	1697916
00:00:08.139	1261	0.00676	0		0.0980455	1700414
00:00:08.149	1271	0.00653	0		0.0947096	1699644
00:00:08.159	1281	0.00663	0		0.09616	1699955
00:00:08.168	1291	0.00631	0		0.0915188	1698887
00:00:08.178	1301	0.00678	0		0.0983356	1700473
00:00:08.189	1311	0.00664	0		0.096305	1699990
00:00:08.198	1321	0.00662	0		0.096015	1699938
00:00:08.208	1331	0.00611	0		0.088618	1698235
00:00:08.218	1341	0.00648	0		0.0939844	1699473
00:00:08.228	1351	0.00637	0		0.092389	1699081
00:00:08.238	1361	0.00647	0		0.0938394	1699431
00:00:08.249	1371	0.00632	0		0.0916638	1698918
00:00:08.258	1381	0.00658	0		0.0954348	1699789
00:00:08.268	1391	0.00655	0		0.0949997	1699710
00:00:08.278	1401	0.00653	0		0.0947096	1699644
00:00:08.288	1411	0.00636	0		0.092244	1699069
00:00:08.298	1421	0.00643	0		0.0932592	1699296
00:00:08.308	1431	0.00627	0		0.0909386	1698771
00:00:08.318	1441	0.00664	0		0.096305	1700009
00:00:08.328	1451	0.00626	0		0.0907936	1698727
00:00:08.338	1461	0.00646	0		0.0936944	1699397
00:00:08.348	1471	0.00651	0		0.0944195	1699568
00:00:08.358	1481	0.00678	0		0.0983356	1700483
00:00:08.368	1491	0.0066	0		0.0957249	1699874
00:00:08.378	1501	0.00643	0		0.0932592	1699296
00:00:08.388	1511	0.0066	0		0.0957249	1699865
00:00:08.398	1521	0.00649	0		0.0941295	1699492
00:00:08.408	1531	0.00645	0		0.0935493	1699368
00:00:08.418	1541	0.00666	0		0.0965951	1700068
00:00:08.427	1551	0.00666	0		0.0965951	1700070
00:00:08.438	1561	0.00678	0		0.0983356	1700473
00:00:08.448	1571	0.00649	0		0.0941295	1699507
00:00:08.457	1581	0.0065	0		0.0942745	1699544
00:00:08.467	1591	0.00646	0		0.0936944	1699385
00:00:08.477	1601	0.00657	0		0.0952898	1699779
00:00:08.487	1611	0.00649	0		0.0941295	1699510
00:00:08.497	1621	0.00665	0		0.0964501	1700046
00:00:08.507	1631	0.00649	0		0.0941295	1699485
00:00:08.517	1641	0.00672	0		0.0974653	1700257
00:00:08.527	1651	0.0065	0		0.0942745	1699529
00:00:08.537	1661	0.00652	0		0.0945646	1699600
00:00:08.547	1671	0.00677	0		0.0981905	1700426
00:00:08.557	1681	0.00648	0		0.0939844	1699480
00:00:08.567	1691	0.00664	0		0.096305	1700012
00:00:08.577	1701	0.00689	0		0.099931	1700828
00:00:08.587	1711	0.00654	0		0.0948547	1699671
00:00:08.597	1721	0.00684	0		0.0992058	1700669
00:00:08.607	1731	0.00673	0		0.0976104	1700314
00:00:08.617	1741	0.00646	0		0.0936944	1699409
00:00:08.627	1751	0.00629	0		0.0912287	1698825
00:00:08.637	1761	0.00701	0		0.101671	1701238
00:00:08.647	1771	0.00635	0		0.0920989	1699034
00:00:08.657	1781	0.00672	0		0.0974653	1700282
00:00:08.667	1791	0.0064	0		0.0928241	1699206
00:00:08.679	1801	0.00667	0		0.0967401	1700100
00:00:08.687	1811	0.00672	0		0.0974653	1700255
00:00:08.697	1821	0.00655	0		0.0949997	1699691
00:00:08.707	1831	0.00644	0		0.0934043	1699321
00:00:08.717	1841	0.00655	0		0.0949997	1699713
00:00:08.726	1851	0.00656	0		0.0951447	1699718
00:00:08.736	1861	0.00665	0		0.0964501	1700019
00:00:08.746	1871	0.00673	0		0.0976104	1700289
00:00:08.756	1881	0.00679	0		0.0984806	1700500
00:00:08.766	1891	0.00671	0		0.0973203	1700225
00:00:08.776	1901	0.00646	0		0.0936944	1699397
00:00:08.786	1911	0.00666	0		0.0965951	1700063
00:00:08.796	1921	0.00654	0		0.0948547	1699669
00:00:08.806	1931	0.00677	0		0.0981905	1700426
00:00:08.816	1941	0.0068	0		0.0986256	1700524
00:00:08.826	1951	0.00661	0		0.0958699	1699906
00:00:08.838	1961	0.00675	0		0.0979005	1700355
00:00:08.846	1971	0.00656	0		0.0951447	1699750
00:00:08.856	1981	0.00651	0		0.0944195	1699559
00:00:08.866	1991	0.00669	0		0.0970302	1700181
00:00:08.876	2001	0.00662	0		0.096015	1699933
00:00:08.886	2011	0.00676	0		0.0980455	1700404
00:00:08.896	2021	0.00705	0		0.102252	1701392
00:00:08.906	2031	0.00657	0		0.0952898	1699772
00:00:08.916	2041	0.00675	0		0.0979005	1700355
00:00:08.926	2051	0.00679	0		0.0984806	1700495
00:00:08.935	2061	0.00693	0		0.100511	1700982
00:00:08.945	2071	0.00674	0		0.0977554	1700338
00:00:08.955	2081	0.00678	0		0.0983356	1700473
00:00:08.966	2091	0.00665	0		0.0964501	1700019
00:00:08.976	2101	0.0069	0		0.100076	1700887
00:00:08.986	2111	0.00699	0		0.101381	1701172
00:00:08.995	2121	0.00673	0		0.0976104	1700309
00:00:09.005	2131	0.00651	0		0.0944195	1699571
00:00:09.015	2141	0.0068	0		0.0986256	1700532
00:00:09.025	2151	0.00679	0		0.0984806	1700510
00:00:09.035	2161	0.00688	0		0.0997859	1700791
00:00:09.045	2171	0.00698	0		0.101236	1701146
00:00:09.056	2181	0.00679	0		0.0984806	1700515
00:00:09.065	2191	0.00703	0		0.101962	1701299
00:00:09.075	2201	0.00662	0		0.096015	1699941
00:00:09.085	2211	0.00682	0		0.0989157	1700620
00:00:09.095	2221	0.00678	0		0.0983356	1700456
00:00:09.105	2231	0.00684	0		0.0992058	1700674
00:00:09.115	2241	0.007	0		0.101526	1701214
00:00:09.125	2251	0.00677	0		0.0981905	1700453
00:00:09.135	2261	0.00687	0		0.0996409	1700779
00:00:09.145	2271	0.00672	0		0.0974653	1700280
00:00:09.155	2281	0.00678	0		0.0983356	1700488
00:00:09.165	2291	0.0068	0		0.0986256	1700542
00:00:09.175	2301	0.0068	0		0.0986256	1700554
00:00:09.185	2311	0.00679	0		0.0984806	1700522
00:00:09.195	2321	0.00694	0		0.100656	1700997
00:00:09.205	2331	0.00654	0		0.0948547	1699664
00:00:09.215	2341	0.00671	0		0.0973203	1700248
00:00:09.225	2351	0.00701	0		0.101671	1701255
00:00:09.234	2361	0.0067	0		0.0971753	1700190
00:00:09.244	2371	0.00685	0		0.0993508	1700696
00:00:09.254	2381	0.00697	0		0.101091	1701122
00:00:09.264	2391	0.00676	0		0.0980455	1700419
00:00:09.274	2401	0.00738	0		0.107038	1702486
00:00:09.284	2411	0.00671	0		0.0973203	1700225
00:00:09.294	2421	0.00672	0		0.0974653	1700282
00:00:09.305	2431	0.00692	0		0.100366	1700951
00:00:09.314	2441	0.00718	0		0.104137	1701821
00:00:09.324	2451	0.00705	0		0.102252	1701370
00:00:09.334	2461	0.00691	0		0.100221	1700899
00:00:09.344	2471	0.00695	0		0.100801	1701026
00:00:09.354	2481	0.00686	0		0.0994959	1700752
00:00:09.365	2491	0.00734	0		0.106458	1702350
00:00:09.374	2501	0.00686	0		0.0994959	1700752
00:00:09.384	2511	0.00661	0		0.0958699	1699904
00:00:09.394	2521	0.00681	0		0.0987707	1700561
00:00:09.404	2531	0.00702	0		0.101816	1701263
00:00:09.414	2541	0.00687	0		0.0996409	1700762
00:00:09.424	2551	0.00704	0		0.102107	1701346
00:00:09.434	2561	0.00734	0		0.106458	1702352
00:00:09.444	2571	0.00706	0		0.102397	1701427
00:00:09.454	2581	0.00661	0		0.0958699	1699889
00:00:09.464	2591	0.00705	0		0.102252	1701390
00:00:09.475	2601	0.00706	0		0.102397	1701409
00:00:09.483	2611	0.00691	0		0.100221	1700924
00:00:09.493	2621	0.00702	0		0.101816	1701265
00:00:09.503	2631	0.00704	0		0.102107	1701358
00:00:09.514	2641	0.00727	0		0.105442	1702122
00:00:09.523	2651	0.00721	0		0.104572	1701911
00:00:09.533	2661	0.00711	0		0.103122	1701588
00:00:09.543	2671	0.00714	0		0.103557	1701664
00:00:09.553	2681	0.00694	0		0.100656	1701019
00:00:09.564	2691	0.00719	0		0.104282	1701850
00:00:09.574	2701	0.0072	0		0.104427	1701889
00:00:09.583	2711	0.00709	0		0.102832	1701503
00:00:09.593	2721	0.00683	0		0.0990607	1700649
00:00:09.603	2731	0.00745	0		0.108053	1702708
00:00:09.613	2741	0.00705	0		0.102252	1701387
00:00:09.623	2751	0.00686	0		0.0994959	1700747
00:00:09.633	2761	0.00698	0		0.101236	1701142
00:00:09.643	2771	0.00719	0		0.104282	1701836
00:00:09.653	2781	0.0071	0		0.102977	1701561
00:00:09.663	2791	0.00726	0		0.105297	1702083
00:00:09.673	2801	0.00716	0		0.103847	1701745
00:00:09.683	2811	0.00724	0		0.105007	1702005
00:00:09.693	2821	0.00726	0		0.105297	1702071
00:00:09.703	2831	0.00737	0		0.106893	1702451
00:00:09.713	2841	0.00705	0		0.102252	1701392
00:00:09.723	2851	0.00722	0		0.104717	1701934
00:00:09.732	2861	0.00727	0		0.105442	1702107
00:00:09.743	2871	0.00753	0		0.109213	1702978
00:00:09.753	2881	0.0072	0		0.104427	1701887
00:00:09.763	2891	0.00711	0		0.103122	1701593
00:00:09.773	2901	0.00693	0		0.100511	1700990
00:00:09.782	2911	0.00723	0		0.104862	1701975
00:00:09.792	2921	0.00707	0		0.102542	1701446
00:00:09.802	2931	0.00702	0		0.101816	1701280
00:00:09.812	2941	0.00719	0		0.104282	1701833
00:00:09.822	2951	0.00711	0		0.103122	1701586
00:00:09.832	2961	0.00733	0		0.106313	1702303
00:00:09.842	2971	0.00747	0		0.108343	1702792
00:00:09.852	2981	0.0074	0		0.107328	1702557
00:00:09.862	2991	0.00715	0		0.103702	1701716
00:00:09.872	3001	0.0071	0		0.102977	1701534
00:00:09.882	3011	0.00715	0		0.103702	1701718
00:00:09.892	3021	0.00691	0		0.100221	1700909
00:00:09.902	3031	0.00747	0		0.108343	1702779
00:00:09.912	3041	0.00728	0		0.105587	1702154
00:00:09.922	3051	0.0075	0		0.108778	1702887
00:00:09.932	3061	0.00719	0		0.104282	1701858
00:00:09.942	3071	0.00732	0		0.106168	1702289
00:00:09.952	3081	0.00753	0		0.109213	1702978
00:00:09.962	3091	0.00701	0		0.101671	1701260
00:00:09.972	3101	0.00734	0		0.106458	1702350
00:00:09.982	3111	0.0075	0		0.108778	1702875
00:00:09.992	3121	0.00722	0		0.104717	1701941
00:00:10.002	3131	0.00742	0		0.107618	1702628
00:00:10.012	3141	0.00717	0		0.103992	1701765
00:00:10.021	3151	0.00711	0		0.103122	1701591
00:00:10.031	3161	0.00722	0		0.104717	1701958
00:00:10.041	3171	0.00719	0		0.104282	1701853
00:00:10.051	3181	0.00699	0		0.101381	1701169
00:00:10.061	3191	0.00751	0		0.108923	1702907
00:00:10.071	3201	0.00699	0		0.101381	1701184
00:00:10.081	3211	0.00762	0		0.110519	1703277
00:00:10.091	3221	0.00766	0		0.111099	1703415
00:00:10.101	3231	0.00738	0		0.107038	1702471
00:00:10.112	3241	0.00731	0		0.106023	1702242
00:00:10.122	3251	0.00733	0		0.106313	1702318
00:00:10.131	3261	0.00736	0		0.106748	1702415
00:00:10.141	3271	0.00763	0		0.110664	1703326
00:00:10.151	3281	0.00717	0		0.103992	1701779
00:00:10.161	3291	0.00772	0		0.111969	1703630
00:00:10.171	3301	0.00726	0		0.105297	1702088
00:00:10.181	3311	0.00752	0		0.109068	1702939
00:00:10.191	3321	0.00724	0		0.105007	1702019
00:00:10.201	3331	0.00736	0		0.106748	1702432
00:00:10.211	3341	0.0074	0		0.107328	1702542
00:00:10.221	3351	0.00761	0		0.110374	1703257
00:00:10.231	3361	0.00735	0		0.106603	1702374
00:00:10.241	3371	0.00767	0		0.111244	1703466
00:00:10.251	3381	0.00758	0		0.109939	1703142
00:00:10.261	3391	0.00735	0		0.106603	1702389
00:00:10.271	3401	0.00721	0		0.104572	1701929
00:00:10.281	3411	0.00753	0		0.109213	1703000
00:00:10.291	3421	0.0074	0		0.107328	1702549
00:00:10.300	3431	0.00775	0		0.112404	1703731
00:00:10.310	3441	0.00753	0		0.109213	1702988
00:00:10.321	3451	0.00758	0		0.109939	1703147
00:00:10.330	3461	0.00707	0		0.102542	1701446
00:00:10.340	3471	0.00761	0		0.110374	1703259
00:00:10.350	3481	0.00749	0		0.108633	1702863
00:00:10.361	3491	0.00757	0		0.109794	1703120
00:00:10.371	3501	0.00733	0		0.106313	1702303
00:00:10.382	3511	0.00746	0		0.108198	1702738
00:00:10.390	3521	0.00732	0		0.106168	1702294
00:00:10.400	3531	0.00724	0		0.105007	1702019
00:00:10.410	3541	0.00722	0		0.104717	1701963
00:00:10.420	3551	0.00717	0		0.103992	1701779
00:00:10.430	3561	0.00728	0		0.105587	1702139
00:00:10.440	3571	0.00749	0		0.108633	1702858
00:00:10.450	3581	0.00726	0		0.105297	1702068
00:00:10.460	3591	0.00746	0		0.108198	1702752
00:00:10.470	3601	0.00735	0		0.106603	1702401
00:00:10.480	3611	0.00752	0		0.109068	1702941
00:00:10.490	3621	0.007	0		0.101526	1701226
00:00:10.500	3631	0.0074	0		0.107328	1702566
00:00:10.510	3641	0.00713	0		0.103412	1701632
00:00:10.520	3651	0.00748	0		0.108488	1702809
00:00:10.530	3661	0.00727	0		0.105442	1702100
00:00:10.540	3671	0.00771	0		0.111824	1703586
00:00:10.550	3681	0.00742	0		0.107618	1702628
00:00:10.560	3691	0.00748	0		0.108488	1702821
00:00:10.570	3701	0.0072	0		0.104427	1701894
00:00:10.579	3711	0.00763	0		0.110664	1703326
00:00:10.589	3721	0.00742	0		0.107618	1702618
00:00:10.599	3731	0.00776	0		0.112549	1703753
00:00:10.610	3741	0.00727	0		0.105442	1702132
00:00:10.619	3751	0.00761	0		0.110374	1703272
00:00:10.629	3761	0.00707	0		0.102542	1701458
00:00:10.639	3771	0.00729	0		0.105732	1702193
00:00:10.649	3781	0.00728	0		0.105587	1702142
00:00:10.660	3791	0.00768	0		0.111389	1703498
00:00:10.669	3801	0.00737	0		0.106893	1702439
00:00:10.679	3811	0.00788	0		0.11429	1704147
00:00:10.689	3821	0.00727	0		0.105442	1702112
00:00:10.699	3831	0.00764	0		0.110809	1703372
00:00:10.709	3841	0.00701	0		0.101671	1701245
00:00:10.719	3851	0.00747	0		0.108343	1702779
00:00:10.729	3861	0.00724	0		0.105007	1702031
00:00:10.739	3871	0.00747	0		0.108343	1702794
00:00:10.749	3881	0.00697	0		0.101091	1701124
00:00:10.759	3891	0.00723	0		0.104862	1701968
00:00:10.769	3901	0.00718	0		0.104137	1701799
00:00:10.779	3911	0.00734	0		0.106458	1702355
00:00:10.789	3921	0.0071	0		0.102977	1701551
00:00:10.799	3931	0.00747	0		0.108343	1702772
00:00:10.809	3941	0.00724	0		0.105007	1702031
00:00:10.818	3951	0.00742	0		0.107618	1702603
00:00:10.829	3961	0.00725	0		0.105152	1702044
00:00:10.839	3971	0.00762	0		0.110519	1703289
00:00:10.849	3981	0.00699	0		0.101381	1701189
00:00:10.859	3991	0.00716	0		0.103847	1701760
00:00:10.868	4001	0.00729	0		0.105732	1702198
00:00:10.878	4011	0.00741	0		0.107473	1702583
00:00:10.889	4021	0.00737	0		0.106893	1702439
00:00:10.898	4031	0.00748	0		0.108488	1702806
00:00:10.909	4041	0.00708	0		0.102687	1701490
00:00:10.918	4051	0.00756	0		0.109648	1703073
00:00:10.928	4061	0.00693	0		0.100511	1700963
00:00:10.938	4071	0.00751	0		0.108923	1702912
00:00:10.948	4081	0.00716	0		0.103847	1701747
00:00:10.959	4091	0.00723	0		0.104862	1701968
00:00:10.969	4101	0.00721	0		0.104572	1701914
00:00:10.978	4111	0.00711	0		0.103122	1701576
00:00:10.988	4121	0.00704	0		0.102107	1701360
00:00:10.998	4131	0.00741	0		0.107473	1702576
00:00:11.008	4141	0.00697	0		0.101091	1701117
00:00:11.018	4151	0.00748	0		0.108488	1702828
00:00:11.028	4161	0.00707	0		0.102542	1701436
00:00:11.038	4171	0.00735	0		0.106603	1702389
00:00:11.048	4181	0.00724	0		0.105007	1702012
00:00:11.058	4191	0.00735	0		0.106603	1702382
00:00:11.068	4201	0.00719	0		0.104282	1701860
00:00:11.078	4211	0.00697	0		0.101091	1701124
00:00:11.088	4221	0.00717	0		0.103992	1701794
00:00:11.098	4231	0.00756	0		0.109648	1703098
00:00:11.108	4241	0.00686	0		0.0994959	1700733
00:00:11.118	4251	0.00732	0		0.106168	1702286
00:00:11.127	4261	0.00713	0		0.103412	1701647
00:00:11.137	4271	0.00752	0		0.109068	1702953
00:00:11.147	4281	0.00711	0		0.103122	1701586
00:00:11.157	4291	0.00739	0		0.107183	1702517
00:00:11.167	4301	0.00728	0		0.105587	1702161
00:00:11.177	4311	0.00707	0		0.102542	1701451
00:00:11.187	4321	0.00689	0		0.099931	1700833
00:00:11.198	4331	0.00767	0		0.111244	1703459
00:00:11.208	4341	0.00696	0		0.100946	1701063
00:00:11.217	4351	0.00729	0		0.105732	1702196
00:00:11.227	4361	0.00697	0		0.101091	1701097
00:00:11.237	4371	0.00752	0		0.109068	1702943
00:00:11.247	4381	0.00701	0		0.101671	1701243
00:00:11.257	4391	0.00753	0		0.109213	1702983
00:00:11.267	4401	0.00721	0		0.104572	1701909
00:00:11.277	4411	0.00732	0		0.106168	1702284
00:00:11.287	4421	0.00736	0		0.106748	1702434
00:00:11.297	4431	0.0076	0		0.110229	1703223
00:00:11.307	4441	0.00727	0		0.105442	1702132
00:00:11.317	4451	0.00765	0		0.110954	1703390
00:00:11.327	4461	0.00728	0		0.105587	1702142
00:00:11.337	4471	0.00742	0		0.107618	1702606
00:00:11.347	4481	0.00738	0		0.107038	1702488
00:00:11.357	4491	0.0076	0		0.110229	1703218
00:00:11.367	4501	0.0072	0		0.104427	1701875
00:00:11.377	4511	0.00752	0		0.109068	1702946
00:00:11.387	4521	0.00715	0		0.103702	1701711
00:00:11.396	4531	0.00735	0		0.106603	1702384
00:00:11.407	4541	0.00709	0		0.102832	1701507
00:00:11.416	4551	0.00728	0		0.105587	1702159
00:00:11.426	4561	0.0073	0		0.105878	1702230
00:00:11.436	4571	0.0076	0		0.110229	1703230
00:00:11.446	4581	0.00716	0		0.103847	1701735
00:00:11.456	4591	0.00755	0		0.109503	1703071
00:00:11.466	4601	0.00737	0		0.106893	1702461
00:00:11.476	4611	0.00743	0		0.107763	1702669
00:00:11.486	4621	0.00732	0		0.106168	1702271
00:00:11.496	4631	0.00734	0		0.106458	1702362
00:00:11.506	4641	0.00737	0		0.106893	1702459
00:00:11.516	4651	0.00725	0		0.105152	1702054
00:00:11.526	4661	0.00725	0		0.105152	1702058
00:00:11.536	4671	0.00729	0		0.105732	1702183
00:00:11.546	4681	0.00729	0		0.105732	1702169
00:00:11.556	4691	0.00752	0		0.109068	1702951
00:00:11.566	4701	0.00723	0		0.104862	1701968
00:00:11.576	4711	0.00748	0		0.108488	1702811
00:00:11.586	4721	0.00738	0		0.107038	1702490
00:00:11.596	4731	0.00712	0		0.103267	1701598
00:00:11.606	4741	0.00713	0		0.103412	1701642
00:00:11.616	4751	0.0075	0		0.108778	1702890
00:00:11.626	4761	0.00757	0		0.109794	1703127
00:00:11.636	4771	0.00721	0		0.104572	1701904
00:00:11.645	4781	0.00735	0		0.106603	1702384
00:00:11.656	4791	0.00757	0		0.109794	1703130
00:00:11.666	4801	0.00736	0		0.106748	1702432
00:00:11.676	4811	0.00743	0		0.107763	1702640
00:00:11.686	4821	0.00763	0		0.110664	1703316
00:00:11.695	4831	0.00729	0		0.105732	1702176
00:00:11.705	4841	0.00758	0		0.109939	1703159
00:00:11.716	4851	0.00744	0		0.107908	1702681
00:00:11.726	4861	0.00736	0		0.106748	1702424
00:00:11.735	4871	0.00746	0		0.108198	1702760
00:00:11.745	4881	0.00732	0		0.106168	1702294
00:00:11.755	4891	0.00757	0		0.109794	1703137
00:00:11.765	4901	0.00744	0		0.107908	1702679
00:00:11.775	4911	0.00741	0		0.107473	1702574
00:00:11.785	4921	0.00744	0		0.107908	1702696
00:00:11.795	4931	0.00746	0		0.108198	1702750
00:00:11.805	4941	0.00751	0		0.108923	1702914
00:00:11.815	4951	0.00774	0		0.112259	1703706
00:00:11.825	4961	0.00736	0		0.106748	1702422
00:00:11.835	4971	0.00749	0		0.108633	1702868
00:00:11.845	4981	0.0072	0		0.104427	1701882
00:00:11.855	4991	0.00758	0		0.109939	1703144
00:00:11.865	5001	0.00754	0		0.109358	1703027
00:00:11.875	5011	0.00759	0		0.110084	1703198
00:00:11.885	5021	0.00742	0		0.107618	1702615
00:00:11.895	5031	0.00749	0		0.108633	1702838
00:00:11.905	5041	0.00716	0		0.103847	1701750
00:00:11.915	5051	0.0075	0		0.108778	1702890
00:00:11.925	5061	0.00733	0		0.106313	1702328
00:00:11.934	5071	0.00737	0		0.106893	1702437
00:00:11.944	5081	0.00743	0		0.107763	1702650
00:00:11.955	5091	0.00766	0		0.111099	1703424
00:00:11.965	5101	0.00766	0		0.111099	1703434
00:00:11.974	5111	0.00745	0		0.108053	1702723
00:00:11.984	5121	0.00732	0		0.106168	1702291
00:00:11.994	5131	0.00752	0		0.109068	1702968
00:00:12.005	5141	0.00758	0		0.109939	1703157
00:00:12.015	5151	0.00738	0		0.107038	1702478
00:00:12.024	5161	0.00742	0		0.107618	1702618
00:00:12.034	5171	0.00752	0		0.109068	1702939
00:00:12.044	5181	0.00728	0		0.105587	1702166
00:00:12.054	5191	0.00738	0		0.107038	1702500
00:00:12.064	5201	0.00737	0		0.106893	1702454
00:00:12.074	5211	0.00749	0		0.108633	1702841
00:00:12.084	5221	0.00756	0		0.109648	1703088
00:00:12.094	5231	0.00742	0		0.107618	1702608
00:00:12.104	5241	0.00743	0		0.107763	1702645
00:00:12.114	5251	0.00748	0		0.108488	1702828
00:00:12.124	5261	0.00751	0		0.108923	1702929
00:00:12.134	5271	0.0075	0		0.108778	1702872
00:00:12.144	5281	0.00734	0		0.106458	1702342
00:00:12.154	5291	0.00761	0		0.110374	1703267
00:00:12.164	5301	0.00745	0		0.108053	1702716
00:00:12.174	5311	0.00782	0		0.113419	1703978
00:00:12.184	5321	0.00774	0		0.112259	1703691
00:00:12.194	5331	0.00727	0		0.105442	1702110
00:00:12.203	5341	0.00743	0		0.107763	1702642
00:00:12.214	5351	0.00728	0		0.105587	1702151
00:00:12.223	5361	0.00741	0		0.107473	1702591
00:00:12.233	5371	0.00748	0		0.108488	1702821
00:00:12.243	5381	0.00765	0		0.110954	1703378
00:00:12.253	5391	0.00727	0		0.105442	1702125
00:00:12.263	5401	0.00747	0		0.108343	1702772
00:00:12.273	5411	0.00753	0		0.109213	1702980
00:00:12.283	5421	0.0073	0		0.105878	1702227
00:00:12.293	5431	0.00771	0		0.111824	1703591
00:00:12.303	5441	0.00767	0		0.111244	1703461
00:00:12.313	5451	0.00777	0		0.112694	1703806
00:00:12.323	5461	0.00796	0		0.11545	1704429
00:00:12.333	5471	0.00749	0		0.108633	1702850
00:00:12.343	5481	0.00742	0		0.107618	1702606
00:00:12.353	5491	0.0075	0		0.108778	1702894
00:00:12.363	5501	0.00763	0		0.110664	1703326
00:00:12.373	5511	0.0076	0		0.110229	1703210
00:00:12.383	5521	0.00759	0		0.110084	1703174
00:00:12.393	5531	0.00745	0		0.108053	1702708
00:00:12.403	5541	0.00783	0		0.113565	1703980
00:00:12.413	5551	0.00734	0		0.106458	1702357
00:00:12.423	5561	0.00761	0		0.110374	1703259
00:00:12.433	5571	0.00748	0		0.108488	1702806
00:00:12.443	5581	0.00768	0		0.111389	1703495
00:00:12.453	5591	0.0073	0		0.105878	1702222
00:00:12.463	5601	0.00765	0		0.110954	1703390
00:00:12.473	5611	0.00759	0		0.110084	1703181
00:00:12.482	5621	0.00787	0		0.114145	1704127
00:00:12.493	5631	0.00736	0		0.106748	1702409
00:00:12.503	5641	0.00773	0		0.112114	1703664
00:00:12.513	5651	0.00784	0		0.11371	1704032
00:00:12.523	5661	0.008	0		0.11603	1704575
00:00:12.532	5671	0.00767	0		0.111244	1703446
00:00:12.544	5681	0.00759	0		0.110084	1703179
00:00:12.552	5691	0.00755	0		0.109503	1703063
00:00:12.562	5701	0.00764	0		0.110809	1703360
00:00:12.572	5711	0.0074	0		0.107328	1702557
00:00:12.582	5721	0.00783	0		0.113565	1704000
00:00:12.592	5731	0.00753	0		0.109213	1702997
00:00:12.602	5741	0.00772	0		0.111969	1703625
00:00:12.612	5751	0.00743	0		0.107763	1702669
00:00:12.622	5761	0.00798	0		0.11574	1704509
00:00:12.632	5771	0.00736	0		0.106748	1702417
00:00:12.642	5781	0.00775	0		0.112404	1703711
00:00:12.652	5791	0.00755	0		0.109503	1703056
00:00:12.662	5801	0.00766	0		0.111099	1703427
00:00:12.672	5811	0.00746	0		0.108198	1702750
00:00:12.682	5821	0.00814	0		0.118061	1705025
00:00:12.692	5831	0.00752	0		0.109068	1702956
00:00:12.702	5841	0.00792	0		0.11487	1704291
00:00:12.712	5851	0.00783	0		0.113565	1703988
00:00:12.721	5861	0.00795	0		0.115305	1704397
00:00:12.732	5871	0.00747	0		0.108343	1702784
00:00:12.742	5881	0.00817	0		0.118496	1705130
00:00:12.752	5891	0.00725	0		0.105152	1702044
00:00:12.762	5901	0.00769	0		0.111534	1703535
00:00:12.771	5911	0.00788	0		0.11429	1704174
00:00:12.781	5921	0.00774	0		0.112259	1703696
00:00:12.791	5931	0.00738	0		0.107038	1702476
00:00:12.801	5941	0.00813	0		0.117916	1705012
00:00:12.811	5951	0.00731	0		0.106023	1702264
00:00:12.821	5961	0.00782	0		0.113419	1703966
00:00:12.831	5971	0.00762	0		0.110519	1703284
00:00:12.841	5981	0.00779	0		0.112984	1703853
00:00:12.851	5991	0.00799	0		0.115885	1704517
00:00:12.861	6001	0.00816	0		0.118351	1705118
00:00:12.871	6011	0.0076	0		0.110229	1703225
00:00:12.881	6021	0.00798	0		0.11574	1704495
00:00:12.891	6031	0.00782	0		0.113419	1703956
00:00:12.901	6041	0.0081	0		0.117481	1704892
00:00:12.911	6051	0.00785	0		0.113855	1704064
00:00:12.921	6061	0.0079	0		0.11458	1704218
00:00:12.931	6071	0.0077	0		0.111679	1703574
00:00:12.941	6081	0.00787	0		0.114145	1704130
00:00:12.951	6091	0.00777	0		0.112694	1703797
00:00:12.961	6101	0.0079	0		0.11458	1704215
00:00:12.971	6111	0.00812	0		0.117771	1704961
00:00:12.981	6121	0.00813	0		0.117916	1704985
00:00:12.991	6131	0.00756	0		0.109648	1703098
00:00:13.001	6141	0.00825	0		0.119656	1705394
00:00:13.011	6151	0.00778	0		0.112839	1703838
00:00:13.021	6161	0.00811	0		0.117626	1704924
00:00:13.030	6171	0.00774	0		0.112259	1703684
00:00:13.040	6181	0.00795	0		0.115305	1704382
00:00:13.050	6191	0.00758	0		0.109939	1703152
00:00:13.060	6201	0.00802	0		0.11632	1704638
00:00:13.070	6211	0.00752	0		0.109068	1702953
00:00:13.080	6221	0.00808	0		0.11719	1704821
00:00:13.090	6231	0.00772	0		0.111969	1703618
00:00:13.100	6241	0.00813	0		0.117916	1704995
00:00:13.110	6251	0.00793	0		0.115015	1704343
00:00:13.120	6261	0.00807	0		0.117045	1704814
00:00:13.130	6271	0.00807	0		0.117045	1704790
00:00:13.140	6281	0.00844	0		0.122412	1706049
00:00:13.150	6291	0.00798	0		0.11574	1704487
00:00:13.160	6301	0.00808	0		0.11719	1704829
00:00:13.170	6311	0.00762	0		0.110519	1703277
00:00:13.180	6321	0.00799	0		0.115885	1704539
00:00:13.190	6331	0.00777	0		0.112694	1703782
00:00:13.200	6341	0.00831	0		0.120526	1705595
00:00:13.210	6351	0.00783	0		0.113565	1703995
00:00:13.220	6361	0.0079	0		0.11458	1704228
00:00:13.230	6371	0.0078	0		0.113129	1703904
00:00:13.240	6381	0.00786	0		0.114	1704098
00:00:13.249	6391	0.0076	0		0.110229	1703240
00:00:13.260	6401	0.00836	0		0.121252	1705775
00:00:13.269	6411	0.0079	0		0.11458	1704240
00:00:13.280	6421	0.00826	0		0.119801	1705434
00:00:13.290	6431	0.00761	0		0.110374	1703245
00:00:13.299	6441	0.00811	0		0.117626	1704929
00:00:13.309	6451	0.00771	0		0.111824	1703593
00:00:13.319	6461	0.00832	0		0.120671	1705626
00:00:13.329	6471	0.00773	0		0.112114	1703667
00:00:13.339	6481	0.00818	0		0.118641	1705184
00:00:13.349	6491	0.00782	0		0.113419	1703978
00:00:13.359	6501	0.00828	0		0.120091	1705495
00:00:13.369	6511	0.00777	0		0.112694	1703794
00:00:13.379	6521	0.00794	0		0.11516	1704377
00:00:13.389	6531	0.00792	0		0.11487	1704296
00:00:13.399	6541	0.00832	0		0.120671	1705655
00:00:13.409	6551	0.0082	0		0.118931	1705221
00:00:13.419	6561	0.0084	0		0.121832	1705895
00:00:13.429	6571	0.00764	0		0.110809	1703357
00:00:13.439	6581	0.00787	0		0.114145	1704135
00:00:13.449	6591	0.00758	0		0.109939	1703142
00:00:13.459	6601	0.00804	0		0.11661	1704692
00:00:13.469	6611	0.00765	0		0.110954	1703383
00:00:13.479	6621	0.0079	0		0.11458	1704233
00:00:13.489	6631	0.00806	0		0.1169	1704770
00:00:13.499	6641	0.00814	0		0.118061	1705039
00:00:13.509	6651	0.00774	0		0.112259	1703696
00:00:13.518	6661	0.00795	0		0.115305	1704406
00:00:13.529	6671	0.00785	0		0.113855	1704051
00:00:13.538	6681	0.00822	0		0.119221	1705309
00:00:13.548	6691	0.00813	0		0.117916	1705003
00:00:13.558	6701	0.00798	0		0.11574	1704487
00:00:13.568	6711	0.00798	0		0.11574	1704497
00:00:13.578	6721	0.00826	0		0.119801	1705436
00:00:13.588	6731	0.00825	0		0.119656	1705402
00:00:13.598	6741	0.00796	0		0.11545	1704416
00:00:13.608	6751	0.00807	0		0.117045	1704816
00:00:13.618	6761	0.00807	0		0.117045	1704816
00:00:13.628	6771	0.0081	0		0.117481	1704902
00:00:13.638	6781	0.00807	0		0.117045	1704804
00:00:13.648	6791	0.00795	0		0.115305	1704399
00:00:13.658	6801	0.0081	0		0.117481	1704907
00:00:13.668	6811	0.00801	0		0.116175	1704584
00:00:13.678	6821	0.00812	0		0.117771	1704966
00:00:13.688	6831	0.00786	0		0.114	1704105
00:00:13.698	6841	0.00811	0		0.117626	1704944
00:00:13.708	6851	0.00813	0		0.117916	1705012
00:00:13.718	6861	0.0079	0		0.11458	1704233
00:00:13.728	6871	0.00818	0		0.118641	1705157
00:00:13.738	6881	0.00834	0		0.120961	1705697
00:00:13.748	6891	0.00771	0		0.111824	1703579
00:00:13.758	6901	0.00828	0		0.120091	1705502
00:00:13.768	6911	0.0082	0		0.118931	1705223
00:00:13.778	6921	0.00814	0		0.118061	1705039
00:00:13.788	6931	0.00798	0		0.11574	1704495
00:00:13.798	6941	0.00839	0		0.121687	1705878
00:00:13.808	6951	0.00789	0		0.114435	1704186
00:00:13.818	6961	0.00833	0		0.120816	1705662
00:00:13.828	6971	0.0077	0		0.111679	1703559
00:00:13.838	6981	0.00833	0		0.120816	1705657
00:00:13.847	6991	0.00802	0		0.11632	1704623
00:00:13.857	7001	0.00836	0		0.121252	1705773
00:00:13.867	7011	0.00841	0		0.121977	1705941
00:00:13.877	7021	0.00818	0		0.118641	1705176
00:00:13.887	7031	0.00802	0		0.11632	1704638
00:00:13.897	7041	0.00789	0		0.114435	1704189
00:00:13.907	7051	0.00793	0		0.115015	1704321
00:00:13.917	7061	0.00834	0		0.120961	1705716
00:00:13.927	7071	0.00791	0		0.114725	1704272
00:00:13.937	7081	0.00819	0		0.118786	1705191
00:00:13.947	7091	0.00847	0		0.122847	1706157
00:00:13.957	7101	0.00808	0		0.11719	1704829
00:00:13.967	7111	0.00823	0		0.119366	1705338
00:00:13.977	7121	0.0083	0		0.120381	1705585
00:00:13.987	7131	0.00799	0		0.115885	1704522
00:00:13.997	7141	0.00833	0		0.120816	1705657
00:00:14.007	7151	0.00831	0		0.120526	1705608
00:00:14.017	7161	0.00819	0		0.118786	1705206
00:00:14.027	7171	0.00821	0		0.119076	1705267
00:00:14.038	7181	0.00844	0		0.122412	1706044
00:00:14.047	7191	0.00832	0		0.120671	1705643
00:00:14.057	7201	0.00855	0		0.124007	1706395
00:00:14.067	7211	0.00817	0		0.118496	1705130
00:00:14.077	7221	0.00832	0		0.120671	1705638
00:00:14.086	7231	0.00837	0		0.121397	1705804
00:00:14.096	7241	0.00831	0		0.120526	1705613
00:00:14.106	7251	0.00802	0		0.11632	1704618
00:00:14.116	7261	0.00827	0		0.119946	1705465
00:00:14.126	7271	0.00843	0		0.122267	1705993
00:00:14.136	7281	0.00836	0		0.121252	1705787
00:00:14.146	7291	0.00812	0		0.117771	1704968
00:00:14.156	7301	0.00856	0		0.124152	1706439
00:00:14.166	7311	0.00869	0		0.126038	1706895
00:00:14.176	7321	0.00844	0		0.122412	1706030
00:00:14.186	7331	0.00824	0		0.119511	1705380
00:00:14.196	7341	0.00834	0		0.120961	1705709
00:00:14.207	7351	0.00859	0		0.124587	1706534
00:00:14.216	7361	0.00845	0		0.122557	1706076
00:00:14.226	7371	0.00791	0		0.114725	1704277
00:00:14.236	7381	0.00866	0		0.125603	1706780
00:00:14.246	7391	0.00862	0		0.125023	1706642
00:00:14.256	7401	0.00844	0		0.122412	1706044
00:00:14.266	7411	0.00839	0		0.121687	1705883
00:00:14.276	7421	0.00859	0		0.124587	1706544
00:00:14.286	7431	0.00846	0		0.122702	1706106
00:00:14.296	7441	0.00829	0		0.120236	1705532
00:00:14.306	7451	0.00859	0		0.124587	1706561
00:00:14.315	7461	0.00839	0		0.121687	1705870
00:00:14.326	7471	0.0084	0		0.121832	1705910
00:00:14.335	7481	0.00893	0		0.129519	1707671
00:00:14.346	7491	0.00844	0		0.122412	1706027
00:00:14.355	7501	0.00838	0		0.121542	1705841
00:00:14.365	7511	0.00846	0		0.122702	1706096
00:00:14.376	7521	0.00838	0		0.121542	1705836
00:00:14.386	7531	0.00846	0		0.122702	1706120
00:00:14.396	7541	0.00811	0		0.117626	1704949
00:00:14.406	7551	0.00838	0		0.121542	1705853
00:00:14.415	7561	0.00839	0		0.121687	1705866
00:00:14.425	7571	0.00857	0		0.124297	1706485
00:00:14.435	7581	0.00826	0		0.119801	1705434
00:00:14.445	7591	0.00842	0		0.122122	1705961
00:00:14.455	7601	0.00842	0		0.122122	1705978
00:00:14.465	7611	0.00867	0		0.125748	1706812
00:00:14.475	7621	0.00822	0		0.119221	1705299
00:00:14.485	7631	0.00859	0		0.124587	1706556
00:00:14.495	7641	0.00856	0		0.124152	1706448
00:00:14.505	7651	0.00854	0		0.123862	1706375
00:00:14.515	7661	0.00864	0		0.125313	1706706
00:00:14.525	7671	0.00846	0		0.122702	1706110
00:00:14.535	7681	0.00858	0		0.124442	1706519
00:00:14.545	7691	0.00838	0		0.121542	1705824
00:00:14.555	7701	0.00837	0		0.121397	1705799
00:00:14.565	7711	0.0085	0		0.123282	1706248
00:00:14.575	7721	0.00864	0		0.125313	1706701
00:00:14.585	7731	0.00908	0		0.131694	1708199
00:00:14.595	7741	0.00839	0		0.121687	1705866
00:00:14.605	7751	0.00871	0		0.126328	1706947
00:00:14.615	7761	0.00865	0		0.125458	1706736
00:00:14.625	7771	0.00848	0		0.122992	1706186
00:00:14.634	7781	0.00867	0		0.125748	1706819
00:00:14.644	7791	0.00869	0		0.126038	1706880
00:00:14.655	7801	0.00851	0		0.123427	1706265
00:00:14.665	7811	0.00835	0		0.121106	1705746
00:00:14.675	7821	0.00839	0		0.121687	1705870
00:00:14.684	7831	0.00871	0		0.126328	1706937
00:00:14.694	7841	0.00856	0		0.124152	1706446
00:00:14.704	7851	0.0086	0		0.124732	1706583
00:00:14.715	7861	0.0084	0		0.121832	1705912
00:00:14.724	7871	0.00843	0		0.122267	1706015
00:00:14.734	7881	0.00856	0		0.124152	1706436
00:00:14.744	7891	0.00859	0		0.124587	1706551
00:00:14.754	7901	0.00817	0		0.118496	1705123
00:00:14.764	7911	0.00865	0		0.125458	1706746
00:00:14.774	7921	0.00862	0		0.125023	1706657
00:00:14.784	7931	0.00859	0		0.124587	1706556
00:00:14.794	7941	0.0087	0		0.126183	1706898
00:00:14.804	7951	0.00868	0		0.125893	1706846
00:00:14.814	7961	0.00865	0		0.125458	1706732
00:00:14.824	7971	0.00872	0		0.126473	1706976
00:00:14.834	7981	0.00855	0		0.124007	1706395
00:00:14.844	7991	0.00885	0		0.128358	1707427
00:00:14.853	8001	0.0087	0		0.126183	1706922
00:00:14.864	8011	0.00887	0		0.128648	1707483
00:00:14.874	8021	0.00883	0		0.128068	1707336
00:00:14.883	8031	0.00852	0		0.123572	1706301
00:00:14.894	8041	0.00875	0		0.126908	1707098
00:00:14.904	8051	0.00877	0		0.127198	1707138
00:00:14.914	8061	0.00886	0		0.128503	1707456
00:00:14.924	8071	0.00876	0		0.127053	1707111
00:00:14.933	8081	0.00856	0		0.124152	1706441
00:00:14.943	8091	0.00865	0		0.125458	1706751
00:00:14.953	8101	0.00846	0		0.122702	1706108
00:00:14.963	8111	0.00875	0		0.126908	1707074
00:00:14.973	8121	0.00865	0		0.125458	1706746
00:00:14.983	8131	0.00898	0		0.130244	1707839
00:00:14.993	8141	0.00884	0		0.128213	1707392
00:00:15.003	8151	0.00867	0		0.125748	1706800
00:00:15.013	8161	0.00887	0		0.128648	1707493
00:00:15.023	8171	0.00877	0		0.127198	1707157
00:00:15.033	8181	0.00894	0		0.129664	1707715
00:00:15.043	8191	0.00902	0		0.130824	1707996
00:00:15.053	8201	0.00884	0		0.128213	1707380
00:00:15.063	8211	0.0088	0		0.127633	1707243
00:00:15.073	8221	0.00892	0		0.129374	1707659
00:00:15.083	8231	0.00857	0		0.124297	1706468
00:00:15.093	8241	0.00877	0		0.127198	1707135
00:00:15.103	8251	0.009	0		0.130534	1707908
00:00:15.113	8261	0.00871	0		0.126328	1706964
00:00:15.123	8271	0.00896	0		0.129954	1707789
00:00:15.133	8281	0.00885	0		0.128358	1707427
00:00:15.143	8291	0.00919	0		0.13329	1708544
00:00:15.153	8301	0.00916	0		0.132855	1708444
00:00:15.163	8311	0.00908	0		0.131694	1708179
00:00:15.173	8321	0.00884	0		0.128213	1707375
00:00:15.182	8331	0.00909	0		0.131839	1708228
00:00:15.192	8341	0.00873	0		0.126618	1707015
00:00:15.202	8351	0.00893	0		0.129519	1707681
00:00:15.213	8361	0.00884	0		0.128213	1707397
00:00:15.222	8371	0.00897	0		0.130099	1707813
00:00:15.232	8381	0.00853	0		0.123717	1706341
00:00:15.242	8391	0.009	0		0.130534	1707930
00:00:15.253	8401	0.00918	0		0.133145	1708515
00:00:15.262	8411	0.00919	0		0.13329	1708554
00:00:15.272	8421	0.00881	0		0.127778	1707289
00:00:15.282	8431	0.00901	0		0.130679	1707964
00:00:15.292	8441	0.00886	0		0.128503	1707461
00:00:15.302	8451	0.00913	0		0.132419	1708368
00:00:15.312	8461	0.00891	0		0.129229	1707632
00:00:15.322	8471	0.00907	0		0.131549	1708162
00:00:15.332	8481	0.00854	0		0.123862	1706385
00:00:15.342	8491	0.00929	0		0.13474	1708880
00:00:15.352	8501	0.00907	0		0.131549	1708150
00:00:15.362	8511	0.00871	0		0.126328	1706949
00:00:15.372	8521	0.00873	0		0.126618	1707008
00:00:15.382	8531	0.00909	0		0.131839	1708228
00:00:15.392	8541	0.00889	0		0.128939	1707561
00:00:15.402	8551	0.0093	0		0.134885	1708940
00:00:15.412	8561	0.00879	0		0.127488	1707206
00:00:15.422	8571	0.00906	0		0.131404	1708125
00:00:15.432	8581	0.00884	0		0.128213	1707390
00:00:15.442	8591	0.00909	0		0.131839	1708221
00:00:15.451	8601	0.00855	0		0.124007	1706395
00:00:15.462	8611	0.00919	0		0.13329	1708574
00:00:15.471	8621	0.00907	0		0.131549	1708165
00:00:15.481	8631	0.0094	0		0.136335	1709255
00:00:15.491	8641	0.00905	0		0.131259	1708076
00:00:15.501	8651	0.00917	0		0.133	1708483
00:00:15.512	8661	0.00899	0		0.130389	1707895
00:00:15.521	8671	0.00915	0		0.13271	1708417
00:00:15.531	8681	0.00899	0		0.130389	1707900
00:00:15.541	8691	0.00924	0		0.134015	1708721
00:00:15.551	8701	0.00888	0		0.128793	1707512
00:00:15.561	8711	0.00934	0		0.135465	1709069
00:00:15.571	8721	0.00909	0		0.131839	1708226
00:00:15.581	8731	0.00918	0		0.133145	1708515
00:00:15.591	8741	0.00894	0		0.129664	1707703
00:00:15.601	8751	0.00892	0		0.129374	1707647
00:00:15.611	8761	0.00898	0		0.130244	1707856
00:00:15.621	8771	0.00897	0		0.130099	1707818
00:00:15.631	8781	0.00906	0		0.131404	1708128
00:00:15.641	8791	0.00928	0		0.134595	1708848
00:00:15.651	8801	0.00903	0		0.130969	1708035
00:00:15.661	8811	0.00928	0		0.134595	1708865
00:00:15.671	8821	0.0089	0		0.129084	1707586
00:00:15.681	8831	0.00944	0		0.136916	1709385
00:00:15.691	8841	0.00925	0		0.13416	1708747
00:00:15.700	8851	0.0091	0		0.131984	1708258
00:00:15.711	8861	0.00879	0		0.127488	1707218
00:00:15.721	8871	0.00935	0		0.13561	1709082
00:00:15.730	8881	0.00923	0		0.13387	1708703
00:00:15.740	8891	0.00932	0		0.135175	1709008
00:00:15.750	8901	0.00916	0		0.132855	1708463
00:00:15.761	8911	0.00918	0		0.133145	1708510
00:00:15.770	8921	0.00932	0		0.135175	1708986
00:00:15.780	8931	0.0092	0		0.133435	1708576
00:00:15.790	8941	0.00915	0		0.13271	1708419
00:00:15.800	8951	0.00929	0		0.13474	1708880
00:00:15.810	8961	0.00931	0		0.13503	1708974
00:00:15.820	8971	0.00932	0		0.135175	1708984
00:00:15.830	8981	0.00921	0		0.13358	1708610
00:00:15.840	8991	0.00933	0		0.13532	1709023
00:00:15.850	9001	0.00941	0		0.13648	1709304
00:00:15.860	9011	0.00937	0		0.1359	1709160
00:00:15.870	9021	0.00938	0		0.136045	1709182
00:00:15.880	9031	0.00932	0		0.135175	1708981
00:00:15.890	9041	0.00935	0		0.13561	1709099
00:00:15.900	9051	0.00928	0		0.134595	1708863
00:00:15.910	9061	0.00913	0		0.132419	1708361
00:00:15.920	9071	0.0091	0		0.131984	1708258
00:00:15.929	9081	0.00936	0		0.135755	1709116
00:00:15.940	9091	0.00956	0		0.138656	1709797
00:00:15.950	9101	0.00927	0		0.13445	1708811
00:00:15.960	9111	0.00935	0		0.13561	1709111
00:00:15.969	9121	0.00899	0		0.130389	1707878
00:00:15.980	9131	0.00938	0		0.136045	1709202
00:00:15.989	9141	0.00931	0		0.13503	1708962
00:00:15.999	9151	0.00936	0		0.135755	1709116
00:00:16.009	9161	0.00964	0		0.139816	1710079
00:00:16.019	9171	0.00956	0		0.138656	1709797
00:00:16.029	9181	0.00932	0		0.135175	1708996
00:00:16.039	9191	0.00943	0		0.136771	1709348
00:00:16.049	9201	0.00934	0		0.135465	1709062
00:00:16.059	9211	0.00941	0		0.13648	1709307
00:00:16.069	9221	0.00904	0		0.131114	1708052
00:00:16.079	9231	0.00941	0		0.13648	1709307
00:00:16.089	9241	0.00917	0		0.133	1708488
00:00:16.099	9251	0.00953	0		0.138221	1709689
00:00:16.109	9261	0.00954	0		0.138366	1709726
00:00:16.119	9271	0.00949	0		0.137641	1709581
00:00:16.129	9281	0.00944	0		0.136916	1709388
00:00:16.139	9291	0.0097	0		0.140687	1710268
00:00:16.149	9301	0.00956	0		0.138656	1709814
00:00:16.159	9311	0.00944	0		0.136916	1709388
00:00:16.169	9321	0.00938	0		0.136045	1709209
00:00:16.179	9331	0.00955	0		0.138511	1709777
00:00:16.189	9341	0.00928	0		0.134595	1708863
00:00:16.199	9351	0.00958	0		0.138946	1709855
00:00:16.209	9361	0.00949	0		0.137641	1709557
00:00:16.218	9371	0.0095	0		0.137786	1709606
00:00:16.229	9381	0.00947	0		0.137351	1709505
00:00:16.239	9391	0.00935	0		0.13561	1709096
00:00:16.248	9401	0.0091	0		0.131984	1708255
00:00:16.259	9411	0.01001	0		0.145183	1711319
00:00:16.268	9421	0.0094	0		0.136335	1709258
00:00:16.278	9431	0.0096	0		0.139236	1709939
00:00:16.290	9441	0.00935	0		0.13561	1709086
00:00:16.298	9451	0.00928	0		0.134595	1708872
00:00:16.308	9461	0.00945	0		0.137061	1709424
00:00:16.318	9471	0.00934	0		0.135465	1709069
00:00:16.328	9481	0.00922	0		0.133725	1708674
00:00:16.339	9491	0.0095	0		0.137786	1709584
00:00:16.348	9501	0.00908	0		0.131694	1708189
00:00:16.358	9511	0.00962	0		0.139526	1709988
00:00:16.368	9521	0.00933	0		0.13532	1709025
00:00:16.378	9531	0.00972	0		0.140977	1710336
00:00:16.388	9541	0.0095	0		0.137786	1709615
00:00:16.398	9551	0.00991	0		0.143732	1710971
00:00:16.408	9561	0.00959	0		0.139091	1709912
00:00:16.418	9571	0.0095	0		0.137786	1709603
00:00:16.428	9581	0.00969	0		0.140542	1710243
00:00:16.438	9591	0.00948	0		0.137496	1709525
00:00:16.448	9601	0.00949	0		0.137641	1709549
00:00:16.458	9611	0.00963	0		0.139671	1710037
00:00:16.467	9621	0.0096	0		0.139236	1709926
00:00:16.478	9631	0.00958	0		0.138946	1709882
00:00:16.488	9641	0.00962	0		0.139526	1709988
00:00:16.498	9651	0.00949	0		0.137641	1709554
00:00:16.508	9661	0.00978	0		0.141847	1710535
00:00:16.517	9671	0.00968	0		0.140396	1710194
00:00:16.528	9681	0.00952	0		0.138076	1709662
00:00:16.538	9691	0.00949	0		0.137641	1709576
00:00:16.547	9701	0.00981	0		0.142282	1710638
00:00:16.557	9711	0.00952	0		0.138076	1709664
00:00:16.567	9721	0.00976	0		0.141557	1710481
00:00:16.577	9731	0.00952	0		0.138076	1709659
00:00:16.587	9741	0.00967	0		0.140251	1710158
00:00:16.597	9751	0.00976	0		0.141557	1710471
00:00:16.607	9761	0.00968	0		0.140396	1710209
00:00:16.617	9771	0.01008	0		0.146198	1711559
00:00:16.627	9781	0.0096	0		0.139236	1709926
00:00:16.638	9791	0.00965	0		0.139961	1710087
00:00:16.647	9801	0.00956	0		0.138656	1709797
00:00:16.657	9811	0.01012	0		0.146778	1711687
00:00:16.667	9821	0.00941	0		0.13648	1709280
00:00:16.677	9831	0.00967	0		0.140251	1710180
00:00:16.687	9841	0.00984	0		0.142717	1710738
00:00:16.697	9851	0.00951	0		0.137931	1709630
00:00:16.707	9861	0.00961	0		0.139381	1709958
00:00:16.717	9871	0.00962	0		0.139526	1710007
00:00:16.727	9881	0.00956	0		0.138656	1709799
00:00:16.737	9891	0.00982	0		0.142427	1710677
00:00:16.747	9901	0.0094	0		0.136335	1709270
00:00:16.757	9911	0.00953	0		0.138221	1709684
00:00:16.766	9921	0.00972	0		0.140977	1710334
00:00:16.776	9931	0.00972	0		0.140977	1710327
00:00:16.786	9941	0.00975	0		0.141412	1710454
00:00:16.796	9951	0.00965	0		0.139961	1710104
00:00:16.806	9961	0.00966	0		0.140106	1710140
00:00:16.816	9971	0.00987	0		0.143152	1710851
00:00:16.826	9981	0.00994	0		0.144167	1711089
00:00:16.837	9991	0.00984	0		0.142717	1710740
00:00:16.846	10001	0.00962	0		0.139526	1709993
00:00:16.856	10011	0.00945	0		0.137061	1709444
00:00:16.866	10021	0.00983	0		0.142572	1710711
00:00:16.877	10031	0.00987	0		0.143152	1710829
00:00:16.886	10041	0.00955	0		0.138511	1709765
00:00:16.896	10051	0.00989	0		0.143442	1710924
00:00:16.906	10061	0.00973	0		0.141122	1710368
00:00:16.916	10071	0.00999	0		0.144893	1711258
00:00:16.926	10081	0.00991	0		0.143732	1710971
00:00:16.936	10091	0.00969	0		0.140542	1710226
00:00:16.946	10101	0.00972	0		0.140977	1710344
00:00:16.956	10111	0.00969	0		0.140542	1710224
00:00:16.966	10121	0.00991	0		0.143732	1710985
00:00:16.976	10131	0.00983	0		0.142572	1710704
00:00:16.986	10141	0.0099	0		0.143587	1710949
00:00:16.996	10151	0.00961	0		0.139381	1709983
00:00:17.006	10161	0.0098	0		0.142137	1710620
00:00:17.016	10171	0.00958	0		0.138946	1709853
00:00:17.026	10181	0.00977	0		0.141702	1710498
00:00:17.036	10191	0.00995	0		0.144313	1711123
00:00:17.046	10201	0.01003	0		0.145473	1711383
00:00:17.055	10211	0.00993	0		0.144022	1711043
00:00:17.066	10221	0.01005	0		0.145763	1711434
00:00:17.075	10231	0.01006	0		0.145908	1711481
00:00:17.085	10241	0.00983	0		0.142572	1710714
00:00:17.095	10251	0.01002	0		0.145328	1711329
00:00:17.106	10261	0.0096	0		0.139236	1709946
00:00:17.115	10271	0.01005	0		0.145763	1711459
00:00:17.125	10281	0.00979	0		0.141992	1710579
00:00:17.135	10291	0.00959	0		0.139091	1709904
00:00:17.145	10301	0.00999	0		0.144893	1711243
00:00:17.155	10311	0.01	0		0.145038	1711290
00:00:17.165	10321	0.0098	0		0.142137	1710601
00:00:17.175	10331	0.00962	0		0.139526	1710002
00:00:17.185	10341	0.00992	0		0.143877	1711002
00:00:17.195	10351	0.00972	0		0.140977	1710334
00:00:17.205	10361	0.01008	0		0.146198	1711545
00:00:17.215	10371	0.00988	0		0.143297	1710863
00:00:17.225	10381	0.00999	0		0.144893	1711239
00:00:17.235	10391	0.01017	0		0.147503	1711831
00:00:17.245	10401	0.01001	0		0.145183	1711300
00:00:17.255	10411	0.0098	0		0.142137	1710620
00:00:17.265	10421	0.00967	0		0.140251	1710160
00:00:17.275	10431	0.00997	0		0.144603	1711172
00:00:17.285	10441	0.01013	0		0.146923	1711721
00:00:17.295	10451	0.01001	0		0.145183	1711310
00:00:17.305	10461	0.01005	0		0.145763	1711454
00:00:17.315	10471	0.00989	0		0.143442	1710912
00:00:17.324	10481	0.00973	0		0.141122	1710376
00:00:17.334	10491	0.00979	0		0.141992	1710562
00:00:17.344	10501	0.01007	0		0.146053	1711506
00:00:17.354	10511	0.00997	0		0.144603	1711190
00:00:17.364	10521	0.01	0		0.145038	1711280
00:00:17.374	10531	0.00979	0		0.141992	1710586
00:00:17.386	10541	0.01003	0		0.145473	1711378
00:00:17.394	10551	0.00989	0		0.143442	1710907
00:00:17.404	10561	0.01013	0		0.146923	1711723
00:00:17.414	10571	0.00993	0		0.144022	1711025
00:00:17.424	10581	0.01056	0		0.15316	1713167
00:00:17.434	10591	0.01	0		0.145038	1711263
00:00:17.444	10601	0.01012	0		0.146778	1711687
00:00:17.454	10611	0.01	0		0.145038	1711275
00:00:17.464	10621	0.01017	0		0.147503	1711843
00:00:17.474	10631	0.00981	0		0.142282	1710652
00:00:17.484	10641	0.01007	0		0.146053	1711513
00:00:17.494	10651	0.00989	0		0.143442	1710919
00:00:17.504	10661	0.01029	0		0.149244	1712248
00:00:17.514	10671	0.01	0		0.145038	1711285
00:00:17.524	10681	0.01001	0		0.145183	1711314
00:00:17.533	10691	0.01009	0		0.146343	1711591
00:00:17.543	10701	0.01036	0		0.150259	1712493
00:00:17.553	10711	0.01017	0		0.147503	1711853
00:00:17.563	10721	0.01044	0		0.151419	1712755
00:00:17.573	10731	0.01011	0		0.146633	1711655
00:00:17.583	10741	0.01024	0		0.148519	1712069
00:00:17.593	10751	0.00993	0		0.144022	1711057
00:00:17.603	10761	0.01018	0		0.147648	1711892
00:00:17.613	10771	0.01033	0		0.149824	1712376
00:00:17.623	10781	0.01026	0		0.148809	1712159
00:00:17.633	10791	0.00996	0		0.144458	1711141
00:00:17.643	10801	0.01044	0		0.151419	1712751
00:00:17.653	10811	0.01029	0		0.149244	1712250
00:00:17.663	10821	0.01035	0		0.150114	1712442
00:00:17.673	10831	0.01029	0		0.149244	1712255
00:00:17.683	10841	0.01012	0		0.146778	1711667
00:00:17.693	10851	0.01037	0		0.150404	1712508
00:00:17.703	10861	0.01027	0		0.148954	1712181
00:00:17.713	10871	0.01001	0		0.145183	1711295
00:00:17.723	10881	0.0102	0		0.147938	1711937
00:00:17.733	10891	0.01042	0		0.151129	1712699
00:00:17.743	10901	0.01024	0		0.148519	1712069
00:00:17.753	10911	0.01029	0		0.149244	1712252
00:00:17.763	10921	0.01024	0		0.148519	1712088
00:00:17.773	10931	0.01022	0		0.148229	1712030
00:00:17.783	10941	0.01039	0		0.150694	1712596
00:00:17.793	10951	0.01038	0		0.150549	1712545
00:00:17.802	10961	0.01053	0		0.152725	1713049
00:00:17.813	10971	0.01035	0		0.150114	1712464
00:00:17.823	10981	0.01048	0		0.152	1712880
00:00:17.832	10991	0.01024	0		0.148519	1712081
00:00:17.842	11001	0.01061	0		0.153885	1713334
00:00:17.853	11011	0.01023	0		0.148374	1712037
00:00:17.863	11021	0.01043	0		0.151274	1712709
00:00:17.873	11031	0.01016	0		0.147358	1711819
00:00:17.883	11041	0.01041	0		0.150984	1712655
00:00:17.892	11051	0.0104	0		0.150839	1712626
00:00:17.902	11061	0.01056	0		0.15316	1713147
00:00:17.912	11071	0.01049	0		0.152145	1712929
00:00:17.923	11081	0.01078	0		0.156351	1713900
00:00:17.932	11091	0.01032	0		0.149679	1712342
00:00:17.942	11101	0.01029	0		0.149244	1712262
00:00:17.952	11111	0.01021	0		0.148083	1711968
00:00:17.962	11121	0.01062	0		0.15403	1713361
00:00:17.972	11131	0.01	0		0.145038	1711278
00:00:17.982	11141	0.01047	0		0.151854	1712853
00:00:17.992	11151	0.01043	0		0.151274	1712733
00:00:18.002	11161	0.01066	0		0.15461	1713496
00:00:18.012	11171	0.01029	0		0.149244	1712248
00:00:18.022	11181	0.01086	0		0.157511	1714167
00:00:18.032	11191	0.01034	0		0.149969	1712410
00:00:18.042	11201	0.01026	0		0.148809	1712162
00:00:18.051	11211	0.01015	0		0.147213	1711782
00:00:18.062	11221	0.01089	0		0.157946	1714272
00:00:18.072	11231	0.01021	0		0.148083	1711966
00:00:18.081	11241	0.01091	0		0.158236	1714329
00:00:18.092	11251	0.01054	0		0.15287	1713096
00:00:18.102	11261	0.01069	0		0.155045	1713577
00:00:18.112	11271	0.01	0		0.145038	1711290
00:00:18.122	11281	0.01075	0		0.155916	1713792
00:00:18.131	11291	0.01059	0		0.153595	1713249
00:00:18.141	11301	0.01069	0		0.155045	1713584
00:00:18.151	11311	0.01074	0		0.15577	1713756
00:00:18.161	11321	0.01071	0		0.155335	1713672
00:00:18.171	11331	0.01019	0		0.147793	1711912
00:00:18.181	11341	0.01052	0		0.15258	1713035
00:00:18.191	11351	0.01046	0		0.151709	1712819
00:00:18.201	11361	0.01049	0		0.152145	1712917
00:00:18.211	11371	0.01051	0		0.152435	1712973
00:00:18.221	11381	0.01067	0		0.154755	1713535
00:00:18.231	11391	0.01054	0		0.15287	1713089
00:00:18.241	11401	0.01095	0		0.158816	1714477
00:00:18.251	11411	0.01029	0		0.149244	1712260
00:00:18.261	11421	0.01068	0		0.1549	1713565
00:00:18.271	11431	0.01042	0		0.151129	1712670
00:00:18.281	11441	0.01115	0		0.161717	1715126
00:00:18.291	11451	0.01067	0		0.154755	1713508
00:00:18.301	11461	0.0108	0		0.156641	1713956
00:00:18.311	11471	0.01039	0		0.150694	1712596
00:00:18.321	11481	0.01086	0		0.157511	1714150
00:00:18.330	11491	0.01027	0		0.148954	1712196
00:00:18.341	11501	0.01079	0		0.156496	1713934
00:00:18.350	11511	0.01038	0		0.150549	1712550
00:00:18.361	11521	0.01065	0		0.154465	1713469
00:00:18.371	11531	0.01066	0		0.15461	1713476
00:00:18.380	11541	0.01071	0		0.155335	1713658
00:00:18.390	11551	0.01053	0		0.152725	1713044
00:00:18.400	11561	0.01088	0		0.157801	1714245
00:00:18.410	11571	0.01029	0		0.149244	1712257
00:00:18.420	11581	0.0106	0		0.15374	1713303
00:00:18.430	11591	0.01042	0		0.151129	1712699
00:00:18.440	11601	0.01094	0		0.158671	1714446
00:00:18.450	11611	0.01069	0		0.155045	1713587
00:00:18.460	11621	0.01083	0		0.157076	1714054
00:00:18.470	11631	0.0107	0		0.15519	1713636
00:00:18.480	11641	0.01111	0		0.161137	1714998
00:00:18.490	11651	0.01059	0		0.153595	1713246
00:00:18.500	11661	0.01072	0		0.15548	1713697
00:00:18.510	11671	0.01062	0		0.15403	1713359
00:00:18.520	11681	0.01092	0		0.158381	1714368
00:00:18.530	11691	0.0103	0		0.149389	1712277
00:00:18.540	11701	0.01108	0		0.160702	1714903
00:00:18.550	11711	0.01086	0		0.157511	1714174
00:00:18.560	11721	0.0109	0		0.158091	1714299
00:00:18.570	11731	0.01072	0		0.15548	1713689
00:00:18.580	11741	0.01107	0		0.160557	1714876
00:00:18.590	11751	0.0106	0		0.15374	1713298
00:00:18.600	11761	0.01088	0		0.157801	1714216
00:00:18.610	11771	0.01023	0		0.148374	1712037
00:00:18.620	11781	0.01059	0		0.153595	1713246
00:00:18.630	11791	0.0104	0		0.150839	1712609
00:00:18.639	11801	0.01106	0		0.160412	1714839
00:00:18.649	11811	0.01049	0		0.152145	1712912
00:00:18.659	11821	0.01122	0		0.162732	1715380
00:00:18.669	11831	0.01079	0		0.156496	1713915
00:00:18.679	11841	0.01105	0		0.160267	1714810
00:00:18.689	11851	0.01057	0		0.153305	1713177
00:00:18.699	11861	0.01085	0		0.157366	1714135
00:00:18.709	11871	0.0108	0		0.156641	1713956
00:00:18.719	11881	0.01097	0		0.159106	1714528
00:00:18.729	11891	0.01064	0		0.15432	1713427
00:00:18.739	11901	0.01081	0		0.156786	1714008
00:00:18.749	11911	0.01078	0		0.156351	1713888
00:00:18.760	11921	0.01086	0		0.157511	1714150
00:00:18.769	11931	0.0109	0		0.158091	1714280
00:00:18.779	11941	0.01088	0		0.157801	1714238
00:00:18.789	11951	0.01063	0		0.154175	1713374
00:00:18.799	11961	0.01075	0		0.155916	1713800
00:00:18.809	11971	0.01085	0		0.157366	1714118
00:00:18.819	11981	0.01099	0		0.159396	1714587
00:00:18.829	11991	0.01063	0		0.154175	1713403
00:00:18.839	12001	0.01064	0		0.15432	1713440
00:00:18.849	12011	0.01092	0		0.158381	1714373
00:00:18.859	12021	0.01096	0		0.158961	1714486
00:00:18.868	12031	0.01064	0		0.15432	1713410
00:00:18.879	12041	0.01121	0		0.162587	1715326
00:00:18.889	12051	0.01119	0		0.162297	1715263
00:00:18.898	12061	0.01095	0		0.158816	1714456
00:00:18.909	12071	0.01092	0		0.158381	1714358
00:00:18.919	12081	0.01113	0		0.161427	1715064
00:00:18.928	12091	0.01096	0		0.158961	1714506
00:00:18.938	12101	0.01119	0		0.162297	1715253
00:00:18.948	12111	0.01109	0		0.160847	1714949
00:00:18.959	12121	0.01089	0		0.157946	1714250
00:00:18.968	12131	0.01086	0		0.157511	1714150
00:00:18.978	12141	0.0111	0		0.160992	1714961
00:00:18.988	12151	0.01091	0		0.158236	1714316
00:00:18.998	12161	0.01112	0		0.161282	1715050
00:00:19.009	12171	0.0108	0		0.156641	1713949
00:00:19.018	12181	0.01125	0		0.163167	1715487
00:00:19.028	12191	0.01106	0		0.160412	1714827
00:00:19.038	12201	0.01114	0		0.161572	1715108
00:00:19.048	12211	0.01108	0		0.160702	1714895
00:00:19.058	12221	0.0112	0		0.162442	1715287
00:00:19.068	12231	0.01096	0		0.158961	1714491
00:00:19.078	12241	0.01106	0		0.160412	1714817
00:00:19.088	12251	0.01124	0		0.163022	1715435
00:00:19.098	12261	0.01111	0		0.161137	1714998
00:00:19.109	12271	0.01091	0		0.158236	1714319
00:00:19.118	12281	0.01127	0		0.163457	1715531
00:00:19.128	12291	0.01131	0		0.164038	1715673
00:00:19.138	12301	0.01134	0		0.164473	1715763
00:00:19.148	12311	0.01129	0		0.163748	1715604
00:00:19.158	12321	0.01135	0		0.164618	1715812
00:00:19.167	12331	0.01095	0		0.158816	1714474
00:00:19.178	12341	0.0108	0		0.156641	1713969
00:00:19.187	12351	0.01089	0		0.157946	1714272
00:00:19.198	12361	0.01157	0		0.167809	1716535
00:00:19.208	12371	0.01093	0		0.158526	1714402
00:00:19.218	12381	0.01122	0		0.162732	1715385
00:00:19.227	12391	0.01116	0		0.161862	1715152
00:00:19.237	12401	0.01119	0		0.162297	1715272
00:00:19.248	12411	0.01126	0		0.163312	1715506
00:00:19.257	12421	0.01113	0		0.161427	1715055
00:00:19.267	12431	0.01091	0		0.158236	1714331
00:00:19.277	12441	0.01151	0		0.166938	1716336
00:00:19.287	12451	0.01137	0		0.164908	1715864
00:00:19.297	12461	0.01084	0		0.157221	1714103
00:00:19.308	12471	0.01142	0		0.165633	1716042
00:00:19.317	12481	0.01124	0		0.163022	1715435
00:00:19.327	12491	0.01096	0		0.158961	1714513
00:00:19.337	12501	0.01105	0		0.160267	1714805
00:00:19.347	12511	0.01075	0		0.155916	1713795
00:00:19.358	12521	0.0112	0		0.162442	1715312
00:00:19.367	12531	0.01107	0		0.160557	1714851
00:00:19.377	12541	0.01129	0		0.163748	1715594
00:00:19.387	12551	0.01121	0		0.162587	1715348
00:00:19.397	12561	0.01133	0		0.164328	1715749
00:00:19.407	12571	0.01102	0		0.159832	1714697
00:00:19.416	12581	0.01096	0		0.158961	1714496
00:00:19.427	12591	0.01129	0		0.163748	1715609
00:00:19.437	12601	0.01129	0		0.163748	1715602
00:00:19.446	12611	0.01091	0		0.158236	1714331
00:00:19.457	12621	0.0112	0		0.162442	1715302
00:00:19.466	12631	0.01096	0		0.158961	1714486
00:00:19.476	12641	0.01125	0		0.163167	1715477
00:00:19.486	12651	0.01142	0		0.165633	1716050
00:00:19.496	12661	0.01119	0		0.162297	1715265
00:00:19.506	12671	0.01138	0		0.165053	1715915
00:00:19.516	12681	0.01117	0		0.162007	1715211
00:00:19.527	12691	0.01151	0		0.166938	1716341
00:00:19.536	12701	0.01116	0		0.161862	1715157
00:00:19.546	12711	0.01121	0		0.162587	1715343
00:00:19.556	12721	0.01134	0		0.164473	1715761
00:00:19.566	12731	0.01109	0		0.160847	1714949
00:00:19.576	12741	0.01112	0		0.161282	1715035
00:00:19.586	12751	0.01125	0		0.163167	1715464
00:00:19.596	12761	0.01117	0		0.162007	1715211
00:00:19.606	12771	0.01117	0		0.162007	1715197
00:00:19.616	12781	0.01137	0		0.164908	1715878
00:00:19.626	12791	0.01151	0		0.166938	1716353
00:00:19.636	12801	0.01126	0		0.163312	1715489
00:00:19.646	12811	0.0112	0		0.162442	1715312
00:00:19.656	12821	0.0111	0		0.160992	1714971
00:00:19.666	12831	0.01133	0		0.164328	1715736
00:00:19.676	12841	0.01143	0		0.165778	1716077
00:00:19.686	12851	0.01136	0		0.164763	1715824
00:00:19.696	12861	0.0116	0		0.168244	1716634
00:00:19.706	12871	0.01144	0		0.165923	1716104
00:00:19.716	12881	0.01151	0		0.166938	1716351
00:00:19.726	12891	0.01126	0		0.163312	1715499
00:00:19.735	12901	0.0113	0		0.163893	1715648
00:00:19.745	12911	0.01122	0		0.162732	1715356
00:00:19.756	12921	0.01131	0		0.164038	1715656
00:00:19.765	12931	0.01168	0		0.169404	1716903
00:00:19.775	12941	0.0113	0		0.163893	1715648
00:00:19.785	12951	0.01151	0		0.166938	1716349
00:00:19.795	12961	0.0115	0		0.166793	1716297
00:00:19.805	12971	0.0113	0		0.163893	1715638
00:00:19.815	12981	0.01126	0		0.163312	1715513
00:00:19.825	12991	0.01124	0		0.163022	1715452
00:00:19.835	13001	0.01161	0		0.168389	1716673
00:00:19.845	13011	0.0114	0		0.165343	1715981
00:00:19.856	13021	0.01148	0		0.166503	1716226
00:00:19.865	13031	0.01153	0		0.167228	1716415
00:00:19.875	13041	0.01138	0		0.165053	1715898
00:00:19.885	13051	0.01148	0		0.166503	1716231
00:00:19.895	13061	0.0112	0		0.162442	1715312
[truncated: 57,357 more rows]
