# Supplementary material for: Continuous Infusion Pressure Measurement in Predefined Interfascial and Intramuscular Tissue Conditions: An Ex Vivo Pilot Study
Source: J Clin Med. 2026 Apr 26;15(9):3301. doi: 10.3390/jcm15093301 (PMC13164366; doi:10.3390/jcm15093301)
Supplement: Supplementary file 1 [file jcm-15-03301-s001.zip › muscle 9.xlsx]

## Sheet: Recording
Timestamp	DeviceTime	Pressure(bar)	ButtonState	Event	Pressure(PSI)	PressureRAW
00:00:00.000	40167	0.00475	1		0.0688929	1693649
00:00:00.002	40177	0.00432	1		0.0626563	1692224
00:00:00.009	40187	0.00455	1		0.0659922	1692997
00:00:00.019	40197	0.00436	1		0.0632364	1692347
00:00:00.029	40207	0.00461	1		0.0668624	1693205
00:00:00.039	40217	0.00446	1		0.0646868	1692696
00:00:00.049	40227	0.00458	1		0.0664273	1693075
00:00:00.059	40237	0.00461	1		0.0668624	1693195
00:00:00.069	40247	0.0046	1		0.0667173	1693144
00:00:00.079	40257	0.00438	1		0.0635265	1692412
00:00:00.089	40267	0.00473	1		0.0686028	1693593
00:00:00.099	40277	0.00441	1		0.0639616	1692524
00:00:00.109	40287	0.0047	1		0.0681677	1693506
00:00:00.119	40297	0.0046	1		0.0667173	1693163
00:00:00.129	40307	0.00449	1		0.0651219	1692796
00:00:00.139	40317	0.00459	1		0.0665723	1693112
00:00:00.149	40327	0.0047	1		0.0681677	1693509
00:00:00.159	40337	0.00448	1		0.0649769	1692752
00:00:00.169	40347	0.00462	1		0.0670074	1693222
00:00:00.179	40357	0.00459	1		0.0665723	1693112
00:00:00.189	40367	0.00467	1		0.0677326	1693381
00:00:00.199	40377	0.00443	1		0.0642517	1692600
00:00:00.209	40387	0.00469	0		0.0680227	1693452
00:00:00.218	40397	0.00449	0		0.0651219	1692772
00:00:00.229	40407	0.00488	0		0.0707784	1694083
00:00:00.239	40417	0.0044	0		0.0638166	1692492
00:00:00.249	40427	0.00447	0		0.0648319	1692710
00:00:00.259	40437	0.00409	0		0.0593204	1691433
00:00:00.268	40447	0.00473	0		0.0686028	1693603
00:00:00.279	40457	0.00434	0		0.0629464	1692291
00:00:00.289	40467	0.00452	0		0.065557	1692899
00:00:00.298	40477	0.00467	0		0.0677326	1693408
00:00:00.309	40487	0.00487	0		0.0706334	1694068
00:00:00.318	40497	0.00474	0		0.0687479	1693615
00:00:00.328	40507	0.00476	0		0.0690379	1693708
00:00:00.338	40517	0.00461	0		0.0668624	1693178
00:00:00.348	40527	0.00438	0		0.0635265	1692416
00:00:00.358	40537	0.00424	0		0.061496	1691957
00:00:00.368	40547	0.00446	0		0.0646868	1692703
00:00:00.378	40557	0.00489	0		0.0709234	1694119
00:00:00.388	40567	0.00437	0		0.0633815	1692381
00:00:00.398	40577	0.00456	0		0.0661372	1693036
00:00:00.408	40587	0.00415	0		0.0601906	1691639
00:00:00.418	40597	0.00459	0		0.0665723	1693136
00:00:00.428	40607	0.00433	0		0.0628013	1692249
00:00:00.438	40617	0.00453	0		0.0657021	1692906
00:00:00.448	40627	0.00468	0		0.0678776	1693411
00:00:00.458	40637	0.00457	0		0.0662822	1693070
00:00:00.467	40647	0.00462	0		0.0670074	1693234
00:00:00.477	40657	0.00454	0		0.0658471	1692972
00:00:00.488	40667	0.00455	0		0.0659922	1692977
00:00:00.498	40677	0.00445	0		0.0645418	1692647
00:00:00.508	40687	0.00409	0		0.0593204	1691436
00:00:00.517	40697	0.00419	0		0.0607708	1691779
00:00:00.527	40707	0.00454	0		0.0658471	1692965
00:00:00.538	40717	0.00451	0		0.065412	1692862
00:00:00.547	40727	0.00436	0		0.0632364	1692366
00:00:00.558	40737	0.00445	0		0.0645418	1692666
00:00:00.567	40747	0.00442	0		0.0641067	1692556
00:00:00.577	40757	0.00405	0		0.0587403	1691325
00:00:00.587	40767	0.00448	0		0.0649769	1692740
00:00:00.597	40777	0.00478	0		0.069328	1693764
00:00:00.608	40787	0.00442	0		0.0641067	1692566
00:00:00.617	40797	0.00447	0		0.0648319	1692735
00:00:00.627	40807	0.00434	0		0.0629464	1692288
00:00:00.637	40817	0.00431	0		0.0625113	1692171
00:00:00.647	40827	0.00416	0		0.0603357	1691666
00:00:00.657	40837	0.00438	0		0.0635265	1692421
00:00:00.667	40847	0.00422	0		0.0612059	1691872
00:00:00.677	40857	0.00422	0		0.0612059	1691877
00:00:00.687	40867	0.00439	0		0.0636716	1692436
00:00:00.697	40877	0.00414	0		0.0600456	1691600
00:00:00.707	40887	0.00404	0		0.0585952	1691273
00:00:00.717	40897	0.00447	0		0.0648319	1692715
00:00:00.727	40907	0.00407	0		0.0590303	1691384
00:00:00.737	40917	0.00422	0		0.0612059	1691867
00:00:00.747	40927	0.00428	0		0.0620761	1692082
00:00:00.757	40937	0.00425	0		0.061641	1691984
00:00:00.767	40947	0.00424	0		0.061496	1691955
00:00:00.777	40957	0.00442	0		0.0641067	1692563
00:00:00.787	40967	0.00418	0		0.0606258	1691744
00:00:00.797	40977	0.00426	0		0.0617861	1692026
00:00:00.806	40987	0.0042	0		0.0609158	1691820
00:00:00.816	40997	0.00409	0		0.0593204	1691455
00:00:00.826	41007	0.00432	0		0.0626563	1692202
00:00:00.836	41017	0.00433	0		0.0628013	1692249
00:00:00.846	41027	0.00457	0		0.0662822	1693043
00:00:00.856	41037	0.00427	0		0.0619311	1692036
00:00:00.866	41047	0.00428	0		0.0620761	1692087
00:00:00.876	41057	0.00445	0		0.0645418	1692649
00:00:00.886	41067	0.00462	0		0.0670074	1693232
00:00:00.896	41077	0.00443	0		0.0642517	1692578
00:00:00.906	41087	0.00396	0		0.0574349	1690996
00:00:00.916	41097	0.00446	0		0.0646868	1692671
00:00:00.926	41107	0.00409	0		0.0593204	1691458
00:00:00.936	41117	0.00423	0		0.0613509	1691916
00:00:00.946	41127	0.0042	0		0.0609158	1691820
00:00:00.956	41137	0.00407	0		0.0590303	1691384
00:00:00.966	41147	0.00422	0		0.0612059	1691894
00:00:00.977	41157	0.00457	0		0.0662822	1693073
00:00:00.986	41167	0.00422	0		0.0612059	1691891
00:00:00.996	41177	0.00445	0		0.0645418	1692652
00:00:01.006	41187	0.0042	0		0.0609158	1691813
00:00:01.016	41197	0.00447	0		0.0648319	1692735
00:00:01.026	41207	0.00452	0		0.065557	1692884
00:00:01.036	41217	0.00433	0		0.0628013	1692251
00:00:01.046	41227	0.00418	0		0.0606258	1691754
00:00:01.056	41237	0.00424	0		0.061496	1691955
00:00:01.066	41247	0.00421	0		0.0610609	1691837
00:00:01.076	41257	0.00439	0		0.0636716	1692456
00:00:01.085	41267	0.00423	0		0.0613509	1691913
00:00:01.095	41277	0.00459	0		0.0665723	1693117
00:00:01.106	41287	0.00427	0		0.0619311	1692065
00:00:01.115	41297	0.00467	0		0.0677326	1693398
00:00:01.125	41307	0.00421	0		0.0610609	1691842
00:00:01.135	41317	0.00427	0		0.0619311	1692046
00:00:01.145	41327	0.00434	0		0.0629464	1692273
00:00:01.155	41337	0.00454	0		0.0658471	1692960
00:00:01.165	41347	0.00404	0		0.0585952	1691293
00:00:01.175	41357	0.00428	0		0.0620761	1692077
00:00:01.185	41367	0.00428	0		0.0620761	1692085
00:00:01.195	41377	0.00409	0		0.0593204	1691431
00:00:01.205	41387	0.00371	0		0.053809	1690156
00:00:01.215	41397	0.00426	0		0.0617861	1692014
00:00:01.225	41407	0.00391	0		0.0567097	1690845
00:00:01.235	41417	0.00428	0		0.0620761	1692085
00:00:01.245	41427	0.00441	0		0.0639616	1692505
00:00:01.255	41437	0.00428	0		0.0620761	1692085
00:00:01.265	41447	0.00422	0		0.0612059	1691891
00:00:01.275	41457	0.00431	0		0.0625113	1692200
00:00:01.285	41467	0.00464	0		0.0672975	1693288
00:00:01.295	41477	0.00454	0		0.0658471	1692965
00:00:01.305	41487	0.00422	0		0.0612059	1691896
00:00:01.315	41497	0.00437	0		0.0633815	1692384
00:00:01.325	41507	0.00405	0		0.0587403	1691295
00:00:01.334	41517	0.00427	0		0.0619311	1692038
00:00:01.345	41527	0.00454	0		0.0658471	1692963
00:00:01.355	41537	0.00433	0		0.0628013	1692239
00:00:01.365	41547	0.00446	0		0.0646868	1692696
00:00:01.374	41557	0.00445	0		0.0645418	1692659
00:00:01.384	41567	0.0043	0		0.0623662	1692148
00:00:01.394	41577	0.00432	0		0.0626563	1692234
00:00:01.404	41587	0.00427	0		0.0619311	1692053
00:00:01.414	41597	0.00422	0		0.0612059	1691879
00:00:01.424	41607	0.00439	0		0.0636716	1692465
00:00:01.434	41617	0.00437	0		0.0633815	1692376
00:00:01.444	41627	0.00392	0		0.0568548	1690891
00:00:01.454	41637	0.00467	0		0.0677326	1693381
00:00:01.465	41647	0.0042	0		0.0609158	1691830
00:00:01.474	41657	0.00425	0		0.061641	1691970
00:00:01.484	41667	0.00408	0		0.0591754	1691419
00:00:01.494	41677	0.00456	0		0.0661372	1693031
00:00:01.504	41687	0.00418	0		0.0606258	1691744
00:00:01.514	41697	0.0042	0		0.0609158	1691825
00:00:01.524	41707	0.00439	0		0.0636716	1692448
00:00:01.534	41717	0.00436	0		0.0632364	1692337
00:00:01.544	41727	0.00431	0		0.0625113	1692190
00:00:01.554	41737	0.00435	0		0.0630914	1692308
00:00:01.564	41747	0.00445	0		0.0645418	1692644
00:00:01.574	41757	0.00432	0		0.0626563	1692219
00:00:01.584	41767	0.00407	0		0.0590303	1691372
00:00:01.594	41777	0.0043	0		0.0623662	1692153
00:00:01.603	41787	0.00434	0		0.0629464	1692276
00:00:01.614	41797	0.00422	0		0.0612059	1691891
00:00:01.624	41807	0.00423	0		0.0613509	1691926
00:00:01.633	41817	0.00428	0		0.0620761	1692100
00:00:01.643	41827	0.00427	0		0.0619311	1692055
00:00:01.653	41837	0.00414	0		0.0600456	1691597
00:00:01.664	41847	0.00447	0		0.0648319	1692708
00:00:01.673	41857	0.00406	0		0.0588853	1691330
00:00:01.683	41867	0.00418	0		0.0606258	1691735
00:00:01.693	41877	0.00444	0		0.0643967	1692610
00:00:01.703	41887	0.00436	0		0.0632364	1692352
00:00:01.713	41897	0.00413	0		0.0599006	1691590
00:00:01.723	41907	0.00447	0		0.0648319	1692723
00:00:01.733	41917	0.00454	0		0.0658471	1692943
00:00:01.743	41927	0.00418	0		0.0606258	1691754
00:00:01.753	41937	0.00426	0		0.0617861	1692002
00:00:01.763	41947	0.00408	0		0.0591754	1691409
00:00:01.773	41957	0.0042	0		0.0609158	1691828
00:00:01.783	41967	0.00439	0		0.0636716	1692453
00:00:01.793	41977	0.00435	0		0.0630914	1692303
00:00:01.803	41987	0.00417	0		0.0604807	1691717
00:00:01.813	41997	0.00444	0		0.0643967	1692610
00:00:01.823	42007	0.00412	0		0.0597555	1691556
00:00:01.833	42017	0.00411	0		0.0596105	1691529
00:00:01.843	42027	0.00421	0		0.0610609	1691837
00:00:01.853	42037	0.00456	0		0.0661372	1693019
00:00:01.863	42047	0.00416	0		0.0603357	1691683
00:00:01.873	42057	0.00449	0		0.0651219	1692791
00:00:01.883	42067	0.00429	0		0.0622212	1692129
00:00:01.893	42077	0.00424	0		0.061496	1691950
00:00:01.902	42087	0.00412	0		0.0597555	1691531
00:00:01.913	42097	0.00447	0		0.0648319	1692710
00:00:01.922	42107	0.00428	0		0.0620761	1692095
00:00:01.932	42117	0.00447	0		0.0648319	1692737
00:00:01.942	42127	0.00423	0		0.0613509	1691908
00:00:01.952	42137	0.0047	0		0.0681677	1693509
00:00:01.962	42147	0.00409	0		0.0593204	1691429
00:00:01.972	42157	0.00442	0		0.0641067	1692551
00:00:01.982	42167	0.0046	0		0.0667173	1693149
00:00:01.992	42177	0.00425	0		0.061641	1691970
00:00:02.002	42187	0.00436	0		0.0632364	1692335
00:00:02.012	42197	0.00461	0		0.0668624	1693200
00:00:02.022	42207	0.00432	0		0.0626563	1692234
00:00:02.032	42217	0.00447	0		0.0648319	1692725
00:00:02.042	42227	0.00416	0		0.0603357	1691695
00:00:02.052	42237	0.00457	0		0.0662822	1693048
00:00:02.062	42247	0.00438	0		0.0635265	1692414
00:00:02.072	42257	0.00436	0		0.0632364	1692339
00:00:02.082	42267	0.0045	0		0.065267	1692828
00:00:02.092	42277	0.00469	0		0.0680227	1693469
00:00:02.102	42287	0.00444	0		0.0643967	1692634
00:00:02.112	42297	0.00438	0		0.0635265	1692429
00:00:02.122	42307	0.00447	0		0.0648319	1692710
00:00:02.131	42317	0.00454	0		0.0658471	1692945
00:00:02.141	42327	0.00437	0		0.0633815	1692402
00:00:02.151	42337	0.00504	0		0.073099	1694644
00:00:02.161	42347	0.00471	0		0.0683128	1693528
00:00:02.171	42357	0.0047	0		0.0681677	1693494
00:00:02.181	42367	0.00452	0		0.065557	1692894
00:00:02.191	42377	0.00466	0		0.0675876	1693357
00:00:02.201	42387	0.0043	0		0.0623662	1692148
00:00:02.211	42397	0.00485	0		0.0703433	1694004
00:00:02.221	42407	0.00455	0		0.0659922	1692992
00:00:02.231	42417	0.00457	0		0.0662822	1693073
00:00:02.241	42427	0.00459	0		0.0665723	1693134
00:00:02.251	42437	0.00487	0		0.0706334	1694063
00:00:02.261	42447	0.00474	0		0.0687479	1693630
00:00:02.271	42457	0.00493	0		0.0715036	1694276
00:00:02.281	42467	0.00446	0		0.0646868	1692700
00:00:02.291	42477	0.00461	0		0.0668624	1693190
00:00:02.301	42487	0.00432	0		0.0626563	1692227
00:00:02.311	42497	0.0047	0		0.0681677	1693509
00:00:02.321	42507	0.00476	0		0.0690379	1693708
00:00:02.332	42517	0.0048	0		0.0696181	1693826
00:00:02.341	42527	0.00465	0		0.0674425	1693335
00:00:02.351	42537	0.005	0		0.0725188	1694484
00:00:02.361	42547	0.00449	0		0.0651219	1692798
00:00:02.371	42557	0.00468	0		0.0678776	1693430
00:00:02.381	42567	0.00454	0		0.0658471	1692965
00:00:02.391	42577	0.00488	0		0.0707784	1694085
00:00:02.400	42587	0.00491	0		0.0712135	1694200
00:00:02.410	42597	0.00475	0		0.0688929	1693647
00:00:02.420	42607	0.00448	0		0.0649769	1692762
00:00:02.430	42617	0.00504	0		0.073099	1694640
00:00:02.440	42627	0.00426	0		0.0617861	1692021
00:00:02.450	42637	0.0051	0		0.0739692	1694843
00:00:02.461	42647	0.00488	0		0.0707784	1694092
00:00:02.470	42657	0.00489	0		0.0709234	1694134
00:00:02.481	42667	0.00429	0		0.0622212	1692131
00:00:02.490	42677	0.00476	0		0.0690379	1693683
00:00:02.500	42687	0.00463	0		0.0671525	1693247
00:00:02.510	42697	0.0046	0		0.0667173	1693156
00:00:02.520	42707	0.00442	0		0.0641067	1692561
00:00:02.530	42717	0.00495	0		0.0717937	1694323
00:00:02.540	42727	0.00509	0		0.0738242	1694791
00:00:02.550	42737	0.00502	0		0.0728089	1694572
00:00:02.560	42747	0.00459	0		0.0665723	1693107
00:00:02.570	42757	0.00496	0		0.0719387	1694379
00:00:02.580	42767	0.00507	0		0.0735341	1694740
00:00:02.590	42777	0.00484	0		0.0701982	1693960
00:00:02.600	42787	0.0045	0		0.065267	1692813
00:00:02.610	42797	0.0048	0		0.0696181	1693830
00:00:02.620	42807	0.00482	0		0.0699082	1693892
00:00:02.630	42817	0.00484	0		0.0701982	1693970
00:00:02.640	42827	0.00475	0		0.0688929	1693661
00:00:02.650	42837	0.00509	0		0.0738242	1694806
00:00:02.660	42847	0.00467	0		0.0677326	1693389
00:00:02.669	42857	0.00488	0		0.0707784	1694102
00:00:02.679	42867	0.00472	0		0.0684578	1693575
00:00:02.690	42877	0.00492	0		0.0713586	1694244
00:00:02.699	42887	0.0051	0		0.0739692	1694835
00:00:02.710	42897	0.00531	0		0.077015	1695533
00:00:02.719	42907	0.00467	0		0.0677326	1693379
00:00:02.729	42917	0.00533	0		0.0773051	1695600
00:00:02.739	42927	0.00484	0		0.0701982	1693963
00:00:02.749	42937	0.00476	0		0.0690379	1693683
00:00:02.759	42947	0.0049	0		0.0710685	1694178
00:00:02.769	42957	0.00478	0		0.069328	1693757
00:00:02.779	42967	0.00472	0		0.0684578	1693553
00:00:02.789	42977	0.00509	0		0.0738242	1694806
00:00:02.799	42987	0.00473	0		0.0686028	1693600
00:00:02.810	42997	0.00521	0		0.0755646	1695188
00:00:02.819	43007	0.0049	0		0.0710685	1694166
00:00:02.829	43017	0.00482	0		0.0699082	1693906
00:00:02.839	43027	0.00458	0		0.0664273	1693087
00:00:02.850	43037	0.0049	0		0.0710685	1694178
00:00:02.859	43047	0.005	0		0.0725188	1694489
00:00:02.869	43057	0.00485	0		0.0703433	1693982
00:00:02.879	43067	0.00455	0		0.0659922	1692987
00:00:02.889	43077	0.00493	0		0.0715036	1694264
00:00:02.899	43087	0.00492	0		0.0713586	1694227
00:00:02.909	43097	0.00523	0		0.0758547	1695257
00:00:02.918	43107	0.00485	0		0.0703433	1693985
00:00:02.929	43117	0.00513	0		0.0744043	1694933
00:00:02.939	43127	0.00485	0		0.0703433	1693995
00:00:02.949	43137	0.00507	0		0.0735341	1694718
00:00:02.959	43147	0.00454	0		0.0658471	1692963
00:00:02.969	43157	0.00516	0		0.0748395	1695022
00:00:02.980	43167	0.00479	0		0.0694731	1693803
00:00:02.988	43177	0.00526	0		0.0762898	1695384
00:00:02.999	43187	0.00502	0		0.0728089	1694550
00:00:03.009	43197	0.00533	0		0.0773051	1695595
00:00:03.018	43207	0.00489	0		0.0709234	1694132
00:00:03.028	43217	0.00518	0		0.0751295	1695098
00:00:03.038	43227	0.00493	0		0.0715036	1694279
00:00:03.048	43237	0.00546	0		0.0791906	1696056
00:00:03.058	43247	0.00504	0		0.073099	1694620
00:00:03.068	43257	0.00495	0		0.0717937	1694332
00:00:03.078	43267	0.00506	0		0.0733891	1694686
00:00:03.088	43277	0.00517	0		0.0749845	1695061
00:00:03.098	43287	0.0051	0		0.0739692	1694828
00:00:03.108	43297	0.00516	0		0.0748395	1695029
00:00:03.118	43307	0.00523	0		0.0758547	1695259
00:00:03.129	43317	0.00535	0		0.0775952	1695663
00:00:03.138	43327	0.00494	0		0.0716486	1694301
00:00:03.148	43337	0.0051	0		0.0739692	1694831
00:00:03.158	43347	0.00514	0		0.0745494	1694958
00:00:03.168	43357	0.00514	0		0.0745494	1694965
00:00:03.178	43367	0.0051	0		0.0739692	1694818
00:00:03.188	43377	0.00536	0		0.0777402	1695707
00:00:03.198	43387	0.00545	0		0.0790455	1696002
00:00:03.208	43397	0.0051	0		0.0739692	1694845
00:00:03.218	43407	0.00529	0		0.0767249	1695484
00:00:03.228	43417	0.00554	0		0.0803509	1696303
00:00:03.237	43427	0.00508	0		0.0736791	1694772
00:00:03.248	43437	0.00554	0		0.0803509	1696308
00:00:03.258	43447	0.00511	0		0.0741143	1694860
00:00:03.267	43457	0.00532	0		0.0771601	1695570
00:00:03.277	43467	0.00518	0		0.0751295	1695093
00:00:03.288	43477	0.00532	0		0.0771601	1695563
00:00:03.297	43487	0.00504	0		0.073099	1694630
00:00:03.308	43497	0.00535	0		0.0775952	1695690
00:00:03.317	43507	0.00492	0		0.0713586	1694239
00:00:03.327	43517	0.00538	0		0.0780303	1695769
00:00:03.338	43527	0.00529	0		0.0767249	1695470
00:00:03.347	43537	0.00555	0		0.0804959	1696328
00:00:03.357	43547	0.00525	0		0.0761448	1695338
00:00:03.367	43557	0.00535	0		0.0775952	1695671
00:00:03.377	43567	0.00528	0		0.0765799	1695433
00:00:03.387	43577	0.00544	0		0.0789005	1695968
00:00:03.397	43587	0.0052	0		0.0754196	1695169
00:00:03.407	43597	0.0053	0		0.07687	1695492
00:00:03.417	43607	0.00553	0		0.0802059	1696272
00:00:03.427	43617	0.0055	0		0.0797707	1696178
00:00:03.437	43627	0.00523	0		0.0758547	1695266
00:00:03.447	43637	0.00513	0		0.0744043	1694924
00:00:03.457	43647	0.00522	0		0.0757097	1695242
00:00:03.467	43657	0.00537	0		0.0778852	1695751
00:00:03.477	43667	0.00547	0		0.0793356	1696076
00:00:03.487	43677	0.00537	0		0.0778852	1695742
00:00:03.497	43687	0.00535	0		0.0775952	1695688
00:00:03.507	43697	0.0055	0		0.0797707	1696166
00:00:03.516	43707	0.00558	0		0.080931	1696443
00:00:03.527	43717	0.00518	0		0.0751295	1695112
00:00:03.537	43727	0.00535	0		0.0775952	1695678
00:00:03.546	43737	0.0055	0		0.0797707	1696174
00:00:03.557	43747	0.00522	0		0.0757097	1695249
00:00:03.566	43757	0.00546	0		0.0791906	1696039
00:00:03.577	43767	0.00541	0		0.0784654	1695863
00:00:03.586	43777	0.00559	0		0.0810761	1696487
00:00:03.596	43787	0.00519	0		0.0752746	1695146
00:00:03.606	43797	0.00561	0		0.0813661	1696546
00:00:03.616	43807	0.0052	0		0.0754196	1695164
00:00:03.626	43817	0.00574	0		0.0832516	1696966
00:00:03.636	43827	0.0057	0		0.0826715	1696863
00:00:03.646	43837	0.00557	0		0.080786	1696418
00:00:03.656	43847	0.00541	0		0.0784654	1695863
00:00:03.666	43857	0.00545	0		0.0790455	1696010
00:00:03.676	43867	0.00552	0		0.0800608	1696242
00:00:03.686	43877	0.00547	0		0.0793356	1696093
00:00:03.696	43887	0.00567	0		0.0822364	1696761
00:00:03.706	43897	0.00567	0		0.0822364	1696749
00:00:03.716	43907	0.00591	0		0.0857173	1697551
00:00:03.726	43917	0.00573	0		0.0831066	1696956
00:00:03.736	43927	0.00541	0		0.0784654	1695880
00:00:03.746	43937	0.00601	0		0.0871677	1697881
00:00:03.756	43947	0.00563	0		0.0816562	1696607
00:00:03.766	43957	0.00608	0		0.0881829	1698120
00:00:03.776	43967	0.00549	0		0.0796257	1696144
00:00:03.786	43977	0.00571	0		0.0828165	1696895
00:00:03.795	43987	0.00558	0		0.080931	1696458
00:00:03.806	43997	0.00537	0		0.0778852	1695742
00:00:03.816	44007	0.00547	0		0.0793356	1696063
00:00:03.826	44017	0.00554	0		0.0803509	1696296
00:00:03.836	44027	0.00592	0		0.0858623	1697597
00:00:03.845	44037	0.00589	0		0.0854272	1697473
00:00:03.856	44047	0.00569	0		0.0825265	1696824
00:00:03.865	44057	0.00562	0		0.0815112	1696590
00:00:03.875	44067	0.00544	0		0.0789005	1695961
00:00:03.885	44077	0.00565	0		0.0819463	1696666
00:00:03.895	44087	0.00542	0		0.0786104	1695907
00:00:03.905	44097	0.00582	0		0.0844119	1697247
00:00:03.915	44107	0.00564	0		0.0818013	1696634
00:00:03.925	44117	0.00566	0		0.0820913	1696705
00:00:03.935	44127	0.00549	0		0.0796257	1696139
00:00:03.945	44137	0.00581	0		0.0842669	1697203
00:00:03.955	44147	0.0056	0		0.0812211	1696499
00:00:03.965	44157	0.00557	0		0.080786	1696396
00:00:03.975	44167	0.00555	0		0.0804959	1696340
00:00:03.985	44177	0.00599	0		0.0868776	1697810
00:00:03.995	44187	0.00556	0		0.080641	1696394
00:00:04.005	44197	0.00584	0		0.084702	1697333
00:00:04.015	44207	0.00578	0		0.0838318	1697115
00:00:04.025	44217	0.00592	0		0.0858623	1697593
00:00:04.036	44227	0.00569	0		0.0825265	1696799
00:00:04.045	44237	0.00611	0		0.088618	1698211
00:00:04.054	44247	0.00598	0		0.0867325	1697784
00:00:04.065	44257	0.00559	0		0.0810761	1696475
00:00:04.075	44267	0.00588	0		0.0852822	1697458
00:00:04.084	44277	0.00582	0		0.0844119	1697255
00:00:04.095	44287	0.00574	0		0.0832516	1696968
00:00:04.105	44297	0.00594	0		0.0861524	1697641
00:00:04.114	44307	0.0059	0		0.0855722	1697526
00:00:04.124	44317	0.00573	0		0.0831066	1696958
00:00:04.134	44327	0.00607	0		0.0880379	1698078
00:00:04.144	44337	0.00604	0		0.0876028	1697975
00:00:04.154	44347	0.00625	0		0.0906486	1698710
00:00:04.164	44357	0.00594	0		0.0861524	1697639
00:00:04.174	44367	0.00621	0		0.0900684	1698551
00:00:04.184	44377	0.00607	0		0.0880379	1698105
00:00:04.194	44387	0.0061	0		0.088473	1698189
00:00:04.205	44397	0.0061	0		0.088473	1698193
00:00:04.215	44407	0.00605	0		0.0877478	1698028
00:00:04.224	44417	0.00625	0		0.0906486	1698683
00:00:04.234	44427	0.00612	0		0.0887631	1698265
00:00:04.244	44437	0.00605	0		0.0877478	1698009
00:00:04.254	44447	0.00593	0		0.0860074	1697622
00:00:04.264	44457	0.00612	0		0.0887631	1698260
00:00:04.274	44467	0.006	0		0.0870226	1697850
00:00:04.284	44477	0.00576	0		0.0835417	1697051
00:00:04.294	44487	0.00595	0		0.0862974	1697695
00:00:04.304	44497	0.00583	0		0.084557	1697294
00:00:04.314	44507	0.00613	0		0.0889081	1698306
00:00:04.324	44517	0.00634	0		0.0919539	1698985
00:00:04.334	44527	0.00582	0		0.0844119	1697264
00:00:04.344	44537	0.00642	0		0.0931142	1699265
00:00:04.354	44547	0.00618	0		0.0896333	1698458
00:00:04.364	44557	0.00618	0		0.0896333	1698446
00:00:04.374	44567	0.00632	0		0.0916638	1698939
00:00:04.383	44577	0.00612	0		0.0887631	1698267
00:00:04.393	44587	0.00594	0		0.0861524	1697661
00:00:04.403	44597	0.00601	0		0.0871677	1697904
00:00:04.413	44607	0.0062	0		0.0899234	1698509
00:00:04.423	44617	0.00625	0		0.0906486	1698681
00:00:04.433	44627	0.00625	0		0.0906486	1698708
00:00:04.443	44637	0.00599	0		0.0868776	1697815
00:00:04.453	44647	0.00626	0		0.0907936	1698735
00:00:04.463	44657	0.00642	0		0.0931142	1699272
00:00:04.473	44667	0.00641	0		0.0929692	1699221
00:00:04.483	44677	0.00653	0		0.0947096	1699622
00:00:04.493	44687	0.00619	0		0.0897783	1698478
00:00:04.503	44697	0.00629	0		0.0912287	1698813
00:00:04.513	44707	0.0064	0		0.0928241	1699213
00:00:04.523	44717	0.0062	0		0.0899234	1698534
00:00:04.533	44727	0.00613	0		0.0889081	1698291
00:00:04.543	44737	0.00657	0		0.0952898	1699757
00:00:04.553	44747	0.00629	0		0.0912287	1698842
00:00:04.563	44757	0.00628	0		0.0910837	1698786
00:00:04.573	44767	0.00654	0		0.0948547	1699656
00:00:04.583	44777	0.00649	0		0.0941295	1699510
00:00:04.593	44787	0.00618	0		0.0896333	1698453
00:00:04.603	44797	0.00652	0		0.0945646	1699612
00:00:04.612	44807	0.00631	0		0.0915188	1698899
00:00:04.622	44817	0.00637	0		0.092389	1699105
00:00:04.632	44827	0.00662	0		0.096015	1699945
00:00:04.643	44837	0.00633	0		0.0918089	1698951
00:00:04.652	44847	0.00668	0		0.0968852	1700124
00:00:04.663	44857	0.00622	0		0.0902134	1698595
00:00:04.672	44867	0.00657	0		0.0952898	1699781
00:00:04.682	44877	0.00633	0		0.0918089	1698968
00:00:04.692	44887	0.0065	0		0.0942745	1699539
00:00:04.702	44897	0.00642	0		0.0931142	1699274
00:00:04.712	44907	0.0067	0		0.0971753	1700217
00:00:04.725	44917	0.00654	0		0.0948547	1699669
00:00:04.732	44927	0.00684	0		0.0992058	1700686
00:00:04.742	44937	0.00634	0		0.0919539	1699008
00:00:04.752	44947	0.00655	0		0.0949997	1699715
00:00:04.762	44957	0.00656	0		0.0951447	1699718
00:00:04.772	44967	0.00663	0		0.09616	1699970
00:00:04.782	44977	0.00658	0		0.0954348	1699813
00:00:04.792	44987	0.00651	0		0.0944195	1699559
00:00:04.802	44997	0.00639	0		0.0926791	1699150
00:00:04.812	45007	0.00681	0		0.0987707	1700573
00:00:04.822	45017	0.00641	0		0.0929692	1699238
00:00:04.832	45027	0.00636	0		0.092244	1699076
00:00:04.842	45037	0.00652	0		0.0945646	1699612
00:00:04.852	45047	0.00669	0		0.0970302	1700171
00:00:04.862	45057	0.00637	0		0.092389	1699108
00:00:04.872	45067	0.00648	0		0.0939844	1699480
00:00:04.883	45077	0.00668	0		0.0968852	1700127
00:00:04.892	45087	0.00663	0		0.09616	1699972
00:00:04.902	45097	0.00658	0		0.0954348	1699801
00:00:04.911	45107	0.00671	0		0.0973203	1700237
00:00:04.922	45117	0.00659	0		0.0955798	1699843
00:00:04.932	45127	0.00661	0		0.0958699	1699901
00:00:04.942	45137	0.0065	0		0.0942745	1699539
00:00:04.952	45147	0.00673	0		0.0976104	1700309
00:00:04.962	45157	0.00663	0		0.09616	1699975
00:00:04.972	45167	0.00674	0		0.0977554	1700338
00:00:04.981	45177	0.00707	0		0.102542	1701444
00:00:04.991	45187	0.00683	0		0.0990607	1700627
00:00:05.001	45197	0.00656	0		0.0951447	1699718
00:00:05.011	45207	0.00655	0		0.0949997	1699686
00:00:05.021	45217	0.00663	0		0.09616	1699958
00:00:05.031	45227	0.0071	0		0.102977	1701539
00:00:05.041	45237	0.00665	0		0.0964501	1700019
00:00:05.051	45247	0.00685	0		0.0993508	1700715
00:00:05.061	45257	0.00679	0		0.0984806	1700490
00:00:05.071	45267	0.00702	0		0.101816	1701280
00:00:05.081	45277	0.00652	0		0.0945646	1699598
00:00:05.091	45287	0.0068	0		0.0986256	1700534
00:00:05.101	45297	0.00703	0		0.101962	1701294
00:00:05.111	45307	0.00678	0		0.0983356	1700485
00:00:05.121	45317	0.00703	0		0.101962	1701297
00:00:05.131	45327	0.00717	0		0.103992	1701779
00:00:05.141	45337	0.00683	0		0.0990607	1700654
00:00:05.151	45347	0.00724	0		0.105007	1702017
00:00:05.161	45357	0.00678	0		0.0983356	1700483
00:00:05.171	45367	0.00743	0		0.107763	1702662
00:00:05.181	45377	0.0066	0		0.0957249	1699857
00:00:05.191	45387	0.00708	0		0.102687	1701478
00:00:05.200	45397	0.00691	0		0.100221	1700924
00:00:05.211	45407	0.007	0		0.101526	1701199
00:00:05.221	45417	0.00689	0		0.099931	1700838
00:00:05.230	45427	0.00706	0		0.102397	1701419
00:00:05.240	45437	0.00693	0		0.100511	1700970
00:00:05.251	45447	0.00731	0		0.106023	1702257
00:00:05.261	45457	0.00691	0		0.100221	1700919
00:00:05.270	45467	0.00731	0		0.106023	1702254
00:00:05.280	45477	0.00691	0		0.100221	1700906
00:00:05.290	45487	0.00689	0		0.099931	1700833
00:00:05.300	45497	0.00704	0		0.102107	1701336
00:00:05.310	45507	0.00725	0		0.105152	1702036
00:00:05.320	45517	0.00709	0		0.102832	1701520
00:00:05.330	45527	0.00741	0		0.107473	1702574
00:00:05.341	45537	0.00707	0		0.102542	1701456
00:00:05.350	45547	0.00727	0		0.105442	1702100
00:00:05.360	45557	0.00679	0		0.0984806	1700493
00:00:05.370	45567	0.00679	0		0.0984806	1700510
00:00:05.380	45577	0.00703	0		0.101962	1701321
00:00:05.390	45587	0.0072	0		0.104427	1701897
00:00:05.400	45597	0.00698	0		0.101236	1701129
00:00:05.410	45607	0.00752	0		0.109068	1702953
00:00:05.420	45617	0.0071	0		0.102977	1701532
00:00:05.430	45627	0.00713	0		0.103412	1701657
00:00:05.440	45637	0.007	0		0.101526	1701209
00:00:05.450	45647	0.00771	0		0.111824	1703579
00:00:05.459	45657	0.00706	0		0.102397	1701417
00:00:05.469	45667	0.00721	0		0.104572	1701916
00:00:05.479	45677	0.00711	0		0.103122	1701581
00:00:05.489	45687	0.0074	0		0.107328	1702539
00:00:05.499	45697	0.00722	0		0.104717	1701963
00:00:05.509	45707	0.00774	0		0.112259	1703682
00:00:05.519	45717	0.0071	0		0.102977	1701559
00:00:05.529	45727	0.00757	0		0.109794	1703120
00:00:05.539	45737	0.00699	0		0.101381	1701177
00:00:05.549	45747	0.0076	0		0.110229	1703223
00:00:05.559	45757	0.007	0		0.101526	1701226
00:00:05.569	45767	0.00787	0		0.114145	1704117
00:00:05.579	45777	0.00731	0		0.106023	1702259
00:00:05.589	45787	0.00752	0		0.109068	1702968
00:00:05.599	45797	0.00734	0		0.106458	1702345
00:00:05.609	45807	0.00781	0		0.113274	1703931
00:00:05.619	45817	0.00736	0		0.106748	1702424
00:00:05.629	45827	0.00793	0		0.115015	1704326
00:00:05.639	45837	0.00737	0		0.106893	1702468
00:00:05.649	45847	0.00785	0		0.113855	1704076
00:00:05.659	45857	0.00715	0		0.103702	1701720
00:00:05.669	45867	0.00758	0		0.109939	1703169
00:00:05.679	45877	0.00705	0		0.102252	1701392
00:00:05.689	45887	0.00761	0		0.110374	1703242
00:00:05.699	45897	0.00757	0		0.109794	1703110
00:00:05.709	45907	0.00778	0		0.112839	1703814
00:00:05.719	45917	0.00759	0		0.110084	1703174
00:00:05.729	45927	0.0077	0		0.111679	1703562
00:00:05.738	45937	0.00758	0		0.109939	1703157
00:00:05.749	45947	0.00759	0		0.110084	1703193
00:00:05.758	45957	0.00749	0		0.108633	1702841
00:00:05.769	45967	0.0075	0		0.108778	1702872
00:00:05.778	45977	0.00734	0		0.106458	1702365
00:00:05.788	45987	0.00776	0		0.112549	1703767
00:00:05.798	45997	0.00737	0		0.106893	1702461
00:00:05.808	46007	0.00747	0		0.108343	1702774
00:00:05.818	46017	0.00735	0		0.106603	1702379
00:00:05.828	46027	0.00773	0		0.112114	1703660
00:00:05.838	46037	0.00768	0		0.111389	1703486
00:00:05.848	46047	0.00761	0		0.110374	1703264
00:00:05.858	46057	0.00742	0		0.107618	1702623
00:00:05.868	46067	0.00755	0		0.109503	1703071
00:00:05.878	46077	0.00765	0		0.110954	1703388
00:00:05.888	46087	0.00794	0		0.11516	1704348
00:00:05.898	46097	0.00762	0		0.110519	1703303
00:00:05.908	46107	0.00768	0		0.111389	1703486
00:00:05.918	46117	0.00773	0		0.112114	1703655
00:00:05.928	46127	0.00778	0		0.112839	1703833
00:00:05.938	46137	0.00787	0		0.114145	1704127
00:00:05.948	46147	0.00768	0		0.111389	1703486
00:00:05.958	46157	0.00765	0		0.110954	1703398
00:00:05.968	46167	0.00791	0		0.114725	1704279
00:00:05.978	46177	0.00762	0		0.110519	1703274
00:00:05.988	46187	0.00822	0		0.119221	1705301
00:00:05.998	46197	0.00778	0		0.112839	1703829
00:00:06.008	46207	0.00803	0		0.116465	1704652
00:00:06.017	46217	0.00781	0		0.113274	1703926
00:00:06.028	46227	0.00789	0		0.114435	1704201
00:00:06.037	46237	0.00797	0		0.115595	1704460
00:00:06.047	46247	0.00766	0		0.111099	1703429
00:00:06.057	46257	0.00761	0		0.110374	1703250
00:00:06.067	46267	0.00802	0		0.11632	1704638
00:00:06.077	46277	0.00778	0		0.112839	1703826
00:00:06.087	46287	0.00808	0		0.11719	1704834
00:00:06.097	46297	0.00803	0		0.116465	1704682
00:00:06.107	46307	0.00791	0		0.114725	1704260
00:00:06.117	46317	0.008	0		0.11603	1704551
00:00:06.127	46327	0.00803	0		0.116465	1704670
00:00:06.137	46337	0.00752	0		0.109068	1702966
00:00:06.147	46347	0.00823	0		0.119366	1705345
00:00:06.157	46357	0.00777	0		0.112694	1703806
00:00:06.167	46367	0.0083	0		0.120381	1705561
00:00:06.177	46377	0.00777	0		0.112694	1703797
00:00:06.187	46387	0.00805	0		0.116755	1704733
00:00:06.197	46397	0.00806	0		0.1169	1704772
00:00:06.207	46407	0.0084	0		0.121832	1705907
00:00:06.217	46417	0.00805	0		0.116755	1704726
00:00:06.227	46427	0.00841	0		0.121977	1705937
00:00:06.237	46437	0.00826	0		0.119801	1705438
00:00:06.247	46447	0.00844	0		0.122412	1706027
00:00:06.257	46457	0.0083	0		0.120381	1705571
00:00:06.267	46467	0.00825	0		0.119656	1705394
00:00:06.277	46477	0.00806	0		0.1169	1704755
00:00:06.286	46487	0.00856	0		0.124152	1706448
00:00:06.296	46497	0.00833	0		0.120816	1705657
00:00:06.306	46507	0.00807	0		0.117045	1704816
00:00:06.316	46517	0.00776	0		0.112549	1703770
00:00:06.326	46527	0.00793	0		0.115015	1704323
00:00:06.336	46537	0.00818	0		0.118641	1705176
00:00:06.346	46547	0.00872	0		0.126473	1706993
00:00:06.356	46557	0.00804	0		0.11661	1704711
00:00:06.366	46567	0.0088	0		0.127633	1707238
00:00:06.376	46577	0.00812	0		0.117771	1704961
00:00:06.386	46587	0.00839	0		0.121687	1705888
00:00:06.396	46597	0.0082	0		0.118931	1705247
00:00:06.406	46607	0.00864	0		0.125313	1706698
00:00:06.416	46617	0.00834	0		0.120961	1705706
00:00:06.426	46627	0.0086	0		0.124732	1706578
00:00:06.436	46637	0.00843	0		0.122267	1706010
00:00:06.446	46647	0.00853	0		0.123717	1706338
00:00:06.456	46657	0.00847	0		0.122847	1706155
00:00:06.466	46667	0.0085	0		0.123282	1706260
00:00:06.476	46677	0.00822	0		0.119221	1705306
00:00:06.486	46687	0.00855	0		0.124007	1706421
00:00:06.496	46697	0.00855	0		0.124007	1706409
00:00:06.506	46707	0.00858	0		0.124442	1706500
00:00:06.516	46717	0.00842	0		0.122122	1705961
00:00:06.526	46727	0.00835	0		0.121106	1705750
00:00:06.536	46737	0.00844	0		0.122412	1706030
00:00:06.546	46747	0.00827	0		0.119946	1705458
00:00:06.556	46757	0.00856	0		0.124152	1706429
00:00:06.566	46767	0.0088	0		0.127633	1707255
00:00:06.576	46777	0.00873	0		0.126618	1707005
00:00:06.587	46787	0.00864	0		0.125313	1706728
00:00:06.595	46797	0.00849	0		0.123137	1706223
00:00:06.605	46807	0.00885	0		0.128358	1707409
00:00:06.615	46817	0.00864	0		0.125313	1706710
00:00:06.625	46827	0.00896	0		0.129954	1707799
00:00:06.635	46837	0.00853	0		0.123717	1706341
00:00:06.645	46847	0.00898	0		0.130244	1707846
00:00:06.655	46857	0.00852	0		0.123572	1706304
00:00:06.665	46867	0.00874	0		0.126763	1707035
00:00:06.675	46877	0.00848	0		0.122992	1706167
00:00:06.685	46887	0.00881	0		0.127778	1707280
00:00:06.695	46897	0.00862	0		0.125023	1706647
00:00:06.705	46907	0.0091	0		0.131984	1708258
00:00:06.715	46917	0.00859	0		0.124587	1706556
00:00:06.725	46927	0.00849	0		0.123137	1706196
00:00:06.735	46937	0.00854	0		0.123862	1706375
00:00:06.745	46947	0.00942	0		0.136626	1709317
00:00:06.755	46957	0.00894	0		0.129664	1707711
00:00:06.765	46967	0.00908	0		0.131694	1708184
00:00:06.775	46977	0.00868	0		0.125893	1706849
00:00:06.785	46987	0.00897	0		0.130099	1707821
00:00:06.795	46997	0.00861	0		0.124877	1706617
00:00:06.805	47007	0.00881	0		0.127778	1707299
00:00:06.815	47017	0.0087	0		0.126183	1706927
00:00:06.825	47027	0.00903	0		0.130969	1708037
00:00:06.835	47037	0.00879	0		0.127488	1707223
00:00:06.845	47047	0.00904	0		0.131114	1708052
00:00:06.855	47057	0.00907	0		0.131549	1708152
00:00:06.864	47067	0.00899	0		0.130389	1707885
00:00:06.874	47077	0.00921	0		0.13358	1708615
00:00:06.884	47087	0.00891	0		0.129229	1707635
00:00:06.894	47097	0.00928	0		0.134595	1708850
00:00:06.904	47107	0.00908	0		0.131694	1708179
00:00:06.915	47117	0.00898	0		0.130244	1707854
00:00:06.925	47127	0.00899	0		0.130389	1707900
00:00:06.934	47137	0.00926	0		0.134305	1708784
00:00:06.944	47147	0.00928	0		0.134595	1708872
00:00:06.955	47157	0.00901	0		0.130679	1707954
00:00:06.964	47167	0.00955	0		0.138511	1709782
00:00:06.974	47177	0.00912	0		0.132274	1708312
00:00:06.985	47187	0.00917	0		0.133	1708505
00:00:06.994	47197	0.00895	0		0.129809	1707769
00:00:07.004	47207	0.00932	0		0.135175	1709011
00:00:07.014	47217	0.00913	0		0.132419	1708363
00:00:07.024	47227	0.00932	0		0.135175	1708988
00:00:07.034	47237	0.0089	0		0.129084	1707573
00:00:07.044	47247	0.00929	0		0.13474	1708895
00:00:07.054	47257	0.0091	0		0.131984	1708241
00:00:07.064	47267	0.00916	0		0.132855	1708468
00:00:07.074	47277	0.00915	0		0.13271	1708441
00:00:07.084	47287	0.00905	0		0.131259	1708099
00:00:07.094	47297	0.00901	0		0.130679	1707959
00:00:07.104	47307	0.00931	0		0.13503	1708969
00:00:07.114	47317	0.00943	0		0.136771	1709375
00:00:07.124	47327	0.00926	0		0.134305	1708792
00:00:07.134	47337	0.00937	0		0.1359	1709167
00:00:07.144	47347	0.00934	0		0.135465	1709055
00:00:07.154	47357	0.00912	0		0.132274	1708309
00:00:07.164	47367	0.0093	0		0.134885	1708940
00:00:07.174	47377	0.00919	0		0.13329	1708569
00:00:07.184	47387	0.00938	0		0.136045	1709187
00:00:07.194	47397	0.0094	0		0.136335	1709273
00:00:07.204	47407	0.00955	0		0.138511	1709782
00:00:07.213	47417	0.00928	0		0.134595	1708858
00:00:07.223	47427	0.00947	0		0.137351	1709486
00:00:07.233	47437	0.00937	0		0.1359	1709172
00:00:07.243	47447	0.00948	0		0.137496	1709544
00:00:07.253	47457	0.00948	0		0.137496	1709527
00:00:07.263	47467	0.00944	0		0.136916	1709390
00:00:07.273	47477	0.00951	0		0.137931	1709623
00:00:07.283	47487	0.00969	0		0.140542	1710248
00:00:07.293	47497	0.00965	0		0.139961	1710106
00:00:07.303	47507	0.00979	0		0.141992	1710559
00:00:07.313	47517	0.00973	0		0.141122	1710378
00:00:07.323	47527	0.00966	0		0.140106	1710145
00:00:07.333	47537	0.00968	0		0.140396	1710199
00:00:07.343	47547	0.00951	0		0.137931	1709647
00:00:07.353	47557	0.00945	0		0.137061	1709437
00:00:07.363	47567	0.00966	0		0.140106	1710148
00:00:07.373	47577	0.00976	0		0.141557	1710461
00:00:07.383	47587	0.00941	0		0.13648	1709297
00:00:07.393	47597	0.00986	0		0.143007	1710819
00:00:07.403	47607	0.00972	0		0.140977	1710324
00:00:07.413	47617	0.00981	0		0.142282	1710640
00:00:07.423	47627	0.00963	0		0.139671	1710024
00:00:07.433	47637	0.00962	0		0.139526	1710012
00:00:07.443	47647	0.00977	0		0.141702	1710518
00:00:07.453	47657	0.00971	0		0.140832	1710292
00:00:07.463	47667	0.00964	0		0.139816	1710072
00:00:07.472	47677	0.01009	0		0.146343	1711564
00:00:07.482	47687	0.0094	0		0.136335	1709251
00:00:07.493	47697	0.00991	0		0.143732	1710973
00:00:07.503	47707	0.00988	0		0.143297	1710860
00:00:07.513	47717	0.00983	0		0.142572	1710716
00:00:07.523	47727	0.00998	0		0.144748	1711194
00:00:07.532	47737	0.00994	0		0.144167	1711075
00:00:07.543	47747	0.00999	0		0.144893	1711256
00:00:07.555	47757	0.01011	0		0.146633	1711630
00:00:07.562	47767	0.01015	0		0.147213	1711785
00:00:07.572	47777	0.01016	0		0.147358	1711799
00:00:07.582	47787	0.00981	0		0.142282	1710640
00:00:07.592	47797	0.01017	0		0.147503	1711846
00:00:07.602	47807	0.01021	0		0.148083	1711983
00:00:07.612	47817	0.01009	0		0.146343	1711579
00:00:07.622	47827	0.01	0		0.145038	1711280
00:00:07.632	47837	0.01	0		0.145038	1711285
00:00:07.642	47847	0.00978	0		0.141847	1710527
00:00:07.652	47857	0.00989	0		0.143442	1710912
00:00:07.662	47867	0.01023	0		0.148374	1712039
00:00:07.672	47877	0.00994	0		0.144167	1711089
00:00:07.682	47887	0.01001	0		0.145183	1711310
00:00:07.692	47897	0.01008	0		0.146198	1711542
00:00:07.702	47907	0.01013	0		0.146923	1711709
00:00:07.712	47917	0.01006	0		0.145908	1711466
00:00:07.722	47927	0.01018	0		0.147648	1711875
00:00:07.732	47937	0.01032	0		0.149679	1712339
00:00:07.742	47947	0.01018	0		0.147648	1711888
00:00:07.751	47957	0.01039	0		0.150694	1712582
00:00:07.762	47967	0.01008	0		0.146198	1711532
00:00:07.772	47977	0.01017	0		0.147503	1711834
00:00:07.781	47987	0.01001	0		0.145183	1711322
00:00:07.791	47997	0.01057	0		0.153305	1713190
00:00:07.801	48007	0.01025	0		0.148664	1712123
00:00:07.811	48017	0.01015	0		0.147213	1711775
00:00:07.822	48027	0.01025	0		0.148664	1712108
00:00:07.831	48037	0.01049	0		0.152145	1712910
00:00:07.841	48047	0.01049	0		0.152145	1712937
00:00:07.851	48057	0.0107	0		0.15519	1713633
00:00:07.861	48067	0.01051	0		0.152435	1713000
00:00:07.871	48077	0.01036	0		0.150259	1712476
00:00:07.881	48087	0.01015	0		0.147213	1711768
00:00:07.891	48097	0.01003	0		0.145473	1711376
00:00:07.901	48107	0.01028	0		0.149099	1712208
00:00:07.911	48117	0.01037	0		0.150404	1712528
00:00:07.921	48127	0.01027	0		0.148954	1712186
00:00:07.931	48137	0.01032	0		0.149679	1712361
00:00:07.941	48147	0.01046	0		0.151709	1712836
00:00:07.951	48157	0.01054	0		0.15287	1713093
00:00:07.961	48167	0.01033	0		0.149824	1712381
00:00:07.971	48177	0.01041	0		0.150984	1712643
00:00:07.981	48187	0.0106	0		0.15374	1713281
00:00:07.991	48197	0.01064	0		0.15432	1713437
00:00:08.001	48207	0.0102	0		0.147938	1711956
00:00:08.011	48217	0.01077	0		0.156206	1713849
00:00:08.021	48227	0.01078	0		0.156351	1713903
00:00:08.031	48237	0.01057	0		0.153305	1713183
00:00:08.041	48247	0.01035	0		0.150114	1712457
00:00:08.050	48257	0.01062	0		0.15403	1713352
00:00:08.061	48267	0.01063	0		0.154175	1713383
00:00:08.071	48277	0.01051	0		0.152435	1712976
00:00:08.081	48287	0.01063	0		0.154175	1713374
00:00:08.091	48297	0.01074	0		0.15577	1713761
00:00:08.101	48307	0.0104	0		0.150839	1712611
00:00:08.111	48317	0.01062	0		0.15403	1713359
00:00:08.120	48327	0.01082	0		0.156931	1714040
00:00:08.130	48337	0.01107	0		0.160557	1714878
00:00:08.140	48347	0.01079	0		0.156496	1713925
00:00:08.150	48357	0.01079	0		0.156496	1713915
00:00:08.160	48367	0.01054	0		0.15287	1713084
00:00:08.170	48377	0.01085	0		0.157366	1714125
00:00:08.180	48387	0.01072	0		0.15548	1713699
00:00:08.190	48397	0.01075	0		0.155916	1713778
00:00:08.200	48407	0.01042	0		0.151129	1712689
00:00:08.210	48417	0.01084	0		0.157221	1714084
00:00:08.220	48427	0.01051	0		0.152435	1712978
00:00:08.230	48437	0.01107	0		0.160557	1714866
00:00:08.240	48447	0.01082	0		0.156931	1714018
00:00:08.250	48457	0.01107	0		0.160557	1714866
00:00:08.260	48467	0.01077	0		0.156206	1713873
00:00:08.270	48477	0.01088	0		0.157801	1714236
00:00:08.280	48487	0.01094	0		0.158671	1714432
00:00:08.290	48497	0.01091	0		0.158236	1714329
00:00:08.299	48507	0.01098	0		0.159251	1714567
00:00:08.310	48517	0.01097	0		0.159106	1714533
00:00:08.319	48527	0.01088	0		0.157801	1714231
00:00:08.330	48537	0.01132	0		0.164183	1715714
00:00:08.340	48547	0.01076	0		0.156061	1713812
00:00:08.349	48557	0.01085	0		0.157366	1714140
00:00:08.359	48567	0.011	0		0.159541	1714636
00:00:08.369	48577	0.01113	0		0.161427	1715081
00:00:08.380	48587	0.01099	0		0.159396	1714611
00:00:08.389	48597	0.01084	0		0.157221	1714108
00:00:08.399	48607	0.01084	0		0.157221	1714094
00:00:08.409	48617	0.01128	0		0.163603	1715558
00:00:08.419	48627	0.01131	0		0.164038	1715678
00:00:08.429	48637	0.01114	0		0.161572	1715089
00:00:08.439	48647	0.01101	0		0.159687	1714663
00:00:08.449	48657	0.01121	0		0.162587	1715336
00:00:08.459	48667	0.01112	0		0.161282	1715042
00:00:08.469	48677	0.01128	0		0.163603	1715562
00:00:08.479	48687	0.01105	0		0.160267	1714800
00:00:08.489	48697	0.01135	0		0.164618	1715810
00:00:08.499	48707	0.01108	0		0.160702	1714910
00:00:08.509	48717	0.01137	0		0.164908	1715876
00:00:08.519	48727	0.01112	0		0.161282	1715040
00:00:08.529	48737	0.01141	0		0.165488	1716018
00:00:08.539	48747	0.01122	0		0.162732	1715383
00:00:08.549	48757	0.01137	0		0.164908	1715873
00:00:08.559	48767	0.01123	0		0.162877	1715390
00:00:08.569	48777	0.0114	0		0.165343	1715967
00:00:08.579	48787	0.01138	0		0.165053	1715893
00:00:08.589	48797	0.01116	0		0.161862	1715160
00:00:08.598	48807	0.01103	0		0.159977	1714736
00:00:08.609	48817	0.01168	0		0.169404	1716901
00:00:08.619	48827	0.01116	0		0.161862	1715175
00:00:08.629	48837	0.01153	0		0.167228	1716417
00:00:08.638	48847	0.01144	0		0.165923	1716106
00:00:08.648	48857	0.01164	0		0.168824	1716763
00:00:08.659	48867	0.01135	0		0.164618	1715795
00:00:08.668	48877	0.0114	0		0.165343	1715984
00:00:08.678	48887	0.01126	0		0.163312	1715499
00:00:08.688	48897	0.01176	0		0.170564	1717167
00:00:08.698	48907	0.01144	0		0.165923	1716123
00:00:08.709	48917	0.01164	0		0.168824	1716768
00:00:08.718	48927	0.01159	0		0.168099	1716609
00:00:08.728	48937	0.01169	0		0.169549	1716959
00:00:08.738	48947	0.01146	0		0.166213	1716187
00:00:08.748	48957	0.0117	0		0.169694	1716981
00:00:08.758	48967	0.01162	0		0.168534	1716714
00:00:08.768	48977	0.01169	0		0.169549	1716959
00:00:08.778	48987	0.01155	0		0.167519	1716461
00:00:08.788	48997	0.0118	0		0.171144	1717327
00:00:08.798	49007	0.01136	0		0.164763	1715849
00:00:08.808	49017	0.01181	0		0.17129	1717341
00:00:08.818	49027	0.01146	0		0.166213	1716187
00:00:08.827	49037	0.01186	0		0.172015	1717525
00:00:08.838	49047	0.01153	0		0.167228	1716410
00:00:08.847	49057	0.01171	0		0.169839	1717011
00:00:08.858	49067	0.01182	0		0.171435	1717381
00:00:08.867	49077	0.0119	0		0.172595	1717658
00:00:08.878	49087	0.0117	0		0.169694	1716991
00:00:08.888	49097	0.01203	0		0.17448	1718082
00:00:08.897	49107	0.01162	0		0.168534	1716729
00:00:08.907	49117	0.01188	0		0.172305	1717574
00:00:08.917	49127	0.01147	0		0.166358	1716219
00:00:08.927	49137	0.01182	0		0.171435	1717398
00:00:08.937	49147	0.01179	0		0.170999	1717275
00:00:08.947	49157	0.01185	0		0.17187	1717471
00:00:08.958	49167	0.0115	0		0.166793	1716312
00:00:08.967	49177	0.01169	0		0.169549	1716945
00:00:08.978	49187	0.01181	0		0.17129	1717339
00:00:08.987	49197	0.01205	0		0.17477	1718150
00:00:08.997	49207	0.012	0		0.174045	1717972
00:00:09.008	49217	0.01219	0		0.176801	1718630
00:00:09.017	49227	0.01182	0		0.171435	1717368
00:00:09.027	49237	0.01259	0		0.182602	1719957
00:00:09.037	49247	0.01167	0		0.169259	1716871
00:00:09.047	49257	0.01193	0		0.17303	1717737
00:00:09.057	49267	0.01193	0		0.17303	1717739
00:00:09.067	49277	0.01203	0		0.17448	1718097
00:00:09.077	49287	0.01177	0		0.170709	1717204
00:00:09.087	49297	0.01212	0		0.175786	1718376
00:00:09.097	49307	0.01197	0		0.17361	1717898
00:00:09.107	49317	0.01213	0		0.175931	1718439
00:00:09.117	49327	0.01169	0		0.169549	1716957
00:00:09.127	49337	0.01203	0		0.17448	1718092
00:00:09.137	49347	0.01179	0		0.170999	1717290
00:00:09.150	49357	0.0121	0		0.175496	1718332
00:00:09.157	49367	0.01178	0		0.170854	1717246
00:00:09.166	49377	0.01218	0		0.176656	1718608
00:00:09.177	49387	0.01196	0		0.173465	1717866
00:00:09.186	49397	0.01211	0		0.175641	1718373
00:00:09.196	49407	0.01212	0		0.175786	1718405
00:00:09.207	49417	0.01205	0		0.17477	1718150
00:00:09.216	49427	0.01227	0		0.177961	1718881
00:00:09.226	49437	0.01241	0		0.179992	1719369
00:00:09.236	49447	0.01217	0		0.176511	1718559
00:00:09.246	49457	0.01233	0		0.178831	1719092
00:00:09.257	49467	0.01244	0		0.180427	1719474
00:00:09.266	49477	0.01256	0		0.182167	1719869
00:00:09.276	49487	0.012	0		0.174045	1717972
00:00:09.286	49497	0.01255	0		0.182022	1719844
00:00:09.296	49507	0.01233	0		0.178831	1719085
00:00:09.306	49517	0.01243	0		0.180282	1719435
00:00:09.316	49527	0.01221	0		0.177091	1718687
00:00:09.326	49537	0.01248	0		0.181007	1719606
00:00:09.336	49547	0.01201	0		0.17419	1718028
00:00:09.346	49557	0.01239	0		0.179702	1719290
00:00:09.356	49567	0.01231	0		0.178541	1719021
00:00:09.366	49577	0.01255	0		0.182022	1719822
00:00:09.376	49587	0.01231	0		0.178541	1719023
00:00:09.386	49597	0.01251	0		0.181442	1719697
00:00:09.396	49607	0.01225	0		0.177671	1718837
00:00:09.406	49617	0.0127	0		0.184198	1720344
00:00:09.416	49627	0.01235	0		0.179122	1719160
00:00:09.425	49637	0.01248	0		0.181007	1719609
00:00:09.435	49647	0.01261	0		0.182893	1720043
00:00:09.446	49657	0.0125	0		0.181297	1719658
00:00:09.456	49667	0.0124	0		0.179847	1719329
00:00:09.465	49677	0.01245	0		0.180572	1719489
00:00:09.475	49687	0.0127	0		0.184198	1720330
00:00:09.485	49697	0.01265	0		0.183473	1720180
00:00:09.495	49707	0.01259	0		0.182602	1719957
00:00:09.505	49717	0.01274	0		0.184778	1720486
00:00:09.515	49727	0.01242	0		0.180137	1719405
00:00:09.525	49737	0.01289	0		0.186954	1720982
00:00:09.535	49747	0.01262	0		0.183038	1720070
00:00:09.545	49757	0.01267	0		0.183763	1720227
00:00:09.555	49767	0.01263	0		0.183183	1720112
00:00:09.565	49777	0.01257	0		0.182312	1719899
00:00:09.575	49787	0.01251	0		0.181442	1719702
00:00:09.585	49797	0.01264	0		0.183328	1720131
00:00:09.595	49807	0.01235	0		0.179122	1719168
00:00:09.605	49817	0.01273	0		0.184633	1720452
00:00:09.615	49827	0.013	0		0.188549	1721357
00:00:09.625	49837	0.01287	0		0.186664	1720891
00:00:09.635	49847	0.01244	0		0.180427	1719464
00:00:09.645	49857	0.01285	0		0.186373	1720840
00:00:09.655	49867	0.01236	0		0.179267	1719212
00:00:09.665	49877	0.01303	0		0.188984	1721455
00:00:09.675	49887	0.01291	0		0.187244	1721024
00:00:09.685	49897	0.01257	0		0.182312	1719896
00:00:09.695	49907	0.01254	0		0.181877	1719795
00:00:09.705	49917	0.01285	0		0.186373	1720827
00:00:09.714	49927	0.01307	0		0.189564	1721575
00:00:09.725	49937	0.01276	0		0.185068	1720545
00:00:09.735	49947	0.01267	0		0.183763	1720241
00:00:09.745	49957	0.01273	0		0.184633	1720425
00:00:09.755	49967	0.01282	0		0.185938	1720739
00:00:09.764	49977	0.01281	0		0.185793	1720712
00:00:09.774	49987	0.01266	0		0.183618	1720200
00:00:09.784	49997	0.01304	0		0.189129	1721477
00:00:09.794	50007	0.01274	0		0.184778	1720479
00:00:09.805	50017	0.0131	0		0.189999	1721695
00:00:09.815	50027	0.01265	0		0.183473	1720156
00:00:09.824	50037	0.01303	0		0.188984	1721460
00:00:09.834	50047	0.01303	0		0.188984	1721447
00:00:09.844	50057	0.01302	0		0.188839	1721415
00:00:09.854	50067	0.01299	0		0.188404	1721315
00:00:09.864	50077	0.0128	0		0.185648	1720680
00:00:09.874	50087	0.01288	0		0.186809	1720926
00:00:09.884	50097	0.01293	0		0.187534	1721117
00:00:09.894	50107	0.01326	0		0.19232	1722217
00:00:09.904	50117	0.0133	0		0.1929	1722357
00:00:09.914	50127	0.01283	0		0.186083	1720756
00:00:09.924	50137	0.0131	0		0.189999	1721663
00:00:09.934	50147	0.01312	0		0.190289	1721731
00:00:09.944	50157	0.01332	0		0.19319	1722418
00:00:09.954	50167	0.01308	0		0.189709	1721604
00:00:09.964	50177	0.01316	0		0.19087	1721883
00:00:09.974	50187	0.01283	0		0.186083	1720758
00:00:09.983	50197	0.01338	0		0.19406	1722621
00:00:09.994	50207	0.01307	0		0.189564	1721582
00:00:10.003	50217	0.01333	0		0.193335	1722438
00:00:10.013	50227	0.01298	0		0.188259	1721283
00:00:10.023	50237	0.01321	0		0.191595	1722062
00:00:10.033	50247	0.0133	0		0.1929	1722354
00:00:10.043	50257	0.01327	0		0.192465	1722232
00:00:10.053	50267	0.0131	0		0.189999	1721682
00:00:10.063	50277	0.01337	0		0.193915	1722585
00:00:10.073	50287	0.0131	0		0.189999	1721682
00:00:10.083	50297	0.01348	0		0.195511	1722959
00:00:10.093	50307	0.01343	0		0.194786	1722773
00:00:10.103	50317	0.01343	0		0.194786	1722771
00:00:10.113	50327	0.01343	0		0.194786	1722773
00:00:10.123	50337	0.01352	0		0.196091	1723080
00:00:10.135	50347	0.01331	0		0.193045	1722379
00:00:10.143	50357	0.01333	0		0.193335	1722435
00:00:10.153	50367	0.01352	0		0.196091	1723092
00:00:10.163	50377	0.01381	0		0.200297	1724045
00:00:10.173	50387	0.0134	0		0.194351	1722675
00:00:10.183	50397	0.01371	0		0.198847	1723719
00:00:10.193	50407	0.01303	0		0.188984	1721442
00:00:10.203	50417	0.01347	0		0.195366	1722923
00:00:10.213	50427	0.0135	0		0.195801	1723026
00:00:10.223	50437	0.0134	0		0.194351	1722692
00:00:10.232	50447	0.01328	0		0.19261	1722293
00:00:10.243	50457	0.01367	0		0.198267	1723599
00:00:10.253	50467	0.01376	0		0.199572	1723906
00:00:10.263	50477	0.01408	0		0.204213	1724952
00:00:10.272	50487	0.01336	0		0.19377	1722538
00:00:10.282	50497	0.01375	0		0.199427	1723847
00:00:10.292	50507	0.0133	0		0.1929	1722359
00:00:10.302	50517	0.01355	0		0.196526	1723198
00:00:10.312	50527	0.01353	0		0.196236	1723127
00:00:10.323	50537	0.01368	0		0.198412	1723609
00:00:10.332	50547	0.01328	0		0.19261	1722298
00:00:10.342	50557	0.01378	0		0.199862	1723969
00:00:10.352	50567	0.01374	0		0.199282	1723842
00:00:10.362	50577	0.014	0		0.203053	1724705
00:00:10.372	50587	0.01368	0		0.198412	1723617
00:00:10.382	50597	0.01365	0		0.197976	1723526
00:00:10.392	50607	0.0135	0		0.195801	1723036
00:00:10.402	50617	0.01391	0		0.201747	1724384
00:00:10.412	50627	0.0138	0		0.200152	1724038
00:00:10.422	50637	0.0139	0		0.201602	1724355
00:00:10.433	50647	0.01381	0		0.200297	1724050
00:00:10.442	50657	0.01366	0		0.198121	1723560
00:00:10.452	50667	0.0139	0		0.201602	1724350
00:00:10.462	50677	0.01397	0		0.202618	1724587
00:00:10.472	50687	0.01371	0		0.198847	1723727
00:00:10.482	50697	0.01402	0		0.203343	1724773
00:00:10.492	50707	0.01396	0		0.202473	1724553
00:00:10.501	50717	0.0139	0		0.201602	1724369
00:00:10.512	50727	0.01384	0		0.200732	1724146
00:00:10.522	50737	0.01389	0		0.201457	1724333
00:00:10.531	50747	0.01394	0		0.202183	1724492
00:00:10.541	50757	0.01406	0		0.203923	1724908
00:00:10.552	50767	0.01394	0		0.202183	1724487
00:00:10.561	50777	0.01412	0		0.204793	1725099
00:00:10.572	50787	0.01405	0		0.203778	1724859
00:00:10.581	50797	0.01409	0		0.204358	1724996
00:00:10.591	50807	0.01394	0		0.202183	1724487
00:00:10.602	50817	0.01392	0		0.201892	1724423
00:00:10.611	50827	0.01401	0		0.203198	1724734
00:00:10.621	50837	0.01394	0		0.202183	1724499
00:00:10.631	50847	0.01417	0		0.205518	1725269
00:00:10.641	50857	0.01418	0		0.205663	1725301
00:00:10.651	50867	0.01413	0		0.204938	1725126
00:00:10.661	50877	0.01433	0		0.207839	1725813
00:00:10.671	50887	0.0142	0		0.205954	1725365
00:00:10.681	50897	0.01426	0		0.206824	1725568
00:00:10.691	50907	0.01411	0		0.204648	1725060
00:00:10.701	50917	0.01409	0		0.204358	1725016
00:00:10.711	50927	0.01414	0		0.205083	1725158
00:00:10.721	50937	0.01417	0		0.205518	1725252
00:00:10.731	50947	0.01418	0		0.205663	1725289
00:00:10.741	50957	0.01428	0		0.207114	1725632
00:00:10.751	50967	0.01422	0		0.206244	1725445
00:00:10.761	50977	0.01425	0		0.206679	1725553
00:00:10.771	50987	0.01416	0		0.205373	1725237
00:00:10.781	50997	0.01442	0		0.209144	1726124
00:00:10.790	51007	0.01441	0		0.208999	1726082
00:00:10.800	51017	0.01427	0		0.206969	1725602
00:00:10.811	51027	0.01445	0		0.209579	1726205
00:00:10.821	51037	0.01437	0		0.208419	1725940
00:00:10.830	51047	0.01434	0		0.207984	1725827
00:00:10.840	51057	0.01447	0		0.20987	1726266
00:00:10.850	51067	0.01417	0		0.205518	1725254
00:00:10.860	51077	0.01442	0		0.209144	1726112
00:00:10.870	51087	0.01446	0		0.209725	1726258
00:00:10.882	51097	0.01412	0		0.204793	1725099
00:00:10.890	51107	0.01464	0		0.212335	1726855
00:00:10.900	51117	0.01444	0		0.209434	1726163
00:00:10.910	51127	0.01441	0		0.208999	1726077
00:00:10.920	51137	0.01469	0		0.21306	1727014
00:00:10.930	51147	0.01435	0		0.208129	1725876
00:00:10.940	51157	0.01478	0		0.214366	1727325
00:00:10.950	51167	0.01492	0		0.216396	1727796
00:00:10.960	51177	0.01447	0		0.20987	1726283
00:00:10.970	51187	0.01448	0		0.210015	1726310
00:00:10.980	51197	0.01463	0		0.21219	1726820
00:00:10.990	51207	0.01483	0		0.215091	1727480
00:00:11.000	51217	0.01433	0		0.207839	1725818
00:00:11.010	51227	0.01453	0		0.21074	1726473
00:00:11.020	51237	0.01468	0		0.212915	1726970
00:00:11.030	51247	0.01469	0		0.21306	1727024
00:00:11.040	51257	0.01436	0		0.208274	1725898
00:00:11.049	51267	0.0145	0		0.210305	1726389
00:00:11.059	51277	0.01483	0		0.215091	1727497
00:00:11.069	51287	0.01471	0		0.21335	1727092
00:00:11.079	51297	0.01467	0		0.21277	1726930
00:00:11.089	51307	0.01484	0		0.215236	1727509
00:00:11.099	51317	0.01454	0		0.210885	1726499
00:00:11.109	51327	0.01483	0		0.215091	1727473
00:00:11.119	51337	0.01479	0		0.214511	1727359
00:00:11.129	51347	0.01509	0		0.218862	1728367
00:00:11.139	51357	0.01461	0		0.2119	1726754
00:00:11.149	51367	0.01482	0		0.214946	1727436
00:00:11.159	51377	0.01472	0		0.213495	1727114
00:00:11.169	51387	0.01503	0		0.217992	1728151
00:00:11.179	51397	0.01469	0		0.21306	1727009
00:00:11.189	51407	0.0151	0		0.219007	1728374
00:00:11.199	51417	0.01513	0		0.219442	1728490
00:00:11.209	51427	0.01501	0		0.217702	1728085
00:00:11.219	51437	0.01475	0		0.213931	1727229
00:00:11.229	51447	0.0152	0		0.220457	1728708
00:00:11.239	51457	0.01475	0		0.213931	1727229
00:00:11.249	51467	0.01484	0		0.215236	1727531
00:00:11.259	51477	0.01464	0		0.212335	1726857
00:00:11.269	51487	0.01531	0		0.222053	1729092
00:00:11.279	51497	0.01484	0		0.215236	1727514
00:00:11.289	51507	0.01496	0		0.216976	1727904
00:00:11.299	51517	0.01503	0		0.217992	1728153
00:00:11.309	51527	0.01512	0		0.219297	1728453
00:00:11.318	51537	0.01497	0		0.217121	1727958
00:00:11.329	51547	0.01542	0		0.223648	1729470
00:00:11.338	51557	0.01523	0		0.220892	1728823
00:00:11.348	51567	0.015	0		0.217557	1728043
00:00:11.359	51577	0.01546	0		0.224228	1729612
00:00:11.368	51587	0.01516	0		0.219877	1728598
00:00:11.378	51597	0.0152	0		0.220457	1728740
00:00:11.388	51607	0.01532	0		0.222198	1729119
00:00:11.398	51617	0.01508	0		0.218717	1728320
00:00:11.408	51627	0.0154	0		0.223358	1729403
00:00:11.418	51637	0.01494	0		0.216686	1727869
00:00:11.428	51647	0.01556	0		0.225679	1729946
00:00:11.438	51657	0.01558	0		0.225969	1730004
00:00:11.448	51667	0.01526	0		0.221328	1728921
00:00:11.458	51677	0.01554	0		0.225389	1729850
00:00:11.468	51687	0.01551	0		0.224953	1729760
00:00:11.479	51697	0.0152	0		0.220457	1728740
00:00:11.488	51707	0.01516	0		0.219877	1728588
00:00:11.498	51717	0.01507	0		0.218572	1728293
00:00:11.508	51727	0.01575	0		0.228434	1730564
00:00:11.518	51737	0.0152	0		0.220457	1728710
00:00:11.528	51747	0.01535	0		0.222633	1729217
00:00:11.538	51757	0.01527	0		0.221473	1728953
00:00:11.548	51767	0.01562	0		0.226549	1730122
00:00:11.557	51777	0.01525	0		0.221182	1728879
00:00:11.567	51787	0.01532	0		0.222198	1729137
00:00:11.578	51797	0.01561	0		0.226404	1730112
00:00:11.587	51807	0.01565	0		0.226984	1730225
00:00:11.597	51817	0.01531	0		0.222053	1729110
00:00:11.607	51827	0.01565	0		0.226984	1730225
00:00:11.617	51837	0.01536	0		0.222778	1729252
00:00:11.627	51847	0.01558	0		0.225969	1729997
00:00:11.637	51857	0.01554	0		0.225389	1729875
00:00:11.647	51867	0.01544	0		0.223938	1729521
00:00:11.657	51877	0.01533	0		0.222343	1729166
00:00:11.667	51887	0.01573	0		0.228144	1730514
00:00:11.677	51897	0.01539	0		0.223213	1729350
00:00:11.687	51907	0.0155	0		0.224808	1729730
00:00:11.697	51917	0.01559	0		0.226114	1730019
00:00:11.707	51927	0.01555	0		0.225534	1729887
00:00:11.717	51937	0.0154	0		0.223358	1729411
00:00:11.727	51947	0.01591	0		0.230755	1731115
00:00:11.737	51957	0.01533	0		0.222343	1729166
00:00:11.747	51967	0.01587	0		0.230175	1730978
00:00:11.757	51977	0.01558	0		0.225969	1729985
00:00:11.767	51987	0.01602	0		0.23235	1731470
00:00:11.777	51997	0.01547	0		0.224373	1729646
00:00:11.787	52007	0.01594	0		0.23119	1731198
00:00:11.797	52017	0.01555	0		0.225534	1729904
00:00:11.807	52027	0.01609	0		0.233366	1731707
00:00:11.817	52037	0.01594	0		0.23119	1731193
00:00:11.827	52047	0.01598	0		0.23177	1731335
00:00:11.838	52057	0.01563	0		0.226694	1730166
00:00:11.847	52067	0.01602	0		0.23235	1731475
00:00:11.857	52077	0.01616	0		0.234381	1731931
00:00:11.866	52087	0.0161	0		0.233511	1731732
00:00:11.876	52097	0.01567	0		0.227274	1730293
00:00:11.886	52107	0.01641	0		0.238007	1732782
00:00:11.896	52117	0.01563	0		0.226694	1730178
00:00:11.906	52127	0.01562	0		0.226549	1730142
00:00:11.916	52137	0.01592	0		0.2309	1731147
00:00:11.926	52147	0.01599	0		0.231915	1731379
00:00:11.936	52157	0.0158	0		0.22916	1730747
00:00:11.946	52167	0.0161	0		0.233511	1731747
00:00:11.956	52177	0.01595	0		0.231335	1731225
00:00:11.966	52187	0.01609	0		0.233366	1731722
00:00:11.976	52197	0.01586	0		0.23003	1730946
00:00:11.986	52207	0.01611	0		0.233656	1731771
00:00:11.996	52217	0.01614	0		0.234091	1731895
00:00:12.006	52227	0.01608	0		0.233221	1731663
00:00:12.016	52237	0.01575	0		0.228434	1730581
00:00:12.026	52247	0.01605	0		0.232786	1731573
00:00:12.036	52257	0.01612	0		0.233801	1731821
00:00:12.046	52267	0.0161	0		0.233511	1731737
00:00:12.056	52277	0.01619	0		0.234816	1732051
00:00:12.066	52287	0.01628	0		0.236121	1732360
00:00:12.076	52297	0.01569	0		0.227564	1730384
00:00:12.086	52307	0.01648	0		0.239022	1733034
00:00:12.096	52317	0.0157	0		0.227709	1730391
00:00:12.106	52327	0.01659	0		0.240618	1733382
00:00:12.115	52337	0.01622	0		0.235251	1732139
00:00:12.125	52347	0.01611	0		0.233656	1731781
00:00:12.135	52357	0.01608	0		0.233221	1731688
00:00:12.145	52367	0.01638	0		0.237572	1732678
00:00:12.155	52377	0.01619	0		0.234816	1732032
00:00:12.165	52387	0.01654	0		0.239892	1733218
00:00:12.175	52397	0.01597	0		0.231625	1731325
00:00:12.185	52407	0.01625	0		0.235686	1732259
00:00:12.195	52417	0.01594	0		0.23119	1731223
00:00:12.205	52427	0.01646	0		0.238732	1732946
00:00:12.215	52437	0.01608	0		0.233221	1731666
00:00:12.225	52447	0.01646	0		0.238732	1732956
00:00:12.235	52457	0.01639	0		0.237717	1732708
00:00:12.245	52467	0.01638	0		0.237572	1732686
00:00:12.255	52477	0.01651	0		0.239457	1733115
00:00:12.265	52487	0.01675	0		0.242938	1733914
00:00:12.275	52497	0.01623	0		0.235396	1732183
00:00:12.285	52507	0.01684	0		0.244243	1734238
00:00:12.295	52517	0.01624	0		0.235541	1732206
00:00:12.305	52527	0.01649	0		0.239167	1733042
00:00:12.315	52537	0.01643	0		0.238297	1732851
00:00:12.325	52547	0.01656	0		0.240182	1733294
00:00:12.335	52557	0.01646	0		0.238732	1732968
00:00:12.345	52567	0.01677	0		0.243228	1734007
00:00:12.355	52577	0.01653	0		0.239747	1733196
00:00:12.365	52587	0.01671	0		0.242358	1733793
00:00:12.375	52597	0.01667	0		0.241778	1733642
00:00:12.385	52607	0.01683	0		0.244098	1734179
00:00:12.395	52617	0.01662	0		0.241053	1733487
00:00:12.404	52627	0.01686	0		0.244534	1734282
00:00:12.414	52637	0.01645	0		0.238587	1732922
00:00:12.424	52647	0.01709	0		0.247869	1735074
00:00:12.434	52657	0.01663	0		0.241198	1733529
00:00:12.444	52667	0.0171	0		0.248014	1735096
00:00:12.454	52677	0.01624	0		0.235541	1732201
00:00:12.464	52687	0.01699	0		0.246419	1734715
00:00:12.474	52697	0.01671	0		0.242358	1733784
00:00:12.484	52707	0.01647	0		0.238877	1732985
00:00:12.494	52717	0.01686	0		0.244534	1734289
00:00:12.504	52727	0.01706	0		0.247434	1734958
00:00:12.514	52737	0.01664	0		0.241343	1733551
00:00:12.524	52747	0.01666	0		0.241633	1733620
00:00:12.534	52757	0.01686	0		0.244534	1734304
00:00:12.544	52767	0.0166	0		0.240763	1733424
00:00:12.554	52777	0.01691	0		0.245259	1734448
00:00:12.564	52787	0.01716	0		0.248885	1735311
00:00:12.574	52797	0.01695	0		0.245839	1734595
00:00:12.584	52807	0.01723	0		0.2499	1735551
00:00:12.594	52817	0.0168	0		0.243663	1734096
00:00:12.604	52827	0.0171	0		0.248014	1735096
00:00:12.614	52837	0.01678	0		0.243373	1734032
00:00:12.624	52847	0.01716	0		0.248885	1735316
00:00:12.634	52857	0.01693	0		0.245549	1734519
00:00:12.644	52867	0.01707	0		0.247579	1734999
00:00:12.654	52877	0.01718	0		0.249175	1735380
00:00:12.664	52887	0.01707	0		0.247579	1735004
00:00:12.674	52897	0.01668	0		0.241923	1733683
00:00:12.683	52907	0.01749	0		0.253671	1736412
00:00:12.693	52917	0.01708	0		0.247724	1735035
00:00:12.703	52927	0.01708	0		0.247724	1735022
00:00:12.713	52937	0.01689	0		0.244969	1734409
00:00:12.723	52947	0.01712	0		0.248305	1735169
00:00:12.733	52957	0.01701	0		0.246709	1734801
00:00:12.743	52967	0.01727	0		0.25048	1735676
00:00:12.753	52977	0.01702	0		0.246854	1734835
00:00:12.763	52987	0.01714	0		0.248595	1735233
00:00:12.773	52997	0.01699	0		0.246419	1734718
00:00:12.783	53007	0.0172	0		0.249465	1735426
00:00:12.793	53017	0.01673	0		0.242648	1733869
00:00:12.803	53027	0.01739	0		0.252221	1736081
00:00:12.813	53037	0.0173	0		0.250915	1735762
00:00:12.823	53047	0.01745	0		0.253091	1736282
00:00:12.833	53057	0.01718	0		0.249175	1735355
00:00:12.843	53067	0.01735	0		0.25164	1735948
00:00:12.853	53077	0.01705	0		0.247289	1734928
00:00:12.863	53087	0.01749	0		0.253671	1736414
00:00:12.873	53097	0.01724	0		0.250045	1735561
00:00:12.883	53107	0.01763	0		0.255701	1736894
00:00:12.893	53117	0.01704	0		0.247144	1734899
00:00:12.903	53127	0.01746	0		0.253236	1736309
00:00:12.913	53137	0.01748	0		0.253526	1736360
00:00:12.923	53147	0.01737	0		0.25193	1736010
00:00:12.933	53157	0.01718	0		0.249175	1735385
00:00:12.943	53167	0.01762	0		0.255556	1736845
00:00:12.953	53177	0.01758	0		0.254976	1736703
00:00:12.963	53187	0.01739	0		0.252221	1736062
00:00:12.973	53197	0.01719	0		0.24932	1735390
00:00:12.982	53207	0.01735	0		0.25164	1735941
00:00:12.992	53217	0.01725	0		0.25019	1735613
00:00:13.003	53227	0.01782	0		0.258457	1737505
00:00:13.013	53237	0.01751	0		0.253961	1736466
00:00:13.022	53247	0.01762	0		0.255556	1736843
00:00:13.032	53257	0.01739	0		0.252221	1736064
00:00:13.042	53267	0.01793	0		0.260053	1737892
00:00:13.053	53277	0.01771	0		0.256862	1737144
00:00:13.062	53287	0.01757	0		0.254831	1736681
00:00:13.072	53297	0.01731	0		0.25106	1735821
00:00:13.082	53307	0.01757	0		0.254831	1736684
00:00:13.092	53317	0.01746	0		0.253236	1736309
00:00:13.102	53327	0.01773	0		0.257152	1737210
00:00:13.112	53337	0.01776	0		0.257587	1737321
00:00:13.122	53347	0.01816	0		0.263388	1738655
00:00:13.132	53357	0.0176	0		0.255266	1736774
00:00:13.142	53367	0.01799	0		0.260923	1738073
00:00:13.152	53377	0.01754	0		0.254396	1736564
00:00:13.162	53387	0.01768	0		0.256427	1737063
00:00:13.172	53397	0.01777	0		0.257732	1737356
00:00:13.182	53407	0.01783	0		0.258602	1737542
00:00:13.192	53417	0.01752	0		0.254106	1736515
00:00:13.202	53427	0.01796	0		0.260488	1737985
00:00:13.212	53437	0.01766	0		0.256137	1736992
00:00:13.222	53447	0.01797	0		0.260633	1738017
00:00:13.231	53457	0.01774	0		0.257297	1737238
00:00:13.242	53467	0.01785	0		0.258892	1737623
00:00:13.252	53477	0.01774	0		0.257297	1737241
00:00:13.262	53487	0.01781	0		0.258312	1737498
00:00:13.272	53497	0.01822	0		0.264259	1738843
00:00:13.281	53507	0.01822	0		0.264259	1738863
00:00:13.292	53517	0.01803	0		0.261503	1738204
00:00:13.301	53527	0.01797	0		0.260633	1738007
00:00:13.312	53537	0.01807	0		0.262083	1738353
00:00:13.321	53547	0.01829	0		0.265274	1739091
00:00:13.331	53557	0.01795	0		0.260343	1737958
00:00:13.341	53567	0.01866	0		0.27064	1740323
00:00:13.351	53577	0.01795	0		0.260343	1737936
00:00:13.361	53587	0.01779	0		0.258022	1737417
00:00:13.371	53597	0.01776	0		0.257587	1737331
00:00:13.381	53607	0.01849	0		0.268175	1739765
00:00:13.391	53617	0.01818	0		0.263679	1738733
00:00:13.401	53627	0.01809	0		0.262373	1738432
00:00:13.411	53637	0.01821	0		0.264114	1738831
00:00:13.421	53647	0.01821	0		0.264114	1738826
00:00:13.431	53657	0.01854	0		0.2689	1739922
00:00:13.441	53667	0.01862	0		0.27006	1740198
00:00:13.451	53677	0.01825	0		0.264694	1738975
00:00:13.461	53687	0.01832	0		0.265709	1739181
00:00:13.471	53697	0.01863	0		0.270205	1740240
00:00:13.481	53707	0.01848	0		0.26803	1739714
00:00:13.491	53717	0.01841	0		0.267014	1739491
00:00:13.500	53727	0.01851	0		0.268465	1739834
00:00:13.510	53737	0.01837	0		0.266434	1739366
00:00:13.520	53747	0.0182	0		0.263969	1738789
00:00:13.530	53757	0.01837	0		0.266434	1739356
00:00:13.540	53767	0.01811	0		0.262663	1738503
00:00:13.550	53777	0.01827	0		0.264984	1739037
00:00:13.560	53787	0.01877	0		0.272236	1740694
00:00:13.570	53797	0.01847	0		0.267885	1739706
00:00:13.580	53807	0.01859	0		0.269625	1740083
00:00:13.590	53817	0.01856	0		0.26919	1740003
00:00:13.602	53827	0.01903	0		0.276007	1741560
00:00:13.610	53837	0.01833	0		0.265854	1739242
00:00:13.620	53847	0.01864	0		0.27035	1740274
00:00:13.630	53857	0.01844	0		0.26745	1739581
00:00:13.640	53867	0.01849	0		0.268175	1739753
00:00:13.650	53877	0.01891	0		0.274266	1741177
00:00:13.660	53887	0.01852	0		0.26861	1739853
00:00:13.670	53897	0.01861	0		0.269915	1740181
00:00:13.680	53907	0.01887	0		0.273686	1741032
00:00:13.690	53917	0.01862	0		0.27006	1740201
00:00:13.700	53927	0.01857	0		0.269335	1740044
00:00:13.710	53937	0.01875	0		0.271946	1740621
00:00:13.720	53947	0.01903	0		0.276007	1741562
00:00:13.730	53957	0.0188	0		0.272671	1740804
00:00:13.740	53967	0.01877	0		0.272236	1740697
00:00:13.750	53977	0.01892	0		0.274411	1741208
00:00:13.760	53987	0.01884	0		0.273251	1740937
00:00:13.770	53997	0.01854	0		0.2689	1739924
00:00:13.779	54007	0.01895	0		0.274846	1741294
00:00:13.789	54017	0.01907	0		0.276587	1741724
00:00:13.799	54027	0.01883	0		0.273106	1740892
00:00:13.809	54037	0.01875	0		0.271946	1740623
00:00:13.819	54047	0.01938	0		0.281083	1742763
00:00:13.829	54057	0.01921	0		0.278617	1742169
00:00:13.839	54067	0.01866	0		0.27064	1740321
00:00:13.849	54077	0.01915	0		0.277747	1741986
00:00:13.859	54087	0.01908	0		0.276732	1741743
00:00:13.869	54097	0.01903	0		0.276007	1741577
00:00:13.879	54107	0.01932	0		0.280213	1742549
00:00:13.889	54117	0.01915	0		0.277747	1741966
00:00:13.899	54127	0.01887	0		0.273686	1741025
00:00:13.909	54137	0.01895	0		0.274846	1741309
00:00:13.919	54147	0.01913	0		0.277457	1741907
00:00:13.929	54157	0.0193	0		0.279923	1742493
00:00:13.940	54167	0.01898	0		0.275282	1741413
00:00:13.949	54177	0.01921	0		0.278617	1742167
00:00:13.959	54187	0.0192	0		0.278472	1742160
00:00:13.969	54197	0.01933	0		0.280358	1742571
00:00:13.979	54207	0.01892	0		0.274411	1741218
00:00:13.989	54217	0.01928	0		0.279633	1742407
00:00:14.000	54227	0.0194	0		0.281373	1742822
00:00:14.009	54237	0.01913	0		0.277457	1741920
00:00:14.019	54247	0.01923	0		0.278908	1742258
00:00:14.029	54257	0.01927	0		0.279488	1742370
00:00:14.039	54267	0.01912	0		0.277312	1741880
00:00:14.049	54277	0.01914	0		0.277602	1741949
00:00:14.059	54287	0.01934	0		0.280503	1742631
00:00:14.068	54297	0.01948	0		0.282533	1743084
00:00:14.079	54307	0.01927	0		0.279488	1742397
00:00:14.088	54317	0.0194	0		0.281373	1742824
00:00:14.098	54327	0.01918	0		0.278182	1742084
00:00:14.108	54337	0.01953	0		0.283259	1743265
00:00:14.119	54347	0.01933	0		0.280358	1742589
00:00:14.129	54357	0.0196	0		0.284274	1743489
00:00:14.138	54367	0.01943	0		0.281808	1742915
00:00:14.148	54377	0.01961	0		0.284419	1743518
00:00:14.158	54387	0.01952	0		0.283114	1743218
00:00:14.169	54397	0.01958	0		0.283984	1743405
00:00:14.178	54407	0.01923	0		0.278908	1742248
00:00:14.188	54417	0.01956	0		0.283694	1743351
00:00:14.198	54427	0.01953	0		0.283259	1743243
00:00:14.208	54437	0.01951	0		0.282969	1743199
00:00:14.219	54447	0.01944	0		0.281953	1742937
00:00:14.228	54457	0.01938	0		0.281083	1742761
00:00:14.238	54467	0.01993	0		0.28906	1744586
00:00:14.248	54477	0.01931	0		0.280068	1742517
00:00:14.258	54487	0.01951	0		0.282969	1743182
00:00:14.268	54497	0.01963	0		0.284709	1743577
00:00:14.278	54507	0.01961	0		0.284419	1743513
00:00:14.288	54517	0.01972	0		0.286014	1743908
00:00:14.298	54527	0.0196	0		0.284274	1743504
00:00:14.308	54537	0.01976	0		0.286594	1744042
00:00:14.318	54547	0.01965	0		0.284999	1743665
00:00:14.328	54557	0.0199	0		0.288625	1744486
00:00:14.338	54567	0.0198	0		0.287175	1744153
00:00:14.347	54577	0.01971	0		0.285869	1743844
00:00:14.358	54587	0.01959	0		0.284129	1743454
00:00:14.368	54597	0.01983	0		0.28761	1744263
00:00:14.378	54607	0.01962	0		0.284564	1743543
00:00:14.388	54617	0.01972	0		0.286014	1743890
00:00:14.397	54627	0.01972	0		0.286014	1743893
00:00:14.408	54637	0.01982	0		0.287465	1744214
00:00:14.417	54647	0.01965	0		0.284999	1743658
00:00:14.428	54657	0.01968	0		0.285434	1743758
00:00:14.438	54667	0.01976	0		0.286594	1744035
00:00:14.447	54677	0.02013	0		0.291961	1745278
00:00:14.457	54687	0.01981	0		0.28732	1744197
00:00:14.467	54697	0.02008	0		0.291236	1745094
00:00:14.477	54707	0.01992	0		0.288915	1744554
00:00:14.487	54717	0.01966	0		0.285144	1743699
00:00:14.497	54727	0.01987	0		0.28819	1744400
00:00:14.507	54737	0.01979	0		0.28703	1744118
00:00:14.517	54747	0.01975	0		0.286449	1743991
00:00:14.527	54757	0.02035	0		0.295152	1745999
00:00:14.537	54767	0.01996	0		0.289495	1744689
00:00:14.547	54777	0.02009	0		0.291381	1745145
00:00:14.557	54787	0.0199	0		0.288625	1744508
00:00:14.567	54797	0.02001	0		0.29022	1744873
00:00:14.577	54807	0.01987	0		0.28819	1744390
00:00:14.587	54817	0.02021	0		0.293121	1745540
00:00:14.597	54827	0.01997	0		0.28964	1744739
00:00:14.607	54837	0.02044	0		0.296457	1746300
00:00:14.617	54847	0.02015	0		0.292251	1745336
00:00:14.627	54857	0.02016	0		0.292396	1745380
00:00:14.637	54867	0.01993	0		0.28906	1744610
00:00:14.647	54877	0.02036	0		0.295297	1746048
00:00:14.657	54887	0.01986	0		0.288045	1744363
00:00:14.666	54897	0.02007	0		0.291091	1745050
00:00:14.677	54907	0.01992	0		0.288915	1744564
00:00:14.687	54917	0.02035	0		0.295152	1746006
00:00:14.696	54927	0.0198	0		0.287175	1744145
00:00:14.707	54937	0.02045	0		0.296602	1746346
00:00:14.716	54947	0.02011	0		0.291671	1745207
00:00:14.726	54957	0.02023	0		0.293411	1745613
00:00:14.736	54967	0.01997	0		0.28964	1744722
00:00:14.746	54977	0.02037	0		0.295442	1746060
00:00:14.756	54987	0.0199	0		0.288625	1744481
00:00:14.766	54997	0.02044	0		0.296457	1746292
00:00:14.776	55007	0.01986	0		0.288045	1744361
00:00:14.786	55017	0.02053	0		0.297762	1746618
00:00:14.796	55027	0.02039	0		0.295732	1746123
00:00:14.806	55037	0.02025	0		0.293701	1745682
00:00:14.816	55047	0.02033	0		0.294862	1745945
00:00:14.826	55057	0.02048	0		0.297037	1746442
00:00:14.836	55067	0.02036	0		0.295297	1746033
00:00:14.846	55077	0.02051	0		0.297472	1746537
00:00:14.856	55087	0.02029	0		0.294281	1745812
00:00:14.866	55097	0.02024	0		0.293556	1745640
00:00:14.876	55107	0.02046	0		0.296747	1746359
00:00:14.886	55117	0.02075	0		0.300953	1747334
00:00:14.896	55127	0.02046	0		0.296747	1746376
00:00:14.906	55137	0.02074	0		0.300808	1747305
00:00:14.915	55147	0.02023	0		0.293411	1745611
00:00:14.926	55157	0.02087	0		0.302694	1747755
00:00:14.936	55167	0.02035	0		0.295152	1745996
00:00:14.946	55177	0.02085	0		0.302404	1747699
00:00:14.956	55187	0.01994	0		0.289205	1744630
00:00:14.965	55197	0.02075	0		0.300953	1747364
00:00:14.976	55207	0.0205	0		0.297327	1746515
00:00:14.986	55217	0.02074	0		0.300808	1747315
00:00:14.995	55227	0.02039	0		0.295732	1746153
00:00:15.005	55237	0.02076	0		0.301098	1747383
00:00:15.015	55247	0.02059	0		0.298633	1746817
00:00:15.025	55257	0.02074	0		0.300808	1747329
00:00:15.035	55267	0.0206	0		0.298778	1746830
00:00:15.045	55277	0.02077	0		0.301243	1747420
00:00:15.055	55287	0.02059	0		0.298633	1746822
00:00:15.065	55297	0.02118	0		0.30719	1748807
00:00:15.075	55307	0.0206	0		0.298778	1746859
00:00:15.085	55317	0.02091	0		0.303274	1747871
00:00:15.095	55327	0.02062	0		0.299068	1746901
00:00:15.106	55337	0.02113	0		0.306465	1748606
00:00:15.115	55347	0.02024	0		0.293556	1745645
00:00:15.125	55357	0.02113	0		0.306465	1748631
00:00:15.135	55367	0.02069	0		0.300083	1747146
00:00:15.145	55377	0.02119	0		0.307335	1748828
00:00:15.155	55387	0.02065	0		0.299503	1746996
00:00:15.165	55397	0.02085	0		0.302404	1747675
00:00:15.175	55407	0.02088	0		0.302839	1747799
00:00:15.185	55417	0.02099	0		0.304434	1748146
00:00:15.194	55427	0.02048	0		0.297037	1746444
00:00:15.205	55437	0.02097	0		0.304144	1748102
00:00:15.214	55447	0.02075	0		0.300953	1747359
00:00:15.226	55457	0.02108	0		0.305739	1748459
00:00:15.235	55467	0.02076	0		0.301098	1747368
00:00:15.245	55477	0.02084	0		0.302259	1747660
00:00:15.255	55487	0.02079	0		0.301533	1747493
00:00:15.264	55497	0.02138	0		0.310091	1749464
00:00:15.274	55507	0.02081	0		0.301823	1747545
00:00:15.285	55517	0.02083	0		0.302114	1747601
00:00:15.294	55527	0.02093	0		0.303564	1747947
00:00:15.304	55537	0.02119	0		0.307335	1748828
00:00:15.315	55547	0.02075	0		0.300953	1747339
00:00:15.324	55557	0.02132	0		0.30922	1749268
00:00:15.334	55567	0.02095	0		0.303854	1748004
00:00:15.344	55577	0.02125	0		0.308205	1749028
00:00:15.354	55587	0.02087	0		0.302694	1747760
00:00:15.364	55597	0.02114	0		0.30661	1748643
00:00:15.374	55607	0.02085	0		0.302404	1747697
00:00:15.384	55617	0.02151	0		0.311976	1749908
00:00:15.394	55627	0.02093	0		0.303564	1747967
00:00:15.404	55637	0.02126	0		0.30835	1749043
00:00:15.414	55647	0.02079	0		0.301533	1747484
00:00:15.424	55657	0.02139	0		0.310236	1749489
00:00:15.434	55667	0.02094	0		0.303709	1747994
00:00:15.444	55677	0.02135	0		0.309655	1749359
00:00:15.454	55687	0.02092	0		0.303419	1747930
00:00:15.464	55697	0.02138	0		0.310091	1749455
00:00:15.474	55707	0.02107	0		0.305594	1748408
00:00:15.484	55717	0.02142	0		0.310671	1749589
00:00:15.493	55727	0.02073	0		0.300663	1747295
00:00:15.504	55737	0.02164	0		0.313862	1750347
00:00:15.514	55747	0.02106	0		0.305449	1748378
00:00:15.523	55757	0.02139	0		0.310236	1749508
00:00:15.534	55767	0.02115	0		0.306755	1748702
00:00:15.543	55777	0.02131	0		0.309075	1749215
00:00:15.554	55787	0.0213	0		0.30893	1749205
00:00:15.564	55797	0.02153	0		0.312266	1749952
00:00:15.573	55807	0.02108	0		0.305739	1748440
00:00:15.585	55817	0.02156	0		0.312701	1750065
00:00:15.593	55827	0.02118	0		0.30719	1748780
00:00:15.603	55837	0.02144	0		0.310961	1749658
00:00:15.613	55847	0.02135	0		0.309655	1749359
00:00:15.623	55857	0.0211	0		0.30603	1748523
00:00:15.633	55867	0.02116	0		0.3069	1748729
00:00:15.643	55877	0.02154	0		0.312411	1750013
00:00:15.653	55887	0.02112	0		0.30632	1748604
00:00:15.663	55897	0.02125	0		0.308205	1749038
00:00:15.673	55907	0.02116	0		0.3069	1748729
00:00:15.683	55917	0.02162	0		0.313572	1750259
00:00:15.693	55927	0.02111	0		0.306175	1748545
00:00:15.703	55937	0.0216	0		0.313281	1750195
00:00:15.713	55947	0.02136	0		0.309801	1749391
00:00:15.723	55957	0.02174	0		0.315312	1750653
00:00:15.733	55967	0.02129	0		0.308785	1749166
00:00:15.743	55977	0.0217	0		0.314732	1750543
00:00:15.753	55987	0.02139	0		0.310236	1749479
00:00:15.763	55997	0.02187	0		0.317197	1751100
00:00:15.773	56007	0.0214	0		0.310381	1749545
00:00:15.782	56017	0.02223	0		0.322419	1752303
00:00:15.793	56027	0.02158	0		0.312991	1750134
00:00:15.802	56037	0.02168	0		0.314442	1750455
00:00:15.813	56047	0.02165	0		0.314007	1750357
00:00:15.823	56057	0.02156	0		0.312701	1750065
00:00:15.832	56067	0.02123	0		0.307915	1748962
00:00:15.842	56077	0.02151	0		0.311976	1749888
00:00:15.853	56087	0.02151	0		0.311976	1749910
00:00:15.862	56097	0.02204	0		0.319663	1751665
00:00:15.872	56107	0.02148	0		0.311541	1749795
00:00:15.882	56117	0.02177	0		0.315747	1750775
00:00:15.892	56127	0.02169	0		0.314587	1750511
00:00:15.903	56137	0.02189	0		0.317488	1751173
00:00:15.912	56147	0.02124	0		0.30806	1748982
00:00:15.922	56157	0.02164	0		0.313862	1750342
00:00:15.933	56167	0.02166	0		0.314152	1750413
00:00:15.942	56177	0.02197	0		0.318648	1751452
00:00:15.952	56187	0.02166	0		0.314152	1750393
00:00:15.962	56197	0.02204	0		0.319663	1751680
00:00:15.972	56207	0.02179	0		0.316037	1750834
00:00:15.982	56217	0.02214	0		0.321113	1752001
00:00:15.992	56227	0.02175	0		0.315457	1750704
00:00:16.002	56237	0.0221	0		0.320533	1751891
00:00:16.012	56247	0.02139	0		0.310236	1749508
00:00:16.022	56257	0.02165	0		0.314007	1750354
00:00:16.032	56267	0.02155	0		0.312556	1750030
00:00:16.042	56277	0.02169	0		0.314587	1750486
00:00:16.052	56287	0.02168	0		0.314442	1750464
00:00:16.062	56297	0.0221	0		0.320533	1751876
00:00:16.072	56307	0.02187	0		0.317197	1751095
00:00:16.081	56317	0.022	0		0.319083	1751548
00:00:16.091	56327	0.02153	0		0.312266	1749964
00:00:16.102	56337	0.02188	0		0.317342	1751141
00:00:16.111	56347	0.02198	0		0.318793	1751477
00:00:16.122	56357	0.02219	0		0.321839	1752176
00:00:16.131	56367	0.02175	0		0.315457	1750712
00:00:16.141	56377	0.02181	0		0.316327	1750903
00:00:16.151	56387	0.02188	0		0.317342	1751149
00:00:16.161	56397	0.02191	0		0.317778	1751254
00:00:16.171	56407	0.0215	0		0.311831	1749854
00:00:16.181	56417	0.0224	0		0.324884	1752874
00:00:16.191	56427	0.02178	0		0.315892	1750812
00:00:16.201	56437	0.0221	0		0.320533	1751871
00:00:16.211	56447	0.0218	0		0.316182	1750859
00:00:16.221	56457	0.02178	0		0.315892	1750815
00:00:16.231	56467	0.02196	0		0.318503	1751398
00:00:16.241	56477	0.02224	0		0.322564	1752359
00:00:16.251	56487	0.02186	0		0.317052	1751078
00:00:16.261	56497	0.02213	0		0.320968	1751979
00:00:16.271	56507	0.02216	0		0.321404	1752069
00:00:16.283	56517	0.02217	0		0.321549	1752117
00:00:16.291	56527	0.022	0		0.319083	1751541
00:00:16.301	56537	0.02233	0		0.323869	1752634
00:00:16.311	56547	0.02207	0		0.320098	1751790
00:00:16.321	56557	0.02231	0		0.323579	1752573
00:00:16.331	56567	0.02224	0		0.322564	1752342
00:00:16.341	56577	0.02237	0		0.324449	1752771
00:00:16.350	56587	0.02227	0		0.322999	1752462
00:00:16.361	56597	0.02223	0		0.322419	1752323
00:00:16.370	56607	0.02246	0		0.325755	1753082
00:00:16.380	56617	0.0223	0		0.323434	1752555
00:00:16.390	56627	0.02236	0		0.324304	1752737
00:00:16.401	56637	0.0226	0		0.327785	1753546
00:00:16.410	56647	0.0224	0		0.324884	1752898
00:00:16.420	56657	0.02238	0		0.324594	1752815
00:00:16.430	56667	0.02207	0		0.320098	1751781
00:00:16.440	56677	0.02263	0		0.32822	1753656
00:00:16.450	56687	0.02245	0		0.32561	1753050
00:00:16.461	56697	0.02244	0		0.325465	1753028
00:00:16.470	56707	0.02226	0		0.322854	1752426
00:00:16.480	56717	0.02244	0		0.325465	1753011
00:00:16.490	56727	0.02239	0		0.324739	1752842
00:00:16.500	56737	0.02248	0		0.326045	1753168
00:00:16.510	56747	0.02252	0		0.326625	1753270
00:00:16.520	56757	0.02239	0		0.324739	1752859
00:00:16.530	56767	0.02233	0		0.323869	1752641
00:00:16.540	56777	0.02257	0		0.32735	1753455
00:00:16.550	56787	0.02248	0		0.326045	1753165
00:00:16.560	56797	0.02247	0		0.3259	1753126
00:00:16.570	56807	0.02235	0		0.324159	1752707
00:00:16.580	56817	0.02289	0		0.331991	1754514
00:00:16.591	56827	0.02227	0		0.322999	1752433
00:00:16.600	56837	0.02271	0		0.329381	1753930
00:00:16.610	56847	0.02262	0		0.328075	1753614
00:00:16.620	56857	0.02251	0		0.32648	1753268
00:00:16.630	56867	0.02254	0		0.326915	1753352
00:00:16.639	56877	0.02264	0		0.328365	1753690
00:00:16.650	56887	0.02246	0		0.325755	1753097
00:00:16.660	56897	0.02233	0		0.323869	1752648
00:00:16.670	56907	0.02234	0		0.324014	1752690
00:00:16.679	56917	0.02259	0		0.32764	1753509
00:00:16.689	56927	0.02273	0		0.329671	1753999
00:00:16.699	56937	0.02279	0		0.330541	1754188
00:00:16.709	56947	0.0222	0		0.321984	1752217
00:00:16.719	56957	0.02264	0		0.328365	1753683
00:00:16.729	56967	0.0229	0		0.332136	1754556
00:00:16.739	56977	0.0228	0		0.330686	1754228
00:00:16.749	56987	0.02273	0		0.329671	1753989
00:00:16.760	56997	0.02302	0		0.333877	1754952
00:00:16.769	57007	0.02254	0		0.326915	1753360
00:00:16.779	57017	0.02306	0		0.334457	1755092
00:00:16.789	57027	0.02246	0		0.325755	1753092
00:00:16.799	57037	0.0226	0		0.327785	1753541
00:00:16.809	57047	0.02278	0		0.330396	1754171
00:00:16.819	57057	0.02271	0		0.329381	1753920
00:00:16.829	57067	0.02281	0		0.330831	1754259
00:00:16.839	57077	0.0228	0		0.330686	1754232
00:00:16.849	57087	0.02256	0		0.327205	1753433
00:00:16.859	57097	0.02276	0		0.330106	1754080
00:00:16.869	57107	0.0229	0		0.332136	1754568
00:00:16.879	57117	0.02301	0		0.333732	1754923
00:00:16.889	57127	0.02262	0		0.328075	1753631
00:00:16.899	57137	0.02265	0		0.32851	1753722
00:00:16.909	57147	0.02247	0		0.3259	1753124
00:00:16.919	57157	0.02266	0		0.328655	1753761
00:00:16.928	57167	0.02283	0		0.331121	1754313
00:00:16.938	57177	0.02277	0		0.330251	1754114
00:00:16.948	57187	0.02297	0		0.333152	1754781
00:00:16.958	57197	0.02281	0		0.330831	1754259
00:00:16.969	57207	0.0229	0		0.332136	1754561
00:00:16.979	57217	0.02283	0		0.331121	1754318
00:00:16.988	57227	0.0229	0		0.332136	1754568
00:00:16.998	57237	0.02309	0		0.334892	1755183
00:00:17.008	57247	0.02296	0		0.333007	1754764
00:00:17.018	57257	0.02295	0		0.332862	1754732
00:00:17.029	57267	0.02275	0		0.329961	1754060
00:00:17.038	57277	0.0233	0		0.337938	1755891
00:00:17.048	57287	0.0231	0		0.335037	1755234
00:00:17.059	57297	0.02286	0		0.331556	1754443
00:00:17.068	57307	0.02313	0		0.335472	1755334
00:00:17.078	57317	0.02329	0		0.337793	1755877
00:00:17.088	57327	0.02312	0		0.335327	1755310
00:00:17.098	57337	0.02307	0		0.334602	1755146
00:00:17.108	57347	0.02339	0		0.339243	1756222
00:00:17.118	57357	0.02325	0		0.337213	1755752
00:00:17.128	57367	0.02346	0		0.340258	1756441
00:00:17.138	57377	0.02315	0		0.335762	1755416
00:00:17.148	57387	0.02316	0		0.335907	1755443
00:00:17.158	57397	0.02343	0		0.339823	1756349
00:00:17.170	57407	0.02311	0		0.335182	1755251
00:00:17.178	57417	0.02323	0		0.336923	1755673
00:00:17.188	57427	0.02356	0		0.341709	1756784
00:00:17.198	57437	0.02321	0		0.336632	1755607
00:00:17.207	57447	0.0232	0		0.336487	1755568
00:00:17.217	57457	0.02335	0		0.338663	1756068
00:00:17.227	57467	0.02363	0		0.342724	1757011
00:00:17.238	57477	0.0234	0		0.339388	1756229
00:00:17.248	57487	0.02325	0		0.337213	1755727
00:00:17.258	57497	0.02348	0		0.340549	1756495
00:00:17.268	57507	0.02343	0		0.339823	1756335
00:00:17.278	57517	0.02329	0		0.337793	1755857
00:00:17.287	57527	0.02329	0		0.337793	1755860
00:00:17.297	57537	0.02349	0		0.340694	1756551
00:00:17.308	57547	0.02344	0		0.339968	1756381
00:00:17.317	57557	0.02351	0		0.340984	1756625
00:00:17.327	57567	0.02337	0		0.338953	1756126
00:00:17.337	57577	0.02345	0		0.340113	1756421
00:00:17.347	57587	0.02338	0		0.339098	1756188
00:00:17.357	57597	0.02338	0		0.339098	1756188
00:00:17.367	57607	0.02325	0		0.337213	1755747
00:00:17.377	57617	0.02374	0		0.344319	1757379
00:00:17.387	57627	0.02359	0		0.342144	1756887
00:00:17.397	57637	0.02333	0		0.338373	1755992
00:00:17.407	57647	0.02358	0		0.341999	1756843
00:00:17.417	57657	0.02311	0		0.335182	1755273
00:00:17.427	57667	0.02379	0		0.345045	1757556
00:00:17.437	57677	0.02336	0		0.338808	1756112
00:00:17.447	57687	0.02377	0		0.344755	1757473
00:00:17.457	57697	0.02361	0		0.342434	1756933
00:00:17.466	57707	0.02355	0		0.341564	1756752
00:00:17.476	57717	0.02344	0		0.339968	1756359
00:00:17.486	57727	0.02344	0		0.339968	1756384
00:00:17.497	57737	0.02373	0		0.344174	1757357
00:00:17.506	57747	0.02378	0		0.3449	1757505
00:00:17.516	57757	0.02358	0		0.341999	1756838
00:00:17.527	57767	0.0235	0		0.340839	1756590
00:00:17.536	57777	0.02361	0		0.342434	1756940
00:00:17.547	57787	0.02363	0		0.342724	1757016
00:00:17.557	57797	0.02345	0		0.340113	1756399
00:00:17.566	57807	0.02362	0		0.342579	1756987
00:00:17.576	57817	0.02376	0		0.34461	1757436
00:00:17.586	57827	0.02388	0		0.34635	1757848
00:00:17.596	57837	0.02346	0		0.340258	1756431
00:00:17.607	57847	0.02363	0		0.342724	1757007
00:00:17.616	57857	0.02333	0		0.338373	1755997
00:00:17.626	57867	0.02367	0		0.343304	1757161
00:00:17.636	57877	0.02359	0		0.342144	1756872
00:00:17.646	57887	0.02366	0		0.343159	1757124
00:00:17.656	57897	0.02375	0		0.344465	1757417
00:00:17.666	57907	0.02386	0		0.34606	1757786
00:00:17.676	57917	0.02375	0		0.344465	1757412
00:00:17.686	57927	0.02348	0		0.340549	1756500
00:00:17.696	57937	0.02375	0		0.344465	1757414
00:00:17.706	57947	0.02392	0		0.34693	1757995
00:00:17.716	57957	0.02376	0		0.34461	1757453
00:00:17.727	57967	0.02368	0		0.343449	1757195
00:00:17.736	57977	0.02394	0		0.34722	1758046
00:00:17.746	57987	0.02389	0		0.346495	1757872
00:00:17.756	57997	0.02378	0		0.3449	1757517
00:00:17.766	58007	0.02384	0		0.34577	1757732
00:00:17.776	58017	0.02391	0		0.346785	1757950
00:00:17.786	58027	0.02377	0		0.344755	1757480
00:00:17.796	58037	0.0235	0		0.340839	1756580
00:00:17.806	58047	0.02355	0		0.341564	1756754
00:00:17.815	58057	0.02364	0		0.342869	1757056
00:00:17.825	58067	0.02422	0		0.351281	1758975
00:00:17.835	58077	0.02405	0		0.348816	1758423
00:00:17.845	58087	0.02378	0		0.3449	1757515
00:00:17.856	58097	0.02365	0		0.343014	1757075
00:00:17.865	58107	0.02413	0		0.349976	1758696
00:00:17.875	58117	0.02372	0		0.344029	1757313
00:00:17.886	58127	0.02413	0		0.349976	1758679
00:00:17.896	58137	0.02391	0		0.346785	1757946
00:00:17.905	58147	0.02401	0		0.348236	1758296
00:00:17.915	58157	0.02395	0		0.347365	1758083
00:00:17.925	58167	0.02393	0		0.347075	1758021
00:00:17.935	58177	0.02416	0		0.350411	1758806
00:00:17.945	58187	0.0242	0		0.350991	1758909
00:00:17.955	58197	0.02386	0		0.34606	1757774
00:00:17.965	58207	0.02418	0		0.350701	1758845
00:00:17.975	58217	0.02399	0		0.347945	1758203
00:00:17.985	58227	0.02427	0		0.352006	1759159
00:00:17.995	58237	0.02395	0		0.347365	1758075
00:00:18.005	58247	0.0244	0		0.353892	1759586
00:00:18.015	58257	0.02384	0		0.34577	1757725
00:00:18.025	58267	0.0242	0		0.350991	1758938
00:00:18.035	58277	0.0244	0		0.353892	1759593
00:00:18.045	58287	0.02416	0		0.350411	1758782
00:00:18.055	58297	0.02417	0		0.350556	1758816
00:00:18.065	58307	0.02428	0		0.352152	1759195
00:00:18.075	58317	0.02423	0		0.351426	1759024
00:00:18.085	58327	0.0244	0		0.353892	1759591
00:00:18.094	58337	0.02407	0		0.349106	1758482
00:00:18.105	58347	0.02434	0		0.353022	1759382
00:00:18.115	58357	0.02405	0		0.348816	1758418
00:00:18.124	58367	0.02451	0		0.355487	1759961
00:00:18.135	58377	0.0239	0		0.34664	1757931
00:00:18.144	58387	0.02466	0		0.357663	1760463
00:00:18.154	58397	0.02415	0		0.350266	1758760
00:00:18.164	58407	0.02444	0		0.354472	1759730
00:00:18.174	58417	0.02431	0		0.352587	1759286
00:00:18.184	58427	0.02438	0		0.353602	1759512
00:00:18.194	58437	0.02443	0		0.354327	1759686
00:00:18.204	58447	0.02461	0		0.356938	1760284
00:00:18.214	58457	0.02421	0		0.351136	1758973
00:00:18.224	58467	0.02434	0		0.353022	1759391
00:00:18.234	58477	0.0241	0		0.349541	1758599
00:00:18.244	58487	0.02439	0		0.353747	1759552
00:00:18.254	58497	0.02435	0		0.353167	1759428
00:00:18.264	58507	0.02476	0		0.359113	1760792
00:00:18.274	58517	0.0246	0		0.356793	1760269
00:00:18.284	58527	0.0245	0		0.355342	1759924
00:00:18.294	58537	0.02414	0		0.350121	1758713
00:00:18.304	58547	0.02461	0		0.356938	1760291
00:00:18.314	58557	0.02431	0		0.352587	1759301
00:00:18.324	58567	0.02471	0		0.358388	1760627
00:00:18.334	58577	0.02425	0		0.351716	1759090
00:00:18.344	58587	0.02457	0		0.356358	1760161
00:00:18.354	58597	0.02442	0		0.354182	1759664
00:00:18.364	58607	0.02458	0		0.356503	1760186
00:00:18.374	58617	0.02441	0		0.354037	1759635
00:00:18.383	58627	0.02483	0		0.360129	1761046
00:00:18.393	58637	0.02428	0		0.352152	1759195
00:00:18.403	58647	0.02467	0		0.357808	1760487
00:00:18.413	58657	0.02427	0		0.352006	1759169
00:00:18.424	58667	0.02474	0		0.358823	1760745
00:00:18.433	58677	0.02433	0		0.352877	1759374
00:00:18.443	58687	0.02466	0		0.357663	1760482
00:00:18.454	58697	0.02468	0		0.357953	1760543
00:00:18.464	58707	0.02499	0		0.362449	1761575
00:00:18.473	58717	0.0244	0		0.353892	1759593
00:00:18.485	58727	0.0249	0		0.361144	1761267
00:00:18.493	58737	0.02443	0		0.354327	1759684
00:00:18.503	58747	0.02464	0		0.357373	1760399
00:00:18.513	58757	0.02429	0		0.352297	1759215
00:00:18.523	58767	0.02481	0		0.359839	1760961
00:00:18.533	58777	0.0245	0		0.355342	1759936
00:00:18.543	58787	0.02506	0		0.363464	1761807
00:00:18.553	58797	0.02454	0		0.355923	1760081
00:00:18.563	58807	0.02491	0		0.361289	1761291
00:00:18.573	58817	0.02448	0		0.355052	1759850
00:00:18.583	58827	0.02515	0		0.36477	1762115
00:00:18.593	58837	0.02452	0		0.355632	1760012
00:00:18.603	58847	0.02462	0		0.357083	1760338
00:00:18.613	58857	0.02477	0		0.359258	1760826
00:00:18.623	58867	0.02528	0		0.366655	1762534
00:00:18.632	58877	0.02465	0		0.357518	1760450
00:00:18.643	58887	0.02462	0		0.357083	1760335
00:00:18.653	58897	0.02462	0		0.357083	1760325
00:00:18.662	58907	0.02472	0		0.358533	1760657
00:00:18.673	58917	0.02472	0		0.358533	1760679
00:00:18.682	58927	0.02464	0		0.357373	1760411
00:00:18.692	58937	0.02474	0		0.358823	1760750
00:00:18.702	58947	0.02509	0		0.3639	1761909
00:00:18.712	58957	0.02471	0		0.358388	1760624
00:00:18.722	58967	0.02491	0		0.361289	1761294
00:00:18.732	58977	0.02448	0		0.355052	1759858
00:00:18.743	58987	0.02479	0		0.359548	1760919
00:00:18.752	58997	0.02491	0		0.361289	1761318
00:00:18.763	59007	0.02509	0		0.3639	1761900
00:00:18.772	59017	0.02488	0		0.360854	1761206
00:00:18.782	59027	0.02528	0		0.366655	1762561
00:00:18.793	59037	0.0248	0		0.359693	1760948
00:00:18.802	59047	0.02514	0		0.364625	1762066
00:00:18.812	59057	0.0248	0		0.359693	1760951
00:00:18.822	59067	0.02525	0		0.36622	1762433
00:00:18.832	59077	0.02473	0		0.358678	1760704
00:00:18.842	59087	0.02485	0		0.360419	1761108
00:00:18.852	59097	0.02468	0		0.357953	1760529
00:00:18.864	59107	0.02473	0		0.358678	1760691
00:00:18.872	59117	0.02458	0		0.356503	1760208
00:00:18.882	59127	0.02506	0		0.363464	1761794
00:00:18.892	59137	0.02447	0		0.354907	1759821
00:00:18.902	59147	0.02519	0		0.36535	1762238
00:00:18.912	59157	0.02479	0		0.359548	1760914
00:00:18.922	59167	0.02517	0		0.36506	1762174
00:00:18.932	59177	0.025	0		0.362594	1761602
00:00:18.941	59187	0.02499	0		0.362449	1761558
00:00:18.951	59197	0.02508	0		0.363755	1761873
00:00:18.961	59207	0.02526	0		0.366365	1762492
00:00:18.972	59217	0.02497	0		0.362159	1761517
00:00:18.981	59227	0.02546	0		0.369266	1763137
00:00:18.992	59237	0.0249	0		0.361144	1761267
00:00:19.001	59247	0.02532	0		0.367235	1762692
00:00:19.011	59257	0.02493	0		0.361579	1761379
00:00:19.022	59267	0.02529	0		0.3668	1762576
00:00:19.031	59277	0.02483	0		0.360129	1761024
00:00:19.041	59287	0.0252	0		0.365495	1762274
00:00:19.051	59297	0.02512	0		0.364335	1762007
00:00:19.061	59307	0.02505	0		0.363319	1761767
00:00:19.071	59317	0.02532	0		0.367235	1762669
00:00:19.081	59327	0.02532	0		0.367235	1762679
00:00:19.091	59337	0.025	0		0.362594	1761617
00:00:19.101	59347	0.02492	0		0.361434	1761340
00:00:19.111	59357	0.02489	0		0.360999	1761225
00:00:19.121	59367	0.02528	0		0.366655	1762534
00:00:19.131	59377	0.02515	0		0.36477	1762113
00:00:19.141	59387	0.02502	0		0.362884	1761690
00:00:19.151	59397	0.02522	0		0.365785	1762343
00:00:19.161	59407	0.02501	0		0.362739	1761637
00:00:19.171	59417	0.02533	0		0.36738	1762711
00:00:19.181	59427	0.02541	0		0.368541	1763000
00:00:19.191	59437	0.02539	0		0.368251	1762924
00:00:19.201	59447	0.02556	0		0.370716	1763478
00:00:19.211	59457	0.0254	0		0.368396	1762949
00:00:19.221	59467	0.02541	0		0.368541	1762990
00:00:19.230	59477	0.02519	0		0.36535	1762233
00:00:19.241	59487	0.0253	0		0.366945	1762607
00:00:19.250	59497	0.02501	0		0.362739	1761641
00:00:19.261	59507	0.02545	0		0.369121	1763105
00:00:19.270	59517	0.02535	0		0.367671	1762790
00:00:19.280	59527	0.02519	0		0.36535	1762247
00:00:19.290	59537	0.02513	0		0.36448	1762059
00:00:19.300	59547	0.02545	0		0.369121	1763128
00:00:19.310	59557	0.0253	0		0.366945	1762620
00:00:19.321	59567	0.02527	0		0.36651	1762507
00:00:19.330	59577	0.02515	0		0.36477	1762125
00:00:19.340	59587	0.02535	0		0.367671	1762785
00:00:19.350	59597	0.02509	0		0.3639	1761912
00:00:19.360	59607	0.02554	0		0.370426	1763426
00:00:19.370	59617	0.02519	0		0.36535	1762245
00:00:19.380	59627	0.02555	0		0.370571	1763453
00:00:19.390	59637	0.02541	0		0.368541	1762998
00:00:19.400	59647	0.02551	0		0.369991	1763311
00:00:19.410	59657	0.02529	0		0.3668	1762580
00:00:19.420	59667	0.02542	0		0.368686	1763020
00:00:19.430	59677	0.02511	0		0.36419	1761976
00:00:19.440	59687	0.02537	0		0.367961	1762839
00:00:19.450	59697	0.02545	0		0.369121	1763128
00:00:19.460	59707	0.02578	0		0.373907	1764223
00:00:19.470	59717	0.02539	0		0.368251	1762914
00:00:19.480	59727	0.02544	0		0.368976	1763074
00:00:19.490	59737	0.02561	0		0.371442	1763671
00:00:19.500	59747	0.02543	0		0.368831	1763061
00:00:19.510	59757	0.0251	0		0.364045	1761946
00:00:19.520	59767	0.02539	0		0.368251	1762902
00:00:19.530	59777	0.02538	0		0.368106	1762890
00:00:19.539	59787	0.02552	0		0.370136	1763355
00:00:19.549	59797	0.0255	0		0.369846	1763279
00:00:19.559	59807	0.02569	0		0.372602	1763917
00:00:19.569	59817	0.02538	0		0.368106	1762880
00:00:19.579	59827	0.02563	0		0.371732	1763723
00:00:19.589	59837	0.02574	0		0.373327	1764086
00:00:19.599	59847	0.02585	0		0.374922	1764468
00:00:19.609	59857	0.02552	0		0.370136	1763350
00:00:19.619	59867	0.02576	0		0.373617	1764147
00:00:19.629	59877	0.02542	0		0.368686	1763022
00:00:19.639	59887	0.02581	0		0.374342	1764321
00:00:19.649	59897	0.02569	0		0.372602	1763929
00:00:19.659	59907	0.02554	0		0.370426	1763416
00:00:19.669	59917	0.02515	0		0.36477	1762115
00:00:19.679	59927	0.02567	0		0.372312	1763860
00:00:19.689	59937	0.02537	0		0.367961	1762856
00:00:19.699	59947	0.02581	0		0.374342	1764316
00:00:19.709	59957	0.02568	0		0.372457	1763905
00:00:19.719	59967	0.02583	0		0.374632	1764385
00:00:19.729	59977	0.02564	0		0.371877	1763740
00:00:19.739	59987	0.02575	0		0.373472	1764108
00:00:19.749	59997	0.02558	0		0.371006	1763546
00:00:19.759	60007	0.02582	0		0.374487	1764351
00:00:19.770	60017	0.02568	0		0.372457	1763894
00:00:19.779	60027	0.02577	0		0.373762	1764182
00:00:19.789	60037	0.02536	0		0.367816	1762829
00:00:19.798	60047	0.02571	0		0.372892	1763986
00:00:19.808	60057	0.02561	0		0.371442	1763666
00:00:19.818	60067	0.02571	0		0.372892	1763995
00:00:19.828	60077	0.02583	0		0.374632	1764395
00:00:19.838	60087	0.02585	0		0.374922	1764471
00:00:19.848	60097	0.0262	0		0.379999	1765630
00:00:19.858	60107	0.02569	0		0.372602	1763910
00:00:19.868	60117	0.02554	0		0.370426	1763426
00:00:19.878	60127	0.02588	0		0.375358	1764564
00:00:19.888	60137	0.02578	0		0.373907	1764240
00:00:19.898	60147	0.02605	0		0.377823	1765116
[truncated: 62,620 more rows]
